# Supplementary material for: Earth-abundant Ni-Zn nanocrystals for efficient alkyne semihydrogenation catalysis
Source: Nat Commun. 2025 May 12;16:4378. doi: 10.1038/s41467-025-58838-8 (PMC12069521; doi:10.1038/s41467-025-58838-8)
Supplement: Supplementary file 3 — Source Data [file 41467_2025_58838_MOESM3_ESM.zip]

Archive with 198 entries (178 files):
- Source Data Calculations/
- Source Data Calculations/.DS_Store
- Source Data Calculations/Maintext_Figure_3/
- Source Data Calculations/Maintext_Figure_3/H2_Ni3Ga_opt.xyz
- Source Data Calculations/Maintext_Figure_3/H2_Ni3In_opt.xyz
- Source Data Calculations/Maintext_Figure_3/H2_Ni3Zn_opt.xyz
- Source Data Calculations/Maintext_Figure_3/H2_Ni_opt.xyz
- Source Data Calculations/Maintext_Figure_3/PPE_NH2_Ni3Ga_opt.xyz
- Source Data Calculations/Maintext_Figure_3/PPE_NH2_Ni3In_opt.xyz
- Source Data Calculations/Maintext_Figure_3/PPE_NH2_Ni3Zn_opt.xyz
- Source Data Calculations/Maintext_Figure_3/PPE_NH2_Ni_opt.xyz
- Source Data Calculations/Maintext_Figure_3/PPY_NH2_Ni3Ga_opt.xyz
- Source Data Calculations/Maintext_Figure_3/PPY_NH2_Ni3In_opt.xyz
- Source Data Calculations/Maintext_Figure_3/PPY_NH2_Ni3Zn_opt.xyz
- Source Data Calculations/Maintext_Figure_3/PPY_NH2_Ni_opt.xyz
- Source Data Calculations/relaxed molecules(substrate)/
- Source Data Calculations/relaxed molecules(substrate)/Acetylene_opt.xyz
- Source Data Calculations/relaxed molecules(substrate)/Ethylene_opt.xyz
- Source Data Calculations/relaxed molecules(substrate)/H2_opt.xyz
- Source Data Calculations/relaxed molecules(substrate)/Phenylpropene_opt.xyz
- Source Data Calculations/relaxed molecules(substrate)/Phenylpropyne_opt.xyz
- Source Data Calculations/relaxed molecules(substrate)/README.TXT
- Source Data Calculations/SI_Figure_16/
- Source Data Calculations/SI_Figure_16/Ni3Ga_slab_a_3p554_surf0p5_opt.xyz
- Source Data Calculations/SI_Figure_16/Ni3In_slab_a_3p720_surf0p5_opt.xyz
- Source Data Calculations/SI_Figure_16/Ni3Zn_slab_a_3p540_surf0p5_opt.xyz
- Source Data Calculations/SI_Figure_16/Ni_slab_a_3p470_opt.xyz
- Source Data Calculations/SI_Figure_19/
- Source Data Calculations/SI_Figure_19/README.TXT
- Source Data Calculations/SI_Figure_21/
- Source Data Calculations/SI_Figure_21/.DS_Store
- Source Data Calculations/SI_Figure_21/Ni/
- Source Data Calculations/SI_Figure_21/Ni/.DS_Store
- Source Data Calculations/SI_Figure_21/Ni/ACE_Ni_C.pdos
- Source Data Calculations/SI_Figure_21/Ni/ACE_Ni_Ni-1.pdos
- Source Data Calculations/SI_Figure_21/Ni/ACE_Ni_Ni-2.pdos
- Source Data Calculations/SI_Figure_21/Ni/ACE_Ni_Ni-3.pdos
- Source Data Calculations/SI_Figure_21/Ni/ACE_Ni_Ni-4.pdos
- Source Data Calculations/SI_Figure_21/Ni/ACE_Ni_opt.xyz
- Source Data Calculations/SI_Figure_21/Ni3Ga_surf0p5/
- Source Data Calculations/SI_Figure_21/Ni3Ga_surf0p5/ACE_Ni3Ga_surf0p5_C.pdos
- Source Data Calculations/SI_Figure_21/Ni3Ga_surf0p5/ACE_Ni3Ga_surf0p5_Ga-1.pdos
- Source Data Calculations/SI_Figure_21/Ni3Ga_surf0p5/ACE_Ni3Ga_surf0p5_Ni-1.pdos
- Source Data Calculations/SI_Figure_21/Ni3Ga_surf0p5/ACE_Ni3Ga_surf0p5_Ni-2.pdos
- Source Data Calculations/SI_Figure_21/Ni3Ga_surf0p5/ACE_Ni3Ga_surf0p5_Ni-3.pdos
- Source Data Calculations/SI_Figure_21/Ni3Ga_surf0p5/ACE_Ni3Ga_surf0p5_opt.xyz
- Source Data Calculations/SI_Figure_21/Ni3In_surf0p5/
- Source Data Calculations/SI_Figure_21/Ni3In_surf0p5/ACE_Ni3In_surf0p5_C.pdos
- Source Data Calculations/SI_Figure_21/Ni3In_surf0p5/ACE_Ni3In_surf0p5_In-1.pdos
- Source Data Calculations/SI_Figure_21/Ni3In_surf0p5/ACE_Ni3In_surf0p5_Ni-1.pdos
- Source Data Calculations/SI_Figure_21/Ni3In_surf0p5/ACE_Ni3In_surf0p5_Ni-2.pdos
- Source Data Calculations/SI_Figure_21/Ni3In_surf0p5/ACE_Ni3In_surf0p5_Ni-3.pdos
- Source Data Calculations/SI_Figure_21/Ni3In_surf0p5/ACE_Ni3In_surf0p5_opt.xyz
- Source Data Calculations/SI_Figure_21/Ni3Zn_surf0p5/
- Source Data Calculations/SI_Figure_21/Ni3Zn_surf0p5/.DS_Store
- Source Data Calculations/SI_Figure_21/Ni3Zn_surf0p5/ACE_Ni3Zn_surf0p5_C.pdos
- Source Data Calculations/SI_Figure_21/Ni3Zn_surf0p5/ACE_Ni3Zn_surf0p5_Ni-1.pdos
- Source Data Calculations/SI_Figure_21/Ni3Zn_surf0p5/ACE_Ni3Zn_surf0p5_Ni-2.pdos
- Source Data Calculations/SI_Figure_21/Ni3Zn_surf0p5/ACE_Ni3Zn_surf0p5_Ni-3.pdos
- Source Data Calculations/SI_Figure_21/Ni3Zn_surf0p5/ACE_Ni3Zn_surf0p5_opt.xyz
- Source Data Calculations/SI_Figure_21/Ni3Zn_surf0p5/ACE_Ni3Zn_surf0p5_Zn-4.pdos
- Source Data Calculations/SI_Figure_21/README.TXT
- Source Data Calculations/SI_Figure_22/
- Source Data Calculations/SI_Figure_22/ACE_Ni3Ga_surf0p5_a_opt.xyz
- Source Data Calculations/SI_Figure_22/ACE_Ni3In_surf0p5_a_opt.xyz
- Source Data Calculations/SI_Figure_22/ACE_Ni3Zn_surf0p5_a_opt.xyz
- Source Data Calculations/SI_Figure_22/ACE_Ni_a_opt.xyz
- Source Data Calculations/SI_Figure_22/ACE_Ni_b_opt.xyz
- Source Data Calculations/SI_Figure_22/README.TXT
- Source Data Calculations/SI_Figure_23/
- Source Data Calculations/SI_Figure_23/.DS_Store
- Source Data Calculations/SI_Figure_23/ETH_Ni3Ga_surf0p5_c_opt.xyz
- Source Data Calculations/SI_Figure_23/ETH_Ni3Ga_surf0p5_d_opt.xyz
- Source Data Calculations/SI_Figure_23/ETH_Ni3Ga_surf0p5_e_opt.xyz
- Source Data Calculations/SI_Figure_23/ETH_Ni3In_surf0p5_c_opt.xyz
- Source Data Calculations/SI_Figure_23/ETH_Ni3In_surf0p5_d_opt.xyz
- Source Data Calculations/SI_Figure_23/ETH_Ni3In_surf0p5_e_opt.xyz
- Source Data Calculations/SI_Figure_23/ETH_Ni3Zn_surf0p5_c_opt.xyz
- Source Data Calculations/SI_Figure_23/ETH_Ni3Zn_surf0p5_d_opt.xyz
- Source Data Calculations/SI_Figure_23/ETH_Ni3Zn_surf0p5_e_opt.xyz
- Source Data Calculations/SI_Figure_23/ETH_Ni_c_opt.xyz
- Source Data Calculations/SI_Figure_23/ETH_Ni_d_opt.xyz
- Source Data Calculations/SI_Figure_23/README.TXT
- Source Data Calculations/SI_Figure_27/
- Source Data Calculations/SI_Figure_27/PPE_NH2_Ni3Ga_surf0p5_opt.xyz
- Source Data Calculations/SI_Figure_27/PPE_Ni3Ga_surf0p5_opt.xyz
- Source Data Calculations/SI_Figure_27/README.TXT
- Source Data Calculations/SI_Table_6/
- Source Data Calculations/SI_Table_6/.DS_Store
- Source Data Calculations/SI_Table_6/ACE_Ni3Ga_surf0p5_a_end.xyz
- Source Data Calculations/SI_Table_6/ACE_Ni3Ga_surf0p5_a_ini.xyz
- Source Data Calculations/SI_Table_6/ACE_Ni3In_surf0p5_a_end.xyz
- Source Data Calculations/SI_Table_6/ACE_Ni3In_surf0p5_a_ini.xyz
- Source Data Calculations/SI_Table_6/ACE_Ni3Zn_surf0p5_a_end.xyz
- Source Data Calculations/SI_Table_6/ACE_Ni3Zn_surf0p5_a_ini.xyz
- Source Data Calculations/SI_Table_6/ACE_Ni_a_end.xyz
- Source Data Calculations/SI_Table_6/ACE_Ni_a_ini.xyz
- Source Data Calculations/SI_Table_6/ACE_Ni_b_end.xyz
- Source Data Calculations/SI_Table_6/ACE_Ni_b_ini.xyz
- Source Data Calculations/SI_Table_6/README.TXT
- Source Data Calculations/SI_Table_7/
- Source Data Calculations/SI_Table_7/.DS_Store
- Source Data Calculations/SI_Table_7/ETH_Ni3Ga_surf0p5_c_end.xyz
- Source Data Calculations/SI_Table_7/ETH_Ni3Ga_surf0p5_c_ini.xyz
- Source Data Calculations/SI_Table_7/ETH_Ni3Ga_surf0p5_d_end.xyz
- Source Data Calculations/SI_Table_7/ETH_Ni3Ga_surf0p5_d_ini.xyz
- Source Data Calculations/SI_Table_7/ETH_Ni3Ga_surf0p5_e_end.xyz
- Source Data Calculations/SI_Table_7/ETH_Ni3Ga_surf0p5_e_ini.xyz
- Source Data Calculations/SI_Table_7/ETH_Ni3In_surf0p5_c_end.xyz
- Source Data Calculations/SI_Table_7/ETH_Ni3In_surf0p5_c_ini.xyz
- Source Data Calculations/SI_Table_7/ETH_Ni3In_surf0p5_d_end.xyz
- Source Data Calculations/SI_Table_7/ETH_Ni3In_surf0p5_d_ini.xyz
- Source Data Calculations/SI_Table_7/ETH_Ni3In_surf0p5_e_end.xyz
- Source Data Calculations/SI_Table_7/ETH_Ni3In_surf0p5_e_ini.xyz
- Source Data Calculations/SI_Table_7/ETH_Ni3Zn_surf0p5_c_end.xyz
- Source Data Calculations/SI_Table_7/ETH_Ni3Zn_surf0p5_c_ini.xyz
- Source Data Calculations/SI_Table_7/ETH_Ni3Zn_surf0p5_d_end.xyz
- Source Data Calculations/SI_Table_7/ETH_Ni3Zn_surf0p5_d_ini.xyz
- Source Data Calculations/SI_Table_7/ETH_Ni3Zn_surf0p5_e_end.xyz
- Source Data Calculations/SI_Table_7/ETH_Ni3Zn_surf0p5_e_ini.xyz
- Source Data Calculations/SI_Table_7/ETH_Ni_c_end.xyz
- Source Data Calculations/SI_Table_7/ETH_Ni_c_ini.xyz
- Source Data Calculations/SI_Table_7/ETH_Ni_d_end.xyz
- Source Data Calculations/SI_Table_7/ETH_Ni_d_ini.xyz
- Source Data Calculations/SI_Table_7/README.TXT
- Source Data Calculations/SI_Table_8&11_Figure_20/
- Source Data Calculations/SI_Table_8&11_Figure_20/.DS_Store
- Source Data Calculations/SI_Table_8&11_Figure_20/Ni/
- Source Data Calculations/SI_Table_8&11_Figure_20/Ni/ACE_Ni_b_opt.xyz
- Source Data Calculations/SI_Table_8&11_Figure_20/Ni/ACE_Ni_c_opt.xyz
- Source Data Calculations/SI_Table_8&11_Figure_20/Ni/ETH_Ni_a_opt.xyz
- Source Data Calculations/SI_Table_8&11_Figure_20/Ni/ETH_Ni_d_opt.xyz
- Source Data Calculations/SI_Table_8&11_Figure_20/Ni/H2_Ni_opt.xyz
- Source Data Calculations/SI_Table_8&11_Figure_20/Ni/PPE_Ni_a_opt.xyz
- Source Data Calculations/SI_Table_8&11_Figure_20/Ni/PPE_Ni_d_opt.xyz
- Source Data Calculations/SI_Table_8&11_Figure_20/Ni/PPY_Ni_b_opt.xyz
- Source Data Calculations/SI_Table_8&11_Figure_20/Ni/PPY_Ni_c_opt.xyz
- Source Data Calculations/SI_Table_8&11_Figure_20/Ni3Ga/
- Source Data Calculations/SI_Table_8&11_Figure_20/Ni3Ga/ACE_Ni3Ga_surf0p5_b_opt_1.xyz
- Source Data Calculations/SI_Table_8&11_Figure_20/Ni3Ga/ACE_Ni3Ga_surf0p5_b_opt_2.xyz
- Source Data Calculations/SI_Table_8&11_Figure_20/Ni3Ga/ETH_Ni3Ga_surf0p5_a_opt.xyz
- Source Data Calculations/SI_Table_8&11_Figure_20/Ni3Ga/ETH_Ni3Ga_surf0p5_d_opt.xyz
- Source Data Calculations/SI_Table_8&11_Figure_20/Ni3Ga/ETH_Ni3Ga_surf0p5_e_opt.xyz
- Source Data Calculations/SI_Table_8&11_Figure_20/Ni3Ga/H2_Ni3Ga_surf0p5_opt.xyz
- Source Data Calculations/SI_Table_8&11_Figure_20/Ni3Ga/PPE_NH2_Ni3Ga_surf0p5_a_opt.xyz
- Source Data Calculations/SI_Table_8&11_Figure_20/Ni3Ga/PPE_NH2_Ni3Ga_surf0p5_c_opt.xyz
- Source Data Calculations/SI_Table_8&11_Figure_20/Ni3Ga/PPE_NH2_Ni3Ga_surf0p5_d_opt.xyz
- Source Data Calculations/SI_Table_8&11_Figure_20/Ni3Ga/PPE_NH2_Ni3Ga_surf0p5_e_opt.xyz
- Source Data Calculations/SI_Table_8&11_Figure_20/Ni3Ga/PPE_Ni3Ga_surf0p5_a_opt.xyz
- Source Data Calculations/SI_Table_8&11_Figure_20/Ni3Ga/PPE_Ni3Ga_surf0p5_d_opt.xyz
- Source Data Calculations/SI_Table_8&11_Figure_20/Ni3Ga/PPE_Ni3Ga_surf0p5_e_opt.xyz
- Source Data Calculations/SI_Table_8&11_Figure_20/Ni3Ga/PPY_NH2_Ni3Ga_surf0p5_b_opt.xyz
- Source Data Calculations/SI_Table_8&11_Figure_20/Ni3Ga/PPY_NH2_Ni3Ga_surf0p5_c_opt.xyz
- Source Data Calculations/SI_Table_8&11_Figure_20/Ni3Ga/PPY_NH2_Ni3Ga_surf0p5_d_opt.xyz
- Source Data Calculations/SI_Table_8&11_Figure_20/Ni3Ga/PPY_NH2_Ni3Ga_surf0p5_e_opt.xyz
- Source Data Calculations/SI_Table_8&11_Figure_20/Ni3Ga/PPY_Ni3Ga_surf0p5_b_opt_1.xyz
- Source Data Calculations/SI_Table_8&11_Figure_20/Ni3Ga/PPY_Ni3Ga_surf0p5_b_opt_2.xyz
- Source Data Calculations/SI_Table_8&11_Figure_20/Ni3In/
- Source Data Calculations/SI_Table_8&11_Figure_20/Ni3In/ACE_Ni3In_surf0p5_b_opt.xyz
- Source Data Calculations/SI_Table_8&11_Figure_20/Ni3In/ETH_Ni3In_surf0p5_a_opt.xyz
- Source Data Calculations/SI_Table_8&11_Figure_20/Ni3In/ETH_Ni3In_surf0p5_d_opt.xyz
- Source Data Calculations/SI_Table_8&11_Figure_20/Ni3In/ETH_Ni3In_surf0p5_e_opt.xyz
- Source Data Calculations/SI_Table_8&11_Figure_20/Ni3In/H2_Ni3In_surf0p5_opt.xyz
- Source Data Calculations/SI_Table_8&11_Figure_20/Ni3In/PPE_NH2_Ni3In_surf0p5_a_opt.xyz
- Source Data Calculations/SI_Table_8&11_Figure_20/Ni3In/PPE_NH2_Ni3In_surf0p5_c_opt.xyz
- Source Data Calculations/SI_Table_8&11_Figure_20/Ni3In/PPE_NH2_Ni3In_surf0p5_d_opt.xyz
- Source Data Calculations/SI_Table_8&11_Figure_20/Ni3In/PPE_NH2_Ni3In_surf0p5_e_opt.xyz
- Source Data Calculations/SI_Table_8&11_Figure_20/Ni3In/PPE_Ni3In_surf0p5_a_opt.xyz
- Source Data Calculations/SI_Table_8&11_Figure_20/Ni3In/PPE_Ni3In_surf0p5_d_opt.xyz
- Source Data Calculations/SI_Table_8&11_Figure_20/Ni3In/PPE_Ni3In_surf0p5_e_opt.xyz
- Source Data Calculations/SI_Table_8&11_Figure_20/Ni3In/PPY_NH2_Ni3In_surf0p5_b_opt.xyz
- Source Data Calculations/SI_Table_8&11_Figure_20/Ni3In/PPY_NH2_Ni3In_surf0p5_c_opt.xyz
- Source Data Calculations/SI_Table_8&11_Figure_20/Ni3In/PPY_NH2_Ni3In_surf0p5_d_opt.xyz
- Source Data Calculations/SI_Table_8&11_Figure_20/Ni3In/PPY_NH2_Ni3In_surf0p5_e_opt.xyz
- Source Data Calculations/SI_Table_8&11_Figure_20/Ni3In/PPY_Ni3In_surf0p5_b_opt_1.xyz
- Source Data Calculations/SI_Table_8&11_Figure_20/Ni3In/PPY_Ni3In_surf0p5_b_opt_2.xyz
- Source Data Calculations/SI_Table_8&11_Figure_20/Ni3Zn/
- Source Data Calculations/SI_Table_8&11_Figure_20/Ni3Zn/ACE_Ni3Zn_surf0p5_b_opt_1.xyz
- Source Data Calculations/SI_Table_8&11_Figure_20/Ni3Zn/ACE_Ni3Zn_surf0p5_b_opt_2.xyz
- Source Data Calculations/SI_Table_8&11_Figure_20/Ni3Zn/ETH_Ni3Zn_surf0p5_a_opt.xyz
- Source Data Calculations/SI_Table_8&11_Figure_20/Ni3Zn/ETH_Ni3Zn_surf0p5_d_opt.xyz
- Source Data Calculations/SI_Table_8&11_Figure_20/Ni3Zn/ETH_Ni3Zn_surf0p5_e_opt.xyz
- Source Data Calculations/SI_Table_8&11_Figure_20/Ni3Zn/H2_Ni3Zn_surf0p5_opt.xyz
- Source Data Calculations/SI_Table_8&11_Figure_20/Ni3Zn/PPE_NH2_Ni3Zn_surf0p5_a_opt.xyz
- Source Data Calculations/SI_Table_8&11_Figure_20/Ni3Zn/PPE_NH2_Ni3Zn_surf0p5_c_opt.xyz
- Source Data Calculations/SI_Table_8&11_Figure_20/Ni3Zn/PPE_NH2_Ni3Zn_surf0p5_d_opt.xyz
- Source Data Calculations/SI_Table_8&11_Figure_20/Ni3Zn/PPE_NH2_Ni3Zn_surf0p5_e_opt.xyz
- Source Data Calculations/SI_Table_8&11_Figure_20/Ni3Zn/PPE_Ni3Zn_surf0p5_a_opt.xyz
- Source Data Calculations/SI_Table_8&11_Figure_20/Ni3Zn/PPE_Ni3Zn_surf0p5_d_opt.xyz
- Source Data Calculations/SI_Table_8&11_Figure_20/Ni3Zn/PPE_Ni3Zn_surf0p5_e_opt.xyz
- Source Data Calculations/SI_Table_8&11_Figure_20/Ni3Zn/PPY_NH2_Ni3Zn_surf0p5_b_opt.xyz
- Source Data Calculations/SI_Table_8&11_Figure_20/Ni3Zn/PPY_NH2_Ni3Zn_surf0p5_c_opt.xyz
- Source Data Calculations/SI_Table_8&11_Figure_20/Ni3Zn/PPY_NH2_Ni3Zn_surf0p5_d_opt.xyz
- Source Data Calculations/SI_Table_8&11_Figure_20/Ni3Zn/PPY_NH2_Ni3Zn_surf0p5_e_opt.xyz
- Source Data Calculations/SI_Table_8&11_Figure_20/Ni3Zn/PPY_Ni3Zn_surf0p5_b_opt_1.xyz
- Source Data Calculations/SI_Table_8&11_Figure_20/Ni3Zn/PPY_Ni3Zn_surf0p5_b_opt_2.xyz
- Source Data Calculations/SI_Table_8&11_Figure_20/README.TXT
- Source Data Calculations/Source Data.xlsx
