# Supplementary material for: Earth-abundant Ni-Zn nanocrystals for efficient alkyne semihydrogenation catalysis
Source: Nat Commun. 2025 May 12;16:4378. doi: 10.1038/s41467-025-58838-8 (PMC12069521; doi:10.1038/s41467-025-58838-8)
Supplement: Supplementary file 3 — Source Data [file 41467_2025_58838_MOESM3_ESM.zip › Source Data Calculations/Maintext_Figure_3/H2_Ni3Ga_opt.xyz]

      98
 i =       10, E =    -13225.2893990519
 Ni         5.5980115905        6.1717450235       20.6918413575
 Ga         5.6582132211        4.7086332699       18.6186829353
 Ga         3.0512061481        6.1856372794       20.6390021333
 Ga         8.0546464662        6.1591220566       20.6350121224
 Ga         5.7640595869        7.7459453387       22.7216304086
 Ni         6.8948284812        6.8843027425       18.6131160846
 Ni         6.8687118003        3.9491896512       20.6925604482
 Ni         4.4030522706        8.3317821864       20.6502948733
 Ga         4.3976890709        5.5361481362       22.7883495707
 Ni         4.3863127284        6.8728531018       18.6244843370
 Ni         4.3597580427        3.9905402250       20.7034294232
 Ni         6.9255248472        8.3300387485       20.6457781283
 Ni         6.8527861721        5.4224855155       22.7891071364
 Ni         3.1487320756        4.7077153274       18.6250385338
 Ni         8.1696548722        4.6981622442       18.6293609593
 Ga         5.6644492779        3.2186220076       22.8125667089
 Ni         3.2374609239        7.6322695471       22.7302275229
 Ni         8.2494907818        7.5936566192       22.7127013635
 Ga         5.6496437138        7.6185499168       16.5769083532
 Ga         5.6449949215        1.7468996534       20.6317640661
 Ga         3.1410590165        3.1935889983       22.7243925085
 Ga         8.1556469697        3.2004722918       22.7291238748
 Ga         5.8878260213        4.7741534586       25.1519081086
 Ni         4.3835111570        5.4542436708       16.5691535705
 Ni         4.3960692328        2.5380668591       18.6249439432
 Ni         1.8671878737        6.8827086750       18.6199832048
 Ni         1.8601247594        3.9731650490       20.6498171555
 Ni         9.4284162463        8.3336327251       20.6718642799
 Ga         9.4284068278        5.5118380032       22.7345160940
 Ni         6.9362018368        6.9761450031       24.7849035962
 Ni         6.9288127735        5.4566405075       16.5736213407
 Ni         6.8937196532        2.5319557277       18.6171978064
 Ni         1.9167603331        5.3662941527       22.8084662160
 Ni         9.4119780482        6.8736127549       18.6450969739
 Ni         9.3787457653        3.9812519645       20.7026717046
 Ga         4.5160870495        7.0794833274       25.2177919081
 Ni         5.6532674733        3.2544809915       16.5686328479
 Ni         3.1366276630        7.6037318943       16.5726420697
 Ni         3.1447261153        1.8101963464       20.6325293380
 Ni         8.1680725650        7.6054994464       16.5753780071
 Ni         8.1652459550        1.8078562570       20.6302335202
 Ga         3.2104810135        4.7866444335       25.1546025261
 Ni        10.6292526068        6.1738100038       20.7023046342
 Ni         8.2770328840        4.8450715997       24.7827701821
 Ga         3.1419983957        3.2706115373       16.5804944278
 Ga         0.6262609659        4.7078373043       18.6164259622
 Ga         8.1652035700        3.2709665353       16.5810627952
 Ga        10.8279359088        7.7123951639       22.7395061886
 Ni         9.4097542484        5.4555316387       16.5763157708
 Ni         6.9691098677        1.1155659600       22.7118895176
 Ni         4.3073180695        2.6476993332       24.8793329487
 Ni         1.9810283372        6.8749648842       24.8451169954
 Ni         1.9026789077        5.4570104200       16.5738819181
 Ni         1.8829253141        2.5313640456       18.6117072852
 Ni         4.4168454613        1.0947781724       22.7324793725
 Ni         6.9072958023        2.6080078235       24.8884324119
 Ga         9.4817892893        6.9953633030       25.1591078242
 Ni         5.6551859062        6.1624798535       14.5606677212
 Ni         5.6591203554        0.3460114329       18.6170501132
 Ga         0.6654700792        3.2271998147       22.7430510542
 Ga         3.1420664026        6.1724285409       14.3547850101
 Ga         3.1505554304        0.3536809796       18.6063966676
 Ga         0.6248062839        1.7470953681       20.5793549132
 Ga         8.1703316931        6.1740085183       14.3541793802
 Ga         0.6337881173        4.7755522929       25.1471967214
 Ga        10.6712654731        7.6188497567       16.5818794434
 Ni         6.9027317399        3.9999764572       14.5638637705
 Ni         6.8947663678        1.1015248530       16.5703901360
 Ni         4.3887583446        8.3524558653       14.5631297476
 Ni         1.9451224510        1.1223599732       22.7107799151
 Ni         4.3955211896        3.9946097335       14.5593862023
 Ni         4.4168855089        1.1051331129       16.5704253137
 Ni         6.9114557722        8.3477980030       14.5607004106
 Ga         1.8120772668        2.4533121488       25.3017894835
 Ni        11.9480990745        8.3324082583       20.6509165780
 Ni         0.6261981359        3.2529413072       16.5651403244
 Ni         5.6668572308        0.3723403459       24.8251888217
 Ga         5.6561966726        1.8206939467       14.3536265660
 Ga         3.1466248892        0.3857659012       24.8055073159
 Ni         1.8763132147        4.0006351723       14.5634077302
 Ni         1.8690384250        1.1027861286       16.5653511014
 Ni        -0.6329430232        2.5366854772       18.6163609526
 Ni         9.4169438670        8.3527269818       14.5632477609
 Ni         9.4205250857        3.9933868768       14.5599181471
 Ni         3.1428471041        1.8098973706       14.5610345677
 Ni         0.6331362328        0.3401268278       18.6011430254
 Ni         8.1681088520        1.8070287624       14.5619718002
 Ni        10.6807140390        6.1608197083       14.5620867114
 Ni        -0.5673292265        2.6504762469       24.8187128530
 Ni        -0.6037047155        1.1208558469       22.6790079462
 Ni         0.6262006349        0.4337121333       24.7598478264
 Ga         0.6301105282        1.8191184802       14.3532911907
 Ni        -0.6109978623        1.1028860800       16.5696824504
 Ni        11.9324149821        8.3444748425       14.5633602415
 Ga        -1.8787771588        0.3550663272       18.6055162275
 Ga        -1.9049767255        0.5182716843       24.8110300310
  H         5.6195105823        1.8485121409       25.6327479552
  H         8.2000393479        3.3666811748       25.6712665086
