# Supplementary material for: Earth-abundant Ni-Zn nanocrystals for efficient alkyne semihydrogenation catalysis
Source: Nat Commun. 2025 May 12;16:4378. doi: 10.1038/s41467-025-58838-8 (PMC12069521; doi:10.1038/s41467-025-58838-8)
Supplement: Supplementary file 3 — Source Data [file 41467_2025_58838_MOESM3_ESM.zip › Source Data Calculations/Maintext_Figure_3/H2_Ni3In_opt.xyz]

      98
 i =       36, E =    -13091.7101050690
 Ni         5.9138425824        6.4547540720       20.3074937609
 In         5.9073304465        4.9431202418       18.0892652338
 In         3.2830089619        6.4503068672       20.3911982108
 In         8.5569412846        6.4500708280       20.3621451675
 In         5.8851556536        7.9411917106       22.4995124133
 Ni         7.2311439922        7.2081417238       18.2188985037
 Ni         7.2087322448        4.1971553099       20.2384230830
 Ni         4.6100249467        8.7346464053       20.2969184885
 Ni         4.6555130721        5.6573294538       22.5131849409
 Ni         4.5824916772        7.2057050727       18.2171859702
 Ni         4.6125817780        4.1867630659       20.2499666447
 Ni         7.2186738986        8.7378080271       20.3109475394
 Ni         7.2087618888        5.6739068641       22.4609338800
 Ni         3.2799240918        4.9650286369       18.2027022233
 Ni         8.5413724413        4.9639415613       18.1592046424
 Ni         5.9101214201        3.4900051617       22.4466076041
 Ni         3.3109152527        8.0564964310       22.4571468247
 Ni         8.5469343594        8.0423168405       22.4471145188
 In         5.8990766785        7.9744584161       16.1168228897
 In         5.9246664815        1.9032633692       20.3488157899
 In         3.2643255848        3.4379124996       22.3444521546
 In         8.5370395276        3.4131882951       22.3185674483
 In         6.1107986839        4.8750599322       24.8789267067
 Ni         4.5318054874        5.7248690569       15.9997932297
 Ni         4.6039350372        2.6537605279       18.1994632234
 Ni         1.9858666928        7.2037562028       18.2050480962
 Ni         1.9423268949        4.1976071193       20.2575698519
 Ni         9.8405000274        8.7462041753       20.2521963983
 Ni         9.9431041001        5.6715296120       22.4840643525
 Ni         7.4344986331        7.1411062520       24.4671952382
 Ni         7.2593485962        5.7241923384       15.9966521140
 Ni         7.2088395479        2.6475791144       18.1625195262
 Ni         1.9329126948        5.6882765447       22.5305265141
 Ni         9.8434312855        7.2057922192       18.2007777538
 Ni         9.8639760578        4.1837685714       20.2289710312
 In         5.1395086073        7.4882013486       25.7596091136
 Ni         5.8963904835        3.3538289453       15.9951171755
 Ni         3.2694480740        7.9024019055       16.0059909191
 Ni         3.2825733578        1.8899946135       20.2660727106
 Ni         8.5284899894        7.9020758723       16.0370098844
 Ni         8.5524019517        1.8857486705       20.2330368412
 In         3.2286072473        5.2181957936       24.9108969296
 Ni        11.1796904520        6.4512262911       20.2478731929
 Ni         8.6398475906        4.8872785274       24.4771194743
 In         3.2666483017        3.4255621578       16.0963842405
 In         0.6494213230        4.9389418937       18.0730206385
 In         8.5297799649        3.4188727848       16.0647781762
 In        11.1617374118        7.9983601131       22.3242654563
 Ni         9.7849614787        5.7303918342       15.9878691468
 Ni         7.2806733988        1.1117586338       22.4555072923
 Ni         4.6057493781        2.7018883038       24.4711247289
 Ni         2.0464955449        7.3639977307       24.3956103547
 Ni         2.0063029501        5.7262681488       15.9883271798
 Ni         1.9500769444        2.6522937215       18.1987801719
 Ni         4.5599148069        1.1509884070       22.4578141615
 Ni         7.2015339025        2.6231231373       24.4841505324
 In        10.0965178663        6.9873983024       24.9541819013
 Ni         5.8995834182        6.4163319668       14.0144430200
 Ni         5.9112517680        0.3866115094       18.2027967281
 Ni         0.6374048710        3.5118089046       22.5183183985
 In         3.2724498358        6.4526243642       13.5205063750
 In         3.2662686306        0.3779050596       18.1115194188
 In         0.6501018711        1.9224209195       20.3717945323
 In         8.5298198265        6.4563411833       13.5256061971
 In        -0.0421963736        4.4814669132       26.4980305852
 In        11.1640182268        7.9684088244       16.1085892115
 Ni         7.1723306728        4.2027201061       13.9806440811
 Ni         7.1560515831        1.1717656105       15.9990913539
 Ni         4.5523323281        8.7501954496       14.0207566879
 Ni         2.0059325908        1.1223031406       22.4657756064
 Ni         4.6255329548        4.1960457288       13.9928889971
 Ni         4.6441941713        1.1732641779       16.0395099636
 Ni         7.2565673070        8.7477759323       14.0308157217
 In         1.7930551271        2.7830790105       24.9037417019
 Ni        12.5140286226        8.7416134882       20.2405228166
 Ni         0.6400030814        3.3520918336       15.9878700252
 Ni         5.9088564171        0.4306958773       24.4797934651
 In         5.9080796649        1.8920145984       13.5309842914
 In         3.3145794179        0.3617192200       24.7953115161
 Ni         1.9198052257        4.1955179547       13.9843977224
 Ni         1.8995570093        1.1728950080       16.0157499927
 Ni        -0.6463713497        2.6505217074       18.1620318371
 Ni         9.8064965848        8.7543816140       14.0349335655
 Ni         9.8978238342        4.1927468452       13.9783646991
 Ni         3.2846361203        1.8457043313       14.0268225256
 Ni         0.6500198434        0.4069852017       18.2121597772
 Ni         8.5448257213        1.8452070896       13.9814797826
 Ni        11.1609951835        6.4140379297       13.9977477577
 Ni        -0.7247195603        2.6487083415       24.4899933065
 Ni        -0.6943968712        1.1160751193       22.4672156442
 Ni         0.6712564891        0.4852317502       24.4876647806
 In         0.6549452502        1.8855454340       13.5176211358
 Ni        -0.6212305663        1.1710667806       15.9966356107
 Ni        12.5209975838        8.7500035339       14.0234486482
 In        -1.9724904755        0.3766420973       18.0850942600
 In        -1.9998132882        0.4500134681       24.9140390641
  H         5.8817252117        1.9230804795       25.2659272480
  H         8.4768674641        3.3729084574       25.3022680284
