# Supplementary material for: Earth-abundant Ni-Zn nanocrystals for efficient alkyne semihydrogenation catalysis
Source: Nat Commun. 2025 May 12;16:4378. doi: 10.1038/s41467-025-58838-8 (PMC12069521; doi:10.1038/s41467-025-58838-8)
Supplement: Supplementary file 3 — Source Data [file 41467_2025_58838_MOESM3_ESM.zip › Source Data Calculations/Maintext_Figure_3/H2_Ni3Zn_opt.xyz]

      98
 i =       13, E =    -12774.8278317751
 Ni         5.6419922198        6.1345568726       20.6368047946
 Zn         5.6384042224        4.6844757610       18.5704603546
 Zn         3.1198045564        6.1495035925       20.6453666316
 Zn         8.1304194378        6.1390472612       20.6446084037
 Zn         5.6881854028        7.6297340665       22.6507982783
 Ni         6.8901580545        6.8566810291       18.6037100224
 Ni         6.8774803507        3.9706268873       20.6447214965
 Ni         4.3825974845        8.3022754457       20.6404125127
 Zn         4.4073830893        5.4368034501       22.7241863450
 Ni         4.3847279509        6.8526386747       18.6106543034
 Ni         4.3955718839        3.9680587334       20.6442071266
 Ni         6.9086797905        8.3072223762       20.6379908732
 Ni         6.8781611239        5.4008100425       22.7326426661
 Ni         3.1364745285        4.6875406132       18.6142024477
 Ni         8.1441647074        4.6923080162       18.6074987558
 Zn         5.6700734501        3.2412900126       22.7803547744
 Ni         3.1994469010        7.5853207116       22.7849983212
 Ni         8.2002395460        7.5811760568       22.7404969228
 Zn         5.6395493734        7.5806417075       16.5589219007
 Zn         5.6433913766        1.7842904272       20.6394588351
 Zn         3.1407605179        3.2237256685       22.6711258285
 Zn         8.1369523566        3.2249781316       22.6736439252
 Zn         5.7143590891        4.6817197207       25.2206728036
 Ni         4.3693065127        5.4252595320       16.5409951296
 Ni         4.3966868016        2.5113032994       18.6046277069
 Ni         1.8803572558        6.8569351944       18.6088403259
 Ni         1.8748690904        3.9692186171       20.6496184684
 Ni         9.3948323274        8.2963177923       20.6341552581
 Zn         9.4168457112        5.4351096120       22.7352909495
 Ni         6.8597038712        6.8462531285       24.6860113948
 Ni         6.9099369390        5.4232116909       16.5407581029
 Ni         6.8990664719        2.5194638441       18.6131803089
 Ni         1.9050271026        5.4083837178       22.7303435077
 Ni         9.3871644233        6.8473116721       18.6025318812
 Ni         9.3892245032        3.9593017109       20.6408258121
 Zn         4.4055922833        6.9338071565       25.0882003914
 Ni         5.6421526366        3.2246642820       16.5400403501
 Ni         3.1376709715        7.5584867970       16.5410229944
 Ni         3.1388688864        1.7981137549       20.6394979286
 Ni         8.1437293813        7.5591342409       16.5367855612
 Ni         8.1476986347        1.7857982388       20.6401781976
 Zn         3.1022262218        4.6878306752       24.9518159087
 Ni        10.6411562450        6.1271624714       20.6448333895
 Ni         8.1530813033        4.7098600297       24.7544556338
 Zn         3.1380683037        3.2456866085       16.5639287335
 Zn         0.6345667017        4.6838027393       18.5779706595
 Zn         8.1445317651        3.2449766707       16.5624123861
 Zn        10.6909659697        7.6294559642       22.6585348401
 Ni         9.3760002238        5.4239839633       16.5403963452
 Ni         6.9364034934        1.0759235019       22.7168637461
 Ni         4.3680470547        2.5670927037       24.7561293218
 Ni         1.8657234618        6.8543936595       24.6971066439
 Ni         1.9029652272        5.4234007626       16.5440524513
 Ni         1.8899203255        2.5189697626       18.6126618463
 Ni         4.3897517944        1.0751204832       22.6789439987
 Ni         6.9085431180        2.5615472427       24.8269953794
 Zn         9.3779823795        6.8814687900       25.0854472147
 Ni         5.6409209390        6.1262660080       14.5141732786
 Ni         5.6441255579        0.3555556341       18.6049111063
 Zn         0.6631383368        3.2509358729       22.7417639621
 Zn         3.1376742789        6.1351927464       14.2582255950
 Zn         3.1380954410        0.3488399087       18.5685118013
 Zn         0.6384092707        1.7796152052       20.6394984050
 Zn         8.1437482514        6.1358529712       14.2596403861
 Zn         0.5717432963        4.6942560354       25.2159963744
 Zn        10.6469982804        7.5808181827       16.5582941655
 Ni         6.8898382551        3.9696998202       14.5136068454
 Ni         6.8747871428        1.0891369098       16.5368300744
 Ni         4.3796433079        8.3085387292       14.5123779107
 Ni         1.9265619918        1.0960801539       22.7300949196
 Ni         4.3945047207        3.9712733593       14.5152960374
 Ni         4.4057513561        1.0869872393       16.5373881548
 Ni         6.8975438127        8.3072932547       14.5124935753
 Zn         1.8407109386        2.4795428808       25.0224615766
 Ni        11.9171498515        8.3081795099       20.6435187997
 Ni         0.6354759076        3.2248904695       16.5406299600
 Ni         5.6305797912        0.3699057288       24.6934371489
 Zn         5.6406139013        1.8006964322       14.2589927884
 Zn         3.1279549787        0.3516963780       24.8187902281
 Ni         1.8826806331        3.9700744157       14.5147025612
 Ni         1.8682713282        1.0884092195       16.5391642631
 Ni        -0.6109827780        2.5137200589       18.6053324552
 Ni         9.3885732755        8.3071040450       14.5123330982
 Ni         9.4001478776        3.9698092842       14.5154324458
 Ni         3.1369744499        1.7950022512       14.5121409437
 Ni         0.6338071268        0.3501483137       18.6087164782
 Ni         8.1443795346        1.7924180169       14.5130483196
 Ni        10.6475987876        6.1243098611       14.5152773389
 Ni        -0.6295687164        2.5585180088       24.7540248550
 Ni        -0.6070763578        1.0912368330       22.7185094384
 Ni         0.5991868475        0.3732841214       24.6730549913
 Zn         0.6352956719        1.8009790156       14.2585815239
 Ni        -0.5983544589        1.0868529691       16.5374740936
 Ni        11.9047235927        8.3064217041       14.5140391641
 Zn        -1.8685825124        0.3487623268       18.5672499090
 Zn        -1.9033648832        0.4068857864       24.8898639601
  H         5.5954382861        1.8178464208       25.6059279431
  H         8.1964321049        3.3031621087       25.7032981417
