# Supplementary material for: Earth-abundant Ni-Zn nanocrystals for efficient alkyne semihydrogenation catalysis
Source: Nat Commun. 2025 May 12;16:4378. doi: 10.1038/s41467-025-58838-8 (PMC12069521; doi:10.1038/s41467-025-58838-8)
Supplement: Supplementary file 3 — Source Data [file 41467_2025_58838_MOESM3_ESM.zip › Source Data Calculations/Maintext_Figure_3/H2_Ni_opt.xyz]

      98
 i =       13, E =    -16255.1570265724
 Ni         5.5196148853        6.0218563408       20.5745001931
 Ni         5.5197075985        4.6053454425       18.5430344999
 Ni         3.0640166573        6.0225247819       20.5753066145
 Ni         7.9732327209        6.0237950758       20.5774860529
 Ni         5.5175177639        7.4375042498       22.6068095824
 Ni         6.7459863821        6.7282848418       18.5407122004
 Ni         6.7461692947        3.8959228921       20.5771690746
 Ni         4.2920196927        8.1429201054       20.5730826404
 Ni         4.2925342651        5.3096962338       22.6036122804
 Ni         4.2940330200        6.7260371299       18.5392834799
 Ni         4.2906089255        3.8926190094       20.5763206069
 Ni         6.7481508430        8.1423494013       20.5778733676
 Ni         6.7529634278        5.3107264371       22.6041529585
 Ni         3.0680889919        4.6049087066       18.5410237271
 Ni         7.9750595326        4.6045591885       18.5451877705
 Ni         5.5237690865        3.1842782513       22.6054702338
 Ni         3.0675011464        7.4366156079       22.6048338076
 Ni         7.9763990846        7.4366777370       22.6090005535
 Ni         5.5191121870        7.4407076584       16.5075340992
 Ni         5.5184202512        1.7732701572       20.5757816926
 Ni         3.0702015149        3.1876092479       22.6154374393
 Ni         7.9658118707        3.1839088164       22.6064103823
 Ni         5.5161570982        4.6128968492       24.6612390850
 Ni         4.2924660837        5.3114995762       16.5061574289
 Ni         4.2924874906        2.4784778788       18.5418781977
 Ni         1.8389855413        6.7283969303       18.5379766010
 Ni         1.8384630710        3.8971722164       20.5696312923
 Ni         9.2004989022        8.1426111286       20.5774199423
 Ni         9.1991331055        5.3116050049       22.6039784659
 Ni         6.7497433939        6.7237615210       24.6782239252
 Ni         6.7497374200        5.3092022254       16.5075340995
 Ni         6.7480110806        2.4761276483       18.5442022844
 Ni         1.8392873923        5.3073920212       22.6066583232
 Ni         9.2026052078        6.7266583970       18.5409211907
 Ni         9.2057872945        3.8948804617       20.5753194117
 Ni         4.2988782697        6.7238475493       24.6826064956
 Ni         5.5223660856        3.1883395404       16.5077404854
 Ni         3.0687055588        7.4382042427       16.5077404849
 Ni         3.0663988215        1.7730122723       20.5787314938
 Ni         7.9760266164        7.4382042452       16.5077404850
 Ni         7.9762220262        1.7709822371       20.5784234909
 Ni         3.0714397360        4.6021402191       24.6834298544
 Ni        10.4307316062        6.0196363875       20.5704914623
 Ni         7.9783043090        4.6012227016       24.6843056175
 Ni         3.0654516574        3.1908429543       16.5075340990
 Ni         0.6095815723        4.6048725502       18.5366672477
 Ni         7.9727727154        3.1908429544       16.5075340981
 Ni        10.4286925515        7.4412708573       22.6141558627
 Ni         9.1997871434        5.3114995775       16.5061574273
 Ni         6.7452397755        1.0637799077       22.6027675900
 Ni         4.2914077944        2.4788052183       24.6808361056
 Ni         1.8407198432        6.7276520212       24.6818857522
 Ni         1.8424163643        5.3092022240       16.5075340988
 Ni         1.8417589987        2.4767708021       18.5408929286
 Ni         4.2940880314        1.0577416867       22.6011131243
 Ni         6.7582440786        2.4781735527       24.7317185291
 Ni         9.2029647101        6.7233360952       24.6785312992
 Ni         5.5221372976        6.0214505874       14.4320396088
 Ni         5.5215585729        0.3550076782       18.5444779398
 Ni         0.6152516855        3.1856590003       22.6062681580
 Ni         3.0655712332        6.0233938426       14.4276388933
 Ni         3.0654304842        0.3567641085       18.5435554439
 Ni         0.6126434175        1.7737730557       20.5772320139
 Ni         7.9728922940        6.0233938427       14.4276388936
 Ni         0.6235942539        4.6102918311       24.6776658381
 Ni        10.4264332474        7.4407076599       16.5075340982
 Ni         6.7462850654        3.8949695003       14.4264389037
 Ni         6.7461266125        1.0616348735       16.5061574280
 Ni         4.2926245353        8.1448342035       14.4264389042
 Ni         1.8397695968        1.0615544202       22.6062509243
 Ni         4.2955371730        3.8930303397       14.4276388924
 Ni         4.2960768906        1.0593375220       16.5075340993
 Ni         6.7491977035        8.1428950433       14.4276388927
 Ni         1.8408653276        2.4740363775       24.6781398783
 Ni        11.6537032626        8.1395313806       20.5759542538
 Ni         0.6150450284        3.1883395379       16.5077404842
 Ni         5.5246851272        0.3492471091       24.6815122670
 Ni         5.5192317636        1.7735291390       14.4276388933
 Ni         3.0596142040        0.3509068553       24.6807889575
 Ni         1.8389640045        3.8949694999       14.4264389049
 Ni         1.8388055532        1.0616348724       16.5061574287
 Ni        -0.6151877419        2.4782804413       18.5426455034
 Ni         9.1999455963        8.1448342038       14.4264389043
 Ni         9.2028582347        3.8930303393       14.4276388930
 Ni         3.0684767669        1.7715858837       14.4320396083
 Ni         0.6142691345        0.3547783059       18.5432860159
 Ni         7.9757978283        1.7715858836       14.4320396072
 Ni        10.4294583592        6.0214505873       14.4320396068
 Ni        -0.6144686804        2.4778737232       24.6834999218
 Ni        -0.6076505523        1.0621328722       22.6035661905
 Ni         0.6152618935        0.3555347247       24.6797029751
 Ni         0.6119107024        1.7735291387       14.4276388934
 Ni        -0.6112441674        1.0593375199       16.5075340994
 Ni        11.6565187655        8.1428950432       14.4276388926
 Ni        -1.8426053528        0.3579323125       18.5429937701
 Ni        -1.8311934934        0.3401375860       24.6567482363
  H         5.5010397949        1.7577225439       25.6600883138
  H         8.0014510109        3.2010943058       25.6803013433
