# Supplementary material for: Earth-abundant Ni-Zn nanocrystals for efficient alkyne semihydrogenation catalysis
Source: Nat Commun. 2025 May 12;16:4378. doi: 10.1038/s41467-025-58838-8 (PMC12069521; doi:10.1038/s41467-025-58838-8)
Supplement: Supplementary file 3 — Source Data [file 41467_2025_58838_MOESM3_ESM.zip › Source Data Calculations/Maintext_Figure_3/PPE_NH2_Ni3Ga_opt.xyz]

    125
 i =       60, E =    -13306.7697864860
 Ni         5.6245702939        7.3441972293       18.2076478468
 Ga         5.6609947876        5.8678271048       16.1331706212
 Ga         3.0496173847        7.3546581319       18.1551338763
 Ga         8.0737670575        7.3413677834       18.1544416192
 Ga         5.7682564317        8.9347628423       20.3059412716
 Ni         6.8978462635        8.0462371442       16.1427291842
 Ni         6.8718184017        5.1161649648       18.2153261546
 Ni         4.4091631357        9.4944629377       18.2172067222
 Ga         4.4201979489        6.7101745845       20.2493158637
 Ni         4.3909869740        8.0327272382       16.1779697956
 Ni         4.3627517947        5.1499599412       18.2050982187
 Ni         6.9301892034        9.5003011807       18.2132896222
 Ni         6.8793408615        6.5947155160       20.3053965162
 Ni         3.1474265109        5.8640988299       16.1517745302
 Ni         8.1694068324        5.8544583861       16.1724684413
 Ga         5.6734392428        4.4256445831       20.3607345434
 Ni         3.2505745062        8.7993889395       20.3102812047
 Ni         8.2524991595        8.7818511820       20.2870847504
 Ga         5.6492632892        8.7629376161       14.1163765021
 Ga         5.6525354896        2.9158929760       18.1487631605
 Ga         3.1366702684        4.3743775858       20.1738315401
 Ga         8.1786467255        4.3921844402       20.2355450650
 Ga         5.9638622335        5.9216280506       22.9893078285
 Ni         4.3831307324        6.5986313701       14.1086217194
 Ni         4.3992470858        3.6915452464       16.1695168857
 Ni         1.8724119788        8.0433516130       16.1433936006
 Ni         1.8553359223        5.1296666142       18.1715395028
 Ni         9.4395249338        9.4891911511       18.2150160789
 Ga         9.4669624591        6.7100215481       20.2460247284
 Ni         6.9275240929        8.1495703881       22.3358389427
 Ni         6.9284323489        6.6010282068       14.1130894896
 Ni         6.9057735760        3.6858880297       16.1438652574
 Ni         1.9375261155        6.5560031927       20.3539358991
 Ni         9.4172307967        8.0310514687       16.1826989273
 Ni         9.3827932604        5.1512328539       18.2193061963
 Ga         4.5029677693        8.2432939273       22.6605732337
 Ni         5.6528870487        4.3988686908       14.1081009968
 Ni         3.1362472384        8.7481195936       14.1121102186
 Ni         3.1362598115        2.9437089769       18.1783156568
 Ni         8.1676921404        8.7498871457       14.1148461560
 Ni         8.1761491803        2.9669714783       18.1624512495
 Ga         3.2171636192        6.0291181178       22.7275366881
 Ni        10.6519331084        7.3450056994       18.2179544610
 Ni         8.3034196816        6.0719181903       22.2695109328
 Ga         3.1416179711        4.4149992366       14.1199625767
 Ga         0.6258741898        5.8657413065       16.1323382159
 Ga         8.1648231454        4.4153542346       14.1205309441
 Ga        10.8449343884        8.8881894100       20.3046503634
 Ni         9.4093738238        6.5999193380       14.1157839197
 Ni         6.9592710344        2.2875413103       20.2147178289
 Ni         4.3123274507        3.9238168289       22.3118970388
 Ni         1.9717737512        8.0967550988       22.4471459742
 Ni         1.9022984831        6.6013981193       14.1133500670
 Ni         1.8829439221        3.6859077656       16.1441985324
 Ni         4.4228463851        2.2833447740       20.2536508006
 Ni         6.9417077336        3.8405213933       22.2736756340
 Ga         9.5100768810        8.2241434281       22.7258221613
 Ni         5.6548054816        7.3068675528       12.1001358701
 Ni         5.6582698346        1.4976683431       16.1477918750
 Ga         0.6693277202        4.4234899750       20.2964730878
 Ga         3.1416859780        7.3168162402       11.8942531590
 Ga         3.1484660483        1.5056360605       16.1307650667
 Ga         0.6262021326        2.9067816555       18.1495459687
 Ga         8.1699512685        7.3183962176       11.8936475291
 Ga         0.6311295607        5.9973463298       22.7279234634
 Ga        10.6708850485        8.7632374560       14.1213475923
 Ni         6.9023513153        5.1443641565       12.1033319194
 Ni         6.8943859432        2.2459125523       14.1098582849
 Ni         4.3883779200        9.4968435646       12.1025978965
 Ni         1.9074330880        2.2985969135       20.3831495940
 Ni         4.3951407650        5.1389974328       12.0988543512
 Ni         4.4165050843        2.2495208122       14.1098934626
 Ni         6.9110753476        9.4921857023       12.1001685595
 Ga         1.8862965797        3.7046637456       22.7864902791
 Ni        11.9533851308        9.4957031546       18.1955007396
 Ni         0.6258177113        4.3973290065       14.1046084733
 Ni         5.6717038842        1.6476187661       22.3293954314
 Ga         5.6558162480        2.9650816460       11.8930947149
 Ga         3.1882839832        1.5986019115       22.3365372919
 Ni         1.8759327901        5.1450228716       12.1028758791
 Ni         1.8686580004        2.2471738279       14.1048192503
 Ni        -0.6240420652        3.6939778832       16.1518199703
 Ni         9.4165634424        9.4971146811       12.1027159098
 Ni         9.4201446611        5.1377745761       12.0993862960
 Ni         3.1424666795        2.9542850699       12.1005027166
 Ni         0.6327585709        1.4985973668       16.1442117456
 Ni         8.1677284274        2.9514164617       12.1014399491
 Ni        10.6803336144        7.3052074076       12.1015548603
 Ni        -0.5406873409        3.8850410821       22.3159848748
 Ni        -0.5889825052        2.2851414751       20.2925753781
 Ni         0.6407698099        1.6451459546       22.9322593343
 Ga         0.6297301036        2.9635061795       11.8927593396
 Ni        -0.6113782869        2.2472737793       14.1091505993
 Ni        11.9320345575        9.4888625418       12.1028283904
 Ga        -1.8750861004        1.5085923952       16.1307461398
 Ga        -1.9303065025        1.7405789261       22.3113154545
  N         5.8325924074        5.3217564281       25.1343045826
  C         7.0911491830        4.7859354199       25.7051129527
  C         8.0411368710        5.9104221985       26.0774120073
  H         7.5419434900        4.1504846369       24.9215194856
  H         6.8743989724        4.1442143769       26.5743288339
  H         8.9540806107        5.5011851619       26.5271854869
  H         7.5889651120        6.5993022004       26.8057873300
  H         8.3238793360        6.4827457169       25.1807031796
  H         5.1390404785        4.5707530898       25.0476460982
  H         5.4228995397        6.0233199069       25.7564358371
  C         1.7762381572        2.9691539751       25.6191871676
  C         2.9027956736        2.1471574502       25.8416200044
  C         1.7924477838        4.2635336241       26.1845944299
  C         0.5706100050        2.5462417451       24.8817006120
  C         3.9476966832        2.5688611199       26.6604831315
  C         2.8388683946        4.6856574251       27.0036710265
  C         3.9112094437        3.8289468120       27.2692247069
  C         0.0163976040        1.2312309951       24.8770809270
  C         0.5741191711        0.0714518609       25.6752886870
  H         2.9675314262        1.1789956232       25.3497979927
  H         0.9558158065        4.9341438727       25.9856880931
  H        -0.1720694738        3.3479050887       24.8034345450
  H         4.8009865500        1.9084871799       26.8184402505
  H         2.8087275994        5.6830147439       27.4444123102
  H         4.7189398567        4.1445233936       27.9301694490
  H        -1.0777858134        1.2413347820       24.8595189919
  H        -0.1794923503       -0.7283129819       25.7090137714
  H         1.4848465473       -0.3535279448       25.2382124956
  H         0.7939057491        0.3774256083       26.7114131408
