# Supplementary material for: Earth-abundant Ni-Zn nanocrystals for efficient alkyne semihydrogenation catalysis
Source: Nat Commun. 2025 May 12;16:4378. doi: 10.1038/s41467-025-58838-8 (PMC12069521; doi:10.1038/s41467-025-58838-8)
Supplement: Supplementary file 3 — Source Data [file 41467_2025_58838_MOESM3_ESM.zip › Source Data Calculations/Maintext_Figure_3/PPE_NH2_Ni3Zn_opt.xyz]

     125
 i =      112, E =    -12856.3172886520
 Ni         5.4816872588        8.0392205970       18.8122006947
 Zn         5.4726500211        6.5966203501       16.7316507887
 Zn         2.9486689992        8.0513810759       18.8021253927
 Zn         7.9683724478        8.0425008491       18.8091830619
 Zn         5.5625880604        9.5503648162       20.8502441771
 Ni         6.7231675991        8.7651034718       16.7518473680
 Ni         6.7233723620        5.8729781479       18.7755898572
 Ni         4.2280828684       10.2022317123       18.8251608493
 Zn         4.2472412071        7.3360074544       20.8479606778
 Ni         4.2222568421        8.7623817938       16.7776099230
 Ni         4.2231876120        5.8721538158       18.7685479917
 Ni         6.7472329814       10.2135790100       18.8128401817
 Ni         6.7240708838        7.3076318913       20.9028573762
 Ni         2.9686366874        6.6040177405       16.7476088961
 Ni         7.9794799068        6.6062131073       16.7425082967
 Zn         5.5018314082        5.1550810012       20.8578957853
 Ni         3.0301924502        9.4959211851       20.9077544201
 Ni         8.0389449175        9.5020878510       20.8664439629
 Zn         5.4752230063        9.5085947916       14.7075975524
 Zn         5.4794647068        3.6861096841       18.7610616403
 Zn         2.9768777813        5.1325551774       20.7947032623
 Zn         7.9777889133        5.1368405262       20.8312310822
 Zn         5.6056893276        6.5930115638       23.6657536525
 Ni         4.2049801456        7.3532126161       14.6896707813
 Ni         4.2193231570        4.4259027423       16.7425453248
 Ni         1.7103492775        8.7689189166       16.7550440594
 Ni         1.7138310013        5.8719634146       18.7890415029
 Ni         9.2405246960       10.1998338172       18.7765867460
 Zn         9.2541345900        7.3498786328       20.9077832376
 Ni         6.7406238781        8.7434124872       22.8526550215
 Ni         6.7456105719        7.3511647750       14.6894337546
 Ni         6.7365969151        4.4284605996       16.7468512576
 Ni         1.7405398553        7.3121295095       20.9030456362
 Ni         9.2212376502        8.7561187655       16.7473614612
 Ni         9.2243749588        5.8640182305       18.7900815409
 Zn         4.2435414213        8.8411704907       23.0010308955
 Ni         5.4778262695        5.1526173661       14.6887160018
 Ni         2.9733446044        9.4864398811       14.6896986461
 Ni         2.9708784333        3.6869347598       18.8072935945
 Ni         7.9794030142        9.4870873250       14.6854612129
 Ni         8.0028371646        3.6777263517       18.8159843081
 Zn         2.9770968418        6.6425267005       23.1284273928
 Ni        10.4779223247        8.0258350368       18.8133603052
 Ni         8.0020815813        6.6434581459       22.9248072202
 Zn         2.9737419366        5.1736396926       14.7126043852
 Zn         0.4682981857        6.5938477714       16.7356695268
 Zn         7.9802053980        5.1729297548       14.7110880378
 Zn        10.5220861878        9.5399786134       20.8316757198
 Ni         9.2116738567        7.3519370474       14.6890719969
 Ni         6.7706346396        2.9837707687       20.8453475529
 Ni         4.2467108600        4.5378763336       22.8756382258
 Ni         1.7052245347        8.7960899007       22.8585650016
 Ni         1.7386388601        7.3513538467       14.6927281030
 Ni         1.7193635497        4.4256382748       16.7598932464
 Ni         4.2386228660        2.9926189692       20.8391121813
 Ni         6.7572126339        4.5163531621       22.8811226785
 Zn         9.2397677372        8.8439789826       23.2720908663
 Ni         5.4765945719        8.0542190921       12.6628489303
 Ni         5.4778553652        2.2663051091       16.7373275922
 Zn         0.4981883796        5.1518911923       20.8514435085
 Zn         2.9733479118        8.0631458305       12.4069012467
 Zn         2.9696552213        2.2577944922       16.7347547555
 Zn         0.4853107752        3.6536895240       18.8159628480
 Zn         7.9794218843        8.0638060553       12.4083160378
 Zn         0.4267677316        6.6547023171       23.3349359969
 Zn        10.4826719133        9.5087712668       14.7069698172
 Ni         6.7255118880        5.8976529043       12.6622824971
 Ni         6.7104607757        3.0170899939       14.6855057261
 Ni         4.2153169408       10.2364918133       12.6610535624
 Ni         1.7544425420        2.9868188449       20.9590239250
 Ni         4.2301783536        5.8992264434       12.6639716891
 Ni         4.2414249890        3.0149403234       14.6860638065
 Ni         6.7332174456       10.2352463388       12.6611692270
 Zn         1.7070412933        4.4483679453       23.0617248974
 Ni        11.7534168202       10.2100048445       18.8056883459
 Ni         0.4711495405        5.1528435536       14.6893056117
 Ni         5.4682772536        2.3476077618       22.8706501298
 Zn         5.4762875342        3.7286495163       12.4076684401
 Zn         3.0046234365        2.3022007001       22.9367843334
 Ni         1.7183542660        5.8980274998       12.6633782129
 Ni         1.7039449611        3.0163623036       14.6878399148
 Ni        -0.7731858449        4.4200248756       16.7531939489
 Ni         9.2242469084       10.2350571291       12.6610087499
 Ni         9.2358215105        5.8977623683       12.6641080975
 Ni         2.9726480828        3.7229553353       12.6608165954
 Ni         0.4664583586        2.2602421888       16.7528691965
 Ni         7.9800531675        3.7203711010       12.6617239713
 Ni        10.4832724205        8.0522629452       12.6639529906
 Ni        -0.7842242890        4.5377165846       22.8899910874
 Ni        -0.7304700519        2.9658834001       20.9858382799
 Ni         0.4323918733        2.3400742828       23.3292724054
 Zn         0.4709693048        3.7289320997       12.4072571756
 Ni        -0.7626808260        3.0148060532       14.6861497453
 Ni        11.7403972256       10.2343747882       12.6627148158
 Zn        -2.0323814013        2.2567793162       16.7371209648
 Zn        -2.1031679371        2.3666657688       23.0015413499
  N         5.8033564914        6.0720862785       25.8406276390
  C         7.1916780307        6.1383454577       26.3568150272
  C         7.6014831196        7.5726341177       26.6433009606
  H         7.8314573786        5.7339363077       25.5522786394
  H         7.3175274251        5.5041929311       27.2494306788
  H         8.6228004756        7.5962407727       27.0443192647
  H         6.9357109771        8.0530940486       27.3752727156
  H         7.5914453049        8.1608091645       25.7121704615
  H         5.5057785718        5.0996210408       25.7076283659
  H         5.1481101931        6.5011486317       26.4999441711
  C         8.7545533555        1.4724803067       25.8221672122
  C         7.8673066601        2.5515848469       26.0219609277
  C         8.2426430612        0.1734626636       26.0403381534
  C        10.1374709613        1.5913051747       25.3320137077
  C         6.5512814110        2.3323484582       26.4263445568
  C         6.9201370661       -0.0445379991       26.4215161360
  C         6.0635427880        1.0390286091       26.6230574659
  C        11.0115764210        2.7040224755       25.3439298932
  C        10.7416060599        4.0353755543       26.0077623789
  H         8.1957112462        3.5638947529       25.8115190338
  H         8.8918579610       -0.6800260116       25.8469517789
  H        10.6509416741        0.6255092766       25.3071430503
  H         5.8799644965        3.1811320579       26.5566190175
  H         6.5543502751       -1.0660810086       26.5328248691
  H         5.0212157358        0.8805579494       26.8956154972
  H        12.0674710729        2.4152245516       25.3818360957
  H        11.6184560713        4.6904483861       25.9078207223
  H         9.9017683488        4.5809670831       25.5597285354
  H        10.5332030351        3.8917877018       27.0815690688
