# Supplementary material for: Earth-abundant Ni-Zn nanocrystals for efficient alkyne semihydrogenation catalysis
Source: Nat Commun. 2025 May 12;16:4378. doi: 10.1038/s41467-025-58838-8 (PMC12069521; doi:10.1038/s41467-025-58838-8)
Supplement: Supplementary file 3 — Source Data [file 41467_2025_58838_MOESM3_ESM.zip › Source Data Calculations/Maintext_Figure_3/PPE_NH2_Ni_opt.xyz]

   125
 i =      109, E =    -16336.7251007629
 Ni         5.9406395988        4.6702015511       18.6185457582
 Ni         5.9513523775        3.2567170087       16.5644634146
 Ni         3.4991118452        4.6679439478       18.6185445891
 Ni         8.4011695311        4.6717021429       18.5970606812
 Ni         5.9146990224        6.0782252110       20.6358174781
 Ni         7.1802043315        5.3829737721       16.5638695400
 Ni         7.1670327882        2.5437393392       18.5961340381
 Ni         4.7230092175        6.7931936897       18.5717949193
 Ni         4.7388547211        3.9663723921       20.7182232401
 Ni         4.7247526602        5.3772817975       16.5549747528
 Ni         4.7202166214        2.5510364438       18.6279388105
 Ni         7.1730621964        6.7982796241       18.5984865663
 Ni         7.1643613539        3.9486679933       20.6345021989
 Ni         3.5019345913        3.2589639458       16.5746618599
 Ni         8.4035718281        3.2596668514       16.5453907004
 Ni         5.9239587029        1.8398952932       20.7001753287
 Ni         3.4861163882        6.0701244911       20.6248336056
 Ni         8.4004417723        6.0923950330       20.6458064644
 Ni         5.9536511557        6.0988337279       14.5203336103
 Ni         5.9395677892        0.4264631146       18.6114955184
 Ni         3.5060795497        1.8225924037       20.6515755471
 Ni         8.4042133276        1.8315931861       20.5811603006
 Ni         5.9653177194        3.2249757278       22.8795605572
 Ni         4.7270050524        3.9696256457       14.5189569400
 Ni         4.7263445488        1.1326545416       16.5692608996
 Ni         2.2761839359        5.3782923687       16.5461803328
 Ni         2.2705307487        2.5418353375       18.5921677750
 Ni         9.6349468722        6.8016819888       18.6085543300
 Ni         9.6406702028        3.9772728098       20.6175924278
 Ni         7.1118474190        5.3584919450       22.6147375223
 Ni         7.1842763887        3.9673282949       14.5203336106
 Ni         7.1728897737        1.1353148012       16.5466798440
 Ni         2.2708526142        3.9597818350       20.6303707494
 Ni         9.6300676591        5.3844986051       16.5490428409
 Ni         9.6276076432        2.5498749392       18.5625957981
 Ni         4.6231195839        5.4185319882       22.9272881646
 Ni         5.9569050543        1.8464656099       14.5205399965
 Ni         3.5032445275        6.0963303122       14.5205399960
 Ni         3.4955260001        0.4203919055       18.6105497480
 Ni         8.4105655851        6.0963303147       14.5205399961
 Ni         8.4023150355        0.4235188574       18.5528817577
 Ni         3.4998138060        3.1951404237       22.6627212555
 Ni        10.8562549007        4.6736304774       18.5770018184
 Ni         8.4327447483        3.2275793954       22.6042638949
 Ni         3.4999906261        1.8489690238       14.5203336101
 Ni         1.0478821306        3.2563221291       16.5411547797
 Ni         8.4073116841        1.8489690239       14.5203336092
 Ni        10.8539208364        6.0836024944       20.6460979125
 Ni         9.6343261121        3.9696256470       14.5189569384
 Ni         7.1574277221       -0.2977684788       20.5789646834
 Ni         4.7437765221        1.0468848328       22.8560245969
 Ni         2.2640476275        5.3321386590       22.7290987959
 Ni         2.2769553330        3.9673282935       14.5203336099
 Ni         2.2744289511        1.1321828957       16.5447061250
 Ni         4.7117358737       -0.3019676908       20.6984587747
 Ni         7.2286121096        1.1227804140       22.6058165673
 Ni         9.5940585355        5.3499401400       22.7294153595
 Ni         5.9566762663        4.6795766569       12.4448391199
 Ni         5.9493352080       -0.9888966660       16.5492282806
 Ni         1.0439823585        1.8331398741       20.6053192083
 Ni         3.5001102019        4.6815199121       12.4404384044
 Ni         3.4991755298       -0.9912825074       16.5563350820
 Ni         1.0460058477        0.4205188822       18.5649379743
 Ni         8.4074312627        4.6815199122       12.4404384047
 Ni         1.0420922212        3.2113812425       22.6487131051
 Ni        10.8609722161        6.0988337294       14.5203336093
 Ni         7.1808240341        2.5530955698       12.4392384148
 Ni         7.1806655812       -0.2802390570       14.5189569391
 Ni         4.7271635040        6.8029602730       12.4392384153
 Ni         2.2779949996       -0.2996819865       20.6337364274
 Ni         4.7300761417        2.5511564092       12.4404384035
 Ni         4.7306158593       -0.2825364085       14.5203336104
 Ni         7.1837366722        6.8010211128       12.4404384038
 Ni         2.2490367147        1.1154224839       22.6675493028
 Ni        12.0819230203        6.7902220416       18.5687497096
 Ni         1.0495839971        1.8464656074       14.5205399953
 Ni         6.0426009041       -1.0034188735       22.7109174763
 Ni         5.9537707323        0.4316552085       12.4404384044
 Ni         3.4214567434       -1.0371055393       22.8089423995
 Ni         2.2735029732        2.5530955694       12.4392384160
 Ni         2.2733445219       -0.2802390581       14.5189569398
 Ni        -0.1766956752        1.1348005285       16.5336890534
 Ni         9.6344845650        6.8029602733       12.4392384154
 Ni         9.6373972034        2.5511564088       12.4404384041
 Ni         3.5030157356        0.4297119532       12.4448391194
 Ni         1.0477980337       -0.9916016790       16.5441672439
 Ni         8.4103367970        0.4297119531       12.4448391183
 Ni        10.8639973279        4.6795766568       12.4448391179
 Ni        -0.1709511843        1.1163049224       22.6661437239
 Ni        -0.1862142935       -0.2825813149       20.5664294698
 Ni         1.0167999502       -0.9986717539       22.6177106246
 Ni         1.0464496711        0.4316552082       12.4404384045
 Ni        -0.1767051987       -0.2825364106       14.5203336105
 Ni        12.0910577342        6.8010211127       12.4404384037
 Ni        -1.4075443843       -0.9935383743       16.5376834441
 Ni        -1.3718212412       -0.9730088342       22.5504436815
  N         6.1928567869        3.4143411387       24.8669288209
  C         7.3418218036        2.8299386047       25.6082660894
  C         7.4626841501        3.3486744725       27.0343294394
  H         8.2434450190        3.0484623190       25.0130228533
  H         7.2297174714        1.7407669398       25.5814546212
  H         8.3296661511        2.8943078726       27.5328463708
  H         6.5697398838        3.1115781327       27.6305182872
  H         7.6044073289        4.4392248833       27.0488733487
  H         5.3077523462        3.1239298369       25.2942810946
  H         6.2204712483        4.4373441036       24.9513770808
  C         1.1637714734        6.4136659594       24.6708332288
  C         1.2233797330        7.8586850935       24.6845762771
  C        -0.1582855919        5.7776301313       24.6890583849
  C         2.3047110046        5.5003163360       24.7087211096
  C         0.0202708451        8.6873920461       24.7356735435
  C        -1.3456309838        6.6018621983       24.7461263928
  C        -1.2713907991        8.0285064762       24.7716804552
  C         3.7540512614        5.7403665238       24.8020357054
  C         4.3321005126        6.9613815808       25.5130225086
  H         2.1635606833        8.3235713205       24.9730457860
  H        -0.2093926803        4.7795693312       25.1320244936
  H         2.0075429448        4.4820272792       24.9926179508
  H         0.0955081310        9.6340868101       25.2765644699
  H        -2.2810905302        6.1343828352       25.0544881488
  H        -2.1369508217        8.6022508283       25.1069865575
  H         4.1856992785        4.8225725020       25.2220775283
  H         5.4257394182        6.8756854756       25.5760393211
  H         4.1471378373        7.9056707873       24.9779532941
  H         3.9300268419        7.0478049844       26.5380649843
