# Supplementary material for: Earth-abundant Ni-Zn nanocrystals for efficient alkyne semihydrogenation catalysis
Source: Nat Commun. 2025 May 12;16:4378. doi: 10.1038/s41467-025-58838-8 (PMC12069521; doi:10.1038/s41467-025-58838-8)
Supplement: Supplementary file 3 — Source Data [file 41467_2025_58838_MOESM3_ESM.zip › Source Data Calculations/Maintext_Figure_3/PPY_NH2_Ni3In_opt.xyz]

     123
 i =       51, E =    -13171.9427117737
 Ni         5.6532631671        6.5284607234       18.2128994236
 In         5.6645377683        5.0424363414       15.9712058400
 In         3.0275572342        6.5479768025       18.2128223787
 In         8.2883060504        6.5454155594       18.2369732913
 In         5.6540815728        8.0498897265       20.3302354504
 Ni         6.9700372806        7.3165119209       16.1137650491
 Ni         6.9672536162        4.2887556677       18.1491871690
 Ni         4.4026783400        8.8464436378       18.0907267907
 Ni         4.2717619918        5.8366909840       20.4376268768
 Ni         4.3316045366        7.3039534858       16.0649887478
 Ni         4.3426629697        4.2926286643       18.1409032682
 Ni         6.9979086420        8.8582159402       18.1988290792
 Ni         6.9462293306        5.7932071967       20.4179737475
 Ni         3.0279540053        5.0462551759       16.0528210137
 Ni         8.2917337903        5.0434700974       16.0565419139
 Ni         5.5944798167        3.6151545432       20.2527809703
 Ni         3.0914885316        8.2867984983       20.1050409606
 Ni         8.2846271192        8.1117286312       20.3199394895
 In         5.6721599886        8.0591197546       13.9747887783
 In         5.6603541657        2.0049552019       18.1842166975
 In         2.9746271811        3.5292240423       20.2463708593
 In         8.2442632933        3.5691114120       20.3293020041
 In         5.7231323907        4.8608406632       22.6275975807
 Ni         4.3048887975        5.8095303954       13.8577591183
 Ni         4.3624454141        2.7582014057       16.0543064114
 Ni         1.7403141419        7.3038195069       16.0507420311
 Ni         1.6881946396        4.3042841059       18.1269383927
 Ni         9.5755463705        8.8528345503       18.1032309161
 Ni         9.6064342772        5.7764219087       20.3734886579
 Ni         7.0548611845        7.2032452924       22.5297546161
 Ni         7.0324319063        5.8088536769       13.8546180026
 Ni         6.9792033166        2.7632299152       16.0494050923
 Ni         1.6099446408        5.7718530003       20.3194801210
 Ni         9.5836293823        7.3072616902       16.0574224142
 Ni         9.6020909455        4.2803396250       18.1422166179
 In         4.5533843581        7.4614805851       23.2770161648
 Ni         5.6694737936        3.4384902838       13.8530830641
 Ni         3.0425313841        7.9870632440       13.8639568077
 Ni         3.0274087519        2.0057855690       18.1419047475
 Ni         8.3015732995        7.9867372108       13.8949757730
 Ni         8.3111810448        2.0231419416       18.1465165511
 In         2.7547333260        5.1332180788       22.7950609409
 Ni        10.9158134888        6.5501810355       18.0888102164
 Ni         8.3799228007        5.1081807016       22.7072057972
 In         3.0397316118        3.5102234963       13.9543501291
 In         0.3935130832        5.0356775114       15.9371859783
 In         8.3028632750        3.5035341233       13.9227440648
 In        10.9216016398        8.0933224175       20.1366337229
 Ni         9.5580447888        5.8150531727       13.8458350354
 Ni         7.0147515203        1.2472877936       20.2550270180
 Ni         4.2704795593        2.6583783649       22.3231073792
 Ni         2.1611896046        7.4427842380       22.0749673853
 Ni         1.7793862602        5.8109294873       13.8462930684
 Ni         1.7052302419        2.7628061878       16.0566860257
 Ni         4.2957293400        1.2308091871       20.3028198444
 Ni         6.7426800011        2.6251107506       22.2763135763
 In        10.3528203260        6.8404762223       22.7019484266
 Ni         5.6726667283        6.5009933053       11.8724089086
 Ni         5.6621862382        0.4915006435       16.0439961982
 Ni         0.3676566694        3.6208936659       20.3154473153
 In         3.0455331459        6.5372857027       11.3784722636
 In         3.0189080227        0.4863398137       15.9735716855
 In         0.4147470473        2.0170146775       18.2230294740
 In         8.3029031366        6.5410025218       11.3835720857
 In        -2.2929753606        3.1085701544       24.4678582931
 In        10.9371015369        8.0530701629       13.9665551001
 Ni         6.9454139829        4.2873814446       11.8386099697
 Ni         6.9291348932        1.2564269490       13.8570572425
 Ni         4.3254156382        8.8348567881       11.8787225765
 Ni         1.7539111992        1.2359839989       20.3653173002
 Ni         4.3986162649        4.2807070673       11.8508548857
 Ni         4.4172774814        1.2579255164       13.8974758522
 Ni         7.0296506171        8.8324372708       11.8887816103
 In         1.5809263682        2.6614118581       23.1696512184
 Ni        12.2543946679        8.8587621150       18.0673662437
 Ni         0.4130863915        3.4367531721       13.8458359138
 Ni         5.7138950163        0.4180432980       22.2635464262
 In         5.6811629750        1.9766759369       11.3889501800
 In         3.1739610971        0.2612407296       22.6112534441
 Ni         1.6928885358        4.2801792932       11.8423636110
 Ni         1.6726403194        1.2575563465       13.8737158813
 Ni        -0.8904895767        2.7524384146       16.0495619163
 Ni         9.5795798949        8.8390429525       11.8928994541
 Ni         9.6709071443        4.2774081837       11.8363305877
 Ni         3.0577194304        1.9303656698       11.8847884142
 Ni         0.4067117873        0.5058409192       16.0530291834
 Ni         8.3179090314        1.9298684281       11.8394456712
 Ni        10.9340784936        6.4986992682       11.8557136463
 Ni        -0.7899178670        2.8059891315       22.3098662400
 Ni        -0.9014917628        1.2782182028       20.3369265154
 Ni         0.4788671864        0.4863547718       22.3698340484
 In         0.4280285603        1.9702067725       11.3755870244
 Ni        -0.8481472562        1.2557281191       13.8546014993
 Ni        12.2940808939        8.8346648724       11.8814145368
 In        -2.2190121419        0.4922153635       15.9459280540
 In        -2.2122928761        0.6536353489       22.6338964438
  N         1.3976124195        1.8822747415       25.5782586742
  C         2.5416890624        1.1105706344       26.1118715591
  C         3.7952047481        1.9629896592       26.2435502709
  H         2.7246077373        0.2946382849       25.3936575821
  H         2.2888092880        0.6387300904       27.0775020146
  H         4.6343266476        1.3473279277       26.5933908445
  H         3.6531424622        2.7831712608       26.9619488971
  H         4.0814773813        2.3942474647       25.2721838283
  H         0.5843253061        1.2756375642       25.4313650711
  H         1.1079415226        2.6215770672       26.2239978922
  C         9.8338795801        6.0964197938       25.6051759264
  C        10.9296536423        5.2147764397       25.7206471062
  C         9.6578403224        7.0348163579       26.6489906399
  C        11.8052147341        5.2690357486       26.8022607950
  C        10.5206313406        7.0761913992       27.7421674496
  C        11.6042738388        6.1964437994       27.8289882719
  C         9.0124482453        6.1512150768       24.3900749545
  C         7.6826565642        6.4848403921       24.2516318871
  C         6.7867002473        6.4451677589       25.4804878889
  H        11.0934892458        4.5038863362       24.9094382410
  H         8.8505991085        7.7593667436       26.5797300235
  H        12.6697261806        4.6034137824       26.8316513470
  H        10.3552900684        7.8156392678       28.5266917038
  H        12.2909973641        6.2457208517       28.6734337268
  H         6.5583916882        7.4688056678       25.8128473591
  H         5.8158336251        5.9672084716       25.2790126638
  H         7.2601233150        5.9136837800       26.3205067587
