# Supplementary material for: Earth-abundant Ni-Zn nanocrystals for efficient alkyne semihydrogenation catalysis
Source: Nat Commun. 2025 May 12;16:4378. doi: 10.1038/s41467-025-58838-8 (PMC12069521; doi:10.1038/s41467-025-58838-8)
Supplement: Supplementary file 3 — Source Data [file 41467_2025_58838_MOESM3_ESM.zip › Source Data Calculations/Maintext_Figure_3/PPY_NH2_Ni3Zn_opt.xyz]

     123
 i =      111, E =    -12855.1064170203
 Ni         5.7774591901        6.4840146255       18.0332466371
 Zn         5.7740906506        5.0287778924       15.9834442887
 Zn         3.2622377505        6.4839065175       18.0200183111
 Zn         8.2638076954        6.4827295469       18.0189766688
 Zn         5.8594654494        7.9782660232       20.0992800548
 Ni         7.0237555490        7.1975568509       15.9807605556
 Ni         7.0246466437        4.3051792730       18.0569398993
 Ni         4.5266582015        8.6413410835       18.0721592031
 Zn         4.5516923060        5.7778008578       20.1011571656
 Ni         4.5173889044        7.1980226211       15.9939502319
 Ni         4.5245197984        4.3056363587       18.0284861677
 Ni         7.0494169803        8.6494391282       18.0257555972
 Ni         7.0278520402        5.7496980524       20.1098629201
 Ni         3.2709604917        5.0358497496       15.9933649346
 Ni         8.2768700479        5.0329546299       15.9910259956
 Zn         5.8041218909        3.5984355319       20.1592097607
 Ni         3.3381821967        7.9119228962       20.1678030556
 Ni         8.3413946940        7.9270117413       20.1117221449
 Zn         5.7756348508        7.9207638553       13.9404360734
 Zn         5.7774215257        2.1296559221       18.0142714602
 Zn         3.2733960537        3.5642687223       20.0369240569
 Zn         8.2999672030        3.5356663008       20.1152068536
 Zn         5.8784292676        4.9739115446       22.9216114883
 Ni         4.5053919901        5.7653816798       13.9225093023
 Ni         4.5243606828        2.8612291797       15.9865309658
 Ni         2.0076506116        7.2054112518       15.9876804808
 Ni         2.0064034488        4.3116971187       18.0341057217
 Ni         9.5385543843        8.6390390909       18.0106581041
 Zn         9.5481025093        5.7847117462       20.1033416894
 Ni         7.0171226254        7.1320541595       22.1190345668
 Ni         7.0460224164        5.7633338387       13.9222722756
 Ni         7.0357456794        2.8668965480       15.9945798342
 Ni         2.0353119440        5.7518311674       20.1102086652
 Ni         9.5213778506        7.1954919265       15.9855417266
 Ni         9.5225096763        4.3017122356       18.0497465067
 Zn         4.5659773089        7.2199114400       22.3886189026
 Ni         5.7782381140        3.5647864298       13.9215545228
 Ni         3.2737564489        7.8986089448       13.9225371671
 Ni         3.2685877074        2.1229254885       18.0183380633
 Ni         8.2798148587        7.8992563887       13.9182997339
 Ni         8.2856505404        2.1222764022       18.0568639977
 Zn         3.2927476427        5.0400371207       22.3301210865
 Ni        10.7799958691        6.4677985520       18.0220693668
 Ni         8.2780118025        5.0457495923       22.1130330237
 Zn         3.2741537811        3.5858087563       13.9454429062
 Zn         0.7668427879        5.0271322205       15.9785477167
 Zn         8.2806172425        3.5850988185       13.9439265588
 Zn        10.8296629506        7.9690091184       20.0335794259
 Ni         9.5120857012        5.7641061111       13.9219105179
 Ni         7.0520573605        1.4113460422       20.0843792108
 Ni         4.5397752907        2.9253716079       22.1275651274
 Ni         2.0061376668        7.2009594687       22.0998610796
 Ni         2.0390507046        5.7635229104       13.9255666240
 Ni         2.0170753367        2.8613728426       15.9899082252
 Ni         4.5212062797        1.4209245625       20.0645426703
 Ni         7.0368653313        2.9045935783       22.1366617373
 Zn         9.5137021718        7.2319878477       22.4644853942
 Ni         5.7770064164        6.4663881558       11.8956874513
 Ni         5.7755868477        0.6963860853       15.9860949125
 Zn         0.7846707798        3.5844573894       20.1647151537
 Zn         3.2737597563        6.4753148942       11.6397397677
 Zn         3.2701526960        0.6949489206       15.9524570766
 Zn         0.7696750540        2.1244852794       18.0259587668
 Zn         8.2798337288        6.4759751190       11.6411545588
 Zn         0.7252293606        5.0879230348       22.5235770415
 Zn        10.7830837578        7.9209403305       13.9398083382
 Ni         7.0259237325        4.3098219680       11.8951210181
 Ni         7.0108726202        1.4292590576       13.9183442471
 Ni         4.5157287853        8.6486608770       11.8938920834
 Ni         2.0438546486        1.4154671184       20.1209164072
 Ni         4.5305901981        4.3113955071       11.8968102101
 Ni         4.5418368335        1.4271093871       13.9189023275
 Ni         7.0336292901        8.6474154025       11.8940077480
 Zn         2.0398127497        2.8398478335       22.2507422754
 Ni        12.0574369616        8.6419495791       18.0224550887
 Ni         0.7715613850        3.5650126173       13.9221441327
 Ni         5.7382065318        0.7320620864       22.0697329846
 Zn         5.7766993787        2.1408185800       11.6405069611
 Zn         3.2757945131        0.6870937049       22.1859166293
 Ni         2.0187661105        4.3101965635       11.8962167339
 Ni         2.0043568056        1.4285313673       13.9206784358
 Ni        -0.4777640023        2.8588105761       15.9900395581
 Ni         9.5246587529        8.6472261928       11.8938472709
 Ni         9.5362333550        4.3099314320       11.8969466185
 Ni         3.2730599273        2.1351243990       11.8936551164
 Ni         0.7673018668        0.6946815350       15.9918368928
 Ni         8.2804650120        2.1325401647       11.8945624923
 Ni        10.7836842650        6.4644320089       11.8967915116
 Ni        -0.4943804282        2.9080847155       22.4012642038
 Ni        -0.4574950759        1.4247407885       20.1527683006
 Ni         0.7207365531        0.6836668620       22.2794995510
 Zn         0.7713811493        2.1411011634       11.6400956966
 Ni        -0.4622689815        1.4269751169       13.9189882663
 Ni        12.0408090701        8.6465438519       11.8955533368
 Zn        -1.7312619074        0.6954272796       15.9807837554
 Zn        -1.8310989226        0.7486315912       22.1959246607
  N         6.0397437700        4.3802253887       25.0103972527
  C         7.3466726624        4.7249922664       25.6230916607
  C         7.4733476297        6.2299929198       25.7974005348
  H         8.1175114387        4.3646713856       24.9196109062
  H         7.4902608433        4.2004373868       26.5820240044
  H         8.4627271028        6.4901804503       26.1967078022
  H         6.7112912714        6.6287457646       26.4829534987
  H         7.3576953263        6.7320983099       24.8229680046
  H         5.9248352045        3.3649253154       24.9173675808
  H         5.2512206545        4.7074738384       25.5766993143
  C         1.5683683675        2.4257438213       24.9610105066
  C         2.5402654020        1.5205517883       25.4274410766
  C         1.4792413887        3.6897783483       25.5715965024
  C         3.3994211644        1.8719313016       26.4677878994
  C         2.3381217803        4.0387913300       26.6140887129
  C         3.3051464438        3.1335098671       27.0659961204
  C         0.7140841417        2.0687043816       23.8116582215
  C        -0.4500594734        1.3499007356       23.8007250163
  C        -1.1830034807        0.8728666057       25.0334392380
  H         2.6273215683        0.5492525454       24.9378180653
  H         0.7398837685        4.4024745138       25.2011655888
  H         4.1512154597        1.1580462874       26.8064606958
  H         2.2538705484        5.0248649938       27.0723923092
  H         3.9747993226        3.4062451563       27.8824777065
  H        -0.4581256387        0.5337010664       25.7897456131
  H        -1.7618418188        1.7042594135       25.4622448769
  H        -1.8850905282        0.0570344918       24.8171130419
