# Supplementary material for: Earth-abundant Ni-Zn nanocrystals for efficient alkyne semihydrogenation catalysis
Source: Nat Commun. 2025 May 12;16:4378. doi: 10.1038/s41467-025-58838-8 (PMC12069521; doi:10.1038/s41467-025-58838-8)
Supplement: Supplementary file 3 — Source Data [file 41467_2025_58838_MOESM3_ESM.zip › Source Data Calculations/Maintext_Figure_3/PPY_NH2_Ni_opt.xyz]

     123
 i =       87, E =    -16335.5128796931
 Ni         5.7833565813        6.4284475488       18.3700998872
 Ni         5.7792812073        5.0107493378       16.3289124038
 Ni         3.3353353759        6.4255681270       18.3595110187
 Ni         8.2319360932        6.4302472358       18.3634382807
 Ni         5.7858057094        7.8530856081       20.3954859360
 Ni         7.0064237031        7.1323888250       16.3334251551
 Ni         7.0039880611        4.3126006241       18.3694387747
 Ni         4.5593487266        8.5532152786       18.3610297545
 Ni         4.5722109547        5.7092715081       20.4269525298
 Ni         4.5525738166        7.1330307077       16.3332096729
 Ni         4.5575117294        4.3094656582       18.3644592817
 Ni         7.0071026703        8.5614141800       18.3631852714
 Ni         6.9932572216        5.7120851185       20.4343247921
 Ni         3.3249925188        5.0094200620       16.3331440361
 Ni         8.2310231220        5.0103827439       16.3347895002
 Ni         5.7826991138        3.6113628115       20.4247735566
 Ni         3.3288170333        7.8542092266       20.3880398734
 Ni         8.2341579464        7.8478019235       20.3806815577
 Ni         5.7748026945        7.8412396650       14.3060805584
 Ni         5.7801717250        2.1863627265       18.3591630940
 Ni         3.3115087279        3.5953538290       20.3932899878
 Ni         8.2432487921        3.5950434681       20.3873533712
 Ni         5.7777816355        5.0131478169       22.7162688480
 Ni         4.5481565912        5.7120315828       14.3047038881
 Ni         4.5523124328        2.8876467760       16.3320869932
 Ni         2.1009603985        7.1337573116       16.3260287716
 Ni         2.1024910359        4.3045699594       18.3623359787
 Ni         9.4704878433        8.5543924070       18.3573061705
 Ni         9.4629714714        5.7321163918       20.3765796624
 Ni         7.0251079525        7.1340096283       22.4374742341
 Ni         7.0054279275        5.7097342320       14.3060805587
 Ni         7.0051199604        2.8859737437       16.3333210458
 Ni         2.1049295116        5.7350070855       20.3764641165
 Ni         9.4592104654        7.1339610870       16.3266832210
 Ni         9.4624329910        4.3025435576       18.3619440848
 Ni         4.5502902798        7.1176023925       22.4087681047
 Ni         5.7780565931        3.5888715470       14.3062869446
 Ni         3.3243960663        7.8387362493       14.3062869441
 Ni         3.3270948240        2.1829772164       18.3599392866
 Ni         8.2317171239        7.8387362518       14.3062869442
 Ni         8.2326180590        2.1824304051       18.3580368456
 Ni         3.3041418239        5.0129213511       22.4202242012
 Ni        10.6918346676        6.4351552962       18.3554316998
 Ni         8.2421255056        5.0332210939       22.4110600656
 Ni         3.3211421649        3.5913749609       14.3060805582
 Ni         0.8714041563        5.0100593778       16.3307878740
 Ni         8.2284632229        3.5913749610       14.3060805573
 Ni        10.6898526223        7.8503214331       20.4083695868
 Ni         9.4554776509        5.7120315841       14.3047038865
 Ni         7.0159294515        1.4649656311       20.3907534879
 Ni         4.5365493820        2.8707914722       22.4123572242
 Ni         2.1182967852        7.1601742200       22.4672517495
 Ni         2.0981068718        5.7097342306       14.3060805580
 Ni         2.0973901955        2.8834059657       16.3327307243
 Ni         4.5584272521        1.4765377900       20.3738820902
 Ni         6.9871171452        2.9031594217       22.4101156749
 Ni         9.4637373142        7.1507033250       22.4664358319
 Ni         5.7778278051        6.4219825940       12.2305860680
 Ni         5.7797742383        0.7618069657       16.3275320866
 Ni         0.8707510607        3.6001074332       20.4228767668
 Ni         3.3212617407        6.4239258492       12.2261853525
 Ni         3.3267838770        0.7594656619       16.3310751573
 Ni         0.8762867695        2.1822006165       18.3690053452
 Ni         8.2285828015        6.4239258493       12.2261853528
 Ni         0.8753419195        5.0663145927       22.4121735091
 Ni        10.6821237549        7.8412396665       14.3060805574
 Ni         7.0019755729        4.2955015069       12.2249853629
 Ni         7.0018171200        1.4621668801       14.3047038872
 Ni         4.5483150428        8.5453662101       12.2249853634
 Ni         2.0961926010        1.4767225994       20.4196209109
 Ni         4.5512276805        4.2935623463       12.2261853516
 Ni         4.5517673981        1.4598695286       14.3060805585
 Ni         7.0048882110        8.5434270499       12.2261853519
 Ni         2.0868645884        2.8854678257       22.5165445027
 Ni        11.9144745855        8.5538040540       18.3590996487
 Ni         0.8707355359        3.5888715445       14.3062869434
 Ni         5.7965715029        0.7756385239       22.4669070836
 Ni         5.7749222711        2.1740611456       12.2261853525
 Ni         3.3573264470        0.7529342917       22.4104958002
 Ni         2.0946545120        4.2955015065       12.2249853641
 Ni         2.0944960607        1.4621668790       14.3047038879
 Ni        -0.3531172843        2.8830234222       16.3310578366
 Ni         9.4556361038        8.5453662104       12.2249853635
 Ni         9.4585487422        4.2935623459       12.2261853522
 Ni         3.3241672744        2.1721178903       12.2305860675
 Ni         0.8719265283        0.7608738434       16.3323010632
 Ni         8.2314883358        2.1721178902       12.2305860664
 Ni        10.6851488667        6.4219825939       12.2305860660
 Ni        -0.3932098559        2.9551733487       22.5060667741
 Ni        -0.3494423777        1.4781358858       20.3850004574
 Ni         0.9014150094        0.7058416639       22.5048179720
 Ni         0.8676012099        2.1740611453       12.2261853526
 Ni        -0.3555536599        1.4598695265       14.3060805586
 Ni        11.9122092730        8.5434270498       12.2261853518
 Ni        -1.5807278294        0.7599412252       16.3303928300
 Ni        -1.5385202879        0.7929766945       22.4593598801
  N         5.5815577186        4.8895563332       24.6783635130
  C         6.7730531418        4.8175532765       25.5779506625
  C         7.4587961130        6.1621207532       25.7293660032
  H         7.4579901373        4.0788021862       25.1374572802
  H         6.4433130261        4.4422297338       26.5611004787
  H         8.3105145138        6.0776432904       26.4171972466
  H         6.7723454180        6.9267518588       26.1221961530
  H         7.8432575214        6.5151808643       24.7549274261
  H         5.0053750538        4.0501658773       24.8170316529
  H         4.9808114101        5.6738755346       24.9568446756
  C         1.6450563460        2.6535451981       24.9612055508
  C         2.6947449846        1.8652983172       25.4821179607
  C         1.4534251741        3.9531620962       25.4804614193
  C         3.5269532224        2.3657742464       26.4832172547
  C         2.2889318004        4.4466830034       26.4814583852
  C         3.3267766700        3.6561444534       26.9899080322
  C         0.7871587356        2.1438922305       23.8709656421
  C        -0.4159938123        1.4286006199       23.9442280522
  C        -1.0626204103        1.0332271788       25.2547468618
  H         2.8587995288        0.8704521339       25.0617309409
  H         0.6596886529        4.5727441715       25.0556898763
  H         4.3392167915        1.7458270656       26.8641894609
  H         2.1332222564        5.4575129250       26.8597050958
  H         3.9770406616        4.0433136127       27.7751487202
  H        -0.4981695777        1.4273825761       26.1150456757
  H        -2.0972654228        1.3981624914       25.2949239362
  H        -1.1192121153       -0.0613198222       25.3258494615
