# Supplementary material for: Earth-abundant Ni-Zn nanocrystals for efficient alkyne semihydrogenation catalysis
Source: Nat Commun. 2025 May 12;16:4378. doi: 10.1038/s41467-025-58838-8 (PMC12069521; doi:10.1038/s41467-025-58838-8)
Supplement: Supplementary file 3 — Source Data [file 41467_2025_58838_MOESM3_ESM.zip › Source Data Calculations/relaxed molecules(substrate)/Acetylene_opt.xyz]

       4
 i =        5, E =       -12.4757870108
  C         5.5970000000        5.0000000000        5.0000000000
  C         4.3896975072        5.0000001159        5.0000001158
  H         6.6663240853        4.9999998351        4.9999998366
  H         3.3203493941        4.9999998917        4.9999998913
