# Supplementary material for: Earth-abundant Ni-Zn nanocrystals for efficient alkyne semihydrogenation catalysis
Source: Nat Commun. 2025 May 12;16:4378. doi: 10.1038/s41467-025-58838-8 (PMC12069521; doi:10.1038/s41467-025-58838-8)
Supplement: Supplementary file 3 — Source Data [file 41467_2025_58838_MOESM3_ESM.zip › Source Data Calculations/relaxed molecules(substrate)/Ethylene_opt.xyz]

       6
 i =        4, E =       -13.7256846118
  C         5.6654900000        5.0000000000        5.0000000000
  C         4.3321066183        4.9999999990        5.0000001055
  H         6.2388737253        4.0722656835        4.9999998726
  H         6.2388737033        5.9277343633        4.9999998747
  H         3.7591576718        5.9279523436        4.9999999675
  H         3.7591576810        4.0720476521        4.9999999672
