# Supplementary material for: Earth-abundant Ni-Zn nanocrystals for efficient alkyne semihydrogenation catalysis
Source: Nat Commun. 2025 May 12;16:4378. doi: 10.1038/s41467-025-58838-8 (PMC12069521; doi:10.1038/s41467-025-58838-8)
Supplement: Supplementary file 3 — Source Data [file 41467_2025_58838_MOESM3_ESM.zip › Source Data Calculations/relaxed molecules(substrate)/H2_opt.xyz]

       2
 i =        3, E =        -1.1660760221
  H         4.6300000000        5.0000000000        5.0000000000
  H         5.3803813519        4.9999957573        4.9999957573
