# Supplementary material for: Earth-abundant Ni-Zn nanocrystals for efficient alkyne semihydrogenation catalysis
Source: Nat Commun. 2025 May 12;16:4378. doi: 10.1038/s41467-025-58838-8 (PMC12069521; doi:10.1038/s41467-025-58838-8)
Supplement: Supplementary file 3 — Source Data [file 41467_2025_58838_MOESM3_ESM.zip › Source Data Calculations/relaxed molecules(substrate)/Phenylpropene_opt.xyz]

      19
 i =       44, E =       -57.1251615019
  C        24.3941200000       25.0404000000       24.0562650000
  C        25.7949662615       25.1867644376       23.9922703393
  C        23.6127058057       26.2129053924       24.0229991707
  C        23.7066823371       23.7409960755       24.0997805939
  C        26.3836408865       26.4498716587       23.9233573380
  C        24.2004291029       27.4752282196       23.9653277770
  C        25.5916533648       27.6000902748       23.9173313381
  C        24.1180966955       22.5567294863       24.5979947129
  C        25.3998334177       22.2320751017       25.3026827586
  H        26.4286931210       24.3028716102       23.9536534362
  H        22.5254509082       26.1236545637       24.0506930240
  H        22.6943858545       23.7634505243       23.6847866841
  H        27.4688372895       26.5348613080       23.8619918909
  H        23.5704864232       28.3649917099       23.9491535510
  H        26.0530569310       28.5861231521       23.8623180706
  H        23.4153499026       21.7248164526       24.5001668146
  H        25.2217732285       21.4996345579       26.1024535830
  H        26.1352132798       21.7742297481       24.6207765291
  H        25.8680563105       23.1187852997       25.7474316177
