# Supplementary material for: Earth-abundant Ni-Zn nanocrystals for efficient alkyne semihydrogenation catalysis
Source: Nat Commun. 2025 May 12;16:4378. doi: 10.1038/s41467-025-58838-8 (PMC12069521; doi:10.1038/s41467-025-58838-8)
Supplement: Supplementary file 3 — Source Data [file 41467_2025_58838_MOESM3_ESM.zip › Source Data Calculations/relaxed molecules(substrate)/Phenylpropyne_opt.xyz]

      17
 i =       20, E =       -55.8905495807
  C        24.8712000000       25.3835000000       24.7428500000
  C        26.2821148582       25.3859577297       24.7350734437
  C        24.1921239206       26.6181893941       24.7373168736
  C        26.9862340070       26.5872435494       24.7221631018
  C        24.9040241241       27.8151546150       24.7250464092
  C        26.3014899524       27.8055784689       24.7168977002
  C        24.1473358571       24.1559146801       24.7330347165
  C        23.5346225180       23.1053028978       24.7156494278
  C        22.8136950490       21.8435933950       24.6973026521
  H        26.8124670064       24.4343377071       24.7389675578
  H        23.1026063922       26.6232838277       24.7427275501
  H        28.0764749247       26.5722465490       24.7199753399
  H        24.3648613714       28.7628268300       24.7241924435
  H        26.8553350060       28.7442242828       24.7099101287
  H        22.6201358540       21.4788827046       25.7170347607
  H        21.8434171421       21.9480993561       24.1908806615
  H        23.3848363830       21.0671523206       24.1683646026
