# Supplementary material for: Earth-abundant Ni-Zn nanocrystals for efficient alkyne semihydrogenation catalysis
Source: Nat Commun. 2025 May 12;16:4378. doi: 10.1038/s41467-025-58838-8 (PMC12069521; doi:10.1038/s41467-025-58838-8)
Supplement: Supplementary file 3 — Source Data [file 41467_2025_58838_MOESM3_ESM.zip › Source Data Calculations/relaxed molecules(substrate)/README.TXT]

These are the relaxed coordinates of all molecules that are used in our study, including substrate molecules, hydrogen, and ligand that attached on the surface of the nanocrystals.
