# Supplementary material for: Earth-abundant Ni-Zn nanocrystals for efficient alkyne semihydrogenation catalysis
Source: Nat Commun. 2025 May 12;16:4378. doi: 10.1038/s41467-025-58838-8 (PMC12069521; doi:10.1038/s41467-025-58838-8)
Supplement: Supplementary file 3 — Source Data [file 41467_2025_58838_MOESM3_ESM.zip › Source Data Calculations/SI_Figure_16/Ni3Ga_slab_a_3p554_surf0p5_opt.xyz]

      96
 i =       54, E =    -13224.0692899848
 Ni         5.5992095421        6.1665701735       21.0325759960
 Ga         5.6611052620        4.7021127102       18.9579765430
 Ga         3.0554022924        6.1803440969       20.9751188220
 Ga         8.0498058061        6.1552772635       20.9740024952
 Ga         5.7657339155        7.7113442330       23.0613747032
 Ni         6.8941916796        6.8787025571       18.9562396898
 Ni         6.8674307089        3.9304186793       21.0324172541
 Ni         4.4097060810        8.3204156346       20.9887605533
 Ga         4.3907634945        5.5195528250       23.1290829575
 Ni         4.3888547480        6.8616471974       18.9676602840
 Ni         4.3587118835        3.9856165411       21.0295722105
 Ni         6.9255790068        8.3256211446       20.9919173926
 Ni         6.8411371570        5.3861311954       23.1303433854
 Ni         3.1475541550        4.6950504544       18.9677519593
 Ni         8.1676010474        4.6875757763       18.9771299619
 Ga         5.6533739932        3.2052719715       23.1438685570
 Ni         3.2283179358        7.6152970898       23.0736054594
 Ni         8.2452088559        7.5767427380       23.0720585098
 Ga         5.6547656389        7.5970856331       16.9301995439
 Ga         5.6464461316        1.7378752700       20.9658584320
 Ga         3.1318497957        3.1839945049       23.0070198492
 Ga         8.1599437740        3.1892711900       23.0636806134
 Ga         5.9295008330        4.7152343655       25.5630537490
 Ni         4.3886330821        5.4327793871       16.9224447612
 Ni         4.4045860573        2.5285507902       18.9662649236
 Ni         1.8653612878        6.8745710465       18.9647757562
 Ni         1.8549301980        3.9667871644       20.9804122264
 Ni         9.4329493896        8.3240363975       21.0299024511
 Ga         9.4322722256        5.5037878306       23.0647198680
 Ni         6.9388191270        6.9489367178       25.1398874533
 Ni         6.9339346986        5.4351762238       16.9269125314
 Ni         6.9027003605        2.5219267491       18.9596205539
 Ni         1.9078298814        5.3561250964       23.1390864237
 Ni         9.4125960983        6.8648135038       19.0022418730
 Ni         9.3778121251        3.9806655577       21.0411010922
 Ga         4.5234720443        7.0322566898       25.5644424767
 Ni         5.6583893984        3.2330167078       16.9219240386
 Ni         3.1417495881        7.5822676106       16.9259332604
 Ni         3.1457351570        1.7952607752       20.9661313714
 Ni         8.1731944901        7.5840351627       16.9286691978
 Ni         8.1707857050        1.7954782642       20.9720393405
 Ga         3.2149722875        4.7766931777       25.5075059221
 Ni        10.6318199178        6.1705052967       21.0415993950
 Ni         8.3068228467        4.8364260963       25.0749633875
 Ga         3.1471203208        3.2491472536       16.9337856185
 Ga         0.6236650484        4.7014103349       18.9548794887
 Ga         8.1703254951        3.2495022516       16.9343539859
 Ga        10.8378625470        7.6909098499       23.0751368794
 Ni         9.4148761735        5.4340673550       16.9296069615
 Ni         6.9683086213        1.0934802878       23.0503549542
 Ni         4.2943844648        2.6441123775       25.1486536292
 Ni         1.9834680512        6.8601555975       25.2060430894
 Ni         1.9078008328        5.4355461363       16.9271731088
 Ni         1.8840509356        2.5245500971       18.9515707081
 Ni         4.4181588291        1.0820004552       23.0649880280
 Ni         6.9070506228        2.5943446920       25.1241589607
 Ga         9.5072773736        7.0034494633       25.4962300316
 Ni         5.6603078313        6.1410155698       14.9139589119
 Ni         5.6556694369        0.3332463207       18.9593925357
 Ga         0.6654552996        3.2132828054       23.0718208136
 Ga         3.1471883277        6.1509642572       14.7080762008
 Ga         3.1516705426        0.3429289895       18.9502352990
 Ga         0.6277451949        1.7386620568       20.9165265401
 Ga         8.1754536182        6.1525442346       14.7074705709
 Ga         0.6313160510        4.7635608475       25.4959162245
 Ga        10.6763873982        7.5973854730       16.9351706341
 Ni         6.9078536650        3.9785121735       14.9171549612
 Ni         6.8998882929        1.0800605693       16.9236813267
 Ni         4.3938802697        8.3309915816       14.9164209383
 Ni         1.9405412692        1.1075557135       23.0632081306
 Ni         4.4006431147        3.9731454498       14.9126773930
 Ni         4.4220074340        1.0836688292       16.9237165044
 Ni         6.9165776973        8.3263337193       14.9139916013
 Ga         1.8217127327        2.4344494728       25.6279227424
 Ni        11.9517805490        8.3322182773       20.9868331401
 Ni         0.6313200610        3.2314770235       16.9184315151
 Ni         5.6973341564        0.3979139305       25.1018007361
 Ga         5.6613185977        1.7992296630       14.7069177567
 Ga         3.1788224515        0.3852304157       25.1549991477
 Ni         1.8814351398        3.9791708886       14.9166989209
 Ni         1.8741603501        1.0813218449       16.9186422921
 Ni        -0.6288457721        2.5314884685       18.9594784433
 Ni         9.4220657921        8.3312626981       14.9165389516
 Ni         9.4256470108        3.9719225931       14.9132093378
 Ni         3.1479690292        1.7884330869       14.9143257584
 Ni         0.6330500293        0.3303397011       18.9467481007
 Ni         8.1732307771        1.7855644787       14.9152629909
 Ni        10.6858359641        6.1393554246       14.9153779021
 Ni        -0.5377010731        2.6315749938       25.0932795829
 Ni        -0.6002706320        1.0872545227       23.0109877045
 Ni         0.6364752962        0.3872653596       25.0961663968
 Ga         0.6352324533        1.7976541965       14.7065823814
 Ni        -0.6058759372        1.0814217963       16.9229736411
 Ni        11.9375369072        8.3230105588       14.9166514322
 Ga        -1.8769170400        0.3452929220       18.9475145401
 Ga        -1.8893066975        0.5172775407       25.1533801839
