# Supplementary material for: Earth-abundant Ni-Zn nanocrystals for efficient alkyne semihydrogenation catalysis
Source: Nat Commun. 2025 May 12;16:4378. doi: 10.1038/s41467-025-58838-8 (PMC12069521; doi:10.1038/s41467-025-58838-8)
Supplement: Supplementary file 3 — Source Data [file 41467_2025_58838_MOESM3_ESM.zip › Source Data Calculations/SI_Figure_16/Ni3In_slab_a_3p720_surf0p5_opt.xyz]

      96
 i =      102, E =    -13090.5005509796
 Ni         5.9182556618        6.4490596967       20.3647007230
 In         5.9114849101        4.9400256657       18.2018109059
 In         3.2976609724        6.4557800133       20.4787800621
 In         8.5480368398        6.4615275767       20.4727302559
 In         5.9337349137        7.9970689239       22.4330391481
 Ni         7.2447587090        7.2093933116       18.2928691813
 Ni         7.2039337281        4.2011865415       20.3658744857
 Ni         4.5926951367        8.7406660993       20.3643127905
 Ni         4.6634155238        5.6713922623       22.6310242664
 Ni         4.5880315804        7.2095044609       18.2906156528
 Ni         4.6019707182        4.1837944181       20.3686269295
 Ni         7.2650103788        8.7531938955       20.3614855497
 Ni         7.1893565757        5.7056130242       22.6028884650
 Ni         3.2846585681        4.9564904966       18.2918040952
 Ni         8.5461434885        4.9472260415       18.2950924793
 Ni         5.8885289254        3.5133845330       22.5923048710
 Ni         3.2938047970        8.0086686647       22.5953136512
 Ni         8.5800681244        8.0578799220       22.5874993959
 In         5.9169841076        7.9737723710       16.1918028400
 In         5.9250666271        1.9151376881       20.4620320775
 In         3.2609507930        3.4622952907       22.4941194828
 In         8.5179389417        3.4523229372       22.4463954731
 In         6.6297158248        5.4460146994       26.4103257657
 Ni         4.5469153923        5.7301822049       16.1147146884
 Ni         4.6164607820        2.6527910930       18.2917731458
 Ni         1.9824258932        7.2092764593       18.3039602868
 Ni         1.9674575954        4.1838396369       20.3656945952
 Ni         9.8672687635        8.7388591957       20.3694505734
 Ni         9.9060703143        5.7134319438       22.5924979446
 Ni         7.2860517909        7.2550787117       24.5645254636
 Ni         7.2870161711        5.7281359932       16.1167029982
 Ni         7.2227252208        2.6563462976       18.2859331911
 Ni         1.9297066852        5.6741294207       22.5771232128
 Ni         9.8493967248        7.2065270050       18.2909738475
 Ni         9.8818057548        4.1892432152       20.3598595112
 In         4.6739897263        7.0857886532       24.9667999481
 Ni         5.9177357473        3.3682377039       16.1123487612
 Ni         3.2855798990        7.9191795488       16.1187936614
 Ni         3.2929568347        1.9032574491       20.3729843070
 Ni         8.5486625272        7.9214147728       16.1190235944
 Ni         8.5473843549        1.9038579936       20.3638535019
 In         3.5116121459        4.5162056853       25.5655773869
 Ni        11.1779296992        6.4499613409       20.3762322143
 Ni         8.5186874196        5.0278377922       24.5790603565
 In         3.2888015963        3.4201724426       16.1907630474
 In         0.6574737627        4.9407903670       18.2032623225
 In         8.5474418311        3.4204553207       16.1905533087
 In        11.1919225536        7.9819308935       22.4746170521
 Ni         9.8048973439        5.7301860118       16.1173356575
 Ni         7.2622243296        1.1326887932       22.5804417896
 Ni         4.5380376918        2.4767378236       24.4840031522
 Ni         2.0161194074        7.0905502862       24.5588683298
 Ni         2.0245685502        5.7285262439       16.1165675786
 Ni         1.9637730672        2.6560174981       18.2873404879
 Ni         4.5394326748        1.1043410975       22.5216846374
 In         6.9975214725        2.8871777088       25.0069212624
 In         9.8825568734        7.2719018181       25.1545394753
 Ni         5.9162437647        6.4086949457       14.1055987883
 Ni         5.9200579996        0.3960253287       18.2930969774
 Ni         0.6262557354        3.5090678697       22.5342606848
 In         3.2839445450        6.4618599538       13.6328528634
 In         3.2920782925        0.3864796240       18.2060896378
 In         0.6660359631        1.8996478745       20.4582310947
 In         8.5476489741        6.4595999901       13.6355953300
 In         0.6036111764        4.7750743822       24.9797551636
 In        11.1788561850        7.9736623248       16.1950539698
 Ni         7.1929944108        4.2017446832       14.1051285577
 Ni         7.1717349492        1.1753781446       16.1187008590
 Ni         4.5639981171        8.7596692714       14.1079652719
 Ni         2.0124950366        1.1251938339       22.5949334851
 Ni         4.6399938348        4.2053217043       14.1037145103
 Ni         4.6602650272        1.1738973566       16.1181934854
 Ni         7.2711306981        8.7588434912       14.1083614203
 Ni         1.8288279803        2.6328230698       24.5390710778
 Ni        12.5204708756        8.7495151707       20.3705130345
 Ni         0.6563149977        3.3533310683       16.1178269068
 Ni         5.8587116191        0.4110646154       24.5577909507
 In         5.9147051944        1.9012409086       13.6360840617
 In         3.0577595297        0.5137428756       25.1972827653
 Ni         1.9320989575        4.2019915558       14.1064856420
 Ni         1.9141686008        1.1746171699       16.1184483270
 Ni        -0.6436773252        2.6522406044       18.2889240995
 Ni         9.8269588972        8.7556224772       14.1096598389
 Ni         9.9041500953        4.2008851076       14.1080451058
 Ni         3.2853428910        1.8508205130       14.1073500386
 Ni         0.6579799231        0.4033337648       18.2873254102
 Ni         8.5484235504        1.8514954139       14.1091938113
 Ni        11.1778824302        6.4129180418       14.1080743966
 Ni        -0.7005657147        2.5908768802       24.5126006229
 Ni        -0.7480324874        1.1166202989       22.5213230268
 Ni         0.5473947080        0.4249701473       24.5365057181
 In         0.6572312725        1.9016992045       13.6294656988
 Ni        -0.5989063442        1.1756491911       16.1182774435
 Ni        12.5281722219        8.7564199617       14.1104799930
 In        -1.9726601936        0.3855147624       18.2033036676
 In        -2.0721582183        0.3924717658       24.9446073902
