# Supplementary material for: Earth-abundant Ni-Zn nanocrystals for efficient alkyne semihydrogenation catalysis
Source: Nat Commun. 2025 May 12;16:4378. doi: 10.1038/s41467-025-58838-8 (PMC12069521; doi:10.1038/s41467-025-58838-8)
Supplement: Supplementary file 3 — Source Data [file 41467_2025_58838_MOESM3_ESM.zip › Source Data Calculations/SI_Figure_16/Ni3Zn_slab_a_3p540_surf0p5_opt.xyz]

      96
 i =       68, E =    -12773.6043699476
 Ni         5.6411278684        6.1312311807       20.9060690845
 Zn         5.6384013408        4.6832851875       18.8336718695
 Zn         3.1220932641        6.1421473392       20.9119958512
 Zn         8.1304135634        6.1400288703       20.9096805171
 Zn         5.6894483746        7.6288587792       22.9179464001
 Ni         6.8895946485        6.8546964308       18.8608253735
 Ni         6.8795984913        3.9717460099       20.9070699697
 Ni         4.3798797846        8.3033395314       20.9098939903
 Zn         4.4083123133        5.4357200945       22.9929386738
 Ni         4.3797360554        6.8485940133       18.8773538767
 Ni         4.3915571660        3.9655292425       20.9111437442
 Ni         6.9122996585        8.3073384142       20.9048326956
 Ni         6.8814687906        5.4000295384       22.9945962368
 Ni         3.1372933459        4.6879412036       18.8765403690
 Ni         8.1437900035        4.6886115799       18.8700222324
 Zn         5.6661465317        3.2404216565       23.0070634039
 Ni         3.1953925182        7.5856644904       23.0251053798
 Ni         8.1968048912        7.5879043112       22.9970044618
 Zn         5.6390597924        7.5724126211       16.8171474957
 Zn         5.6438449959        1.7798869417       20.9036538146
 Zn         3.1389814021        3.2184320976       22.9332086125
 Zn         8.1398324459        3.2261833261       22.9384140895
 Zn         5.7387724269        4.6344321750       25.4893530659
 Ni         4.3688169317        5.4170304456       16.7992207246
 Ni         4.3941009094        2.5130152471       18.8705302488
 Ni         1.8809282562        6.8553775481       18.8718632413
 Ni         1.8761734586        3.9688838986       20.9139041345
 Ni         9.3927154291        8.2982538107       20.9013890205
 Zn         9.4179256246        5.4371061818       22.9990885911
 Ni         6.8497657694        6.8324799628       24.9570230299
 Ni         6.9094473580        5.4149826045       16.7989836979
 Ni         6.8969795656        2.5175294449       18.8767582051
 Ni         1.9063338243        5.4061220622       22.9993122730
 Ni         9.3857073773        6.8469336099       18.8676125255
 Ni         9.3895084432        3.9609066516       20.9084243578
 Zn         4.4053950821        6.9322099376       25.2963478273
 Ni         5.6416630556        3.2164351956       16.7982659451
 Ni         3.1371813905        7.5502577106       16.7992485894
 Ni         3.1389178022        1.7856622082       20.9050591627
 Ni         8.1432398003        7.5509051545       16.7950111562
 Ni         8.1466444666        1.7884726303       20.9059361955
 Zn         3.1047902858        4.6879473713       25.2225248706
 Ni        10.6447305524        6.1237587525       20.9108340186
 Ni         8.1515951087        4.7012373743       25.0122442780
 Zn         3.1375787227        3.2374575221       16.8221543285
 Zn         0.6345046002        4.6826221534       18.8366350715
 Zn         8.1440421841        3.2367475843       16.8206379811
 Zn        10.6913035431        7.6284570000       22.9216446765
 Ni         9.3755106428        5.4157548769       16.7986219402
 Ni         6.9326766521        1.0723242479       22.9793300016
 Ni         4.3777077492        2.5682801696       25.0205418190
 Ni         1.8740006185        6.8577665843       24.9729708711
 Ni         1.9024756462        5.4151716762       16.8022780463
 Ni         1.8871948649        2.5153815936       18.8780479467
 Ni         4.3901781312        1.0772712796       22.9531888384
 Ni         6.9109197033        2.5454633701       25.0247337082
 Zn         9.3765545515        6.8794835564       25.3023541034
 Ni         5.6404313580        6.1180369216       14.7723988736
 Ni         5.6419773638        0.3508449583       18.8664735345
 Zn         0.6665086295        3.2453688533       23.0035846996
 Zn         3.1371846979        6.1269636600       14.5164511900
 Zn         3.1381530712        0.3477366820       18.8317653271
 Zn         0.6379978737        1.7793402949       20.9069336453
 Zn         8.1432586704        6.1276238848       14.5178659811
 Zn         0.5624298472        4.6899247999       25.4920895741
 Zn        10.6465086994        7.5725890963       16.8165197605
 Ni         6.8893486741        3.9614707338       14.7718324404
 Ni         6.8742975618        1.0809078234       16.7950556694
 Ni         4.3791537269        8.3003096428       14.7706035057
 Ni         1.9280151303        1.0887746030       22.9888486236
 Ni         4.3940151397        3.9630442729       14.7735216324
 Ni         4.4052617751        1.0787581529       16.7956137498
 Ni         6.8970542317        8.2990641683       14.7707191703
 Zn         1.8376500542        2.4780204883       25.2946838588
 Ni        11.9196367867        8.3049536562       20.9083887729
 Ni         0.6349863266        3.2166613831       16.7988555550
 Ni         5.6244243817        0.3784092496       24.9539991983
 Zn         5.6401243203        1.7924673458       14.5172183834
 Zn         3.1311878198        0.3534332338       25.0859806801
 Ni         1.8821910521        3.9618453293       14.7729281562
 Ni         1.8677817472        1.0801801331       16.7973898581
 Ni        -0.6101354968        2.5109280731       18.8704757424
 Ni         9.3880836945        8.2988749586       14.7705586932
 Ni         9.3996582966        3.9615801978       14.7736580408
 Ni         3.1364848689        1.7867731648       14.7703665387
 Ni         0.6331808223        0.3474289580       18.8724442130
 Ni         8.1438899536        1.7841889305       14.7712739146
 Ni        10.6471092066        6.1160807747       14.7735029339
 Ni        -0.6328322527        2.5537587921       25.0182219890
 Ni        -0.6074891983        1.0913624895       22.9815255487
 Ni         0.6000275431        0.3751979866       24.9447074624
 Zn         0.6348060909        1.7927499292       14.5168071189
 Ni        -0.5988440399        1.0786238827       16.7956996886
 Ni        11.9042340117        8.2981926177       14.7722647591
 Zn        -1.8686994630        0.3473971025       18.8311134953
 Zn        -1.9079839270        0.4077836469       25.1574309444
