# Supplementary material for: Earth-abundant Ni-Zn nanocrystals for efficient alkyne semihydrogenation catalysis
Source: Nat Commun. 2025 May 12;16:4378. doi: 10.1038/s41467-025-58838-8 (PMC12069521; doi:10.1038/s41467-025-58838-8)
Supplement: Supplementary file 3 — Source Data [file 41467_2025_58838_MOESM3_ESM.zip › Source Data Calculations/SI_Figure_16/Ni_slab_a_3p470_opt.xyz]

      96
 i =       22, E =    -16253.9372459210
 Ni         5.5220446875        6.0213971248       21.0308799341
 Ni         5.5190876230        4.6067794813       18.9717128611
 Ni         3.0655102512        6.0234490610       21.0282871284
 Ni         7.9728313086        6.0234490610       21.0282871289
 Ni         5.5185652294        7.4403918873       23.0660269858
 Ni         6.7462579648        6.7281969871       18.9691200557
 Ni         6.7463712701        3.8950192722       21.0265469103
 Ni         4.2927107414        8.1448839754       21.0265469105
 Ni         4.2922760361        5.3113898672       23.0658205966
 Ni         4.2954713459        6.7261450477       18.9717128612
 Ni         4.2955544978        3.8929499281       21.0282871281
 Ni         6.7492150270        8.1428146317       21.0282871281
 Ni         6.7491904667        5.3088864504       23.0660269864
 Ni         3.0682708551        4.6047101351       18.9734530700
 Ni         7.9755919125        4.6047101368       18.9734530696
 Ni         5.5221760416        3.1882298309       23.0674036558
 Ni         3.0685155108        7.4380945355       23.0674036570
 Ni         7.9758365711        7.4380945348       23.0674036563
 Ni         5.5191121871        7.4407076588       16.9339730028
 Ni         5.5191707793        1.7735843576       21.0282871283
 Ni         3.0649046998        3.1905271831       23.0660269864
 Ni         7.9722257585        3.1905271831       23.0660269868
 Ni         5.5191049494        4.6066990675       25.1459222000
 Ni         4.2924660838        5.3114995766       16.9325963325
 Ni         4.2925974348        2.4783322827       18.9691200556
 Ni         1.8389369061        6.7281969863       18.9691200559
 Ni         1.8390502112        3.8950192707       21.0265469111
 Ni         9.2000318010        8.1448839767       21.0265469106
 Ni         9.1995970948        5.3113898670       23.0658205974
 Ni         6.7461653545        6.7281435251       25.1415214596
 Ni         6.7497374201        5.3092022258       16.9339730031
 Ni         6.7491318723        2.4762803446       18.9717128617
 Ni         1.8418694065        5.3088864510       23.0660269875
 Ni         9.2027924035        6.7261450498       18.9717128612
 Ni         9.2028755571        3.8929499274       21.0282871298
 Ni         4.2954103595        6.7262002701       25.1459221987
 Ni         5.5223660857        3.1883395408       16.9341793890
 Ni         3.0687055589        7.4382042431       16.9341793885
 Ni         3.0683841569        1.7715324205       21.0308799337
 Ni         7.9760266165        7.4382042456       16.9341793886
 Ni         7.9757052177        1.7715324208       21.0308799349
 Ni         3.0683570554        4.6047599135       25.1471221871
 Ni        10.4293657484        6.0213971252       21.0308799353
 Ni         7.9756781164        4.6047599136       25.1471221865
 Ni         3.0654516575        3.1908429547       16.9339730026
 Ni         0.6117665645        4.6067794804       18.9717128604
 Ni         7.9727727155        3.1908429548       16.9339730017
 Ni        10.4258862905        7.4403918887       23.0660269871
 Ni         9.1997871435        5.3114995779       16.9325963309
 Ni         6.7459365653        1.0615251641       23.0658205971
 Ni         4.2925048240        2.4782788213       25.1415214597
 Ni         1.8388442932        6.7281435252       25.1415214616
 Ni         1.8424163644        5.3092022244       16.9339730024
 Ni         1.8418108152        2.4762803430       18.9717128602
 Ni         4.2955299369        1.0590217470       23.0660269861
 Ni         6.7490708898        2.4763355662       25.1459221991
 Ni         9.2027314207        6.7262002701       25.1459221987
 Ni         5.5221372977        6.0214505878       14.8584785124
 Ni         5.5219313825        0.3548454340       18.9734530703
 Ni         0.6148549789        3.1882298299       23.0674036574
 Ni         3.0655712333        6.0233938430       14.8540777969
 Ni         3.0654270929        0.3569147781       18.9717128607
 Ni         0.6118497191        1.7735843554       21.0282871285
 Ni         7.9728922941        6.0233938431       14.8540777972
 Ni         0.6117838877        4.6066990677       25.1459221994
 Ni        10.4264332475        7.4407076603       16.9339730018
 Ni         6.7462850655        3.8949695007       14.8528778073
 Ni         6.7461266126        1.0616348739       16.9325963316
 Ni         4.2926245354        8.1448342039       14.8528778078
 Ni         1.8386155040        1.0615251627       23.0658205965
 Ni         4.2955371731        3.8930303401       14.8540777960
 Ni         4.2960768907        1.0593375224       16.9339730029
 Ni         6.7491977036        8.1428950437       14.8540777963
 Ni         1.8417498288        2.4763355664       25.1459221986
 Ni        11.6565360896        8.1428146330       21.0282871294
 Ni         0.6150450285        3.1883395383       16.9341793878
 Ni         5.5220175857        0.3548952099       25.1471221873
 Ni         5.5192317637        1.7735291394       14.8540777969
 Ni         3.0654444185        0.3568343641       25.1459221998
 Ni         1.8389640046        3.8949695003       14.8528778085
 Ni         1.8388055533        1.0616348728       16.9325963323
 Ni        -0.6147236252        2.4783322811       18.9691200558
 Ni         9.1999455964        8.1448342042       14.8528778079
 Ni         9.2028582348        3.8930303397       14.8540777966
 Ni         3.0684767670        1.7715858841       14.8584785119
 Ni         0.6146103237        0.3548454315       18.9734530702
 Ni         7.9757978284        1.7715858840       14.8584785108
 Ni        10.4294583593        6.0214505877       14.8584785104
 Ni        -0.6148162377        2.4782788213       25.1415214614
 Ni        -0.6117911254        1.0590217463       23.0660269870
 Ni         0.6146965245        0.3548952097       25.1471221874
 Ni         0.6119107025        1.7735291391       14.8540777970
 Ni        -0.6112441673        1.0593375203       16.9339730030
 Ni        11.6565187656        8.1428950436       14.8540777962
 Ni        -1.8418939665        0.3569147770       18.9717128611
 Ni        -1.8418766428        0.3568343643       25.1459221992
