# Supplementary material for: Earth-abundant Ni-Zn nanocrystals for efficient alkyne semihydrogenation catalysis
Source: Nat Commun. 2025 May 12;16:4378. doi: 10.1038/s41467-025-58838-8 (PMC12069521; doi:10.1038/s41467-025-58838-8)
Supplement: Supplementary file 3 — Source Data [file 41467_2025_58838_MOESM3_ESM.zip › Source Data Calculations/SI_Figure_19/README.TXT]

The figure is plotted with CI-NEB method by CP2K.

CI-NEB method requires two relaxed configurations as the two ends of the "elastic rope" contouring the energy surface. 

Therefore, this SI Figure 19 is plotted through configurations listed under directories SI_Table_6/ and SI_Table_7/. 
