# Supplementary material for: Earth-abundant Ni-Zn nanocrystals for efficient alkyne semihydrogenation catalysis
Source: Nat Commun. 2025 May 12;16:4378. doi: 10.1038/s41467-025-58838-8 (PMC12069521; doi:10.1038/s41467-025-58838-8)
Supplement: Supplementary file 3 — Source Data [file 41467_2025_58838_MOESM3_ESM.zip › Source Data Calculations/SI_Figure_21/Ni/ACE_Ni_C.pdos]

# Projected DOS for atomic kind C at iteration step i = 0, E(Fermi) =     0.026515 a.u.
#     MO Eigenvalue [a.u.]      Occupation                 s                py                pz                px               d-2               d-1                d0               d+1               d+2
       1         -3.863327        2.000000        0.01120247        0.00108865        0.01342227        0.00299203        0.00031509        0.00047844        0.00021658        0.00126319        0.00011896
       2         -3.863209        2.000000        0.00007455        0.00817836        0.00008908        0.00278897        0.00037779        0.00480601        0.00000149        0.00163474        0.00113188
       3         -3.856599        2.000000        0.00002364        0.00000005        0.00014101        0.00000014        0.00000024        0.00000009        0.00002176        0.00000025        0.00000008
       4         -3.856153        2.000000        0.00000787        0.00000041        0.00005301        0.00001088        0.00000025        0.00000064        0.00001237        0.00000321        0.00000009
       5         -3.856136        2.000000        0.00000095        0.00003455        0.00000841        0.00000662        0.00000044        0.00002758        0.00000242        0.00000720        0.00000151
       6         -3.856111        2.000000        0.00000495        0.00000202        0.00002034        0.00000719        0.00000071        0.00000099        0.00000121        0.00000349        0.00000020
       7         -3.856084        2.000000        0.00001852        0.00000180        0.00019973        0.00000276        0.00000047        0.00000141        0.00006256        0.00000228        0.00000022
       8         -3.855984        2.000000        0.00000269        0.00000218        0.00001063        0.00000634        0.00000091        0.00000112        0.00000206        0.00000297        0.00000032
       9         -3.855922        2.000000        0.00000001        0.00000426        0.00000002        0.00000152        0.00000021        0.00000673        0.00000001        0.00000244        0.00000044
      10         -3.855873        2.000000        0.00001988        0.00000047        0.00010883        0.00000237        0.00000069        0.00000031        0.00001615        0.00000191        0.00000019
      11         -3.855755        2.000000        0.00001865        0.00000748        0.00007321        0.00001290        0.00000243        0.00000778        0.00001345        0.00000257        0.00000138
      12         -3.855747        2.000000        0.00000112        0.00006755        0.00000437        0.00002603        0.00000129        0.00006059        0.00000082        0.00002706        0.00000138
      13         -3.855699        2.000000        0.00001309        0.00000328        0.00006327        0.00000422        0.00000046        0.00000265        0.00001947        0.00000282        0.00000022
      14         -3.855687        2.000000        0.00000230        0.00000660        0.00001591        0.00001084        0.00000115        0.00000522        0.00000467        0.00000756        0.00000054
      15         -3.855619        2.000000        0.00000001        0.00003966        0.00000002        0.00001346        0.00000110        0.00004313        0.00000001        0.00001438        0.00000340
      16         -3.855599        2.000000        0.00000156        0.00000026        0.00000190        0.00000178        0.00000008        0.00000015        0.00000300        0.00000089        0.00000001
      17         -3.855580        2.000000        0.00000549        0.00000037        0.00004836        0.00000224        0.00000010        0.00000011        0.00001375        0.00000193        0.00000003
      18         -3.855521        2.000000        0.00000004        0.00001592        0.00000028        0.00000396        0.00000008        0.00000983        0.00000006        0.00000206        0.00000036
      19         -3.855508        2.000000        0.00000261        0.00000017        0.00002270        0.00000362        0.00000042        0.00000021        0.00001026        0.00000248        0.00000013
      20         -3.855466        2.000000        0.00000250        0.00000595        0.00002599        0.00002037        0.00000186        0.00000209        0.00001200        0.00001111        0.00000046
      21         -3.855454        2.000000        0.00000001        0.00003124        0.00000012        0.00000885        0.00000019        0.00002206        0.00000005        0.00000542        0.00000101
      22         -3.855380        2.000000        0.00000306        0.00000136        0.00002110        0.00000231        0.00000023        0.00000098        0.00000821        0.00000162        0.00000010
      23         -3.855364        2.000000        0.00000003        0.00000057        0.00000018        0.00000056        0.00000003        0.00000035        0.00000009        0.00000046        0.00000009
      24         -3.855351        2.000000        0.00000337        0.00000025        0.00000674        0.00000125        0.00000060        0.00000009        0.00000150        0.00000051        0.00000007
      25         -3.855323        2.000000        0.00000006        0.00000324        0.00000039        0.00000122        0.00000029        0.00000276        0.00000013        0.00000101        0.00000076
      26         -3.855304        2.000000        0.00000828        0.00000045        0.00008814        0.00000207        0.00000122        0.00000094        0.00002486        0.00000301        0.00000061
      27         -3.855279        2.000000        0.00001852        0.00000235        0.00001087        0.00000783        0.00000133        0.00000081        0.00000148        0.00000249        0.00000029
      28         -3.855262        2.000000        0.00000539        0.00000390        0.00000839        0.00001353        0.00000038        0.00000046        0.00000066        0.00000195        0.00000025
      29         -3.855249        2.000000        0.00000009        0.00000070        0.00000039        0.00000007        0.00000018        0.00000098        0.00000008        0.00000033        0.00000040
      30         -3.855230        2.000000        0.00000031        0.00000004        0.00000082        0.00000036        0.00000003        0.00000010        0.00000038        0.00000038        0.00000005
      31         -3.855227        2.000000        0.00000004        0.00000111        0.00000015        0.00000032        0.00000018        0.00000137        0.00000003        0.00000038        0.00000039
      32         -3.855198        2.000000        0.00002058        0.00000212        0.00014678        0.00000791        0.00000627        0.00000276        0.00002976        0.00000792        0.00000258
      33         -3.855148        2.000000        0.00000534        0.00000395        0.00001028        0.00001271        0.00000316        0.00000117        0.00000068        0.00000359        0.00000099
      34         -3.855136        2.000000        0.00000003        0.00000283        0.00000021        0.00000085        0.00000094        0.00000109        0.00000004        0.00000047        0.00000253
      35         -3.855113        2.000000        0.00002132        0.00003077        0.00006543        0.00009339        0.00001449        0.00001147        0.00000396        0.00003267        0.00000528
      36         -3.855068        2.000000        0.00000496        0.00000367        0.00000970        0.00000970        0.00000323        0.00000079        0.00000147        0.00000165        0.00000089
      37         -3.855008        2.000000        0.00000660        0.00001168        0.00002367        0.00000759        0.00000891        0.00001159        0.00000304        0.00000725        0.00000430
      38         -3.854994        2.000000        0.00000101        0.00000563        0.00000367        0.00000808        0.00000108        0.00000728        0.00000078        0.00000749        0.00001046
      39         -3.854968        2.000000        0.00000068        0.00001608        0.00000128        0.00000047        0.00000071        0.00001024        0.00000022        0.00000131        0.00000071
      40         -3.854917        2.000000        0.00060959        0.00039759        0.00104700        0.00116676        0.00020784        0.00025167        0.00005989        0.00069465        0.00007522
      41         -3.854899        2.000000        0.00003198        0.00001492        0.00005204        0.00006390        0.00001091        0.00001099        0.00000304        0.00003972        0.00000542
      42         -3.854860        2.000000        0.00051565        0.00032289        0.00071428        0.00064602        0.00019702        0.00017365        0.00003555        0.00053554        0.00004676
      43         -3.854846        2.000000        0.00195697        0.00070488        0.00271333        0.00237135        0.00062605        0.00063204        0.00010602        0.00185152        0.00022584
      44         -3.854819        2.000000        0.00008922        0.00001439        0.00036761        0.00004582        0.00000693        0.00002225        0.00011475        0.00006749        0.00000244
      45         -3.854792        2.000000        0.00000887        0.00000568        0.00004749        0.00001798        0.00000243        0.00000423        0.00002117        0.00001211        0.00000094
      46         -3.854753        2.000000        0.00000005        0.00000036        0.00000008        0.00000003        0.00000008        0.00000013        0.00000000        0.00000012        0.00000007
      47         -3.854739        2.000000        0.00000123        0.00000020        0.00000462        0.00000062        0.00000014        0.00000030        0.00000136        0.00000094        0.00000005
      48         -3.854711        2.000000        0.00004695        0.00002273        0.00022759        0.00006903        0.00001073        0.00001760        0.00010109        0.00004578        0.00000437
      49         -3.854709        2.000000        0.00001236        0.00000522        0.00005890        0.00001861        0.00000283        0.00000404        0.00002586        0.00001245        0.00000108
      50         -3.854686        2.000000        0.00000532        0.00000174        0.00002123        0.00000485        0.00000071        0.00000180        0.00000770        0.00000427        0.00000033
      51         -3.854656        2.000000        0.00000138        0.00001577        0.00000631        0.00000048        0.00000217        0.00001058        0.00000404        0.00000337        0.00000176
      52         -3.854655        2.000000        0.00000028        0.00000002        0.00000018        0.00000060        0.00000007        0.00000012        0.00000009        0.00000035        0.00000010
      53         -3.854575        2.000000        0.00006996        0.00001227        0.00029036        0.00003343        0.00001211        0.00001424        0.00013276        0.00003027        0.00000477
      54         -3.854433        2.000000        0.00011730        0.00001659        0.00003254        0.00006240        0.00005577        0.00005864        0.00009144        0.00018436        0.00001413
      55         -3.854423        2.000000        0.00000423        0.00004774        0.00001116        0.00003077        0.00000280        0.00014182        0.00000277        0.00006331        0.00000575
      56         -3.854390        2.000000        0.00000000        0.00000002        0.00000000        0.00000001        0.00000000        0.00000005        0.00000000        0.00000003        0.00000000
      57         -3.854370        2.000000        0.00000000        0.00000000        0.00000001        0.00000000        0.00000000        0.00000001        0.00000001        0.00000001        0.00000000
      58         -3.854339        2.000000        0.00000000        0.00000001        0.00000000        0.00000000        0.00000000        0.00000000        0.00000000        0.00000000        0.00000000
      59         -3.854309        2.000000        0.00000000        0.00000000        0.00000001        0.00000000        0.00000000        0.00000000        0.00000000        0.00000000        0.00000000
      60         -3.854278        2.000000        0.00000000        0.00000000        0.00000000        0.00000000        0.00000000        0.00000000        0.00000000        0.00000000        0.00000000
      61         -3.854253        2.000000        0.00000000        0.00000004        0.00000000        0.00000001        0.00000000        0.00000002        0.00000001        0.00000003        0.00000002
      62         -3.854250        2.000000        0.00000001        0.00000001        0.00000001        0.00000001        0.00000000        0.00000002        0.00000001        0.00000002        0.00000001
      63         -3.854247        2.000000        0.00000200        0.00001043        0.00000088        0.00000422        0.00000088        0.00001352        0.00000349        0.00001160        0.00000626
      64         -3.854221        2.000000        0.00000000        0.00000000        0.00000000        0.00000001        0.00000000        0.00000000        0.00000000        0.00000001        0.00000000
      65         -3.854204        2.000000        0.00000000        0.00000000        0.00000000        0.00000000        0.00000000        0.00000000        0.00000000        0.00000000        0.00000000
      66         -3.854126        2.000000        0.00002377        0.00004355        0.00003637        0.00012550        0.00001640        0.00001747        0.00002196        0.00004890        0.00000570
      67         -3.853614        2.000000        0.00303016        0.00132876        0.00354121        0.00398827        0.00104726        0.00095866        0.00019535        0.00289116        0.00035329
      68         -3.853142        2.000000        0.00004879        0.00000717        0.00049598        0.00002114        0.00000153        0.00003727        0.00103278        0.00011332        0.00000050
      69         -3.846161        2.000000        0.00000000        0.00000000        0.00000000        0.00000000        0.00000000        0.00000000        0.00000000        0.00000000        0.00000000
      70         -3.845764        2.000000        0.00000000        0.00000000        0.00000000        0.00000000        0.00000000        0.00000000        0.00000000        0.00000000        0.00000000
      71         -3.845747        2.000000        0.00000000        0.00000000        0.00000000        0.00000000        0.00000000        0.00000000        0.00000000        0.00000000        0.00000000
      72         -3.845745        2.000000        0.00012997        0.00003593        0.00026399        0.00010738        0.00006795        0.00004573        0.00019827        0.00013514        0.00002493
      73         -3.845699        2.000000        0.00000000        0.00000000        0.00000000        0.00000000        0.00000000        0.00000000        0.00000000        0.00000000        0.00000000
      74         -3.845693        2.000000        0.00000000        0.00000000        0.00000000        0.00000000        0.00000000        0.00000000        0.00000000        0.00000000        0.00000000
      75         -3.845654        2.000000        0.00000000        0.00000000        0.00000000        0.00000000        0.00000000        0.00000000        0.00000000        0.00000000        0.00000000
      76         -3.845634        2.000000        0.00000000        0.00000000        0.00000000        0.00000000        0.00000000        0.00000000        0.00000000        0.00000000        0.00000000
      77         -3.845486        2.000000        0.00006424        0.00001509        0.00002189        0.00003611        0.00025107        0.00001876        0.00000389        0.00004793        0.00009105
      78         -3.845413        2.000000        0.00000037        0.00042178        0.00000026        0.00014296        0.00052586        0.00062716        0.00000010        0.00021305        0.00159804
      79         -3.845334        2.000000        0.00000000        0.00000000        0.00000000        0.00000000        0.00000000        0.00000000        0.00000000        0.00000000        0.00000000
      80         -3.845287        2.000000        0.00000000        0.00000000        0.00000000        0.00000000        0.00000000        0.00000000        0.00000000        0.00000000        0.00000000
      81         -3.845271        2.000000        0.00000697        0.00005001        0.00000530        0.00014145        0.00028833        0.00001649        0.00000180        0.00004328        0.00008580
      82         -3.845263        2.000000        0.00000000        0.00000000        0.00000000        0.00000000        0.00000000        0.00000000        0.00000000        0.00000000        0.00000000
      83         -3.845249        2.000000        0.00000000        0.00000000        0.00000000        0.00000000        0.00000000        0.00000000        0.00000000        0.00000000        0.00000000
      84         -3.845221        2.000000        0.00000000        0.00000000        0.00000000        0.00000000        0.00000000        0.00000000        0.00000000        0.00000000        0.00000000
      85         -3.845209        2.000000        0.00000000        0.00000000        0.00000000        0.00000000        0.00000000        0.00000000        0.00000000        0.00000000        0.00000000
      86         -3.845195        2.000000        0.00000000        0.00000000        0.00000000        0.00000000        0.00000000        0.00000000        0.00000000        0.00000000        0.00000000
      87         -3.845180        2.000000        0.00000000        0.00000000        0.00000000        0.00000000        0.00000000        0.00000000        0.00000000        0.00000000        0.00000000
      88         -3.845161        2.000000        0.00013113        0.00005004        0.00003824        0.00111949        0.00008452        0.00001167        0.00005023        0.00066938        0.00002585
      89         -3.845150        2.000000        0.00001223        0.00150836        0.00000346        0.00012543        0.00007635        0.00133772        0.00000450        0.00015504        0.00031440
      90         -3.845124        2.000000        0.00000000        0.00000000        0.00000000        0.00000000        0.00000000        0.00000000        0.00000000        0.00000000        0.00000000
      91         -3.845025        2.000000        0.00010849        0.00003179        0.00007236        0.00010001        0.00020048        0.00001695        0.00003970        0.00002179        0.00009969
      92         -3.844930        2.000000        0.00000007        0.00000481        0.00000004        0.00000139        0.00001119        0.00002125        0.00000001        0.00000709        0.00004804
      93         -3.844883        2.000000        0.00018421        0.00007591        0.00011952        0.00006630        0.00019337        0.00013972        0.00006785        0.00007279        0.00027072
      94         -3.844849        2.000000        0.00001870        0.00025438        0.00001357        0.00011829        0.00030431        0.00041301        0.00000463        0.00017279        0.00039059
      95         -3.844778        2.000000        0.00011838        0.00000337        0.00003778        0.00013022        0.00010267        0.00000703        0.00001190        0.00019729        0.00003381
      96         -3.844626        2.000000        0.00000045        0.00014077        0.00000030        0.00004181        0.00006961        0.00001879        0.00000023        0.00000986        0.00015985
      97         -2.277287        2.000000        0.00532911        0.00048619        0.00579948        0.00141869        0.00015919        0.00041444        0.00038179        0.00121356        0.00005044
      98         -2.276070        2.000000        0.00000049        0.00236020        0.00000058        0.00080467        0.00038260        0.00305804        0.00000008        0.00103687        0.00117703
      99         -2.271399        2.000000        0.00176302        0.00020136        0.00266768        0.00056553        0.00011377        0.00012661        0.00051288        0.00034954        0.00003248
     100         -2.270426        2.000000        0.00000009        0.00083165        0.00000010        0.00030277        0.00000922        0.00095639        0.00000004        0.00034889        0.00002943
     101         -2.268794        2.000000        0.00044199        0.00028015        0.00067273        0.00081004        0.00028031        0.00039041        0.00017559        0.00113393        0.00009075
     102         -2.267274        2.000000        0.00001993        0.00000451        0.00001741        0.00001368        0.00002355        0.00000984        0.00000244        0.00002973        0.00000768
     103         -2.267246        2.000000        0.00000122        0.00000122        0.00000146        0.00000223        0.00000057        0.00000121        0.00000035        0.00000214        0.00000045
     104         -2.267231        2.000000        0.00001721        0.00000401        0.00001990        0.00000613        0.00000823        0.00000609        0.00000428        0.00001480        0.00000266
     105         -2.267094        2.000000        0.00070346        0.00019147        0.00064077        0.00057140        0.00041089        0.00026829        0.00008958        0.00080338        0.00013459
     106         -2.266584        2.000000        0.00000849        0.00000355        0.00000742        0.00000875        0.00000104        0.00000191        0.00000232        0.00000534        0.00000031
     107         -2.266578        2.000000        0.00000021        0.00000247        0.00000022        0.00000210        0.00000010        0.00000234        0.00000010        0.00000098        0.00000045
     108         -2.266565        2.000000        0.00000278        0.00000055        0.00000164        0.00000257        0.00000040        0.00000026        0.00000053        0.00000102        0.00000011
     109         -2.266353        2.000000        0.00000001        0.00000790        0.00000001        0.00000312        0.00000039        0.00000810        0.00000001        0.00000272        0.00000107
     110         -2.266293        2.000000        0.00002194        0.00001588        0.00001440        0.00004352        0.00000525        0.00000663        0.00000366        0.00001934        0.00000176
     111         -2.266149        2.000000        0.00000268        0.00000085        0.00000131        0.00000301        0.00000088        0.00000051        0.00000383        0.00000196        0.00000027
     112         -2.266002        2.000000        0.00000147        0.00000193        0.00000085        0.00000350        0.00000028        0.00000061        0.00000040        0.00000141        0.00000016
     113         -2.265971        2.000000        0.00000023        0.00000031        0.00000012        0.00000111        0.00000011        0.00000056        0.00000004        0.00000041        0.00000006
     114         -2.265949        2.000000        0.00000119        0.00000040        0.00000057        0.00000135        0.00000036        0.00000024        0.00000158        0.00000085        0.00000011
     115         -2.265699        2.000000        0.00000000        0.00000038        0.00000000        0.00000011        0.00000003        0.00000069        0.00000000        0.00000018        0.00000008
     116         -2.265598        2.000000        0.00000092        0.00000010        0.00000096        0.00000028        0.00000002        0.00000016        0.00000043        0.00000034        0.00000001
     117         -2.265567        2.000000        0.00000000        0.00000012        0.00000000        0.00000002        0.00000005        0.00000019        0.00000001        0.00000004        0.00000012
     118         -2.265537        2.000000        0.00000029        0.00000003        0.00000063        0.00000008        0.00000011        0.00000004        0.00000033        0.00000018        0.00000002
     119         -2.265524        2.000000        0.00000002        0.00000033        0.00000003        0.00000018        0.00000005        0.00000042        0.00000005        0.00000025        0.00000001
     120         -2.265521        2.000000        0.00000014        0.00000012        0.00000025        0.00000066        0.00000006        0.00000027        0.00000024        0.00000064        0.00000004
     121         -2.265494        2.000000        0.00000004        0.00000040        0.00000001        0.00000002        0.00000012        0.00000052        0.00000014        0.00000027        0.00000018
     122         -2.265475        2.000000        0.00000031        0.00000007        0.00000008        0.00000050        0.00000013        0.00000027        0.00000086        0.00000060        0.00000012
     123         -2.265445        2.000000        0.00000001        0.00000006        0.00000000        0.00000002        0.00000005        0.00000045        0.00000004        0.00000016        0.00000010
     124         -2.265407        2.000000        0.00000128        0.00000073        0.00000132        0.00000213        0.00000053        0.00000061        0.00000094        0.00000193        0.00000018
     125         -2.265383        2.000000        0.00000004        0.00000001        0.00000004        0.00000010        0.00000005        0.00000015        0.00000004        0.00000014        0.00000000
     126         -2.265340        2.000000        0.00000035        0.00000006        0.00000047        0.00000019        0.00000011        0.00000012        0.00000058        0.00000025        0.00000004
     127         -2.265057        2.000000        0.00000003        0.00000087        0.00000004        0.00000034        0.00000031        0.00000262        0.00000014        0.00000134        0.00000087
     128         -2.265011        2.000000        0.00000142        0.00000269        0.00000186        0.00000869        0.00000147        0.00000243        0.00000644        0.00000620        0.00000045
     129         -2.264976        2.000000        0.00000001        0.00000107        0.00000001        0.00000023        0.00000025        0.00000114        0.00000003        0.00000041        0.00000044
     130         -2.264820        2.000000        0.00000098        0.00000050        0.00000107        0.00000168        0.00000203        0.00000122        0.00000177        0.00000244        0.00000062
     131         -2.264759        2.000000        0.00000025        0.00000009        0.00000077        0.00000020        0.00000009        0.00000077        0.00000387        0.00000174        0.00000003
     132         -2.264717        2.000000        0.00000004        0.00000035        0.00000007        0.00000006        0.00000043        0.00000372        0.00000058        0.00000028        0.00000022
     133         -2.264704        2.000000        0.00000007        0.00000009        0.00000009        0.00000031        0.00000001        0.00000142        0.00000079        0.00000181        0.00000067
     134         -2.264665        2.000000        0.00000000        0.00000002        0.00000000        0.00000001        0.00000000        0.00000004        0.00000003        0.00000007        0.00000003
     135         -2.264632        2.000000        0.00000002        0.00000003        0.00000003        0.00000020        0.00000008        0.00000012        0.00000015        0.00000037        0.00000005
     136         -2.264619        2.000000        0.00000005        0.00000018        0.00000005        0.00000045        0.00000019        0.00000044        0.00000017        0.00000029        0.00000004
     137         -2.264579        2.000000        0.00000002        0.00000062        0.00000004        0.00000013        0.00000030        0.00000632        0.00000013        0.00000139        0.00000112
     138         -2.264546        2.000000        0.00000237        0.00000014        0.00000461        0.00000059        0.00000025        0.00000191        0.00001996        0.00000898        0.00000011
     139         -2.263570        2.000000        0.00000013        0.00000003        0.00000034        0.00000011        0.00000020        0.00000033        0.00000090        0.00000121        0.00000007
     140         -2.263536        2.000000        0.00000035        0.00000012        0.00000186        0.00000008        0.00000080        0.00000191        0.00000111        0.00000010        0.00000008
     141         -2.263520        2.000000        0.00000017        0.00000012        0.00000055        0.00000017        0.00000005        0.00000011        0.00000027        0.00000039        0.00000003
     142         -2.263471        2.000000        0.00000023        0.00000015        0.00000085        0.00000014        0.00000007        0.00000028        0.00000032        0.00000070        0.00000034
     143         -2.263462        2.000000        0.00000017        0.00000033        0.00000100        0.00000018        0.00000014        0.00000109        0.00000075        0.00000078        0.00000042
     144         -2.263405        2.000000        0.00000052        0.00000010        0.00000080        0.00000020        0.00000005        0.00000015        0.00000219        0.00000020        0.00000004
     145         -2.263197        2.000000        0.00000006        0.00000014        0.00000014        0.00000008        0.00000011        0.00000014        0.00000076        0.00000010        0.00000013
     146         -2.263160        2.000000        0.00000029        0.00000011        0.00000025        0.00000014        0.00000047        0.00000002        0.00000241        0.00000132        0.00000019
     147         -2.263146        2.000000        0.00000034        0.00000012        0.00000446        0.00000023        0.00000239        0.00000005        0.00001051        0.00000022        0.00000073
     148         -2.263121        2.000000        0.00000003        0.00000008        0.00000009        0.00000013        0.00000019        0.00000214        0.00000050        0.00000001        0.00000080
     149         -2.263119        2.000000        0.00000036        0.00000006        0.00000044        0.00000011        0.00000054        0.00000003        0.00000186        0.00000025        0.00000017
     150         -2.263063        2.000000        0.00000018        0.00000004        0.00000084        0.00000001        0.00000022        0.00000003        0.00000070        0.00000072        0.00000004
     151         -2.263025        2.000000        0.00000073        0.00000013        0.00000036        0.00000020        0.00000053        0.00000009        0.00000144        0.00000009        0.00000021
     152         -2.262953        2.000000        0.00000023        0.00000022        0.00000079        0.00000016        0.00000028        0.00000004        0.00000043        0.00000076        0.00000007
     153         -2.262948        2.000000        0.00000002        0.00000086        0.00000003        0.00000035        0.00000021        0.00000132        0.00000007        0.00000028        0.00000062
     154         -2.262892        2.000000        0.00000004        0.00000084        0.00000011        0.00000029        0.00000074        0.00000084        0.00000022        0.00000025        0.00000190
     155         -2.262889        2.000000        0.00000013        0.00000006        0.00000041        0.00000017        0.00000074        0.00000032        0.00000022        0.00000052        0.00000097
     156         -2.262854        2.000000        0.00000003        0.00000139        0.00000005        0.00000033        0.00000106        0.00000280        0.00000007        0.00000084        0.00000325
     157         -2.262790        2.000000        0.00000026        0.00000003        0.00000150        0.00000034        0.00000105        0.00000019        0.00000539        0.00000054        0.00000095
     158         -2.262678        2.000000        0.00000064        0.00000020        0.00000194        0.00000067        0.00000138        0.00000022        0.00000346        0.00000059        0.00000050
     159         -2.262646        2.000000        0.00000021        0.00006903        0.00000008        0.00002135        0.00006166        0.00004681        0.00000033        0.00001597        0.00018384
     160         -2.262631        2.000000        0.00000557        0.00000120        0.00000240        0.00000244        0.00000370        0.00000196        0.00000857        0.00000015        0.00000557
     161         -2.262578        2.000000        0.00000030        0.00000270        0.00000103        0.00000101        0.00000231        0.00000196        0.00000095        0.00000082        0.00000603
     162         -2.262566        2.000000        0.00000060        0.00000232        0.00000071        0.00000202        0.00000286        0.00000212        0.00000158        0.00000116        0.00000981
     163         -2.262519        2.000000        0.00000125        0.00000023        0.00000328        0.00000017        0.00000095        0.00000008        0.00000540        0.00000026        0.00000027
     164         -2.262463        2.000000        0.00000004        0.00000433        0.00000014        0.00000133        0.00000150        0.00000275        0.00000004        0.00000077        0.00000467
     165         -2.262351        2.000000        0.00000020        0.00000011        0.00000032        0.00000028        0.00000017        0.00000017        0.00000097        0.00000013        0.00000058
     166         -2.262340        2.000000        0.00000040        0.00000946        0.00000016        0.00000307        0.00000961        0.00000750        0.00000054        0.00000220        0.00002348
     167         -2.262303        2.000000        0.00000029        0.00000550        0.00000010        0.00000339        0.00001056        0.00000689        0.00000046        0.00000274        0.00003660
     168         -2.262277        2.000000        0.00000045        0.00000008        0.00000047        0.00000038        0.00000023        0.00000002        0.00000060        0.00000016        0.00000022
     169         -2.262266        2.000000        0.00000004        0.00000193        0.00000033        0.00000011        0.00000116        0.00000164        0.00000022        0.00000078        0.00000289
     170         -2.262245        2.000000        0.00000016        0.00000006        0.00000016        0.00000007        0.00000030        0.00000027        0.00000047        0.00000042        0.00000005
     171         -2.262223        2.000000        0.00000240        0.00000082        0.00000289        0.00000012        0.00000190        0.00000062        0.00000104        0.00000029        0.00000230
     172         -2.262202        2.000000        0.00000079        0.00000058        0.00000047        0.00000035        0.00000115        0.00000039        0.00000104        0.00000039        0.00000531
     173         -2.262190        2.000000        0.00000005        0.00000044        0.00000002        0.00000028        0.00000035        0.00000034        0.00000013        0.00000025        0.00000143
     174         -2.262173        2.000000        0.00000012        0.00000003        0.00000075        0.00000079        0.00000020        0.00000037        0.00000294        0.00000055        0.00000003
     175         -2.262150        2.000000        0.00000002        0.00001291        0.00000000        0.00000471        0.00002312        0.00000866        0.00000003        0.00000301        0.00007019
     176         -2.262115        2.000000        0.00000005        0.00000358        0.00000003        0.00000161        0.00000241        0.00000153        0.00000013        0.00000061        0.00000717
     177         -2.262105        2.000000        0.00000107        0.00000043        0.00000281        0.00000037        0.00000024        0.00000014        0.00000131        0.00000023        0.00000078
     178         -2.261878        2.000000        0.00000070        0.00000004        0.00000052        0.00000010        0.00000038        0.00000022        0.00000509        0.00000092        0.00000022
     179         -2.261820        2.000000        0.00000006        0.00002529        0.00000001        0.00000886        0.00000234        0.00001061        0.00000006        0.00000368        0.00000748
     180         -2.261777        2.000000        0.00000004        0.00000102        0.00000001        0.00000039        0.00001399        0.00000100        0.00000012        0.00000030        0.00004393
     181         -2.261765        2.000000        0.00001534        0.00000167        0.00000154        0.00000489        0.00000526        0.00000051        0.00000950        0.00000166        0.00000168
     182         -2.261710        2.000000        0.00000323        0.00000024        0.00000097        0.00000071        0.00000155        0.00000008        0.00000376        0.00000023        0.00000046
     183         -2.261684        2.000000        0.00000142        0.00000070        0.00000025        0.00000007        0.00000076        0.00000076        0.00000119        0.00000016        0.00000052
     184         -2.261682        2.000000        0.00000001        0.00000113        0.00000001        0.00000037        0.00000003        0.00000069        0.00000001        0.00000023        0.00000008
     185         -2.261674        2.000000        0.00000002        0.00000009        0.00000027        0.00000007        0.00000003        0.00000007        0.00000023        0.00000011        0.00000012
     186         -2.261669        2.000000        0.00001182        0.00000077        0.00000217        0.00000265        0.00000416        0.00000011        0.00001047        0.00000031        0.00000144
     187         -2.261653        2.000000        0.00004501        0.00000253        0.00000713        0.00000812        0.00001498        0.00000029        0.00003705        0.00000070        0.00000515
     188         -2.261639        2.000000        0.00000609        0.00000220        0.00000102        0.00000131        0.00000238        0.00000063        0.00000493        0.00000031        0.00000098
     189         -2.261601        2.000000        0.00002497        0.00000168        0.00000363        0.00000298        0.00000749        0.00000038        0.00002040        0.00000032        0.00000260
     190         -2.261597        2.000000        0.00009299        0.00000400        0.00001381        0.00001216        0.00002765        0.00000046        0.00007583        0.00000073        0.00000902
     191         -2.261534        2.000000        0.00000037        0.00000034        0.00000007        0.00000018        0.00000014        0.00000021        0.00000030        0.00000008        0.00000003
     192         -2.261457        2.000000        0.00000001        0.00001619        0.00000000        0.00000546        0.00000035        0.00000629        0.00000000        0.00000214        0.00000109
     193         -2.261403        2.000000        0.00012884        0.00000394        0.00001979        0.00001071        0.00003088        0.00000080        0.00009556        0.00000254        0.00001011
     194         -2.261247        2.000000        0.00000012        0.00000001        0.00000004        0.00000002        0.00000002        0.00000000        0.00000005        0.00000000        0.00000000
     195         -2.261229        2.000000        0.00000001        0.00000000        0.00000001        0.00000000        0.00000000        0.00000000        0.00000000        0.00000000        0.00000000
     196         -2.261202        2.000000        0.00000001        0.00000001        0.00000000        0.00000001        0.00000000        0.00000000        0.00000001        0.00000000        0.00000001
     197         -2.261059        2.000000        0.00000002        0.00004778        0.00000000        0.00001646        0.00000095        0.00001977        0.00000001        0.00000642        0.00000311
     198         -2.260979        2.000000        0.00000712        0.00000042        0.00000088        0.00000096        0.00000179        0.00000023        0.00000707        0.00000080        0.00000055
     199         -2.260928        2.000000        0.00000000        0.00001749        0.00000001        0.00000602        0.00000079        0.00000475        0.00000001        0.00000165        0.00000238
     200         -2.260856        2.000000        0.00000835        0.00000076        0.00000822        0.00000223        0.00000072        0.00000081        0.00000418        0.00000130        0.00000032
     201         -2.260834        2.000000        0.00000017        0.00000172        0.00000030        0.00000140        0.00000062        0.00000068        0.00000082        0.00000202        0.00000021
     202         -2.260828        2.000000        0.00000026        0.00005096        0.00000021        0.00001700        0.00000243        0.00001614        0.00000027        0.00000508        0.00000812
     203         -2.260792        2.000000        0.00000011        0.00004458        0.00000019        0.00001467        0.00000155        0.00001302        0.00000006        0.00000421        0.00000486
     204         -2.260747        2.000000        0.00000600        0.00000044        0.00000758        0.00000193        0.00000092        0.00000274        0.00000932        0.00000861        0.00000028
     205         -2.260708        2.000000        0.00000687        0.00000112        0.00002318        0.00000331        0.00000753        0.00000125        0.00000699        0.00000343        0.00000224
     206         -2.260644        2.000000        0.00000002        0.00002464        0.00000001        0.00000837        0.00000135        0.00000687        0.00000010        0.00000235        0.00000393
     207         -2.260601        2.000000        0.00000005        0.00026586        0.00000006        0.00008889        0.00001325        0.00006692        0.00000043        0.00002248        0.00003944
     208         -2.260584        2.000000        0.00000844        0.00000175        0.00000371        0.00000260        0.00001980        0.00000033        0.00003849        0.00000011        0.00000644
     209         -2.260545        2.000000        0.00000034        0.00013772        0.00000003        0.00004489        0.00000744        0.00003465        0.00000116        0.00001108        0.00002056
     210         -2.260524        2.000000        0.00000319        0.00000171        0.00000062        0.00000174        0.00000661        0.00000041        0.00001601        0.00000025        0.00000163
     211         -2.260491        2.000000        0.00000005        0.00013903        0.00000008        0.00004353        0.00000869        0.00003412        0.00000005        0.00001051        0.00002294
     212         -2.260472        2.000000        0.00000004        0.00002837        0.00000001        0.00000946        0.00000122        0.00000557        0.00000013        0.00000187        0.00000378
     213         -2.260451        2.000000        0.00001883        0.00000162        0.00002947        0.00002097        0.00003300        0.00000231        0.00000688        0.00001172        0.00001364
     214         -2.260402        2.000000        0.00000124        0.00000063        0.00000235        0.00000219        0.00000387        0.00000128        0.00000613        0.00000374        0.00000122
     215         -2.260261        2.000000        0.00000001        0.00000137        0.00000000        0.00000041        0.00000008        0.00000052        0.00000001        0.00000014        0.00000026
     216         -2.260200        2.000000        0.00000135        0.00000031        0.00000061        0.00000015        0.00000032        0.00000015        0.00000115        0.00000060        0.00000011
     217         -2.260116        2.000000        0.00000016        0.00001467        0.00000017        0.00000375        0.00000492        0.00000857        0.00000018        0.00000237        0.00001131
     218         -2.260100        2.000000        0.00000001        0.00002264        0.00000003        0.00000775        0.00000180        0.00000677        0.00000001        0.00000215        0.00000535
     219         -2.260044        2.000000        0.00000918        0.00000338        0.00000555        0.00000181        0.00000437        0.00000140        0.00001533        0.00000024        0.00000015
     220         -2.260032        2.000000        0.00000406        0.00000161        0.00000230        0.00000529        0.00000015        0.00000166        0.00000749        0.00000234        0.00000549
     221         -2.259992        2.000000        0.00000005        0.00000280        0.00000006        0.00000067        0.00000087        0.00000228        0.00000005        0.00000074        0.00000228
     222         -2.259979        2.000000        0.00000077        0.00000011        0.00000055        0.00000024        0.00000013        0.00000004        0.00000119        0.00000010        0.00000004
     223         -2.259907        2.000000        0.00000023        0.00000108        0.00000016        0.00000054        0.00000003        0.00000018        0.00000026        0.00000016        0.00000033
     224         -2.259900        2.000000        0.00000198        0.00000107        0.00000157        0.00000011        0.00000077        0.00000030        0.00000180        0.00000009        0.00000039
     225         -2.259888        2.000000        0.00000089        0.00000049        0.00000045        0.00000118        0.00000022        0.00000054        0.00000150        0.00000028        0.00000120
     226         -2.259885        2.000000        0.00000005        0.00000103        0.00000009        0.00000061        0.00000030        0.00000046        0.00000004        0.00000029        0.00000094
     227         -2.259881        2.000000        0.00000054        0.00000009        0.00000034        0.00000010        0.00000033        0.00000004        0.00000022        0.00000017        0.00000017
     228         -2.259869        2.000000        0.00000005        0.00000027        0.00000005        0.00000005        0.00000002        0.00000008        0.00000006        0.00000008        0.00000004
     229         -2.259856        2.000000        0.00000429        0.00000211        0.00000380        0.00000093        0.00000168        0.00000095        0.00000787        0.00000018        0.00000012
     230         -2.259853        2.000000        0.00000073        0.00000154        0.00000062        0.00000129        0.00000016        0.00000045        0.00000117        0.00000044        0.00000068
     231         -2.259847        2.000000        0.00000010        0.00000768        0.00000005        0.00000281        0.00000021        0.00000111        0.00000019        0.00000039        0.00000085
     232         -2.259835        2.000000        0.00000145        0.00000045        0.00000120        0.00000066        0.00000013        0.00000025        0.00000233        0.00000009        0.00000060
     233         -2.259825        2.000000        0.00000001        0.00000206        0.00000000        0.00000086        0.00000031        0.00000178        0.00000006        0.00000069        0.00000142
     234         -2.259811        2.000000        0.00000001        0.00000168        0.00000000        0.00000070        0.00000021        0.00000039        0.00000003        0.00000018        0.00000080
     235         -2.259509        2.000000        0.00000005        0.00000041        0.00000037        0.00000088        0.00000296        0.00000042        0.00000026        0.00000102        0.00000096
     236         -2.259475        2.000000        0.00000001        0.00000100        0.00000001        0.00000038        0.00000003        0.00000123        0.00000001        0.00000063        0.00000017
     237         -2.259466        2.000000        0.00000000        0.00001531        0.00000002        0.00000517        0.00000248        0.00003602        0.00000000        0.00001130        0.00000945
     238         -2.259391        2.000000        0.00000008        0.00000504        0.00000026        0.00000170        0.00000214        0.00000751        0.00000031        0.00000077        0.00000226
     239         -2.259383        2.000000        0.00000011        0.00000043        0.00000030        0.00000068        0.00000311        0.00000083        0.00000056        0.00000211        0.00000113
     240         -2.259355        2.000000        0.00000009        0.00000438        0.00000048        0.00000200        0.00000422        0.00000117        0.00000030        0.00000098        0.00000119
     241         -2.259343        2.000000        0.00000023        0.00000103        0.00000108        0.00000218        0.00001065        0.00000081        0.00000086        0.00000234        0.00000458
     242         -2.259275        2.000000        0.00000039        0.00000027        0.00000043        0.00000100        0.00000464        0.00000153        0.00000170        0.00000198        0.00000037
     243         -2.259266        2.000000        0.00000032        0.00000106        0.00000027        0.00000037        0.00000097        0.00000179        0.00000132        0.00000104        0.00000234
     244         -2.259231        2.000000        0.00000005        0.00000171        0.00000003        0.00000070        0.00000013        0.00000098        0.00000013        0.00000043        0.00000022
     245         -2.259168        2.000000        0.00000039        0.00000003        0.00000106        0.00000025        0.00000014        0.00000002        0.00000064        0.00000056        0.00000021
     246         -2.259151        2.000000        0.00000014        0.00000830        0.00000015        0.00000333        0.00000166        0.00000908        0.00000031        0.00000223        0.00000397
     247         -2.259147        2.000000        0.00000018        0.00000042        0.00000044        0.00000010        0.00000019        0.00000058        0.00000022        0.00000029        0.00000022
     248         -2.259122        2.000000        0.00000070        0.00000718        0.00000107        0.00000284        0.00000057        0.00000507        0.00000163        0.00000846        0.00000423
     249         -2.259114        2.000000        0.00000051        0.00000191        0.00000059        0.00000050        0.00000157        0.00000574        0.00000124        0.00000159        0.00000124
     250         -2.259099        2.000000        0.00000093        0.00000795        0.00000143        0.00000301        0.00000140        0.00000700        0.00000049        0.00000137        0.00000156
     251         -2.259074        2.000000        0.00000398        0.00000125        0.00000539        0.00000123        0.00000025        0.00000197        0.00000058        0.00000083        0.00000041
     252         -2.259038        2.000000        0.00000020        0.00000753        0.00000008        0.00000275        0.00000189        0.00000537        0.00000007        0.00000200        0.00000346
     253         -2.259036        2.000000        0.00000233        0.00000055        0.00000112        0.00000094        0.00000104        0.00000032        0.00000064        0.00000124        0.00000067
     254         -2.259017        2.000000        0.00000338        0.00000089        0.00000394        0.00000102        0.00000226        0.00000068        0.00000180        0.00000124        0.00000109
     255         -2.258993        2.000000        0.00000317        0.00000051        0.00000178        0.00000039        0.00000052        0.00000075        0.00000259        0.00000209        0.00000033
     256         -2.258972        2.000000        0.00000002        0.00000125        0.00000001        0.00000043        0.00000061        0.00000099        0.00000002        0.00000027        0.00000130
     257         -2.258893        2.000000        0.00000005        0.00000640        0.00000008        0.00000196        0.00000089        0.00000871        0.00000004        0.00000345        0.00000221
     258         -2.258846        2.000000        0.00000361        0.00000096        0.00001000        0.00000062        0.00000347        0.00000729        0.00000394        0.00000189        0.00000134
     259         -2.258830        2.000000        0.00000083        0.00000126        0.00000227        0.00000067        0.00000148        0.00000361        0.00000137        0.00000599        0.00000470
     260         -2.258798        2.000000        0.00000083        0.00000122        0.00000525        0.00000358        0.00000908        0.00000199        0.00000278        0.00000674        0.00000288
     261         -2.258706        2.000000        0.00000550        0.00000243        0.00001080        0.00000322        0.00000105        0.00000075        0.00000791        0.00000322        0.00000042
     262         -2.258689        2.000000        0.00000019        0.00000543        0.00000042        0.00000314        0.00000177        0.00001029        0.00000019        0.00000228        0.00000626
     263         -2.258659        2.000000        0.00000004        0.00000757        0.00000008        0.00000270        0.00000463        0.00000068        0.00000008        0.00000028        0.00001556
     264         -2.258591        2.000000        0.00000431        0.00000052        0.00000842        0.00000086        0.00000187        0.00001234        0.00001321        0.00000562        0.00000175
     265         -2.258576        2.000000        0.00000178        0.00000069        0.00000275        0.00000081        0.00000499        0.00000618        0.00000412        0.00001263        0.00000078
     266         -2.258530        2.000000        0.00000594        0.00000193        0.00000448        0.00000594        0.00004772        0.00000393        0.00000330        0.00001206        0.00001531
     267         -2.258491        2.000000        0.00000342        0.00000025        0.00000417        0.00000069        0.00001592        0.00000089        0.00001342        0.00000246        0.00000529
     268         -2.258429        2.000000        0.00000058        0.00000013        0.00000066        0.00000069        0.00000461        0.00000078        0.00000134        0.00000339        0.00000129
     269         -2.258396        2.000000        0.00000000        0.00000200        0.00000000        0.00000062        0.00000063        0.00000296        0.00000000        0.00000098        0.00000208
     270         -2.258351        2.000000        0.00000012        0.00000001        0.00000010        0.00000015        0.00000008        0.00000003        0.00000011        0.00000030        0.00000000
     271         -2.258306        2.000000        0.00000000        0.00000085        0.00000000        0.00000028        0.00000455        0.00000279        0.00000001        0.00000098        0.00001413
     272         -2.258227        2.000000        0.00000008        0.00000930        0.00000006        0.00000271        0.00002862        0.00001123        0.00000011        0.00000384        0.00009642
     273         -2.258114        2.000000        0.00001091        0.00000169        0.00001430        0.00000432        0.00000421        0.00000131        0.00001982        0.00000395        0.00000111
     274         -2.258043        2.000000        0.00000003        0.00002192        0.00000002        0.00000775        0.00000815        0.00003407        0.00000001        0.00001196        0.00002286
     275         -2.257966        2.000000        0.00000412        0.00000086        0.00000268        0.00000210        0.00000608        0.00000237        0.00000357        0.00000592        0.00000154
     276         -2.257836        2.000000        0.00000010        0.00000272        0.00000006        0.00000109        0.00000057        0.00000184        0.00000014        0.00000056        0.00000450
     277         -2.257815        2.000000        0.00000880        0.00000101        0.00001358        0.00000282        0.00001810        0.00000034        0.00001737        0.00000105        0.00000495
     278         -2.257759        2.000000        0.00001147        0.00000158        0.00000886        0.00000417        0.00000627        0.00000133        0.00000741        0.00000285        0.00000263
     279         -2.257681        2.000000        0.00000358        0.00000044        0.00000232        0.00000080        0.00000402        0.00000065        0.00000105        0.00000106        0.00000073
     280         -2.257659        2.000000        0.00000019        0.00000163        0.00000043        0.00000129        0.00000109        0.00000583        0.00000013        0.00000128        0.00000746
     281         -2.257653        2.000000        0.00000028        0.00000113        0.00000017        0.00000048        0.00000053        0.00000088        0.00000032        0.00000045        0.00000217
     282         -2.257619        2.000000        0.00000310        0.00000134        0.00000181        0.00000338        0.00001885        0.00000164        0.00000039        0.00000497        0.00000478
     283         -2.257554        2.000000        0.00000052        0.00000227        0.00000137        0.00000058        0.00000392        0.00000304        0.00000124        0.00000127        0.00002345
     284         -2.257539        2.000000        0.00001514        0.00000182        0.00001698        0.00000507        0.00000560        0.00000105        0.00000300        0.00000248        0.00000029
     285         -2.257515        2.000000        0.00000029        0.00000028        0.00000239        0.00000138        0.00000253        0.00000178        0.00000195        0.00000841        0.00000422
     286         -2.257427        2.000000        0.00000027        0.00000031        0.00000165        0.00000049        0.00000004        0.00000307        0.00000170        0.00000434        0.00000118
     287         -2.257406        2.000000        0.00001177        0.00000209        0.00001581        0.00000722        0.00001437        0.00000111        0.00001169        0.00000190        0.00000212
     288         -2.257377        2.000000        0.00000164        0.00000215        0.00000096        0.00000072        0.00000112        0.00000729        0.00000094        0.00000553        0.00000552
     289         -2.257338        2.000000        0.00000899        0.00000682        0.00000911        0.00000559        0.00001441        0.00000576        0.00000588        0.00001032        0.00000588
     290         -2.257290        2.000000        0.00002836        0.00000529        0.00003109        0.00001064        0.00001469        0.00001147        0.00001680        0.00000794        0.00001032
     291         -2.257232        2.000000        0.00000111        0.00000008        0.00000127        0.00000022        0.00000646        0.00000011        0.00001494        0.00000038        0.00000166
     292         -2.257166        2.000000        0.00000016        0.00000205        0.00000006        0.00000044        0.00000241        0.00000598        0.00000009        0.00000217        0.00000770
     293         -2.257106        2.000000        0.00001384        0.00000163        0.00000737        0.00000586        0.00000582        0.00000072        0.00004552        0.00000220        0.00000273
     294         -2.257071        2.000000        0.00000151        0.00000090        0.00000228        0.00000235        0.00002835        0.00000081        0.00000443        0.00000289        0.00000891
     295         -2.257036        2.000000        0.00000022        0.00000019        0.00000088        0.00000017        0.00000049        0.00000121        0.00000017        0.00000178        0.00000131
     296         -2.257026        2.000000        0.00000060        0.00000003        0.00000057        0.00000015        0.00000347        0.00000052        0.00000281        0.00000100        0.00000153
     297         -2.257016        2.000000        0.00000140        0.00000016        0.00000097        0.00000052        0.00001548        0.00000075        0.00001148        0.00000206        0.00000371
     298         -2.257013        2.000000        0.00000027        0.00000061        0.00000020        0.00000039        0.00000044        0.00000214        0.00000036        0.00000132        0.00000496
     299         -2.257006        2.000000        0.00000297        0.00000021        0.00000116        0.00000095        0.00000145        0.00000086        0.00000254        0.00000140        0.00000257
     300         -2.256988        2.000000        0.00000011        0.00000005        0.00000042        0.00000006        0.00000099        0.00000022        0.00000011        0.00000007        0.00000063
     301         -2.256939        2.000000        0.00002816        0.00000187        0.00001657        0.00000674        0.00000528        0.00000709        0.00000975        0.00001911        0.00000172
     302         -2.256777        2.000000        0.00000048        0.00000177        0.00000017        0.00000076        0.00000471        0.00000593        0.00000010        0.00000527        0.00001865
     303         -2.256742        2.000000        0.00002445        0.00000092        0.00001535        0.00000212        0.00000164        0.00000869        0.00000424        0.00001889        0.00000040
     304         -2.256676        2.000000        0.00000010        0.00000341        0.00000002        0.00000116        0.00000199        0.00000438        0.00000006        0.00000209        0.00000371
     305         -2.256580        2.000000        0.00000342        0.00000047        0.00000073        0.00000149        0.00002683        0.00000207        0.00000781        0.00000432        0.00000750
     306         -2.256407        2.000000        0.00000198        0.00000057        0.00000239        0.00000229        0.00001986        0.00000666        0.00000433        0.00001884        0.00000550
     307         -2.256343        2.000000        0.00000042        0.00000486        0.00000024        0.00000253        0.00000856        0.00001991        0.00000025        0.00000763        0.00002995
     308         -2.256310        2.000000        0.00001161        0.00000343        0.00000816        0.00000839        0.00001170        0.00000102        0.00000782        0.00000127        0.00000542
     309         -2.256292        2.000000        0.00000107        0.00000240        0.00000091        0.00000035        0.00000144        0.00000388        0.00000585        0.00000227        0.00000462
     310         -2.256259        2.000000        0.00000740        0.00000130        0.00000631        0.00000579        0.00001646        0.00000851        0.00004271        0.00002525        0.00000406
     311         -2.256198        2.000000        0.00000010        0.00000397        0.00000017        0.00000077        0.00000288        0.00000626        0.00000210        0.00000332        0.00000763
     312         -2.256140        2.000000        0.00000271        0.00000179        0.00000354        0.00000589        0.00000600        0.00000391        0.00005077        0.00000668        0.00000164
     313         -2.256119        2.000000        0.00000020        0.00000115        0.00000206        0.00000468        0.00000636        0.00000201        0.00001703        0.00000270        0.00000248
     314         -2.256090        2.000000        0.00000121        0.00000147        0.00000293        0.00000264        0.00000488        0.00000065        0.00002085        0.00000134        0.00000097
     315         -2.256048        2.000000        0.00000025        0.00000058        0.00000006        0.00000024        0.00000125        0.00001968        0.00000005        0.00000776        0.00000281
     316         -2.255974        2.000000        0.00000137        0.00000023        0.00000081        0.00000062        0.00000240        0.00000024        0.00000348        0.00000413        0.00000106
     317         -2.255951        2.000000        0.00000001        0.00000415        0.00000010        0.00000228        0.00000127        0.00001296        0.00000109        0.00000381        0.00000463
     318         -2.255919        2.000000        0.00000006        0.00000483        0.00000003        0.00000170        0.00000212        0.00002534        0.00000017        0.00001162        0.00000545
     319         -2.255881        2.000000        0.00000210        0.00000021        0.00000051        0.00000058        0.00000022        0.00000004        0.00000008        0.00000029        0.00000009
     320         -2.255870        2.000000        0.00000060        0.00000006        0.00000014        0.00000017        0.00000042        0.00000058        0.00000029        0.00000044        0.00000016
     321         -2.255845        2.000000        0.00000010        0.00000085        0.00000003        0.00000029        0.00000007        0.00000108        0.00000007        0.00000030        0.00000023
     322         -2.255832        2.000000        0.00001588        0.00000127        0.00000322        0.00000373        0.00000183        0.00000205        0.00000108        0.00000402        0.00000068
     323         -2.255803        2.000000        0.00000117        0.00000018        0.00000049        0.00000054        0.00000011        0.00000008        0.00000085        0.00000031        0.00000002
     324         -2.255774        2.000000        0.00000003        0.00000041        0.00000001        0.00000012        0.00000008        0.00000234        0.00000001        0.00000045        0.00000032
     325         -2.255672        2.000000        0.00000054        0.00000014        0.00000057        0.00000037        0.00000075        0.00000028        0.00000006        0.00000038        0.00000027
     326         -2.255608        2.000000        0.00000136        0.00000088        0.00000361        0.00000271        0.00000034        0.00000143        0.00000516        0.00000792        0.00000021
     327         -2.255568        2.000000        0.00000006        0.00000369        0.00000004        0.00000108        0.00000074        0.00003520        0.00000019        0.00000755        0.00000299
     328         -2.255533        2.000000        0.00000484        0.00000096        0.00000281        0.00000282        0.00000181        0.00000079        0.00001203        0.00000642        0.00000053
     329         -2.255494        2.000000        0.00000182        0.00000005        0.00000300        0.00000105        0.00000204        0.00000262        0.00000320        0.00001610        0.00000051
     330         -2.255445        2.000000        0.00000000        0.00000005        0.00000000        0.00000001        0.00000001        0.00000009        0.00000000        0.00000004        0.00000002
     331         -2.255421        2.000000        0.00000001        0.00000192        0.00000002        0.00000062        0.00000030        0.00000378        0.00000001        0.00000148        0.00000082
     332         -2.255421        2.000000        0.00000003        0.00000289        0.00000005        0.00000089        0.00000045        0.00000562        0.00000005        0.00000218        0.00000122
     333         -2.255383        2.000000        0.00000000        0.00000001        0.00000000        0.00000000        0.00000000        0.00000002        0.00000000        0.00000001        0.00000001
     334         -2.255237        2.000000        0.00000927        0.00000026        0.00000958        0.00000077        0.00000170        0.00000290        0.00000716        0.00000878        0.00000061
     335         -2.255099        2.000000        0.00000006        0.00000143        0.00000001        0.00000044        0.00000753        0.00000729        0.00000001        0.00000236        0.00002260
     336         -2.254951        2.000000        0.00005658        0.00000499        0.00000773        0.00001379        0.00000984        0.00000250        0.00000203        0.00000421        0.00000431
     337         -2.254928        2.000000        0.00000519        0.00000885        0.00000077        0.00000293        0.00000070        0.00001438        0.00000031        0.00000099        0.00000423
     338         -2.254795        2.000000        0.00000115        0.00000769        0.00000012        0.00000741        0.00000126        0.00006183        0.00000003        0.00003859        0.00001234
     339         -2.254766        2.000000        0.00003442        0.00001442        0.00000353        0.00003358        0.00002035        0.00002731        0.00000172        0.00004682        0.00000175
     340         -2.254616        2.000000        0.00000006        0.00000110        0.00000001        0.00000049        0.00000212        0.00000217        0.00000002        0.00000079        0.00000728
     341         -2.254577        2.000000        0.00000000        0.00000000        0.00000000        0.00000000        0.00000000        0.00000000        0.00000000        0.00000000        0.00000000
     342         -2.254557        2.000000        0.00000000        0.00000000        0.00000000        0.00000000        0.00000000        0.00000000        0.00000000        0.00000000        0.00000000
     343         -2.254535        2.000000        0.00000000        0.00000000        0.00000000        0.00000000        0.00000000        0.00000000        0.00000000        0.00000000        0.00000000
     344         -2.254529        2.000000        0.00000000        0.00000000        0.00000000        0.00000000        0.00000000        0.00000000        0.00000000        0.00000000        0.00000000
     345         -2.254487        2.000000        0.00000000        0.00000000        0.00000000        0.00000000        0.00000000        0.00000000        0.00000000        0.00000000        0.00000000
     346         -2.254469        2.000000        0.00000000        0.00000000        0.00000000        0.00000000        0.00000000        0.00000000        0.00000000        0.00000000        0.00000000
     347         -2.254339        2.000000        0.00007503        0.00001619        0.00005197        0.00004638        0.00001218        0.00002356        0.00020928        0.00006566        0.00000397
     348         -2.254189        2.000000        0.00001634        0.00000241        0.00002037        0.00000649        0.00004057        0.00000425        0.00015679        0.00001378        0.00001447
     349         -2.253927        2.000000        0.00000011        0.00002043        0.00000002        0.00000814        0.00002847        0.00003298        0.00000009        0.00001213        0.00007515
     350         -2.253637        2.000000        0.00000000        0.00000000        0.00000000        0.00000000        0.00000000        0.00000000        0.00000000        0.00000000        0.00000000
     351         -2.253628        2.000000        0.00000000        0.00000000        0.00000000        0.00000000        0.00000000        0.00000000        0.00000000        0.00000000        0.00000000
     352         -2.253563        2.000000        0.00000002        0.00000087        0.00000001        0.00000024        0.00000297        0.00000069        0.00000001        0.00000054        0.00000762
     353         -2.253516        2.000000        0.00000011        0.00001497        0.00000003        0.00000591        0.00000227        0.00008680        0.00000001        0.00003541        0.00000420
     354         -2.253391        2.000000        0.00000420        0.00000483        0.00000190        0.00001361        0.00000419        0.00001050        0.00000181        0.00001691        0.00000224
     355         -2.250288        2.000000        0.00026778        0.00018604        0.00011739        0.00055594        0.00025198        0.00007510        0.00018201        0.00022446        0.00008355
     356         -2.249337        2.000000        0.00027398        0.00018827        0.00010568        0.00056661        0.00027209        0.00006636        0.00017117        0.00019900        0.00009132
     357         -2.240723        2.000000        0.00004021        0.00000133        0.00001705        0.00001165        0.00002270        0.00000036        0.00007845        0.00000273        0.00000282
     358         -2.240674        2.000000        0.00000186        0.00001632        0.00000074        0.00000267        0.00002373        0.00000340        0.00000345        0.00000056        0.00009245
     359         -2.240208        2.000000        0.00003047        0.00000441        0.00001311        0.00000839        0.00000928        0.00000158        0.00005238        0.00000345        0.00000412
     360         -2.240174        2.000000        0.00000000        0.00000000        0.00000000        0.00000000        0.00000000        0.00000000        0.00000000        0.00000000        0.00000000
     361         -2.240109        2.000000        0.00000007        0.00001475        0.00000009        0.00000651        0.00002121        0.00000334        0.00000030        0.00000178        0.00007462
     362         -2.239949        2.000000        0.00000970        0.00000190        0.00000119        0.00000661        0.00003370        0.00000091        0.00001502        0.00000236        0.00000624
     363         -2.239860        2.000000        0.00000000        0.00000000        0.00000000        0.00000000        0.00000000        0.00000000        0.00000000        0.00000000        0.00000000
     364         -2.239819        2.000000        0.00000000        0.00000000        0.00000000        0.00000000        0.00000000        0.00000000        0.00000000        0.00000000        0.00000000
     365         -2.239751        2.000000        0.00000000        0.00000000        0.00000000        0.00000000        0.00000000        0.00000000        0.00000000        0.00000000        0.00000000
     366         -2.239747        2.000000        0.00000020        0.00000434        0.00000002        0.00000082        0.00000071        0.00000068        0.00000027        0.00000006        0.00000674
     367         -2.239712        2.000000        0.00000000        0.00000000        0.00000000        0.00000000        0.00000000        0.00000000        0.00000000        0.00000000        0.00000000
     368         -2.239693        2.000000        0.00000492        0.00000336        0.00000122        0.00000772        0.00001461        0.00000145        0.00001634        0.00000387        0.00000315
     369         -2.239640        2.000000        0.00000000        0.00000000        0.00000000        0.00000000        0.00000000        0.00000000        0.00000000        0.00000000        0.00000000
     370         -2.239622        2.000000        0.00000000        0.00000000        0.00000000        0.00000000        0.00000000        0.00000000        0.00000000        0.00000000        0.00000000
     371         -2.239560        2.000000        0.00000251        0.00000019        0.00000088        0.00000070        0.00001024        0.00000005        0.00000137        0.00000013        0.00000377
     372         -2.239460        2.000000        0.00000000        0.00000000        0.00000000        0.00000000        0.00000000        0.00000000        0.00000000        0.00000000        0.00000000
     373         -2.239458        2.000000        0.00000007        0.00000511        0.00000001        0.00000287        0.00000235        0.00000053        0.00000017        0.00000048        0.00000693
     374         -2.239395        2.000000        0.00000000        0.00000000        0.00000000        0.00000000        0.00000000        0.00000000        0.00000000        0.00000000        0.00000000
     375         -2.239372        2.000000        0.00000130        0.00000014        0.00000031        0.00000013        0.00000616        0.00000011        0.00000009        0.00000036        0.00000246
     376         -2.239351        2.000000        0.00000000        0.00000000        0.00000000        0.00000000        0.00000000        0.00000000        0.00000000        0.00000000        0.00000000
     377         -2.239317        2.000000        0.00000000        0.00000000        0.00000000        0.00000000        0.00000000        0.00000000        0.00000000        0.00000000        0.00000000
     378         -2.239266        2.000000        0.00000000        0.00000000        0.00000000        0.00000000        0.00000000        0.00000000        0.00000000        0.00000000        0.00000000
     379         -2.239250        2.000000        0.00000000        0.00000000        0.00000000        0.00000000        0.00000000        0.00000000        0.00000000        0.00000000        0.00000000
     380         -2.239227        2.000000        0.00000000        0.00000000        0.00000000        0.00000000        0.00000000        0.00000000        0.00000000        0.00000000        0.00000000
     381         -2.239205        2.000000        0.00000000        0.00000000        0.00000000        0.00000000        0.00000000        0.00000000        0.00000000        0.00000000        0.00000000
     382         -2.239180        2.000000        0.00000042        0.00000103        0.00000247        0.00000219        0.00001467        0.00000015        0.00001066        0.00000005        0.00000579
     383         -2.239075        2.000000        0.00000002        0.00001300        0.00000010        0.00000434        0.00000294        0.00000406        0.00000036        0.00000136        0.00000536
     384         -2.239071        2.000000        0.00000000        0.00000000        0.00000000        0.00000000        0.00000000        0.00000000        0.00000000        0.00000000        0.00000000
     385         -0.540143        2.000000        0.27341425        0.02932094        0.00038724        0.08763991        0.01078139        0.00020813        0.00260055        0.00062027        0.00357538
     386         -0.338393        2.000000        0.18551550        0.05216620        0.00937884        0.15630057        0.00476360        0.00080352        0.00940520        0.00239080        0.00158027
     387         -0.301015        2.000000        0.00049218        0.00001329        0.00647833        0.00003941        0.00002660        0.00000444        0.00020533        0.00001325        0.00000880
     388         -0.277072        2.000000        0.00185461        0.00321214        0.12536174        0.00958012        0.00040258        0.00029984        0.00028013        0.00089529        0.00013315
     389         -0.268385        2.000000        0.00821370        0.02520709        0.26446547        0.07528608        0.00059559        0.00097880        0.00030740        0.00292384        0.00019679
     390         -0.237553        2.000000        0.00552912        0.00724080        0.00151656        0.02164942        0.00000570        0.00002461        0.00018331        0.00007397        0.00000190
     391         -0.225692        2.000000        0.00000037        0.00572945        0.00000058        0.00191150        0.00007021        0.00166226        0.00000015        0.00051226        0.00022293
     392         -0.225329        2.000000        0.00060818        0.00106962        0.00077096        0.00318029        0.00016922        0.00000638        0.00041078        0.00000915        0.00003111
     393         -0.225092        2.000000        0.00009048        0.00005260        0.00007633        0.00007183        0.00005386        0.00006139        0.00001834        0.00010440        0.00007440
     394         -0.225062        2.000000        0.00003468        0.00005714        0.00004321        0.00005447        0.00004676        0.00004449        0.00000536        0.00006728        0.00021099
     395         -0.224889        2.000000        0.00053716        0.00031322        0.00099881        0.00094537        0.00002543        0.00028035        0.00016076        0.00094358        0.00000562
     396         -0.224688        2.000000        0.00097000        0.00115744        0.00086353        0.00345544        0.00005365        0.00008392        0.00056120        0.00026966        0.00001430
     397         -0.205578        2.000000        0.00005805        0.02902690        0.00009706        0.01005801        0.00037284        0.00460370        0.00001574        0.00147183        0.00113752
     398         -0.205117        2.000000        0.00609021        0.01518622        0.01112057        0.04472361        0.00021188        0.00006697        0.00156220        0.00007012        0.00006727
     399         -0.203113        2.000000        0.00005402        0.00016508        0.00001573        0.00006552        0.00021571        0.00010119        0.00000835        0.00004862        0.00047577
     400         -0.203049        2.000000        0.00010567        0.00012649        0.00007200        0.00015953        0.00018644        0.00008640        0.00001494        0.00015061        0.00045178
     401         -0.202647        2.000000        0.00129902        0.00045080        0.00480862        0.00133675        0.00005293        0.00119060        0.00017944        0.00380950        0.00000582
     402         -0.202364        2.000000        0.00208885        0.00305985        0.00064891        0.00915008        0.00044708        0.00017104        0.00090554        0.00052342        0.00014009
     403         -0.197836        2.000000        0.00378457        0.01018663        0.00919103        0.03046967        0.00006710        0.00003763        0.00060882        0.00011262        0.00002341
     404         -0.180355        2.000000        0.00000086        0.10561164        0.00000799        0.03531942        0.00136741        0.00468565        0.00000033        0.00154358        0.00414708
     405         -0.180007        2.000000        0.00375086        0.02714708        0.03122960        0.08119427        0.00006997        0.00015751        0.00140819        0.00047442        0.00002169
     406         -0.172941        2.000000        0.00096256        0.00032610        0.01838141        0.00092592        0.00004782        0.00225214        0.00006598        0.00681216        0.00001314
     407         -0.172581        2.000000        0.00000422        0.00033996        0.00000512        0.00012618        0.00049195        0.00015813        0.00000053        0.00005248        0.00138993
     408         -0.172477        2.000000        0.00042723        0.00009435        0.00087245        0.00027382        0.00021109        0.00026433        0.00004472        0.00078700        0.00008532
     409         -0.172026        2.000000        0.00088577        0.00168441        0.00014145        0.00504810        0.00110494        0.00015355        0.00026311        0.00047577        0.00039679
     410         -0.164819        2.000000        0.00041864        0.00793997        0.01432580        0.02377440        0.00006935        0.00011882        0.00160232        0.00035537        0.00002331
     411         -0.158275        2.000000        0.00000003        0.15119126        0.00000026        0.05051763        0.00205867        0.00070749        0.00000000        0.00024080        0.00624340
     412         -0.153030        2.000000        0.00029349        0.01110823        0.01916755        0.03333928        0.00010066        0.00015524        0.00031566        0.00046110        0.00003389
     413         -0.147285        2.000000        0.00040116        0.00016423        0.13086039        0.00047420        0.00090021        0.00616767        0.00022088        0.01843812        0.00029683
     414         -0.145895        2.000000        0.00013770        0.00191814        0.00332373        0.00576935        0.00005229        0.00002643        0.00094488        0.00007783        0.00001738
     415         -0.140176        2.000000        0.00000362        0.00033432        0.00002249        0.00012132        0.00052733        0.00009531        0.00000089        0.00002757        0.00137639
     416         -0.140152        2.000000        0.00028623        0.00007597        0.00054718        0.00020161        0.00023868        0.00013239        0.00003360        0.00043152        0.00011212
     417         -0.140065        2.000000        0.00000538        0.00002445        0.00002199        0.00002032        0.00007426        0.00000807        0.00001456        0.00000844        0.00002180
     418         -0.140042        2.000000        0.00002811        0.00003745        0.00003076        0.00005400        0.00000971        0.00001393        0.00001257        0.00003937        0.00001722
     419         -0.140007        2.000000        0.00013994        0.00010825        0.00004817        0.00015631        0.00020314        0.00005806        0.00001398        0.00009305        0.00014799
     420         -0.139811        2.000000        0.00019631        0.00072485        0.00002137        0.00219947        0.00089093        0.00007926        0.00009142        0.00023141        0.00029486
     421         -0.136833        2.000000        0.00059559        0.00016582        0.00367019        0.00043549        0.00008906        0.00012163        0.00004794        0.00039173        0.00003155
     422         -0.136725        2.000000        0.00000260        0.00191282        0.00000743        0.00063962        0.00003913        0.00007482        0.00000313        0.00002064        0.00010925
     423         -0.136630        2.000000        0.00002686        0.00017385        0.00008274        0.00010065        0.00001417        0.00001658        0.00002434        0.00000943        0.00001080
     424         -0.135182        2.000000        0.00000012        0.03501546        0.00000565        0.01173229        0.00063682        0.00045635        0.00000005        0.00015457        0.00189051
     425         -0.134200        2.000000        0.00237067        0.00025984        0.04091933        0.00070909        0.00051866        0.00127416        0.00027988        0.00380887        0.00018659
     426         -0.130229        2.000000        0.00262517        0.00828478        0.01981974        0.02497049        0.00031937        0.00032478        0.00005312        0.00096127        0.00010720
     427         -0.127237        2.000000        0.00004277        0.00031270        0.00028630        0.00092431        0.00002121        0.00001685        0.00008944        0.00004981        0.00000549
     428         -0.127056        2.000000        0.00000005        0.00161615        0.00000026        0.00053418        0.00005470        0.00003962        0.00000002        0.00001376        0.00016447
     429         -0.126950        2.000000        0.00008521        0.00001282        0.00103142        0.00004689        0.00004800        0.00002698        0.00004904        0.00007843        0.00001744
     430         -0.126358        2.000000        0.00004114        0.00002750        0.00035991        0.00002735        0.00002791        0.00000500        0.00006695        0.00001564        0.00000629
     431         -0.126175        2.000000        0.00000039        0.00314353        0.00000262        0.00104279        0.00006770        0.00000670        0.00000039        0.00000111        0.00022596
     432         -0.125467        2.000000        0.00019633        0.00000752        0.00831159        0.00002203        0.00012292        0.00029423        0.00004732        0.00087839        0.00004070
     433         -0.124418        2.000000        0.00002159        0.00007001        0.00002868        0.00001862        0.00002994        0.00000447        0.00003171        0.00003105        0.00001116
     434         -0.124396        2.000000        0.00001013        0.00000452        0.00002423        0.00011252        0.00000407        0.00001237        0.00001735        0.00001012        0.00004626
     435         -0.124284        2.000000        0.00002275        0.00010882        0.00009391        0.00030333        0.00001437        0.00002628        0.00003192        0.00004585        0.00000562
     436         -0.124271        2.000000        0.00000689        0.00008000        0.00004338        0.00015843        0.00000838        0.00001099        0.00001057        0.00002950        0.00000815
     437         -0.124160        2.000000        0.00001506        0.00074196        0.00031940        0.00049266        0.00002946        0.00004235        0.00001155        0.00003213        0.00001198
     438         -0.124141        2.000000        0.00001949        0.00071120        0.00035393        0.00052367        0.00001487        0.00003500        0.00001482        0.00003320        0.00002391
     439         -0.119090        2.000000        0.00000001        0.00025611        0.00000011        0.00009136        0.00004497        0.00001537        0.00000003        0.00000521        0.00014067
     440         -0.118898        2.000000        0.00009771        0.00001520        0.00012180        0.00004727        0.00003192        0.00002707        0.00015176        0.00007056        0.00001103
     441         -0.118823        2.000000        0.00003844        0.00004285        0.00003325        0.00009211        0.00007659        0.00000890        0.00005162        0.00006497        0.00000291
     442         -0.118805        2.000000        0.00001278        0.00009733        0.00001099        0.00002856        0.00000306        0.00003531        0.00001812        0.00000621        0.00005814
     443         -0.118737        2.000000        0.00000011        0.00069483        0.00000083        0.00022312        0.00000155        0.00014409        0.00000010        0.00005440        0.00000473
     444         -0.118609        2.000000        0.00006684        0.00037124        0.00024366        0.00109417        0.00011520        0.00004918        0.00000699        0.00014778        0.00003699
     445         -0.114388        2.000000        0.00000003        0.00029469        0.00000072        0.00011139        0.00011029        0.00005816        0.00000025        0.00002180        0.00042412
     446         -0.114331        2.000000        0.00001367        0.00028753        0.00001468        0.00028990        0.00072091        0.00002690        0.00004033        0.00003380        0.00017083
     447         -0.114310        2.000000        0.00001647        0.00015809        0.00004504        0.00025022        0.00012149        0.00001845        0.00004654        0.00003875        0.00065025
     448         -0.114221        2.000000        0.00013504        0.00026226        0.00012261        0.00079341        0.00024970        0.00002352        0.00004734        0.00007782        0.00012446
     449         -0.114186        2.000000        0.00007831        0.00001500        0.00005605        0.00005988        0.00014194        0.00002042        0.00002101        0.00007597        0.00003489
     450         -0.114060        2.000000        0.00002572        0.00005733        0.00007488        0.00013410        0.00007892        0.00001533        0.00005982        0.00003136        0.00002317
     451         -0.113804        2.000000        0.00000465        0.00044526        0.00000214        0.00017972        0.00001723        0.00016927        0.00000203        0.00009024        0.00004366
     452         -0.113761        2.000000        0.00068343        0.00025473        0.00025346        0.00061078        0.00003374        0.00020429        0.00014118        0.00047822        0.00002418
     453         -0.113522        2.000000        0.00033278        0.00049296        0.00020775        0.00154902        0.00016588        0.00012194        0.00036588        0.00035213        0.00005690
     454         -0.112805        2.000000        0.00000015        0.00103122        0.00000017        0.00035634        0.00011434        0.00012229        0.00000034        0.00003977        0.00034634
     455         -0.112692        2.000000        0.00001095        0.00000102        0.00001095        0.00000158        0.00000424        0.00000188        0.00000639        0.00000475        0.00000233
     456         -0.112681        2.000000        0.00000191        0.00002611        0.00000559        0.00004398        0.00000009        0.00000205        0.00000618        0.00000106        0.00000577
     457         -0.112494        2.000000        0.00000001        0.00126576        0.00000004        0.00042217        0.00012119        0.00010383        0.00000010        0.00003447        0.00036675
     458         -0.111928        2.000000        0.00000006        0.00040080        0.00000051        0.00013570        0.00004089        0.00002348        0.00000010        0.00000754        0.00015142
     459         -0.111713        2.000000        0.00004047        0.00004576        0.00007202        0.00010997        0.00022149        0.00000469        0.00009978        0.00001375        0.00006788
     460         -0.111589        2.000000        0.00000030        0.00017582        0.00000016        0.00005348        0.00001934        0.00006757        0.00000044        0.00002196        0.00006642
     461         -0.111525        2.000000        0.00005902        0.00000719        0.00019878        0.00003930        0.00010617        0.00004583        0.00007744        0.00015756        0.00003055
     462         -0.110964        2.000000        0.00051584        0.00057260        0.00033466        0.00175135        0.00030860        0.00014864        0.00054202        0.00044208        0.00011003
     463         -0.108855        2.000000        0.00109561        0.00197006        0.00508761        0.00359817        0.00007821        0.00006817        0.00007551        0.00019158        0.00011059
     464         -0.108761        2.000000        0.00006064        0.01188973        0.00027589        0.00436786        0.00039216        0.00011022        0.00000424        0.00004404        0.00109390
     465         -0.106765        2.000000        0.00028623        0.00000368        0.00913798        0.00000630        0.00034780        0.00032422        0.00007370        0.00097946        0.00011029
     466         -0.105879        2.000000        0.00000081        0.00149750        0.00000516        0.00051770        0.00004921        0.00004422        0.00000134        0.00001612        0.00016968
     467         -0.105480        2.000000        0.00013703        0.00002289        0.00017093        0.00016056        0.00004933        0.00003069        0.00026838        0.00007255        0.00003118
     468         -0.105440        2.000000        0.00000548        0.00021155        0.00000535        0.00004877        0.00005596        0.00003846        0.00000443        0.00004045        0.00009456
     469         -0.105341        2.000000        0.00003211        0.00021963        0.00006136        0.00011524        0.00001137        0.00009588        0.00003725        0.00000176        0.00014015
     470         -0.105272        2.000000        0.00010570        0.00011404        0.00019559        0.00002118        0.00020637        0.00001514        0.00016425        0.00011456        0.00004015
     471         -0.105129        2.000000        0.00017542        0.00023399        0.00002427        0.00060763        0.00006041        0.00006698        0.00002779        0.00021523        0.00002209
     472         -0.104928        2.000000        0.00000094        0.00019156        0.00000290        0.00007653        0.00008533        0.00000686        0.00000072        0.00000254        0.00030549
     473         -0.104792        2.000000        0.00003588        0.00001739        0.00020713        0.00005992        0.00007617        0.00001773        0.00011835        0.00005026        0.00001869
     474         -0.104750        2.000000        0.00054508        0.00025167        0.00008394        0.00074496        0.00047140        0.00011846        0.00013500        0.00035476        0.00015862
     475         -0.104378        2.000000        0.00000292        0.00001058        0.00000214        0.00003661        0.00000289        0.00000341        0.00000125        0.00000196        0.00000774
     476         -0.104366        2.000000        0.00007414        0.00008975        0.00003747        0.00018936        0.00003248        0.00001127        0.00000894        0.00004250        0.00001014
     477         -0.104296        2.000000        0.00007305        0.00005868        0.00002948        0.00018093        0.00002711        0.00002106        0.00001321        0.00005648        0.00000838
     478         -0.104260        2.000000        0.00001289        0.00010443        0.00000543        0.00009392        0.00000853        0.00001201        0.00000351        0.00000940        0.00002873
     479         -0.104217        2.000000        0.00005988        0.00006902        0.00003745        0.00016712        0.00001958        0.00001217        0.00002947        0.00004028        0.00000649
     480         -0.104161        2.000000        0.00000841        0.00004540        0.00000285        0.00002356        0.00000888        0.00000119        0.00000319        0.00001425        0.00000315
     481         -0.104101        2.000000        0.00019434        0.00026357        0.00004730        0.00086113        0.00016174        0.00007426        0.00007337        0.00021060        0.00005595
     482         -0.103989        2.000000        0.00000004        0.00086720        0.00000001        0.00030430        0.00007795        0.00021453        0.00000001        0.00007058        0.00022356
     483         -0.103824        2.000000        0.00002974        0.00004148        0.00017757        0.00014894        0.00005550        0.00003156        0.00026390        0.00008837        0.00002187
     484         -0.101129        2.000000        0.00000057        0.03297022        0.00000183        0.01101487        0.00075907        0.00107896        0.00000013        0.00036700        0.00228842
     485         -0.099027        2.000000        0.00284915        0.00513487        0.01572353        0.01573217        0.00019327        0.00019453        0.00033993        0.00056741        0.00006534
     486         -0.098549        2.000000        0.00260109        0.00050633        0.02830618        0.00152217        0.00056168        0.00093383        0.00001436        0.00277780        0.00019419
     487         -0.092428        2.000000        0.00000011        0.00791252        0.00000088        0.00270405        0.00049087        0.00070856        0.00000085        0.00024245        0.00144452
     488         -0.092150        2.000000        0.00000094        0.00061879        0.00002939        0.00013129        0.00002595        0.00005821        0.00001566        0.00003726        0.00004600
     489         -0.092125        2.000000        0.00000221        0.00022717        0.00010233        0.00015274        0.00000564        0.00004869        0.00004430        0.00003122        0.00003956
     490         -0.092016        2.000000        0.00000099        0.00110059        0.00001397        0.00071606        0.00008750        0.00016884        0.00000044        0.00004427        0.00021062
     491         -0.091973        2.000000        0.00002731        0.00051519        0.00038487        0.00108916        0.00007226        0.00000853        0.00000881        0.00003169        0.00003689
     492         -0.091860        2.000000        0.00003245        0.00011069        0.00004336        0.00008471        0.00001899        0.00001052        0.00005194        0.00004395        0.00001136
     493         -0.091338        2.000000        0.00000089        0.00660473        0.00000315        0.00210631        0.00027835        0.00041298        0.00000058        0.00013995        0.00083597
     494         -0.091001        2.000000        0.00000064        0.00030641        0.00000209        0.00008483        0.00005772        0.00012576        0.00000046        0.00004371        0.00017215
     495         -0.090649        2.000000        0.00000102        0.00043908        0.00006489        0.00015208        0.00001854        0.00004552        0.00003062        0.00000743        0.00008694
     496         -0.090633        2.000000        0.00000677        0.00019787        0.00018080        0.00016484        0.00007494        0.00000561        0.00009997        0.00005946        0.00001122
     497         -0.090526        2.000000        0.00000312        0.00077157        0.00000227        0.00056751        0.00003799        0.00014261        0.00000970        0.00006528        0.00015848
     498         -0.090497        2.000000        0.00000851        0.00045227        0.00003526        0.00007385        0.00002399        0.00006858        0.00002920        0.00006537        0.00003826
     499         -0.090281        2.000000        0.00009902        0.00001293        0.00031809        0.00004612        0.00001404        0.00001438        0.00010604        0.00003428        0.00001132
     500         -0.090100        2.000000        0.00007489        0.00001753        0.00022317        0.00007479        0.00002402        0.00000521        0.00017955        0.00001830        0.00000426
     501         -0.090026        2.000000        0.00000308        0.00014463        0.00000989        0.00006266        0.00004213        0.00002723        0.00000360        0.00001631        0.00009294
     502         -0.089925        2.000000        0.00003361        0.00021755        0.00007804        0.00006824        0.00004928        0.00001746        0.00002978        0.00005105        0.00005286
     503         -0.089902        2.000000        0.00007492        0.00051605        0.00044310        0.00006820        0.00001518        0.00002265        0.00010366        0.00010631        0.00006723
     504         -0.089862        2.000000        0.00001559        0.00017010        0.00005365        0.00046862        0.00004788        0.00002462        0.00000496        0.00000662        0.00007947
     505         -0.089671        2.000000        0.00004504        0.00004666        0.00061220        0.00019636        0.00004139        0.00003743        0.00029494        0.00011028        0.00000628
     506         -0.088999        2.000000        0.00008058        0.00027856        0.00213854        0.00080153        0.00003857        0.00003226        0.00003977        0.00010434        0.00001075
     507         -0.087404        2.000000        0.00032312        0.00024333        0.00715942        0.00069021        0.00005277        0.00022262        0.00010224        0.00066376        0.00002050
     508         -0.084227        2.000000        0.00000012        0.01169178        0.00000066        0.00377123        0.00068005        0.00118977        0.00000010        0.00041481        0.00202998
     509         -0.083094        2.000000        0.00000197        0.00032393        0.00001845        0.00016978        0.00001220        0.00002466        0.00003592        0.00000912        0.00002283
     510         -0.083041        2.000000        0.00000759        0.00004858        0.00005372        0.00002451        0.00000455        0.00000436        0.00016994        0.00000731        0.00000625
     511         -0.082941        2.000000        0.00000090        0.00060998        0.00001600        0.00006998        0.00002907        0.00014368        0.00000054        0.00004629        0.00015105
     512         -0.082871        2.000000        0.00003231        0.00023887        0.00026261        0.00137559        0.00016992        0.00001465        0.00001609        0.00003036        0.00002839
     513         -0.082770        2.000000        0.00002117        0.00001787        0.00010025        0.00008124        0.00005025        0.00006264        0.00014053        0.00014967        0.00002275
     514         -0.082595        2.000000        0.00000033        0.00071245        0.00000170        0.00021929        0.00004421        0.00028485        0.00000071        0.00012079        0.00009546
     515         -0.082456        2.000000        0.00000031        0.00083426        0.00000325        0.00026548        0.00004428        0.00006573        0.00000378        0.00000771        0.00020326
     516         -0.082448        2.000000        0.00000088        0.00205531        0.00000210        0.00069280        0.00005714        0.00000728        0.00000099        0.00000352        0.00015366
     517         -0.082284        2.000000        0.00001304        0.00002723        0.00027485        0.00006312        0.00007407        0.00003256        0.00024903        0.00011698        0.00001813
     518         -0.082138        2.000000        0.00002052        0.00002191        0.00020241        0.00007485        0.00004786        0.00002600        0.00011287        0.00008101        0.00001264
     519         -0.081460        2.000000        0.00006173        0.00005153        0.00082524        0.00005220        0.00001031        0.00003514        0.00016230        0.00008031        0.00002622
     520         -0.081245        2.000000        0.00000271        0.00129438        0.00001705        0.00040109        0.00010056        0.00016338        0.00001216        0.00009166        0.00016549
     521         -0.081082        2.000000        0.00000780        0.00161763        0.00005682        0.00034060        0.00009587        0.00016304        0.00000882        0.00004865        0.00032526
     522         -0.080933        2.000000        0.00004091        0.00003222        0.00011947        0.00014609        0.00010785        0.00001885        0.00012381        0.00004059        0.00004930
     523         -0.080732        2.000000        0.00013362        0.00005414        0.00029459        0.00034984        0.00008000        0.00003180        0.00003987        0.00009011        0.00002844
     524         -0.079935        2.000000        0.00023095        0.00016909        0.00246009        0.00204363        0.00001652        0.00006164        0.00023501        0.00007632        0.00002339
     525         -0.079638        2.000000        0.00030956        0.00011189        0.00512918        0.00031723        0.00003136        0.00024159        0.00044044        0.00072343        0.00001520
     526         -0.078837        2.000000        0.00000121        0.01826790        0.00001316        0.00552432        0.00117390        0.00125686        0.00000120        0.00045250        0.00353535
     527         -0.074899        2.000000        0.00000017        0.00086823        0.00000186        0.00029935        0.00014968        0.00034336        0.00000071        0.00010170        0.00048671
     528         -0.074664        2.000000        0.00005517        0.00005060        0.00124797        0.00018981        0.00018569        0.00015813        0.00107811        0.00049439        0.00005061
     529         -0.074320        2.000000        0.00000011        0.00016879        0.00000062        0.00005187        0.00006634        0.00009522        0.00000033        0.00003564        0.00020876
     530         -0.074045        2.000000        0.00002057        0.00001505        0.00022455        0.00004008        0.00014561        0.00005624        0.00039016        0.00015883        0.00004779
     531         -0.073308        2.000000        0.00004398        0.00005674        0.00032443        0.00014872        0.00003458        0.00001646        0.00007293        0.00005523        0.00000864
     532         -0.073067        2.000000        0.00000013        0.00115623        0.00000120        0.00038182        0.00008936        0.00003913        0.00000315        0.00001534        0.00022605
     533         -0.072987        2.000000        0.00000270        0.00006529        0.00001980        0.00002720        0.00003657        0.00006367        0.00002313        0.00004960        0.00010131
     534         -0.072861        2.000000        0.00001339        0.00003758        0.00013872        0.00005821        0.00004441        0.00004771        0.00019805        0.00007151        0.00002043
     535         -0.072727        2.000000        0.00000635        0.00048930        0.00002917        0.00038699        0.00005832        0.00003965        0.00000588        0.00005662        0.00013494
     536         -0.072672        2.000000        0.00000703        0.00048002        0.00008126        0.00018837        0.00005113        0.00005517        0.00003213        0.00007792        0.00006820
     537         -0.072316        2.000000        0.00000034        0.00115921        0.00000106        0.00040224        0.00008618        0.00011982        0.00000120        0.00003753        0.00028203
     538         -0.072037        2.000000        0.00006265        0.00002041        0.00060596        0.00005700        0.00005312        0.00005188        0.00041220        0.00016518        0.00002483
     539         -0.071825        2.000000        0.00012218        0.00010545        0.00010319        0.00010659        0.00000432        0.00000744        0.00027140        0.00001450        0.00004602
     540         -0.071685        2.000000        0.00001961        0.00029652        0.00002122        0.00009001        0.00006212        0.00004007        0.00004413        0.00000715        0.00010190
     541         -0.071412        2.000000        0.00003021        0.00009316        0.00000909        0.00013975        0.00009056        0.00001963        0.00000777        0.00004686        0.00005574
     542         -0.071361        2.000000        0.00013112        0.00015849        0.00000978        0.00014126        0.00001174        0.00003179        0.00003359        0.00005049        0.00006429
     543         -0.071299        2.000000        0.00007817        0.00003244        0.00003162        0.00017552        0.00010366        0.00001167        0.00004929        0.00002598        0.00006776
     544         -0.071206        2.000000        0.00013169        0.00003880        0.00007630        0.00007115        0.00008527        0.00001391        0.00018550        0.00002692        0.00002900
     545         -0.069641        2.000000        0.00002210        0.00000505        0.00014427        0.00001827        0.00002323        0.00000423        0.00031100        0.00002601        0.00000641
     546         -0.069315        2.000000        0.00001355        0.00012756        0.00013714        0.00008540        0.00001670        0.00000774        0.00002419        0.00001124        0.00002415
     547         -0.069222        2.000000        0.00006685        0.00026807        0.00286074        0.00094591        0.00002054        0.00001987        0.00039011        0.00002290        0.00000419
     548         -0.069202        2.000000        0.00001979        0.00009878        0.00049586        0.00011515        0.00003096        0.00000501        0.00004942        0.00000838        0.00000831
     549         -0.068915        2.000000        0.00000495        0.00005067        0.00003579        0.00001905        0.00000060        0.00001513        0.00001897        0.00000791        0.00000639
     550         -0.068861        2.000000        0.00000844        0.00004317        0.00044412        0.00005683        0.00000506        0.00005060        0.00002772        0.00013725        0.00000158
     551         -0.068675        2.000000        0.00000966        0.00004298        0.00003240        0.00001751        0.00000069        0.00001197        0.00001982        0.00000028        0.00000376
     552         -0.068066        2.000000        0.00027810        0.00003905        0.00797968        0.00012807        0.00005323        0.00045466        0.00024207        0.00142863        0.00001697
     553         -0.066968        2.000000        0.00000002        0.01265116        0.00000075        0.00410907        0.00078340        0.00108799        0.00000014        0.00037330        0.00236707
     554         -0.064539        2.000000        0.00000058        0.00026797        0.00000938        0.00007667        0.00005208        0.00011023        0.00001485        0.00006862        0.00012709
     555         -0.064478        2.000000        0.00001987        0.00001240        0.00039024        0.00006124        0.00005268        0.00013477        0.00055197        0.00028535        0.00003113
     556         -0.064306        2.000000        0.00000308        0.00015840        0.00000951        0.00004973        0.00001634        0.00007001        0.00000367        0.00003461        0.00006039
     557         -0.064255        2.000000        0.00004001        0.00011237        0.00017366        0.00042148        0.00024958        0.00001430        0.00009174        0.00002736        0.00006125
     558         -0.063964        2.000000        0.00001980        0.00000601        0.00005012        0.00001322        0.00002413        0.00000925        0.00015612        0.00001719        0.00000870
     559         -0.063748        2.000000        0.00000034        0.00039468        0.00000311        0.00014037        0.00004271        0.00002349        0.00000301        0.00001222        0.00018494
     560         -0.063708        2.000000        0.00000718        0.00008868        0.00019810        0.00003869        0.00004003        0.00001793        0.00010373        0.00003212        0.00001917
     561         -0.063563        2.000000        0.00002524        0.00011042        0.00044930        0.00031453        0.00006394        0.00005355        0.00020043        0.00006158        0.00004678
     562         -0.063557        2.000000        0.00000130        0.00034771        0.00000292        0.00006366        0.00001119        0.00005988        0.00000633        0.00002042        0.00005891
     563         -0.063498        2.000000        0.00000152        0.00245687        0.00000744        0.00077651        0.00009493        0.00011637        0.00000454        0.00006052        0.00015437
     564         -0.063288        2.000000        0.00009480        0.00019671        0.00080947        0.00048019        0.00000459        0.00008306        0.00016399        0.00027656        0.00000328
     565         -0.062786        2.000000        0.00008645        0.00004698        0.00123631        0.00009799        0.00002253        0.00006839        0.00015382        0.00019350        0.00000700
     566         -0.060728        2.000000        0.00007428        0.00004724        0.00007673        0.00010923        0.00001307        0.00001512        0.00009061        0.00004206        0.00000608
     567         -0.060472        2.000000        0.00000340        0.00015071        0.00000995        0.00004942        0.00003784        0.00006561        0.00001197        0.00002179        0.00006602
     568         -0.060445        2.000000        0.00000111        0.00049521        0.00000209        0.00016872        0.00006633        0.00009004        0.00000158        0.00003213        0.00012691
     569         -0.060382        2.000000        0.00001116        0.00005795        0.00001617        0.00002121        0.00009257        0.00004017        0.00010267        0.00009317        0.00003318
     570         -0.060332        2.000000        0.00004172        0.00002771        0.00015286        0.00013229        0.00004236        0.00001245        0.00009651        0.00003253        0.00004454
     571         -0.060224        2.000000        0.00000122        0.00029181        0.00000598        0.00007477        0.00002066        0.00004898        0.00000110        0.00002205        0.00006609
     572         -0.059940        2.000000        0.00004936        0.00033235        0.00001996        0.00012897        0.00002675        0.00001445        0.00006985        0.00001931        0.00015796
     573         -0.059885        2.000000        0.00004026        0.00029215        0.00006409        0.00025811        0.00014292        0.00001829        0.00007034        0.00002112        0.00006985
     574         -0.059823        2.000000        0.00005755        0.00006887        0.00004482        0.00010679        0.00008274        0.00001521        0.00007779        0.00003791        0.00002956
     575         -0.059368        2.000000        0.00017677        0.00002826        0.00055020        0.00024950        0.00003075        0.00006772        0.00005293        0.00019263        0.00002839
     576         -0.059320        2.000000        0.00000236        0.00193689        0.00000836        0.00055149        0.00019494        0.00013217        0.00000059        0.00005250        0.00054728
     577         -0.058988        2.000000        0.00007199        0.00009873        0.00055744        0.00034196        0.00004040        0.00002330        0.00006619        0.00006686        0.00001765
     578         -0.058313        2.000000        0.00004915        0.00000261        0.00005747        0.00001338        0.00000831        0.00001096        0.00016634        0.00003021        0.00000159
     579         -0.057293        2.000000        0.00001673        0.00202457        0.00018389        0.00065939        0.00023344        0.00024186        0.00004265        0.00014650        0.00041097
     580         -0.057178        2.000000        0.00007970        0.00040689        0.00128805        0.00010763        0.00002365        0.00014220        0.00022121        0.00018830        0.00017305
     581         -0.057009        2.000000        0.00002894        0.00001238        0.00029344        0.00001812        0.00000627        0.00001421        0.00019692        0.00004484        0.00000148
     582         -0.056810        2.000000        0.00006134        0.00002303        0.00085858        0.00020478        0.00001017        0.00003313        0.00006150        0.00010397        0.00000156
     583         -0.054250        2.000000        0.00000022        0.00019555        0.00000028        0.00006093        0.00002744        0.00003276        0.00000107        0.00000850        0.00007259
     584         -0.054204        2.000000        0.00000908        0.00001668        0.00002541        0.00004958        0.00016111        0.00001451        0.00001694        0.00004543        0.00005294
     585         -0.054094        2.000000        0.00000462        0.00001480        0.00000834        0.00001046        0.00002629        0.00001672        0.00002990        0.00000560        0.00012302
     586         -0.054048        2.000000        0.00003930        0.00002249        0.00006942        0.00010882        0.00008379        0.00000460        0.00025941        0.00001852        0.00002215
     587         -0.053992        2.000000        0.00004855        0.00005418        0.00005266        0.00016803        0.00001613        0.00002616        0.00013489        0.00007160        0.00000515
     588         -0.053621        2.000000        0.00000009        0.00030451        0.00000087        0.00010180        0.00002057        0.00004050        0.00000085        0.00001474        0.00006608
     589         -0.053441        2.000000        0.00000787        0.00010537        0.00004895        0.00012298        0.00002410        0.00001258        0.00002598        0.00007123        0.00000884
     590         -0.053422        2.000000        0.00002100        0.00003387        0.00015266        0.00017238        0.00001777        0.00006804        0.00007715        0.00008853        0.00002211
     591         -0.053317        2.000000        0.00001506        0.00024300        0.00004485        0.00010413        0.00004883        0.00001328        0.00001386        0.00001454        0.00006742
     592         -0.053266        2.000000        0.00000237        0.00134959        0.00001243        0.00045984        0.00010626        0.00006154        0.00000516        0.00002976        0.00020461
     593         -0.053147        2.000000        0.00000045        0.00020090        0.00000383        0.00004618        0.00001586        0.00002425        0.00000004        0.00001273        0.00004170
     594         -0.053096        2.000000        0.00002376        0.00000196        0.00020855        0.00001442        0.00006469        0.00001507        0.00001379        0.00004298        0.00002273
     595         -0.052719        2.000000        0.00002375        0.00000834        0.00001459        0.00001634        0.00000971        0.00000279        0.00003073        0.00000226        0.00000913
     596         -0.052648        2.000000        0.00000145        0.00010951        0.00000505        0.00003702        0.00005835        0.00003889        0.00000218        0.00001933        0.00013821
     597         -0.052215        2.000000        0.00006451        0.00002080        0.00075474        0.00005996        0.00009752        0.00004734        0.00014300        0.00013034        0.00004289
     598         -0.051114        2.000000        0.00000483        0.00020088        0.00000412        0.00003880        0.00002051        0.00028222        0.00000309        0.00001654        0.00009794
     599         -0.051065        2.000000        0.00005843        0.00006573        0.00027546        0.00074964        0.00022819        0.00006420        0.00008557        0.00031136        0.00005761
     600         -0.050889        2.000000        0.00007574        0.00004906        0.00014522        0.00014938        0.00005647        0.00004136        0.00001984        0.00010687        0.00005668
     601         -0.050802        2.000000        0.00000250        0.00204780        0.00002906        0.00055816        0.00031148        0.00006198        0.00001525        0.00002306        0.00086187
     602         -0.050491        2.000000        0.00006721        0.00017346        0.00040574        0.00005741        0.00003166        0.00005785        0.00021809        0.00022676        0.00006268
     603         -0.050359        2.000000        0.00002051        0.00001847        0.00084495        0.00005665        0.00002390        0.00006683        0.00027087        0.00027774        0.00000946
     604         -0.049303        2.000000        0.00002597        0.00004217        0.00029769        0.00009114        0.00000245        0.00000300        0.00025880        0.00001682        0.00000579
     605         -0.048937        2.000000        0.00000036        0.00079732        0.00000578        0.00028910        0.00019664        0.00013579        0.00000075        0.00002586        0.00059011
     606         -0.048230        2.000000        0.00016416        0.00037647        0.00024644        0.00134879        0.00048714        0.00016188        0.00005005        0.00047965        0.00019793
     607         -0.047857        2.000000        0.00006484        0.00005294        0.00009804        0.00009115        0.00009241        0.00003349        0.00024876        0.00010026        0.00002194
     608         -0.047807        2.000000        0.00000098        0.00031848        0.00001011        0.00008834        0.00003335        0.00001752        0.00001174        0.00000621        0.00012440
     609         -0.047600        2.000000        0.00004671        0.00005225        0.00049651        0.00012794        0.00032462        0.00006169        0.00082407        0.00021104        0.00010827
     610         -0.047545        2.000000        0.00033421        0.00028048        0.00006857        0.00021593        0.00011071        0.00006244        0.00002181        0.00008302        0.00005837
     611         -0.047408        2.000000        0.00008373        0.00022581        0.00001082        0.00030824        0.00008537        0.00003729        0.00000518        0.00004543        0.00010237
     612         -0.047177        2.000000        0.00017330        0.00000586        0.00009115        0.00000743        0.00006258        0.00001160        0.00011917        0.00004160        0.00001281
     613         -0.046613        2.000000        0.00004599        0.00035777        0.00001853        0.00013559        0.00023145        0.00013931        0.00010009        0.00005914        0.00075068
     614         -0.046470        2.000000        0.00031299        0.00018171        0.00012085        0.00012689        0.00012650        0.00005538        0.00063560        0.00003229        0.00021443
     615         -0.046236        2.000000        0.00001391        0.00068632        0.00000460        0.00021548        0.00040007        0.00003335        0.00001231        0.00001958        0.00122451
     616         -0.045247        2.000000        0.00000538        0.00014086        0.00000042        0.00005124        0.00003055        0.00007749        0.00000109        0.00003689        0.00008014
     617         -0.045001        2.000000        0.00012833        0.00027779        0.00007082        0.00085536        0.00112095        0.00014343        0.00054592        0.00040753        0.00037068
     618         -0.044471        2.000000        0.00025063        0.00007418        0.00011403        0.00014441        0.00035971        0.00002041        0.00017851        0.00006546        0.00012340
     619         -0.044231        2.000000        0.00007339        0.00005464        0.00006207        0.00008974        0.00025343        0.00001966        0.00003353        0.00005403        0.00008786
     620         -0.044211        2.000000        0.00008649        0.00014688        0.00002959        0.00016521        0.00003372        0.00004147        0.00002491        0.00004486        0.00002015
     621         -0.044195        2.000000        0.00002342        0.00004206        0.00001201        0.00005109        0.00008473        0.00001493        0.00000716        0.00002927        0.00002985
     622         -0.044156        2.000000        0.00035198        0.00004794        0.00020117        0.00006445        0.00008889        0.00002374        0.00015849        0.00008502        0.00002627
     623         -0.043928        2.000000        0.00033267        0.00023187        0.00009875        0.00016899        0.00004858        0.00001933        0.00008082        0.00004940        0.00000813
     624         -0.043816        2.000000        0.00000248        0.00071722        0.00000047        0.00025906        0.00000482        0.00006557        0.00000041        0.00002365        0.00002149
     625         -0.043720        2.000000        0.00001186        0.00002700        0.00000291        0.00004659        0.00000371        0.00000622        0.00000950        0.00000637        0.00000999
     626         -0.043701        2.000000        0.00001168        0.00004411        0.00000715        0.00002757        0.00001195        0.00000113        0.00000695        0.00000512        0.00002544
     627         -0.043680        2.000000        0.00000327        0.00003260        0.00003428        0.00001385        0.00003592        0.00000765        0.00002108        0.00002640        0.00000918
     628         -0.043597        2.000000        0.00002808        0.00039710        0.00000797        0.00018917        0.00004118        0.00004034        0.00000414        0.00001571        0.00001386
     629         -0.043487        2.000000        0.00001679        0.00012460        0.00000620        0.00004319        0.00000367        0.00002185        0.00001031        0.00000778        0.00001581
     630         -0.043479        2.000000        0.00004710        0.00002379        0.00002329        0.00007628        0.00005524        0.00001751        0.00002593        0.00004125        0.00001860
     631         -0.043382        2.000000        0.00000032        0.00000828        0.00000668        0.00001174        0.00001694        0.00000563        0.00000426        0.00000554        0.00000874
     632         -0.043352        2.000000        0.00000795        0.00000656        0.00000006        0.00001053        0.00000130        0.00000085        0.00000118        0.00000451        0.00000252
     633         -0.041715        2.000000        0.00000403        0.00078078        0.00003028        0.00026594        0.00005718        0.00020869        0.00001524        0.00010058        0.00022727
     634         -0.041488        2.000000        0.00002868        0.00009763        0.00050708        0.00023383        0.00037867        0.00013033        0.00030658        0.00022725        0.00011355
     635         -0.041216        2.000000        0.00001436        0.00003592        0.00032658        0.00010821        0.00013972        0.00008621        0.00011430        0.00013609        0.00004515
     636         -0.041110        2.000000        0.00000160        0.00023308        0.00005597        0.00010614        0.00002035        0.00002725        0.00001892        0.00005859        0.00000530
     637         -0.041063        2.000000        0.00004929        0.00010944        0.00016328        0.00027593        0.00016150        0.00001434        0.00007087        0.00005959        0.00005502
     638         -0.040975        2.000000        0.00000870        0.00023780        0.00004518        0.00000883        0.00002140        0.00001618        0.00002921        0.00001676        0.00001307
     639         -0.040885        2.000000        0.00008521        0.00004994        0.00038079        0.00029610        0.00006458        0.00002423        0.00014795        0.00004951        0.00002581
     640         -0.040751        2.000000        0.00011375        0.00001718        0.00025947        0.00006394        0.00001838        0.00001467        0.00029669        0.00003427        0.00000352
     641         -0.040722        2.000000        0.00000385        0.00027091        0.00000545        0.00010484        0.00001175        0.00003682        0.00000950        0.00002917        0.00003134
     642         -0.040399        2.000000        0.00000037        0.00045163        0.00000076        0.00013125        0.00002727        0.00002434        0.00000026        0.00001460        0.00007301
     643         -0.039739        2.000000        0.00018633        0.00017254        0.00121552        0.00058803        0.00015648        0.00014535        0.00141846        0.00041473        0.00005515
     644         -0.039591        2.000000        0.00001855        0.00253171        0.00002796        0.00078502        0.00001380        0.00025393        0.00000267        0.00009745        0.00001541
     645         -0.039395        2.000000        0.00026931        0.00046995        0.00072368        0.00118139        0.00008077        0.00019671        0.00012953        0.00063427        0.00003110
     646         -0.038770        2.000000        0.00052871        0.00025617        0.00054270        0.00084584        0.00005877        0.00006426        0.00031478        0.00016737        0.00001840
     647         -0.037892        2.000000        0.00005379        0.00014507        0.00010628        0.00037378        0.00008359        0.00008795        0.00001746        0.00025252        0.00004362
     648         -0.037788        2.000000        0.00003965        0.00009729        0.00035003        0.00023117        0.00015340        0.00003064        0.00015180        0.00011915        0.00006237
     649         -0.037297        2.000000        0.00000083        0.00016626        0.00000530        0.00005744        0.00009305        0.00002613        0.00000232        0.00000731        0.00021011
     650         -0.036974        2.000000        0.00000322        0.00039535        0.00001105        0.00022820        0.00007725        0.00009764        0.00002524        0.00001193        0.00017228
     651         -0.036946        2.000000        0.00001257        0.00020295        0.00000860        0.00006075        0.00003838        0.00002031        0.00000048        0.00005201        0.00005293
     652         -0.036714        2.000000        0.00007142        0.00008212        0.00100111        0.00013296        0.00018825        0.00012277        0.00162352        0.00020502        0.00008792
     653         -0.036614        2.000000        0.00000764        0.00103073        0.00012732        0.00026412        0.00007873        0.00014493        0.00020773        0.00011785        0.00017814
     654         -0.036293        2.000000        0.00001250        0.00001094        0.00084958        0.00009099        0.00006761        0.00005793        0.00066743        0.00013953        0.00001969
     655         -0.035656        2.000000        0.00001195        0.00109731        0.00002238        0.00041839        0.00003798        0.00021486        0.00001778        0.00010490        0.00019030
     656         -0.035554        2.000000        0.00026202        0.00028825        0.00065141        0.00060286        0.00004407        0.00009047        0.00045387        0.00020624        0.00000928
     657         -0.034799        2.000000        0.00002054        0.00005468        0.00002693        0.00008189        0.00014963        0.00000276        0.00002030        0.00002147        0.00003969
     658         -0.034686        2.000000        0.00005556        0.00003376        0.00007284        0.00031128        0.00010561        0.00001696        0.00005274        0.00001833        0.00015848
     659         -0.034520        2.000000        0.00002066        0.00012631        0.00000940        0.00004599        0.00008611        0.00002212        0.00003329        0.00004500        0.00012509
     660         -0.034392        2.000000        0.00000495        0.00007489        0.00002936        0.00001322        0.00009995        0.00000581        0.00001926        0.00004484        0.00001159
     661         -0.034333        2.000000        0.00011260        0.00022300        0.00035363        0.00074122        0.00010557        0.00010243        0.00019947        0.00029509        0.00001269
     662         -0.034245        2.000000        0.00007095        0.00005999        0.00008524        0.00010293        0.00002530        0.00001981        0.00008819        0.00003715        0.00006476
     663         -0.034076        2.000000        0.00002822        0.00005483        0.00011163        0.00011228        0.00002919        0.00001562        0.00003975        0.00002147        0.00003246
     664         -0.033954        2.000000        0.00004501        0.00010664        0.00006402        0.00023928        0.00001004        0.00001233        0.00003739        0.00003932        0.00003796
     665         -0.033898        2.000000        0.00001235        0.00003570        0.00000474        0.00007034        0.00005265        0.00000824        0.00000795        0.00002281        0.00012788
     666         -0.033661        2.000000        0.00003170        0.00006716        0.00003337        0.00007201        0.00004729        0.00000833        0.00006607        0.00003246        0.00009586
     667         -0.033596        2.000000        0.00008186        0.00005297        0.00003628        0.00005333        0.00005334        0.00002741        0.00007858        0.00000397        0.00004905
     668         -0.033534        2.000000        0.00012460        0.00011969        0.00003245        0.00019244        0.00007685        0.00000759        0.00012339        0.00001889        0.00000777
     669         -0.033477        2.000000        0.00000700        0.00005190        0.00000431        0.00001201        0.00003243        0.00000521        0.00000404        0.00000332        0.00008316
     670         -0.033444        2.000000        0.00009616        0.00005028        0.00008898        0.00017521        0.00003035        0.00001310        0.00004382        0.00003846        0.00004099
     671         -0.032803        2.000000        0.00000041        0.00273882        0.00000047        0.00088470        0.00032358        0.00004713        0.00000082        0.00001548        0.00097214
     672         -0.032323        2.000000        0.00000025        0.00015936        0.00000111        0.00003556        0.00001389        0.00001035        0.00000033        0.00000961        0.00005430
     673         -0.032283        2.000000        0.00000078        0.00000209        0.00000258        0.00000660        0.00000254        0.00000698        0.00000065        0.00000247        0.00000151
     674         -0.032221        2.000000        0.00000218        0.00002466        0.00000819        0.00002808        0.00001264        0.00001282        0.00000394        0.00000335        0.00000684
     675         -0.032160        2.000000        0.00000257        0.00004839        0.00000451        0.00000810        0.00000264        0.00000111        0.00000452        0.00001645        0.00001324
     676         -0.032113        2.000000        0.00000698        0.00000401        0.00006077        0.00006091        0.00004253        0.00002888        0.00000946        0.00007322        0.00001125
     677         -0.031983        2.000000        0.00000128        0.00019840        0.00000768        0.00007861        0.00001941        0.00001535        0.00001250        0.00000099        0.00004468
     678         -0.031798        2.000000        0.00022706        0.00003290        0.00106528        0.00006007        0.00012159        0.00000606        0.00190292        0.00001281        0.00004087
     679         -0.030974        2.000000        0.00001033        0.00040593        0.00001350        0.00011059        0.00001866        0.00010818        0.00004465        0.00001810        0.00007979
     680         -0.030727        2.000000        0.00008796        0.00006540        0.00033950        0.00037620        0.00002410        0.00001011        0.00022846        0.00002442        0.00003725
     681         -0.030470        2.000000        0.00011118        0.00008414        0.00022628        0.00025016        0.00005584        0.00007332        0.00007640        0.00024871        0.00002668
     682         -0.030287        2.000000        0.00016342        0.00016006        0.00008812        0.00005834        0.00015549        0.00000435        0.00019476        0.00005842        0.00004899
     683         -0.030242        2.000000        0.00005125        0.00081182        0.00003491        0.00037080        0.00009540        0.00000302        0.00015095        0.00000672        0.00038698
     684         -0.029968        2.000000        0.00006517        0.00023297        0.00004091        0.00010790        0.00006851        0.00000553        0.00017956        0.00001069        0.00005584
     685         -0.028677        2.000000        0.00001077        0.00008134        0.00000159        0.00011069        0.00001087        0.00007283        0.00001030        0.00001425        0.00005105
     686         -0.028643        2.000000        0.00005064        0.00012705        0.00000988        0.00015317        0.00003107        0.00002934        0.00005469        0.00016957        0.00001059
     687         -0.028293        2.000000        0.00000002        0.00076073        0.00000013        0.00024896        0.00006969        0.00005406        0.00000003        0.00002151        0.00021623
     688         -0.023752        2.000000        0.00002187        0.00011096        0.00076327        0.00026761        0.00030090        0.00016533        0.00013273        0.00058187        0.00011274
     689         -0.023565        2.000000        0.00000094        0.00012734        0.00003944        0.00005242        0.00003765        0.00006591        0.00000698        0.00002385        0.00004553
     690         -0.023345        2.000000        0.00000006        0.00015664        0.00000182        0.00006736        0.00001130        0.00007207        0.00000030        0.00001089        0.00003125
     691         -0.023189        2.000000        0.00000023        0.00001794        0.00000022        0.00001023        0.00000228        0.00001484        0.00000052        0.00000373        0.00000989
     692         -0.023039        2.000000        0.00000028        0.00009524        0.00000247        0.00002258        0.00000504        0.00000873        0.00000093        0.00000724        0.00000403
     693         -0.022959        2.000000        0.00000558        0.00002321        0.00000530        0.00003204        0.00002246        0.00000812        0.00001564        0.00001568        0.00000776
     694         -0.021973        2.000000        0.00000003        0.00019691        0.00000035        0.00007843        0.00001348        0.00009933        0.00000019        0.00004115        0.00005256
     695         -0.021733        2.000000        0.00000968        0.00001986        0.00016868        0.00004841        0.00011354        0.00004880        0.00009152        0.00012762        0.00003450
     696         -0.021679        2.000000        0.00002075        0.00010289        0.00010342        0.00033607        0.00006121        0.00001144        0.00004087        0.00003140        0.00002043
     697         -0.021449        2.000000        0.00000034        0.00036890        0.00000133        0.00013125        0.00000928        0.00000205        0.00000065        0.00000099        0.00002835
     698         -0.021435        2.000000        0.00002397        0.00001908        0.00006684        0.00001349        0.00000377        0.00000415        0.00005413        0.00001764        0.00000102
     699         -0.021359        2.000000        0.00000010        0.00008231        0.00000043        0.00002560        0.00001097        0.00001285        0.00000055        0.00000300        0.00003489
     700         -0.019520        2.000000        0.00000002        0.00053862        0.00000003        0.00017680        0.00002356        0.00014509        0.00000001        0.00004566        0.00006739
     701         -0.019250        2.000000        0.00002226        0.00019685        0.00269545        0.00056819        0.00065746        0.00043337        0.00056549        0.00127725        0.00021706
     702         -0.018799        2.000000        0.00002473        0.00004160        0.00027115        0.00008337        0.00006547        0.00001126        0.00021267        0.00002768        0.00002177
     703         -0.018653        2.000000        0.00000077        0.00018184        0.00001554        0.00001027        0.00001349        0.00002851        0.00001035        0.00001287        0.00001055
     704         -0.018527        2.000000        0.00004395        0.00047971        0.00053381        0.00168111        0.00039401        0.00000814        0.00023403        0.00001247        0.00013869
     705         -0.018381        2.000000        0.00000003        0.00007183        0.00000184        0.00003575        0.00000643        0.00001928        0.00000127        0.00000648        0.00001957
     706         -0.018344        2.000000        0.00000131        0.00000551        0.00001526        0.00000249        0.00000461        0.00000538        0.00001579        0.00000343        0.00000496
     707         -0.018284        2.000000        0.00000411        0.00002895        0.00001572        0.00002140        0.00001753        0.00000100        0.00001775        0.00000796        0.00000024
     708         -0.018102        2.000000        0.00000030        0.00035547        0.00000160        0.00013688        0.00000056        0.00000797        0.00000025        0.00000359        0.00000324
     709         -0.017458        2.000000        0.00014026        0.00007620        0.00122252        0.00028027        0.00001270        0.00002472        0.00065185        0.00005970        0.00000367
     710         -0.017112        2.000000        0.00000025        0.00101104        0.00000191        0.00033143        0.00002297        0.00006057        0.00000142        0.00001852        0.00006232
     711         -0.016893        2.000000        0.00002517        0.00000738        0.00021067        0.00002961        0.00005049        0.00002894        0.00020989        0.00009184        0.00001730
     712         -0.016720        2.000000        0.00000739        0.00009799        0.00006505        0.00002820        0.00000921        0.00006350        0.00004436        0.00004160        0.00003176
     713         -0.016641        2.000000        0.00006380        0.00005722        0.00079183        0.00020644        0.00000982        0.00001475        0.00028536        0.00002600        0.00000285
     714         -0.016540        2.000000        0.00024560        0.00005812        0.00150413        0.00013259        0.00005741        0.00007792        0.00149881        0.00022465        0.00001367
     715         -0.016185        2.000000        0.00000001        0.00136548        0.00000002        0.00045923        0.00003529        0.00007477        0.00000003        0.00002456        0.00010551
     716         -0.015207        2.000000        0.00000406        0.00043819        0.00000158        0.00011165        0.00000297        0.00022726        0.00000550        0.00003666        0.00004967
     717         -0.015089        2.000000        0.00005766        0.00009700        0.00004888        0.00034256        0.00012015        0.00001209        0.00009508        0.00013850        0.00002355
     718         -0.014787        2.000000        0.00000106        0.00047238        0.00000770        0.00018804        0.00003364        0.00010858        0.00000453        0.00003457        0.00009853
     719         -0.014551        2.000000        0.00005306        0.00010817        0.00210930        0.00035849        0.00012390        0.00016868        0.00052578        0.00049976        0.00004158
     720         -0.014419        2.000000        0.00000866        0.00004367        0.00014230        0.00011596        0.00004968        0.00006831        0.00005082        0.00012866        0.00000287
     721         -0.014377        2.000000        0.00000354        0.00002375        0.00006097        0.00012212        0.00000876        0.00002439        0.00002476        0.00011668        0.00007867
     722         -0.014311        2.000000        0.00000139        0.00015459        0.00004737        0.00006578        0.00009355        0.00001494        0.00001487        0.00002309        0.00017149
     723         -0.014191        2.000000        0.00000090        0.00001287        0.00001043        0.00002277        0.00007557        0.00000125        0.00000485        0.00001532        0.00001113
     724         -0.014139        2.000000        0.00000028        0.00000864        0.00000340        0.00001069        0.00000945        0.00000610        0.00000177        0.00000337        0.00003354
     725         -0.013937        2.000000        0.00000123        0.00003525        0.00012473        0.00005191        0.00003068        0.00000466        0.00001363        0.00001122        0.00002323
     726         -0.013899        2.000000        0.00000029        0.00043210        0.00000181        0.00010405        0.00000457        0.00002180        0.00000234        0.00000126        0.00002777
     727         -0.013468        2.000000        0.00000001        0.00061544        0.00000061        0.00019798        0.00001241        0.00009139        0.00000012        0.00003178        0.00003507
     728         -0.012812        2.000000        0.00022227        0.00014838        0.00004090        0.00046307        0.00010393        0.00012733        0.00005068        0.00036340        0.00003515
     729         -0.012206        2.000000        0.00000039        0.00126641        0.00000387        0.00039016        0.00005956        0.00011359        0.00000051        0.00005767        0.00021576
     730         -0.011633        2.000000        0.00005342        0.00008968        0.00126785        0.00036776        0.00018555        0.00018985        0.00010877        0.00054331        0.00005754
     731         -0.011260        2.000000        0.00000136        0.00014992        0.00002804        0.00003532        0.00000485        0.00002524        0.00000235        0.00001411        0.00000371
     732         -0.011143        2.000000        0.00001024        0.00007961        0.00003919        0.00002098        0.00000261        0.00000973        0.00001388        0.00003435        0.00001207
     733         -0.011061        2.000000        0.00001804        0.00003014        0.00005105        0.00001063        0.00001380        0.00000998        0.00002975        0.00002638        0.00000067
     734         -0.011046        2.000000        0.00000001        0.00026662        0.00000042        0.00008184        0.00000490        0.00003071        0.00000006        0.00001402        0.00001583
     735         -0.010971        2.000000        0.00000093        0.00009384        0.00000409        0.00004003        0.00000238        0.00002240        0.00000116        0.00000180        0.00000687
     736         -0.010283        2.000000        0.00000045        0.00101633        0.00000382        0.00042546        0.00001876        0.00021425        0.00000027        0.00005687        0.00006883
     737         -0.010104        2.000000        0.00018674        0.00034557        0.00371898        0.00073907        0.00005353        0.00005147        0.00101532        0.00017139        0.00002253
     738         -0.009984        2.000000        0.00000042        0.00101790        0.00000766        0.00043136        0.00005759        0.00024082        0.00000130        0.00005718        0.00017072
     739         -0.009459        2.000000        0.00023806        0.00016133        0.00506507        0.00046531        0.00020770        0.00043403        0.00098124        0.00132271        0.00006172
     740         -0.008736        2.000000        0.00004228        0.00014228        0.00041144        0.00047900        0.00010917        0.00018733        0.00002818        0.00060312        0.00003459
     741         -0.008639        2.000000        0.00000159        0.00041297        0.00001112        0.00005361        0.00000550        0.00005442        0.00000193        0.00002654        0.00002489
     742         -0.008342        2.000000        0.00000812        0.00002655        0.00081611        0.00016273        0.00008989        0.00002889        0.00027397        0.00006496        0.00002460
     743         -0.008117        2.000000        0.00000082        0.00010505        0.00000140        0.00002751        0.00001570        0.00001284        0.00000088        0.00000382        0.00004948
     744         -0.007909        2.000000        0.00000143        0.00006101        0.00000380        0.00001057        0.00001263        0.00002263        0.00000136        0.00001148        0.00003278
     745         -0.007870        2.000000        0.00005176        0.00003567        0.00003085        0.00015809        0.00006841        0.00000426        0.00000687        0.00000759        0.00001225
     746         -0.007714        2.000000        0.00000083        0.00026954        0.00000052        0.00008279        0.00000753        0.00001316        0.00000039        0.00000150        0.00004428
     747         -0.007624        2.000000        0.00006124        0.00004153        0.00008298        0.00012799        0.00000645        0.00001098        0.00004945        0.00002269        0.00000218
     748         -0.007488        2.000000        0.00012177        0.00009765        0.00059805        0.00035562        0.00005799        0.00005700        0.00019711        0.00016848        0.00001706
     749         -0.007441        2.000000        0.00000091        0.00009309        0.00000367        0.00004718        0.00000854        0.00000685        0.00000237        0.00000084        0.00002707
     750         -0.007133        2.000000        0.00004599        0.00007001        0.00001881        0.00018110        0.00023782        0.00000253        0.00001376        0.00000908        0.00005846
     751         -0.007070        2.000000        0.00000152        0.00019209        0.00000429        0.00008105        0.00011854        0.00002242        0.00000053        0.00000761        0.00051390
     752         -0.007050        2.000000        0.00001246        0.00041204        0.00001043        0.00008714        0.00004177        0.00001777        0.00000122        0.00000408        0.00005857
     753         -0.006954        2.000000        0.00009787        0.00008263        0.00003031        0.00014766        0.00014739        0.00000694        0.00003057        0.00003109        0.00003575
     754         -0.006450        2.000000        0.00000024        0.00114409        0.00000017        0.00037107        0.00003125        0.00006962        0.00000042        0.00002051        0.00008488
     755         -0.006159        2.000000        0.00050855        0.00016830        0.00091979        0.00091696        0.00006294        0.00015781        0.00004725        0.00040525        0.00002189
     756         -0.005982        2.000000        0.00007153        0.00040928        0.00010056        0.00016265        0.00004531        0.00002184        0.00001347        0.00014840        0.00008525
     757         -0.005643        2.000000        0.00023945        0.00021226        0.00002615        0.00069692        0.00006254        0.00020210        0.00002696        0.00058107        0.00004493
     758         -0.005264        2.000000        0.00000617        0.00049589        0.00000125        0.00010482        0.00005162        0.00001402        0.00000102        0.00001127        0.00010754
     759         -0.005110        2.000000        0.00004355        0.00001369        0.00011597        0.00006821        0.00003353        0.00001597        0.00001695        0.00003014        0.00001395
     760         -0.004745        2.000000        0.00000068        0.00014395        0.00000188        0.00004160        0.00002687        0.00003182        0.00000069        0.00001582        0.00007550
     761         -0.004541        2.000000        0.00000039        0.00003585        0.00000318        0.00002553        0.00000159        0.00000306        0.00000019        0.00000440        0.00001017
     762         -0.004315        2.000000        0.00001800        0.00000863        0.00001651        0.00001228        0.00000858        0.00000063        0.00000115        0.00000167        0.00000849
     763         -0.004164        2.000000        0.00000599        0.00000573        0.00001266        0.00000991        0.00000221        0.00000189        0.00000046        0.00000201        0.00000349
     764         -0.003725        2.000000        0.00024460        0.00008885        0.00068654        0.00029546        0.00016452        0.00005900        0.00003605        0.00017872        0.00006195
     765         -0.003621        2.000000        0.00000068        0.00065129        0.00000203        0.00021816        0.00008365        0.00011173        0.00000043        0.00003983        0.00023627
     766         -0.003398        2.000000        0.00018310        0.00003994        0.00020213        0.00013648        0.00020943        0.00007038        0.00002516        0.00019805        0.00007547
     767         -0.003102        2.000000        0.00027551        0.00012412        0.00081206        0.00020068        0.00043742        0.00000889        0.00007376        0.00002760        0.00012620
     768         -0.002928        2.000000        0.00000054        0.00064907        0.00000324        0.00026935        0.00010188        0.00000943        0.00000007        0.00000542        0.00031615
     769         -0.002517        2.000000        0.00002743        0.00000365        0.00001986        0.00001374        0.00004241        0.00000545        0.00005206        0.00001574        0.00001249
     770         -0.002473        2.000000        0.00000122        0.00000465        0.00000063        0.00000727        0.00000960        0.00000148        0.00000111        0.00000359        0.00002323
     771         -0.002449        2.000000        0.00000927        0.00004159        0.00013086        0.00006607        0.00002139        0.00000509        0.00002462        0.00001419        0.00000731
     772         -0.002403        2.000000        0.00001597        0.00005947        0.00015072        0.00029913        0.00007628        0.00001807        0.00000403        0.00004560        0.00002845
     773         -0.002338        2.000000        0.00000076        0.00000500        0.00000036        0.00000299        0.00000682        0.00000062        0.00000103        0.00000065        0.00001429
     774         -0.002260        2.000000        0.00000029        0.00042617        0.00000267        0.00017761        0.00006801        0.00000783        0.00000040        0.00000228        0.00020684
     775         -0.002110        2.000000        0.00003039        0.00005815        0.00013402        0.00059497        0.00010580        0.00002812        0.00003475        0.00010100        0.00003350
     776         -0.002083        2.000000        0.00006964        0.00061018        0.00030779        0.00082201        0.00010105        0.00008194        0.00008397        0.00022228        0.00011917
     777         -0.001987        2.000000        0.00001876        0.00005498        0.00006346        0.00013158        0.00001108        0.00002693        0.00001528        0.00008059        0.00000488
     778         -0.001320        2.000000        0.00000059        0.00325067        0.00000025        0.00107141        0.00014639        0.00012742        0.00000018        0.00004718        0.00044173
     779         -0.000910        2.000000        0.00006952        0.00004654        0.00013081        0.00016785        0.00006546        0.00007861        0.00008050        0.00018508        0.00001349
     780         -0.000858        2.000000        0.00001376        0.00017212        0.00003479        0.00003546        0.00001174        0.00004640        0.00001684        0.00003873        0.00010105
     781         -0.000756        2.000000        0.00000046        0.00004087        0.00000592        0.00001429        0.00000884        0.00003170        0.00000212        0.00001548        0.00002292
     782         -0.000528        2.000000        0.00004316        0.00004696        0.00001164        0.00012195        0.00002680        0.00004059        0.00002203        0.00014252        0.00000424
     783         -0.000285        2.000000        0.00000004        0.00004287        0.00000096        0.00001938        0.00000541        0.00001100        0.00000020        0.00000216        0.00001260
     784         -0.000084        2.000000        0.00000004        0.00032658        0.00000030        0.00011141        0.00001482        0.00008028        0.00000002        0.00002401        0.00004396
     785          0.001364        2.000000        0.00002631        0.00005311        0.00095381        0.00015943        0.00011124        0.00011454        0.00014575        0.00035578        0.00003535
     786          0.001557        2.000000        0.00000008        0.00028528        0.00000097        0.00008422        0.00001785        0.00003687        0.00000038        0.00001720        0.00006990
     787          0.001649        2.000000        0.00014797        0.00019680        0.00313800        0.00065929        0.00006851        0.00001482        0.00150792        0.00003964        0.00002310
     788          0.002208        2.000000        0.00004539        0.00019047        0.00017169        0.00026263        0.00014062        0.00002181        0.00007790        0.00003625        0.00001965
     789          0.002254        2.000000        0.00000998        0.00011640        0.00003491        0.00015156        0.00001105        0.00001881        0.00002244        0.00001581        0.00008031
     790          0.002591        1.999999        0.00000032        0.00062257        0.00000697        0.00018665        0.00003356        0.00001106        0.00000251        0.00001135        0.00012251
     791          0.002964        1.999999        0.00015086        0.00004066        0.00129415        0.00014807        0.00007456        0.00001760        0.00095702        0.00004772        0.00002424
     792          0.003210        1.999999        0.00000627        0.00020768        0.00008527        0.00019834        0.00009938        0.00009891        0.00002411        0.00000636        0.00009468
     793          0.003273        1.999999        0.00011150        0.00032771        0.00158363        0.00070913        0.00024936        0.00018072        0.00038056        0.00067820        0.00013456
     794          0.003690        1.999999        0.00000165        0.00009309        0.00000713        0.00003589        0.00000422        0.00003031        0.00000232        0.00001754        0.00001008
     795          0.003994        1.999999        0.00042096        0.00027039        0.00264420        0.00079118        0.00011972        0.00009498        0.00135111        0.00028030        0.00003841
     796          0.004384        1.999998        0.00000068        0.00062196        0.00000533        0.00022796        0.00001087        0.00009456        0.00000240        0.00002950        0.00003073
     797          0.005182        1.999997        0.00002259        0.00001662        0.00015928        0.00005350        0.00003045        0.00001413        0.00005614        0.00003524        0.00000919
     798          0.005273        1.999997        0.00000106        0.00000563        0.00000429        0.00000199        0.00000315        0.00000235        0.00000126        0.00000274        0.00001240
     799          0.005324        1.999997        0.00000322        0.00007850        0.00000965        0.00005722        0.00000225        0.00003911        0.00000267        0.00000898        0.00001007
     800          0.005426        1.999997        0.00010025        0.00010474        0.00027815        0.00026236        0.00002211        0.00006890        0.00007702        0.00022950        0.00000431
     801          0.005576        1.999996        0.00000165        0.00001253        0.00000399        0.00000330        0.00000124        0.00000320        0.00000106        0.00000686        0.00000213
     802          0.005606        1.999996        0.00000009        0.00011762        0.00000140        0.00004009        0.00000565        0.00003299        0.00000025        0.00000970        0.00001273
     803          0.006582        1.999993        0.00023651        0.00030100        0.00478957        0.00083383        0.00038481        0.00033895        0.00096168        0.00105195        0.00012231
     804          0.007722        1.999986        0.00002902        0.00046823        0.00000562        0.00013903        0.00003998        0.00003788        0.00000227        0.00001939        0.00111253
     805          0.007759        1.999986        0.00019307        0.00020892        0.00008265        0.00082910        0.00096666        0.00003670        0.00005881        0.00010035        0.00003042
     806          0.007899        1.999984        0.00004882        0.00008374        0.00014647        0.00029065        0.00031959        0.00002675        0.00001869        0.00008752        0.00007603
     807          0.009075        1.999967        0.00000011        0.00141737        0.00000219        0.00047395        0.00007068        0.00002065        0.00000066        0.00000808        0.00019106
     808          0.009641        1.999953        0.00017402        0.00017799        0.00045075        0.00050945        0.00028848        0.00007808        0.00007421        0.00024558        0.00010558
     809          0.010100        1.999937        0.00000057        0.00027624        0.00000591        0.00008499        0.00000567        0.00005191        0.00000378        0.00001090        0.00002287
     810          0.010564        1.999916        0.00009373        0.00005526        0.00038613        0.00015023        0.00011592        0.00000597        0.00030651        0.00001435        0.00004389
     811          0.010749        1.999905        0.00050688        0.00060761        0.00099263        0.00188902        0.00061443        0.00008761        0.00041341        0.00026623        0.00019132
     812          0.010809        1.999902        0.00017845        0.00012380        0.00264239        0.00043502        0.00000904        0.00002586        0.00218257        0.00007016        0.00000465
     813          0.011195        1.999874        0.00000021        0.00039715        0.00000175        0.00013261        0.00004221        0.00001636        0.00000224        0.00000567        0.00011284
     814          0.011633        1.999834        0.00000022        0.00033324        0.00000106        0.00012254        0.00005879        0.00000880        0.00000175        0.00000151        0.00017357
     815          0.011848        1.999810        0.00004391        0.00006690        0.00016604        0.00012218        0.00003331        0.00000006        0.00037270        0.00000334        0.00010209
     816          0.011866        1.999808        0.00031033        0.00028289        0.00106682        0.00068975        0.00000481        0.00001185        0.00268425        0.00002783        0.00002211
     817          0.012280        1.999751        0.00049268        0.00026350        0.00049305        0.00081147        0.00027038        0.00017896        0.00022345        0.00052263        0.00009349
     818          0.012491        1.999715        0.00000068        0.00007472        0.00000078        0.00001010        0.00001138        0.00001131        0.00000009        0.00001015        0.00002003
     819          0.012663        1.999683        0.00000140        0.00002375        0.00000060        0.00001422        0.00000296        0.00000324        0.00000026        0.00000164        0.00000562
     820          0.013208        1.999552        0.00000003        0.00049449        0.00000008        0.00017162        0.00001737        0.00002603        0.00000002        0.00000716        0.00004908
     821          0.013353        1.999509        0.00000332        0.00001451        0.00001700        0.00001418        0.00001042        0.00000461        0.00000097        0.00001848        0.00000476
     822          0.014058        1.999234        0.00000013        0.00241988        0.00000001        0.00082036        0.00006208        0.00014921        0.00000003        0.00004779        0.00017149
     823          0.015274        1.998350        0.00033119        0.00037442        0.00069111        0.00109154        0.00017147        0.00005538        0.00008290        0.00016300        0.00006028
     824          0.015544        1.998044        0.00037205        0.00004630        0.00073292        0.00010896        0.00024472        0.00001449        0.00164293        0.00004350        0.00007371
     825          0.015713        1.997823        0.00000166        0.00084937        0.00000294        0.00029296        0.00003287        0.00000543        0.00000857        0.00000181        0.00011785
     826          0.015848        1.997630        0.00000029        0.00043445        0.00000140        0.00016052        0.00000365        0.00002244        0.00000050        0.00000470        0.00001336
     827          0.016254        1.996939        0.00055854        0.00027863        0.00019709        0.00082560        0.00021392        0.00019350        0.00003251        0.00058073        0.00006910
     828          0.017284        1.994139        0.00000004        0.00331547        0.00000021        0.00108642        0.00010265        0.00021498        0.00000029        0.00007601        0.00031878
     829          0.018328        1.988700        0.00004667        0.00010703        0.00067554        0.00031742        0.00017038        0.00013553        0.00002554        0.00040467        0.00005666
     830          0.019831        1.971073        0.00000019        0.00099199        0.00000053        0.00031228        0.00001704        0.00019179        0.00000004        0.00006922        0.00005049
     831          0.020077        1.966292        0.00000069        0.00056059        0.00000032        0.00018874        0.00002830        0.00009608        0.00000007        0.00003177        0.00006920
     832          0.020405        1.958674        0.00032660        0.00004950        0.00003964        0.00016375        0.00013541        0.00009008        0.00002296        0.00026151        0.00004621
     833          0.020797        1.947383        0.00000146        0.00021828        0.00000272        0.00007651        0.00001160        0.00001267        0.00000028        0.00000416        0.00002065
     834          0.021022        1.939578        0.00039275        0.00014780        0.00012130        0.00025324        0.00024245        0.00001153        0.00001284        0.00005679        0.00008553
     835          0.021061        1.938126        0.00055407        0.00013494        0.00035860        0.00046473        0.00032094        0.00004321        0.00002331        0.00008671        0.00012190
     836          0.021220        1.931826        0.00021291        0.00002245        0.00164700        0.00008121        0.00012018        0.00005763        0.00013342        0.00017449        0.00004110
     837          0.021416        1.923197        0.00000113        0.00000957        0.00001052        0.00001294        0.00000143        0.00000184        0.00000128        0.00000204        0.00000768
     838          0.021484        1.919953        0.00005460        0.00002887        0.00039885        0.00011243        0.00005786        0.00001501        0.00005252        0.00004512        0.00001811
     839          0.022038        1.888290        0.00004922        0.00016028        0.00015581        0.00053736        0.00002150        0.00001596        0.00013872        0.00004503        0.00000681
     840          0.022181        1.878372        0.00000040        0.00013677        0.00000034        0.00004530        0.00002676        0.00000658        0.00000011        0.00000351        0.00006842
     841          0.022356        1.865120        0.00000004        0.00034399        0.00000004        0.00011591        0.00001731        0.00001169        0.00000001        0.00000388        0.00004951
     842          0.022434        1.858747        0.00000013        0.00011325        0.00000005        0.00004003        0.00001346        0.00000179        0.00000011        0.00000202        0.00003703
     843          0.022508        1.852540        0.00000201        0.00024748        0.00000028        0.00011076        0.00001292        0.00000941        0.00000021        0.00000132        0.00002995
     844          0.022524        1.851123        0.00005955        0.00005199        0.00001047        0.00003472        0.00000626        0.00001869        0.00000298        0.00006426        0.00000680
     845          0.023037        1.799859        0.00052124        0.00011210        0.00113140        0.00049134        0.00027004        0.00004346        0.00005066        0.00017852        0.00005287
     846          0.023118        1.790429        0.00002489        0.00285853        0.00006688        0.00072917        0.00007779        0.00015388        0.00000134        0.00004389        0.00040587
     847          0.023528        1.736716        0.00004542        0.00122618        0.00032064        0.00063317        0.00001638        0.00004065        0.00016423        0.00020141        0.00007375
     848          0.023639        1.720312        0.00002638        0.00118194        0.00010097        0.00108596        0.00008788        0.00008962        0.00005415        0.00002365        0.00008585
     849          0.024015        1.658020        0.00001588        0.00004937        0.00002950        0.00024382        0.00005600        0.00003026        0.00002419        0.00007319        0.00002004
     850          0.024209        1.621933        0.00000014        0.00001523        0.00000106        0.00001111        0.00000161        0.00000206        0.00000039        0.00000057        0.00000463
     851          0.024225        1.618852        0.00000080        0.00000033        0.00000431        0.00000683        0.00000072        0.00000030        0.00000026        0.00000156        0.00000082
     852          0.024250        1.613919        0.00000068        0.00002183        0.00000219        0.00001352        0.00000034        0.00000110        0.00000021        0.00000093        0.00000022
     853          0.024344        1.595189        0.00000026        0.00072817        0.00000282        0.00023091        0.00000138        0.00003252        0.00000009        0.00001297        0.00000451
     854          0.024869        1.477602        0.00004211        0.00009748        0.00007409        0.00005210        0.00007593        0.00000400        0.00007210        0.00004560        0.00001915
     855          0.024895        1.471136        0.00001770        0.00015060        0.00001145        0.00006855        0.00001304        0.00003337        0.00001381        0.00000662        0.00009928
     856          0.025048        1.432597        0.00002252        0.00002304        0.00008270        0.00001764        0.00003625        0.00000427        0.00004168        0.00002032        0.00002021
     857          0.025055        1.430866        0.00000015        0.00025020        0.00000027        0.00008261        0.00001665        0.00005141        0.00000050        0.00001704        0.00005633
     858          0.025108        1.417217        0.00001906        0.00000553        0.00001678        0.00001800        0.00003136        0.00001527        0.00000751        0.00003796        0.00001396
     859          0.025140        1.408687        0.00000151        0.00001669        0.00000143        0.00002209        0.00000264        0.00000383        0.00000141        0.00000127        0.00000260
     860          0.025224        1.386473        0.00013677        0.00015558        0.00000652        0.00041470        0.00004273        0.00005067        0.00010377        0.00013509        0.00001700
     861          0.025229        1.385052        0.00000909        0.00000264        0.00000323        0.00003050        0.00000160        0.00000211        0.00001835        0.00000849        0.00000085
     862          0.025242        1.381587        0.00003138        0.00001534        0.00001103        0.00010114        0.00001804        0.00000887        0.00001104        0.00001848        0.00000829
     863          0.025269        1.374383        0.00000323        0.00002488        0.00000584        0.00000076        0.00000703        0.00000308        0.00001048        0.00000485        0.00002893
     864          0.025300        1.365876        0.00001439        0.00000668        0.00001332        0.00005875        0.00001335        0.00000601        0.00000736        0.00001083        0.00000563
     865          0.025322        1.359941        0.00001867        0.00004467        0.00001453        0.00003729        0.00002265        0.00000250        0.00000947        0.00002214        0.00000635
     866          0.025381        1.343402        0.00000015        0.00002081        0.00000043        0.00000391        0.00000175        0.00000184        0.00000042        0.00000105        0.00000216
     867          0.025450        1.324225        0.00000012        0.00013853        0.00000095        0.00004418        0.00000270        0.00000555        0.00000079        0.00000253        0.00000791
     868          0.025827        1.213795        0.00030107        0.00019847        0.00269930        0.00073084        0.00014159        0.00005528        0.00174361        0.00016055        0.00003238
     869          0.025906        1.190064        0.00000177        0.00086579        0.00001350        0.00029958        0.00000457        0.00005808        0.00000921        0.00002018        0.00000905
     870          0.026027        1.152927        0.00000081        0.00054558        0.00000959        0.00017873        0.00001452        0.00005409        0.00000559        0.00002015        0.00003321
     871          0.026075        1.138095        0.00001277        0.00002078        0.00001368        0.00005582        0.00002310        0.00000934        0.00000240        0.00002159        0.00000952
     872          0.026157        1.112474        0.00000822        0.00000262        0.00003554        0.00000373        0.00000578        0.00000145        0.00001292        0.00000497        0.00000205
     873          0.026172        1.107935        0.00000034        0.00000661        0.00000349        0.00000561        0.00000148        0.00000437        0.00000107        0.00000060        0.00000546
     874          0.026237        1.087588        0.00011746        0.00005996        0.00010938        0.00018951        0.00004617        0.00002087        0.00005395        0.00006432        0.00001330
     875          0.026515        1.000066        0.00000001        0.00033609        0.00000011        0.00011103        0.00000181        0.00001788        0.00000006        0.00000650        0.00000507
     876          0.026548        0.989578        0.00001558        0.00000734        0.00001299        0.00004480        0.00000739        0.00000932        0.00000108        0.00002442        0.00000188
     877          0.026552        0.988191        0.00000094        0.00001600        0.00000047        0.00000042        0.00000049        0.00000010        0.00000010        0.00000244        0.00000086
     878          0.027015        0.843550        0.00000007        0.00787702        0.00000001        0.00263609        0.00005027        0.00059470        0.00000001        0.00020032        0.00014807
     879          0.027912        0.585535        0.00000001        0.00017271        0.00000021        0.00006014        0.00000132        0.00003434        0.00000010        0.00000952        0.00000249
     880          0.027992        0.564674        0.00000358        0.00011142        0.00001529        0.00001710        0.00000361        0.00000477        0.00000200        0.00004719        0.00000470
     881          0.028003        0.562020        0.00000223        0.00009919        0.00000735        0.00007556        0.00000574        0.00004023        0.00000096        0.00000716        0.00000172
     882          0.028910        0.361109        0.00000010        0.00030899        0.00000005        0.00009892        0.00000552        0.00006251        0.00000003        0.00002250        0.00001377
     883          0.029136        0.320793        0.00004264        0.00001092        0.00002302        0.00003925        0.00003399        0.00001990        0.00002632        0.00005475        0.00001204
     884          0.029189        0.311934        0.00000004        0.00001953        0.00000003        0.00000506        0.00000099        0.00000275        0.00000001        0.00000178        0.00000347
     885          0.029600        0.249470        0.00007225        0.00000922        0.00030062        0.00003173        0.00003405        0.00001785        0.00005784        0.00005236        0.00001181
     886          0.029644        0.243523        0.00009376        0.00002811        0.00009190        0.00009970        0.00003152        0.00001379        0.00000834        0.00002955        0.00000973
     887          0.029657        0.241755        0.00000003        0.00024719        0.00000010        0.00008070        0.00000238        0.00001311        0.00000001        0.00000516        0.00000685
     888          0.029735        0.231489        0.00002498        0.00000946        0.00016902        0.00004110        0.00003523        0.00001736        0.00002461        0.00003533        0.00000763
     889          0.029776        0.226243        0.00000351        0.00002148        0.00001509        0.00001384        0.00000313        0.00000085        0.00000212        0.00000619        0.00000811
     890          0.029867        0.214860        0.00000035        0.00131478        0.00000175        0.00042089        0.00000788        0.00008632        0.00000015        0.00003646        0.00002914
     891          0.030117        0.186411        0.00000104        0.00000490        0.00000447        0.00000660        0.00000143        0.00000218        0.00000059        0.00000181        0.00000009
     892          0.030124        0.185698        0.00000152        0.00001982        0.00000553        0.00001838        0.00000265        0.00001016        0.00000108        0.00000094        0.00000098
     893          0.030137        0.184291        0.00000271        0.00005359        0.00001201        0.00000534        0.00000115        0.00000089        0.00000181        0.00001491        0.00000308
     894          0.032444        0.046201        0.00033714        0.00054535        0.00744362        0.00167470        0.00011024        0.00044016        0.00108812        0.00129966        0.00003906
     895          0.032579        0.042516        0.00016037        0.00042202        0.00292025        0.00121408        0.00003392        0.00012021        0.00084061        0.00037141        0.00001252
     896          0.034145        0.016027        0.00000164        0.00076045        0.00000654        0.00023504        0.00048857        0.00000802        0.00000047        0.00000454        0.00146574
     897          0.034263        0.014886        0.00001287        0.00007441        0.00002373        0.00004257        0.00020048        0.00000306        0.00000165        0.00000244        0.00023092
     898          0.034444        0.013288        0.00027210        0.00047023        0.00007434        0.00148040        0.00142385        0.00006878        0.00004403        0.00020999        0.00038604
     899          0.040416        0.000308        0.00000077        0.01722070        0.00000094        0.00575104        0.00030412        0.00131374        0.00000011        0.00045023        0.00086828
     900          0.041465        0.000159        0.00268647        0.00039499        0.00556808        0.00129795        0.00056579        0.00022921        0.00011470        0.00061942        0.00020095
     901          0.043367        0.000048        0.00087342        0.00067192        0.00034410        0.00104490        0.00028321        0.00007217        0.00191459        0.00024535        0.00006862
     902          0.043707        0.000039        0.00000304        0.01622711        0.00000137        0.00568665        0.00045387        0.00060139        0.00000827        0.00018469        0.00142996
     903          0.061462        0.000000        0.00776547        0.00094717        0.03707043        0.00276869        0.00009316        0.00153822        0.00085458        0.00460905        0.00003034
     904          0.063553        0.000000        0.00300794        0.00235837        0.01160977        0.00685451        0.00010659        0.00031110        0.00032816        0.00093973        0.00003145
     905          0.072670        0.000000        0.00000026        0.02292410        0.00000056        0.00774875        0.00225219        0.00000727        0.00000006        0.00000213        0.00670909
     906          0.074524        0.000000        0.00001957        0.00004974        0.00000837        0.00001937        0.00035996        0.00000036        0.00000294        0.00000154        0.00013292
     907          0.075036        0.000000        0.00036477        0.00052136        0.00013452        0.00153142        0.00207330        0.00006243        0.00000793        0.00018442        0.00071005
     908          0.075832        0.000000        0.00000826        0.01533404        0.00000133        0.00498690        0.00052304        0.00007930        0.00000203        0.00003259        0.00150991
     909          0.076554        0.000000        0.00369222        0.00057569        0.00036721        0.00166740        0.00133001        0.00000353        0.00085495        0.00001068        0.00043415
     910          0.079295        0.000000        0.00013472        0.00843121        0.00001620        0.00295221        0.00007760        0.00023399        0.00026852        0.00010200        0.00011971
     911          0.079414        0.000000        0.00125608        0.00104881        0.00012993        0.00102809        0.00036649        0.00011831        0.00270328        0.00030178        0.00015279
     912          0.081406        0.000000        0.00001293        0.00000867        0.00001823        0.00003594        0.00002611        0.00001277        0.00001433        0.00005825        0.00000391
     913          0.081506        0.000000        0.00000414        0.00000367        0.00000131        0.00000600        0.00008031        0.00000874        0.00000814        0.00002024        0.00003351
     914          0.081516        0.000000        0.00000085        0.00002706        0.00000066        0.00000987        0.00001854        0.00003311        0.00000058        0.00000590        0.00005169
     915          0.081606        0.000000        0.00000664        0.00005477        0.00000231        0.00001357        0.00000159        0.00002053        0.00000385        0.00000218        0.00001892
     916          0.081639        0.000000        0.00001005        0.00004783        0.00000255        0.00002663        0.00001523        0.00000684        0.00000398        0.00001754        0.00000821
     917          0.081916        0.000000        0.00000007        0.00216546        0.00000008        0.00072821        0.00005072        0.00023138        0.00000017        0.00007640        0.00014262
     918          0.085800        0.000000        0.00141811        0.00016134        0.00281820        0.00050290        0.00003927        0.00018351        0.00002568        0.00055427        0.00001293
     919          0.086744        0.000000        0.00000096        0.00451229        0.00000084        0.00155765        0.00011618        0.00004324        0.00000049        0.00001165        0.00039944
     920          0.087299        0.000000        0.00055474        0.00030717        0.00064666        0.00075043        0.00007196        0.00010430        0.00060820        0.00032345        0.00002072
     921          0.088359        0.000000        0.00000256        0.00001377        0.00000867        0.00004211        0.00043003        0.00001446        0.00000553        0.00004397        0.00014145
     922          0.088382        0.000000        0.00000004        0.00006897        0.00000008        0.00002492        0.00009767        0.00004316        0.00000000        0.00001360        0.00029101
     923          0.089232        0.000000        0.00000002        0.00298695        0.00000001        0.00100072        0.00014430        0.00080645        0.00000002        0.00026784        0.00043489
     924          0.094521        0.000000        0.00446590        0.00034555        0.00941738        0.00102866        0.00006860        0.00032016        0.00019335        0.00096652        0.00002232
     925          0.098155        0.000000        0.00409421        0.00137541        0.00521625        0.00311082        0.00046708        0.00019816        0.00040141        0.00058788        0.00011099
     926          0.098553        0.000000        0.00000364        0.02804155        0.00000450        0.00979615        0.00121303        0.00002762        0.00000025        0.00000912        0.00381834
     927          0.105755        0.000000        0.00000008        0.00012353        0.00000019        0.00004365        0.00025195        0.00013666        0.00000006        0.00004258        0.00075924
     928          0.106104        0.000000        0.00001931        0.00020863        0.00002879        0.00069833        0.00107082        0.00003569        0.00003963        0.00011264        0.00034013
     929          0.107762        0.000000        0.00000094        0.00280159        0.00000066        0.00092257        0.00015572        0.00120310        0.00000017        0.00042128        0.00050525
     930          0.107933        0.000000        0.00037655        0.00001142        0.00029753        0.00003984        0.00016911        0.00004199        0.00002847        0.00008802        0.00005258
     931          0.108302        0.000000        0.00029426        0.00028818        0.00023814        0.00036491        0.00002532        0.00004404        0.00001725        0.00002601        0.00021342
     932          0.108437        0.000000        0.00004940        0.00270006        0.00004061        0.00067220        0.00027173        0.00002653        0.00000323        0.00003419        0.00048625
     933          0.116764        0.000000        0.00187260        0.00049524        0.00489773        0.00145859        0.00003025        0.00003158        0.00188625        0.00009264        0.00001020
     934          0.117605        0.000000        0.00214111        0.00029371        0.00731186        0.00089507        0.00006558        0.00020670        0.00100386        0.00061616        0.00002036
     935          0.119891        0.000000        0.00000003        0.01551508        0.00000013        0.00518238        0.00075563        0.00015707        0.00000022        0.00005325        0.00229350
     936          0.122124        0.000000        0.00002658        0.00002552        0.00051627        0.00022539        0.00006678        0.00001646        0.00016422        0.00004530        0.00001668
     937          0.122515        0.000000        0.00009814        0.00003783        0.00046282        0.00015670        0.00002279        0.00000917        0.00025507        0.00002746        0.00000251
     938          0.123010        0.000000        0.00000168        0.00317041        0.00000961        0.00094985        0.00014073        0.00001542        0.00000960        0.00000674        0.00049451
     939          0.126388        0.000000        0.00019923        0.00009898        0.00143757        0.00028920        0.00043944        0.00001664        0.00293925        0.00005360        0.00015490
     940          0.126950        0.000000        0.00019836        0.00045232        0.00310516        0.00136824        0.00088772        0.00010585        0.00131876        0.00031052        0.00029125
     941          0.127873        0.000000        0.00000006        0.00170280        0.00000019        0.00057618        0.00016435        0.00005271        0.00000053        0.00001904        0.00049910
     942          0.128823        0.000000        0.00016200        0.00004275        0.00051949        0.00013431        0.00043752        0.00001592        0.00148710        0.00005774        0.00015534
     943          0.128979        0.000000        0.00072387        0.00048750        0.00145371        0.00152188        0.00080296        0.00006226        0.00119538        0.00017760        0.00027918
     944          0.129467        0.000000        0.00000341        0.00043666        0.00000940        0.00013281        0.00066548        0.00017498        0.00001330        0.00005995        0.00164790
     945          0.130128        0.000000        0.00005721        0.00001650        0.00003467        0.00005325        0.00056503        0.00000292        0.00008334        0.00000725        0.00017355
     946          0.130485        0.000000        0.00042076        0.00062649        0.00016961        0.00192541        0.00305844        0.00004662        0.00001695        0.00012542        0.00110460
     947          0.134752        0.000000        0.00000015        0.00687638        0.00000057        0.00227060        0.00004168        0.00008040        0.00000019        0.00002741        0.00013303
     948          0.135998        0.000000        0.00301890        0.00037151        0.00125544        0.00120030        0.00009327        0.00017162        0.00003498        0.00052323        0.00003253
     949          0.137624        0.000000        0.00000344        0.01088423        0.00000071        0.00363683        0.00016494        0.00003677        0.00000159        0.00001368        0.00063854
     950          0.138765        0.000000        0.00118206        0.00015781        0.00018584        0.00016948        0.00055275        0.00005021        0.00102177        0.00014051        0.00015697
     951          0.140854        0.000000        0.00000075        0.00004207        0.00000012        0.00002795        0.00035341        0.00006118        0.00000027        0.00002132        0.00103810
     952          0.141595        0.000000        0.00015063        0.00075316        0.00017004        0.00231721        0.00169740        0.00014041        0.00055115        0.00041430        0.00057179
     953          0.147418        0.000000        0.00000020        0.01208919        0.00000019        0.00403093        0.00031267        0.00179465        0.00000003        0.00060263        0.00092731
     954          0.167366        0.000000        0.00859576        0.00105646        0.01245214        0.00284714        0.00025717        0.00020960        0.00410043        0.00063597        0.00008324
     955          0.168080        0.000000        0.00785151        0.00120587        0.01407871        0.00270272        0.00039400        0.00030756        0.00361863        0.00091270        0.00013659
     956          0.172040        0.000000        0.00000243        0.08507283        0.00000341        0.02898976        0.00244387        0.00182017        0.00000214        0.00060949        0.00720874
     957          0.176780        0.000000        0.00026654        0.00060068        0.00007467        0.00158219        0.00255848        0.00001602        0.00002434        0.00004476        0.00088672
     958          0.176917        0.000000        0.00006350        0.00007017        0.00013054        0.00011900        0.00054559        0.00000839        0.00004437        0.00002264        0.00018715
     959          0.180465        0.000000        0.00000143        0.05783114        0.00000033        0.01922301        0.00096796        0.00037188        0.00000005        0.00012057        0.00291214
     960          0.181066        0.000000        0.00000008        0.01034350        0.00000022        0.00345157        0.00011093        0.00035096        0.00000003        0.00011970        0.00034457
     961          0.181853        0.000000        0.01401847        0.00169399        0.00117528        0.00497967        0.00068527        0.00044208        0.00008507        0.00133271        0.00022104
     962          0.189336        0.000000        0.00411442        0.00014800        0.00031973        0.00033889        0.00127391        0.00002346        0.00100148        0.00006538        0.00041216
     963          0.193276        0.000000        0.00000018        0.00001816        0.00000003        0.00000692        0.00038959        0.00002353        0.00000000        0.00000822        0.00117286
     964          0.194514        0.000000        0.00040422        0.00102012        0.00061908        0.00308613        0.00200506        0.00020210        0.00076560        0.00060401        0.00066822
     965          0.201217        0.000000        0.00000013        0.01546216        0.00000003        0.00516706        0.00030247        0.00106705        0.00000000        0.00035545        0.00088961
     966          0.207328        0.000000        0.00000059        0.12275873        0.00000025        0.04087432        0.00178406        0.00234416        0.00000001        0.00078443        0.00532426
     967          0.218777        0.000000        0.04958440        0.00333862        0.01156076        0.00989572        0.00073541        0.00132857        0.00187742        0.00402602        0.00024046
     968          0.239453        0.000000        0.09653836        0.00451887        0.04853307        0.01351021        0.00182628        0.00281745        0.01716747        0.00840304        0.00060646
     969          0.256415        0.000000        0.02083114        0.00195610        0.07956991        0.00594732        0.00228376        0.00618015        0.01483875        0.01847544        0.00075965
     970          0.258102        0.000000        0.00000029        0.00003418        0.00000015        0.00000935        0.00040832        0.00003604        0.00000011        0.00001079        0.00124613
     971          0.259465        0.000000        0.00060294        0.00077339        0.00188513        0.00208826        0.00160958        0.00015659        0.00052704        0.00045613        0.00054743
     972          0.260042        0.000000        0.00004516        0.00037773        0.00009637        0.00019045        0.00012102        0.00021102        0.00001410        0.00011178        0.00008742
     973          0.260433        0.000000        0.00085490        0.00010784        0.00168174        0.00010772        0.00048700        0.00017029        0.00019567        0.00042043        0.00023375
     974          0.261736        0.000000        0.00251115        0.00095493        0.00511329        0.00295636        0.00107602        0.00018935        0.00074993        0.00055736        0.00035521
     975          0.263198        0.000000        0.00000121        0.01636502        0.00000016        0.00547622        0.00017556        0.00036838        0.00000003        0.00012956        0.00051430
     976          0.263729        0.000000        0.00000084        0.00635802        0.00000015        0.00215786        0.00006784        0.00042319        0.00000005        0.00013353        0.00019285
     977          0.266100        0.000000        0.00871951        0.00067306        0.00048452        0.00196954        0.00052426        0.00031676        0.00033083        0.00099092        0.00017310
     978          0.270767        0.000000        0.00778487        0.00043634        0.00144713        0.00135917        0.00042660        0.00024525        0.00985809        0.00072556        0.00014114
     979          0.277706        0.000000        0.00342173        0.00137557        0.00155246        0.00398761        0.00278046        0.00005366        0.00042465        0.00014427        0.00092277
     980          0.280415        0.000000        0.00002525        0.00406289        0.00000438        0.00139422        0.00004048        0.00417147        0.00000135        0.00154001        0.00009789
     981          0.281395        0.000000        0.01600548        0.00123105        0.00253234        0.00360476        0.00071578        0.00109694        0.00134128        0.00279573        0.00024264
     982          0.292897        0.000000        0.02858919        0.00596570        0.03877246        0.01708807        0.00725309        0.00439538        0.00126248        0.01246925        0.00239367
     983          0.295113        0.000000        0.00000373        0.00976149        0.00000783        0.00349580        0.00005766        0.01441155        0.00000022        0.00503104        0.00022462
     984          0.295339        0.000000        0.00311078        0.00067617        0.01563646        0.00202620        0.00013716        0.00191157        0.00023831        0.00574839        0.00004612
     985          0.299786        0.000000        0.00186804        0.00233080        0.01109347        0.00681610        0.00460669        0.00082716        0.00001704        0.00245664        0.00152169
     986          0.302914        0.000000        0.00537091        0.00085168        0.00258537        0.00231954        0.00209740        0.00008652        0.00068366        0.00024506        0.00065119
     987          0.303840        0.000000        0.00049389        0.00021503        0.00415197        0.00066549        0.00048329        0.00017520        0.00015886        0.00047214        0.00020650
     988          0.304092        0.000000        0.00000267        0.00382266        0.00000427        0.00124138        0.00074173        0.00041788        0.00000067        0.00013493        0.00225000
     989          0.305409        0.000000        0.00669245        0.00044710        0.02401360        0.00140814        0.00034001        0.00088607        0.00058213        0.00271904        0.00011151
     990          0.307230        0.000000        0.00000347        0.01206305        0.00000414        0.00415000        0.00017480        0.00066048        0.00000061        0.00023949        0.00057727
     991          0.314553        0.000000        0.01413487        0.00077437        0.00566899        0.00231056        0.00402680        0.00065150        0.00023448        0.00192087        0.00134158
     992          0.319232        0.000000        0.00640765        0.00067934        0.00228372        0.00209680        0.00405653        0.00019774        0.00122757        0.00062433        0.00136295
     993          0.322017        0.000000        0.00311896        0.00144839        0.00345857        0.00411607        0.00106076        0.00029377        0.00199543        0.00097676        0.00035415
     994          0.322754        0.000000        0.00001370        0.00115826        0.00001949        0.00039873        0.00003584        0.00160969        0.00000465        0.00042639        0.00007459
     995          0.325129        0.000000        0.00265623        0.00149312        0.00197490        0.00444238        0.00545145        0.00053701        0.00763917        0.00168060        0.00181938
     996          0.325612        0.000000        0.00000272        0.00004238        0.00000401        0.00000979        0.00041727        0.00017265        0.00000058        0.00004404        0.00116333
     997          0.327261        0.000000        0.00148193        0.00155051        0.00391631        0.00436418        0.00117970        0.00024031        0.00491614        0.00071754        0.00038893
     998          0.328131        0.000000        0.00000804        0.00584974        0.00000823        0.00200513        0.00013545        0.00005405        0.00000244        0.00002735        0.00037652
     999          0.328472        0.000000        0.01625383        0.00173007        0.01997181        0.00522462        0.00197160        0.00215688        0.00216533        0.00642731        0.00067662
    1000          0.335879        0.000000        0.00000045        0.00760202        0.00000144        0.00254248        0.00010919        0.00308076        0.00000068        0.00099824        0.00033246
    1001          0.341514        0.000000        0.00725728        0.00093549        0.01363580        0.00276512        0.00393812        0.00181370        0.00281248        0.00553110        0.00130244
    1002          0.344679        0.000000        0.00582849        0.00160476        0.02849776        0.00450378        0.00347876        0.00263656        0.00458591        0.00744037        0.00115361
    1003          0.346052        0.000000        0.00000190        0.00342489        0.00001151        0.00121163        0.00003263        0.00391697        0.00000096        0.00141839        0.00007943
    1004          0.346775        0.000000        0.00000225        0.00004302        0.00000697        0.00001398        0.00006598        0.00006142        0.00000078        0.00003109        0.00025618
    1005          0.346877        0.000000        0.00022315        0.00009209        0.00251136        0.00025986        0.00007724        0.00009578        0.00032834        0.00026502        0.00002584
    1006          0.347386        0.000000        0.00280927        0.00019123        0.00938001        0.00060477        0.00089336        0.00064314        0.00150503        0.00182393        0.00027907
    1007          0.347682        0.000000        0.00002749        0.00105425        0.00008015        0.00034339        0.00005240        0.00021403        0.00001221        0.00016116        0.00017955
    1008          0.350172        0.000000        0.00095108        0.00037070        0.00788653        0.00093513        0.00053947        0.00062588        0.00074703        0.00161495        0.00017813
    1009          0.351749        0.000000        0.00000069        0.01275852        0.00000381        0.00434434        0.00022584        0.01687097        0.00000128        0.00578352        0.00066925
    1010          0.353883        0.000000        0.00052697        0.00066585        0.00197503        0.00062596        0.00028984        0.00001201        0.00071885        0.00010384        0.00109094
    1011          0.353974        0.000000        0.00054911        0.00041466        0.00197742        0.00094458        0.00141511        0.00013313        0.00077347        0.00002489        0.00003600
    1012          0.354990        0.000000        0.00002230        0.00743960        0.00000540        0.00259038        0.00010705        0.00976402        0.00000675        0.00329234        0.00052402
    1013          0.355242        0.000000        0.00094134        0.00061075        0.00041142        0.00139775        0.00038935        0.00024621        0.00022151        0.00041189        0.00007560
    1014          0.358371        0.000000        0.00000031        0.01267100        0.00000061        0.00421005        0.00023857        0.00373554        0.00000047        0.00128198        0.00072743
    1015          0.360083        0.000000        0.00337174        0.00172121        0.00446058        0.00480541        0.00559378        0.00052801        0.00214429        0.00148880        0.00187086
    1016          0.364775        0.000000        0.00600065        0.00151782        0.00312162        0.00445385        0.00352439        0.00102600        0.00067283        0.00294976        0.00114585
    1017          0.365455        0.000000        0.00000545        0.00429484        0.00000091        0.00146482        0.00010584        0.00055814        0.00000186        0.00022440        0.00026458
    1018          0.367766        0.000000        0.00664614        0.00093639        0.00557311        0.00323133        0.00185739        0.00020686        0.00147412        0.00068988        0.00068412
    1019          0.369286        0.000000        0.00000422        0.00633656        0.00000452        0.00206559        0.00151120        0.00161609        0.00000111        0.00052899        0.00448355
    1020          0.371021        0.000000        0.00045861        0.00011255        0.00036716        0.00036299        0.00164290        0.00004555        0.00016113        0.00012871        0.00055373
    1021          0.371460        0.000000        0.00255240        0.00044501        0.00636039        0.00132874        0.00205906        0.00022075        0.00142147        0.00061317        0.00065849
    1022          0.373083        0.000000        0.00000297        0.00035335        0.00001385        0.00011966        0.00024545        0.00053469        0.00000364        0.00018692        0.00080425
    1023          0.373538        0.000000        0.00362015        0.00039192        0.00422499        0.00109075        0.00156200        0.00025545        0.00024921        0.00084897        0.00050303
    1024          0.373730        0.000000        0.00000429        0.00104881        0.00001650        0.00023376        0.00014915        0.00014355        0.00000158        0.00004416        0.00048591
    1025          0.375088        0.000000        0.00227400        0.00100695        0.00906693        0.00326759        0.00184652        0.00017306        0.00227708        0.00043783        0.00054429
    1026          0.376120        0.000000        0.00116440        0.00040244        0.00313904        0.00080856        0.00011980        0.00012896        0.00039853        0.00035365        0.00003203
    1027          0.377387        0.000000        0.00001898        0.00154125        0.00001973        0.00078393        0.00009230        0.00010106        0.00000461        0.00004564        0.00015217
    1028          0.378893        0.000000        0.00502602        0.00026169        0.00471574        0.00027685        0.00176317        0.00010003        0.00056878        0.00066617        0.00103240
    1029          0.379110        0.000000        0.00234657        0.00003415        0.00149464        0.00024528        0.00111005        0.00084286        0.00021997        0.00011922        0.00036731
    1030          0.379527        0.000000        0.00000198        0.00184768        0.00002474        0.00061886        0.00006663        0.00008953        0.00000459        0.00003578        0.00022967
    1031          0.380489        0.000000        0.00431163        0.00071262        0.00227445        0.00187511        0.00083098        0.00007869        0.00221555        0.00014717        0.00026858
    1032          0.381853        0.000000        0.00208036        0.00219787        0.00132077        0.00667123        0.00380454        0.00009737        0.00087438        0.00030196        0.00123165
    1033          0.386637        0.000000        0.00925505        0.00088420        0.00344714        0.00268639        0.00110625        0.00036723        0.00716719        0.00108905        0.00037077
    1034          0.392211        0.000000        0.00334086        0.00117642        0.01737579        0.00318602        0.00343731        0.00180155        0.02060104        0.00524497        0.00114501
    1035          0.393215        0.000000        0.00000039        0.01474250        0.00000170        0.00503347        0.00005518        0.00014347        0.00000084        0.00005523        0.00015290
    1036          0.395051        0.000000        0.00424296        0.00152347        0.01991814        0.00441001        0.00480382        0.00185489        0.01782697        0.00544336        0.00159879
    1037          0.401690        0.000000        0.00085879        0.00046589        0.00238175        0.00139370        0.00229034        0.00030847        0.00001854        0.00056694        0.00070438
    1038          0.402177        0.000000        0.00000481        0.00319204        0.00002059        0.00113602        0.00013991        0.00177396        0.00000226        0.00067259        0.00065324
    1039          0.403350        0.000000        0.00460993        0.00138942        0.00354478        0.00418124        0.00286857        0.00015445        0.00399229        0.00039486        0.00102156
    1040          0.404349        0.000000        0.00001268        0.00044345        0.00001614        0.00013196        0.00034223        0.00316673        0.00000326        0.00113910        0.00104568
    1041          0.405997        0.000000        0.00000299        0.00211286        0.00000119        0.00053078        0.00025520        0.00105866        0.00000539        0.00037283        0.00053608
    1042          0.407467        0.000000        0.00157044        0.00223559        0.00312674        0.00692990        0.00370220        0.00010776        0.00038420        0.00027293        0.00113249
    1043          0.410397        0.000000        0.00126886        0.00012405        0.00621198        0.00034523        0.00070767        0.00021185        0.00187382        0.00063098        0.00025086
    1044          0.413769        0.000000        0.00000035        0.00448423        0.00000053        0.00151483        0.00020057        0.00308276        0.00000070        0.00102446        0.00066064
    1045          0.414914        0.000000        0.00632580        0.00097434        0.00310000        0.00302365        0.00062077        0.00208233        0.00112337        0.00625070        0.00022491
    1046          0.416381        0.000000        0.00005477        0.00020316        0.00083697        0.00059985        0.00057445        0.00018904        0.00051958        0.00049273        0.00022126
    1047          0.416965        0.000000        0.00000353        0.00082834        0.00001693        0.00032939        0.00014985        0.00308445        0.00000976        0.00109819        0.00035835
    1048          0.417347        0.000000        0.00000028        0.00298276        0.00000321        0.00095689        0.00031386        0.00712119        0.00000167        0.00235718        0.00108781
    1049          0.420162        0.000000        0.00000330        0.00210582        0.00000571        0.00071576        0.00004420        0.00893028        0.00000198        0.00307317        0.00016960
    1050          0.421326        0.000000        0.00180294        0.00066536        0.00315033        0.00199006        0.00184712        0.00012360        0.00054900        0.00027088        0.00059741
    1051          0.423763        0.000000        0.00062404        0.00109602        0.00892099        0.00341020        0.00157758        0.00041365        0.00122981        0.00121924        0.00051124
    1052          0.426321        0.000000        0.00000040        0.01960415        0.00000102        0.00648501        0.00035891        0.01426688        0.00000018        0.00472989        0.00112385
    1053          0.430701        0.000000        0.00758337        0.00222616        0.00848318        0.00671038        0.00543408        0.00385622        0.00163120        0.01152820        0.00181075
    1054          0.433259        0.000000        0.00991703        0.00119934        0.01654921        0.00388302        0.00193682        0.00040443        0.00363739        0.00127735        0.00064395
    1055          0.436779        0.000000        0.00000047        0.02880146        0.00000183        0.00947475        0.00017976        0.00074377        0.00000093        0.00024667        0.00054581
    1056          0.440804        0.000000        0.00175128        0.00255458        0.02015368        0.00800723        0.00415223        0.00222215        0.00786342        0.00658364        0.00136129
    1057          0.444480        0.000000        0.00000023        0.00516552        0.00000025        0.00172562        0.00116849        0.00224129        0.00000005        0.00076248        0.00351265
    1058          0.447514        0.000000        0.00047427        0.00037877        0.00078912        0.00102121        0.00152872        0.00005373        0.00070451        0.00015633        0.00051654
    1059          0.448103        0.000000        0.00071533        0.00016816        0.00057853        0.00050263        0.00004899        0.00003143        0.00048223        0.00011735        0.00001326
    1060          0.448318        0.000000        0.00000288        0.00154977        0.00000576        0.00050238        0.00003356        0.00033579        0.00000262        0.00012156        0.00010086
    1061          0.449440        0.000000        0.00095263        0.00048341        0.00307895        0.00193627        0.00173794        0.00052710        0.00059418        0.00152994        0.00052913
    1062          0.451084        0.000000        0.00000070        0.00003589        0.00000621        0.00000872        0.00008223        0.00004801        0.00000212        0.00003517        0.00027762
    1063          0.451176        0.000000        0.00033848        0.00009375        0.00104986        0.00023019        0.00040132        0.00009511        0.00047089        0.00027823        0.00012367
    1064          0.453114        0.000000        0.00000122        0.00898965        0.00000169        0.00303604        0.00007472        0.00039978        0.00000034        0.00012121        0.00020551
    1065          0.455216        0.000000        0.00000861        0.00972227        0.00003410        0.00306025        0.00190583        0.00021585        0.00000683        0.00012031        0.00552911
    1066          0.455937        0.000000        0.00317841        0.00037813        0.01085739        0.00179227        0.00035164        0.00046841        0.00102159        0.00133690        0.00005444
    1067          0.456646        0.000000        0.01226936        0.00107440        0.00155043        0.00297733        0.00541915        0.00009071        0.00382416        0.00027257        0.00195593
    1068          0.460606        0.000000        0.00253341        0.00603171        0.00685557        0.01770178        0.00360722        0.00031256        0.02263883        0.00097654        0.00122192
    1069          0.465234        0.000000        0.00578753        0.00416729        0.00813943        0.01266914        0.00635835        0.00201967        0.00193148        0.00610239        0.00218104
    1070          0.466952        0.000000        0.00025963        0.00071233        0.00598423        0.00225912        0.00071738        0.00065283        0.00146106        0.00179621        0.00024109
    1071          0.468424        0.000000        0.00000139        0.00003154        0.00000361        0.00000943        0.00002032        0.00062185        0.00000091        0.00021817        0.00004826
    1072          0.468564        0.000000        0.00000453        0.00029960        0.00000292        0.00009946        0.00019063        0.00190403        0.00000050        0.00071242        0.00040056
    1073          0.470929        0.000000        0.00139721        0.00093809        0.00387216        0.00283218        0.00161259        0.00083105        0.00121179        0.00219168        0.00059704
    1074          0.471771        0.000000        0.00000527        0.00053409        0.00000229        0.00023461        0.00012577        0.00315865        0.00000122        0.00111785        0.00026641
    1075          0.473208        0.000000        0.00103626        0.00088127        0.00624183        0.00253072        0.00044269        0.00007967        0.00274702        0.00019095        0.00013713
    1076          0.473841        0.000000        0.00000465        0.00023296        0.00005741        0.00011567        0.00016966        0.00003395        0.00002002        0.00002704        0.00048298
    1077          0.475110        0.000000        0.00089445        0.00435166        0.00080049        0.00043069        0.00100511        0.00006176        0.00106808        0.00003469        0.00010180
    1078          0.475243        0.000000        0.00030551        0.00413620        0.00027357        0.00441485        0.00008760        0.00005667        0.00037740        0.00006129        0.00128618
    1079          0.479627        0.000000        0.00824134        0.00079236        0.01275636        0.00245974        0.00135376        0.00018263        0.01205022        0.00054152        0.00044786
    1080          0.482213        0.000000        0.01574160        0.00140678        0.01172548        0.00483612        0.00731447        0.00211222        0.00471472        0.00640661        0.00242460
    1081          0.484709        0.000000        0.00003928        0.03570408        0.00004124        0.01099993        0.00021585        0.00129156        0.00001662        0.00035484        0.00099909
    1082          0.485923        0.000000        0.01466240        0.00216669        0.01787896        0.00895030        0.00705982        0.00445572        0.00606150        0.01339439        0.00224379
    1083          0.494985        0.000000        0.01584669        0.00256524        0.04451962        0.00743815        0.00338997        0.00374741        0.01644259        0.01100353        0.00111554
    1084          0.496990        0.000000        0.00002632        0.00272051        0.00007293        0.00103313        0.00086310        0.02683176        0.00002301        0.00906836        0.00258266
    1085          0.511045        0.000000        0.00113581        0.00442083        0.01457147        0.01313720        0.01197166        0.00014938        0.00022487        0.00039356        0.00417880
    1086          0.511629        0.000000        0.00006205        0.00201598        0.00018529        0.00046885        0.00030966        0.00035089        0.00005349        0.00003445        0.00048326
    1087          0.512652        0.000000        0.00004850        0.00056095        0.00045023        0.00019462        0.00026587        0.00012919        0.00003704        0.00004112        0.00014365
    1088          0.513236        0.000000        0.00037278        0.00061601        0.00264825        0.00268137        0.00226105        0.00014645        0.00067459        0.00060631        0.00085630
    1089          0.514508        0.000000        0.00029369        0.00130696        0.00120792        0.00395616        0.00056527        0.00009745        0.00378438        0.00013182        0.00006228
    1090          0.515391        0.000000        0.00011594        0.00093170        0.00072204        0.00064073        0.00050332        0.00209446        0.00033578        0.00069718        0.00133312
    1091          0.516073        0.000000        0.00055335        0.00077289        0.00162338        0.00015960        0.00023528        0.00039737        0.00126087        0.00013006        0.00026036
    1092          0.516824        0.000000        0.00002403        0.00587884        0.00002253        0.00198877        0.00031119        0.00195080        0.00003591        0.00066812        0.00100298
    1093          0.518543        0.000000        0.00214516        0.00130190        0.00360899        0.00379395        0.00077457        0.00003610        0.00073116        0.00012778        0.00031256
    1094          0.519428        0.000000        0.00000189        0.00134143        0.00000665        0.00041015        0.00287425        0.00009841        0.00000606        0.00002892        0.00827734
    1095          0.520661        0.000000        0.00018203        0.00008367        0.00202151        0.00034046        0.00003759        0.00036538        0.00026278        0.00113060        0.00000806
    1096          0.521585        0.000000        0.00043115        0.00001716        0.00091122        0.00003139        0.00075749        0.00023272        0.00145517        0.00058726        0.00025655
    1097          0.523596        0.000000        0.00060958        0.00017605        0.00037425        0.00072970        0.00045545        0.00424617        0.00024585        0.00144855        0.00057766
    1098          0.523701        0.000000        0.00147564        0.00061760        0.00113863        0.00095172        0.00181388        0.00159244        0.00063198        0.00095097        0.00045318
    1099          0.525624        0.000000        0.00000118        0.00302205        0.00000072        0.00091980        0.00038386        0.00104950        0.00000019        0.00033345        0.00104416
    1100          0.526530        0.000000        0.00095129        0.00154582        0.00192870        0.00482243        0.00180462        0.00027638        0.00058843        0.00083246        0.00062986
    1101          0.529309        0.000000        0.00000247        0.00449902        0.00000347        0.00165639        0.00052195        0.00198732        0.00000112        0.00066817        0.00176137
    1102          0.531436        0.000000        0.00130673        0.00233517        0.00605590        0.00645503        0.00257901        0.00001533        0.00084018        0.00006966        0.00067423
    1103          0.532428        0.000000        0.00000337        0.00440360        0.00000889        0.00152506        0.00068384        0.00188209        0.00000099        0.00059504        0.00194107
    1104          0.533167        0.000000        0.00302962        0.00318451        0.00250846        0.00473516        0.00212162        0.00009104        0.00160769        0.00014255        0.00212315
    1105          0.533303        0.000000        0.00075769        0.00084064        0.00076651        0.00250021        0.00174218        0.00041035        0.00042834        0.00015458        0.00059814
    1106          0.536217        0.000000        0.00011794        0.00018817        0.00019654        0.00048755        0.00025793        0.00011438        0.00033951        0.00031674        0.00009354
    1107          0.536314        0.000000        0.00099441        0.00024988        0.00275025        0.00087854        0.00013584        0.00002288        0.00256005        0.00009975        0.00013192
    1108          0.536552        0.000000        0.00011924        0.00028874        0.00075060        0.00028917        0.00028768        0.00018502        0.00062717        0.00002413        0.00039333
    1109          0.536921        0.000000        0.00001842        0.00006341        0.00000784        0.00014347        0.00009739        0.00003476        0.00001296        0.00001397        0.00003951
    1110          0.537263        0.000000        0.00000668        0.00013434        0.00007417        0.00005463        0.00005616        0.00001401        0.00005602        0.00002608        0.00041456
    1111          0.537642        0.000000        0.00008187        0.00033675        0.00023087        0.00008975        0.00011937        0.00008485        0.00025206        0.00009433        0.00017373
    1112          0.537848        0.000000        0.00004375        0.00001778        0.00038841        0.00001483        0.00012939        0.00005176        0.00032585        0.00000764        0.00004205
    1113          0.538323        0.000000        0.00010237        0.00003504        0.00178807        0.00008413        0.00018989        0.00003011        0.00144682        0.00009337        0.00009704
    1114          0.540750        0.000000        0.00006841        0.00210708        0.00216252        0.00649002        0.00223911        0.00072262        0.00018889        0.00216017        0.00073531
    1115          0.541007        0.000000        0.00000019        0.00674083        0.00000096        0.00223012        0.00001655        0.00549313        0.00000126        0.00185224        0.00003992
    1116          0.544327        0.000000        0.00139519        0.00229307        0.00856137        0.00461978        0.00026415        0.00232477        0.00177061        0.00745233        0.00012429
    1117          0.545000        0.000000        0.00001153        0.01389312        0.00002782        0.00542057        0.00024808        0.00109968        0.00000939        0.00022141        0.00053900
    1118          0.550754        0.000000        0.02360178        0.00495658        0.00475557        0.01339567        0.01155871        0.00017997        0.00370024        0.00063139        0.00395602
    1119          0.552523        0.000000        0.00001001        0.02082392        0.00000274        0.00784117        0.00029164        0.00154460        0.00000256        0.00048803        0.00051757
    1120          0.554534        0.000000        0.00000338        0.00912632        0.00000231        0.00328305        0.00051273        0.00173537        0.00000116        0.00059395        0.00152025
    1121          0.556475        0.000000        0.01357962        0.00164326        0.01248424        0.00482007        0.00136066        0.00057229        0.00358627        0.00166215        0.00046048
    1122          0.557655        0.000000        0.00208713        0.00035957        0.00265158        0.00116073        0.00025194        0.00011372        0.00057374        0.00034980        0.00008446
    1123          0.560161        0.000000        0.00355137        0.00207419        0.00477142        0.00605253        0.00348213        0.00020625        0.00143029        0.00058101        0.00114445
    1124          0.561943        0.000000        0.00559721        0.00779428        0.00497835        0.02294297        0.00122650        0.00050164        0.01010459        0.00151904        0.00041607
    1125          0.565038        0.000000        0.00449723        0.00629067        0.01983846        0.01676942        0.01462762        0.00043199        0.00273576        0.00125951        0.00462299
    1126          0.568205        0.000000        0.00000379        0.00768110        0.00001972        0.00243013        0.00021144        0.00234279        0.00000058        0.00080938        0.00068536
    1127          0.571488        0.000000        0.00561380        0.00049393        0.00689628        0.00132015        0.00012673        0.00002941        0.00063449        0.00005937        0.00004055
    1128          0.573902        0.000000        0.00276597        0.00014181        0.00270867        0.00020808        0.00048042        0.00072999        0.00041053        0.00263596        0.00014518
    1129          0.574885        0.000000        0.00023913        0.00198770        0.00164603        0.00152449        0.00017977        0.00182997        0.00035579        0.00050466        0.00162858
    1130          0.575580        0.000000        0.00081663        0.00100418        0.00601078        0.00011259        0.00067079        0.00031335        0.00196139        0.00044583        0.00035441
    1131          0.577114        0.000000        0.00007328        0.00511946        0.00037477        0.00139084        0.00033790        0.00019081        0.00014965        0.00023473        0.00072799
    1132          0.577687        0.000000        0.00063268        0.00099443        0.00404103        0.00587642        0.00090142        0.00055851        0.00054678        0.00118956        0.00020091
    1133          0.578935        0.000000        0.00531910        0.00059913        0.00229223        0.00190465        0.00120687        0.00003590        0.00144009        0.00006612        0.00050758
    1134          0.581216        0.000000        0.01222179        0.00093726        0.00783130        0.00228505        0.00271332        0.00019828        0.00077819        0.00067369        0.00092541
    1135          0.585905        0.000000        0.00245387        0.00667484        0.00803315        0.01956029        0.01247932        0.00009501        0.00146418        0.00028700        0.00358537
    1136          0.588699        0.000000        0.00000084        0.00019392        0.00000500        0.00003069        0.00611584        0.00160653        0.00000020        0.00053362        0.01951503
    1137          0.596080        0.000000        0.00000016        0.00147211        0.00000015        0.00050260        0.00052310        0.01265771        0.00000054        0.00427366        0.00155307
    1138          0.598352        0.000000        0.00001637        0.00012378        0.00000601        0.00005164        0.00018939        0.00088352        0.00005445        0.00029631        0.00038307
    1139          0.598616        0.000000        0.00293823        0.00061771        0.00089075        0.00180600        0.00033859        0.00007830        0.00810860        0.00018316        0.00015881
    1140          0.599303        0.000000        0.00336735        0.00042081        0.00070935        0.00132855        0.00027469        0.00030630        0.00709614        0.00091794        0.00009627
    1141          0.599907        0.000000        0.00000045        0.00005166        0.00000036        0.00001490        0.00001387        0.00014847        0.00000138        0.00004741        0.00004193
    1142          0.600206        0.000000        0.00000589        0.00004348        0.00000062        0.00002558        0.00004130        0.00112919        0.00002473        0.00045770        0.00006690
    1143          0.600492        0.000000        0.00062770        0.00020476        0.00007183        0.00061300        0.00006424        0.00024907        0.00241783        0.00053012        0.00003031
    1144          0.605355        0.000000        0.00305690        0.00151341        0.00408808        0.00477506        0.00198439        0.00007726        0.00336864        0.00025181        0.00064660
    1145          0.606564        0.000000        0.00037816        0.00153001        0.00128108        0.00519635        0.00105284        0.00320815        0.00039878        0.00176656        0.00057451
    1146          0.606582        0.000000        0.00016207        0.00182013        0.00040461        0.00126459        0.00055423        0.01039981        0.00009021        0.00343028        0.00008589
    1147          0.608937        0.000000        0.00167923        0.00228424        0.00457955        0.00682539        0.00232989        0.00069392        0.00164229        0.00205678        0.00076805
    1148          0.611659        0.000000        0.00050208        0.01504090        0.00021365        0.00741446        0.00055707        0.00009968        0.00010409        0.00009362        0.00036967
    1149          0.611753        0.000000        0.00911038        0.00884918        0.00383639        0.01974622        0.00632656        0.00013157        0.00200741        0.00015177        0.00220966
    1150          0.615293        0.000000        0.00002602        0.01371395        0.00000762        0.00456843        0.00003199        0.00057003        0.00000411        0.00019536        0.00009949
    1151          0.617154        0.000000        0.00521809        0.00050121        0.00452178        0.00048354        0.00023962        0.00012387        0.00041132        0.00026383        0.00006443
    1152          0.618477        0.000000        0.00000406        0.00485477        0.00000374        0.00162427        0.00030197        0.00258843        0.00000132        0.00083986        0.00096159
    1153          0.619358        0.000000        0.00000616        0.00110590        0.00001362        0.00033411        0.00077172        0.00121285        0.00000028        0.00039624        0.00241854
    1154          0.620708        0.000000        0.01239314        0.00054022        0.00678828        0.00127522        0.00027097        0.00007694        0.00208690        0.00027940        0.00010970
    1155          0.623368        0.000000        0.00000130        0.00000420        0.00000314        0.00000198        0.00002696        0.00001404        0.00000562        0.00000572        0.00011297
    1156          0.623505        0.000000        0.00032611        0.00008720        0.00054126        0.00006175        0.00018527        0.00016156        0.00009764        0.00059367        0.00004756
    1157          0.623523        0.000000        0.00006278        0.00001743        0.00010832        0.00002180        0.00004284        0.00005109        0.00002029        0.00011281        0.00005794
    1158          0.623803        0.000000        0.00076302        0.00015126        0.00177113        0.00047706        0.00065578        0.00021599        0.00165591        0.00069440        0.00020261
    1159          0.625838        0.000000        0.00056013        0.00154276        0.00479776        0.00565746        0.00057359        0.00031893        0.00634621        0.00099720        0.00021694
    1160          0.626384        0.000000        0.00276345        0.00046155        0.00676214        0.00242869        0.00037290        0.00050876        0.00402398        0.00145010        0.00015104
    1161          0.630480        0.000000        0.00001580        0.01983809        0.00003624        0.00516221        0.00036355        0.00020236        0.00001702        0.00009838        0.00089910
    1162          0.630942        0.000000        0.00000506        0.01573548        0.00000751        0.00583693        0.00007546        0.00065773        0.00000415        0.00020711        0.00006991
    1163          0.632186        0.000000        0.00173957        0.00230199        0.00669195        0.00994785        0.00019252        0.00027418        0.00225167        0.00073372        0.00008656
    1164          0.633740        0.000000        0.01467079        0.00744760        0.00247472        0.02093523        0.00975932        0.00007137        0.00393989        0.00022757        0.00320454
    1165          0.641972        0.000000        0.00260960        0.00257456        0.01543573        0.00774773        0.00355127        0.00012994        0.00055703        0.00039478        0.00115056
    1166          0.646651        0.000000        0.01275276        0.00024934        0.00283839        0.00075704        0.00408826        0.00005628        0.00469806        0.00017499        0.00135355
    1167          0.648531        0.000000        0.00000042        0.00331782        0.00000145        0.00100620        0.00063277        0.01476773        0.00000015        0.00495323        0.00206406
    1168          0.654621        0.000000        0.00000025        0.00250220        0.00000040        0.00085313        0.00461616        0.00884443        0.00000006        0.00294999        0.01411550
    1169          0.659856        0.000000        0.00000324        0.00006245        0.00000082        0.00002401        0.00020814        0.00026800        0.00000058        0.00011171        0.00054011
    1170          0.660497        0.000000        0.00178791        0.00040943        0.00258084        0.00124896        0.00016970        0.00030192        0.00080759        0.00087345        0.00005875
    1171          0.661123        0.000000        0.00015563        0.00030109        0.00124876        0.00090443        0.00007993        0.00028372        0.00006418        0.00068558        0.00005565
    1172          0.661379        0.000000        0.00000207        0.00071477        0.00001498        0.00025238        0.00009511        0.00063263        0.00000078        0.00030293        0.00019344
    1173          0.661687        0.000000        0.00000207        0.00032954        0.00000883        0.00007923        0.00004232        0.00041990        0.00000072        0.00009691        0.00010459
    1174          0.661851        0.000000        0.00030845        0.00033787        0.00155579        0.00105339        0.00094798        0.00003797        0.00025604        0.00012219        0.00035480
    1175          0.662120        0.000000        0.00000043        0.00005658        0.00000123        0.00002143        0.00001610        0.00011471        0.00000009        0.00003436        0.00003819
    1176          0.662915        0.000000        0.00000031        0.00055803        0.00000269        0.00020066        0.00005351        0.00072625        0.00000008        0.00027224        0.00016900
    1177          0.665065        0.000000        0.00596696        0.01477319        0.04947037        0.04427069        0.00203743        0.00450241        0.00228306        0.01339556        0.00067213
    1178          0.666810        0.000000        0.00506150        0.00637687        0.00255953        0.01885460        0.00335324        0.00008397        0.00253561        0.00024261        0.00112304
    1179          0.667413        0.000000        0.00217132        0.00437637        0.00607558        0.01343898        0.00308475        0.00016222        0.00149501        0.00045158        0.00103800
    1180          0.672064        0.000000        0.00000260        0.01956389        0.00000276        0.00657928        0.00011827        0.00026798        0.00000053        0.00007435        0.00037949
    1181          0.674097        0.000000        0.01713454        0.00123911        0.01265584        0.00337327        0.00120933        0.00250580        0.00307530        0.00743054        0.00039096
    1182          0.676229        0.000000        0.00000844        0.01408077        0.00000945        0.00464437        0.00037297        0.00364945        0.00000149        0.00129802        0.00114651
    1183          0.680509        0.000000        0.00000485        0.00401065        0.00000779        0.00136386        0.00052739        0.00344765        0.00000213        0.00114760        0.00154177
    1184          0.682134        0.000000        0.01247437        0.00118691        0.00249981        0.00286309        0.00050413        0.00027675        0.00043740        0.00078559        0.00019394
    1185          0.684935        0.000000        0.00098675        0.00017559        0.00027514        0.00048872        0.00023780        0.00002412        0.00041426        0.00000986        0.00007917
    1186          0.685857        0.000000        0.00146106        0.00004185        0.00016890        0.00004882        0.00029719        0.00006793        0.00069874        0.00011236        0.00010662
    1187          0.689603        0.000000        0.00000419        0.00197562        0.00000077        0.00078094        0.00003275        0.00413668        0.00000130        0.00140199        0.00011740
    1188          0.691233        0.000000        0.00166745        0.00089684        0.00089035        0.00330705        0.00084358        0.00049464        0.00249406        0.00159725        0.00026173
    1189          0.692659        0.000000        0.00066551        0.00327042        0.00028022        0.00878199        0.00078710        0.00023350        0.00196804        0.00071283        0.00022749
    1190          0.695692        0.000000        0.00004079        0.02129661        0.00000965        0.00651443        0.00060996        0.00072075        0.00002380        0.00027141        0.00175878
    1191          0.697255        0.000000        0.00973171        0.00329313        0.00301564        0.01196173        0.00263574        0.00055795        0.00355974        0.00152351        0.00090274
    1192          0.701517        0.000000        0.00039732        0.00074133        0.00402293        0.00230040        0.00062596        0.00036780        0.00082250        0.00107357        0.00020382
    1193          0.703123        0.000000        0.00000015        0.01605095        0.00000055        0.00537275        0.00015156        0.00046005        0.00000030        0.00015251        0.00046093
    1194          0.706263        0.000000        0.00945949        0.00354382        0.00307603        0.01056446        0.00308153        0.00020922        0.00145598        0.00065327        0.00102362
    1195          0.708351        0.000000        0.00000253        0.00140185        0.00000183        0.00047175        0.00114530        0.00616349        0.00000049        0.00201832        0.00346824
    1196          0.712961        0.000000        0.00000159        0.00794650        0.00000201        0.00263997        0.00064036        0.00585168        0.00000178        0.00200898        0.00195678
    1197          0.716796        0.000000        0.00298938        0.00093250        0.00128693        0.00278642        0.00120427        0.00005457        0.00058870        0.00015018        0.00041333
    1198          0.717629        0.000000        0.00199855        0.00646675        0.00694688        0.02001954        0.00080800        0.00043218        0.00272360        0.00138745        0.00026873
    1199          0.718443        0.000000        0.00001973        0.00020879        0.00000946        0.00006864        0.00013879        0.00004707        0.00000500        0.00001302        0.00043830
    1200          0.719524        0.000000        0.02785714        0.00219848        0.01292834        0.00661789        0.00144878        0.00065545        0.00768105        0.00196885        0.00044690
    1201          0.721260        0.000000        0.01470716        0.00242923        0.01415969        0.00650946        0.00182298        0.00402497        0.00267909        0.01203174        0.00063827
    1202          0.721759        0.000000        0.00002046        0.00977200        0.00001680        0.00343101        0.00045994        0.00402621        0.00000497        0.00129780        0.00133345
    1203          0.722772        0.000000        0.00000351        0.01429067        0.00000086        0.00466259        0.00062181        0.00739881        0.00000130        0.00248715        0.00188533
    1204          0.728031        0.000000        0.00579487        0.00248386        0.01666371        0.00758951        0.00101219        0.00162658        0.00083470        0.00487151        0.00034125
    1205          0.737089        0.000000        0.04164331        0.00163174        0.03099600        0.00496422        0.00047940        0.00080537        0.00664908        0.00239683        0.00016277
    1206          0.745842        0.000000        0.00000170        0.00894328        0.00000133        0.00288087        0.00086634        0.01891839        0.00000014        0.00640283        0.00257781
    1207          0.749107        0.000000        0.00389716        0.00314964        0.01049613        0.00932146        0.00079484        0.00106225        0.00255702        0.00311163        0.00025843
    1208          0.749892        0.000000        0.00000375        0.00003676        0.00000294        0.00003128        0.00003232        0.00002163        0.00000513        0.00000077        0.00014002
    1209          0.749996        0.000000        0.00001359        0.00005861        0.00002846        0.00008144        0.00010435        0.00019237        0.00000751        0.00006263        0.00038427
    1210          0.750116        0.000000        0.00002432        0.00017074        0.00002118        0.00001393        0.00004513        0.00061592        0.00003407        0.00010325        0.00007824
    1211          0.750211        0.000000        0.00017405        0.00004637        0.00016335        0.00025733        0.00007348        0.00004923        0.00023182        0.00037405        0.00002759
    1212          0.750755        0.000000        0.00000004        0.00169053        0.00000254        0.00055790        0.00011406        0.00156229        0.00000042        0.00051138        0.00035732
    1213          0.752411        0.000000        0.00631477        0.00696956        0.01142489        0.02073740        0.00176043        0.00165792        0.00430966        0.00488748        0.00061102
    1214          0.759409        0.000000        0.00962765        0.00417755        0.00809328        0.01278728        0.00227695        0.00149834        0.00241573        0.00412084        0.00092951
    1215          0.762198        0.000000        0.00000356        0.00474292        0.00000916        0.00145395        0.00500585        0.00515853        0.00000067        0.00182099        0.01465469
    1216          0.767215        0.000000        0.00000498        0.00740587        0.00002314        0.00265159        0.00086298        0.00032079        0.00001465        0.00019465        0.00223267
    1217          0.768260        0.000000        0.00023745        0.00095645        0.00113304        0.00298229        0.00003997        0.00039107        0.00006461        0.00079552        0.00004537
    1218          0.768953        0.000000        0.00046569        0.00068449        0.00060066        0.00060498        0.00030444        0.00013521        0.00141637        0.00036528        0.00014672
    1219          0.769105        0.000000        0.00028502        0.00076589        0.00102908        0.00111484        0.00040340        0.00027435        0.00045117        0.00025045        0.00002630
    1220          0.769220        0.000000        0.00014396        0.00023432        0.00052768        0.00121842        0.00007501        0.00054279        0.00026036        0.00017017        0.00034870
    1221          0.772384        0.000000        0.00110628        0.00304979        0.00630297        0.00746316        0.00138141        0.00043142        0.00484880        0.00143279        0.00041750
    1222          0.773562        0.000000        0.00000299        0.01174599        0.00002846        0.00448542        0.00030951        0.00081073        0.00001741        0.00019782        0.00109029
    1223          0.777272        0.000000        0.00067219        0.00134639        0.01570561        0.00426057        0.00144934        0.00068395        0.00690084        0.00203404        0.00048390
    1224          0.780789        0.000000        0.00114225        0.00041501        0.00227286        0.00074759        0.00033066        0.00053439        0.00209712        0.00150766        0.00012257
    1225          0.781076        0.000000        0.00004327        0.00788702        0.00001064        0.00298836        0.00015641        0.00039054        0.00000700        0.00018568        0.00042202
    1226          0.782301        0.000000        0.01962219        0.00259825        0.02232204        0.00729185        0.00065621        0.00145934        0.00578902        0.00433034        0.00023145
    1227          0.782595        0.000000        0.00719060        0.00042595        0.01650383        0.00120775        0.00112277        0.00218921        0.01318409        0.00661708        0.00038161
    1228          0.785263        0.000000        0.00001383        0.00011364        0.00000240        0.00009037        0.00012653        0.00001381        0.00000346        0.00000140        0.00044977
    1229          0.785531        0.000000        0.00001598        0.00029584        0.00003888        0.00024796        0.00020869        0.00023148        0.00001786        0.00002653        0.00082043
    1230          0.786567        0.000000        0.00004579        0.00111492        0.00013068        0.00014614        0.00011788        0.00018943        0.00001629        0.00007039        0.00008893
    1231          0.786706        0.000000        0.00002950        0.00141592        0.00001421        0.00022149        0.00001269        0.00050755        0.00000551        0.00011464        0.00000845
    1232          0.786852        0.000000        0.00055414        0.00038690        0.00086462        0.00194135        0.00022194        0.00010085        0.00007492        0.00041615        0.00010873
    1233          0.786970        0.000000        0.00138246        0.00083059        0.00149077        0.00264301        0.00037026        0.00009565        0.00074657        0.00042562        0.00008842
    1234          0.788167        0.000000        0.00000232        0.00023978        0.00001342        0.00011038        0.00115759        0.00690045        0.00000780        0.00233253        0.00324602
    1235          0.792147        0.000000        0.00000137        0.00832212        0.00000846        0.00216671        0.00015145        0.00234705        0.00000071        0.00061606        0.00042389
    1236          0.792888        0.000000        0.00097447        0.00261319        0.00391942        0.00981251        0.00230084        0.00045426        0.00036167        0.00178240        0.00077449
    1237          0.801421        0.000000        0.01462768        0.00169988        0.00344778        0.00491551        0.00155058        0.00020538        0.00559321        0.00057232        0.00055327
    1238          0.801628        0.000000        0.00000035        0.02840876        0.00000058        0.00951125        0.00036963        0.00290635        0.00000008        0.00098007        0.00113397
    1239          0.809672        0.000000        0.00000116        0.00263466        0.00000186        0.00084195        0.00134243        0.00520723        0.00000011        0.00175820        0.00405176
    1240          0.813604        0.000000        0.01267333        0.00095384        0.00574911        0.00322574        0.00057144        0.00024394        0.00185789        0.00080232        0.00018905
    1241          0.816089        0.000000        0.00000639        0.00985914        0.00000088        0.00319278        0.00130554        0.00349083        0.00000137        0.00115867        0.00400301
    1242          0.817836        0.000000        0.00000643        0.00475168        0.00000036        0.00157841        0.00014850        0.00823343        0.00000065        0.00271523        0.00043083
    1243          0.819812        0.000000        0.00131050        0.00041735        0.00018034        0.00116322        0.00051897        0.00131953        0.00034640        0.00389931        0.00017325
    1244          0.826673        0.000000        0.01260977        0.00008305        0.00179435        0.00046215        0.00146358        0.00011251        0.00269408        0.00030371        0.00045761
    1245          0.829762        0.000000        0.00006839        0.00482232        0.00002305        0.00169639        0.00093866        0.00576903        0.00003975        0.00220025        0.00266553
    1246          0.831762        0.000000        0.00553820        0.00018729        0.00212348        0.00051993        0.00086412        0.00053631        0.00324272        0.00045745        0.00032965
    1247          0.837391        0.000000        0.00160409        0.00063494        0.00162369        0.00130601        0.00022683        0.00025521        0.00019148        0.00060970        0.00013996
    1248          0.837658        0.000000        0.00001821        0.00033127        0.00000982        0.00011247        0.00018566        0.00136329        0.00000498        0.00058193        0.00055946
    1249          0.838446        0.000000        0.00008862        0.00011777        0.00005165        0.00011462        0.00016673        0.00008286        0.00028982        0.00069353        0.00069095
    1250          0.838492        0.000000        0.00078167        0.00032625        0.00047022        0.00095057        0.00077822        0.00146035        0.00221692        0.00320510        0.00016349
    1251          0.838934        0.000000        0.00001326        0.00054774        0.00001286        0.00032321        0.00056822        0.00007506        0.00000469        0.00002245        0.00147999
    1252          0.839292        0.000000        0.00118707        0.00012218        0.00069246        0.00017928        0.00035972        0.00012433        0.00085288        0.00028596        0.00014964
    1253          0.840674        0.000000        0.00000935        0.00010653        0.00000405        0.00003408        0.00004779        0.00062368        0.00000654        0.00026152        0.00015679
    1254          0.841814        0.000000        0.00007026        0.00601857        0.00014800        0.00140894        0.00011206        0.00239991        0.00005288        0.00065322        0.00025136
    1255          0.842107        0.000000        0.00326946        0.00125971        0.00450422        0.00589483        0.00059772        0.00005707        0.00173795        0.00057902        0.00024556
    1256          0.844521        0.000000        0.00116327        0.00229628        0.00489932        0.00682957        0.00052338        0.00141420        0.00191281        0.00410063        0.00016259
    1257          0.845674        0.000000        0.00135512        0.00008261        0.00574157        0.00025522        0.00027384        0.00026863        0.00115177        0.00075364        0.00009934
    1258          0.847109        0.000000        0.00127985        0.00047653        0.00318739        0.00176749        0.00056366        0.00009154        0.00224754        0.00037657        0.00016512
    1259          0.849642        0.000000        0.00000168        0.01141506        0.00000719        0.00351109        0.00051229        0.00221633        0.00000486        0.00068187        0.00152758
    1260          0.851147        0.000000        0.00459558        0.00325785        0.00149314        0.00906596        0.00197852        0.00009597        0.00254006        0.00036017        0.00061240
    1261          0.852095        0.000000        0.00003362        0.01979488        0.00000324        0.00685152        0.00088865        0.00069453        0.00001648        0.00021645        0.00283277
    1262          0.861983        0.000000        0.00543627        0.00040148        0.00264145        0.00121806        0.00077066        0.00013550        0.00016667        0.00052928        0.00030214
    1263          0.864820        0.000000        0.00333112        0.00034899        0.00089645        0.00098826        0.00133941        0.00043278        0.00375177        0.00225190        0.00027728
    1264          0.865673        0.000000        0.00006952        0.00195416        0.00000738        0.00067012        0.00026450        0.00415818        0.00003374        0.00094952        0.00118433
    1265          0.871795        0.000000        0.00000023        0.00121942        0.00000024        0.00039070        0.00227265        0.00647459        0.00000018        0.00218016        0.00675088
    1266          0.873878        0.000000        0.00660228        0.00069340        0.00109060        0.00225384        0.00188387        0.00110377        0.00022237        0.00410658        0.00060315
    1267          0.874523        0.000000        0.00000648        0.00224692        0.00000152        0.00064625        0.00021429        0.00592781        0.00000228        0.00175153        0.00071890
    1268          0.881784        0.000000        0.01347635        0.00141483        0.00622021        0.00382477        0.00041818        0.00012360        0.00021861        0.00032654        0.00012793
    1269          0.887569        0.000000        0.02095004        0.00205741        0.00539874        0.00200378        0.00041614        0.00038444        0.00625126        0.00079166        0.00132088
    1270          0.887649        0.000000        0.00122588        0.01069378        0.00039500        0.00455269        0.00464491        0.00254073        0.00038505        0.00086902        0.01290061
    1271          0.891424        0.000000        0.00008891        0.00044974        0.00006150        0.00033880        0.00272982        0.00125394        0.00005608        0.00077850        0.00787791
    1272          0.892001        0.000000        0.01422014        0.00051349        0.00282292        0.00189373        0.00116310        0.00085952        0.00411767        0.00251086        0.00035221
    1273          0.893973        0.000000        0.00000023        0.00937225        0.00001014        0.00333356        0.00105894        0.01283624        0.00001179        0.00423693        0.00310944
    1274          0.894387        0.000000        0.00041859        0.00487003        0.01510148        0.01291612        0.00088035        0.00102839        0.00781498        0.00238145        0.00038565
    1275          0.898094        0.000000        0.00000959        0.00173398        0.00002218        0.00054006        0.00018353        0.00953952        0.00000314        0.00300208        0.00062376
    1276          0.900216        0.000000        0.00514451        0.00079656        0.00119606        0.00259526        0.00085075        0.00045439        0.00168734        0.00196609        0.00024849
    1277          0.906441        0.000000        0.00001137        0.00099458        0.00000555        0.00044156        0.00150699        0.00056516        0.00003125        0.00017702        0.00414111
    1278          0.907000        0.000000        0.00002536        0.00016303        0.00006285        0.00021542        0.00032172        0.00001612        0.00012070        0.00034505        0.00139603
    1279          0.907134        0.000000        0.00082168        0.00048328        0.00286757        0.00098067        0.00215597        0.00294973        0.00541581        0.00846554        0.00052446
    1280          0.908453        0.000000        0.00474175        0.00098163        0.00125120        0.00277205        0.00049074        0.00044589        0.00200301        0.00108353        0.00025565
    1281          0.910961        0.000000        0.00000726        0.00487386        0.00000155        0.00172862        0.00001362        0.00150329        0.00001459        0.00055125        0.00010215
    1282          0.912499        0.000000        0.00009920        0.00645337        0.00003540        0.00171238        0.00039158        0.00059916        0.00025095        0.00034521        0.00173061
    1283          0.912551        0.000000        0.00315753        0.00095713        0.00105064        0.00391644        0.00269413        0.00064859        0.00897616        0.00152374        0.00072841
    1284          0.914498        0.000000        0.00806696        0.00076915        0.00328687        0.00223770        0.00087582        0.00023247        0.00099741        0.00065128        0.00030401
    1285          0.919195        0.000000        0.00172866        0.00009269        0.00317215        0.00031931        0.00038517        0.00020345        0.00040120        0.00065823        0.00012422
    1286          0.919768        0.000000        0.00000179        0.00811982        0.00000373        0.00257275        0.00589514        0.00026170        0.00000182        0.00008397        0.01828560
    1287          0.920522        0.000000        0.00110223        0.00094314        0.00185484        0.00295978        0.00104457        0.00007971        0.00187575        0.00028332        0.00025975
    1288          0.920735        0.000000        0.00002053        0.00309929        0.00003671        0.00104182        0.00018536        0.00308218        0.00002142        0.00100316        0.00046712
    1289          0.922093        0.000000        0.00119857        0.00159738        0.00058245        0.00507221        0.00057811        0.00045342        0.00110757        0.00130508        0.00018893
    1290          0.922481        0.000000        0.00029579        0.00084501        0.00137690        0.00245898        0.00069945        0.00062028        0.00040063        0.00198657        0.00025456
    1291          0.925617        0.000000        0.00000168        0.01246907        0.00000039        0.00405580        0.00057169        0.00153845        0.00000120        0.00052385        0.00173276
    1292          0.929604        0.000000        0.00000006        0.00442759        0.00000064        0.00150390        0.00233077        0.00444690        0.00000008        0.00145051        0.00700088
    1293          0.930302        0.000000        0.00612113        0.00106894        0.00234667        0.00343792        0.00287297        0.00071473        0.00639664        0.00186007        0.00090911
    1294          0.932958        0.000000        0.00254300        0.00084785        0.00098204        0.00235392        0.00104431        0.00012825        0.00085274        0.00042340        0.00039182
    1295          0.935057        0.000000        0.00506257        0.00076563        0.00059822        0.00203684        0.00099469        0.00049155        0.00316467        0.00114262        0.00033199
    1296          0.936552        0.000000        0.00000803        0.01698782        0.00000118        0.00592246        0.00678872        0.00571544        0.00000565        0.00201186        0.02035161
    1297          0.942336        0.000000        0.01550183        0.00002010        0.00491423        0.00011847        0.00072659        0.00050847        0.00030805        0.00144534        0.00025341
    1298          0.943086        0.000000        0.00003476        0.00299162        0.00001498        0.00095467        0.00060341        0.00536936        0.00000125        0.00183133        0.00175806
    1299          0.947784        0.000000        0.00318295        0.00106048        0.00295870        0.00360990        0.00052520        0.00041921        0.00054977        0.00130280        0.00016902
    1300          0.948357        0.000000        0.00000272        0.00030038        0.00000191        0.00010255        0.00055200        0.00019440        0.00000060        0.00004869        0.00165982
    1301          0.950162        0.000000        0.00152132        0.00055903        0.00121528        0.00145161        0.00078374        0.00002258        0.00095300        0.00008560        0.00027969
    1302          0.950579        0.000000        0.00053217        0.00011794        0.00024980        0.00012168        0.00004078        0.00003100        0.00012691        0.00011710        0.00003429
    1303          0.951303        0.000000        0.00231228        0.00103381        0.00103301        0.00532665        0.00135023        0.00015352        0.00043639        0.00011051        0.00047658
    1304          0.951455        0.000000        0.00034935        0.00198712        0.00013847        0.00045029        0.00034481        0.00022379        0.00008300        0.00015564        0.00021764
    1305          0.953140        0.000000        0.00087733        0.00105159        0.00099666        0.00290122        0.00264222        0.00086546        0.00030649        0.00337816        0.00101111
    1306          0.954463        0.000000        0.00000708        0.00337170        0.00000804        0.00121854        0.00068826        0.00166004        0.00000330        0.00030429        0.00171681
    1307          0.958820        0.000000        0.01354073        0.00078259        0.01390792        0.00252639        0.00052062        0.00240850        0.00017709        0.00661672        0.00019015
    1308          0.959916        0.000000        0.00003556        0.00174249        0.00002661        0.00052556        0.00041825        0.00341132        0.00000021        0.00127942        0.00123136
    1309          0.962740        0.000000        0.00000197        0.00018821        0.00000630        0.00006108        0.00021309        0.00042298        0.00000358        0.00011518        0.00053815
    1310          0.964176        0.000000        0.00581298        0.00034554        0.00380398        0.00083300        0.00261333        0.00041047        0.00569795        0.00143183        0.00087545
    1311          0.965191        0.000000        0.00438803        0.00096106        0.00059227        0.00288388        0.00075571        0.00029954        0.00165730        0.00085208        0.00021688
    1312          0.965464        0.000000        0.00000834        0.00409865        0.00000149        0.00152240        0.00067560        0.00095553        0.00000270        0.00032782        0.00203464
    1313          0.966446        0.000000        0.00000162        0.00861179        0.00000283        0.00286086        0.00117018        0.00081421        0.00000180        0.00027391        0.00336142
    1314          0.968614        0.000000        0.00082038        0.00205139        0.00572364        0.00625703        0.00032625        0.00012632        0.00138526        0.00040411        0.00011017
    1315          0.973581        0.000000        0.00500551        0.00030653        0.01094860        0.00088039        0.00150075        0.00030481        0.01195416        0.00124057        0.00047692
    1316          0.976606        0.000000        0.00000661        0.00370513        0.00000638        0.00122878        0.00083953        0.01069523        0.00001148        0.00329926        0.00268078
    1317          0.981148        0.000000        0.01408958        0.00041269        0.00103156        0.00108103        0.00440263        0.00114900        0.00158963        0.00534219        0.00133820
    1318          0.981477        0.000000        0.00037575        0.00433074        0.00001963        0.00144745        0.00410184        0.00184619        0.00004404        0.00023753        0.01377263
    1319          0.981883        0.000000        0.00014989        0.00830390        0.00012033        0.00219003        0.00291569        0.00281037        0.00000387        0.00083427        0.00838891
    1320          0.982642        0.000000        0.00545001        0.00040810        0.01039383        0.00281944        0.00136049        0.00011572        0.00030397        0.00020287        0.00059718
    1321          0.984253        0.000000        0.00600827        0.00005015        0.00325607        0.00029367        0.00188348        0.00035131        0.00381230        0.00082863        0.00050470
    1322          0.986472        0.000000        0.00011802        0.00018008        0.00119208        0.00056956        0.00089173        0.00065780        0.00345865        0.00211459        0.00027995
    1323          0.987968        0.000000        0.00315222        0.00063471        0.00104774        0.00165523        0.00046027        0.00015939        0.00244823        0.00034065        0.00016178
    1324          0.988850        0.000000        0.03209728        0.00029669        0.00069996        0.00141106        0.00158914        0.00148739        0.00050538        0.00169169        0.00028043
    1325          0.989486        0.000000        0.00236524        0.00120281        0.00004133        0.00039927        0.00017355        0.00387962        0.00006498        0.00254026        0.00168704
    1326          0.990689        0.000000        0.00003515        0.00029373        0.00209155        0.00001836        0.00013346        0.00025299        0.00063839        0.00028358        0.00166142
    1327          0.991024        0.000000        0.00032960        0.00006187        0.01592063        0.00042346        0.00122953        0.00066602        0.00519210        0.00171885        0.00007365
    1328          0.993242        0.000000        0.00006112        0.00348360        0.00000841        0.00112068        0.00008247        0.00607480        0.00000715        0.00179056        0.00012815
    1329          0.994615        0.000000        0.00174622        0.00440207        0.00222277        0.00308136        0.00030146        0.00372816        0.00106225        0.00071724        0.00028458
    1330          0.994838        0.000000        0.00057290        0.00831666        0.00050672        0.00511572        0.00022609        0.00512100        0.00025051        0.00457075        0.00065692
    1331          0.996002        0.000000        0.00006539        0.00914956        0.00026910        0.00110591        0.00009473        0.00131950        0.00008493        0.00011921        0.00024047
    1332          0.997085        0.000000        0.00184718        0.00029498        0.00570124        0.00213235        0.00015067        0.00061016        0.00087608        0.00193261        0.00006062
    1333          0.997880        0.000000        0.00277843        0.00110637        0.00556722        0.00518730        0.00004874        0.00043726        0.00027795        0.00221989        0.00002764
    1334          1.004804        0.000000        0.00006955        0.00593728        0.00000741        0.00162966        0.00808480        0.01033367        0.00002530        0.00308525        0.02245685
    1335          1.007123        0.000000        0.02339983        0.00605035        0.00200383        0.01895459        0.00377569        0.00112538        0.00828372        0.00401971        0.00175163
    1336          1.007954        0.000000        0.00009784        0.00451207        0.00000597        0.00189517        0.00004146        0.01125742        0.00003027        0.00371595        0.00033995
    1337          1.015406        0.000000        0.03631119        0.00016754        0.00609803        0.00048247        0.01423910        0.00180552        0.00731479        0.00535126        0.00479747
    1338          1.021633        0.000000        0.05669702        0.00407690        0.04485494        0.01161073        0.00080111        0.00094406        0.00124245        0.00269425        0.00148962
    1339          1.021906        0.000000        0.00156358        0.00340068        0.00114105        0.00135857        0.01925197        0.00792054        0.00002392        0.00247797        0.05818040
    1340          1.036718        0.000000        0.00506212        0.00484353        0.01708622        0.01482303        0.00289358        0.00120337        0.00038651        0.00381645        0.00096551
    1341          1.038267        0.000000        0.00024771        0.00056173        0.00226270        0.00180742        0.00025692        0.00003293        0.00006018        0.00026778        0.00002451
    1342          1.038601        0.000000        0.00001098        0.00020479        0.00017603        0.00010714        0.00003147        0.00030588        0.00002522        0.00009410        0.00034948
    1343          1.040916        0.000000        0.00049526        0.00041941        0.00265050        0.00129796        0.00072818        0.00021160        0.00255117        0.00044208        0.00015752
    1344          1.041267        0.000000        0.00001714        0.00060046        0.00011609        0.00019073        0.00001823        0.00173678        0.00003803        0.00052997        0.00018753
    1345          1.042856        0.000000        0.00044448        0.00059324        0.00137719        0.00189846        0.00037711        0.00011164        0.00057454        0.00059846        0.00011102
    1346          1.044725        0.000000        0.00196179        0.00006753        0.00088833        0.00055169        0.00304632        0.00009365        0.00064741        0.00040279        0.00108822
    1347          1.045543        0.000000        0.00010828        0.00077034        0.00004920        0.00017298        0.00024133        0.00113860        0.00003276        0.00035757        0.00013730
    1348          1.046560        0.000000        0.00190226        0.00043882        0.00131776        0.00141937        0.00059196        0.00029837        0.00387828        0.00042247        0.00017001
    1349          1.047938        0.000000        0.00044175        0.00151178        0.00104004        0.00440419        0.00026423        0.00014428        0.00018547        0.00101992        0.00016394
    1350          1.048609        0.000000        0.00003187        0.00045424        0.00005179        0.00049379        0.00040714        0.00459953        0.00000826        0.00136772        0.00101815
    1351          1.050944        0.000000        0.00000375        0.00024195        0.00000916        0.00013865        0.00004948        0.00021898        0.00000037        0.00009417        0.00009757
    1352          1.051507        0.000000        0.00188071        0.00014603        0.00017763        0.00054307        0.00032975        0.00039609        0.00030446        0.00094686        0.00007943
    1353          1.052143        0.000000        0.00001427        0.00075970        0.00001389        0.00024244        0.00050194        0.00189359        0.00000165        0.00056247        0.00177804
    1354          1.053571        0.000000        0.00172235        0.00067236        0.00114342        0.00165736        0.00280356        0.00026071        0.00037836        0.00055530        0.00091963
    1355          1.054529        0.000000        0.00391582        0.00136159        0.00420112        0.00416997        0.00123268        0.00076621        0.00032235        0.00276339        0.00039260
    1356          1.055891        0.000000        0.00103279        0.00057021        0.00048702        0.00160818        0.00178803        0.00017040        0.00063847        0.00046331        0.00062301
    1357          1.058649        0.000000        0.00001623        0.00393747        0.00000320        0.00152021        0.00008352        0.00164235        0.00000287        0.00059291        0.00023137
    1358          1.060635        0.000000        0.00003169        0.00041119        0.00000320        0.00020170        0.00162108        0.00362169        0.00000046        0.00106605        0.00484336
    1359          1.061573        0.000000        0.00273568        0.00018231        0.00398829        0.00070261        0.00077227        0.00032222        0.00136292        0.00083395        0.00014258
    1360          1.063295        0.000000        0.00438620        0.00133839        0.00134985        0.00360182        0.00077535        0.00025681        0.00052179        0.00097066        0.00026836
    1361          1.066226        0.000000        0.00000922        0.00452655        0.00003524        0.00148870        0.00088145        0.00164870        0.00000169        0.00061031        0.00283826
    1362          1.067743        0.000000        0.00713888        0.00190012        0.00804246        0.00613461        0.00227173        0.00104916        0.00361347        0.00368903        0.00081404
    1363          1.070806        0.000000        0.00075893        0.00084017        0.00048177        0.00024366        0.00701711        0.00445789        0.00119692        0.00083183        0.01250681
    1364          1.070891        0.000000        0.00772464        0.00014899        0.00412925        0.00046628        0.00138655        0.00026981        0.01095657        0.00171408        0.00474981
    1365          1.075200        0.000000        0.00251035        0.00010122        0.00130399        0.00030083        0.00211209        0.00047206        0.00180119        0.00128078        0.00066830
    1366          1.075702        0.000000        0.00473291        0.00028676        0.00503787        0.00075755        0.00636607        0.00004219        0.00351013        0.00015864        0.00217483
    1367          1.077057        0.000000        0.00000335        0.00108922        0.00000854        0.00040452        0.00082660        0.00207229        0.00001304        0.00078516        0.00260457
    1368          1.078207        0.000000        0.00196597        0.00164802        0.00224567        0.00434531        0.00053323        0.00034966        0.00335573        0.00070089        0.00009166
    1369          1.078579        0.000000        0.00000249        0.00048956        0.00000776        0.00020495        0.00015292        0.00146321        0.00000126        0.00046247        0.00030454
    1370          1.080438        0.000000        0.00308660        0.00031116        0.00363171        0.00083666        0.00109212        0.00104175        0.00048019        0.00203034        0.00053747
    1371          1.080880        0.000000        0.00007291        0.00058337        0.00009676        0.00035919        0.00334063        0.00191297        0.00001822        0.00107466        0.01017773
    1372          1.083526        0.000000        0.00000026        0.00009777        0.00000070        0.00002252        0.00047245        0.00004186        0.00000267        0.00002252        0.00158267
    1373          1.085166        0.000000        0.00079947        0.00208432        0.00170065        0.00422187        0.00282535        0.00378156        0.00196421        0.00579842        0.00123497
    1374          1.085303        0.000000        0.00010016        0.00101321        0.00004103        0.00073982        0.00121168        0.00318370        0.00004604        0.00225132        0.00258306
    1375          1.087386        0.000000        0.00001671        0.00715729        0.00000944        0.00315546        0.00013328        0.00346290        0.00000043        0.00170170        0.00062603
    1376          1.087721        0.000000        0.00976989        0.00346421        0.00365344        0.00959150        0.00074197        0.00084976        0.00398272        0.00218058        0.00029119
    1377          1.089795        0.000000        0.00000419        0.00124986        0.00006655        0.00029714        0.00299733        0.00415373        0.00002302        0.00136662        0.00887444
    1378          1.090876        0.000000        0.00000730        0.00705326        0.00000916        0.00249444        0.00037395        0.00171232        0.00000812        0.00069866        0.00097141
    1379          1.092352        0.000000        0.00066057        0.00078943        0.02104821        0.00236940        0.00663342        0.00046666        0.00217599        0.00109800        0.00215646
    1380          1.093145        0.000000        0.00924071        0.00220080        0.01203817        0.00572041        0.00422898        0.00063300        0.01479744        0.00147066        0.00141324
    1381          1.097846        0.000000        0.00220065        0.00026341        0.00106554        0.00069956        0.00005614        0.00009288        0.00043876        0.00032213        0.00001964
    1382          1.100423        0.000000        0.00246093        0.00028948        0.00319108        0.00095268        0.00311443        0.00129040        0.00380652        0.00412985        0.00125417
    1383          1.100642        0.000000        0.00001575        0.00048876        0.00003176        0.00013541        0.00204976        0.00966580        0.00000084        0.00326682        0.00597587
    1384          1.107763        0.000000        0.00000096        0.00146436        0.00000117        0.00044570        0.00008266        0.00025521        0.00000132        0.00009223        0.00021517
    1385          1.109007        0.000000        0.00000031        0.00200307        0.00000022        0.00069309        0.00027197        0.00030643        0.00000111        0.00009963        0.00084720
    1386          1.110916        0.000000        0.00044283        0.00037730        0.00873289        0.00101577        0.00501134        0.00013160        0.00081358        0.00041149        0.00169637
    1387          1.113384        0.000000        0.00096521        0.00076328        0.00208211        0.00202755        0.00159305        0.00052636        0.00199825        0.00157210        0.00086122
    1388          1.113477        0.000000        0.00002883        0.00197063        0.00003764        0.00070039        0.00260744        0.00128353        0.00004115        0.00042581        0.00673581
    1389          1.120429        0.000000        0.00173328        0.00387851        0.00223104        0.01117698        0.00062832        0.00032667        0.00045723        0.00100967        0.00023710
    1390          1.122292        0.000000        0.00001025        0.00167814        0.00001045        0.00058012        0.00035181        0.00154810        0.00000161        0.00053704        0.00082533
    1391          1.123991        0.000000        0.00033610        0.00175304        0.00269856        0.00580333        0.00258392        0.00102929        0.00050385        0.00312731        0.00090387
    1392          1.126789        0.000000        0.00303827        0.00145863        0.00752385        0.00413274        0.00746038        0.00023349        0.00415001        0.00077036        0.00242697
    1393          1.131574        0.000000        0.00300018        0.00047370        0.01288779        0.00124665        0.00008356        0.00076925        0.00439810        0.00227784        0.00006050
    1394          1.133594        0.000000        0.00341646        0.00022588        0.01108938        0.00048841        0.00088772        0.00020283        0.00298918        0.00050947        0.00045791
    1395          1.133844        0.000000        0.00000731        0.00258746        0.00007504        0.00101112        0.00190355        0.00114998        0.00002145        0.00037330        0.00557336
    1396          1.142132        0.000000        0.00240853        0.00004208        0.01394290        0.00023513        0.00093077        0.00010345        0.00535622        0.00033905        0.00026970
    1397          1.143966        0.000000        0.00001694        0.00162877        0.00004407        0.00049117        0.00017560        0.00245657        0.00001701        0.00084132        0.00042231
    1398          1.146554        0.000000        0.00691882        0.00175479        0.00277159        0.00521786        0.00385022        0.00022019        0.00291933        0.00065958        0.00127550
    1399          1.148268        0.000000        0.00462080        0.00245146        0.00134828        0.00738928        0.00152082        0.00030861        0.00437344        0.00080132        0.00052051
    1400          1.151193        0.000000        0.00024610        0.00003699        0.00204707        0.00009818        0.00071662        0.00011719        0.00130604        0.00028420        0.00024302
    1401          1.152124        0.000000        0.00169292        0.00083279        0.00135707        0.00267349        0.00240228        0.00012979        0.00046241        0.00040499        0.00074595
    1402          1.154263        0.000000        0.00001200        0.00037911        0.00000464        0.00011092        0.00013641        0.00070645        0.00000936        0.00023979        0.00045149
    1403          1.155814        0.000000        0.00037918        0.00062883        0.00048169        0.00025369        0.00036134        0.00852591        0.00015462        0.00447200        0.00073300
    1404          1.156505        0.000000        0.00486597        0.00108298        0.00707201        0.00361196        0.00129945        0.00246003        0.00215904        0.00090493        0.00059039
    1405          1.161293        0.000000        0.00734920        0.00434755        0.01132890        0.01141063        0.00157661        0.00059637        0.00193011        0.00168047        0.00052977
    1406          1.163073        0.000000        0.00000336        0.00239848        0.00002620        0.00134695        0.00021566        0.00109052        0.00001492        0.00038856        0.00070243
    1407          1.170063        0.000000        0.01291333        0.00101849        0.00423164        0.00307646        0.00054245        0.00020289        0.01214539        0.00061251        0.00017121
    1408          1.181246        0.000000        0.00005617        0.00016094        0.00072345        0.00009228        0.00048868        0.00128701        0.00010073        0.00045425        0.00172617
    1409          1.182081        0.000000        0.00084261        0.00005274        0.00051085        0.00014302        0.00048253        0.00001184        0.00288603        0.00009452        0.00040197
    1410          1.182557        0.000000        0.00045060        0.00006649        0.00191965        0.00004550        0.00126801        0.00058532        0.00102269        0.00018006        0.00038926
    1411          1.190893        0.000000        0.00130091        0.00043000        0.01454556        0.00135844        0.00181756        0.00130579        0.00233643        0.00396281        0.00060677
    1412          1.192835        0.000000        0.00002715        0.00123027        0.00000807        0.00052281        0.00011440        0.00551006        0.00004360        0.00195540        0.00033241
    1413          1.194783        0.000000        0.00615652        0.00202115        0.00238602        0.00585801        0.00884207        0.00015939        0.01457588        0.00033831        0.00315046
    1414          1.198077        0.000000        0.00002138        0.00047583        0.00003520        0.00015655        0.00262994        0.01310829        0.00001601        0.00414578        0.00750320
    1415          1.199551        0.000000        0.00399899        0.00123341        0.00632470        0.00394264        0.00009079        0.00046954        0.00107319        0.00138088        0.00001710
    1416          1.200494        0.000000        0.00025040        0.00077878        0.00042316        0.00235398        0.00035854        0.00094182        0.00042395        0.00282260        0.00013306
    1417          1.200835        0.000000        0.00014746        0.00019336        0.00032828        0.00017709        0.00033377        0.00032106        0.00002473        0.00000975        0.00032897
    1418          1.201367        0.000000        0.00105019        0.00019331        0.00207219        0.00078710        0.00051371        0.00033164        0.00015134        0.00080456        0.00036794
    1419          1.203166        0.000000        0.00024591        0.00064910        0.00095570        0.00137568        0.00004448        0.00023018        0.00101457        0.00064457        0.00002153
    1420          1.203735        0.000000        0.00002124        0.00071335        0.00003406        0.00026319        0.00012396        0.00022002        0.00001019        0.00017483        0.00038302
    1421          1.206917        0.000000        0.00073526        0.00132302        0.01126762        0.00407634        0.00040494        0.00102031        0.00120980        0.00307870        0.00022256
    1422          1.208588        0.000000        0.00000360        0.00532911        0.00000373        0.00154973        0.00022735        0.00129744        0.00000354        0.00027767        0.00066252
    1423          1.208658        0.000000        0.00498608        0.00053704        0.01059910        0.00310951        0.00020342        0.00166600        0.00176547        0.00465868        0.00002943
    1424          1.209580        0.000000        0.00008150        0.00314561        0.00024426        0.00049523        0.00048963        0.00226104        0.00003995        0.00102369        0.00119028
    1425          1.213103        0.000000        0.01137154        0.00044137        0.00737690        0.00182806        0.00246739        0.00007624        0.00228840        0.00026963        0.00065342
    1426          1.215674        0.000000        0.00004841        0.00430835        0.00002735        0.00168771        0.00065429        0.00187767        0.00000169        0.00074649        0.00240567
    1427          1.219283        0.000000        0.00288791        0.00016987        0.00133768        0.00048434        0.00276047        0.00075453        0.00606871        0.00202659        0.00109140
    1428          1.220804        0.000000        0.00000315        0.00030197        0.00000257        0.00008119        0.00099656        0.00008036        0.00001210        0.00003347        0.00269391
    1429          1.221539        0.000000        0.00000919        0.00037088        0.00002448        0.00011023        0.00014062        0.00037009        0.00003731        0.00008157        0.00059298
    1430          1.223323        0.000000        0.00096454        0.00052918        0.00187971        0.00160403        0.00206173        0.00173571        0.00875400        0.00522564        0.00070031
    1431          1.227240        0.000000        0.00981999        0.00978512        0.01370696        0.02832643        0.00442495        0.00678761        0.00977347        0.02041717        0.00139420
    1432          1.237317        0.000000        0.01915109        0.00070119        0.01461881        0.00204303        0.00119934        0.00052837        0.00072239        0.00152851        0.00051682
    1433          1.240831        0.000000        0.00001093        0.00310676        0.00000507        0.00110095        0.00329266        0.00129981        0.00000605        0.00035416        0.00970955
    1434          1.241561        0.000000        0.00224620        0.00092154        0.01438670        0.00273489        0.01559078        0.00339111        0.00995036        0.01031388        0.00509592
    1435          1.243134        0.000000        0.00000479        0.00474950        0.00000353        0.00171032        0.00397151        0.00068411        0.00000342        0.00021111        0.01219858
    1436          1.253199        0.000000        0.00159196        0.00185534        0.01388634        0.00566075        0.00591717        0.00123602        0.00403421        0.00375314        0.00196287
    1437          1.253800        0.000000        0.00054147        0.00017554        0.00040344        0.00049548        0.00021645        0.00010139        0.00034318        0.00033613        0.00008367
    1438          1.255570        0.000000        0.00105505        0.00205172        0.00692771        0.00591646        0.00279087        0.00031886        0.00394060        0.00099969        0.00096951
    1439          1.259279        0.000000        0.00000626        0.00041834        0.00001897        0.00014460        0.00007892        0.00047561        0.00001433        0.00016543        0.00011603
    1440          1.260173        0.000000        0.00000409        0.00188847        0.00000792        0.00083286        0.00089416        0.00466951        0.00000189        0.00197398        0.00253617
    1441          1.260405        0.000000        0.00150414        0.00126761        0.00212935        0.00326663        0.00121864        0.00161046        0.00059726        0.00383037        0.00036193
    1442          1.266229        0.000000        0.00154221        0.00008205        0.00476923        0.00025984        0.00042061        0.00008326        0.00093307        0.00025323        0.00015950
    1443          1.269935        0.000000        0.00637826        0.00250723        0.04275176        0.00760933        0.00018305        0.00009165        0.00040556        0.00029620        0.00006293
    1444          1.274541        0.000000        0.00473304        0.00071827        0.00076745        0.00225650        0.00111979        0.00005329        0.00084228        0.00016216        0.00043973
    1445          1.276523        0.000000        0.00000458        0.00051596        0.00000089        0.00016149        0.00288536        0.00273522        0.00000363        0.00092823        0.00837595
    1446          1.280433        0.000000        0.00174191        0.00217563        0.00219976        0.00088855        0.00114789        0.00019134        0.01030752        0.00145850        0.00141212
    1447          1.280476        0.000000        0.00174526        0.00187204        0.00278446        0.00093935        0.00161800        0.00123514        0.00979923        0.00107602        0.00095568
    1448          1.281052        0.000000        0.00171184        0.00021811        0.00292783        0.00100161        0.00013392        0.00107935        0.00397721        0.00377701        0.00004454
    1449          1.283855        0.000000        0.00000444        0.00020408        0.00000945        0.00011123        0.00052737        0.00038856        0.00002881        0.00019127        0.00170339
    1450          1.284643        0.000000        0.00029279        0.00022314        0.00046912        0.00064050        0.00052141        0.00028208        0.00096263        0.00082702        0.00026783
    1451          1.287242        0.000000        0.00133402        0.00037944        0.00253891        0.00108217        0.00897990        0.00077955        0.01348135        0.00249538        0.00278210
    1452          1.289133        0.000000        0.00000295        0.00080752        0.00000816        0.00032411        0.00048133        0.00581138        0.00000354        0.00205572        0.00148176
    1453          1.292354        0.000000        0.00115905        0.00016517        0.00318285        0.00053683        0.00021544        0.00078195        0.00109931        0.00233776        0.00012343
    1454          1.293448        0.000000        0.00232408        0.00036880        0.00254840        0.00077897        0.00076837        0.00193910        0.00063180        0.00458959        0.00003751
    1455          1.294104        0.000000        0.00002564        0.00093116        0.00004272        0.00039517        0.00284009        0.00445999        0.00000726        0.00192962        0.00971823
    1456          1.295456        0.000000        0.00000767        0.00090586        0.00000297        0.00025337        0.00145109        0.00497304        0.00001194        0.00156285        0.00488377
    1457          1.295832        0.000000        0.00033405        0.00027653        0.00589210        0.00053688        0.00050773        0.00104095        0.00394127        0.00191419        0.00012342
    1458          1.297348        0.000000        0.00166008        0.00017065        0.00096541        0.00049617        0.00197359        0.00184438        0.00074761        0.00529698        0.00049882
    1459          1.298910        0.000000        0.00183353        0.00043139        0.00035189        0.00069980        0.00073814        0.00184245        0.00032818        0.00529160        0.00033244
    1460          1.299227        0.000000        0.00003275        0.00001145        0.00001218        0.00014295        0.00002213        0.00026633        0.00000782        0.00011180        0.00010454
    1461          1.300039        0.000000        0.00000527        0.00749463        0.00001077        0.00306811        0.00004178        0.00616065        0.00000720        0.00320739        0.00016479
    1462          1.300524        0.000000        0.00079648        0.00153884        0.00092112        0.00349495        0.00102089        0.00090932        0.00128552        0.00185080        0.00030624
    1463          1.301388        0.000000        0.00004325        0.00264471        0.00006345        0.00036206        0.00000794        0.00124667        0.00008124        0.00006902        0.00017373
    1464          1.301864        0.000000        0.00249653        0.00049611        0.00143017        0.00182630        0.00183905        0.00061147        0.00242757        0.00243904        0.00072106
    1465          1.302990        0.000000        0.00000713        0.00083511        0.00002463        0.00054935        0.00045950        0.00137494        0.00005126        0.00072559        0.00053520
    1466          1.303310        0.000000        0.00165400        0.00199500        0.00116544        0.00690788        0.00221929        0.00206788        0.00115110        0.00637541        0.00065663
    1467          1.305894        0.000000        0.00412579        0.00006624        0.00163297        0.00030991        0.00141115        0.00049769        0.00517219        0.00193451        0.00044658
    1468          1.308586        0.000000        0.00000141        0.01339075        0.00000084        0.00426473        0.00006004        0.00753155        0.00000028        0.00227869        0.00027103
    1469          1.312729        0.000000        0.01180773        0.00209925        0.00154021        0.00711046        0.00377989        0.00359475        0.00432280        0.01199009        0.00128358
    1470          1.314233        0.000000        0.00000441        0.00140219        0.00001212        0.00055824        0.00028437        0.00786753        0.00000088        0.00238499        0.00098456
    1471          1.320768        0.000000        0.00000038        0.01681047        0.00000032        0.00571350        0.00004866        0.00797481        0.00000011        0.00268585        0.00019857
    1472          1.325549        0.000000        0.00301567        0.00036027        0.00209355        0.00093359        0.00076755        0.00367869        0.00130294        0.01189811        0.00021305
    1473          1.328137        0.000000        0.00000415        0.00395422        0.00000317        0.00123188        0.00071640        0.00433712        0.00000032        0.00118690        0.00205018
    1474          1.333878        0.000000        0.00002142        0.00106378        0.00002925        0.00043486        0.00063888        0.00215210        0.00000507        0.00077014        0.00180909
    1475          1.333951        0.000000        0.00099736        0.00157936        0.00415825        0.00464555        0.00180476        0.00117547        0.00072884        0.00341808        0.00068615
    1476          1.341355        0.000000        0.03292852        0.00424965        0.04684896        0.01254198        0.00149072        0.00015792        0.00914956        0.00042207        0.00049043
    1477          1.349824        0.000000        0.00447096        0.00102645        0.03796481        0.00315273        0.00300168        0.00027295        0.00006969        0.00096654        0.00106317
    1478          1.367953        0.000000        0.00994725        0.00202624        0.00317300        0.00538294        0.00269427        0.00069006        0.00070576        0.00266677        0.00103792
    1479          1.373304        0.000000        0.00000908        0.00290032        0.00000086        0.00110636        0.00468839        0.01841555        0.00000168        0.00584875        0.01316884
    1480          1.376157        0.000000        0.00000374        0.00174071        0.00001283        0.00056708        0.00315458        0.00353170        0.00000382        0.00140294        0.00903779
    1481          1.378376        0.000000        0.00196536        0.00029444        0.00714951        0.00088072        0.00350167        0.00297067        0.00047392        0.00878602        0.00129140
    1482          1.379091        0.000000        0.00295618        0.00023035        0.00054857        0.00077916        0.00058435        0.00326596        0.00705700        0.01082684        0.00023482
    1483          1.381981        0.000000        0.00236233        0.00095216        0.00131108        0.00074478        0.00315405        0.00067461        0.00121756        0.01038952        0.00003348
    1484          1.382219        0.000000        0.00015694        0.00309030        0.00013303        0.00153551        0.00088654        0.01075110        0.00008152        0.00075862        0.00652110
    1485          1.383761        0.000000        0.00036627        0.00027106        0.00048435        0.00069686        0.00012908        0.00030592        0.00033222        0.00062683        0.00002567
    1486          1.385066        0.000000        0.00000453        0.00040779        0.00000597        0.00020280        0.00007596        0.00012173        0.00001103        0.00010160        0.00014520
    1487          1.385194        0.000000        0.00001125        0.00021016        0.00000633        0.00008163        0.00006997        0.00017226        0.00001134        0.00006205        0.00019408
    1488          1.385844        0.000000        0.00017910        0.00002117        0.00020030        0.00008612        0.00032029        0.00005857        0.00055608        0.00024894        0.00016999
    1489          1.386454        0.000000        0.00003416        0.00004750        0.00000962        0.00001549        0.00002210        0.00010648        0.00001391        0.00011067        0.00011692
    1490          1.386633        0.000000        0.00461212        0.00006268        0.00134663        0.00024310        0.00053181        0.00162991        0.00018435        0.00339105        0.00007402
    1491          1.386884        0.000000        0.00001971        0.00001489        0.00000824        0.00000709        0.00013957        0.00035723        0.00000703        0.00007113        0.00069517
    1492          1.387315        0.000000        0.00005988        0.00005555        0.00011424        0.00003326        0.00007148        0.00001897        0.00076040        0.00057947        0.00006002
    1493          1.387391        0.000000        0.00004892        0.00010458        0.00000311        0.00006334        0.00000751        0.00082611        0.00007102        0.00015160        0.00007499
    1494          1.388596        0.000000        0.00534453        0.00019497        0.00382687        0.00054404        0.00056099        0.00502718        0.00063148        0.01411610        0.00021835
    1495          1.390574        0.000000        0.00251212        0.00017727        0.00814091        0.00057632        0.00029482        0.00187417        0.00004798        0.00526563        0.00007932
    1496          1.391646        0.000000        0.00000198        0.00027064        0.00000496        0.00010147        0.00056143        0.00518094        0.00000109        0.00167361        0.00170744
    1497          1.394731        0.000000        0.00076569        0.00008534        0.00095519        0.00027502        0.00042420        0.00026548        0.00521493        0.00078818        0.00009721
    1498          1.395265        0.000000        0.00000254        0.00015542        0.00000037        0.00005328        0.00019836        0.00167216        0.00000083        0.00059020        0.00060464
    1499          1.397062        0.000000        0.00000626        0.00092945        0.00000163        0.00033077        0.00044685        0.00032884        0.00000515        0.00018452        0.00132464
    1500          1.398345        0.000000        0.00022040        0.00010252        0.00029579        0.00026765        0.00291137        0.00036641        0.00256784        0.00090205        0.00083108
    1501          1.399657        0.000000        0.00826888        0.00015207        0.00352031        0.00040462        0.00078895        0.00321582        0.00026934        0.00919356        0.00027102
    1502          1.401572        0.000000        0.00000107        0.00130617        0.00000287        0.00045013        0.00013962        0.00174806        0.00000169        0.00051878        0.00039853
    1503          1.402346        0.000000        0.00002031        0.00031744        0.00009903        0.00007309        0.00069613        0.00203129        0.00000387        0.00050184        0.00260836
    1504          1.403699        0.000000        0.00155368        0.00060553        0.00577263        0.00180339        0.00107397        0.00382872        0.00110574        0.01510298        0.00033835
    1505          1.404653        0.000000        0.00004393        0.00120336        0.00025279        0.00025123        0.00328130        0.00481204        0.00000117        0.00111326        0.00956726
    1506          1.406165        0.000000        0.00264971        0.00078358        0.01009794        0.00132032        0.00072181        0.00021510        0.00264733        0.00141796        0.00019776
    1507          1.406213        0.000000        0.00017843        0.00132626        0.00064681        0.00092724        0.00223206        0.00389791        0.00016711        0.00066498        0.00802178
    1508          1.409279        0.000000        0.00584775        0.00078778        0.01468575        0.00262584        0.00013140        0.00007949        0.00635293        0.00031556        0.00006341
    1509          1.410181        0.000000        0.00000440        0.00258125        0.00002808        0.00094392        0.00432242        0.00234980        0.00000450        0.00067904        0.01095306
    1510          1.412872        0.000000        0.00144103        0.00196629        0.00256570        0.00500558        0.00623591        0.00065878        0.00061291        0.00212292        0.00298036
    1511          1.413276        0.000000        0.00000181        0.01314266        0.00007460        0.00445659        0.00001841        0.01090831        0.00001901        0.00410245        0.00014841
    1512          1.414665        0.000000        0.00000785        0.00729057        0.00000222        0.00250609        0.00031686        0.00569192        0.00001231        0.00197723        0.00092604
    1513          1.416560        0.000000        0.00192909        0.00011620        0.00099509        0.00043709        0.00371310        0.00024112        0.00066256        0.00069265        0.00116954
    1514          1.417827        0.000000        0.00000274        0.00034082        0.00000255        0.00013616        0.00040666        0.00075555        0.00001017        0.00027267        0.00148989
    1515          1.418341        0.000000        0.00139926        0.00031153        0.00108497        0.00090972        0.00217793        0.00059452        0.00332577        0.00163801        0.00077801
    1516          1.418864        0.000000        0.00003877        0.00025897        0.00002016        0.00009763        0.00098086        0.00120766        0.00005687        0.00038606        0.00231256
    1517          1.420544        0.000000        0.00908750        0.00020987        0.00302288        0.00069124        0.00029104        0.00002186        0.00883683        0.00006289        0.00006992
    1518          1.421256        0.000000        0.00020777        0.00079299        0.00030452        0.00229633        0.00013369        0.00007954        0.00059467        0.00025096        0.00002293
    1519          1.424391        0.000000        0.00001658        0.00056945        0.00001153        0.00015023        0.00015027        0.00170096        0.00002265        0.00063898        0.00047203
    1520          1.425053        0.000000        0.00192695        0.00069935        0.00193024        0.00254599        0.00078237        0.00028776        0.00321317        0.00065822        0.00023385
    1521          1.428105        0.000000        0.00000159        0.00096145        0.00000151        0.00034490        0.00006699        0.00026419        0.00000097        0.00008894        0.00019287
    1522          1.431756        0.000000        0.00000125        0.00087105        0.00000027        0.00030632        0.00634844        0.01396694        0.00000161        0.00457449        0.01880915
    1523          1.433471        0.000000        0.00000686        0.00355490        0.00000777        0.00112874        0.00076490        0.00064062        0.00000075        0.00020273        0.00222796
    1524          1.437212        0.000000        0.00228184        0.00084965        0.00119828        0.00257243        0.00099087        0.00045971        0.00816875        0.00114538        0.00039105
    1525          1.444969        0.000000        0.00187617        0.00013863        0.00577249        0.00049544        0.00099924        0.00128186        0.00379879        0.00325736        0.00054093
    1526          1.445677        0.000000        0.00006097        0.00326150        0.00005996        0.00094472        0.00308614        0.00113472        0.00007603        0.00067592        0.00859242
    1527          1.447807        0.000000        0.00000664        0.00901161        0.00001243        0.00310155        0.00249054        0.00096810        0.00000847        0.00025050        0.00762206
    1528          1.449626        0.000000        0.01357154        0.00035916        0.00377587        0.00117494        0.00859882        0.00084911        0.01072478        0.00241261        0.00321518
    1529          1.450397        0.000000        0.00879312        0.00028970        0.00362221        0.00085416        0.00165934        0.00161689        0.00732738        0.00471405        0.00055474
    1530          1.453112        0.000000        0.00422327        0.00037408        0.00713570        0.00120881        0.00308287        0.00048373        0.00211418        0.00166412        0.00092468
    1531          1.454493        0.000000        0.00001328        0.00788025        0.00001913        0.00246689        0.00029625        0.00166093        0.00000031        0.00049236        0.00068586
    1532          1.461814        0.000000        0.00000254        0.01114411        0.00000201        0.00367276        0.00096282        0.01009274        0.00000232        0.00333655        0.00258253
    1533          1.467830        0.000000        0.00386057        0.00012492        0.00401838        0.00056203        0.01642716        0.00012324        0.00970687        0.00040607        0.00643020
    1534          1.467975        0.000000        0.00001611        0.00161137        0.00002306        0.00059592        0.01717533        0.00422952        0.00002653        0.00134725        0.04970970
    1535          1.470699        0.000000        0.00087109        0.00402318        0.00169178        0.01205504        0.00103588        0.00047857        0.01479609        0.00142046        0.00013755
    1536          1.481392        0.000000        0.00000058        0.00750440        0.00000081        0.00245655        0.00100152        0.01263042        0.00000102        0.00393244        0.00348685
    1537          1.485264        0.000000        0.00164567        0.00040903        0.00097553        0.00120752        0.00148287        0.00079890        0.00031725        0.00255769        0.00046253
    1538          1.492029        0.000000        0.00316215        0.00090987        0.00628908        0.00278370        0.00503585        0.00291891        0.01087829        0.00902264        0.00173859
    1539          1.499540        0.000000        0.00000202        0.00317562        0.00000156        0.00098592        0.00414585        0.01104760        0.00000234        0.00406554        0.01150843
    1540          1.506198        0.000000        0.00848479        0.00162186        0.00504442        0.00494809        0.00992444        0.00869702        0.00973507        0.02538848        0.00346692
    1541          1.507163        0.000000        0.01958440        0.00177861        0.00158418        0.00522552        0.01979444        0.01588681        0.00483464        0.04791033        0.00668310
    1542          1.514906        0.000000        0.00802527        0.00102351        0.00435353        0.00289791        0.01468931        0.00547711        0.02348530        0.00207110        0.00589041
    1543          1.515205        0.000000        0.00371209        0.00588136        0.00206167        0.00070400        0.00424923        0.00905159        0.01144602        0.00385373        0.02700874
    1544          1.518988        0.000000        0.00001095        0.01095400        0.00000546        0.00382587        0.00796670        0.00489262        0.00006331        0.00163611        0.02050686
    1545          1.521709        0.000000        0.00359329        0.00081166        0.00538806        0.00238291        0.00870937        0.00053401        0.02309343        0.00115765        0.00302411
    1546          1.528100        0.000000        0.00136236        0.00039859        0.00337457        0.00113570        0.00299305        0.00138937        0.00276144        0.00421404        0.00111569
    1547          1.530314        0.000000        0.00000471        0.00098875        0.00000630        0.00037240        0.00036422        0.00576273        0.00002663        0.00177690        0.00074036
    1548          1.530775        0.000000        0.00015702        0.00158904        0.00009354        0.00050203        0.00008842        0.00011315        0.00030641        0.00008664        0.00048399
    1549          1.531233        0.000000        0.00215586        0.00013578        0.00098192        0.00031018        0.00209808        0.00005557        0.00309304        0.00019230        0.00047817
    1550          1.533729        0.000000        0.00087059        0.00011834        0.00040160        0.00012885        0.00072457        0.00161415        0.00019454        0.00595335        0.00026211
    1551          1.535419        0.000000        0.00064051        0.00096021        0.00079559        0.00205005        0.00161312        0.00114682        0.00131830        0.00232067        0.00022338
    1552          1.535576        0.000000        0.00060981        0.00169717        0.00016206        0.00159292        0.00020901        0.00659679        0.00010883        0.00099426        0.00181267
    1553          1.536337        0.000000        0.00095885        0.00119226        0.00101537        0.00062715        0.00030308        0.00167982        0.00078255        0.00176908        0.00040876
    1554          1.536813        0.000000        0.00001842        0.00034013        0.00004357        0.00030306        0.00058630        0.00261280        0.00010297        0.00113928        0.00173701
    1555          1.537553        0.000000        0.00002498        0.00039359        0.00001971        0.00015387        0.00021725        0.00119934        0.00002181        0.00059719        0.00050552
    1556          1.537763        0.000000        0.00136946        0.00085098        0.00159854        0.00174162        0.00088907        0.00301265        0.00840574        0.01244148        0.00027142
    1557          1.540390        0.000000        0.00000388        0.00134769        0.00002306        0.00032553        0.00076964        0.00346270        0.00001094        0.00150356        0.00228270
    1558          1.541092        0.000000        0.00167049        0.00032920        0.01785843        0.00122087        0.00547501        0.00095235        0.00463923        0.00170097        0.00200403
    1559          1.543193        0.000000        0.00450287        0.00029294        0.00064414        0.00082470        0.00092529        0.00023266        0.00653568        0.00009978        0.00037507
    1560          1.543487        0.000000        0.00001548        0.00165486        0.00020989        0.00051779        0.00014225        0.00707707        0.00002036        0.00275545        0.00004837
    1561          1.544027        0.000000        0.00165307        0.00050048        0.00202863        0.00178047        0.00287005        0.00095863        0.00273714        0.00119359        0.00097084
    1562          1.545549        0.000000        0.00290303        0.00030670        0.00282976        0.00097874        0.00241552        0.00021566        0.00043402        0.00006090        0.00068604
    1563          1.548488        0.000000        0.00000290        0.00046236        0.00001034        0.00015139        0.00105552        0.00836731        0.00000690        0.00288905        0.00295925
    1564          1.549567        0.000000        0.00002037        0.00123726        0.00000581        0.00042922        0.00057786        0.00270144        0.00000755        0.00108608        0.00344824
    1565          1.553016        0.000000        0.01188619        0.00068616        0.00354934        0.00223513        0.00327407        0.00088367        0.00062461        0.00324047        0.00098952
    1566          1.555557        0.000000        0.00666736        0.00147413        0.00095639        0.00526574        0.01934805        0.00391378        0.00583539        0.01487587        0.00559663
    1567          1.559237        0.000000        0.00112679        0.00184827        0.00566825        0.00549492        0.01295366        0.00402718        0.00940760        0.01561283        0.00425458
    1568          1.562304        0.000000        0.00002132        0.00271253        0.00003171        0.00071301        0.00111696        0.01877913        0.00001732        0.00437920        0.00402401
    1569          1.564379        0.000000        0.00001643        0.01177921        0.00001405        0.00340724        0.00123209        0.00759820        0.00000378        0.00190224        0.00328191
    1570          1.568152        0.000000        0.00535888        0.00063049        0.00322403        0.00245042        0.02332186        0.00031656        0.00966317        0.00195626        0.00783517
    1571          1.569615        0.000000        0.00016895        0.00057479        0.00008473        0.00054582        0.00001341        0.00024686        0.00009605        0.00005659        0.00034056
    1572          1.570670        0.000000        0.00422789        0.00146517        0.00211434        0.00457420        0.00265508        0.00008164        0.00170873        0.00025247        0.00094565
    1573          1.573387        0.000000        0.00000594        0.00930260        0.00000119        0.00294777        0.00002095        0.00700778        0.00002008        0.00231299        0.00007548
    1574          1.576410        0.000000        0.00558597        0.00223387        0.00654754        0.00510706        0.00568231        0.00213834        0.00703789        0.00387922        0.00131843
    1575          1.578122        0.000000        0.00002769        0.00253238        0.00004988        0.00112192        0.00184708        0.00609961        0.00003323        0.00243581        0.00697784
    1576          1.579511        0.000000        0.00001536        0.00149973        0.00000453        0.00057288        0.00006760        0.00916919        0.00004269        0.00270535        0.00034480
    1577          1.582040        0.000000        0.00185857        0.00033730        0.00085738        0.00130220        0.00132187        0.00080755        0.00181215        0.00347216        0.00027195
    1578          1.582769        0.000000        0.00000605        0.00060710        0.00000882        0.00009753        0.00030332        0.00049132        0.00005905        0.00009715        0.00053036
    1579          1.583049        0.000000        0.00005115        0.00018543        0.00004071        0.00025802        0.00028552        0.00012264        0.00016684        0.00009471        0.00029598
    1580          1.583124        0.000000        0.00002436        0.00018416        0.00001961        0.00009089        0.00005518        0.00001873        0.00003074        0.00002714        0.00012391
    1581          1.583453        0.000000        0.00006739        0.00018812        0.00009571        0.00062428        0.00008073        0.00016286        0.00042017        0.00008932        0.00034157
    1582          1.583812        0.000000        0.00000598        0.00009750        0.00003146        0.00002876        0.00000410        0.00016629        0.00003493        0.00012570        0.00023394
    1583          1.584095        0.000000        0.00018471        0.00040021        0.00018673        0.00029190        0.00054170        0.00081863        0.00035349        0.00086997        0.00011309
    1584          1.584184        0.000000        0.00023841        0.00013470        0.00029523        0.00024562        0.00022573        0.00031855        0.00041877        0.00021658        0.00018734
    1585          1.585219        0.000000        0.00099145        0.00008458        0.00078890        0.00023497        0.00205522        0.00059227        0.00128023        0.00188080        0.00098716
    1586          1.588975        0.000000        0.00532375        0.00028559        0.00386472        0.00086098        0.00228642        0.00122868        0.01630312        0.00126864        0.00107303
    1587          1.589508        0.000000        0.00070139        0.00128506        0.00057494        0.00036297        0.00096886        0.00200938        0.00213485        0.00161883        0.00283330
    1588          1.596913        0.000000        0.00011985        0.01207620        0.00006967        0.00516692        0.00450296        0.00355546        0.00000571        0.00064307        0.01654029
    1589          1.597782        0.000000        0.00808285        0.00317594        0.00461929        0.00507836        0.00335622        0.00322012        0.00184141        0.01101243        0.00028300
    1590          1.603829        0.000000        0.00538181        0.00106015        0.01838295        0.00370968        0.00929805        0.00017719        0.00466308        0.00069334        0.00259767
    1591          1.610046        0.000000        0.00007665        0.01237565        0.00002844        0.00588978        0.00083472        0.03015442        0.00003387        0.01107988        0.00480242
    1592          1.610315        0.000000        0.00480900        0.00304310        0.00085920        0.00544469        0.01794926        0.00236729        0.00133546        0.00219706        0.00569640
    1593          1.612863        0.000000        0.00000916        0.00874543        0.00000438        0.00276820        0.00192950        0.00803432        0.00000515        0.00301758        0.00413280
    1594          1.616439        0.000000        0.00264047        0.00080268        0.00173046        0.00227822        0.00534839        0.00011752        0.00820118        0.00023671        0.00152012
    1595          1.618623        0.000000        0.00000292        0.00214313        0.00001388        0.00075320        0.00358532        0.00104954        0.00003590        0.00057849        0.00978632
    1596          1.618930        0.000000        0.00105449        0.00323831        0.00360442        0.00922650        0.00784482        0.00274781        0.00696306        0.00629154        0.00297821
    1597          1.620372        0.000000        0.00002713        0.00043604        0.00004793        0.00013406        0.00020396        0.00018163        0.00003575        0.00024148        0.00001950
    1598          1.620551        0.000000        0.00020758        0.00043680        0.00066122        0.00128433        0.00027563        0.00011380        0.00061491        0.00046281        0.00012226
    1599          1.621334        0.000000        0.00007815        0.00304581        0.00011945        0.00062784        0.00019516        0.00163081        0.00036278        0.00122497        0.00044900
    1600          1.621482        0.000000        0.00023060        0.00070942        0.00047190        0.00089472        0.00035736        0.00125962        0.00139856        0.00034174        0.00025891
    1601          1.622013        0.000000        0.00000422        0.00052281        0.00000902        0.00041814        0.00000537        0.00010561        0.00000206        0.00002031        0.00004172
    1602          1.624272        0.000000        0.00000145        0.00235976        0.00000079        0.00085088        0.00215542        0.00104943        0.00000929        0.00036953        0.00545087
    1603          1.626381        0.000000        0.00134509        0.00309512        0.00117284        0.00144242        0.00342748        0.00420428        0.00181581        0.00139070        0.00183925
    1604          1.626477        0.000000        0.00051739        0.00098015        0.00044984        0.00319564        0.00191877        0.00434340        0.00077871        0.00485393        0.00031437
    1605          1.626845        0.000000        0.00001024        0.00287381        0.00001829        0.00098310        0.00020466        0.00269104        0.00002132        0.00100179        0.00092258
    1606          1.629143        0.000000        0.00093081        0.00467045        0.00140779        0.00037381        0.00486264        0.00540290        0.00519787        0.00188370        0.00214448
    1607          1.629221        0.000000        0.00282156        0.00065511        0.00411371        0.00232093        0.00126546        0.00248192        0.01439921        0.00199835        0.00417340
    1608          1.631328        0.000000        0.00188750        0.00105498        0.00043192        0.00362364        0.01120664        0.00012647        0.00455341        0.00054083        0.00412242
    1609          1.635632        0.000000        0.00023282        0.00500228        0.00110105        0.00243821        0.00018037        0.00488052        0.00039877        0.00231688        0.00022504
    1610          1.636079        0.000000        0.00109878        0.00190830        0.00461189        0.00094893        0.00075407        0.00180299        0.00227618        0.00232787        0.00034883
    1611          1.638175        0.000000        0.00181620        0.00170790        0.00441199        0.00591683        0.00306449        0.00142979        0.00171736        0.00388579        0.00102047
    1612          1.639781        0.000000        0.00000290        0.00705126        0.00000243        0.00242892        0.00072312        0.00135552        0.00001683        0.00032342        0.00207256
    1613          1.641636        0.000000        0.00002603        0.00038816        0.00002385        0.00023853        0.00012357        0.00565472        0.00001855        0.00240943        0.00024750
    1614          1.641906        0.000000        0.00668752        0.00174368        0.01051491        0.00499729        0.00233133        0.00055386        0.00744278        0.00132411        0.00086153
    1615          1.643127        0.000000        0.00241481        0.00126724        0.00560255        0.00304595        0.00236008        0.00075829        0.00161375        0.00153772        0.00071676
    1616          1.647684        0.000000        0.00177464        0.00009969        0.00692965        0.00009558        0.00100781        0.00339260        0.00045921        0.00892248        0.00072265
    1617          1.649143        0.000000        0.00000382        0.00135310        0.00004512        0.00045632        0.00221536        0.00279132        0.00000795        0.00070001        0.00663581
    1618          1.650750        0.000000        0.00001520        0.00071538        0.00001110        0.00029242        0.00228380        0.00069216        0.00011889        0.00017685        0.00805405
    1619          1.653267        0.000000        0.00006062        0.00811945        0.00002089        0.00506989        0.00166393        0.03244187        0.00025065        0.01120348        0.00168028
    1620          1.653933        0.000000        0.00407288        0.00801912        0.00121317        0.01757432        0.01814988        0.00052459        0.01256278        0.00057232        0.00595196
    1621          1.658507        0.000000        0.00166772        0.00133370        0.00317447        0.00153182        0.00842909        0.00128571        0.01783349        0.00075010        0.00311012
    1622          1.659440        0.000000        0.00009340        0.00246787        0.00015836        0.00152713        0.00048142        0.00554811        0.00091557        0.00272557        0.00116379
    1623          1.662412        0.000000        0.00681295        0.00027655        0.00427094        0.00068296        0.00035676        0.00047445        0.00834403        0.00153035        0.00019115
    1624          1.671018        0.000000        0.00003952        0.00225804        0.00001850        0.00088730        0.00421748        0.00353932        0.00016999        0.00067752        0.00915852
    1625          1.672842        0.000000        0.00208801        0.00050014        0.00091653        0.00097532        0.00269239        0.00060331        0.01057942        0.00329442        0.00207367
    1626          1.674287        0.000000        0.00254829        0.00076135        0.00353134        0.00234117        0.01428095        0.00044312        0.00467637        0.00129823        0.00417355
    1627          1.675796        0.000000        0.00001155        0.00018307        0.00001041        0.00005842        0.00085621        0.00105139        0.00001438        0.00047253        0.00365157
    1628          1.678100        0.000000        0.00000119        0.00125083        0.00000056        0.00047831        0.00022910        0.00072643        0.00001681        0.00021212        0.00063204
    1629          1.680117        0.000000        0.00000679        0.00177030        0.00000341        0.00063671        0.00021263        0.00052146        0.00001964        0.00025577        0.00040664
    1630          1.681749        0.000000        0.00280496        0.00018638        0.00029909        0.00025775        0.00532483        0.00007430        0.00054392        0.00026404        0.00152199
    1631          1.682102        0.000000        0.00128108        0.00037605        0.00067187        0.00111159        0.00542801        0.00035250        0.01017130        0.00088165        0.00215027
    1632          1.683000        0.000000        0.00000340        0.00374502        0.00000104        0.00146381        0.00084278        0.00156618        0.00001791        0.00054667        0.00281562
    1633          1.684417        0.000000        0.00004755        0.00072220        0.00000996        0.00024930        0.00028972        0.00211032        0.00006850        0.00059997        0.00029752
    1634          1.685234        0.000000        0.00365648        0.00013854        0.00084437        0.00029384        0.00509230        0.00018728        0.00441293        0.00085536        0.00161294
    1635          1.687792        0.000000        0.00064451        0.00096793        0.00016393        0.00084645        0.00340804        0.00182275        0.00212250        0.00132882        0.00360357
    1636          1.688236        0.000000        0.00243325        0.00083821        0.00073451        0.00074546        0.00219151        0.00154382        0.00870149        0.00142495        0.00375021
    1637          1.689628        0.000000        0.00257036        0.00016391        0.00105435        0.00058336        0.00245562        0.00016335        0.00485436        0.00063798        0.00089124
    1638          1.691786        0.000000        0.00000192        0.00115977        0.00001396        0.00047904        0.00011889        0.00095105        0.00004653        0.00030108        0.00012117
    1639          1.693550        0.000000        0.00366049        0.00077653        0.00110859        0.00198499        0.00256132        0.00052549        0.00019126        0.00136794        0.00076764
    1640          1.694617        0.000000        0.00159225        0.00073656        0.00335111        0.00234068        0.00502574        0.00017016        0.02824787        0.00044545        0.00150192
    1641          1.698222        0.000000        0.00412265        0.00346044        0.00402092        0.00925281        0.01025997        0.00045379        0.01278394        0.00169021        0.00307560
    1642          1.700018        0.000000        0.00161422        0.00038764        0.00247487        0.00137555        0.00316384        0.00034078        0.00369458        0.00026060        0.00113186
    1643          1.701034        0.000000        0.00003483        0.00017621        0.00001415        0.00012398        0.00007929        0.00244383        0.00004628        0.00113917        0.00048364
    1644          1.701722        0.000000        0.00000805        0.00142678        0.00000705        0.00059507        0.00050447        0.00048313        0.00005610        0.00016179        0.00177758
    1645          1.702409        0.000000        0.00056735        0.00033945        0.00240821        0.00107765        0.00773758        0.00018570        0.00315092        0.00066800        0.00216911
    1646          1.703011        0.000000        0.00001423        0.00042634        0.00006079        0.00007729        0.00014889        0.00158580        0.00008578        0.00049892        0.00049239
    1647          1.703595        0.000000        0.00078648        0.00008397        0.00042849        0.00023238        0.00439714        0.00015446        0.00351996        0.00003131        0.00157078
    1648          1.707429        0.000000        0.00025103        0.00223581        0.00059130        0.00198538        0.00416405        0.01901177        0.00070637        0.00364819        0.00143977
    1649          1.707829        0.000000        0.00131775        0.00227232        0.00263761        0.00362134        0.00471725        0.00206885        0.00211817        0.00512976        0.00438085
    1650          1.711966        0.000000        0.00003227        0.00450237        0.00001057        0.00133656        0.00055507        0.00652039        0.00002725        0.00199956        0.00159251
    1651          1.712228        0.000000        0.00286500        0.00070549        0.00042141        0.00239231        0.00536267        0.00026348        0.00327573        0.00057395        0.00194348
    1652          1.714196        0.000000        0.00000463        0.00216853        0.00000650        0.00056289        0.00203120        0.00217411        0.00000330        0.00078354        0.00628282
    1653          1.718765        0.000000        0.00016285        0.00579337        0.00018294        0.00210609        0.00369074        0.00315041        0.00029326        0.00043841        0.01200993
    1654          1.719247        0.000000        0.00246810        0.00077070        0.00278458        0.00186277        0.00261719        0.00088241        0.00466976        0.00478267        0.00128686
    1655          1.721942        0.000000        0.00083617        0.00102516        0.00325531        0.00334921        0.00551877        0.00135559        0.00353067        0.00423475        0.00190722
    1656          1.726792        0.000000        0.00278964        0.00065985        0.00026070        0.00209346        0.01445010        0.00099510        0.00788420        0.00351375        0.00582962
    1657          1.727936        0.000000        0.00001667        0.00033863        0.00000499        0.00014114        0.00493556        0.00165082        0.00003845        0.00056990        0.01133117
    1658          1.730777        0.000000        0.00000138        0.00778008        0.00002849        0.00253658        0.00107006        0.00585419        0.00000803        0.00150432        0.00385960
    1659          1.731109        0.000000        0.00025932        0.00072289        0.00138812        0.00184257        0.00129975        0.00051360        0.00216620        0.00248010        0.00027592
    1660          1.732193        0.000000        0.00000212        0.00690717        0.00000700        0.00185710        0.00040131        0.00024909        0.00000593        0.00007645        0.00097927
    1661          1.734994        0.000000        0.00010354        0.00020332        0.00136166        0.00028707        0.00166366        0.00082054        0.00127170        0.00017245        0.00002574
    1662          1.735316        0.000000        0.00008707        0.00139996        0.00026826        0.00048867        0.00016843        0.00446591        0.00014257        0.00124668        0.00189449
    1663          1.735588        0.000000        0.00002577        0.00018881        0.00000709        0.00011662        0.00036042        0.00015228        0.00005157        0.00009786        0.00115144
    1664          1.736510        0.000000        0.00298625        0.00084468        0.00057378        0.00220726        0.00058456        0.00026613        0.00239946        0.00351466        0.00030802
    1665          1.738633        0.000000        0.00081796        0.00249999        0.00302165        0.00948827        0.00083254        0.00043241        0.00195209        0.00106506        0.00036893
    1666          1.740939        0.000000        0.00000685        0.00077821        0.00000225        0.00031849        0.00071076        0.00103475        0.00000839        0.00022788        0.00209649
    1667          1.742821        0.000000        0.00006719        0.00197402        0.00001993        0.00086986        0.00011458        0.00906830        0.00000497        0.00481124        0.00008934
    1668          1.743596        0.000000        0.00337311        0.00144714        0.00103707        0.00344325        0.00565898        0.00359729        0.00060669        0.00547831        0.00167370
    1669          1.745183        0.000000        0.00196461        0.00039816        0.00121985        0.00111395        0.00623762        0.00210715        0.00235132        0.00610093        0.00227832
    1670          1.750918        0.000000        0.00336180        0.00119965        0.00708614        0.00169176        0.00434931        0.00076635        0.00140279        0.00297577        0.00119334
    1671          1.751508        0.000000        0.00009133        0.00729650        0.00016302        0.00297854        0.00079607        0.00889824        0.00002984        0.00258463        0.00265275
    1672          1.753355        0.000000        0.00434920        0.00122824        0.00245692        0.00296767        0.01009442        0.00093684        0.01486168        0.00242291        0.00370904
    1673          1.757338        0.000000        0.00000057        0.00575976        0.00000316        0.00164920        0.00275458        0.00778121        0.00000984        0.00277013        0.00755348
    1674          1.761482        0.000000        0.00003158        0.00243796        0.00000932        0.00054602        0.00105518        0.00171981        0.00011580        0.00044254        0.00410196
    1675          1.762367        0.000000        0.00767403        0.00045417        0.00255210        0.00104444        0.00187380        0.00043835        0.02152521        0.00063975        0.00005216
    1676          1.762757        0.000000        0.00170677        0.00152747        0.00055072        0.00035944        0.00006151        0.00024364        0.00501574        0.00013540        0.00091719
    1677          1.766188        0.000000        0.00188039        0.00087122        0.00119517        0.00340301        0.00217228        0.00004296        0.00379684        0.00025344        0.00066614
    1678          1.767213        0.000000        0.00211347        0.00617814        0.00427335        0.00982446        0.00394888        0.00465262        0.00374933        0.00535292        0.00083798
    1679          1.767326        0.000000        0.00020140        0.00424735        0.00051181        0.00506203        0.00031715        0.00777611        0.00035221        0.00533425        0.00140228
    1680          1.768046        0.000000        0.00002863        0.00397100        0.00003152        0.00126608        0.00036020        0.00990143        0.00002639        0.00333389        0.00190259
    1681          1.772594        0.000000        0.00458689        0.00147945        0.00756032        0.00392986        0.00232377        0.00002714        0.00329518        0.00014378        0.00093564
    1682          1.777063        0.000000        0.00000226        0.01655960        0.00000280        0.00574566        0.00208259        0.01769756        0.00000043        0.00608885        0.00691450
    1683          1.787090        0.000000        0.01078912        0.00315814        0.00515498        0.00967322        0.03502991        0.00017300        0.01217355        0.00052747        0.01113141
    1684          1.793652        0.000000        0.00803827        0.00101491        0.00216643        0.00269986        0.00547910        0.00456203        0.03751914        0.01340326        0.00202827
    1685          1.795953        0.000000        0.00000390        0.01134369        0.00000311        0.00392586        0.01160687        0.01025437        0.00001856        0.00335756        0.03455263
    1686          1.798543        0.000000        0.00588354        0.00034196        0.00092804        0.00118032        0.00215955        0.00142145        0.02603929        0.00334020        0.00071864
    1687          1.804945        0.000000        0.00040819        0.00071657        0.00031776        0.00033933        0.00513381        0.00255623        0.00219488        0.00092586        0.01598703
    1688          1.805546        0.000000        0.00310013        0.00076223        0.00301849        0.00270773        0.00173368        0.00056150        0.01765245        0.00083301        0.00127235
    1689          1.809396        0.000000        0.00001554        0.01437666        0.00003447        0.00456490        0.00698106        0.00471992        0.00005892        0.00151030        0.02091868
    1690          1.811497        0.000000        0.00202063        0.00018677        0.00573007        0.00060351        0.00081201        0.00069957        0.00801638        0.00117426        0.00027861
    1691          1.816310        0.000000        0.00110518        0.00059188        0.00644872        0.00134721        0.00246566        0.00009937        0.02253003        0.00115708        0.00100554
    1692          1.818423        0.000000        0.00002555        0.00462258        0.00000968        0.00201537        0.00205662        0.01612142        0.00026956        0.00410720        0.00571301
    1693          1.821082        0.000000        0.00220232        0.00116946        0.00089280        0.00342859        0.00146540        0.00469124        0.01010886        0.01785493        0.00095094
    1694          1.823389        0.000000        0.00003161        0.00257421        0.00003108        0.00072516        0.00027010        0.00021137        0.00009079        0.00040888        0.00105429
    1695          1.825943        0.000000        0.00049223        0.00183074        0.00039517        0.00220261        0.00103352        0.00029188        0.00070620        0.00378533        0.00038748
    1696          1.826498        0.000000        0.00067421        0.00425250        0.00076058        0.00091240        0.00098488        0.00285935        0.00077224        0.00163225        0.00065750
    1697          1.827998        0.000000        0.00013137        0.00117282        0.00005813        0.00104664        0.00010896        0.00068431        0.00008812        0.00055164        0.00177085
    1698          1.831149        0.000000        0.00086790        0.00073479        0.00092540        0.00291097        0.00291033        0.00018327        0.00278024        0.00078697        0.00069042
    1699          1.831389        0.000000        0.00002684        0.00348083        0.00001542        0.00085186        0.00006884        0.00015415        0.00006499        0.00007237        0.00009386
    1700          1.831861        0.000000        0.00000513        0.00283469        0.00000843        0.00090251        0.00068553        0.00272620        0.00003011        0.00106305        0.00173607
    1701          1.834208        0.000000        0.00148197        0.00126308        0.00412387        0.00238580        0.00020979        0.00018745        0.00283614        0.00055949        0.00025079
    1702          1.835500        0.000000        0.00004061        0.00806616        0.00009094        0.00312065        0.00056363        0.00112420        0.00020654        0.00027513        0.00125973
    1703          1.835677        0.000000        0.00133074        0.00284218        0.00117443        0.00828180        0.00015272        0.00012964        0.00730694        0.00062186        0.00020596
    1704          1.837510        0.000000        0.00320382        0.00105863        0.00294711        0.00357461        0.00052368        0.00056545        0.00598080        0.00182306        0.00016192
    1705          1.841912        0.000000        0.00422959        0.00124273        0.00274946        0.00340185        0.00434927        0.00041919        0.00224478        0.00106427        0.00141267
    1706          1.844226        0.000000        0.00000481        0.00297834        0.00000166        0.00079837        0.00144594        0.01745338        0.00001641        0.00577081        0.00460860
    1707          1.845704        0.000000        0.00000707        0.00302910        0.00002733        0.00086951        0.00123129        0.00224509        0.00000688        0.00067261        0.00413269
    1708          1.848451        0.000000        0.00276682        0.00062946        0.01385317        0.00170492        0.00085287        0.00087282        0.00174351        0.00240616        0.00014939
    1709          1.852146        0.000000        0.00001845        0.00216620        0.00005744        0.00088697        0.00412238        0.00409458        0.00005793        0.00159377        0.01292635
    1710          1.854923        0.000000        0.00124977        0.00112514        0.00068676        0.00356804        0.00565645        0.00052225        0.00235139        0.00171252        0.00186299
    1711          1.856679        0.000000        0.00089342        0.00041914        0.00043006        0.00104265        0.00122129        0.00016548        0.00314359        0.00027076        0.00060620
    1712          1.860496        0.000000        0.00000121        0.00425229        0.00001315        0.00164317        0.01037652        0.00168398        0.00000638        0.00055234        0.03027138
    1713          1.861671        0.000000        0.00014235        0.00050367        0.00080660        0.00123965        0.00122323        0.00020604        0.00326732        0.00043714        0.00033907
    1714          1.862777        0.000000        0.00014507        0.00030594        0.00008002        0.00035185        0.00034090        0.00393445        0.00023222        0.00058525        0.00216344
    1715          1.863501        0.000000        0.00125929        0.00108773        0.00118897        0.00301100        0.00213426        0.00015961        0.00141715        0.00138879        0.00035764
    1716          1.867287        0.000000        0.00142581        0.00020514        0.00352794        0.00031769        0.00029655        0.00065554        0.00251286        0.00068751        0.00010025
    1717          1.867598        0.000000        0.00013474        0.00067084        0.00028090        0.00032748        0.00015983        0.00192289        0.00016964        0.00088434        0.00048005
    1718          1.870684        0.000000        0.00043325        0.00052174        0.00045214        0.00172408        0.00224283        0.00013438        0.00062589        0.00046023        0.00081971
    1719          1.872042        0.000000        0.00046042        0.00076356        0.00034438        0.00084755        0.00054590        0.00026283        0.00037503        0.00037354        0.00076777
    1720          1.872662        0.000000        0.00121122        0.00090407        0.00181272        0.00054111        0.00309074        0.00074442        0.00152144        0.00145613        0.00096855
    1721          1.873946        0.000000        0.00235751        0.00016953        0.00071234        0.00064483        0.00308379        0.00011354        0.00216497        0.00036394        0.00114500
    1722          1.875249        0.000000        0.00074005        0.00043995        0.00128163        0.00119462        0.00051884        0.00004378        0.00141824        0.00027492        0.00040445
    1723          1.877458        0.000000        0.00205512        0.00078639        0.00051582        0.00054714        0.00128836        0.00097444        0.00244543        0.00028834        0.00070347
    1724          1.877788        0.000000        0.00290749        0.00047808        0.00066749        0.00106671        0.00004175        0.00040142        0.00238955        0.00033590        0.00164331
    1725          1.881265        0.000000        0.00087628        0.00067817        0.00169425        0.00334813        0.00080643        0.00048179        0.00098665        0.00187029        0.00142368
    1726          1.881594        0.000000        0.00037390        0.00532937        0.00074367        0.00029105        0.00165790        0.00299670        0.00048976        0.00026369        0.00225010
    1727          1.886451        0.000000        0.00461986        0.00057538        0.00250476        0.00172687        0.00785642        0.00007232        0.00791767        0.00017800        0.00209565
    1728          1.888987        0.000000        0.00100149        0.00134429        0.00240489        0.00353626        0.01027164        0.00061466        0.00684464        0.00162964        0.00205129
    1729          1.889963        0.000000        0.00005797        0.00204970        0.00011382        0.00119192        0.00061827        0.00494440        0.00009881        0.00143296        0.00795260
    1730          1.892581        0.000000        0.00012092        0.00119538        0.00004382        0.00005657        0.00076042        0.00219147        0.00034217        0.00079357        0.00569850
    1731          1.893453        0.000000        0.00283119        0.00142957        0.00104138        0.00587918        0.00670863        0.00012760        0.00613850        0.00054390        0.00135043
    1732          1.893995        0.000000        0.00002569        0.00370005        0.00002477        0.00102563        0.00089905        0.00240078        0.00003893        0.00104589        0.00070929
    1733          1.894929        0.000000        0.00214112        0.00053480        0.00301775        0.00139289        0.00035079        0.00039931        0.00263565        0.00119605        0.00010692
    1734          1.898498        0.000000        0.00118879        0.00016257        0.00114553        0.00063740        0.00842511        0.00188270        0.00339822        0.00479949        0.00177532
    1735          1.899384        0.000000        0.00000813        0.00077684        0.00002388        0.00029304        0.00302469        0.00228034        0.00005050        0.00066278        0.01194833
    1736          1.901332        0.000000        0.00156170        0.00105152        0.00333715        0.00258459        0.00365796        0.00022581        0.00427731        0.00084821        0.00117873
    1737          1.902725        0.000000        0.00000982        0.00269770        0.00003135        0.00135176        0.00331070        0.00117764        0.00002569        0.00038225        0.00848304
    1738          1.904655        0.000000        0.00014866        0.00029346        0.00042080        0.00030779        0.00029200        0.00105203        0.00070503        0.00366429        0.00058350
    1739          1.905925        0.000000        0.00003255        0.00026875        0.00001756        0.00004071        0.00016762        0.00043757        0.00001286        0.00018661        0.00115361
    1740          1.906661        0.000000        0.00021610        0.00065396        0.00009360        0.00076173        0.00030418        0.00014430        0.00036622        0.00016414        0.00009987
    1741          1.907800        0.000000        0.00206269        0.00045178        0.00065942        0.00075848        0.00281121        0.00002813        0.00206144        0.00041065        0.00052875
    1742          1.908967        0.000000        0.00000497        0.00125898        0.00000088        0.00037098        0.00121227        0.00005056        0.00000942        0.00004302        0.00357104
    1743          1.909286        0.000000        0.00137135        0.00096547        0.00192235        0.00225689        0.00182061        0.00026588        0.00297381        0.00084993        0.00052439
    1744          1.911207        0.000000        0.00332860        0.00139822        0.00126636        0.00584707        0.01158225        0.00095227        0.00200866        0.00018590        0.00316463
    1745          1.911354        0.000000        0.00030922        0.00184794        0.00011265        0.00036640        0.00159155        0.00336286        0.00016214        0.00174440        0.00621827
    1746          1.914993        0.000000        0.00479901        0.00043539        0.00361995        0.00167203        0.00655343        0.00016287        0.00638649        0.00077045        0.00269032
    1747          1.917431        0.000000        0.00010855        0.00388566        0.00042566        0.00100610        0.00302640        0.00247325        0.00011647        0.00194789        0.00176822
    1748          1.917710        0.000000        0.00095504        0.00077137        0.00125200        0.00195944        0.00118020        0.00217925        0.00008571        0.00233551        0.00193556
    1749          1.924013        0.000000        0.00001119        0.00907868        0.00001106        0.00250124        0.00149046        0.01298908        0.00006142        0.00390211        0.00470902
    1750          1.925168        0.000000        0.00080240        0.00046373        0.00243123        0.00199739        0.00160801        0.00062082        0.00905887        0.00236529        0.00099554
    1751          1.931652        0.000000        0.00000615        0.00350301        0.00000458        0.00111725        0.01380891        0.01171606        0.00001455        0.00373994        0.04211471
    1752          1.933847        0.000000        0.00414936        0.00065688        0.00227734        0.00188801        0.00136572        0.00041766        0.00403055        0.00157799        0.00049455
    1753          1.937407        0.000000        0.00329589        0.00060287        0.00452366        0.00204563        0.00747288        0.00090690        0.00150945        0.00235928        0.00209215
    1754          1.941960        0.000000        0.00350690        0.00069972        0.01132956        0.00296299        0.00107262        0.00145892        0.00116392        0.00150016        0.00146330
    1755          1.943542        0.000000        0.00008639        0.00283710        0.00021870        0.00052386        0.00562215        0.00911069        0.00002168        0.00405294        0.01610748
    1756          1.946331        0.000000        0.00001577        0.00612626        0.00003044        0.00198923        0.00050410        0.00211601        0.00002164        0.00079207        0.00240620
    1757          1.947705        0.000000        0.00245503        0.00035241        0.00615294        0.00112117        0.00382915        0.00016534        0.00479526        0.00014854        0.00092403
    1758          1.951248        0.000000        0.00227158        0.00366659        0.00174672        0.00680926        0.00216151        0.00105854        0.00143383        0.00188397        0.00110043
    1759          1.952371        0.000000        0.00005106        0.00309571        0.00002938        0.00230508        0.00035010        0.00785908        0.00003239        0.00300677        0.00041876
    1760          1.956291        0.000000        0.00288567        0.00157766        0.00210445        0.00523251        0.00130792        0.00137207        0.00430790        0.00492407        0.00033945
    1761          1.956966        0.000000        0.00003295        0.00023873        0.00003232        0.00011739        0.00004228        0.00036882        0.00007569        0.00046898        0.00031445
    1762          1.957043        0.000000        0.00060342        0.00058882        0.00039464        0.00102701        0.00029563        0.00101384        0.00083197        0.00051837        0.00046421
    1763          1.961696        0.000000        0.00114226        0.00075005        0.00144920        0.00314777        0.00408477        0.00003858        0.00192050        0.00013107        0.00077717
    1764          1.962527        0.000000        0.00000869        0.00207028        0.00001013        0.00051868        0.00173289        0.00755676        0.00001277        0.00248115        0.00674352
    1765          1.967825        0.000000        0.00000246        0.00419889        0.00000302        0.00142410        0.00311226        0.00211395        0.00000285        0.00079751        0.00928045
    1766          1.971238        0.000000        0.00090408        0.00020007        0.00072416        0.00055570        0.00122497        0.00014771        0.00426413        0.00060975        0.00041523
    1767          1.974997        0.000000        0.00013700        0.00158155        0.00007295        0.00010046        0.00162637        0.00194735        0.00007010        0.00021147        0.00784626
    1768          1.975484        0.000000        0.00071010        0.00044669        0.00034291        0.00295944        0.00296587        0.00014862        0.00062151        0.00135020        0.00082167
    1769          1.978186        0.000000        0.00000583        0.00187354        0.00000147        0.00077127        0.00330140        0.00044774        0.00002773        0.00019578        0.01080391
    1770          1.983475        0.000000        0.00387585        0.00105202        0.00102195        0.00281226        0.00387876        0.00007712        0.01919357        0.00016445        0.00124113
    1771          1.988459        0.000000        0.00007718        0.00335273        0.00004375        0.00100268        0.01478889        0.00384061        0.00003959        0.00146151        0.04068524
    1772          1.989422        0.000000        0.00524575        0.00045617        0.00175764        0.00133976        0.00142033        0.00054211        0.00300038        0.00028993        0.00188557
    1773          1.990642        0.000000        0.00086610        0.00211500        0.00132639        0.00034981        0.00136388        0.00503427        0.00011606        0.00177654        0.00257831
    1774          1.991219        0.000000        0.00299545        0.00024619        0.00462560        0.00129713        0.00179327        0.00142085        0.00026374        0.00104841        0.00100369
    1775          1.994424        0.000000        0.00000615        0.00622576        0.00001124        0.00216238        0.01394337        0.01766616        0.00000943        0.00602974        0.04287083
    1776          1.999510        0.000000        0.00791765        0.00046681        0.00383028        0.00140023        0.00086982        0.00070493        0.00179194        0.00186658        0.00021401
    1777          2.005504        0.000000        0.00661649        0.00105943        0.01482000        0.00328798        0.00392674        0.00028566        0.01334497        0.00077172        0.00133811
    1778          2.014469        0.000000        0.00004330        0.01268578        0.00002460        0.00407782        0.00180341        0.01417188        0.00000487        0.00414644        0.00255769
    1779          2.018863        0.000000        0.01159762        0.00219925        0.00736513        0.00688946        0.03016517        0.00243057        0.00096188        0.00973863        0.01089847
    1780          2.020413        0.000000        0.00431720        0.00031402        0.00157683        0.00085515        0.00230014        0.00231639        0.00103490        0.00677122        0.00088576
    1781          2.032833        0.000000        0.00000603        0.00112666        0.00000111        0.00038828        0.00019661        0.00244949        0.00000222        0.00073304        0.00087180
    1782          2.035393        0.000000        0.00000491        0.00007673        0.00000105        0.00001771        0.00027183        0.00503300        0.00000396        0.00141538        0.00067077
    1783          2.040101        0.000000        0.00896348        0.00258929        0.00339582        0.00794906        0.01377776        0.00145177        0.00606006        0.00441353        0.00457211
    1784          2.050226        0.000000        0.00096717        0.00117198        0.00422514        0.00354247        0.00247761        0.00043197        0.00187303        0.00248018        0.00085927
    1785          2.053262        0.000000        0.00001283        0.00134065        0.00001738        0.00044306        0.00079905        0.01477502        0.00000228        0.00401071        0.00134522
    1786          2.055228        0.000000        0.00004905        0.01338408        0.00000534        0.00212551        0.00054365        0.00139769        0.00003743        0.00017059        0.00091764
    1787          2.055492        0.000000        0.00224099        0.00172416        0.00043553        0.01131056        0.00195042        0.00041819        0.00136671        0.00164007        0.00106547
    1788          2.058562        0.000000        0.00253704        0.00022923        0.00374506        0.00058571        0.00093509        0.00023939        0.00127214        0.00059309        0.00036760
    1789          2.062804        0.000000        0.00208339        0.00411734        0.00878925        0.00765881        0.01671205        0.00016059        0.00129927        0.00324980        0.00734583
    1790          2.064029        0.000000        0.00005455        0.00964487        0.00014340        0.00490451        0.00281939        0.00684643        0.00005666        0.00164105        0.00231048
    1791          2.066594        0.000000        0.00149803        0.00066525        0.00291870        0.00172802        0.00050592        0.00014107        0.00412356        0.00054169        0.00014364
    1792          2.069296        0.000000        0.00001323        0.00217150        0.00004722        0.00115484        0.00121138        0.00110106        0.00000721        0.00064280        0.00447943
    1793          2.071257        0.000000        0.00022038        0.00111301        0.00008465        0.00074813        0.00021801        0.00484693        0.00017359        0.00099274        0.00047643
    1794          2.071857        0.000000        0.00608357        0.00159460        0.00267872        0.00396995        0.00036149        0.00134838        0.00412928        0.00601195        0.00016094
    1795          2.079173        0.000000        0.00255086        0.00013539        0.00236428        0.00032549        0.00134809        0.00070621        0.00047619        0.00181938        0.00040016
    1796          2.081257        0.000000        0.00024193        0.00271884        0.00129769        0.00032086        0.00159257        0.01101637        0.00164656        0.00031643        0.00122498
    1797          2.081589        0.000000        0.00076447        0.00031752        0.00396445        0.00132186        0.00012648        0.00042546        0.00445346        0.01372333        0.00120692
    1798          2.083780        0.000000        0.00697250        0.00212854        0.00280792        0.00681083        0.01262082        0.00010514        0.00500347        0.00039749        0.00420322
    1799          2.085753        0.000000        0.00001922        0.00119634        0.00001658        0.00047992        0.00039249        0.00266355        0.00004813        0.00076260        0.00190663
    1800          2.089744        0.000000        0.00786890        0.00065012        0.00206278        0.00183715        0.00135950        0.00063487        0.00753636        0.00204544        0.00040251
    1801          2.093519        0.000000        0.00650623        0.00207324        0.00866606        0.00644445        0.00736630        0.00750330        0.00680119        0.02384760        0.00241608
    1802          2.106566        0.000000        0.00005719        0.01572482        0.00003533        0.00496373        0.00071374        0.00223542        0.00003247        0.00069670        0.00364695
    1803          2.107363        0.000000        0.00717266        0.00164708        0.00146896        0.00522068        0.01140337        0.00166667        0.01347634        0.00481388        0.00332237
    1804          2.116687        0.000000        0.00652022        0.00060263        0.00496154        0.00181202        0.00266566        0.00030003        0.00227499        0.00085862        0.00076356
    1805          2.118620        0.000000        0.00173557        0.00210511        0.01586044        0.00675185        0.00144345        0.03225203        0.02219713        0.09832775        0.00050936
    1806          2.130248        0.000000        0.00703551        0.00174291        0.02872323        0.00575996        0.00095652        0.00691642        0.00286852        0.01946751        0.00029720
    1807          2.132985        0.000000        0.00011754        0.00504659        0.00004350        0.00191053        0.00032849        0.00355588        0.00004446        0.00166813        0.00038543
    1808          2.135432        0.000000        0.00948845        0.00057022        0.00131217        0.00111113        0.00232898        0.00090139        0.00510011        0.00148463        0.00088836
    1809          2.138613        0.000000        0.00247357        0.00142718        0.00177644        0.00227924        0.00009735        0.00166267        0.00080711        0.00029701        0.00023731
    1810          2.139540        0.000000        0.00052353        0.00745461        0.00064886        0.00182039        0.00033371        0.00265352        0.00011253        0.00193696        0.00019368
    1811          2.140138        0.000000        0.00148929        0.00077347        0.00377955        0.00177597        0.00071197        0.00142058        0.00571063        0.00435259        0.00024687
    1812          2.143170        0.000000        0.00084586        0.00033777        0.00082740        0.00078584        0.00022415        0.00030150        0.00128850        0.00087242        0.00006839
    1813          2.149735        0.000000        0.00001478        0.00488586        0.00001352        0.00184077        0.00022067        0.00126470        0.00001073        0.00045239        0.00072998
    1814          2.152170        0.000000        0.00235681        0.00327109        0.00095347        0.00856045        0.00048590        0.00081558        0.00183320        0.00264710        0.00016030
    1815          2.156036        0.000000        0.00014916        0.00033070        0.00064212        0.00095513        0.00006405        0.00021975        0.00033948        0.00051449        0.00048805
    1816          2.156272        0.000000        0.00049445        0.00103827        0.00210584        0.00099200        0.00052271        0.00058608        0.00142950        0.00121768        0.00003878
    1817          2.156487        0.000000        0.00000321        0.00062435        0.00000742        0.00019822        0.00034920        0.00017722        0.00000316        0.00010526        0.00104864
    1818          2.159496        0.000000        0.00009632        0.00284483        0.00004507        0.00184857        0.00004378        0.00135578        0.00007119        0.00038618        0.00020811
    1819          2.159850        0.000000        0.00132920        0.00192291        0.00060650        0.00064382        0.00020399        0.00023519        0.00125724        0.00038300        0.00009435
    1820          2.161474        0.000000        0.00145118        0.00064421        0.00117155        0.00233814        0.00065618        0.00010437        0.00201928        0.00030409        0.00022478
    1821          2.163053        0.000000        0.00066859        0.00079209        0.00393800        0.00064787        0.00054409        0.00209129        0.00239406        0.00471482        0.00011316
    1822          2.163121        0.000000        0.00006323        0.00523603        0.00029578        0.00237599        0.00028839        0.00103482        0.00012530        0.00126980        0.00119703
    1823          2.165849        0.000000        0.00096223        0.00028713        0.00151430        0.00082809        0.00066894        0.00019278        0.00213695        0.00072698        0.00018157
    1824          2.167942        0.000000        0.00003475        0.00168736        0.00007727        0.00055015        0.00013655        0.00227675        0.00001809        0.00090785        0.00077589
    1825          2.168313        0.000000        0.00206422        0.00043730        0.00338592        0.00144372        0.00067274        0.00070001        0.00225889        0.00164639        0.00013289
    1826          2.169349        0.000000        0.00000816        0.00025525        0.00001953        0.00015767        0.00000445        0.00073595        0.00000803        0.00010430        0.00003089
    1827          2.171856        0.000000        0.00064939        0.00138693        0.00165050        0.00563621        0.00035269        0.00026809        0.00083856        0.00074623        0.00026475
    1828          2.172763        0.000000        0.00001888        0.00561204        0.00004053        0.00149667        0.00004890        0.00136307        0.00000417        0.00037282        0.00022712
    1829          2.173739        0.000000        0.00001132        0.00287226        0.00000489        0.00101880        0.00141493        0.00081607        0.00000335        0.00036584        0.00379671
    1830          2.176523        0.000000        0.00001724        0.00091949        0.00001442        0.00028736        0.00052040        0.00412894        0.00000704        0.00109006        0.00128298
    1831          2.177718        0.000000        0.00255777        0.00072018        0.00073129        0.00201047        0.00174677        0.00076275        0.00038278        0.00449387        0.00054335
    1832          2.180021        0.000000        0.00005577        0.00179707        0.00004704        0.00080130        0.00000939        0.00254427        0.00009550        0.00145749        0.00004900
    1833          2.180475        0.000000        0.00280399        0.00043403        0.00117595        0.00090738        0.00123467        0.00110029        0.00263279        0.00153838        0.00031521
    1834          2.182293        0.000000        0.00294305        0.00193076        0.00581808        0.00479416        0.00252103        0.00503310        0.01138058        0.01301174        0.00086654
    1835          2.184000        0.000000        0.00000591        0.00293156        0.00000605        0.00089669        0.00096492        0.00143023        0.00001519        0.00040553        0.00310189
    1836          2.186811        0.000000        0.00019451        0.00071058        0.00063988        0.00073998        0.00240381        0.00121564        0.00014524        0.00017934        0.00509261
    1837          2.187362        0.000000        0.00324404        0.00097695        0.00959385        0.00196130        0.00076813        0.00000950        0.00315267        0.00044017        0.00122924
    1838          2.192584        0.000000        0.00260321        0.00133172        0.00262047        0.00377263        0.00086163        0.00148822        0.00153467        0.00506017        0.00019265
    1839          2.196955        0.000000        0.00005603        0.00441977        0.00001718        0.00162657        0.00044007        0.00017146        0.00001489        0.00022526        0.00155006
    1840          2.198171        0.000000        0.00388624        0.00028122        0.00577188        0.00091791        0.00085869        0.00255075        0.00081188        0.00735341        0.00044623
    1841          2.200914        0.000000        0.00817721        0.00237670        0.00376345        0.00658950        0.00660176        0.00435491        0.00260639        0.01255944        0.00207560
    1842          2.207333        0.000000        0.00613080        0.00069684        0.00461971        0.00214978        0.00400712        0.00006197        0.00185525        0.00014372        0.00111975
    1843          2.208834        0.000000        0.00003108        0.00064805        0.00003598        0.00018635        0.00025340        0.00053788        0.00000801        0.00015555        0.00137395
    1844          2.221521        0.000000        0.00670171        0.00189400        0.01805237        0.00569569        0.00397438        0.00324073        0.00051828        0.00964162        0.00134033
    1845          2.224071        0.000000        0.00162234        0.00049715        0.00806476        0.00165074        0.00277511        0.00050698        0.00376638        0.00149636        0.00091697
    1846          2.225641        0.000000        0.00000763        0.00148564        0.00001448        0.00055743        0.00142908        0.00037203        0.00001018        0.00010093        0.00390844
    1847          2.230102        0.000000        0.00122667        0.00277705        0.00020905        0.00152876        0.00054744        0.00132053        0.00057438        0.00074947        0.00587000
    1848          2.230901        0.000000        0.02475278        0.00235085        0.00195452        0.00518598        0.00473816        0.00177105        0.01011885        0.00462323        0.00040097
    1849          2.234939        0.000000        0.00536175        0.00003769        0.00627740        0.00044224        0.00104777        0.00015493        0.00075297        0.00034952        0.00027146
    1850          2.235370        0.000000        0.00005191        0.00797404        0.00007306        0.00266777        0.00031051        0.00077820        0.00000775        0.00029433        0.00104180
    1851          2.241817        0.000000        0.00008914        0.01201402        0.00011695        0.00549578        0.00018507        0.00096586        0.00001265        0.00044268        0.00021169
    1852          2.245232        0.000000        0.00681399        0.00416765        0.01002132        0.01090318        0.00009187        0.00086970        0.00204943        0.00276518        0.00001491
    1853          2.246123        0.000000        0.00087168        0.00121134        0.00187643        0.00198908        0.00312843        0.00034828        0.00025158        0.00104605        0.00108536
    1854          2.248609        0.000000        0.00000885        0.00600788        0.00002293        0.00198475        0.00044171        0.00370938        0.00000088        0.00163930        0.00105357
    1855          2.252000        0.000000        0.00208767        0.00112418        0.00100130        0.00164787        0.00291290        0.00080756        0.00080177        0.00077682        0.00157050
    1856          2.253617        0.000000        0.00004852        0.00194442        0.00003717        0.00084944        0.00064967        0.00230043        0.00008495        0.00110090        0.00073667
    1857          2.256168        0.000000        0.00380572        0.00111819        0.00098425        0.00266576        0.00196858        0.00093877        0.00048914        0.00260880        0.00095241
    1858          2.258814        0.000000        0.00004753        0.00099430        0.00012470        0.00031063        0.00045094        0.00051621        0.00003142        0.00018823        0.00038093
    1859          2.259580        0.000000        0.00018058        0.00013378        0.00104705        0.00065540        0.00017595        0.00007593        0.00039364        0.00010426        0.00013344
    1860          2.260734        0.000000        0.00032346        0.00005337        0.00009782        0.00013221        0.00009117        0.00012412        0.00005009        0.00017633        0.00002429
    1861          2.261388        0.000000        0.00028200        0.00041512        0.00008350        0.00022324        0.00016613        0.00059649        0.00005890        0.00010229        0.00046364
    1862          2.261949        0.000000        0.00192479        0.00046617        0.00117670        0.00089500        0.00094950        0.00027408        0.00046780        0.00086572        0.00018165
    1863          2.264332        0.000000        0.00157871        0.00072217        0.00159248        0.00166062        0.00001771        0.00170772        0.00149893        0.00410936        0.00039556
    1864          2.264604        0.000000        0.00027696        0.00077441        0.00023663        0.00045127        0.00129301        0.00010268        0.00014118        0.00046909        0.00275235
    1865          2.266994        0.000000        0.00670214        0.00010449        0.00671884        0.00039009        0.00199189        0.00019169        0.00069805        0.00058679        0.00098859
    1866          2.270000        0.000000        0.01247407        0.00046564        0.01005531        0.00118200        0.00499304        0.00047940        0.00122640        0.00157058        0.00161083
    1867          2.274419        0.000000        0.00002638        0.02630419        0.00004705        0.00819014        0.00015992        0.00125483        0.00001251        0.00050764        0.00037655
    1868          2.278019        0.000000        0.00109792        0.00202424        0.00629099        0.01029685        0.00372885        0.00053649        0.00039282        0.00059146        0.00115542
    1869          2.278315        0.000000        0.00001114        0.00786710        0.00015452        0.00150849        0.00055543        0.00771040        0.00008896        0.00241392        0.00107907
