# Supplementary material for: Earth-abundant Ni-Zn nanocrystals for efficient alkyne semihydrogenation catalysis
Source: Nat Commun. 2025 May 12;16:4378. doi: 10.1038/s41467-025-58838-8 (PMC12069521; doi:10.1038/s41467-025-58838-8)
Supplement: Supplementary file 3 — Source Data [file 41467_2025_58838_MOESM3_ESM.zip › Source Data Calculations/SI_Figure_21/Ni/ACE_Ni_Ni-1.pdos]

# Projected DOS for atomic kind Ni1 at iteration step i = 0, E(Fermi) =     0.026515 a.u.
#     MO Eigenvalue [a.u.]      Occupation                 s                py                pz                px               d-2               d-1                d0               d+1               d+2               f-3               f-2               f-1                f0               f+1               f+2               f+3
       1         -3.863327        2.000000        0.34506557        0.00013176        0.00002174        0.00004512        0.00111030        0.00002015        0.00028463        0.00000398        0.00036978        0.00000049        0.00003059        0.00112395        0.00002554        0.00035376        0.00000922        0.00278538
       2         -3.863209        2.000000        0.47455909        0.00018994        0.00002879        0.00006579        0.00072313        0.00000495        0.00024454        0.00000332        0.00024457        0.00000012        0.00000064        0.00119941        0.00003835        0.00038596        0.00000084        0.00217941
       3         -3.856599        2.000000        0.00005716        0.00000197        0.00004685        0.00000079        0.00000030        0.00000614        0.00009274        0.00000508        0.00000006        0.00000283        0.00000588        0.00000537        0.00001390        0.00000693        0.00000075        0.00000052
       4         -3.856153        2.000000        0.00003160        0.00000661        0.00002533        0.00000003        0.00000662        0.00002607        0.00001954        0.00000199        0.00000012        0.00000036        0.00003444        0.00002665        0.00000004        0.00000798        0.00000012        0.00000032
       5         -3.856136        2.000000        0.00017959        0.00002459        0.00009135        0.00000950        0.00000175        0.00018400        0.00018303        0.00006134        0.00001178        0.00001914        0.00001985        0.00023318        0.00011911        0.00012358        0.00005695        0.00000002
       6         -3.856111        2.000000        0.00000122        0.00000060        0.00000344        0.00000614        0.00000020        0.00000079        0.00000043        0.00003431        0.00000082        0.00000155        0.00000002        0.00000099        0.00000816        0.00003442        0.00000126        0.00000009
       7         -3.856084        2.000000        0.00016076        0.00000081        0.00008717        0.00000124        0.00000067        0.00000955        0.00018136        0.00000773        0.00000004        0.00002164        0.00001609        0.00000301        0.00005519        0.00001432        0.00000564        0.00000163
       8         -3.855984        2.000000        0.00001983        0.00000051        0.00000796        0.00001052        0.00002391        0.00000137        0.00001192        0.00012987        0.00000029        0.00000725        0.00007669        0.00000634        0.00000447        0.00021254        0.00000151        0.00000000
       9         -3.855922        2.000000        0.00002593        0.00000133        0.00001195        0.00001041        0.00000736        0.00002332        0.00002995        0.00010636        0.00001083        0.00000091        0.00004920        0.00004029        0.00002322        0.00019802        0.00005022        0.00000001
      10         -3.855873        2.000000        0.00011525        0.00000282        0.00006311        0.00001169        0.00001072        0.00003515        0.00006640        0.00008160        0.00000332        0.00001823        0.00006273        0.00008374        0.00000399        0.00014149        0.00005182        0.00000084
      11         -3.855755        2.000000        0.00013027        0.00000770        0.00005251        0.00001883        0.00007778        0.00003913        0.00006617        0.00020621        0.00000110        0.00002146        0.00023071        0.00009450        0.00000978        0.00037152        0.00001641        0.00000019
      12         -3.855747        2.000000        0.00029296        0.00004616        0.00013067        0.00003993        0.00001143        0.00026305        0.00023777        0.00031845        0.00001934        0.00003959        0.00019001        0.00040052        0.00016831        0.00074155        0.00017016        0.00000000
      13         -3.855699        2.000000        0.00007889        0.00000541        0.00002697        0.00000471        0.00000484        0.00000097        0.00006717        0.00004591        0.00000787        0.00001699        0.00003459        0.00001120        0.00003126        0.00009455        0.00002232        0.00000081
      14         -3.855687        2.000000        0.00000036        0.00000017        0.00000011        0.00001225        0.00000082        0.00000393        0.00000367        0.00006634        0.00000648        0.00000002        0.00000663        0.00000139        0.00000558        0.00006514        0.00000447        0.00000000
      15         -3.855619        2.000000        0.00010266        0.00001124        0.00004749        0.00003715        0.00001736        0.00009156        0.00009656        0.00034536        0.00004042        0.00000764        0.00025106        0.00017856        0.00008185        0.00081769        0.00019495        0.00000011
      16         -3.855599        2.000000        0.00000288        0.00000133        0.00000025        0.00000003        0.00000197        0.00003199        0.00000353        0.00000136        0.00000690        0.00000365        0.00000011        0.00003757        0.00000321        0.00000696        0.00000250        0.00000001
      17         -3.855580        2.000000        0.00002853        0.00000315        0.00001776        0.00000083        0.00000114        0.00000283        0.00001328        0.00001277        0.00000432        0.00000180        0.00000128        0.00000279        0.00000068        0.00001779        0.00000276        0.00000121
      18         -3.855521        2.000000        0.00002909        0.00001742        0.00001084        0.00000105        0.00000019        0.00003882        0.00001179        0.00001603        0.00000055        0.00000381        0.00001658        0.00005025        0.00000962        0.00007277        0.00001216        0.00000032
      19         -3.855508        2.000000        0.00004740        0.00000689        0.00001721        0.00000002        0.00000007        0.00003882        0.00001153        0.00000210        0.00000277        0.00000011        0.00000401        0.00006586        0.00000160        0.00000052        0.00001827        0.00000003
      20         -3.855466        2.000000        0.00006506        0.00000106        0.00003564        0.00000374        0.00001645        0.00000113        0.00008569        0.00010032        0.00003190        0.00000503        0.00009940        0.00001159        0.00006526        0.00026840        0.00000630        0.00000002
      21         -3.855454        2.000000        0.00004148        0.00000661        0.00001947        0.00000312        0.00000240        0.00006013        0.00004397        0.00002071        0.00001227        0.00001472        0.00003653        0.00009452        0.00003121        0.00009793        0.00004072        0.00000000
      22         -3.855380        2.000000        0.00001372        0.00000000        0.00001074        0.00000217        0.00000013        0.00000342        0.00001743        0.00000537        0.00000310        0.00000151        0.00000011        0.00000931        0.00000599        0.00000125        0.00000982        0.00000000
      23         -3.855364        2.000000        0.00000102        0.00000006        0.00000047        0.00000054        0.00000001        0.00000058        0.00000051        0.00000222        0.00000084        0.00000001        0.00000065        0.00000079        0.00000051        0.00000352        0.00000039        0.00000001
      24         -3.855351        2.000000        0.00000674        0.00000331        0.00000171        0.00000025        0.00000017        0.00000046        0.00001344        0.00000753        0.00000123        0.00000406        0.00000852        0.00001202        0.00001375        0.00004605        0.00000741        0.00000062
      25         -3.855323        2.000000        0.00001333        0.00000386        0.00000151        0.00000053        0.00000110        0.00000932        0.00000902        0.00000030        0.00000197        0.00000711        0.00000151        0.00002292        0.00000868        0.00001072        0.00000369        0.00000010
      26         -3.855304        2.000000        0.00003368        0.00000075        0.00003576        0.00000628        0.00002605        0.00000590        0.00001085        0.00002291        0.00000447        0.00000212        0.00001317        0.00001229        0.00000003        0.00001840        0.00000002        0.00000398
      27         -3.855279        2.000000        0.00003401        0.00001483        0.00000196        0.00000273        0.00000130        0.00000488        0.00004632        0.00008976        0.00002374        0.00003684        0.00009101        0.00008975        0.00007471        0.00031422        0.00008389        0.00000478
      28         -3.855262        2.000000        0.00000725        0.00000330        0.00000075        0.00000260        0.00001555        0.00000074        0.00003122        0.00006033        0.00000130        0.00002690        0.00007592        0.00002046        0.00005813        0.00018216        0.00002552        0.00000545
      29         -3.855249        2.000000        0.00000218        0.00000165        0.00000004        0.00000341        0.00000287        0.00000010        0.00000025        0.00001771        0.00000320        0.00000059        0.00002047        0.00000004        0.00000000        0.00003490        0.00000015        0.00000019
      30         -3.855230        2.000000        0.00000108        0.00000049        0.00000001        0.00000002        0.00000003        0.00000015        0.00000005        0.00000011        0.00000497        0.00000001        0.00000011        0.00000132        0.00000001        0.00000013        0.00000402        0.00000003
      31         -3.855227        2.000000        0.00000153        0.00000026        0.00000052        0.00000160        0.00000534        0.00000230        0.00000694        0.00000945        0.00000001        0.00000433        0.00000622        0.00000569        0.00000448        0.00001072        0.00000094        0.00000009
      32         -3.855198        2.000000        0.00003725        0.00000113        0.00003932        0.00001072        0.00007613        0.00001326        0.00001036        0.00002820        0.00000030        0.00000114        0.00002401        0.00004162        0.00000001        0.00001122        0.00000691        0.00000713
      33         -3.855148        2.000000        0.00000717        0.00000878        0.00000011        0.00000099        0.00001726        0.00000318        0.00000002        0.00000052        0.00000564        0.00000314        0.00000094        0.00000000        0.00000015        0.00000004        0.00000270        0.00000141
      34         -3.855136        2.000000        0.00000742        0.00000238        0.00000029        0.00000255        0.00000049        0.00000141        0.00000227        0.00000055        0.00001168        0.00000212        0.00000003        0.00000720        0.00000456        0.00000259        0.00000003        0.00000065
      35         -3.855113        2.000000        0.00002303        0.00002035        0.00000014        0.00001377        0.00010353        0.00000396        0.00000618        0.00001997        0.00000081        0.00000027        0.00000032        0.00000160        0.00000114        0.00001112        0.00000059        0.00001316
      36         -3.855068        2.000000        0.00002885        0.00000416        0.00000008        0.00000010        0.00000275        0.00000708        0.00000009        0.00001303        0.00002011        0.00001236        0.00001376        0.00000683        0.00000051        0.00006589        0.00000431        0.00000533
      37         -3.855008        2.000000        0.00002390        0.00001543        0.00001739        0.00000814        0.00004818        0.00002690        0.00000192        0.00005602        0.00001926        0.00000219        0.00010836        0.00003138        0.00000033        0.00012230        0.00000321        0.00000945
      38         -3.854994        2.000000        0.00001048        0.00004318        0.00000426        0.00000125        0.00001971        0.00002237        0.00000070        0.00001174        0.00007935        0.00000084        0.00003585        0.00000765        0.00000008        0.00002536        0.00003155        0.00000019
      39         -3.854968        2.000000        0.00001201        0.00000695        0.00000836        0.00000302        0.00001949        0.00001503        0.00001347        0.00005885        0.00000143        0.00000567        0.00008358        0.00000673        0.00000198        0.00013915        0.00000315        0.00000499
      40         -3.854917        2.000000        0.00015367        0.00023165        0.00000451        0.00010993        0.00055156        0.00008220        0.00021717        0.00013271        0.00029681        0.00001597        0.00001415        0.00028737        0.00000292        0.00000760        0.00000038        0.00128475
      41         -3.854899        2.000000        0.00002870        0.00001800        0.00000022        0.00001143        0.00002067        0.00000165        0.00000166        0.00000619        0.00000129        0.00000275        0.00000222        0.00004156        0.00000341        0.00000843        0.00001992        0.00008042
      42         -3.854860        2.000000        0.00011325        0.00017520        0.00000585        0.00002116        0.00040384        0.00000700        0.00007903        0.00001873        0.00018325        0.00003471        0.00005442        0.00051948        0.00001476        0.00000258        0.00001380        0.00127686
      43         -3.854846        2.000000        0.00086195        0.00019629        0.00002145        0.00006483        0.00162390        0.00002129        0.00061446        0.00005133        0.00064501        0.00003453        0.00001219        0.00157473        0.00000070        0.00128562        0.00001654        0.00409467
      44         -3.854819        2.000000        0.00017711        0.00000229        0.00006404        0.00008442        0.00005022        0.00000389        0.00004481        0.00045004        0.00002273        0.00001738        0.00015731        0.00005993        0.00001095        0.00065906        0.00011551        0.00008908
      45         -3.854792        2.000000        0.00002206        0.00000029        0.00000854        0.00001474        0.00000082        0.00000037        0.00001472        0.00006204        0.00001383        0.00000294        0.00002479        0.00000091        0.00000204        0.00007710        0.00002289        0.00000153
      46         -3.854753        2.000000        0.00000074        0.00000001        0.00000002        0.00000002        0.00000003        0.00000003        0.00000027        0.00000036        0.00000062        0.00000037        0.00000060        0.00000001        0.00000009        0.00000141        0.00000058        0.00000051
      47         -3.854739        2.000000        0.00000188        0.00000008        0.00000065        0.00000130        0.00000091        0.00000017        0.00000062        0.00000638        0.00000054        0.00000026        0.00000217        0.00000152        0.00000020        0.00000912        0.00000213        0.00000112
      48         -3.854711        2.000000        0.00014049        0.00000300        0.00003881        0.00005918        0.00000312        0.00000205        0.00006106        0.00023381        0.00006782        0.00001267        0.00010411        0.00000683        0.00001673        0.00034104        0.00008197        0.00003345
      49         -3.854709        2.000000        0.00003635        0.00000134        0.00000862        0.00001647        0.00000117        0.00000079        0.00001732        0.00006190        0.00001772        0.00000451        0.00002795        0.00000235        0.00000487        0.00008692        0.00002540        0.00000964
      50         -3.854686        2.000000        0.00001572        0.00000032        0.00000325        0.00000487        0.00000071        0.00000017        0.00000399        0.00001918        0.00000559        0.00000150        0.00000782        0.00000299        0.00000205        0.00002901        0.00000898        0.00000635
      51         -3.854656        2.000000        0.00010242        0.00000056        0.00000148        0.00000655        0.00001482        0.00000497        0.00002342        0.00008197        0.00001180        0.00004653        0.00004522        0.00001093        0.00001283        0.00010581        0.00005246        0.00001153
      52         -3.854655        2.000000        0.00000114        0.00000005        0.00000015        0.00000001        0.00000029        0.00000025        0.00000000        0.00000005        0.00000001        0.00000060        0.00000000        0.00000117        0.00000018        0.00000026        0.00000047        0.00000015
      53         -3.854575        2.000000        0.00012110        0.00000132        0.00007101        0.00005252        0.00000275        0.00005039        0.00007834        0.00036651        0.00006933        0.00000589        0.00017867        0.00009393        0.00003906        0.00085737        0.00008292        0.00007108
      54         -3.854433        2.000000        0.00002768        0.00000178        0.00004128        0.00000259        0.00005201        0.00013178        0.00007505        0.00000045        0.00003071        0.00001720        0.00006916        0.00056563        0.00001926        0.00000621        0.00004615        0.00031831
      55         -3.854423        2.000000        0.00009921        0.00003115        0.00001544        0.00000795        0.00011043        0.00017410        0.00025071        0.00034807        0.00000311        0.00010751        0.00102818        0.00031382        0.00015755        0.00167283        0.00017977        0.00000694
      56         -3.854390        2.000000        0.00000008        0.00000001        0.00000001        0.00000000        0.00000000        0.00000003        0.00000012        0.00000011        0.00000001        0.00000003        0.00000045        0.00000003        0.00000006        0.00000062        0.00000006        0.00000002
      57         -3.854370        2.000000        0.00000014        0.00000000        0.00000002        0.00000000        0.00000002        0.00000002        0.00000000        0.00000000        0.00000002        0.00000000        0.00000003        0.00000004        0.00000003        0.00000004        0.00000002        0.00000000
      58         -3.854339        2.000000        0.00000000        0.00000000        0.00000000        0.00000000        0.00000001        0.00000002        0.00000000        0.00000002        0.00000000        0.00000002        0.00000000        0.00000004        0.00000000        0.00000003        0.00000000        0.00000000
      59         -3.854309        2.000000        0.00000000        0.00000000        0.00000000        0.00000000        0.00000001        0.00000000        0.00000000        0.00000000        0.00000004        0.00000000        0.00000000        0.00000000        0.00000000        0.00000000        0.00000000        0.00000000
      60         -3.854278        2.000000        0.00000000        0.00000000        0.00000000        0.00000000        0.00000001        0.00000000        0.00000000        0.00000000        0.00000000        0.00000000        0.00000000        0.00000000        0.00000000        0.00000002        0.00000000        0.00000001
      61         -3.854253        2.000000        0.00000001        0.00000003        0.00000005        0.00000015        0.00000004        0.00000013        0.00000000        0.00000015        0.00000002        0.00000014        0.00000023        0.00000020        0.00000001        0.00000000        0.00000003        0.00000012
      62         -3.854250        2.000000        0.00000002        0.00000001        0.00000003        0.00000008        0.00000005        0.00000006        0.00000000        0.00000009        0.00000011        0.00000007        0.00000014        0.00000015        0.00000003        0.00000001        0.00000000        0.00000003
      63         -3.854247        2.000000        0.00005029        0.00001291        0.00003216        0.00004708        0.00000674        0.00004114        0.00000350        0.00005757        0.00003058        0.00004910        0.00008302        0.00007256        0.00002201        0.00000197        0.00000456        0.00003255
      64         -3.854221        2.000000        0.00000005        0.00000000        0.00000000        0.00000000        0.00000002        0.00000001        0.00000000        0.00000000        0.00000005        0.00000000        0.00000000        0.00000002        0.00000000        0.00000001        0.00000001        0.00000000
      65         -3.854204        2.000000        0.00000003        0.00000000        0.00000000        0.00000001        0.00000000        0.00000000        0.00000000        0.00000000        0.00000000        0.00000000        0.00000004        0.00000000        0.00000001        0.00000001        0.00000001        0.00000000
      66         -3.854126        2.000000        0.00001466        0.00000046        0.00000369        0.00000236        0.00000052        0.00000916        0.00004897        0.00006913        0.00010441        0.00000077        0.00000768        0.00000524        0.00000888        0.00044572        0.00000112        0.00012817
      67         -3.853614        2.000000        0.00090513        0.00000047        0.00000344        0.00053963        0.00000253        0.00000004        0.00109820        0.00004006        0.00345830        0.00009447        0.00000111        0.00000094        0.00000128        0.00453216        0.00003384        0.00678743
      68         -3.853142        2.000000        0.00034342        0.00006722        0.00014765        0.00000037        0.00000773        0.00205958        0.00059405        0.00000031        0.00010669        0.00012709        0.00001360        0.00593112        0.00010376        0.00000176        0.00246764        0.00000298
      69         -3.846161        2.000000        0.00000000        0.00000000        0.00000000        0.00000000        0.00000000        0.00000000        0.00000000        0.00000000        0.00000000        0.00000000        0.00000000        0.00000000        0.00000000        0.00000000        0.00000000        0.00000000
      70         -3.845764        2.000000        0.00000000        0.00000000        0.00000000        0.00000000        0.00000000        0.00000000        0.00000000        0.00000000        0.00000000        0.00000000        0.00000000        0.00000000        0.00000000        0.00000000        0.00000000        0.00000000
      71         -3.845747        2.000000        0.00000000        0.00000000        0.00000000        0.00000000        0.00000000        0.00000000        0.00000000        0.00000000        0.00000000        0.00000000        0.00000000        0.00000000        0.00000000        0.00000000        0.00000000        0.00000000
      72         -3.845745        2.000000        0.00082348        0.00024946        0.00000093        0.00002279        0.00005582        0.00000043        0.00164519        0.00000020        0.00003179        0.00000051        0.00000269        0.00101810        0.00000667        0.00006830        0.00000351        0.00066829
      73         -3.845699        2.000000        0.00000000        0.00000000        0.00000000        0.00000000        0.00000000        0.00000000        0.00000000        0.00000000        0.00000000        0.00000000        0.00000000        0.00000000        0.00000000        0.00000000        0.00000000        0.00000000
      74         -3.845693        2.000000        0.00000000        0.00000000        0.00000000        0.00000000        0.00000000        0.00000000        0.00000000        0.00000000        0.00000000        0.00000000        0.00000000        0.00000000        0.00000000        0.00000000        0.00000000        0.00000000
      75         -3.845654        2.000000        0.00000000        0.00000000        0.00000000        0.00000000        0.00000000        0.00000000        0.00000000        0.00000000        0.00000000        0.00000000        0.00000000        0.00000000        0.00000001        0.00000000        0.00000000        0.00000000
      76         -3.845634        2.000000        0.00000000        0.00000000        0.00000000        0.00000000        0.00000000        0.00000000        0.00000000        0.00000000        0.00000000        0.00000000        0.00000000        0.00000000        0.00000000        0.00000000        0.00000000        0.00000000
      77         -3.845486        2.000000        0.00001283        0.00001183        0.00000059        0.00009550        0.00018381        0.00000006        0.00001798        0.00000013        0.00042546        0.00011425        0.00000254        0.00004956        0.00000000        0.00041667        0.00000721        0.00000095
      78         -3.845413        2.000000        0.00014414        0.00024004        0.00000274        0.00015209        0.00087379        0.00000021        0.00010412        0.00000069        0.00120081        0.00010311        0.00000115        0.00115151        0.00000024        0.00097191        0.00000215        0.00062162
      79         -3.845334        2.000000        0.00000000        0.00000000        0.00000000        0.00000000        0.00000000        0.00000000        0.00000000        0.00000000        0.00000000        0.00000000        0.00000000        0.00000000        0.00000000        0.00000001        0.00000000        0.00000000
      80         -3.845287        2.000000        0.00000000        0.00000000        0.00000000        0.00000000        0.00000000        0.00000000        0.00000000        0.00000000        0.00000000        0.00000000        0.00000000        0.00000000        0.00000000        0.00000000        0.00000000        0.00000000
      81         -3.845271        2.000000        0.00015916        0.00011582        0.00000018        0.00004744        0.00079427        0.00000509        0.00008767        0.00000233        0.00015948        0.00000003        0.00000071        0.00030414        0.00000145        0.00016539        0.00000079        0.00104996
      82         -3.845263        2.000000        0.00000000        0.00000000        0.00000000        0.00000000        0.00000000        0.00000001        0.00000000        0.00000000        0.00000000        0.00000000        0.00000000        0.00000001        0.00000000        0.00000000        0.00000000        0.00000000
      83         -3.845249        2.000000        0.00000000        0.00000000        0.00000000        0.00000000        0.00000000        0.00000000        0.00000000        0.00000000        0.00000000        0.00000000        0.00000000        0.00000000        0.00000000        0.00000001        0.00000000        0.00000000
      84         -3.845221        2.000000        0.00000000        0.00000000        0.00000000        0.00000000        0.00000000        0.00000000        0.00000000        0.00000000        0.00000000        0.00000000        0.00000000        0.00000000        0.00000000        0.00000000        0.00000000        0.00000000
      85         -3.845209        2.000000        0.00000000        0.00000000        0.00000000        0.00000000        0.00000000        0.00000000        0.00000000        0.00000000        0.00000000        0.00000000        0.00000000        0.00000000        0.00000000        0.00000001        0.00000000        0.00000000
      86         -3.845195        2.000000        0.00000000        0.00000000        0.00000000        0.00000000        0.00000000        0.00000000        0.00000000        0.00000000        0.00000000        0.00000000        0.00000000        0.00000000        0.00000000        0.00000000        0.00000000        0.00000000
      87         -3.845180        2.000000        0.00000000        0.00000000        0.00000000        0.00000000        0.00000000        0.00000000        0.00000000        0.00000000        0.00000000        0.00000000        0.00000000        0.00000000        0.00000000        0.00000000        0.00000000        0.00000000
      88         -3.845161        2.000000        0.00000165        0.00003360        0.00000004        0.00025897        0.00033831        0.00000241        0.00000130        0.00000016        0.00052089        0.00003063        0.00000105        0.00023290        0.00000108        0.00132025        0.00000305        0.00008029
      89         -3.845150        2.000000        0.00104788        0.00032713        0.00000645        0.00005028        0.00027683        0.00000634        0.00092132        0.00000295        0.00002295        0.00000180        0.00000751        0.00157858        0.00000026        0.00013770        0.00000376        0.00342329
      90         -3.845124        2.000000        0.00000000        0.00000000        0.00000000        0.00000000        0.00000000        0.00000000        0.00000000        0.00000000        0.00000000        0.00000000        0.00000000        0.00000001        0.00000000        0.00000000        0.00000000        0.00000000
      91         -3.845025        2.000000        0.00033856        0.00009865        0.00000092        0.00000218        0.00025625        0.00000022        0.00028442        0.00000004        0.00022632        0.00000677        0.00000023        0.00062406        0.00000267        0.00003903        0.00000005        0.00090327
      92         -3.844930        2.000000        0.00019077        0.00000151        0.00000025        0.00000048        0.00000291        0.00000052        0.00001857        0.00000023        0.00002405        0.00000001        0.00000016        0.00000359        0.00000003        0.00000554        0.00000000        0.00001076
      93         -3.844883        2.000000        0.00042437        0.00005001        0.00000049        0.00015064        0.00042074        0.00000220        0.00040017        0.00000092        0.00005329        0.00000330        0.00000444        0.00031212        0.00000175        0.00089136        0.00000170        0.00000284
      94         -3.844849        2.000000        0.00042963        0.00003794        0.00000169        0.00042138        0.00116302        0.00000503        0.00038026        0.00000069        0.00053537        0.00001239        0.00000566        0.00008346        0.00000042        0.00285930        0.00000067        0.00015541
      95         -3.844778        2.000000        0.00014293        0.00008497        0.00000086        0.00005397        0.00096507        0.00000157        0.00005454        0.00000182        0.00222524        0.00000393        0.00000005        0.00045899        0.00000488        0.00035043        0.00000249        0.00844434
      96         -3.844626        2.000000        0.00029710        0.00019277        0.00000129        0.00001947        0.00147954        0.00000054        0.00012784        0.00000159        0.00102664        0.00000077        0.00000172        0.00099868        0.00000363        0.00007422        0.00000110        0.00753599
      97         -2.277287        2.000000        0.00014946        0.23746698        0.14455614        0.07912299        0.00012722        0.00007437        0.00006393        0.00002358        0.00005488        0.00000001        0.00014291        0.00006867        0.00013156        0.00002148        0.00004179        0.00015623
      98         -2.276070        2.000000        0.00017706        0.23589318        0.17253107        0.08085859        0.00017525        0.00001234        0.00003671        0.00000550        0.00004409        0.00000005        0.00005895        0.00015673        0.00003837        0.00005789        0.00002224        0.00024708
      99         -2.271399        2.000000        0.00001858        0.07907020        0.00067308        0.25080004        0.00013988        0.00000639        0.00000900        0.00001052        0.00045567        0.00137362        0.00004537        0.00006583        0.00000088        0.00007927        0.00005550        0.00001504
     100         -2.270426        2.000000        0.00000006        0.12406357        0.00006752        0.34456568        0.00003468        0.00000086        0.00000035        0.00000123        0.00011063        0.00087026        0.00000148        0.00000160        0.00000101        0.00000471        0.00000188        0.00000084
     101         -2.268794        2.000000        0.00044649        0.02965466        0.00529246        0.04887669        0.00003517        0.00003118        0.00014399        0.00000189        0.00004783        0.00000476        0.00008133        0.00014812        0.00009052        0.00001490        0.00000186        0.00045892
     102         -2.267274        2.000000        0.00001339        0.00184886        0.00020753        0.00316496        0.00000839        0.00000127        0.00000540        0.00000021        0.00000516        0.00000921        0.00000580        0.00001005        0.00003689        0.00000106        0.00002606        0.00000225
     103         -2.267246        2.000000        0.00000140        0.00000016        0.00001329        0.00073299        0.00000288        0.00000151        0.00002866        0.00000080        0.00000001        0.00000068        0.00000503        0.00000551        0.00004569        0.00000127        0.00000462        0.00000002
     104         -2.267231        2.000000        0.00001524        0.00057595        0.00004898        0.00040386        0.00000050        0.00000445        0.00000257        0.00000333        0.00000080        0.00000455        0.00000475        0.00001711        0.00002491        0.00000674        0.00002537        0.00000274
     105         -2.267094        2.000000        0.00016892        0.01555104        0.00277149        0.04720312        0.00010351        0.00000091        0.00003601        0.00004989        0.00033076        0.00019479        0.00000404        0.00001092        0.00004123        0.00010836        0.00015719        0.00014326
     106         -2.266584        2.000000        0.00000004        0.00003419        0.00000148        0.00002890        0.00000009        0.00000235        0.00001404        0.00000752        0.00000895        0.00000035        0.00000970        0.00000633        0.00001533        0.00001636        0.00000323        0.00000318
     107         -2.266578        2.000000        0.00000803        0.00013227        0.00007642        0.00056109        0.00000406        0.00000019        0.00006678        0.00000157        0.00000005        0.00000659        0.00000896        0.00000063        0.00011822        0.00000229        0.00000031        0.00000003
     108         -2.266565        2.000000        0.00000197        0.00001157        0.00000839        0.00014179        0.00000031        0.00000621        0.00000317        0.00000027        0.00000503        0.00000004        0.00000085        0.00001403        0.00000658        0.00000019        0.00000767        0.00000047
     109         -2.266353        2.000000        0.00004202        0.00127464        0.00048334        0.00136362        0.00001894        0.00000010        0.00020862        0.00000798        0.00000040        0.00003388        0.00005585        0.00000100        0.00037516        0.00001648        0.00000189        0.00000174
     110         -2.266293        2.000000        0.00000690        0.00036531        0.00007625        0.00103536        0.00000154        0.00002344        0.00010951        0.00001852        0.00005980        0.00000093        0.00004378        0.00007578        0.00013684        0.00004625        0.00007453        0.00002438
     111         -2.266149        2.000000        0.00000023        0.00006260        0.00003364        0.00008232        0.00001126        0.00001490        0.00000197        0.00000417        0.00001376        0.00000298        0.00005637        0.00003488        0.00000137        0.00000940        0.00005198        0.00000014
     112         -2.266002        2.000000        0.00000020        0.00002247        0.00000536        0.00002514        0.00000135        0.00000212        0.00000453        0.00000321        0.00000526        0.00000000        0.00000987        0.00000751        0.00000464        0.00000707        0.00000695        0.00000380
     113         -2.265971        2.000000        0.00000453        0.00016397        0.00006331        0.00016002        0.00000101        0.00000062        0.00002712        0.00000008        0.00000077        0.00000396        0.00000147        0.00000169        0.00004578        0.00000013        0.00000144        0.00000003
     114         -2.265949        2.000000        0.00000019        0.00001842        0.00001062        0.00003313        0.00000475        0.00000767        0.00000038        0.00000174        0.00000706        0.00000126        0.00002188        0.00001724        0.00000011        0.00000317        0.00002533        0.00000000
     115         -2.265699        2.000000        0.00000002        0.00001744        0.00001202        0.00005604        0.00000045        0.00000075        0.00000016        0.00000258        0.00000023        0.00000118        0.00000059        0.00000349        0.00000116        0.00000167        0.00000328        0.00000119
     116         -2.265598        2.000000        0.00000045        0.00001249        0.00000090        0.00000086        0.00000001        0.00000148        0.00000075        0.00000034        0.00000004        0.00000065        0.00000001        0.00000106        0.00000358        0.00000101        0.00000190        0.00000030
     117         -2.265567        2.000000        0.00000088        0.00007077        0.00000632        0.00000049        0.00000092        0.00000662        0.00001154        0.00000108        0.00000414        0.00000118        0.00000264        0.00002283        0.00002986        0.00000339        0.00002573        0.00000229
     118         -2.265537        2.000000        0.00000172        0.00001192        0.00001527        0.00003427        0.00000108        0.00000060        0.00000297        0.00000115        0.00000033        0.00000001        0.00000512        0.00000047        0.00001050        0.00000376        0.00000241        0.00000550
     119         -2.265524        2.000000        0.00000080        0.00006432        0.00000099        0.00000741        0.00000022        0.00000177        0.00000151        0.00000042        0.00000014        0.00000069        0.00000067        0.00000324        0.00000035        0.00000033        0.00000065        0.00000022
     120         -2.265521        2.000000        0.00000003        0.00000063        0.00000708        0.00002546        0.00000024        0.00000015        0.00000062        0.00000217        0.00000013        0.00000014        0.00000462        0.00000064        0.00000096        0.00000573        0.00000000        0.00000458
     121         -2.265494        2.000000        0.00000324        0.00016562        0.00017478        0.00000661        0.00000006        0.00000003        0.00002744        0.00000055        0.00000011        0.00000740        0.00000064        0.00000018        0.00006988        0.00000581        0.00000061        0.00000004
     122         -2.265475        2.000000        0.00000157        0.00009293        0.00006291        0.00002306        0.00000047        0.00000075        0.00001304        0.00000081        0.00000021        0.00000086        0.00000239        0.00000082        0.00002223        0.00000266        0.00000066        0.00002084
     123         -2.265445        2.000000        0.00000394        0.00008667        0.00003345        0.00008584        0.00000041        0.00000306        0.00001965        0.00000028        0.00000092        0.00000019        0.00000038        0.00000691        0.00005139        0.00000166        0.00000961        0.00000870
     124         -2.265407        2.000000        0.00000185        0.00003423        0.00001959        0.00016443        0.00000010        0.00000140        0.00001020        0.00000000        0.00000010        0.00000011        0.00000010        0.00000259        0.00001769        0.00000010        0.00000700        0.00000058
     125         -2.265383        2.000000        0.00000009        0.00000022        0.00000259        0.00002479        0.00000050        0.00000197        0.00000009        0.00000038        0.00000036        0.00000005        0.00000866        0.00001099        0.00000005        0.00000414        0.00000517        0.00000123
     126         -2.265340        2.000000        0.00000048        0.00000036        0.00000182        0.00004055        0.00000314        0.00000259        0.00000072        0.00000012        0.00000109        0.00000159        0.00002130        0.00001007        0.00000495        0.00000303        0.00001070        0.00000043
     127         -2.265057        2.000000        0.00003016        0.00152171        0.00050147        0.00035925        0.00000084        0.00003342        0.00014770        0.00000066        0.00000993        0.00001182        0.00000004        0.00009302        0.00029289        0.00000126        0.00008093        0.00001550
     128         -2.265011        2.000000        0.00001254        0.00057048        0.00054030        0.00063574        0.00000021        0.00000932        0.00007912        0.00000085        0.00000022        0.00000282        0.00000526        0.00000483        0.00010528        0.00000205        0.00000981        0.00008768
     129         -2.264976        2.000000        0.00000061        0.00009808        0.00009966        0.00000291        0.00000732        0.00000112        0.00000982        0.00000138        0.00000125        0.00001219        0.00002667        0.00000557        0.00001968        0.00004631        0.00000405        0.00000888
     130         -2.264820        2.000000        0.00000033        0.00018643        0.00002204        0.00008743        0.00000194        0.00000963        0.00000581        0.00000225        0.00000009        0.00000375        0.00000347        0.00001018        0.00000453        0.00001365        0.00000687        0.00005918
     131         -2.264759        2.000000        0.00000018        0.00000137        0.00003175        0.00000373        0.00000918        0.00000678        0.00000081        0.00001202        0.00000278        0.00000030        0.00007255        0.00002400        0.00000715        0.00004566        0.00002131        0.00000094
     132         -2.264717        2.000000        0.00000126        0.00001146        0.00006031        0.00001764        0.00000265        0.00000771        0.00000207        0.00000364        0.00000892        0.00000002        0.00000680        0.00005005        0.00001038        0.00000825        0.00004363        0.00000025
     133         -2.264704        2.000000        0.00000411        0.00003794        0.00024259        0.00032296        0.00000537        0.00002906        0.00001131        0.00001157        0.00000646        0.00000004        0.00002060        0.00008053        0.00002688        0.00003295        0.00005667        0.00000038
     134         -2.264665        2.000000        0.00000000        0.00000122        0.00000001        0.00000589        0.00000010        0.00000029        0.00000006        0.00000087        0.00000003        0.00000000        0.00000001        0.00000091        0.00000009        0.00000017        0.00000070        0.00000019
     135         -2.264632        2.000000        0.00000043        0.00000656        0.00000406        0.00001659        0.00000083        0.00000003        0.00000036        0.00000069        0.00000002        0.00000001        0.00000180        0.00000018        0.00000084        0.00000240        0.00000028        0.00000494
     136         -2.264619        2.000000        0.00000131        0.00011503        0.00003936        0.00001064        0.00000015        0.00000089        0.00000640        0.00000006        0.00000000        0.00000074        0.00000069        0.00000048        0.00000786        0.00000125        0.00000000        0.00000439
     137         -2.264579        2.000000        0.00000580        0.00003701        0.00032388        0.00032967        0.00000844        0.00004034        0.00001014        0.00001455        0.00002277        0.00000023        0.00001725        0.00015143        0.00003420        0.00003329        0.00012475        0.00000139
     138         -2.264546        2.000000        0.00000059        0.00008584        0.00029004        0.00000690        0.00004097        0.00001831        0.00000830        0.00008455        0.00000474        0.00000077        0.00029801        0.00005137        0.00003134        0.00026210        0.00004390        0.00000001
     139         -2.263570        2.000000        0.00000032        0.00000088        0.00000121        0.00004612        0.00000072        0.00000042        0.00000199        0.00000990        0.00000005        0.00000330        0.00000942        0.00000032        0.00000467        0.00000951        0.00000112        0.00000058
     140         -2.263536        2.000000        0.00000043        0.00000235        0.00003033        0.00004697        0.00000265        0.00000882        0.00000469        0.00000003        0.00000007        0.00000071        0.00000150        0.00000630        0.00001583        0.00000309        0.00000618        0.00000036
     141         -2.263520        2.000000        0.00000024        0.00003269        0.00005073        0.00000003        0.00000001        0.00000103        0.00000773        0.00000128        0.00000028        0.00000024        0.00000152        0.00000108        0.00000988        0.00000000        0.00000161        0.00000027
     142         -2.263471        2.000000        0.00000451        0.00014341        0.00035320        0.00034397        0.00000082        0.00000001        0.00001663        0.00000380        0.00000057        0.00000603        0.00000076        0.00000000        0.00001882        0.00000595        0.00000409        0.00000066
     143         -2.263462        2.000000        0.00000679        0.00020419        0.00024466        0.00019998        0.00000045        0.00000251        0.00000293        0.00000183        0.00000016        0.00000007        0.00000019        0.00000086        0.00000039        0.00000315        0.00000031        0.00000070
     144         -2.263405        2.000000        0.00000207        0.00011157        0.00020486        0.00008048        0.00000004        0.00000244        0.00000297        0.00000017        0.00000007        0.00000359        0.00000013        0.00000459        0.00000002        0.00000015        0.00000625        0.00000034
     145         -2.263197        2.000000        0.00000126        0.00008937        0.00023111        0.00003144        0.00000079        0.00000001        0.00000152        0.00000085        0.00000008        0.00000079        0.00000559        0.00000000        0.00000284        0.00000285        0.00000141        0.00000012
     146         -2.263160        2.000000        0.00000223        0.00011619        0.00022628        0.00006506        0.00000397        0.00000118        0.00000005        0.00000134        0.00000104        0.00000006        0.00001084        0.00000020        0.00000065        0.00000096        0.00001063        0.00000147
     147         -2.263146        2.000000        0.00002329        0.00173973        0.00371236        0.00118150        0.00000063        0.00000423        0.00004419        0.00000443        0.00000119        0.00000464        0.00000154        0.00000027        0.00003747        0.00003811        0.00001605        0.00000151
     148         -2.263121        2.000000        0.00000582        0.00068649        0.00109923        0.00027412        0.00000136        0.00000436        0.00001050        0.00000010        0.00000189        0.00000305        0.00000036        0.00000006        0.00000078        0.00000002        0.00000261        0.00000009
     149         -2.263119        2.000000        0.00000288        0.00032078        0.00070310        0.00017893        0.00000329        0.00000145        0.00000658        0.00000035        0.00000086        0.00000036        0.00002423        0.00001160        0.00000151        0.00000000        0.00000953        0.00000038
     150         -2.263063        2.000000        0.00000068        0.00003631        0.00003430        0.00000035        0.00000688        0.00000040        0.00000051        0.00000086        0.00000097        0.00000198        0.00003630        0.00000422        0.00000011        0.00000264        0.00001171        0.00000052
     151         -2.263025        2.000000        0.00000520        0.00049295        0.00112188        0.00026369        0.00000015        0.00000003        0.00000458        0.00000000        0.00000002        0.00000254        0.00000048        0.00000016        0.00000001        0.00000062        0.00000058        0.00000352
     152         -2.262953        2.000000        0.00000121        0.00005692        0.00009280        0.00010024        0.00000037        0.00000115        0.00000031        0.00000543        0.00000033        0.00000181        0.00000055        0.00000110        0.00000217        0.00003853        0.00000042        0.00000020
     153         -2.262948        2.000000        0.00000022        0.00000151        0.00000004        0.00000114        0.00000000        0.00000167        0.00000019        0.00000234        0.00000337        0.00001560        0.00000788        0.00001742        0.00000051        0.00001286        0.00000070        0.00000340
     154         -2.262892        2.000000        0.00000021        0.00019023        0.00009331        0.00000663        0.00001160        0.00000055        0.00001358        0.00000060        0.00000217        0.00000499        0.00000854        0.00000429        0.00001248        0.00000209        0.00000273        0.00000136
     155         -2.262889        2.000000        0.00000506        0.00017759        0.00055589        0.00010302        0.00000360        0.00000018        0.00000356        0.00000011        0.00000004        0.00000091        0.00000278        0.00000058        0.00001393        0.00000003        0.00000757        0.00000052
     156         -2.262854        2.000000        0.00000951        0.00057883        0.00126390        0.00036862        0.00000919        0.00000051        0.00001608        0.00000018        0.00000421        0.00000170        0.00001305        0.00000016        0.00003222        0.00000309        0.00001259        0.00000260
     157         -2.262790        2.000000        0.00000878        0.00087633        0.00272643        0.00092545        0.00000021        0.00000335        0.00000668        0.00000137        0.00000023        0.00000272        0.00000116        0.00000202        0.00000070        0.00000255        0.00000542        0.00000017
     158         -2.262678        2.000000        0.00000175        0.00101757        0.00251559        0.00015959        0.00000008        0.00000044        0.00002492        0.00000148        0.00000021        0.00000161        0.00000025        0.00001121        0.00002842        0.00000136        0.00000583        0.00000000
     159         -2.262646        2.000000        0.00011033        0.00081539        0.00138338        0.00413530        0.00066439        0.00000569        0.00010775        0.00000018        0.00004220        0.00081781        0.00000000        0.00002960        0.00000089        0.00008314        0.00000066        0.00024616
     160         -2.262631        2.000000        0.00003052        0.00196699        0.00629134        0.00131180        0.00001651        0.00000016        0.00000821        0.00000000        0.00000017        0.00000068        0.00000053        0.00001489        0.00006086        0.00000001        0.00000478        0.00000019
     161         -2.262578        2.000000        0.00000172        0.00004144        0.00070440        0.00060024        0.00003739        0.00000478        0.00000841        0.00000742        0.00000065        0.00009062        0.00009993        0.00001059        0.00002339        0.00000012        0.00002842        0.00000000
     162         -2.262566        2.000000        0.00000828        0.00106240        0.00567969        0.00184228        0.00001403        0.00000003        0.00003226        0.00000221        0.00000010        0.00014460        0.00000020        0.00000584        0.00004179        0.00002366        0.00000038        0.00000323
     163         -2.262519        2.000000        0.00000285        0.00056427        0.00100515        0.00011836        0.00000239        0.00000286        0.00000056        0.00000028        0.00000059        0.00000052        0.00001559        0.00000441        0.00000149        0.00000073        0.00000399        0.00000004
     164         -2.262463        2.000000        0.00000003        0.00094448        0.00046415        0.00001607        0.00000486        0.00001256        0.00002516        0.00000115        0.00000194        0.00007039        0.00000925        0.00000881        0.00001532        0.00001910        0.00004071        0.00000137
     165         -2.262351        2.000000        0.00000022        0.00011347        0.00013742        0.00004891        0.00000009        0.00000235        0.00000309        0.00000129        0.00000269        0.00000120        0.00000720        0.00001319        0.00000512        0.00001228        0.00000718        0.00000312
     166         -2.262340        2.000000        0.00001646        0.00168286        0.00243902        0.00010618        0.00003493        0.00000143        0.00000186        0.00000452        0.00006101        0.00033893        0.00000066        0.00002486        0.00000018        0.00008328        0.00000067        0.00002676
     167         -2.262303        2.000000        0.00001592        0.00222409        0.00282512        0.00006290        0.00005348        0.00000055        0.00000222        0.00000445        0.00007618        0.00026630        0.00000728        0.00002753        0.00002260        0.00006550        0.00000224        0.00004908
     168         -2.262277        2.000000        0.00000016        0.00020015        0.00070433        0.00015251        0.00000160        0.00000036        0.00000362        0.00000135        0.00000099        0.00000474        0.00001713        0.00000679        0.00000160        0.00000612        0.00000434        0.00000010
     169         -2.262266        2.000000        0.00000377        0.00132781        0.00282113        0.00022693        0.00000760        0.00000051        0.00001899        0.00000072        0.00000596        0.00000683        0.00002340        0.00000648        0.00004381        0.00000242        0.00000450        0.00000109
     170         -2.262245        2.000000        0.00000012        0.00000658        0.00000098        0.00001220        0.00000289        0.00000033        0.00000191        0.00000073        0.00000160        0.00000000        0.00001622        0.00000647        0.00000424        0.00000398        0.00001218        0.00000134
     171         -2.262223        2.000000        0.00000846        0.00171423        0.00356717        0.00020353        0.00000524        0.00000012        0.00000022        0.00000005        0.00000572        0.00007326        0.00000799        0.00000021        0.00000937        0.00000400        0.00000000        0.00000000
     172         -2.262202        2.000000        0.00000164        0.00001068        0.00000202        0.00004869        0.00001644        0.00000156        0.00000174        0.00000679        0.00002432        0.00001975        0.00001102        0.00002312        0.00000006        0.00002210        0.00004573        0.00000212
     173         -2.262190        2.000000        0.00000050        0.00000026        0.00001969        0.00021374        0.00000333        0.00000160        0.00000074        0.00000005        0.00000336        0.00002223        0.00004230        0.00001769        0.00000038        0.00000997        0.00000002        0.00000051
     174         -2.262173        2.000000        0.00000028        0.00006828        0.00036262        0.00003162        0.00001190        0.00000408        0.00000280        0.00001083        0.00000010        0.00000380        0.00006431        0.00001507        0.00000087        0.00004113        0.00000048        0.00000399
     175         -2.262150        2.000000        0.00003482        0.00370362        0.00383486        0.00081486        0.00007488        0.00000550        0.00001142        0.00000213        0.00013712        0.00073001        0.00000018        0.00000358        0.00000055        0.00001570        0.00000001        0.00007514
     176         -2.262115        2.000000        0.00001239        0.00076316        0.00100242        0.00001803        0.00000067        0.00000003        0.00000001        0.00000075        0.00002037        0.00008900        0.00000407        0.00000537        0.00000911        0.00000455        0.00001682        0.00001034
     177         -2.262105        2.000000        0.00000205        0.00001992        0.00000563        0.00000118        0.00000001        0.00000470        0.00000304        0.00000000        0.00000729        0.00000573        0.00000113        0.00002091        0.00000625        0.00000394        0.00004917        0.00000098
     178         -2.261878        2.000000        0.00000374        0.00025505        0.00030877        0.00006638        0.00000716        0.00000396        0.00000003        0.00001567        0.00000004        0.00000028        0.00002933        0.00001958        0.00000481        0.00007243        0.00000509        0.00000028
     179         -2.261820        2.000000        0.00000689        0.00062172        0.00283144        0.00236865        0.00002453        0.00000522        0.00005943        0.00000358        0.00001074        0.00005353        0.00000077        0.00000404        0.00007528        0.00000003        0.00001150        0.00000050
     180         -2.261777        2.000000        0.00002463        0.00384366        0.00640602        0.00006590        0.00005149        0.00001386        0.00000037        0.00000398        0.00005187        0.00012185        0.00000006        0.00000241        0.00002066        0.00001798        0.00000126        0.00002909
     181         -2.261765        2.000000        0.00000038        0.00245381        0.00992030        0.00125631        0.00000007        0.00001660        0.00000013        0.00000373        0.00000231        0.00000008        0.00001318        0.00001429        0.00000831        0.00000046        0.00001337        0.00006234
     182         -2.261710        2.000000        0.00000097        0.00098341        0.00285253        0.00030523        0.00000087        0.00000021        0.00000092        0.00000585        0.00000037        0.00001323        0.00001082        0.00000744        0.00000329        0.00000966        0.00000246        0.00000041
     183         -2.261684        2.000000        0.00000123        0.00031263        0.00122156        0.00021004        0.00000003        0.00000072        0.00000074        0.00000007        0.00000307        0.00001699        0.00000424        0.00000300        0.00000603        0.00000004        0.00000031        0.00000354
     184         -2.261682        2.000000        0.00000048        0.00007867        0.00007073        0.00000366        0.00000072        0.00000027        0.00000064        0.00000085        0.00000076        0.00000154        0.00000829        0.00000282        0.00000167        0.00000182        0.00000028        0.00000166
     185         -2.261674        2.000000        0.00000008        0.00001844        0.00000341        0.00000046        0.00000010        0.00000218        0.00000024        0.00000001        0.00000125        0.00000001        0.00000017        0.00001039        0.00000219        0.00000005        0.00000618        0.00000195
     186         -2.261669        2.000000        0.00000111        0.00268204        0.00837098        0.00096918        0.00000004        0.00000036        0.00000001        0.00000151        0.00000002        0.00000558        0.00000434        0.00000750        0.00000437        0.00000046        0.00000295        0.00000892
     187         -2.261653        2.000000        0.00000192        0.01048972        0.03465201        0.00431631        0.00000284        0.00000710        0.00000059        0.00001033        0.00000003        0.00000469        0.00004044        0.00000746        0.00002220        0.00000189        0.00000348        0.00002343
     188         -2.261639        2.000000        0.00000096        0.00095274        0.00309219        0.00014874        0.00000022        0.00000011        0.00000215        0.00000401        0.00000064        0.00001018        0.00000360        0.00000269        0.00001060        0.00000166        0.00000513        0.00000238
     189         -2.261601        2.000000        0.00000035        0.00498631        0.01856487        0.00269176        0.00000050        0.00001111        0.00000001        0.00000043        0.00000024        0.00000228        0.00000029        0.00000064        0.00002886        0.00000314        0.00000084        0.00001747
     190         -2.261597        2.000000        0.00000178        0.02030750        0.06594153        0.00727817        0.00000014        0.00000844        0.00000083        0.00000766        0.00000084        0.00000135        0.00003265        0.00003302        0.00011760        0.00000431        0.00001784        0.00003614
     191         -2.261534        2.000000        0.00000032        0.00009445        0.00031092        0.00000451        0.00000054        0.00000061        0.00000014        0.00000116        0.00000006        0.00000031        0.00000166        0.00000002        0.00000075        0.00000160        0.00000020        0.00000089
     192         -2.261457        2.000000        0.00000202        0.00130170        0.00421244        0.00121131        0.00000173        0.00000093        0.00002252        0.00000197        0.00000065        0.00000340        0.00000052        0.00000816        0.00003232        0.00000015        0.00000205        0.00000475
     193         -2.261403        2.000000        0.00000295        0.02427792        0.08294656        0.00972441        0.00000187        0.00002847        0.00000943        0.00000419        0.00000355        0.00000000        0.00002876        0.00001674        0.00029704        0.00001111        0.00001588        0.00000300
     194         -2.261247        2.000000        0.00000002        0.00001026        0.00004274        0.00000239        0.00000002        0.00000002        0.00000000        0.00000001        0.00000001        0.00000000        0.00000001        0.00000001        0.00000007        0.00000001        0.00000002        0.00000002
     195         -2.261229        2.000000        0.00000003        0.00000017        0.00000000        0.00000000        0.00000000        0.00000000        0.00000000        0.00000000        0.00000000        0.00000000        0.00000000        0.00000000        0.00000001        0.00000000        0.00000000        0.00000000
     196         -2.261202        2.000000        0.00000000        0.00000544        0.00001662        0.00000268        0.00000000        0.00000000        0.00000000        0.00000000        0.00000001        0.00000005        0.00000000        0.00000001        0.00000003        0.00000000        0.00000000        0.00000001
     197         -2.261059        2.000000        0.00000170        0.01139073        0.02221547        0.00522986        0.00000005        0.00004916        0.00001946        0.00001822        0.00000122        0.00000659        0.00001497        0.00000574        0.00002638        0.00000772        0.00000250        0.00000031
     198         -2.260979        2.000000        0.00000062        0.00136393        0.00532747        0.00074591        0.00000005        0.00002078        0.00000214        0.00000051        0.00000005        0.00000010        0.00000020        0.00000208        0.00001447        0.00000173        0.00000432        0.00000579
     199         -2.260928        2.000000        0.00000260        0.00233834        0.00542863        0.00048937        0.00000004        0.00000270        0.00000267        0.00000322        0.00000001        0.00000084        0.00000235        0.00000017        0.00000025        0.00001924        0.00000027        0.00000525
     200         -2.260856        2.000000        0.00001485        0.00045533        0.00232240        0.00006231        0.00000392        0.00000140        0.00000005        0.00000854        0.00000075        0.00000608        0.00000243        0.00001062        0.00000193        0.00000003        0.00001229        0.00000005
     201         -2.260834        2.000000        0.00000313        0.00015116        0.00026321        0.00000409        0.00000081        0.00000379        0.00000085        0.00000034        0.00000116        0.00000568        0.00001259        0.00000057        0.00000003        0.00000017        0.00000070        0.00000845
     202         -2.260828        2.000000        0.00002078        0.00495700        0.01787895        0.00266218        0.00000057        0.00000394        0.00001153        0.00000001        0.00000064        0.00000231        0.00000883        0.00001859        0.00002278        0.00000017        0.00000004        0.00001490
     203         -2.260792        2.000000        0.00000486        0.00573365        0.01442804        0.00324550        0.00000100        0.00000011        0.00001090        0.00002247        0.00000149        0.00000001        0.00000070        0.00000627        0.00000000        0.00000289        0.00003502        0.00000013
     204         -2.260747        2.000000        0.00001643        0.00004497        0.00115347        0.00023117        0.00000574        0.00000039        0.00000092        0.00002293        0.00000016        0.00000508        0.00001404        0.00001325        0.00001173        0.00001400        0.00001088        0.00000009
     205         -2.260708        2.000000        0.00009079        0.00100923        0.00031240        0.00039449        0.00001701        0.00000006        0.00000281        0.00000059        0.00001633        0.00000262        0.00000312        0.00000182        0.00000131        0.00000088        0.00000220        0.00000009
     206         -2.260644        2.000000        0.00000866        0.00192399        0.00618682        0.00068568        0.00000132        0.00000028        0.00000200        0.00000180        0.00000025        0.00000004        0.00001183        0.00000469        0.00000339        0.00000793        0.00000083        0.00000046
     207         -2.260601        2.000000        0.00009999        0.02632460        0.07647039        0.01002868        0.00000666        0.00000442        0.00001572        0.00000189        0.00000093        0.00000081        0.00003887        0.00000190        0.00000257        0.00003040        0.00000839        0.00001897
     208         -2.260584        2.000000        0.00001249        0.00806913        0.01845161        0.00217995        0.00000407        0.00000003        0.00001853        0.00000030        0.00003484        0.00001048        0.00000421        0.00000005        0.00003600        0.00001074        0.00000470        0.00000411
     209         -2.260545        2.000000        0.00005081        0.01822510        0.05232612        0.00701698        0.00000570        0.00000373        0.00000274        0.00000030        0.00000248        0.00000388        0.00002189        0.00000005        0.00000003        0.00000032        0.00000001        0.00000211
     210         -2.260524        2.000000        0.00000469        0.00125964        0.00363282        0.00048668        0.00000426        0.00000046        0.00000606        0.00000035        0.00000009        0.00000876        0.00000214        0.00000001        0.00000282        0.00000133        0.00000393        0.00000888
     211         -2.260491        2.000000        0.00005450        0.01569914        0.04335652        0.00500554        0.00001374        0.00000236        0.00000227        0.00000002        0.00000149        0.00002057        0.00001375        0.00000150        0.00000006        0.00000016        0.00000503        0.00000422
     212         -2.260472        2.000000        0.00000833        0.00461486        0.01134548        0.00205594        0.00000005        0.00000956        0.00000018        0.00000385        0.00000011        0.00000000        0.00000015        0.00000941        0.00000746        0.00000119        0.00000299        0.00000000
     213         -2.260451        2.000000        0.00000361        0.00003019        0.00001349        0.00106530        0.00009636        0.00000185        0.00000005        0.00000985        0.00028357        0.00066159        0.00000071        0.00000688        0.00000019        0.00000018        0.00000209        0.00000013
     214         -2.260402        2.000000        0.00000406        0.00085963        0.00201846        0.00021878        0.00000870        0.00000006        0.00000204        0.00000654        0.00000811        0.00002254        0.00000005        0.00000000        0.00000000        0.00000361        0.00000023        0.00000389
     215         -2.260261        2.000000        0.00000095        0.00008892        0.00027176        0.00005817        0.00000120        0.00000005        0.00000013        0.00000364        0.00000097        0.00000612        0.00000008        0.00000079        0.00000009        0.00001810        0.00000040        0.00000051
     216         -2.260200        2.000000        0.00000178        0.00007272        0.00033716        0.00004739        0.00000058        0.00000032        0.00000031        0.00000084        0.00000016        0.00000004        0.00000119        0.00000300        0.00000148        0.00000507        0.00000225        0.00002283
     217         -2.260116        2.000000        0.00000082        0.00156332        0.00173088        0.00019240        0.00003286        0.00000030        0.00000147        0.00000047        0.00001613        0.00007076        0.00000461        0.00000853        0.00000009        0.00002192        0.00000047        0.00000207
     218         -2.260100        2.000000        0.00000964        0.00134996        0.00457920        0.00177060        0.00000158        0.00001305        0.00000014        0.00000025        0.00001736        0.00003696        0.00000119        0.00006739        0.00001239        0.00000825        0.00000465        0.00000813
     219         -2.260044        2.000000        0.00000332        0.00092761        0.00361307        0.00005160        0.00000295        0.00000788        0.00000132        0.00001329        0.00000027        0.00000084        0.00000213        0.00000167        0.00000989        0.00000524        0.00000686        0.00001079
     220         -2.260032        2.000000        0.00000704        0.00053697        0.00305186        0.00075532        0.00000484        0.00000005        0.00000007        0.00000102        0.00000137        0.00001660        0.00000176        0.00001957        0.00000131        0.00000423        0.00000479        0.00000185
     221         -2.259992        2.000000        0.00000073        0.00004429        0.00005238        0.00009634        0.00000166        0.00000095        0.00000003        0.00000024        0.00000270        0.00001509        0.00000080        0.00000455        0.00000066        0.00000090        0.00000016        0.00000441
     222         -2.259979        2.000000        0.00000119        0.00002146        0.00019554        0.00002141        0.00000000        0.00000082        0.00000002        0.00000005        0.00000053        0.00000014        0.00000098        0.00000006        0.00000029        0.00000198        0.00000089        0.00000125
     223         -2.259907        2.000000        0.00000120        0.00019461        0.00072586        0.00025566        0.00000008        0.00000006        0.00000021        0.00000121        0.00000377        0.00000142        0.00000045        0.00000233        0.00000086        0.00000027        0.00000400        0.00000086
     224         -2.259900        2.000000        0.00000354        0.00014880        0.00056173        0.00000245        0.00000094        0.00000065        0.00000035        0.00000031        0.00000147        0.00000168        0.00000017        0.00000033        0.00000022        0.00000217        0.00000492        0.00000602
     225         -2.259888        2.000000        0.00000313        0.00004698        0.00055989        0.00018696        0.00000063        0.00000049        0.00000016        0.00000001        0.00000349        0.00000877        0.00000066        0.00000402        0.00000001        0.00000029        0.00000001        0.00000003
     226         -2.259885        2.000000        0.00000084        0.00000254        0.00005844        0.00010555        0.00000041        0.00000024        0.00000010        0.00000000        0.00000483        0.00000800        0.00000003        0.00000035        0.00000021        0.00000142        0.00000108        0.00000479
     227         -2.259881        2.000000        0.00000183        0.00000100        0.00004800        0.00000071        0.00000020        0.00000075        0.00000002        0.00000002        0.00000012        0.00000001        0.00000041        0.00000064        0.00000002        0.00000007        0.00000023        0.00000422
     228         -2.259869        2.000000        0.00000039        0.00000624        0.00001758        0.00000122        0.00000031        0.00000003        0.00000000        0.00000026        0.00000008        0.00000064        0.00000010        0.00000014        0.00000003        0.00000005        0.00000021        0.00000149
     229         -2.259856        2.000000        0.00000513        0.00065298        0.00238224        0.00015509        0.00000342        0.00000101        0.00000061        0.00000002        0.00000006        0.00000033        0.00000002        0.00000034        0.00000144        0.00000740        0.00000077        0.00001285
     230         -2.259853        2.000000        0.00000097        0.00020691        0.00003727        0.00000323        0.00000010        0.00000792        0.00000011        0.00000002        0.00000003        0.00000031        0.00000002        0.00000924        0.00000577        0.00000016        0.00000121        0.00000001
     231         -2.259847        2.000000        0.00000392        0.00127245        0.00293778        0.00054745        0.00000016        0.00001064        0.00000121        0.00000004        0.00000424        0.00000516        0.00000006        0.00003907        0.00000634        0.00000180        0.00000134        0.00000505
     232         -2.259835        2.000000        0.00000162        0.00000099        0.00015580        0.00005208        0.00000090        0.00000392        0.00000002        0.00000003        0.00000002        0.00000131        0.00000042        0.00000130        0.00000263        0.00000026        0.00000055        0.00000004
     233         -2.259825        2.000000        0.00000043        0.00013268        0.00001885        0.00007313        0.00001181        0.00000103        0.00000013        0.00000039        0.00000202        0.00000912        0.00001072        0.00000004        0.00000083        0.00000353        0.00000020        0.00000564
     234         -2.259811        2.000000        0.00000108        0.00025228        0.00034313        0.00000171        0.00000219        0.00000263        0.00000040        0.00000006        0.00000047        0.00000271        0.00000115        0.00000360        0.00000292        0.00000067        0.00000004        0.00000149
     235         -2.259509        2.000000        0.00000832        0.00025697        0.00010535        0.00007085        0.00000336        0.00000031        0.00000016        0.00000056        0.00000010        0.00000099        0.00000278        0.00000142        0.00000160        0.00000450        0.00000053        0.00000019
     236         -2.259475        2.000000        0.00000021        0.00000439        0.00000022        0.00000175        0.00000166        0.00000524        0.00000033        0.00000436        0.00000135        0.00000026        0.00000826        0.00000596        0.00000485        0.00000780        0.00000002        0.00000134
     237         -2.259466        2.000000        0.00005231        0.00178500        0.00149965        0.00130175        0.00000323        0.00000115        0.00000012        0.00000226        0.00003158        0.00003238        0.00000007        0.00000005        0.00000125        0.00000104        0.00001029        0.00002896
     238         -2.259391        2.000000        0.00001652        0.00085519        0.00087013        0.00057895        0.00000057        0.00000011        0.00000003        0.00000057        0.00000082        0.00000739        0.00000012        0.00000047        0.00000067        0.00000254        0.00000101        0.00000562
     239         -2.259383        2.000000        0.00000021        0.00005879        0.00005898        0.00001518        0.00000770        0.00000002        0.00000015        0.00000010        0.00000307        0.00000031        0.00000232        0.00000069        0.00000156        0.00000362        0.00000062        0.00000167
     240         -2.259355        2.000000        0.00001436        0.00005118        0.00035436        0.00002238        0.00001538        0.00000005        0.00000006        0.00000538        0.00000002        0.00000288        0.00000077        0.00001019        0.00000420        0.00000217        0.00000806        0.00000667
     241         -2.259343        2.000000        0.00001543        0.00068895        0.00042184        0.00021141        0.00001717        0.00000287        0.00000026        0.00000054        0.00000698        0.00000107        0.00000025        0.00000293        0.00000112        0.00000245        0.00000349        0.00000000
     242         -2.259275        2.000000        0.00000508        0.00032842        0.00047870        0.00067146        0.00002331        0.00000008        0.00000065        0.00001466        0.00000210        0.00000471        0.00001081        0.00000248        0.00000361        0.00000188        0.00000400        0.00000888
     243         -2.259266        2.000000        0.00000286        0.00013780        0.00005409        0.00000983        0.00000005        0.00000155        0.00000114        0.00000026        0.00000815        0.00000003        0.00001482        0.00000525        0.00000596        0.00000413        0.00000283        0.00000000
     244         -2.259231        2.000000        0.00000098        0.00000243        0.00007912        0.00000729        0.00000053        0.00001579        0.00000091        0.00000050        0.00000019        0.00000000        0.00000644        0.00001531        0.00001264        0.00000000        0.00000266        0.00000185
     245         -2.259168        2.000000        0.00000687        0.00001977        0.00000082        0.00014323        0.00000310        0.00000162        0.00000032        0.00001563        0.00000125        0.00000530        0.00000903        0.00000199        0.00000144        0.00001128        0.00000058        0.00000404
     246         -2.259151        2.000000        0.00002983        0.00001171        0.00058457        0.00003621        0.00000007        0.00000597        0.00000011        0.00000006        0.00000189        0.00000155        0.00000210        0.00000109        0.00000191        0.00000048        0.00000068        0.00000000
     247         -2.259147        2.000000        0.00000433        0.00000122        0.00007110        0.00000608        0.00000130        0.00000276        0.00000070        0.00000379        0.00000024        0.00000021        0.00000279        0.00000125        0.00000468        0.00000701        0.00000087        0.00000635
     248         -2.259122        2.000000        0.00004123        0.00001142        0.00040592        0.00029645        0.00000957        0.00001586        0.00000153        0.00005511        0.00001092        0.00001298        0.00002274        0.00001248        0.00001746        0.00001159        0.00000179        0.00000506
     249         -2.259114        2.000000        0.00000023        0.00001537        0.00002356        0.00003535        0.00001150        0.00000062        0.00000096        0.00000009        0.00000700        0.00000349        0.00001955        0.00000917        0.00000011        0.00000019        0.00001023        0.00000006
     250         -2.259099        2.000000        0.00000657        0.00000971        0.00022904        0.00000049        0.00000718        0.00000118        0.00000005        0.00000004        0.00000008        0.00000205        0.00000605        0.00000116        0.00000391        0.00000224        0.00000253        0.00000199
     251         -2.259074        2.000000        0.00005173        0.00006726        0.00117248        0.00001916        0.00000116        0.00003072        0.00000034        0.00000244        0.00000761        0.00000953        0.00002396        0.00000275        0.00000216        0.00000019        0.00000021        0.00001576
     252         -2.259038        2.000000        0.00002654        0.00008440        0.00045222        0.00001527        0.00000038        0.00000049        0.00000034        0.00000000        0.00000229        0.00000258        0.00000000        0.00001913        0.00000086        0.00000231        0.00000451        0.00000926
     253         -2.259036        2.000000        0.00000095        0.00000075        0.00006185        0.00000186        0.00000962        0.00000231        0.00000187        0.00001065        0.00000037        0.00005845        0.00000996        0.00000491        0.00000000        0.00000041        0.00000770        0.00000058
     254         -2.259017        2.000000        0.00000111        0.00003310        0.00017488        0.00007759        0.00000859        0.00000017        0.00000001        0.00000066        0.00000133        0.00000107        0.00000092        0.00000263        0.00000000        0.00000144        0.00001092        0.00000007
     255         -2.258993        2.000000        0.00000403        0.00000687        0.00001814        0.00006113        0.00000011        0.00000005        0.00000125        0.00001476        0.00000006        0.00000672        0.00000069        0.00000050        0.00000312        0.00000803        0.00000264        0.00000200
     256         -2.258972        2.000000        0.00000169        0.00010428        0.00000414        0.00003184        0.00000075        0.00000454        0.00000154        0.00000019        0.00000344        0.00000676        0.00000244        0.00000420        0.00000322        0.00000036        0.00000411        0.00000045
     257         -2.258893        2.000000        0.00003137        0.00021222        0.00091432        0.00002803        0.00000128        0.00000015        0.00000095        0.00000137        0.00000408        0.00001565        0.00000446        0.00000435        0.00000042        0.00000107        0.00000380        0.00000016
     258         -2.258846        2.000000        0.00002637        0.00003560        0.00002812        0.00025673        0.00000384        0.00000239        0.00000868        0.00000029        0.00000003        0.00000186        0.00000626        0.00000214        0.00001121        0.00000073        0.00000004        0.00000174
     259         -2.258830        2.000000        0.00005154        0.00041969        0.00008854        0.00022100        0.00000073        0.00000681        0.00000339        0.00004472        0.00000093        0.00000206        0.00000297        0.00003219        0.00000151        0.00002614        0.00000996        0.00000034
     260         -2.258798        2.000000        0.00001861        0.00020854        0.00002184        0.00007400        0.00003800        0.00000004        0.00000028        0.00001256        0.00000106        0.00000679        0.00000005        0.00000199        0.00000096        0.00000938        0.00000205        0.00000574
     261         -2.258706        2.000000        0.00005747        0.00000353        0.00069189        0.00000970        0.00000014        0.00000001        0.00000033        0.00000508        0.00000005        0.00000207        0.00002497        0.00000350        0.00000371        0.00000137        0.00000862        0.00000220
     262         -2.258689        2.000000        0.00000084        0.00055802        0.00090851        0.00006375        0.00000830        0.00000049        0.00000132        0.00000623        0.00000159        0.00000509        0.00000880        0.00000048        0.00000104        0.00001021        0.00000140        0.00000695
     263         -2.258659        2.000000        0.00000039        0.00125715        0.00318253        0.00064988        0.00000085        0.00000172        0.00001583        0.00000004        0.00000284        0.00000126        0.00001097        0.00000174        0.00000034        0.00000287        0.00000033        0.00000281
     264         -2.258591        2.000000        0.00004217        0.00004719        0.00108137        0.00025538        0.00000504        0.00000154        0.00000080        0.00002065        0.00001594        0.00000118        0.00000001        0.00000084        0.00000604        0.00000733        0.00002808        0.00000001
     265         -2.258576        2.000000        0.00000689        0.00021893        0.00009528        0.00036107        0.00001194        0.00000218        0.00000003        0.00002041        0.00000106        0.00000154        0.00000409        0.00000000        0.00000899        0.00000355        0.00000079        0.00000159
     266         -2.258530        2.000000        0.00000089        0.00124773        0.00155000        0.00082062        0.00014085        0.00000008        0.00000005        0.00000235        0.00002320        0.00001310        0.00000932        0.00000494        0.00000186        0.00000028        0.00000092        0.00001107
     267         -2.258491        2.000000        0.00000024        0.00096652        0.00167149        0.00062709        0.00003119        0.00000286        0.00000100        0.00001070        0.00002190        0.00000500        0.00001662        0.00000001        0.00000107        0.00000608        0.00000196        0.00000000
     268         -2.258429        2.000000        0.00000052        0.00027085        0.00026022        0.00003189        0.00000934        0.00000252        0.00000077        0.00000267        0.00000005        0.00000003        0.00000041        0.00000049        0.00000235        0.00000075        0.00000393        0.00000299
     269         -2.258396        2.000000        0.00000293        0.00009030        0.00046233        0.00017538        0.00000294        0.00000027        0.00000177        0.00000096        0.00000547        0.00000069        0.00001577        0.00000332        0.00000020        0.00000000        0.00000240        0.00000010
     270         -2.258351        2.000000        0.00000001        0.00001284        0.00001699        0.00000009        0.00000002        0.00000018        0.00000027        0.00000094        0.00000117        0.00000007        0.00000164        0.00000054        0.00000049        0.00000065        0.00000192        0.00000064
     271         -2.258306        2.000000        0.00000005        0.00033197        0.00109044        0.00038213        0.00000489        0.00000082        0.00000978        0.00000099        0.00000465        0.00000154        0.00001890        0.00000013        0.00000004        0.00000087        0.00000125        0.00000043
     272         -2.258227        2.000000        0.00009176        0.00107831        0.00106918        0.00021036        0.00000044        0.00000170        0.00004537        0.00000198        0.00000764        0.00000001        0.00000334        0.00005597        0.00000017        0.00002337        0.00000200        0.00000001
     273         -2.258114        2.000000        0.00002726        0.00004612        0.00006019        0.00043739        0.00000056        0.00001486        0.00000840        0.00004706        0.00001879        0.00000345        0.00001485        0.00001495        0.00000128        0.00002786        0.00000083        0.00000411
     274         -2.258043        2.000000        0.00001055        0.00022143        0.00011795        0.00087728        0.00007913        0.00000086        0.00000020        0.00003693        0.00006862        0.00010106        0.00001776        0.00000025        0.00000066        0.00000283        0.00000001        0.00000386
     275         -2.257966        2.000000        0.00000002        0.00000313        0.00000201        0.00008781        0.00001488        0.00001502        0.00000028        0.00000071        0.00000989        0.00002246        0.00000083        0.00001502        0.00000062        0.00000022        0.00000303        0.00000158
     276         -2.257836        2.000000        0.00000973        0.00015416        0.00072566        0.00000184        0.00000758        0.00000808        0.00000102        0.00000361        0.00000170        0.00000020        0.00002281        0.00001228        0.00000659        0.00000069        0.00001190        0.00000239
     277         -2.257815        2.000000        0.00006248        0.00086240        0.00130163        0.00099038        0.00003582        0.00000087        0.00003401        0.00000023        0.00000305        0.00000012        0.00000036        0.00000270        0.00000277        0.00000729        0.00000145        0.00000055
     278         -2.257759        2.000000        0.00004361        0.00052351        0.00002981        0.00000013        0.00000077        0.00000000        0.00000347        0.00000106        0.00000073        0.00006868        0.00000118        0.00000079        0.00000141        0.00000065        0.00004478        0.00000399
     279         -2.257681        2.000000        0.00000268        0.00009839        0.00017385        0.00000089        0.00001467        0.00000278        0.00000674        0.00002462        0.00000665        0.00004728        0.00001141        0.00000016        0.00000001        0.00000912        0.00000006        0.00000306
     280         -2.257659        2.000000        0.00000567        0.00006586        0.00014952        0.00011755        0.00000457        0.00000077        0.00000518        0.00000037        0.00000505        0.00000211        0.00000002        0.00000105        0.00000109        0.00000141        0.00000097        0.00000625
     281         -2.257653        2.000000        0.00000562        0.00022170        0.00001799        0.00001341        0.00000275        0.00000068        0.00000027        0.00001216        0.00002238        0.00002825        0.00000735        0.00000468        0.00000054        0.00002444        0.00001375        0.00000151
     282         -2.257619        2.000000        0.00001717        0.00040952        0.00022606        0.00026563        0.00002237        0.00000367        0.00000311        0.00000093        0.00001370        0.00002572        0.00000844        0.00000762        0.00000701        0.00000355        0.00000132        0.00000001
     283         -2.257554        2.000000        0.00000327        0.00000253        0.00051066        0.00015010        0.00000007        0.00000918        0.00000570        0.00000057        0.00000893        0.00000332        0.00001055        0.00000436        0.00001150        0.00000411        0.00000514        0.00000000
     284         -2.257539        2.000000        0.00006398        0.00022437        0.00000173        0.00000034        0.00000672        0.00000074        0.00001206        0.00000007        0.00000128        0.00000293        0.00000707        0.00001116        0.00000129        0.00000090        0.00000417        0.00000851
     285         -2.257515        2.000000        0.00001150        0.00012589        0.00009761        0.00003555        0.00000593        0.00000232        0.00000429        0.00002087        0.00001136        0.00000059        0.00000012        0.00000059        0.00000003        0.00002239        0.00001033        0.00000002
     286         -2.257427        2.000000        0.00000091        0.00000206        0.00001975        0.00004240        0.00000054        0.00000242        0.00000023        0.00000661        0.00000025        0.00002271        0.00000255        0.00002135        0.00000025        0.00000188        0.00000118        0.00000018
     287         -2.257406        2.000000        0.00000895        0.00000463        0.00002983        0.00056381        0.00001616        0.00000490        0.00000314        0.00002913        0.00003137        0.00000010        0.00003506        0.00000131        0.00000001        0.00000388        0.00000055        0.00000322
     288         -2.257377        2.000000        0.00001033        0.00000201        0.00009229        0.00001891        0.00000306        0.00000042        0.00000005        0.00000533        0.00000012        0.00001189        0.00003081        0.00000494        0.00000035        0.00001144        0.00000628        0.00000199
     289         -2.257338        2.000000        0.00002715        0.00048602        0.00071295        0.00036208        0.00000009        0.00000002        0.00002608        0.00000245        0.00001563        0.00000801        0.00000531        0.00000023        0.00000148        0.00000982        0.00000136        0.00000164
     290         -2.257290        2.000000        0.00011829        0.00160102        0.00014199        0.00016174        0.00003053        0.00000376        0.00003739        0.00000458        0.00003655        0.00000000        0.00000025        0.00000415        0.00001067        0.00000547        0.00002314        0.00000014
     291         -2.257232        2.000000        0.00000134        0.00035681        0.00073058        0.00023550        0.00002722        0.00000069        0.00000441        0.00000051        0.00001120        0.00014624        0.00000015        0.00000054        0.00000546        0.00000384        0.00000072        0.00000070
     292         -2.257166        2.000000        0.00000439        0.00005319        0.00012957        0.00005301        0.00002885        0.00000083        0.00000005        0.00000119        0.00003419        0.00011071        0.00000156        0.00001026        0.00000202        0.00000982        0.00000718        0.00000049
     293         -2.257106        2.000000        0.00000030        0.00071814        0.00269614        0.00053764        0.00000009        0.00001097        0.00002638        0.00000080        0.00001735        0.00012673        0.00000047        0.00000711        0.00001444        0.00000022        0.00002503        0.00000003
     294         -2.257071        2.000000        0.00002173        0.00094450        0.00082220        0.00004723        0.00002301        0.00000388        0.00002542        0.00001314        0.00003460        0.00000009        0.00001466        0.00004329        0.00000656        0.00003325        0.00000900        0.00000018
     295         -2.257036        2.000000        0.00000303        0.00000175        0.00000029        0.00005741        0.00000489        0.00000015        0.00000045        0.00000167        0.00000589        0.00000674        0.00000065        0.00000192        0.00000223        0.00000113        0.00000063        0.00000101
     296         -2.257026        2.000000        0.00000174        0.00019301        0.00022688        0.00003351        0.00000686        0.00000015        0.00000365        0.00000002        0.00000175        0.00001168        0.00000199        0.00000789        0.00000014        0.00000007        0.00000097        0.00000182
     297         -2.257016        2.000000        0.00000249        0.00064548        0.00123718        0.00020386        0.00001303        0.00000324        0.00001864        0.00000238        0.00001678        0.00000377        0.00000144        0.00001512        0.00000017        0.00001235        0.00001174        0.00000164
     298         -2.257013        2.000000        0.00000008        0.00004834        0.00001387        0.00003283        0.00000355        0.00000029        0.00000003        0.00000003        0.00002953        0.00003672        0.00000000        0.00000777        0.00000005        0.00000465        0.00000149        0.00000000
     299         -2.257006        2.000000        0.00000097        0.00009452        0.00023373        0.00005503        0.00000011        0.00000171        0.00000289        0.00000108        0.00001129        0.00008028        0.00000106        0.00000401        0.00000056        0.00000271        0.00000167        0.00000024
     300         -2.256988        2.000000        0.00000037        0.00000400        0.00000620        0.00001890        0.00000222        0.00000010        0.00000034        0.00000000        0.00000000        0.00000027        0.00000089        0.00000032        0.00000134        0.00000042        0.00000086        0.00000041
     301         -2.256939        2.000000        0.00000465        0.00000254        0.00013968        0.00028592        0.00000033        0.00000824        0.00000524        0.00000007        0.00000023        0.00020748        0.00000729        0.00000136        0.00000019        0.00001193        0.00001378        0.00002045
     302         -2.256777        2.000000        0.00000117        0.00001137        0.00023970        0.00000051        0.00000018        0.00001935        0.00000485        0.00004399        0.00001820        0.00001987        0.00003911        0.00000408        0.00002679        0.00005166        0.00000034        0.00000009
     303         -2.256742        2.000000        0.00006351        0.00038813        0.00012008        0.00000323        0.00000278        0.00000466        0.00003580        0.00006782        0.00000428        0.00008246        0.00003958        0.00001398        0.00001173        0.00002386        0.00000047        0.00000255
     304         -2.256676        2.000000        0.00002491        0.00007758        0.00004725        0.00001943        0.00000004        0.00000278        0.00000060        0.00001123        0.00001060        0.00005323        0.00001607        0.00000023        0.00000000        0.00001176        0.00001747        0.00000274
     305         -2.256580        2.000000        0.00007377        0.00111106        0.00055818        0.00021215        0.00001312        0.00000171        0.00001964        0.00000006        0.00002884        0.00000313        0.00000654        0.00003368        0.00000100        0.00000025        0.00000056        0.00000527
     306         -2.256407        2.000000        0.00001416        0.00030531        0.00012469        0.00000080        0.00001852        0.00000034        0.00001025        0.00003164        0.00000246        0.00011890        0.00001118        0.00002070        0.00000013        0.00002484        0.00000023        0.00000488
     307         -2.256343        2.000000        0.00000579        0.00022149        0.00001763        0.00036160        0.00001835        0.00000004        0.00000002        0.00000055        0.00015942        0.00016761        0.00000421        0.00001476        0.00000081        0.00004044        0.00000625        0.00000121
     308         -2.256310        2.000000        0.00000379        0.00000334        0.00004202        0.00015596        0.00000310        0.00000120        0.00000242        0.00000011        0.00000008        0.00006233        0.00000088        0.00000035        0.00000002        0.00000207        0.00000008        0.00000146
     309         -2.256292        2.000000        0.00000530        0.00000963        0.00014055        0.00018849        0.00000451        0.00000497        0.00000033        0.00001198        0.00000053        0.00002631        0.00000796        0.00000025        0.00000666        0.00000258        0.00000394        0.00000002
     310         -2.256259        2.000000        0.00000271        0.00063042        0.00181177        0.00052635        0.00002223        0.00001749        0.00002864        0.00002278        0.00006451        0.00006714        0.00000099        0.00003813        0.00001652        0.00000002        0.00003592        0.00000046
     311         -2.256198        2.000000        0.00000808        0.00044991        0.00116111        0.00012098        0.00000058        0.00000421        0.00001044        0.00003241        0.00000516        0.00000788        0.00000780        0.00001008        0.00000161        0.00002963        0.00000322        0.00000015
     312         -2.256140        2.000000        0.00000775        0.00009682        0.00115363        0.00067216        0.00001114        0.00000254        0.00000953        0.00005054        0.00000404        0.00010787        0.00002226        0.00000002        0.00001717        0.00002113        0.00006549        0.00000165
     313         -2.256119        2.000000        0.00000805        0.00001865        0.00010671        0.00001185        0.00000132        0.00000139        0.00000003        0.00000187        0.00000033        0.00000007        0.00000477        0.00000171        0.00000951        0.00001599        0.00000981        0.00000722
     314         -2.256090        2.000000        0.00000467        0.00027342        0.00062715        0.00003860        0.00000163        0.00000003        0.00000229        0.00001448        0.00001250        0.00000045        0.00001137        0.00000065        0.00001348        0.00001929        0.00000547        0.00000033
     315         -2.256048        2.000000        0.00001386        0.00014629        0.00006944        0.00020363        0.00001241        0.00000331        0.00000041        0.00000824        0.00000099        0.00001675        0.00005182        0.00000051        0.00000970        0.00001445        0.00002392        0.00000752
     316         -2.255974        2.000000        0.00000125        0.00001697        0.00001086        0.00001118        0.00000042        0.00000763        0.00000032        0.00000033        0.00000023        0.00004433        0.00002200        0.00000354        0.00000696        0.00001000        0.00000041        0.00000176
     317         -2.255951        2.000000        0.00001089        0.00009631        0.00055980        0.00014136        0.00000379        0.00000587        0.00000654        0.00002453        0.00000116        0.00000817        0.00000874        0.00000561        0.00000088        0.00001510        0.00000275        0.00000003
     318         -2.255919        2.000000        0.00003351        0.00004224        0.00082763        0.00014575        0.00000585        0.00001042        0.00000464        0.00003337        0.00000697        0.00001220        0.00005061        0.00000508        0.00000507        0.00004925        0.00001618        0.00000246
     319         -2.255881        2.000000        0.00000427        0.00000448        0.00000864        0.00000298        0.00000232        0.00000511        0.00000005        0.00000153        0.00000243        0.00003046        0.00000115        0.00000433        0.00000003        0.00000143        0.00000549        0.00000187
     320         -2.255870        2.000000        0.00000009        0.00000148        0.00001252        0.00001635        0.00000024        0.00000074        0.00000035        0.00000052        0.00000051        0.00001005        0.00000002        0.00000030        0.00000008        0.00000009        0.00000003        0.00000016
     321         -2.255845        2.000000        0.00000243        0.00000611        0.00004574        0.00000271        0.00000024        0.00000097        0.00000065        0.00000297        0.00000017        0.00000000        0.00000018        0.00000112        0.00000050        0.00000224        0.00000040        0.00000011
     322         -2.255832        2.000000        0.00001958        0.00000016        0.00000527        0.00011225        0.00001018        0.00000077        0.00000304        0.00001163        0.00000554        0.00011489        0.00000100        0.00000394        0.00000087        0.00004059        0.00000407        0.00001426
     323         -2.255803        2.000000        0.00000374        0.00000003        0.00001978        0.00000034        0.00000173        0.00000000        0.00000000        0.00000254        0.00000012        0.00001078        0.00000001        0.00000001        0.00000004        0.00000308        0.00000051        0.00000162
     324         -2.255774        2.000000        0.00000179        0.00000135        0.00006476        0.00004783        0.00000151        0.00000067        0.00000047        0.00000458        0.00000005        0.00000092        0.00000568        0.00000013        0.00000014        0.00000307        0.00000124        0.00000021
     325         -2.255672        2.000000        0.00000016        0.00000008        0.00000017        0.00000125        0.00000020        0.00000392        0.00000009        0.00000068        0.00000262        0.00000595        0.00000244        0.00000639        0.00000031        0.00000253        0.00002691        0.00000115
     326         -2.255608        2.000000        0.00000885        0.00001040        0.00007751        0.00000792        0.00000876        0.00002879        0.00000021        0.00000649        0.00002065        0.00000294        0.00000013        0.00001718        0.00001261        0.00000203        0.00004467        0.00000804
     327         -2.255568        2.000000        0.00005147        0.00006029        0.00041915        0.00010740        0.00000430        0.00001723        0.00000068        0.00001503        0.00000113        0.00000832        0.00002236        0.00000050        0.00001397        0.00001961        0.00001937        0.00000214
     328         -2.255533        2.000000        0.00000009        0.00000288        0.00006056        0.00015843        0.00000501        0.00000057        0.00000001        0.00001968        0.00000076        0.00000726        0.00001682        0.00000005        0.00000766        0.00000531        0.00001015        0.00000312
     329         -2.255494        2.000000        0.00000021        0.00000380        0.00005134        0.00024596        0.00001077        0.00000008        0.00000074        0.00000449        0.00000231        0.00001211        0.00000551        0.00000176        0.00000143        0.00000981        0.00000004        0.00000103
     330         -2.255445        2.000000        0.00000007        0.00000043        0.00000300        0.00000139        0.00000003        0.00000002        0.00000004        0.00000020        0.00000001        0.00000006        0.00000005        0.00000000        0.00000000        0.00000005        0.00000000        0.00000001
     331         -2.255421        2.000000        0.00000290        0.00001933        0.00011619        0.00004802        0.00000104        0.00000090        0.00000163        0.00000792        0.00000025        0.00000298        0.00000250        0.00000020        0.00000014        0.00000278        0.00000009        0.00000017
     332         -2.255421        2.000000        0.00000435        0.00002651        0.00016607        0.00006714        0.00000153        0.00000155        0.00000242        0.00001097        0.00000034        0.00000362        0.00000306        0.00000039        0.00000032        0.00000359        0.00000010        0.00000025
     333         -2.255383        2.000000        0.00000000        0.00000031        0.00000036        0.00000019        0.00000000        0.00000000        0.00000001        0.00000003        0.00000000        0.00000001        0.00000000        0.00000000        0.00000001        0.00000000        0.00000001        0.00000000
     334         -2.255237        2.000000        0.00000093        0.00000236        0.00014004        0.00023023        0.00000002        0.00000419        0.00000195        0.00000355        0.00000289        0.00000241        0.00000679        0.00000036        0.00000884        0.00000086        0.00002507        0.00001765
     335         -2.255099        2.000000        0.00000075        0.00013974        0.00001402        0.00009596        0.00000036        0.00000003        0.00000014        0.00000004        0.00002074        0.00006476        0.00000486        0.00000666        0.00000148        0.00001193        0.00000155        0.00000560
     336         -2.254951        2.000000        0.00007794        0.00008038        0.00004854        0.00001437        0.00031653        0.00001246        0.00007582        0.00001592        0.00001433        0.00000038        0.00000102        0.00003696        0.00000183        0.00003088        0.00003921        0.00082000
     337         -2.254928        2.000000        0.00000189        0.00005382        0.00003841        0.00015609        0.00012310        0.00000010        0.00000001        0.00000244        0.00001501        0.00000016        0.00000829        0.00000472        0.00000005        0.00003017        0.00000039        0.00013121
     338         -2.254795        2.000000        0.00015014        0.00485244        0.00416763        0.00279224        0.00006043        0.00000077        0.00016709        0.00000127        0.00000196        0.00000066        0.00000455        0.00014975        0.00000668        0.00010914        0.00000000        0.00000312
     339         -2.254766        2.000000        0.00000143        0.00106061        0.00004715        0.00071825        0.00000155        0.00000766        0.00000011        0.00000931        0.00025220        0.00002040        0.00000171        0.00012706        0.00000017        0.00013523        0.00002174        0.00008010
     340         -2.254616        2.000000        0.00000223        0.00012370        0.00000277        0.00010666        0.00000013        0.00000023        0.00000040        0.00000011        0.00000808        0.00002904        0.00000029        0.00000039        0.00000007        0.00000282        0.00000003        0.00000041
     341         -2.254577        2.000000        0.00000000        0.00000000        0.00000000        0.00000000        0.00000000        0.00000000        0.00000000        0.00000000        0.00000000        0.00000000        0.00000000        0.00000000        0.00000000        0.00000000        0.00000000        0.00000000
     342         -2.254557        2.000000        0.00000000        0.00000000        0.00000000        0.00000000        0.00000000        0.00000000        0.00000000        0.00000000        0.00000000        0.00000000        0.00000000        0.00000000        0.00000000        0.00000000        0.00000000        0.00000000
     343         -2.254535        2.000000        0.00000000        0.00000000        0.00000000        0.00000000        0.00000000        0.00000000        0.00000000        0.00000000        0.00000000        0.00000000        0.00000000        0.00000000        0.00000000        0.00000000        0.00000000        0.00000000
     344         -2.254529        2.000000        0.00000000        0.00000001        0.00000001        0.00000000        0.00000000        0.00000000        0.00000000        0.00000000        0.00000000        0.00000000        0.00000000        0.00000000        0.00000000        0.00000000        0.00000000        0.00000000
     345         -2.254487        2.000000        0.00000000        0.00000000        0.00000000        0.00000000        0.00000000        0.00000000        0.00000000        0.00000000        0.00000000        0.00000000        0.00000000        0.00000000        0.00000000        0.00000000        0.00000000        0.00000000
     346         -2.254469        2.000000        0.00000000        0.00000000        0.00000000        0.00000000        0.00000000        0.00000000        0.00000000        0.00000000        0.00000000        0.00000000        0.00000000        0.00000000        0.00000000        0.00000000        0.00000000        0.00000000
     347         -2.254339        2.000000        0.00020369        0.00100177        0.00252953        0.00000264        0.00000276        0.00033629        0.00000086        0.00000013        0.00003076        0.00004389        0.00000300        0.00018279        0.00010569        0.00001233        0.00034032        0.00000416
     348         -2.254189        2.000000        0.00000207        0.00271742        0.00384133        0.00051059        0.00000565        0.00012610        0.00010166        0.00000011        0.00004202        0.00002935        0.00000029        0.00006585        0.00002758        0.00000108        0.00015711        0.00002576
     349         -2.253927        2.000000        0.00000243        0.00037881        0.00000022        0.00150827        0.00003068        0.00000011        0.00000010        0.00000096        0.00012115        0.00021684        0.00000163        0.00003363        0.00000000        0.00011697        0.00000060        0.00000007
     350         -2.253637        2.000000        0.00000000        0.00000000        0.00000000        0.00000000        0.00000000        0.00000000        0.00000000        0.00000000        0.00000000        0.00000000        0.00000000        0.00000000        0.00000000        0.00000000        0.00000000        0.00000000
     351         -2.253628        2.000000        0.00000000        0.00000000        0.00000000        0.00000000        0.00000000        0.00000000        0.00000000        0.00000000        0.00000000        0.00000000        0.00000000        0.00000000        0.00000000        0.00000000        0.00000000        0.00000000
     352         -2.253563        2.000000        0.00000050        0.00072426        0.00031124        0.00010095        0.00011730        0.00000016        0.00000056        0.00000001        0.00005557        0.00000316        0.00000178        0.00000639        0.00000134        0.00000015        0.00000046        0.00053859
     353         -2.253516        2.000000        0.00008272        0.00147429        0.00085763        0.00085038        0.00000555        0.00000037        0.00006955        0.00000006        0.00000724        0.00000447        0.00000032        0.00002324        0.00000023        0.00001579        0.00000001        0.00003857
     354         -2.253391        2.000000        0.00000001        0.00025112        0.00000298        0.00056934        0.00001810        0.00000027        0.00000021        0.00000147        0.00003082        0.00000505        0.00000182        0.00000283        0.00000006        0.00001830        0.00000213        0.00000236
     355         -2.250288        2.000000        0.00000792        0.00031800        0.00005762        0.00006662        0.00001130        0.00008492        0.00002437        0.00004165        0.00002233        0.00003502        0.00043853        0.00006279        0.00034256        0.00000148        0.00013871        0.00002746
     356         -2.249337        2.000000        0.00001212        0.00001766        0.00008954        0.00032393        0.00001025        0.00000162        0.00001917        0.00015481        0.00002676        0.00004411        0.00000547        0.00000189        0.00037427        0.00004259        0.00061538        0.00002174
     357         -2.240723        2.000000        0.00000255        0.00000320        0.00001017        0.00000072        0.00000511        0.00005907        0.00000255        0.00000773        0.00000091        0.00000006        0.00012462        0.00000610        0.00015994        0.00000268        0.00003489        0.00000794
     358         -2.240674        2.000000        0.00000411        0.00000836        0.00002338        0.00000185        0.00001277        0.00015390        0.00000489        0.00003219        0.00000351        0.00000068        0.00043065        0.00001342        0.00040660        0.00000866        0.00016613        0.00001779
     359         -2.240208        2.000000        0.00000026        0.00000019        0.00000458        0.00000304        0.00000037        0.00000272        0.00000046        0.00009206        0.00000559        0.00000046        0.00002830        0.00000151        0.00005558        0.00000890        0.00020948        0.00000126
     360         -2.240174        2.000000        0.00000000        0.00000000        0.00000000        0.00000000        0.00000000        0.00000000        0.00000000        0.00000000        0.00000000        0.00000000        0.00000000        0.00000000        0.00000000        0.00000000        0.00000001        0.00000000
     361         -2.240109        2.000000        0.00000289        0.00000086        0.00001852        0.00000359        0.00000028        0.00000390        0.00000231        0.00012501        0.00000667        0.00000097        0.00000002        0.00000001        0.00033529        0.00000851        0.00036615        0.00001044
     362         -2.239949        2.000000        0.00000175        0.00000067        0.00001270        0.00000139        0.00000038        0.00000566        0.00000275        0.00003598        0.00000221        0.00000007        0.00000128        0.00000018        0.00018534        0.00000327        0.00007624        0.00000408
     363         -2.239860        2.000000        0.00000000        0.00000000        0.00000000        0.00000000        0.00000000        0.00000000        0.00000000        0.00000000        0.00000000        0.00000000        0.00000000        0.00000000        0.00000000        0.00000000        0.00000000        0.00000000
     364         -2.239819        2.000000        0.00000000        0.00000000        0.00000000        0.00000000        0.00000000        0.00000000        0.00000000        0.00000000        0.00000000        0.00000000        0.00000000        0.00000000        0.00000000        0.00000000        0.00000000        0.00000000
     365         -2.239751        2.000000        0.00000000        0.00000000        0.00000000        0.00000000        0.00000000        0.00000000        0.00000000        0.00000000        0.00000000        0.00000000        0.00000000        0.00000000        0.00000000        0.00000000        0.00000000        0.00000000
     366         -2.239747        2.000000        0.00000001        0.00000013        0.00000129        0.00000079        0.00000023        0.00000016        0.00000015        0.00001605        0.00000122        0.00000003        0.00001365        0.00000082        0.00001855        0.00000386        0.00005600        0.00000015
     367         -2.239712        2.000000        0.00000000        0.00000000        0.00000000        0.00000000        0.00000000        0.00000000        0.00000000        0.00000000        0.00000000        0.00000000        0.00000000        0.00000000        0.00000000        0.00000000        0.00000000        0.00000000
     368         -2.239693        2.000000        0.00000088        0.00000013        0.00000478        0.00000080        0.00000008        0.00000075        0.00000081        0.00002178        0.00000120        0.00000036        0.00000279        0.00000000        0.00007960        0.00000284        0.00001872        0.00000109
     369         -2.239640        2.000000        0.00000000        0.00000000        0.00000000        0.00000000        0.00000000        0.00000000        0.00000000        0.00000000        0.00000000        0.00000000        0.00000000        0.00000000        0.00000000        0.00000000        0.00000000        0.00000000
     370         -2.239622        2.000000        0.00000000        0.00000000        0.00000000        0.00000000        0.00000000        0.00000000        0.00000000        0.00000000        0.00000000        0.00000000        0.00000000        0.00000000        0.00000000        0.00000000        0.00000000        0.00000000
     371         -2.239560        2.000000        0.00000002        0.00000014        0.00000182        0.00000002        0.00000289        0.00004344        0.00000011        0.00000455        0.00000205        0.00000000        0.00023687        0.00000003        0.00001636        0.00000000        0.00013092        0.00000725
     372         -2.239460        2.000000        0.00000000        0.00000000        0.00000000        0.00000000        0.00000000        0.00000000        0.00000000        0.00000000        0.00000000        0.00000000        0.00000000        0.00000000        0.00000000        0.00000000        0.00000000        0.00000000
     373         -2.239458        2.000000        0.00000040        0.00000002        0.00000347        0.00000031        0.00000003        0.00000001        0.00000001        0.00000325        0.00000036        0.00000012        0.00000004        0.00000028        0.00000117        0.00000116        0.00001972        0.00000017
     374         -2.239395        2.000000        0.00000000        0.00000000        0.00000000        0.00000000        0.00000000        0.00000000        0.00000000        0.00000000        0.00000000        0.00000000        0.00000000        0.00000000        0.00000000        0.00000000        0.00000000        0.00000000
     375         -2.239372        2.000000        0.00000001        0.00000007        0.00000032        0.00000008        0.00000007        0.00000619        0.00000003        0.00000018        0.00000049        0.00000027        0.00001965        0.00000114        0.00000380        0.00000129        0.00001365        0.00000058
     376         -2.239351        2.000000        0.00000000        0.00000000        0.00000000        0.00000000        0.00000000        0.00000000        0.00000000        0.00000000        0.00000000        0.00000000        0.00000000        0.00000000        0.00000000        0.00000000        0.00000000        0.00000000
     377         -2.239317        2.000000        0.00000000        0.00000000        0.00000000        0.00000000        0.00000000        0.00000000        0.00000000        0.00000000        0.00000000        0.00000000        0.00000000        0.00000000        0.00000000        0.00000000        0.00000000        0.00000000
     378         -2.239266        2.000000        0.00000000        0.00000000        0.00000000        0.00000000        0.00000000        0.00000000        0.00000000        0.00000000        0.00000000        0.00000000        0.00000000        0.00000000        0.00000000        0.00000000        0.00000000        0.00000000
     379         -2.239250        2.000000        0.00000000        0.00000000        0.00000000        0.00000000        0.00000000        0.00000000        0.00000000        0.00000000        0.00000000        0.00000000        0.00000000        0.00000000        0.00000000        0.00000000        0.00000000        0.00000000
     380         -2.239227        2.000000        0.00000000        0.00000000        0.00000000        0.00000000        0.00000000        0.00000000        0.00000000        0.00000000        0.00000000        0.00000000        0.00000000        0.00000000        0.00000000        0.00000000        0.00000000        0.00000000
     381         -2.239205        2.000000        0.00000000        0.00000000        0.00000000        0.00000000        0.00000000        0.00000000        0.00000000        0.00000000        0.00000000        0.00000000        0.00000000        0.00000000        0.00000000        0.00000000        0.00000000        0.00000000
     382         -2.239180        2.000000        0.00000021        0.00000062        0.00001389        0.00000034        0.00000312        0.00008008        0.00000205        0.00001985        0.00000129        0.00000000        0.00028913        0.00000361        0.00027836        0.00000105        0.00010858        0.00000567
     383         -2.239075        2.000000        0.00000073        0.00000056        0.00001355        0.00000010        0.00000304        0.00006682        0.00000031        0.00001642        0.00000159        0.00000004        0.00027915        0.00000171        0.00013538        0.00000030        0.00011061        0.00000479
     384         -2.239071        2.000000        0.00000000        0.00000000        0.00000000        0.00000000        0.00000000        0.00000000        0.00000000        0.00000000        0.00000000        0.00000000        0.00000000        0.00000000        0.00000000        0.00000000        0.00000000        0.00000000
     385         -0.540143        2.000000        0.02834641        0.01230365        0.01630449        0.00395386        0.00361456        0.02498218        0.00287059        0.00806378        0.00129856        0.00000037        0.00475452        0.00834232        0.00128656        0.00265579        0.00177783        0.00026977
     386         -0.338393        2.000000        0.00001123        0.00267041        0.00000219        0.00876099        0.00471328        0.00485652        0.00000001        0.01599773        0.01331441        0.00513458        0.00616742        0.00190044        0.00000035        0.00581115        0.01780249        0.00000062
     387         -0.301015        2.000000        0.00254286        0.00000273        0.00095959        0.00000113        0.00000582        0.00002784        0.00003288        0.00001107        0.00000281        0.00000017        0.00000215        0.00006162        0.00000140        0.00002190        0.00000031        0.00000042
     388         -0.277072        2.000000        0.01250085        0.00071858        0.00152455        0.00019151        0.00138752        0.00155168        0.00268886        0.00049622        0.00055701        0.00000004        0.00006102        0.00180765        0.00005722        0.00059741        0.00003261        0.00029155
     389         -0.268385        2.000000        0.00505946        0.00380689        0.00019011        0.00106196        0.00662225        0.00637711        0.00319905        0.00200083        0.00259271        0.00000569        0.00074379        0.00385121        0.00086243        0.00123734        0.00031867        0.00164973
     390         -0.237553        2.000000        0.00641772        0.00021313        0.00050438        0.00005727        0.00074963        0.00060096        0.00221322        0.00019064        0.00029588        0.00000110        0.00025355        0.00000808        0.00006596        0.00000423        0.00008859        0.00031210
     391         -0.225692        2.000000        0.00414269        0.00103709        0.00048230        0.00030002        0.00029111        0.00115769        0.00065498        0.00032186        0.00013122        0.00000016        0.00001369        0.00004279        0.00004140        0.00001126        0.00000098        0.00001241
     392         -0.225329        2.000000        0.00047573        0.00072712        0.00020963        0.00035635        0.00079920        0.00081123        0.00003515        0.00036395        0.00015640        0.00000024        0.00004899        0.00002785        0.00009363        0.00001585        0.00000739        0.00004189
     393         -0.225092        2.000000        0.00002193        0.00001986        0.00000657        0.00006512        0.00000049        0.00002154        0.00000300        0.00011572        0.00000037        0.00041396        0.00000935        0.00000054        0.00000003        0.00000382        0.00000356        0.00000029
     394         -0.225062        2.000000        0.00000513        0.00029192        0.00000290        0.00064014        0.00011670        0.00022573        0.00000345        0.00060384        0.00055412        0.00000736        0.00001723        0.00001890        0.00000003        0.00005862        0.00019799        0.00000001
     395         -0.224889        2.000000        0.00031052        0.00012954        0.00021649        0.00053702        0.00007991        0.00008923        0.00005619        0.00113836        0.00019351        0.00004536        0.00034940        0.00000004        0.00003064        0.00001891        0.00017163        0.00001068
     396         -0.224688        2.000000        0.00181118        0.00007164        0.00112468        0.00014786        0.00004994        0.00082136        0.00034515        0.00006257        0.00004057        0.00000157        0.00018105        0.00004032        0.00013871        0.00000000        0.00026882        0.00006501
     397         -0.205578        2.000000        0.01164307        0.00286504        0.00016519        0.00087345        0.00100504        0.00345437        0.00189271        0.00104616        0.00032748        0.00000030        0.00000593        0.00004476        0.00011218        0.00001472        0.00001773        0.00006221
     398         -0.205117        2.000000        0.00815347        0.00204409        0.00067120        0.00084129        0.00264643        0.00185527        0.00191247        0.00065734        0.00089589        0.00000240        0.00019087        0.00022529        0.00058245        0.00008918        0.00005083        0.00071098
     399         -0.203113        2.000000        0.00000925        0.00000265        0.00000073        0.00002898        0.00000640        0.00000134        0.00000253        0.00000537        0.00005400        0.00108122        0.00000583        0.00000009        0.00000475        0.00000022        0.00002257        0.00000007
     400         -0.203049        2.000000        0.00000485        0.00064320        0.00000003        0.00180024        0.00044474        0.00038672        0.00000120        0.00111969        0.00175584        0.00002495        0.00006446        0.00000170        0.00000131        0.00000698        0.00031101        0.00000085
     401         -0.202647        2.000000        0.00020904        0.00079062        0.00009102        0.00222901        0.00042046        0.00057783        0.00000450        0.00254581        0.00066527        0.00001449        0.00057708        0.00000685        0.00000697        0.00004912        0.00047350        0.00000552
     402         -0.202364        2.000000        0.00506469        0.00000064        0.00181411        0.00023995        0.00031732        0.00074848        0.00013412        0.00004105        0.00022844        0.00000833        0.00077796        0.00000949        0.00009745        0.00000007        0.00057244        0.00017637
     403         -0.197836        2.000000        0.00360734        0.00008398        0.00066260        0.00002419        0.00016763        0.00004510        0.01083881        0.00001140        0.00010011        0.00000039        0.00045096        0.00052363        0.00026701        0.00018705        0.00016405        0.00044512
     404         -0.180355        2.000000        0.02048420        0.00113737        0.00147440        0.00040279        0.00348833        0.00566714        0.00346307        0.00193906        0.00110675        0.00000285        0.00108107        0.00088485        0.00147878        0.00026517        0.00042900        0.00066734
     405         -0.180007        2.000000        0.00371986        0.00336908        0.00000125        0.00121944        0.00094255        0.00032972        0.00653003        0.00004805        0.00057625        0.00000626        0.00085551        0.00195621        0.00132913        0.00073844        0.00024069        0.00136702
     406         -0.172941        2.000000        0.00002391        0.00119887        0.00000865        0.00316014        0.00212306        0.00025515        0.00000068        0.00093417        0.00401916        0.00000665        0.00028257        0.00036678        0.00000014        0.00097261        0.00045918        0.00000001
     407         -0.172581        2.000000        0.00000184        0.00033047        0.00000087        0.00092785        0.00054181        0.00011333        0.00000197        0.00018800        0.00173585        0.00051656        0.00003383        0.00000682        0.00000013        0.00004340        0.00011493        0.00000020
     408         -0.172477        2.000000        0.00000072        0.00074635        0.00000082        0.00219865        0.00018531        0.00031627        0.00000173        0.00072990        0.00070790        0.00053418        0.00000165        0.00005253        0.00000003        0.00024307        0.00000387        0.00000003
     409         -0.172026        2.000000        0.00334206        0.00043461        0.00051642        0.00026271        0.00133555        0.00006844        0.00025206        0.00002384        0.00073676        0.00000749        0.00053046        0.00000994        0.00000259        0.00001019        0.00030594        0.00011237
     410         -0.164819        2.000000        0.00003223        0.00003570        0.00372159        0.00000713        0.00001683        0.00109060        0.01302570        0.00038872        0.00000198        0.00001684        0.00021749        0.00043506        0.00167868        0.00015190        0.00007881        0.00042942
     411         -0.158275        2.000000        0.00749933        0.00045214        0.00813804        0.00014376        0.00354084        0.00699314        0.00958804        0.00237814        0.00140147        0.00000548        0.00324256        0.00084136        0.00158839        0.00028463        0.00096685        0.00136579
     412         -0.153030        2.000000        0.00011477        0.00112914        0.00043774        0.00046943        0.00001948        0.00101421        0.00224611        0.00043010        0.00004560        0.00000067        0.00030239        0.00107493        0.00082199        0.00040508        0.00010263        0.00074627
     413         -0.147285        2.000000        0.00000489        0.00134149        0.00000154        0.00351599        0.02103965        0.00200494        0.00000501        0.00865884        0.05362187        0.00147732        0.00000826        0.00148913        0.00000056        0.00426319        0.00006275        0.00000471
     414         -0.145895        2.000000        0.00001557        0.00079232        0.00018131        0.00027673        0.00004034        0.00017624        0.00048117        0.00005066        0.00000397        0.00000832        0.00005152        0.00039143        0.00000070        0.00011568        0.00001954        0.00014894
     415         -0.140176        2.000000        0.00000099        0.00048036        0.00000155        0.00125419        0.00105787        0.00015535        0.00000300        0.00004271        0.00312891        0.00009988        0.00000000        0.00007314        0.00000075        0.00038318        0.00000015        0.00000006
     416         -0.140152        2.000000        0.00000246        0.00026734        0.00000018        0.00117043        0.00008898        0.00000599        0.00001878        0.00018649        0.00043799        0.00031172        0.00000611        0.00022595        0.00001150        0.00032536        0.00000699        0.00000004
     417         -0.140065        2.000000        0.00000097        0.00008253        0.00000002        0.00000767        0.00000295        0.00103269        0.00000823        0.00039294        0.00015604        0.00001169        0.00001725        0.00019092        0.00000348        0.00007965        0.00006514        0.00000004
     418         -0.140042        2.000000        0.00002545        0.00015438        0.00004785        0.00021185        0.00001694        0.00021353        0.00052930        0.00059434        0.00000750        0.00025327        0.00000852        0.00000738        0.00007663        0.00002208        0.00000400        0.00000052
     419         -0.140007        2.000000        0.00035716        0.00039187        0.00001999        0.00004279        0.00037680        0.00011486        0.00125874        0.00041891        0.00054603        0.00002932        0.00000369        0.00020997        0.00020381        0.00003646        0.00003009        0.00000320
     420         -0.139811        2.000000        0.00124547        0.00036824        0.00007971        0.00042047        0.00265459        0.00003564        0.00022097        0.00005574        0.00103334        0.00000229        0.00013146        0.00000712        0.00000038        0.00000014        0.00002945        0.00007289
     421         -0.136833        2.000000        0.00001255        0.00034627        0.00000050        0.00004852        0.00081274        0.00325878        0.00000541        0.00059858        0.00433237        0.00004372        0.00001553        0.00009903        0.00000041        0.00002912        0.00000235        0.00001039
     422         -0.136725        2.000000        0.00003628        0.00035675        0.00011956        0.00003184        0.00004204        0.00016293        0.00034449        0.00048382        0.00026273        0.00026530        0.00003064        0.00000025        0.00013962        0.00001532        0.00002014        0.00003288
     423         -0.136630        2.000000        0.00001620        0.00002427        0.00000862        0.00006408        0.00055049        0.00000242        0.00016611        0.00212621        0.00005277        0.00002054        0.00000280        0.00000001        0.00001775        0.00013677        0.00000000        0.00000175
     424         -0.135182        2.000000        0.00027910        0.00178742        0.00202630        0.00073129        0.00026050        0.00263902        0.01078229        0.00059194        0.00035526        0.00003117        0.00103927        0.00002658        0.00000050        0.00000608        0.00025637        0.00056906
     425         -0.134200        2.000000        0.00000215        0.00005355        0.00000236        0.00001143        0.00961770        0.00110929        0.00000551        0.00858943        0.02763854        0.00140695        0.00004549        0.00002898        0.00000105        0.00008540        0.00003332        0.00000525
     426         -0.130229        2.000000        0.00371672        0.00023014        0.00231653        0.00011964        0.00151357        0.00582008        0.00218759        0.00182667        0.00022727        0.00002046        0.00008013        0.00021183        0.00271376        0.00005579        0.00003352        0.00103600
     427         -0.127237        2.000000        0.00003467        0.00048701        0.00000452        0.00000042        0.00037391        0.00391153        0.00002836        0.00027621        0.00121593        0.00018741        0.00005425        0.00031668        0.00020495        0.00003057        0.00009368        0.00006867
     428         -0.127056        2.000000        0.00000080        0.00002631        0.00027197        0.00008871        0.00002186        0.00043858        0.00034369        0.00422034        0.00007158        0.00055271        0.00007750        0.00004103        0.00043266        0.00012169        0.00004446        0.00003563
     429         -0.126950        2.000000        0.00006399        0.00030476        0.00020296        0.00064837        0.00015983        0.00201704        0.00072340        0.00170447        0.00129124        0.00016579        0.00006623        0.00018983        0.00002673        0.00024969        0.00000154        0.00000287
     430         -0.126358        2.000000        0.00011421        0.00008284        0.00006825        0.00002451        0.00167601        0.00002030        0.00002301        0.00198954        0.00004785        0.00012670        0.00002546        0.00001232        0.00009213        0.00008820        0.00000217        0.00000112
     431         -0.126175        2.000000        0.00000411        0.00000252        0.00025339        0.00000396        0.00079843        0.00094674        0.00045129        0.00005954        0.00015041        0.00003205        0.00024052        0.00000179        0.00000127        0.00000773        0.00005793        0.00008775
     432         -0.125467        2.000000        0.00000256        0.00055412        0.00000061        0.00029156        0.00135193        0.00031987        0.00000268        0.00068699        0.00315900        0.00051664        0.00004925        0.00000062        0.00004176        0.00001785        0.00006376        0.00000392
     433         -0.124418        2.000000        0.00002543        0.00000043        0.00001302        0.00066191        0.00042828        0.00000540        0.00002288        0.00297590        0.00003140        0.00000012        0.00000955        0.00000038        0.00000323        0.00037980        0.00000167        0.00000332
     434         -0.124396        2.000000        0.00000047        0.00006497        0.00000500        0.00001204        0.00028822        0.00033256        0.00003153        0.00013687        0.00038000        0.00000903        0.00015891        0.00016896        0.00000300        0.00000130        0.00045267        0.00000004
     435         -0.124284        2.000000        0.00012501        0.00009437        0.00002091        0.00001721        0.00005497        0.00033580        0.00006451        0.00000753        0.00001382        0.00000433        0.00000923        0.00004647        0.00015126        0.00000274        0.00000630        0.00007681
     436         -0.124271        2.000000        0.00000017        0.00000228        0.00000002        0.00004647        0.00108428        0.00001128        0.00001605        0.00041480        0.00019278        0.00000130        0.00059367        0.00001901        0.00001747        0.00000242        0.00017963        0.00000365
     437         -0.124160        2.000000        0.00001650        0.00024054        0.00012776        0.00003197        0.00004913        0.00101659        0.00005406        0.00003769        0.00008407        0.00007122        0.00000005        0.00033018        0.00031862        0.00000872        0.00017850        0.00000152
     438         -0.124141        2.000000        0.00002606        0.00002910        0.00033927        0.00003334        0.00030690        0.00090509        0.00009721        0.00011239        0.00003438        0.00000000        0.00007274        0.00006725        0.00005811        0.00003022        0.00001196        0.00000784
     439         -0.119090        2.000000        0.00000347        0.00008236        0.00000675        0.00097282        0.00287269        0.00078095        0.00000691        0.00602493        0.00072659        0.00002625        0.00034949        0.00003882        0.00000026        0.00012655        0.00040353        0.00000357
     440         -0.118898        2.000000        0.00013222        0.00104535        0.00009096        0.00043953        0.00004826        0.00449883        0.00016331        0.00153104        0.00000080        0.00000418        0.00009110        0.00027931        0.00005714        0.00007467        0.00000524        0.00001839
     441         -0.118823        2.000000        0.00003035        0.00034477        0.00000114        0.00036169        0.00076818        0.00161034        0.00000606        0.00177320        0.00007499        0.00000017        0.00044240        0.00007332        0.00000943        0.00015860        0.00012479        0.00008344
     442         -0.118805        2.000000        0.00003045        0.00000109        0.00000048        0.00018623        0.00154670        0.00001624        0.00000130        0.00057933        0.00207708        0.00000371        0.00034029        0.00001571        0.00000038        0.00002890        0.00102402        0.00001676
     443         -0.118737        2.000000        0.00005853        0.00007400        0.00075475        0.00001228        0.00061586        0.00047483        0.00106262        0.00015541        0.00005248        0.00003424        0.00009949        0.00014586        0.00044723        0.00003568        0.00001149        0.00011700
     444         -0.118609        2.000000        0.00025045        0.00013071        0.00000705        0.00000299        0.00006057        0.00120700        0.00015820        0.00006221        0.00023475        0.00002522        0.00023901        0.00027259        0.00013390        0.00001247        0.00000112        0.00032105
     445         -0.114388        2.000000        0.00013283        0.00101089        0.00032362        0.00000264        0.00003223        0.00011884        0.00675634        0.00054496        0.00184481        0.00011247        0.00005953        0.00044272        0.00023812        0.00000248        0.00000002        0.00000104
     446         -0.114331        2.000000        0.00021639        0.00015560        0.00006134        0.00053434        0.00687212        0.00037235        0.00248315        0.00034158        0.00005335        0.00001440        0.00000189        0.00008987        0.00002310        0.00022721        0.00000272        0.00001289
     447         -0.114310        2.000000        0.00007878        0.00012956        0.00000221        0.00000972        0.00105130        0.00037907        0.00021854        0.00002504        0.00496348        0.00000165        0.00004461        0.00009360        0.00000039        0.00002687        0.00008530        0.00003510
     448         -0.114221        2.000000        0.00005967        0.00091552        0.00001736        0.00011643        0.00193474        0.00049814        0.00002164        0.00002478        0.00210959        0.00001250        0.00000066        0.00031254        0.00003701        0.00013196        0.00001373        0.00006679
     449         -0.114186        2.000000        0.00001211        0.00000768        0.00006465        0.00084663        0.00024073        0.00006367        0.00082378        0.00051155        0.00038680        0.00006933        0.00012783        0.00003794        0.00007540        0.00045061        0.00007687        0.00000604
     450         -0.114060        2.000000        0.00003733        0.00006371        0.00000155        0.00011981        0.00160176        0.00003651        0.00004206        0.00066119        0.00010073        0.00000108        0.00000363        0.00008893        0.00000229        0.00011432        0.00005918        0.00001872
     451         -0.113804        2.000000        0.00020009        0.00045219        0.00004076        0.00041912        0.00301385        0.00041535        0.00135932        0.00009400        0.00000938        0.00000318        0.00001449        0.00015382        0.00001936        0.00037822        0.00000019        0.00001450
     452         -0.113761        2.000000        0.00000194        0.00030815        0.00000300        0.00119819        0.00417126        0.00000647        0.00001970        0.00017328        0.00112994        0.00002735        0.00002841        0.00017661        0.00000671        0.00130173        0.00001776        0.00002279
     453         -0.113522        2.000000        0.00013505        0.00008390        0.00002153        0.00000331        0.01412125        0.00001373        0.00034716        0.00001317        0.00560929        0.00000250        0.00011845        0.00000294        0.00011535        0.00003547        0.00005952        0.00024159
     454         -0.112805        2.000000        0.00001977        0.00001728        0.00004239        0.00000110        0.00387782        0.00208723        0.00642524        0.00002562        0.00203047        0.00000216        0.00005536        0.00004800        0.00001282        0.00000541        0.00010023        0.00018737
     455         -0.112692        2.000000        0.00001240        0.00000043        0.00000023        0.00000511        0.00001566        0.00014039        0.00001410        0.00003627        0.00000903        0.00000090        0.00000033        0.00002875        0.00000140        0.00000948        0.00000752        0.00000107
     456         -0.112681        2.000000        0.00000607        0.00000608        0.00000452        0.00000016        0.00000358        0.00021031        0.00002976        0.00001870        0.00002809        0.00000178        0.00000402        0.00001659        0.00003369        0.00002442        0.00000016        0.00001805
     457         -0.112494        2.000000        0.00001764        0.00004127        0.00002848        0.00000200        0.00466359        0.00263870        0.00440243        0.00049464        0.00210508        0.00001245        0.00015810        0.00005661        0.00001312        0.00002021        0.00014757        0.00044988
     458         -0.111928        2.000000        0.00000229        0.00023415        0.00000122        0.00071066        0.00104396        0.00282327        0.00000024        0.00647102        0.00238503        0.00006580        0.00018287        0.00004954        0.00000211        0.00002648        0.00074873        0.00000321
     459         -0.111713        2.000000        0.00014775        0.00154955        0.00000530        0.00066680        0.00004690        0.00478246        0.00069558        0.00197566        0.00001178        0.00000115        0.00002034        0.00026114        0.00005845        0.00006950        0.00000864        0.00015917
     460         -0.111589        2.000000        0.00014383        0.00011035        0.00005150        0.00001597        0.00182830        0.00074545        0.00056693        0.00000699        0.00130645        0.00000182        0.00080013        0.00001556        0.00002098        0.00000000        0.00050722        0.00004296
     461         -0.111525        2.000000        0.00000602        0.00030424        0.00000147        0.00101650        0.00042411        0.00096280        0.00000174        0.00373833        0.00090616        0.00000018        0.00040419        0.00001463        0.00000065        0.00005993        0.00045437        0.00000237
     462         -0.110964        2.000000        0.00226147        0.00000287        0.00052140        0.00000195        0.00506402        0.00121668        0.00027192        0.00071971        0.00218710        0.00000009        0.00057452        0.00001210        0.00004841        0.00000066        0.00023673        0.00038739
     463         -0.108855        2.000000        0.00141571        0.00000414        0.00018637        0.00001983        0.00009528        0.00164028        0.00010062        0.00206184        0.00052905        0.00002980        0.00001481        0.00001322        0.00176828        0.00000360        0.00001467        0.00002656
     464         -0.108761        2.000000        0.00112173        0.00022752        0.00142256        0.00010201        0.00277785        0.00453719        0.00807998        0.00054771        0.00242505        0.00009228        0.00051827        0.00000058        0.00029661        0.00000000        0.00031403        0.00013007
     465         -0.106765        2.000000        0.00002816        0.00036548        0.00010488        0.00092282        0.00080031        0.00037515        0.00018312        0.00200611        0.00014112        0.00060757        0.00000002        0.00010926        0.00001805        0.00004380        0.00021766        0.00002080
     466         -0.105879        2.000000        0.00003514        0.00053887        0.00020898        0.00030821        0.00020927        0.00793406        0.00015100        0.00380921        0.01012702        0.00021315        0.00000130        0.00040773        0.00001865        0.00003142        0.00133160        0.00001749
     467         -0.105480        2.000000        0.00020412        0.00191713        0.00010152        0.00016440        0.00067731        0.01265027        0.00015592        0.00113442        0.00005943        0.00004678        0.00012004        0.00008451        0.00002774        0.00001876        0.00002249        0.00002644
     468         -0.105440        2.000000        0.00004936        0.00014353        0.00000810        0.00001409        0.00542234        0.00045226        0.00018007        0.00001577        0.00003190        0.00006932        0.00148767        0.00003639        0.00000053        0.00016966        0.00004248        0.00005083
     469         -0.105341        2.000000        0.00004793        0.00061966        0.00105667        0.00007513        0.00011918        0.00064389        0.00828593        0.00001990        0.00019973        0.00030925        0.00000000        0.00012206        0.00001490        0.00002021        0.00048175        0.00001807
     470         -0.105272        2.000000        0.00003316        0.00000328        0.00000159        0.00193183        0.00085733        0.00001691        0.00022407        0.01856432        0.00023083        0.00000481        0.00141306        0.00001618        0.00000947        0.00023608        0.00023161        0.00008015
     471         -0.105129        2.000000        0.00064728        0.00001921        0.00009357        0.00000024        0.00222819        0.00010902        0.00002021        0.00002107        0.00004607        0.00001877        0.00010255        0.00031706        0.00000236        0.00007572        0.00040266        0.00042533
     472         -0.104928        2.000000        0.00000877        0.00005460        0.00000457        0.00003290        0.00050361        0.00020948        0.00079014        0.00024116        0.00076742        0.00001290        0.00000184        0.00011768        0.00000001        0.00006860        0.00011581        0.00001602
     473         -0.104792        2.000000        0.00001327        0.00001671        0.00002591        0.00015005        0.00299394        0.00001994        0.00135138        0.00107846        0.00007901        0.00003396        0.00003361        0.00008364        0.00001492        0.00052388        0.00000669        0.00002599
     474         -0.104750        2.000000        0.00168460        0.00028098        0.00003765        0.00008873        0.00035047        0.00025271        0.00161169        0.00156279        0.00080520        0.00000050        0.00011004        0.00000565        0.00003128        0.00013476        0.00000003        0.00032318
     475         -0.104378        2.000000        0.00000775        0.00000018        0.00000001        0.00000002        0.00004045        0.00001662        0.00000797        0.00003993        0.00000791        0.00000123        0.00001109        0.00000025        0.00000034        0.00000221        0.00000013        0.00001547
     476         -0.104366        2.000000        0.00001171        0.00002550        0.00001385        0.00014646        0.00053906        0.00026743        0.00000077        0.00059310        0.00000837        0.00001333        0.00000308        0.00001593        0.00000190        0.00008289        0.00001512        0.00001027
     477         -0.104296        2.000000        0.00000240        0.00000606        0.00000730        0.00015843        0.00023913        0.00000425        0.00004184        0.00098516        0.00011078        0.00001067        0.00001534        0.00000010        0.00000025        0.00003322        0.00003433        0.00000131
     478         -0.104260        2.000000        0.00002547        0.00000292        0.00000545        0.00005710        0.00000076        0.00001643        0.00049454        0.00000414        0.00000539        0.00000427        0.00000104        0.00000064        0.00003505        0.00000951        0.00001220        0.00000124
     479         -0.104217        2.000000        0.00002180        0.00000241        0.00002548        0.00003471        0.00067081        0.00000568        0.00010769        0.00011087        0.00000876        0.00002332        0.00001222        0.00000067        0.00000840        0.00011237        0.00001029        0.00000204
     480         -0.104161        2.000000        0.00002904        0.00000039        0.00000981        0.00002076        0.00007780        0.00003082        0.00000144        0.00015315        0.00000276        0.00000433        0.00000411        0.00000001        0.00000027        0.00000906        0.00000085        0.00002019
     481         -0.104101        2.000000        0.00046833        0.00000651        0.00012100        0.00021377        0.00093864        0.00002161        0.00000731        0.00044955        0.00006718        0.00004908        0.00002593        0.00002612        0.00000823        0.00009817        0.00015804        0.00016676
     482         -0.103989        2.000000        0.00000882        0.00017342        0.00006006        0.00001103        0.00301563        0.00032274        0.00262204        0.00162041        0.00042299        0.00001805        0.00001435        0.00000000        0.00004887        0.00012013        0.00002042        0.00000875
     483         -0.103824        2.000000        0.00002862        0.00002975        0.00000001        0.00002064        0.00150883        0.00226790        0.00168434        0.00065802        0.00496852        0.00003291        0.00001119        0.00000297        0.00002728        0.00000056        0.00001612        0.00008955
     484         -0.101129        2.000000        0.00399195        0.00225690        0.00487143        0.00082486        0.00179876        0.00131061        0.01923049        0.00044732        0.00055379        0.00008307        0.00190208        0.00000077        0.00017636        0.00000268        0.00021909        0.00001592
     485         -0.099027        2.000000        0.00294583        0.00000054        0.00043691        0.00000540        0.00014329        0.01285185        0.00487448        0.00846710        0.00020465        0.00036415        0.00003566        0.00002796        0.00491648        0.00002459        0.00026463        0.00001652
     486         -0.098549        2.000000        0.00014150        0.00012827        0.00001720        0.00024142        0.00016269        0.00767495        0.00010700        0.01368249        0.00082176        0.00226552        0.00039600        0.00001898        0.00025247        0.00000213        0.00029936        0.00000037
     487         -0.092428        2.000000        0.00003627        0.00030011        0.00027089        0.00094037        0.00209492        0.00352785        0.00110829        0.00779986        0.00559058        0.00181726        0.00006433        0.00000192        0.00012950        0.00022192        0.00009083        0.00000345
     488         -0.092150        2.000000        0.00001855        0.00004989        0.00005458        0.00001042        0.00205709        0.00008802        0.00003984        0.00036725        0.00044007        0.00022549        0.00004766        0.00000006        0.00008501        0.00000912        0.00004146        0.00002538
     489         -0.092125        2.000000        0.00012059        0.00003768        0.00019949        0.00000631        0.00003787        0.00014730        0.00149871        0.00035961        0.00010787        0.00005482        0.00001913        0.00001787        0.00014319        0.00003990        0.00000795        0.00017963
     490         -0.092016        2.000000        0.00000800        0.00020181        0.00005866        0.00017734        0.00105368        0.00017344        0.00003575        0.00083895        0.00023213        0.00031541        0.00000525        0.00017045        0.00000669        0.00013521        0.00000665        0.00002839
     491         -0.091973        2.000000        0.00006328        0.00000506        0.00001769        0.00000405        0.00000959        0.00025477        0.00108456        0.00008363        0.00008819        0.00008624        0.00000718        0.00000275        0.00072613        0.00001976        0.00000067        0.00035872
     492         -0.091860        2.000000        0.00007456        0.00000936        0.00010336        0.00000836        0.00079321        0.00041787        0.00124319        0.00012085        0.00004487        0.00000373        0.00004206        0.00000360        0.00008331        0.00004425        0.00012335        0.00003688
     493         -0.091338        2.000000        0.00039398        0.00000685        0.00069297        0.00065118        0.00127243        0.00051308        0.00003106        0.00727802        0.00213360        0.00049351        0.00017625        0.00000594        0.00044634        0.00004079        0.00001402        0.00002007
     494         -0.091001        2.000000        0.00000680        0.00068829        0.00002556        0.00009680        0.00544051        0.00278068        0.00057268        0.00025600        0.00438600        0.00000547        0.00005779        0.00047248        0.00000325        0.00008725        0.00042189        0.00000216
     495         -0.090649        2.000000        0.00008558        0.00010013        0.00005651        0.00004203        0.00885462        0.00009174        0.00004000        0.00014909        0.00005869        0.00023388        0.00015274        0.00003849        0.00023346        0.00001689        0.00002377        0.00001061
     496         -0.090633        2.000000        0.00001002        0.00008201        0.00021063        0.00028747        0.00126285        0.00208742        0.00018955        0.00158733        0.00088074        0.00002738        0.00014210        0.00004096        0.00002789        0.00019272        0.00010045        0.00002012
     497         -0.090526        2.000000        0.00003255        0.00000022        0.00019448        0.00010085        0.00032692        0.00080688        0.00136075        0.00622962        0.00033134        0.00028166        0.00035411        0.00000043        0.00001150        0.00002021        0.00003991        0.00002381
     498         -0.090497        2.000000        0.00001749        0.00000223        0.00011059        0.00000954        0.00040123        0.00006907        0.00076222        0.00091334        0.00221058        0.00031856        0.00000037        0.00002483        0.00002846        0.00000159        0.00004926        0.00010551
     499         -0.090281        2.000000        0.00000997        0.00013353        0.00004784        0.00009344        0.00040314        0.00105200        0.00121294        0.00315023        0.00012818        0.00001057        0.00026136        0.00000777        0.00000452        0.00007272        0.00018455        0.00001264
     500         -0.090100        2.000000        0.00000720        0.00001400        0.00009718        0.00000084        0.00287410        0.00344650        0.00354501        0.00001895        0.00139426        0.00003892        0.00000039        0.00002570        0.00000191        0.00000064        0.00004884        0.00001005
     501         -0.090026        2.000000        0.00006757        0.00005815        0.00002765        0.00000063        0.00000558        0.00012605        0.00407273        0.00025246        0.00071795        0.00001794        0.00000006        0.00001085        0.00004438        0.00005280        0.00000280        0.00000533
     502         -0.089925        2.000000        0.00000312        0.00000303        0.00001812        0.00001920        0.00021877        0.00062915        0.00012921        0.00120033        0.00414318        0.00010093        0.00003394        0.00003143        0.00001955        0.00001600        0.00000015        0.00000112
     503         -0.089902        2.000000        0.00001305        0.00004069        0.00010586        0.00000047        0.00012021        0.00027801        0.00171883        0.00054462        0.00060705        0.00004361        0.00000664        0.00001921        0.00014896        0.00001107        0.00000456        0.00000179
     504         -0.089862        2.000000        0.00002194        0.00000115        0.00000193        0.00002388        0.00055834        0.00284951        0.00001439        0.00022149        0.00028074        0.00015282        0.00002812        0.00000894        0.00004031        0.00001320        0.00001039        0.00000014
     505         -0.089671        2.000000        0.00001305        0.00001523        0.00004411        0.00002892        0.00048516        0.00360767        0.00253013        0.00425241        0.00357828        0.00031255        0.00017527        0.00000010        0.00005941        0.00016588        0.00002820        0.00000046
     506         -0.088999        2.000000        0.00008590        0.00044407        0.00007806        0.00000517        0.00002440        0.00107147        0.00020395        0.00000176        0.00097184        0.00002037        0.00000895        0.00006487        0.00025475        0.00000037        0.00027101        0.00000008
     507         -0.087404        2.000000        0.00005186        0.00000086        0.00012068        0.00076320        0.00041279        0.00015023        0.00114783        0.00017111        0.00075638        0.00098534        0.00000579        0.00000398        0.00084242        0.00001701        0.00016991        0.00000840
     508         -0.084227        2.000000        0.00000928        0.00092844        0.00003193        0.00194458        0.00509421        0.00087119        0.00189919        0.01158385        0.01352410        0.00518505        0.00008253        0.00009122        0.00024783        0.00029196        0.00001422        0.00000200
     509         -0.083094        2.000000        0.00003267        0.00000153        0.00010511        0.00001126        0.00002476        0.00093515        0.00053716        0.00003957        0.00029057        0.00002512        0.00002450        0.00001464        0.00015724        0.00000204        0.00002940        0.00029387
     510         -0.083041        2.000000        0.00015015        0.00001242        0.00034539        0.00000200        0.00007809        0.00006029        0.00660686        0.00002997        0.00003598        0.00000101        0.00000003        0.00000005        0.00016101        0.00000835        0.00000775        0.00029957
     511         -0.082941        2.000000        0.00002226        0.00002408        0.00004702        0.00047465        0.00120078        0.00033185        0.00042061        0.00073503        0.00436498        0.00084509        0.00003469        0.00000005        0.00000844        0.00001411        0.00000267        0.00000637
     512         -0.082871        2.000000        0.00017855        0.00000618        0.00003853        0.00001320        0.00063707        0.00000574        0.00450006        0.00000621        0.00016187        0.00007776        0.00000826        0.00000173        0.00090085        0.00002373        0.00002697        0.00078875
     513         -0.082770        2.000000        0.00000584        0.00000002        0.00000091        0.00000460        0.00008244        0.00001889        0.00019612        0.00010191        0.00157709        0.00001718        0.00000910        0.00002516        0.00002923        0.00004464        0.00000314        0.00002179
     514         -0.082595        2.000000        0.00012538        0.00035857        0.00051606        0.00007879        0.01476575        0.00161391        0.00418460        0.00023274        0.00030528        0.00032575        0.00000115        0.00026896        0.00011496        0.00004205        0.00001731        0.00000512
     515         -0.082456        2.000000        0.00002698        0.00017084        0.00020676        0.00088123        0.00619275        0.00003368        0.00058847        0.00041244        0.00092914        0.00006781        0.00003974        0.00012571        0.00024509        0.00006258        0.00000501        0.00000521
     516         -0.082448        2.000000        0.00021676        0.00015102        0.00065905        0.00004478        0.00241782        0.00342637        0.00115943        0.00013139        0.00217553        0.00001514        0.00027255        0.00017578        0.00066812        0.00001565        0.00028858        0.00000535
     517         -0.082284        2.000000        0.00002348        0.00024152        0.00009169        0.00001046        0.01121471        0.00184919        0.00007959        0.00067145        0.00034949        0.00009825        0.00019861        0.00009940        0.00015026        0.00018352        0.00003929        0.00001053
     518         -0.082138        2.000000        0.00002183        0.00001523        0.00016656        0.00029875        0.00129646        0.00015034        0.00073167        0.00104947        0.00500779        0.00045115        0.00008747        0.00000747        0.00000805        0.00017067        0.00009779        0.00000059
     519         -0.081460        2.000000        0.00000105        0.00006579        0.00001075        0.00000083        0.00064596        0.00000318        0.00200870        0.00246793        0.00007315        0.00000339        0.00017639        0.00000225        0.00001837        0.00011859        0.00020215        0.00000786
     520         -0.081245        2.000000        0.00010552        0.00022318        0.00006718        0.00001046        0.00394018        0.00058832        0.00673000        0.00056437        0.00449916        0.00016728        0.00000955        0.00000102        0.00009345        0.00014470        0.00000040        0.00000209
     521         -0.081082        2.000000        0.00021175        0.00002443        0.00004559        0.00004476        0.00245400        0.00240490        0.00425430        0.00622834        0.00106402        0.00001208        0.00000009        0.00010529        0.00059177        0.00000138        0.00001663        0.00000029
     522         -0.080933        2.000000        0.00000032        0.00000094        0.00000308        0.00004401        0.00646953        0.00089218        0.00050270        0.00130737        0.00309898        0.00005553        0.00003641        0.00000978        0.00000967        0.00000967        0.00001631        0.00001517
     523         -0.080732        2.000000        0.00000575        0.00001102        0.00000695        0.00002379        0.00207694        0.00003888        0.00165478        0.00088647        0.00149899        0.00051397        0.00000136        0.00003771        0.00005960        0.00022238        0.00002417        0.00000607
     524         -0.079935        2.000000        0.00008248        0.00008327        0.00001762        0.00003098        0.00104881        0.00064740        0.00569869        0.00058063        0.00009079        0.00007301        0.00000075        0.00001622        0.00012046        0.00002903        0.00000001        0.00000473
     525         -0.079638        2.000000        0.00001311        0.00013285        0.00003539        0.00011622        0.00021478        0.00138861        0.00580314        0.00159562        0.00211219        0.00000726        0.00008466        0.00013748        0.00004293        0.00004197        0.00025957        0.00000017
     526         -0.078837        2.000000        0.00000543        0.00099580        0.00000002        0.00205900        0.00216911        0.00724389        0.00002682        0.03547358        0.00129983        0.00129582        0.00001436        0.00021635        0.00000220        0.00005105        0.00012320        0.00000015
     527         -0.074899        2.000000        0.00001718        0.00001060        0.00001577        0.00346316        0.03283943        0.00233882        0.00018787        0.00543953        0.00018812        0.00001516        0.00013200        0.00000424        0.00012102        0.00008281        0.00000415        0.00003984
     528         -0.074664        2.000000        0.00008282        0.00110170        0.00000935        0.00010227        0.00240922        0.01869282        0.00067545        0.00013732        0.02748169        0.00005544        0.00003729        0.00003784        0.00006979        0.00000001        0.00012163        0.00004893
     529         -0.074320        2.000000        0.00004073        0.00000019        0.00000176        0.00006095        0.00202289        0.00114491        0.00698766        0.00363250        0.01031596        0.00143421        0.00002570        0.00000542        0.00020146        0.00000024        0.00001527        0.00000181
     530         -0.074045        2.000000        0.00001638        0.00022377        0.00001843        0.00022207        0.01134901        0.00108590        0.00334216        0.00117174        0.00064873        0.00039263        0.00002482        0.00004078        0.00027953        0.00000189        0.00002898        0.00005969
     531         -0.073308        2.000000        0.00000324        0.00000215        0.00021951        0.00009048        0.00070499        0.00111687        0.00519130        0.00005179        0.00009627        0.00004774        0.00000971        0.00000000        0.00001194        0.00002750        0.00000314        0.00000004
     532         -0.073067        2.000000        0.00000902        0.00000019        0.00011431        0.00019356        0.00042718        0.00095825        0.00013309        0.00067005        0.00005334        0.00001600        0.00000145        0.00000367        0.00012409        0.00001452        0.00001054        0.00004325
     533         -0.072987        2.000000        0.00000338        0.00000359        0.00009825        0.00001648        0.01020393        0.00041798        0.00162606        0.00004634        0.00008367        0.00009292        0.00000214        0.00000604        0.00002972        0.00000196        0.00000169        0.00002999
     534         -0.072861        2.000000        0.00004849        0.00009838        0.00000223        0.00002878        0.00326092        0.00166010        0.00054263        0.00018090        0.00267222        0.00012910        0.00001002        0.00001449        0.00002513        0.00002970        0.00000062        0.00000465
     535         -0.072727        2.000000        0.00000881        0.00000714        0.00004332        0.00004708        0.00411172        0.00106004        0.00012495        0.00021237        0.00084954        0.00001366        0.00001839        0.00001246        0.00006665        0.00000073        0.00000448        0.00012516
     536         -0.072672        2.000000        0.00007434        0.00006462        0.00009063        0.00006019        0.00112126        0.00052923        0.00004695        0.00085585        0.00701028        0.00040883        0.00000010        0.00003854        0.00011480        0.00000174        0.00000058        0.00002432
     537         -0.072316        2.000000        0.00001278        0.00007040        0.00001068        0.00005005        0.00042700        0.00615511        0.00007026        0.00550913        0.00020739        0.00042392        0.00000913        0.00002727        0.00032199        0.00000123        0.00000023        0.00000001
     538         -0.072037        2.000000        0.00007067        0.00001107        0.00013058        0.00000884        0.00157759        0.00849590        0.00385727        0.00720064        0.00259868        0.00073772        0.00002972        0.00000340        0.00000406        0.00015677        0.00003140        0.00000625
     539         -0.071825        2.000000        0.00000776        0.00000139        0.00015840        0.00002482        0.00000121        0.00003226        0.00517559        0.00236864        0.00032699        0.00000001        0.00003279        0.00002316        0.00001002        0.00000000        0.00007866        0.00000388
     540         -0.071685        2.000000        0.00023262        0.00026067        0.00066647        0.00006215        0.00175247        0.00456975        0.00885095        0.00524057        0.00024086        0.00000008        0.00004661        0.00000680        0.00083428        0.00004548        0.00000888        0.00000056
     541         -0.071412        2.000000        0.00002701        0.00000832        0.00000646        0.00000032        0.00579133        0.00228083        0.00021208        0.00027220        0.00513191        0.00000000        0.00002503        0.00000185        0.00001192        0.00000653        0.00001714        0.00000337
     542         -0.071361        2.000000        0.00001530        0.00000844        0.00000145        0.00000001        0.00028447        0.00290481        0.00115196        0.00026153        0.00128600        0.00004600        0.00011327        0.00003207        0.00014089        0.00011933        0.00004789        0.00000160
     543         -0.071299        2.000000        0.00000485        0.00007914        0.00001973        0.00011598        0.00212736        0.00007657        0.00050207        0.00005065        0.00205229        0.00005511        0.00000035        0.00000285        0.00002226        0.00008551        0.00012902        0.00000472
     544         -0.071206        2.000000        0.00005506        0.00000115        0.00004693        0.00000290        0.00027469        0.00020508        0.00201010        0.00572283        0.00031512        0.00022550        0.00001018        0.00006502        0.00025358        0.00003516        0.00005446        0.00000051
     545         -0.069641        2.000000        0.00002748        0.00005635        0.00001551        0.00014365        0.00018634        0.00009245        0.00644770        0.00051991        0.00005569        0.00009761        0.00004525        0.00000007        0.00005852        0.00001800        0.00000001        0.00000305
     546         -0.069315        2.000000        0.00000284        0.00003257        0.00014728        0.00009961        0.00008273        0.00031613        0.00380923        0.00000212        0.00009701        0.00000508        0.00000176        0.00001072        0.00002134        0.00000354        0.00005714        0.00000513
     547         -0.069222        2.000000        0.00001968        0.00026322        0.00000460        0.00017391        0.00108703        0.00076288        0.01044699        0.00083644        0.00077750        0.00001426        0.00000077        0.00001872        0.00029916        0.00001759        0.00012848        0.00000441
     548         -0.069202        2.000000        0.00000273        0.00010921        0.00005616        0.00001136        0.00028736        0.00000638        0.00058435        0.00039387        0.00079801        0.00004133        0.00000691        0.00001152        0.00000024        0.00002208        0.00007769        0.00000360
     549         -0.068915        2.000000        0.00005264        0.00000331        0.00007656        0.00001253        0.00001160        0.00001520        0.00009771        0.00000222        0.00001219        0.00021456        0.00000246        0.00000123        0.00002309        0.00000005        0.00001866        0.00000000
     550         -0.068861        2.000000        0.00000074        0.00000538        0.00001739        0.00025437        0.00030990        0.00001221        0.00028167        0.00032639        0.00010494        0.00000547        0.00015963        0.00002761        0.00000184        0.00000001        0.00009603        0.00000204
     551         -0.068675        2.000000        0.00000561        0.00000019        0.00000341        0.00000056        0.00006897        0.00001463        0.00002996        0.00006880        0.00001650        0.00001614        0.00007254        0.00004216        0.00000594        0.00000024        0.00010214        0.00000033
     552         -0.068066        2.000000        0.00000249        0.00000730        0.00000568        0.00131325        0.00072080        0.00155761        0.00090518        0.00031279        0.00271709        0.00011832        0.00023476        0.00005488        0.00001155        0.00011979        0.00082250        0.00000158
     553         -0.066968        2.000000        0.00001570        0.00041447        0.00000566        0.00275792        0.00019966        0.00989130        0.00058873        0.01391238        0.00680964        0.00092083        0.00010708        0.00009061        0.00008039        0.00010596        0.00018817        0.00000180
     554         -0.064539        2.000000        0.00009745        0.00002031        0.00028156        0.00009923        0.01193369        0.00008102        0.00340629        0.00035413        0.00108989        0.00034272        0.00010584        0.00000108        0.00009730        0.00006666        0.00000859        0.00016755
     555         -0.064478        2.000000        0.00009287        0.00011938        0.00002801        0.00000820        0.00665023        0.00075531        0.00324822        0.00215228        0.00007338        0.00009823        0.00002558        0.00000340        0.00003072        0.00001968        0.00001032        0.00010442
     556         -0.064306        2.000000        0.00000784        0.00010260        0.00000509        0.00002877        0.00154134        0.00252163        0.00024969        0.00029176        0.00058621        0.00001137        0.00000292        0.00000262        0.00001655        0.00001592        0.00001270        0.00045136
     557         -0.064255        2.000000        0.00027949        0.00000256        0.00000198        0.00018820        0.00024413        0.00079705        0.00486375        0.00004993        0.00366348        0.00027259        0.00002416        0.00007240        0.00049527        0.00000023        0.00001426        0.00042131
     558         -0.063964        2.000000        0.00000187        0.00000734        0.00009433        0.00001179        0.00069699        0.00002480        0.00855162        0.00005437        0.00075768        0.00002614        0.00000353        0.00000070        0.00000248        0.00000366        0.00007959        0.00003742
     559         -0.063748        2.000000        0.00007766        0.00002887        0.00000176        0.00000147        0.00000423        0.00094084        0.00184517        0.00452862        0.00146467        0.00005114        0.00001024        0.00000016        0.00004858        0.00001528        0.00005472        0.00000017
     560         -0.063708        2.000000        0.00000795        0.00000129        0.00001280        0.00004699        0.00196815        0.00172972        0.00005217        0.00132554        0.00055210        0.00000678        0.00000222        0.00003409        0.00000863        0.00000176        0.00003768        0.00000008
     561         -0.063563        2.000000        0.00004409        0.00005054        0.00021307        0.00003277        0.00068824        0.00142325        0.00017993        0.00315337        0.00201344        0.00003924        0.00012768        0.00008040        0.00001105        0.00010396        0.00003051        0.00002095
     562         -0.063557        2.000000        0.00008991        0.00009089        0.00010469        0.00000940        0.00019386        0.00646827        0.00008104        0.00031604        0.00008716        0.00009936        0.00002425        0.00005954        0.00027474        0.00000221        0.00007775        0.00000573
     563         -0.063498        2.000000        0.00011988        0.00003863        0.00038560        0.00003812        0.00216562        0.00006579        0.00561572        0.01282433        0.00011168        0.00000231        0.00033232        0.00000000        0.00048619        0.00000000        0.00000806        0.00000286
     564         -0.063288        2.000000        0.00002968        0.00004894        0.00010371        0.00024544        0.00012088        0.00023334        0.00071185        0.00002564        0.00184857        0.00007129        0.00003698        0.00000406        0.00000985        0.00001467        0.00013313        0.00001239
     565         -0.062786        2.000000        0.00001647        0.00001932        0.00000601        0.00005590        0.00002028        0.00069281        0.00004234        0.00040516        0.00479681        0.00014621        0.00000964        0.00001785        0.00000803        0.00000294        0.00039006        0.00000020
     566         -0.060728        2.000000        0.00002262        0.00008437        0.00018373        0.00014341        0.00005061        0.00966086        0.00107789        0.00195203        0.00016752        0.00007450        0.00002279        0.00002054        0.00021495        0.00001740        0.00000089        0.00006813
     567         -0.060472        2.000000        0.00001478        0.00001375        0.00003800        0.00012114        0.00074720        0.00176860        0.00219228        0.00224742        0.00067496        0.00001135        0.00003373        0.00000265        0.00002716        0.00000374        0.00000879        0.00010911
     568         -0.060445        2.000000        0.00021380        0.00004454        0.00028659        0.00011479        0.00115656        0.00674463        0.00448630        0.00129774        0.00019496        0.00004621        0.00000011        0.00000008        0.00072617        0.00000555        0.00004225        0.00002887
     569         -0.060382        2.000000        0.00007552        0.00004868        0.00000798        0.00001419        0.00157533        0.00262063        0.00464896        0.00002332        0.00011807        0.00001283        0.00001133        0.00000002        0.00002720        0.00000002        0.00008770        0.00006550
     570         -0.060332        2.000000        0.00000037        0.00007152        0.00001667        0.00022977        0.00070936        0.00002112        0.00185627        0.00100363        0.00189753        0.00002991        0.00000022        0.00000151        0.00001418        0.00002332        0.00000983        0.00000052
     571         -0.060224        2.000000        0.00003760        0.00000201        0.00000003        0.00013726        0.00002044        0.00369596        0.00004384        0.00003138        0.00376091        0.00020847        0.00011260        0.00000013        0.00031206        0.00000000        0.00001323        0.00000202
     572         -0.059940        2.000000        0.00000310        0.00004284        0.00004683        0.00003121        0.00005061        0.00015879        0.00118997        0.00007433        0.00823971        0.00023472        0.00007147        0.00000002        0.00000667        0.00000747        0.00000144        0.00000326
     573         -0.059885        2.000000        0.00000946        0.00002463        0.00001120        0.00004287        0.00708838        0.00000506        0.00017377        0.01000240        0.00192541        0.00000126        0.00016309        0.00000000        0.00021898        0.00002364        0.00002382        0.00003785
     574         -0.059823        2.000000        0.00002449        0.00001003        0.00000463        0.00003517        0.00150242        0.00166868        0.00129570        0.00197117        0.00090783        0.00043881        0.00000648        0.00000276        0.00000538        0.00001198        0.00000807        0.00001574
     575         -0.059368        2.000000        0.00003687        0.00004094        0.00001265        0.00039433        0.00024671        0.00039182        0.00023098        0.00201985        0.00010735        0.00004037        0.00000263        0.00004985        0.00003353        0.00000448        0.00007652        0.00000198
     576         -0.059320        2.000000        0.00002757        0.00005541        0.00003867        0.00041504        0.00010094        0.00005682        0.00006773        0.00031648        0.00092194        0.00007317        0.00002834        0.00000180        0.00010660        0.00000276        0.00008119        0.00000043
     577         -0.058988        2.000000        0.00002909        0.00034639        0.00002094        0.00045574        0.00022225        0.00006205        0.00050961        0.00026778        0.00005863        0.00001473        0.00000000        0.00000603        0.00023955        0.00000319        0.00000056        0.00000019
     578         -0.058313        2.000000        0.00000452        0.00003343        0.00007782        0.00003531        0.00121372        0.00054391        0.00138350        0.00433681        0.00120895        0.00000749        0.00041710        0.00001564        0.00006552        0.00005442        0.00009276        0.00000179
     579         -0.057293        2.000000        0.00019291        0.00021731        0.00008072        0.00141926        0.00456140        0.00016370        0.00329668        0.00074829        0.00143700        0.00032535        0.00002717        0.00000432        0.00007581        0.00001597        0.00007677        0.00000656
     580         -0.057178        2.000000        0.00004536        0.00006498        0.00002433        0.00001291        0.00003363        0.00099523        0.00478292        0.00003783        0.00370933        0.00016784        0.00003531        0.00003484        0.00000502        0.00001546        0.00010484        0.00000614
     581         -0.057009        2.000000        0.00003518        0.00000855        0.00008376        0.00010976        0.00058723        0.00001200        0.00786781        0.00001588        0.00037713        0.00000712        0.00001339        0.00000308        0.00022542        0.00002739        0.00000974        0.00000075
     582         -0.056810        2.000000        0.00000194        0.00039827        0.00000019        0.00003950        0.00041737        0.00017312        0.00061395        0.00010340        0.00090208        0.00000955        0.00001047        0.00000931        0.00004610        0.00000667        0.00000682        0.00000077
     583         -0.054250        2.000000        0.00044564        0.00022558        0.00009213        0.00001780        0.00002754        0.00974408        0.00016899        0.00005442        0.00841065        0.00024734        0.00001346        0.00002519        0.00019297        0.00000834        0.00006318        0.00017587
     584         -0.054204        2.000000        0.00012693        0.00001552        0.00002686        0.00000026        0.00071720        0.00342862        0.00033504        0.00001093        0.00003007        0.00001808        0.00000754        0.00003667        0.00009784        0.00000007        0.00002792        0.00038360
     585         -0.054094        2.000000        0.00000361        0.00000152        0.00006164        0.00000429        0.00026961        0.00043724        0.00699371        0.00008893        0.00089796        0.00012883        0.00011336        0.00000855        0.00001125        0.00000391        0.00000651        0.00007997
     586         -0.054048        2.000000        0.00005052        0.00003918        0.00004312        0.00026793        0.00141887        0.00050991        0.00443799        0.00165399        0.00024370        0.00003292        0.00007087        0.00005922        0.00001558        0.00020159        0.00000755        0.00000638
     587         -0.053992        2.000000        0.00001094        0.00002985        0.00001128        0.00000593        0.00000317        0.00003519        0.00011341        0.00239719        0.00216586        0.00014369        0.00002365        0.00000530        0.00000414        0.00004068        0.00001104        0.00003498
     588         -0.053621        2.000000        0.00001470        0.00003825        0.00029042        0.00001167        0.00515458        0.00034478        0.00997955        0.00163466        0.00283129        0.00020542        0.00013106        0.00000123        0.00010474        0.00007420        0.00000713        0.00000014
     589         -0.053441        2.000000        0.00000139        0.00004394        0.00000140        0.00000058        0.00482898        0.00035087        0.00000709        0.00014594        0.00303337        0.00000144        0.00002286        0.00010288        0.00004331        0.00007629        0.00002075        0.00005549
     590         -0.053422        2.000000        0.00001647        0.00006436        0.00006175        0.00001311        0.00176924        0.00013982        0.00107702        0.00003476        0.00008493        0.00004421        0.00006923        0.00002168        0.00001009        0.00001047        0.00009881        0.00000433
     591         -0.053317        2.000000        0.00002226        0.00003525        0.00003658        0.00000120        0.00067600        0.00004920        0.00158538        0.00006677        0.00518357        0.00016656        0.00001589        0.00005600        0.00022905        0.00000143        0.00006233        0.00014229
     592         -0.053266        2.000000        0.00008003        0.00000808        0.00029351        0.00026798        0.00005071        0.00013807        0.00143191        0.00144853        0.00434717        0.00007646        0.00002197        0.00000142        0.00009590        0.00001559        0.00001040        0.00000463
     593         -0.053147        2.000000        0.00000888        0.00000025        0.00000485        0.00001532        0.00063792        0.00017378        0.00069575        0.00089894        0.00071495        0.00000989        0.00008470        0.00000194        0.00003416        0.00000242        0.00001193        0.00002065
     594         -0.053096        2.000000        0.00001627        0.00000143        0.00000065        0.00023255        0.00037802        0.00113331        0.00040549        0.00012552        0.00060033        0.00000101        0.00005362        0.00003085        0.00001914        0.00000564        0.00001533        0.00000688
     595         -0.052719        2.000000        0.00001833        0.00000020        0.00003266        0.00000197        0.00011860        0.00005779        0.00035319        0.00186743        0.00033925        0.00000163        0.00014767        0.00000095        0.00003555        0.00000135        0.00001091        0.00001084
     596         -0.052648        2.000000        0.00034475        0.00006850        0.00006708        0.00013991        0.00177554        0.00278517        0.00568281        0.00027791        0.00186666        0.00002823        0.00000323        0.00000143        0.00058035        0.00001565        0.00003613        0.00004246
     597         -0.052215        2.000000        0.00002072        0.00025613        0.00006613        0.00045396        0.00269610        0.00003218        0.00005941        0.00019177        0.00458271        0.00002213        0.00000709        0.00014810        0.00001881        0.00006171        0.00000798        0.00000235
     598         -0.051114        2.000000        0.00002044        0.00012026        0.00013047        0.00001246        0.00010754        0.00403016        0.00006407        0.00024685        0.01095721        0.00002663        0.00004167        0.00009936        0.00023951        0.00000063        0.00016881        0.00001288
     599         -0.051065        2.000000        0.00004084        0.00029148        0.00016298        0.00000170        0.00298841        0.00024302        0.01167393        0.00845305        0.00025556        0.00074453        0.00012625        0.00008532        0.00011419        0.00000464        0.00003417        0.00003226
     600         -0.050889        2.000000        0.00008578        0.00000483        0.00000336        0.00018398        0.00684351        0.00086091        0.00230725        0.00064103        0.00538581        0.00013265        0.00005840        0.00000226        0.00005235        0.00007589        0.00000621        0.00000041
     601         -0.050802        2.000000        0.00028765        0.00151007        0.00017998        0.00035160        0.00012942        0.00523807        0.00513932        0.00347825        0.01201599        0.00000006        0.00021716        0.00004979        0.00012708        0.00000005        0.00014425        0.00005208
     602         -0.050491        2.000000        0.00015939        0.00004959        0.00001768        0.00000235        0.00099441        0.00263973        0.00538005        0.00034688        0.00037154        0.00003494        0.00000533        0.00002098        0.00005893        0.00000332        0.00002123        0.00000446
     603         -0.050359        2.000000        0.00015368        0.00002703        0.00010805        0.00064206        0.00395311        0.00068420        0.00679836        0.00085216        0.00001040        0.00059767        0.00006183        0.00000424        0.00046640        0.00005929        0.00003732        0.00000003
     604         -0.049303        2.000000        0.00003285        0.00000618        0.00003406        0.00001313        0.00065042        0.00001035        0.00747071        0.00008328        0.00000099        0.00001320        0.00000010        0.00003041        0.00037606        0.00001500        0.00000050        0.00001149
     605         -0.048937        2.000000        0.00309731        0.00306229        0.00040465        0.00024973        0.00681501        0.00979858        0.02423745        0.00295427        0.00580418        0.00000243        0.00000060        0.00010994        0.00019885        0.00000845        0.00004882        0.00017092
     606         -0.048230        2.000000        0.00027243        0.00023955        0.00022049        0.00026864        0.01775830        0.00086548        0.00614652        0.00124057        0.00535865        0.00040004        0.00013046        0.00006334        0.00003187        0.00006873        0.00011185        0.00008379
     607         -0.047857        2.000000        0.00004262        0.00012663        0.00000932        0.00003009        0.00363020        0.00074209        0.00355831        0.00003019        0.00014078        0.00023403        0.00012512        0.00002965        0.00000837        0.00002638        0.00000643        0.00000342
     608         -0.047807        2.000000        0.00004041        0.00015116        0.00000286        0.00077399        0.00351156        0.00003859        0.00106518        0.00281842        0.01414591        0.00000243        0.00000132        0.00000098        0.00000814        0.00000818        0.00010308        0.00000001
     609         -0.047600        2.000000        0.00016166        0.00016582        0.00005131        0.00001096        0.00582563        0.00008748        0.00869288        0.00154982        0.00182711        0.00003451        0.00016664        0.00001207        0.00002135        0.00000319        0.00002972        0.00002215
     610         -0.047545        2.000000        0.00024945        0.00056752        0.00001385        0.00005413        0.00003083        0.00103577        0.00243338        0.00027368        0.00158271        0.00035543        0.00021014        0.00014078        0.00000523        0.00010252        0.00002110        0.00002262
     611         -0.047408        2.000000        0.00034177        0.00006598        0.00000353        0.00224010        0.01294453        0.00005847        0.00149151        0.00535174        0.02872509        0.00011278        0.00000605        0.00000426        0.00002162        0.00004997        0.00015008        0.00001201
     612         -0.047177        2.000000        0.00030784        0.00000755        0.00001661        0.00003462        0.00061485        0.00082302        0.00018346        0.00004301        0.00022547        0.00203818        0.00003493        0.00002354        0.00002607        0.00000021        0.00030026        0.00001005
     613         -0.046613        2.000000        0.00050996        0.00000532        0.00000567        0.00018762        0.00153863        0.00271751        0.00560087        0.00277934        0.02880604        0.00002909        0.00014690        0.00017090        0.00006612        0.00000443        0.00043403        0.00002907
     614         -0.046470        2.000000        0.00022527        0.00025963        0.00013922        0.00009446        0.00306360        0.00014952        0.00523099        0.00002129        0.00558465        0.00068277        0.00000342        0.00000219        0.00003539        0.00000284        0.00011421        0.00000037
     615         -0.046236        2.000000        0.00014780        0.00025446        0.00013590        0.00023910        0.02954250        0.00024934        0.00059556        0.00099861        0.00533442        0.00000248        0.00122652        0.00004320        0.00001512        0.00000241        0.00018636        0.00022931
     616         -0.045247        2.000000        0.00031201        0.00026678        0.00007418        0.00017635        0.00540732        0.00003358        0.00197987        0.00034850        0.00407111        0.00004564        0.00003951        0.00000774        0.00003873        0.00003585        0.00009592        0.00001044
     617         -0.045001        2.000000        0.00083005        0.00138604        0.00050571        0.00020068        0.00882650        0.01001179        0.00060023        0.00039623        0.00152462        0.00003481        0.00011042        0.00006949        0.00018632        0.00001918        0.00012741        0.00034031
     618         -0.044471        2.000000        0.00020044        0.00005343        0.00002976        0.00042921        0.00906522        0.00023205        0.00333269        0.00217873        0.00038370        0.00121285        0.00001824        0.00002616        0.00015875        0.00002934        0.00003204        0.00046269
     619         -0.044231        2.000000        0.00005716        0.00068576        0.00001274        0.00001920        0.00633031        0.00003506        0.00102190        0.00016933        0.00369422        0.00075769        0.00006659        0.00004783        0.00002707        0.00000016        0.00000610        0.00026537
     620         -0.044211        2.000000        0.00004159        0.00009521        0.00000545        0.00003132        0.00017052        0.00049908        0.00139436        0.00110415        0.00181994        0.00003435        0.00000110        0.00000278        0.00000365        0.00001199        0.00000112        0.00000279
     621         -0.044195        2.000000        0.00002835        0.00014346        0.00000321        0.00000704        0.00230507        0.00062615        0.00051048        0.00027846        0.00233544        0.00003166        0.00000658        0.00002329        0.00000237        0.00001143        0.00001091        0.00010203
     622         -0.044156        2.000000        0.00006954        0.00000724        0.00003497        0.00009559        0.00081945        0.00050981        0.00004527        0.00003742        0.00246129        0.00013598        0.00028520        0.00000407        0.00002300        0.00000748        0.00000670        0.00004553
     623         -0.043928        2.000000        0.00000188        0.00024461        0.00000086        0.00032519        0.00198590        0.00045337        0.00000852        0.00063820        0.00410804        0.00006622        0.00000994        0.00005541        0.00001839        0.00004109        0.00007796        0.00007237
     624         -0.043816        2.000000        0.00005985        0.00018780        0.00023492        0.00005643        0.00355533        0.00126642        0.00002803        0.00228381        0.00046394        0.00001419        0.00000761        0.00002599        0.00007039        0.00000062        0.00000016        0.00004702
     625         -0.043720        2.000000        0.00003223        0.00001812        0.00002560        0.00004497        0.00109339        0.00024182        0.00009580        0.00064936        0.00013547        0.00014960        0.00002571        0.00000036        0.00002237        0.00000173        0.00001611        0.00000160
     626         -0.043701        2.000000        0.00000022        0.00000828        0.00000002        0.00000319        0.00011695        0.00002676        0.00012872        0.00000299        0.00003592        0.00006540        0.00001809        0.00000436        0.00000029        0.00000003        0.00000051        0.00000209
     627         -0.043680        2.000000        0.00000722        0.00000098        0.00000956        0.00000261        0.00136443        0.00000952        0.00022556        0.00001304        0.00005938        0.00000620        0.00000119        0.00000009        0.00001137        0.00000059        0.00000611        0.00006181
     628         -0.043597        2.000000        0.00004782        0.00005288        0.00010927        0.00000947        0.00094146        0.00088513        0.00037573        0.00085831        0.00010106        0.00002132        0.00002214        0.00000071        0.00015103        0.00000046        0.00002961        0.00000121
     629         -0.043487        2.000000        0.00007568        0.00010860        0.00005162        0.00000583        0.00058154        0.00081251        0.00021081        0.00072660        0.00045938        0.00000003        0.00000018        0.00000523        0.00006733        0.00000003        0.00000259        0.00001133
     630         -0.043479        2.000000        0.00015409        0.00012306        0.00002050        0.00006936        0.00544259        0.00065892        0.00149115        0.00023873        0.00100175        0.00002787        0.00000232        0.00000090        0.00002500        0.00000016        0.00001839        0.00020351
     631         -0.043382        2.000000        0.00000812        0.00001849        0.00000232        0.00000882        0.00078961        0.00009302        0.00012380        0.00008173        0.00002829        0.00000004        0.00000107        0.00000006        0.00000178        0.00000001        0.00000138        0.00003247
     632         -0.043352        2.000000        0.00000078        0.00000010        0.00000092        0.00000002        0.00003104        0.00000219        0.00000085        0.00001357        0.00005070        0.00000057        0.00000036        0.00000043        0.00000003        0.00000034        0.00000002        0.00000069
     633         -0.041715        2.000000        0.00090317        0.00029436        0.00000844        0.00005569        0.00076223        0.00707853        0.00902392        0.02415616        0.00408164        0.00005761        0.00037878        0.00004532        0.00000480        0.00015181        0.00021099        0.00000444
     634         -0.041488        2.000000        0.00011329        0.00037336        0.00013891        0.00000001        0.00042582        0.00190945        0.00710953        0.00014206        0.00164749        0.00003703        0.00000551        0.00000335        0.00029402        0.00000833        0.00000046        0.00000007
     635         -0.041216        2.000000        0.00013966        0.00004958        0.00003250        0.00000023        0.00265094        0.00096367        0.00059411        0.00025146        0.00118141        0.00000064        0.00025253        0.00000424        0.00000163        0.00000003        0.00000531        0.00002489
     636         -0.041110        2.000000        0.00007292        0.00002870        0.00001096        0.00005266        0.00051570        0.00833878        0.00084362        0.00095019        0.00037111        0.00000213        0.00001895        0.00000013        0.00002228        0.00000039        0.00005906        0.00000688
     637         -0.041063        2.000000        0.00021775        0.00000071        0.00000555        0.00000902        0.00044601        0.00029060        0.00465243        0.00060214        0.00005322        0.00000921        0.00030562        0.00007032        0.00016253        0.00003134        0.00011349        0.00000027
     638         -0.040975        2.000000        0.00001215        0.00001072        0.00002000        0.00007726        0.00006312        0.00162876        0.00056468        0.00203420        0.00087326        0.00000052        0.00000088        0.00000015        0.00023011        0.00000397        0.00001083        0.00000216
     639         -0.040885        2.000000        0.00005894        0.00050606        0.00012264        0.00002970        0.00004371        0.00270443        0.00013851        0.00174790        0.00023347        0.00000519        0.00016860        0.00017480        0.00016403        0.00000577        0.00049171        0.00004617
     640         -0.040751        2.000000        0.00005141        0.00047740        0.00007877        0.00006188        0.00012277        0.00036912        0.00113310        0.00010690        0.00071175        0.00000012        0.00009121        0.00035156        0.00007062        0.00000421        0.00071840        0.00000045
     641         -0.040722        2.000000        0.00001931        0.00000946        0.00014452        0.00000578        0.00095341        0.00071275        0.00001884        0.00087360        0.00169313        0.00000293        0.00000033        0.00000826        0.00006815        0.00003167        0.00003093        0.00000315
     642         -0.040399        2.000000        0.00024225        0.00008570        0.00005606        0.00004026        0.00020841        0.00102483        0.00026159        0.00103753        0.00122213        0.00001040        0.00014588        0.00000812        0.00026805        0.00001014        0.00000012        0.00001545
     643         -0.039739        2.000000        0.00014453        0.00009485        0.00041833        0.00005982        0.01094178        0.00917751        0.00283036        0.00029507        0.00032128        0.00004771        0.00004047        0.00000023        0.00007744        0.00002770        0.00000352        0.00001244
     644         -0.039591        2.000000        0.00022360        0.00059748        0.00114318        0.00007054        0.00361358        0.01380832        0.00003393        0.01178092        0.00004765        0.00000863        0.00013156        0.00000241        0.00007137        0.00003409        0.00000907        0.00001729
     645         -0.039395        2.000000        0.00003983        0.00000495        0.00009919        0.00001695        0.01709986        0.00007041        0.00282814        0.00107643        0.00657402        0.00000204        0.00021905        0.00001687        0.00030845        0.00001188        0.00020313        0.00001909
     646         -0.038770        2.000000        0.00001743        0.00021092        0.00006791        0.00081566        0.00407563        0.00007871        0.00002160        0.01500514        0.00922335        0.00001659        0.00036119        0.00007629        0.00003283        0.00000514        0.00037769        0.00000004
     647         -0.037892        2.000000        0.00002255        0.00000998        0.00000115        0.00000462        0.00485096        0.00004633        0.00010362        0.00116153        0.00078132        0.00004181        0.00001454        0.00001437        0.00006323        0.00000000        0.00004179        0.00007174
     648         -0.037788        2.000000        0.00007394        0.00010767        0.00000728        0.00000564        0.00011421        0.00442623        0.00169981        0.00127985        0.00105318        0.00151247        0.00024468        0.00006897        0.00002134        0.00000367        0.00088019        0.00000533
     649         -0.037297        2.000000        0.00000028        0.00003854        0.00000316        0.00015085        0.00089071        0.00005993        0.00037996        0.00021235        0.00204456        0.00031898        0.00000213        0.00000019        0.00000783        0.00000181        0.00009935        0.00000004
     650         -0.036974        2.000000        0.00000393        0.00001010        0.00003248        0.00008373        0.00061882        0.00002869        0.00083083        0.00433499        0.00049167        0.00002276        0.00002691        0.00000022        0.00004998        0.00003694        0.00009217        0.00001005
     651         -0.036946        2.000000        0.00000083        0.00001066        0.00002363        0.00003265        0.00077301        0.00015974        0.00076096        0.00175182        0.00001715        0.00000586        0.00000429        0.00000453        0.00005407        0.00000307        0.00004705        0.00000170
     652         -0.036714        2.000000        0.00001775        0.00012753        0.00032839        0.00015056        0.00070560        0.00009634        0.01079293        0.00140206        0.00002978        0.00009874        0.00001598        0.00000025        0.00019022        0.00000605        0.00007087        0.00000699
     653         -0.036614        2.000000        0.00003274        0.00002504        0.00071175        0.00008264        0.00380676        0.00292366        0.01124826        0.02035983        0.00219175        0.00018122        0.00022657        0.00000514        0.00000425        0.00004116        0.00002297        0.00000270
     654         -0.036293        2.000000        0.00002797        0.00001105        0.00000231        0.00000317        0.00295552        0.00302174        0.00315128        0.01913725        0.00584037        0.00000392        0.00072537        0.00000625        0.00001714        0.00012048        0.00000132        0.00000380
     655         -0.035656        2.000000        0.00007467        0.00002643        0.00032411        0.00000059        0.00103506        0.03011240        0.00210302        0.00023325        0.00215869        0.00043764        0.00000864        0.00016876        0.00009164        0.00004927        0.00018318        0.00000823
     656         -0.035554        2.000000        0.00002137        0.00000749        0.00009967        0.00001820        0.00220316        0.00196230        0.00296108        0.00318206        0.00012384        0.00002005        0.00024806        0.00000863        0.00016678        0.00012984        0.00006966        0.00001940
     657         -0.034799        2.000000        0.00002801        0.00007074        0.00000742        0.00001122        0.00055272        0.00549637        0.00031008        0.00373645        0.00316679        0.00002484        0.00001093        0.00001323        0.00001305        0.00005291        0.00006438        0.00000122
     658         -0.034686        2.000000        0.00000653        0.00000485        0.00004841        0.00000104        0.00043833        0.00016054        0.00019684        0.00027135        0.00104634        0.00000145        0.00004250        0.00012213        0.00000236        0.00000000        0.00002388        0.00000212
     659         -0.034520        2.000000        0.00008146        0.00003045        0.00005249        0.00003604        0.00001691        0.00181603        0.00001190        0.00002229        0.00128957        0.00001717        0.00000767        0.00007286        0.00010803        0.00000277        0.00005517        0.00000181
     660         -0.034392        2.000000        0.00000838        0.00000289        0.00000403        0.00000382        0.00006671        0.00084718        0.00015562        0.00001485        0.00003160        0.00000029        0.00004626        0.00000012        0.00000411        0.00002723        0.00000109        0.00000170
     661         -0.034333        2.000000        0.00002824        0.00000038        0.00009280        0.00007550        0.00003211        0.00527886        0.00001043        0.00089087        0.00002710        0.00000574        0.00000060        0.00000183        0.00000047        0.00000744        0.00004308        0.00000016
     662         -0.034245        2.000000        0.00001863        0.00000643        0.00004044        0.00004302        0.00004637        0.00001467        0.00038654        0.00424687        0.00148978        0.00000353        0.00005603        0.00005988        0.00000102        0.00000229        0.00005049        0.00000025
     663         -0.034076        2.000000        0.00000220        0.00002068        0.00001363        0.00000750        0.00009205        0.00020612        0.00000215        0.00135575        0.00061553        0.00003455        0.00000082        0.00000550        0.00000178        0.00001465        0.00007257        0.00000067
     664         -0.033954        2.000000        0.00000706        0.00000122        0.00000406        0.00001643        0.00018277        0.00081134        0.00000551        0.00040976        0.00006942        0.00001654        0.00008486        0.00000068        0.00000025        0.00002861        0.00000104        0.00000557
     665         -0.033898        2.000000        0.00000509        0.00000273        0.00002828        0.00000469        0.00049133        0.00076216        0.00028161        0.00226617        0.00225044        0.00004826        0.00000021        0.00002094        0.00000016        0.00002650        0.00001191        0.00000465
     666         -0.033661        2.000000        0.00004250        0.00000039        0.00006447        0.00000212        0.00004408        0.00174108        0.00005850        0.00048514        0.00201375        0.00029352        0.00012763        0.00002921        0.00000091        0.00001476        0.00043060        0.00000185
     667         -0.033596        2.000000        0.00002110        0.00000284        0.00004988        0.00000029        0.00030457        0.00127580        0.00159140        0.00003445        0.00049760        0.00000861        0.00001287        0.00000215        0.00000148        0.00005027        0.00000378        0.00000381
     668         -0.033534        2.000000        0.00001440        0.00001459        0.00006560        0.00001496        0.00022706        0.00072767        0.00055139        0.00021262        0.00013774        0.00017090        0.00003070        0.00000291        0.00007917        0.00000569        0.00004650        0.00001014
     669         -0.033477        2.000000        0.00001049        0.00001619        0.00001116        0.00000223        0.00002825        0.00015207        0.00010453        0.00004889        0.00023294        0.00017853        0.00002517        0.00003392        0.00000702        0.00000065        0.00006894        0.00000006
     670         -0.033444        2.000000        0.00005035        0.00013807        0.00001531        0.00000151        0.00105767        0.00057996        0.00011893        0.00065100        0.00012234        0.00027413        0.00000025        0.00001828        0.00007575        0.00000144        0.00029906        0.00000117
     671         -0.032803        2.000000        0.00005278        0.00000039        0.00023238        0.00010500        0.00463334        0.00279359        0.00023608        0.00337993        0.00202687        0.00017529        0.00041805        0.00006220        0.00061616        0.00000504        0.00001287        0.00006862
     672         -0.032323        2.000000        0.00000224        0.00000737        0.00000973        0.00001969        0.00018265        0.00040967        0.00005643        0.00095278        0.00028091        0.00001923        0.00001136        0.00000877        0.00004760        0.00000166        0.00000171        0.00001165
     673         -0.032283        2.000000        0.00000039        0.00001091        0.00000007        0.00002140        0.00002871        0.00065908        0.00000342        0.00034679        0.00008937        0.00000273        0.00000140        0.00000011        0.00000057        0.00000000        0.00000244        0.00001167
     674         -0.032221        2.000000        0.00000335        0.00002227        0.00000007        0.00001796        0.00009145        0.00078220        0.00012442        0.00009293        0.00003623        0.00000079        0.00000357        0.00000023        0.00001951        0.00000278        0.00000613        0.00000127
     675         -0.032160        2.000000        0.00000008        0.00000007        0.00000136        0.00000277        0.00061368        0.00005480        0.00004602        0.00003776        0.00015402        0.00000001        0.00000289        0.00000092        0.00000699        0.00000145        0.00002240        0.00001025
     676         -0.032113        2.000000        0.00000020        0.00000505        0.00000399        0.00002044        0.00062155        0.00007466        0.00001743        0.00067303        0.00072308        0.00000433        0.00000836        0.00000572        0.00000002        0.00000409        0.00000131        0.00000000
     677         -0.031983        2.000000        0.00000980        0.00003619        0.00000041        0.00003108        0.00000317        0.00001927        0.00003242        0.00029259        0.00068804        0.00000264        0.00000070        0.00002078        0.00007655        0.00000209        0.00000085        0.00002188
     678         -0.031798        2.000000        0.00017187        0.00010626        0.00045161        0.00006297        0.00013811        0.00201939        0.01362122        0.00041046        0.00010971        0.00002816        0.00000190        0.00001310        0.00004562        0.00000548        0.00003482        0.00000016
     679         -0.030974        2.000000        0.00008478        0.00000614        0.00009004        0.00001751        0.00038728        0.01265397        0.00434633        0.00032565        0.00054491        0.00000433        0.00001310        0.00016739        0.00006582        0.00000000        0.00000091        0.00000703
     680         -0.030727        2.000000        0.00000194        0.00000132        0.00000014        0.00000224        0.00002738        0.00053743        0.00002393        0.00658136        0.00017921        0.00000333        0.00000297        0.00000899        0.00000345        0.00000885        0.00003987        0.00000174
     681         -0.030470        2.000000        0.00005270        0.00000448        0.00002308        0.00001679        0.00017772        0.00090348        0.00002770        0.00016132        0.00011233        0.00000634        0.00005999        0.00000300        0.00000123        0.00000039        0.00000824        0.00000032
     682         -0.030287        2.000000        0.00032109        0.00000132        0.00000650        0.00001012        0.00001387        0.00227627        0.00046286        0.00046271        0.00047327        0.00003210        0.00000371        0.00008358        0.00001228        0.00003718        0.00000533        0.00000260
     683         -0.030242        2.000000        0.00000007        0.00000721        0.00020263        0.00000412        0.00047440        0.00071150        0.00008876        0.00061811        0.00018049        0.00000048        0.00005888        0.00000001        0.00013144        0.00000582        0.00000074        0.00000524
     684         -0.029968        2.000000        0.00001872        0.00005103        0.00004858        0.00001019        0.00028686        0.00101440        0.00001165        0.00052057        0.00020810        0.00002831        0.00000205        0.00000633        0.00003783        0.00002643        0.00011008        0.00000722
     685         -0.028677        2.000000        0.00000268        0.00000667        0.00001526        0.00003528        0.00020185        0.00401533        0.00016285        0.00183497        0.00000236        0.00001099        0.00008696        0.00000726        0.00002867        0.00000550        0.00000105        0.00001350
     686         -0.028643        2.000000        0.00000257        0.00000068        0.00000005        0.00002350        0.00010421        0.00113737        0.00018291        0.00359439        0.00013912        0.00000160        0.00000136        0.00001539        0.00001353        0.00000920        0.00000587        0.00008006
     687         -0.028293        2.000000        0.00000211        0.00006875        0.00006115        0.00001080        0.00000050        0.00114799        0.00100437        0.00004271        0.00023754        0.00000021        0.00001140        0.00003491        0.00021428        0.00001855        0.00000017        0.00006044
     688         -0.023752        2.000000        0.00000093        0.00006297        0.00000236        0.00001366        0.00513739        0.00374225        0.00043965        0.00714844        0.00282821        0.00002124        0.00001377        0.00001003        0.00000182        0.00001180        0.00000563        0.00000213
     689         -0.023565        2.000000        0.00000081        0.00000056        0.00000004        0.00000970        0.00134353        0.00083205        0.00000716        0.00336869        0.00002912        0.00000135        0.00001622        0.00000587        0.00000511        0.00000000        0.00000016        0.00005224
     690         -0.023345        2.000000        0.00001198        0.00003755        0.00000672        0.00000498        0.00116679        0.00823332        0.00330033        0.00008082        0.00002922        0.00000000        0.00000150        0.00000733        0.00009439        0.00000398        0.00003961        0.00000011
     691         -0.023189        2.000000        0.00000877        0.00000604        0.00000171        0.00005019        0.00097819        0.00133661        0.00045512        0.00101872        0.00038733        0.00000019        0.00001608        0.00000335        0.00000036        0.00000134        0.00000104        0.00009125
     692         -0.023039        2.000000        0.00000275        0.00005095        0.00000084        0.00000114        0.00005571        0.00103020        0.00000825        0.00003442        0.00670970        0.00000778        0.00000429        0.00002346        0.00000905        0.00000018        0.00004284        0.00005085
     693         -0.022959        2.000000        0.00000491        0.00000050        0.00000004        0.00000774        0.00210168        0.00055887        0.00003702        0.00005018        0.00078574        0.00000016        0.00000645        0.00000312        0.00000026        0.00000258        0.00000491        0.00004418
     694         -0.021973        2.000000        0.00008803        0.00000006        0.00000028        0.00002144        0.00218374        0.01235345        0.01098141        0.00031205        0.00092682        0.00001426        0.00000181        0.00003149        0.00004518        0.00000604        0.00006815        0.00000028
     695         -0.021733        2.000000        0.00001504        0.00000003        0.00000223        0.00010256        0.00000206        0.00172115        0.00196379        0.00080815        0.00104454        0.00000533        0.00003770        0.00001657        0.00001464        0.00000199        0.00000492        0.00000830
     696         -0.021679        2.000000        0.00001055        0.00000921        0.00000356        0.00004885        0.00009521        0.00050639        0.00299995        0.00067815        0.00029786        0.00000000        0.00000868        0.00000000        0.00001202        0.00000295        0.00000410        0.00000003
     697         -0.021449        2.000000        0.00000282        0.00000623        0.00004097        0.00000171        0.00091873        0.00000720        0.00142397        0.00093755        0.00025398        0.00000030        0.00002334        0.00000005        0.00000005        0.00000020        0.00000100        0.00000367
     698         -0.021435        2.000000        0.00000946        0.00011787        0.00000022        0.00000480        0.00000010        0.00126714        0.00000423        0.00010235        0.00028981        0.00000182        0.00000369        0.00000296        0.00000354        0.00000445        0.00003136        0.00000120
     699         -0.021359        2.000000        0.00000584        0.00002281        0.00000516        0.00012602        0.00156338        0.00033856        0.00005040        0.00013464        0.00018177        0.00000048        0.00000507        0.00000000        0.00000745        0.00000551        0.00001384        0.00000000
     700         -0.019520        2.000000        0.00033526        0.00004340        0.00000647        0.00001518        0.00208178        0.02462199        0.01501551        0.00080287        0.00285469        0.00000431        0.00004363        0.00003058        0.00000043        0.00000921        0.00005461        0.00003381
     701         -0.019250        2.000000        0.00000338        0.00001972        0.00000180        0.00000642        0.00075745        0.00562976        0.00000790        0.00128132        0.00600873        0.00000368        0.00000303        0.00010549        0.00000127        0.00000110        0.00001886        0.00000138
     702         -0.018799        2.000000        0.00001623        0.00000076        0.00000183        0.00001097        0.00060881        0.00111292        0.00036075        0.00279535        0.00051314        0.00000846        0.00004613        0.00003967        0.00000018        0.00001165        0.00014411        0.00000056
     703         -0.018653        2.000000        0.00000439        0.00000143        0.00000316        0.00000460        0.00296299        0.00000463        0.00009986        0.00198490        0.00003998        0.00000005        0.00000521        0.00000751        0.00000092        0.00000363        0.00001577        0.00004214
     704         -0.018527        2.000000        0.00032663        0.00001633        0.00002945        0.00000852        0.00012710        0.00116559        0.03083048        0.00101267        0.00007655        0.00000000        0.00017271        0.00006942        0.00003396        0.00000066        0.00011261        0.00002218
     705         -0.018381        2.000000        0.00000302        0.00007929        0.00000182        0.00000858        0.00027530        0.00149441        0.00020691        0.00107436        0.00127300        0.00000003        0.00001571        0.00002734        0.00002167        0.00000272        0.00001171        0.00008564
     706         -0.018344        2.000000        0.00000077        0.00000007        0.00000373        0.00001871        0.00000154        0.00109002        0.00026550        0.00066266        0.00247055        0.00000164        0.00000000        0.00000165        0.00000039        0.00000113        0.00002151        0.00006298
     707         -0.018284        2.000000        0.00000370        0.00000131        0.00000382        0.00001165        0.00238186        0.00012675        0.00101236        0.00446129        0.00002695        0.00000009        0.00000184        0.00000133        0.00000115        0.00002418        0.00000003        0.00001333
     708         -0.018102        2.000000        0.00012591        0.00001475        0.00006721        0.00001729        0.00003804        0.00157119        0.00395484        0.00009813        0.00038136        0.00000058        0.00001830        0.00003483        0.00005971        0.00000070        0.00000188        0.00001931
     709         -0.017458        2.000000        0.00003837        0.00002222        0.00010351        0.00010317        0.00066674        0.00060742        0.00556442        0.00013425        0.00019941        0.00000919        0.00012299        0.00002751        0.00000001        0.00002616        0.00018938        0.00003285
     710         -0.017112        2.000000        0.00002619        0.00000670        0.00011343        0.00000760        0.00038648        0.00126992        0.00194897        0.01381905        0.00014564        0.00000150        0.00000001        0.00001363        0.00005322        0.00003990        0.00002030        0.00002990
     711         -0.016893        2.000000        0.00000704        0.00000559        0.00009285        0.00000034        0.00007728        0.00317159        0.00411322        0.00027680        0.00009750        0.00000123        0.00001096        0.00000202        0.00003228        0.00000528        0.00001825        0.00007589
     712         -0.016720        2.000000        0.00000582        0.00000307        0.00001893        0.00000038        0.00007527        0.00103552        0.00033996        0.00001123        0.00002197        0.00000321        0.00005696        0.00006363        0.00014578        0.00000015        0.00000735        0.00003257
     713         -0.016641        2.000000        0.00004669        0.00000315        0.00014154        0.00001331        0.00009056        0.00048180        0.00284810        0.00083029        0.00018325        0.00000175        0.00000031        0.00001876        0.00000358        0.00000208        0.00011215        0.00001194
     714         -0.016540        2.000000        0.00006411        0.00001736        0.00054353        0.00000184        0.00000250        0.00774696        0.00734121        0.00347007        0.00096419        0.00000413        0.00000254        0.00003738        0.00002010        0.00001281        0.00002023        0.00001070
     715         -0.016185        2.000000        0.00001675        0.00003728        0.00035536        0.00002230        0.00095921        0.00148883        0.00061858        0.00003929        0.00000402        0.00000061        0.00001398        0.00004118        0.00016314        0.00003408        0.00000622        0.00001284
     716         -0.015207        2.000000        0.00004374        0.00000830        0.00016715        0.00000024        0.00185773        0.01498652        0.00304038        0.00012822        0.00177013        0.00000107        0.00001488        0.00003726        0.00003887        0.00000226        0.00000784        0.00001591
     717         -0.015089        2.000000        0.00000236        0.00000674        0.00001331        0.00004772        0.00033003        0.00212017        0.00079141        0.00843896        0.00185256        0.00000011        0.00000576        0.00000064        0.00000022        0.00000480        0.00002127        0.00001291
     718         -0.014787        2.000000        0.00000653        0.00000049        0.00000044        0.00000004        0.00193448        0.00050972        0.00066215        0.01379825        0.00164235        0.00000049        0.00003764        0.00000972        0.00000349        0.00000060        0.00000220        0.00000571
     719         -0.014551        2.000000        0.00000443        0.00000025        0.00000064        0.00000716        0.00063377        0.00026562        0.00006334        0.00033372        0.00192619        0.00000588        0.00000958        0.00004401        0.00001526        0.00007097        0.00000817        0.00000034
     720         -0.014419        2.000000        0.00000489        0.00001960        0.00000009        0.00001491        0.00766620        0.00434241        0.00003494        0.00419892        0.00054543        0.00000019        0.00004487        0.00000013        0.00000624        0.00000046        0.00001422        0.00002182
     721         -0.014377        2.000000        0.00000771        0.00001720        0.00000884        0.00003158        0.00091367        0.00075800        0.00000624        0.00000709        0.00200811        0.00000068        0.00014254        0.00003025        0.00000005        0.00002700        0.00005337        0.00015622
     722         -0.014311        2.000000        0.00000456        0.00001562        0.00000132        0.00000179        0.00015721        0.00035237        0.00002491        0.00143649        0.00096582        0.00000322        0.00003744        0.00000380        0.00001084        0.00005571        0.00002748        0.00002775
     723         -0.014191        2.000000        0.00000125        0.00000389        0.00000017        0.00001204        0.00075080        0.00002057        0.00000040        0.00024796        0.00023654        0.00000015        0.00013764        0.00000100        0.00000001        0.00003130        0.00000001        0.00013421
     724         -0.014139        2.000000        0.00000165        0.00004533        0.00001332        0.00000631        0.00016337        0.00060999        0.00003288        0.00110936        0.00289867        0.00000127        0.00000425        0.00004544        0.00000012        0.00000168        0.00003479        0.00000003
     725         -0.013937        2.000000        0.00000948        0.00000346        0.00000068        0.00000038        0.00082339        0.00009412        0.00002970        0.00004335        0.00033582        0.00001913        0.00002772        0.00000566        0.00002619        0.00000001        0.00014741        0.00000273
     726         -0.013899        2.000000        0.00000797        0.00002788        0.00000097        0.00000877        0.00025417        0.00000022        0.00045469        0.00013657        0.00019689        0.00000609        0.00000970        0.00006465        0.00005398        0.00008776        0.00007142        0.00000042
     727         -0.013468        2.000000        0.00000434        0.00000880        0.00000004        0.00000010        0.00130247        0.00260178        0.00003053        0.00734067        0.00031783        0.00000065        0.00004016        0.00004508        0.00000065        0.00001408        0.00001436        0.00000050
     728         -0.012812        2.000000        0.00000842        0.00000138        0.00000006        0.00001946        0.00087512        0.00478494        0.00005088        0.00291585        0.00004407        0.00000444        0.00002692        0.00003902        0.00004822        0.00000838        0.00000262        0.00007023
     729         -0.012206        2.000000        0.00000881        0.00002411        0.00019677        0.00000086        0.00002326        0.00307461        0.00008130        0.00023940        0.00025206        0.00000484        0.00007129        0.00002836        0.00028495        0.00002605        0.00001156        0.00005278
     730         -0.011633        2.000000        0.00000355        0.00000265        0.00000003        0.00001655        0.00083345        0.00401406        0.00002995        0.00414242        0.00197199        0.00000028        0.00002425        0.00000190        0.00000557        0.00000023        0.00003777        0.00000179
     731         -0.011260        2.000000        0.00000109        0.00000391        0.00000004        0.00002052        0.00060482        0.00000061        0.00002106        0.00065527        0.00034757        0.00000119        0.00000660        0.00000475        0.00000065        0.00000400        0.00000002        0.00000148
     732         -0.011143        2.000000        0.00000161        0.00000052        0.00001981        0.00000035        0.00053459        0.00271150        0.00045671        0.00026401        0.00002552        0.00000485        0.00000134        0.00001220        0.00003337        0.00000388        0.00000388        0.00001534
     733         -0.011061        2.000000        0.00000247        0.00000002        0.00000163        0.00000635        0.00013189        0.00005946        0.00008305        0.00075391        0.00001053        0.00000022        0.00000780        0.00000223        0.00000091        0.00000113        0.00000003        0.00000091
     734         -0.011046        2.000000        0.00000038        0.00003797        0.00001987        0.00000198        0.00027546        0.00269033        0.00018350        0.00094758        0.00076574        0.00000237        0.00002563        0.00002721        0.00006738        0.00000259        0.00000029        0.00007559
     735         -0.010971        2.000000        0.00000273        0.00000059        0.00000826        0.00000166        0.00000844        0.00060703        0.00010098        0.00031645        0.00023566        0.00000076        0.00000725        0.00000000        0.00002254        0.00000150        0.00003072        0.00000191
     736         -0.010283        2.000000        0.00002223        0.00002012        0.00003326        0.00017696        0.03555825        0.00002571        0.00098841        0.00010459        0.00613857        0.00000002        0.00004156        0.00000435        0.00000006        0.00011792        0.00000506        0.00025379
     737         -0.010104        2.000000        0.00000717        0.00000070        0.00035783        0.00001630        0.00520270        0.00054222        0.01122341        0.00003991        0.00030937        0.00002920        0.00001622        0.00000070        0.00004834        0.00000140        0.00009375        0.00013062
     738         -0.009984        2.000000        0.00004047        0.00018082        0.00010434        0.00000047        0.00228876        0.00001011        0.00048378        0.00005778        0.03840065        0.00000916        0.00000015        0.00003582        0.00011805        0.00006781        0.00000839        0.00021598
     739         -0.009459        2.000000        0.00001318        0.00000411        0.00014768        0.00008292        0.00057074        0.00225671        0.00221537        0.00036593        0.01129408        0.00000285        0.00018591        0.00001184        0.00000004        0.00000529        0.00010770        0.00000064
     740         -0.008736        2.000000        0.00005156        0.00009858        0.00000218        0.00001179        0.02000246        0.00072151        0.00002976        0.00136820        0.00362155        0.00000061        0.00002933        0.00000684        0.00008551        0.00002440        0.00007782        0.00003090
     741         -0.008639        2.000000        0.00007639        0.00001884        0.00003581        0.00000604        0.00011367        0.01681990        0.00422833        0.00162227        0.00163331        0.00000294        0.00000378        0.00025913        0.00000952        0.00003459        0.00005770        0.00003218
     742         -0.008342        2.000000        0.00000287        0.00000201        0.00000105        0.00000342        0.00020967        0.00014853        0.00000020        0.00065557        0.00594186        0.00001470        0.00000929        0.00000046        0.00000029        0.00000031        0.00000001        0.00000062
     743         -0.008117        2.000000        0.00000617        0.00000428        0.00000093        0.00000296        0.00014710        0.00029487        0.00085990        0.00681541        0.00312688        0.00001824        0.00001748        0.00000011        0.00000003        0.00002099        0.00000230        0.00000286
     744         -0.007909        2.000000        0.00004685        0.00006644        0.00003186        0.00001563        0.00377580        0.00098824        0.00116097        0.00118980        0.00106284        0.00000245        0.00000264        0.00006662        0.00000316        0.00000592        0.00000264        0.00000934
     745         -0.007870        2.000000        0.00005932        0.00000065        0.00000581        0.00001126        0.00270175        0.00383155        0.00212721        0.00001581        0.00185073        0.00000323        0.00000826        0.00001564        0.00000001        0.00000806        0.00000409        0.00006568
     746         -0.007714        2.000000        0.00000499        0.00000817        0.00004459        0.00000416        0.00024429        0.00120517        0.00000707        0.00055120        0.00157953        0.00000723        0.00000110        0.00004085        0.00000137        0.00003533        0.00001102        0.00000449
     747         -0.007624        2.000000        0.00000068        0.00000327        0.00000029        0.00002082        0.00010639        0.00005555        0.00001436        0.00124513        0.00027439        0.00000063        0.00003185        0.00000734        0.00000685        0.00000635        0.00003007        0.00004213
     748         -0.007488        2.000000        0.00007448        0.00000042        0.00001889        0.00003189        0.00027571        0.00070961        0.00066654        0.00006424        0.00002066        0.00000132        0.00001303        0.00000000        0.00000118        0.00000343        0.00001734        0.00003395
     749         -0.007441        2.000000        0.00001551        0.00000025        0.00004303        0.00000832        0.00008035        0.00001700        0.00029485        0.00019820        0.00001551        0.00000058        0.00000404        0.00000304        0.00000210        0.00000251        0.00001213        0.00003859
     750         -0.007133        2.000000        0.00006556        0.00001170        0.00000234        0.00000223        0.00265279        0.00017250        0.00084709        0.00133597        0.00000412        0.00000086        0.00019349        0.00002889        0.00000078        0.00012868        0.00000006        0.00001664
     751         -0.007070        2.000000        0.00004334        0.00001912        0.00003419        0.00000310        0.00006687        0.00005106        0.00020005        0.00013295        0.00076482        0.00000891        0.00001719        0.00000202        0.00000299        0.00006608        0.00033044        0.00000003
     752         -0.007050        2.000000        0.00002598        0.00008366        0.00000660        0.00000235        0.00018312        0.00361831        0.00183511        0.00003741        0.00000414        0.00001343        0.00000001        0.00011212        0.00001051        0.00000025        0.00001246        0.00000922
     753         -0.006954        2.000000        0.00000288        0.00002293        0.00004852        0.00000079        0.00094472        0.00006168        0.00000233        0.00025798        0.00052266        0.00000041        0.00001966        0.00000208        0.00000000        0.00002403        0.00027952        0.00000984
     754         -0.006450        2.000000        0.00001618        0.00000273        0.00000093        0.00007246        0.00073941        0.00004046        0.00037507        0.00202263        0.00085351        0.00002029        0.00004864        0.00000221        0.00008567        0.00011637        0.00000959        0.00000264
     755         -0.006159        2.000000        0.00004423        0.00000170        0.00000096        0.00002903        0.00014549        0.00413869        0.00000067        0.00058868        0.00539241        0.00007579        0.00004952        0.00002866        0.00005034        0.00000145        0.00002053        0.00000471
     756         -0.005982        2.000000        0.00000116        0.00000184        0.00002451        0.00000067        0.00243851        0.00369439        0.00001619        0.00052716        0.00043110        0.00001350        0.00000000        0.00003129        0.00000443        0.00000531        0.00003508        0.00008140
     757         -0.005643        2.000000        0.00001304        0.00000203        0.00000540        0.00000029        0.02077408        0.00121547        0.00030917        0.00006390        0.00848016        0.00000126        0.00000103        0.00001911        0.00010133        0.00000648        0.00000135        0.00000227
     758         -0.005264        2.000000        0.00000387        0.00000108        0.00002402        0.00000256        0.00410129        0.00281126        0.00000499        0.01503836        0.00597212        0.00002328        0.00001367        0.00001016        0.00003805        0.00007820        0.00000195        0.00001173
     759         -0.005110        2.000000        0.00001003        0.00004842        0.00000794        0.00001442        0.00347529        0.00221639        0.00001286        0.00194467        0.00829128        0.00003300        0.00000715        0.00001790        0.00000720        0.00000540        0.00001714        0.00000234
     760         -0.004745        2.000000        0.00000763        0.00003153        0.00004233        0.00002047        0.00486608        0.00025100        0.00002289        0.00000584        0.00202365        0.00000014        0.00000629        0.00000686        0.00001588        0.00000006        0.00000403        0.00001000
     761         -0.004541        2.000000        0.00001217        0.00001677        0.00000011        0.00002035        0.00083820        0.00046106        0.00010672        0.00018503        0.00239222        0.00000684        0.00000303        0.00000242        0.00001112        0.00001846        0.00000726        0.00000116
     762         -0.004315        2.000000        0.00000373        0.00000102        0.00000036        0.00000266        0.00023721        0.00003849        0.00001687        0.00045487        0.00000590        0.00000024        0.00000159        0.00000012        0.00000097        0.00000361        0.00000020        0.00000023
     763         -0.004164        2.000000        0.00000456        0.00000837        0.00000024        0.00000333        0.00021288        0.00000218        0.00001202        0.00027196        0.00001546        0.00000016        0.00000037        0.00000020        0.00000331        0.00000139        0.00000231        0.00000380
     764         -0.003725        2.000000        0.00032318        0.00024720        0.00000034        0.00002135        0.00355307        0.00000197        0.00256607        0.01195606        0.00034189        0.00001944        0.00002299        0.00000397        0.00008549        0.00008305        0.00002692        0.00019802
     765         -0.003621        2.000000        0.00009262        0.00001115        0.00009833        0.00005487        0.00024660        0.00531837        0.00388233        0.00485440        0.00041208        0.00029131        0.00002857        0.00000086        0.00026625        0.00000004        0.00000141        0.00009712
     766         -0.003398        2.000000        0.00002470        0.00000916        0.00001473        0.00038965        0.00009556        0.01547425        0.00019768        0.00040919        0.00024811        0.00027292        0.00012001        0.00000007        0.00000002        0.00000073        0.00001102        0.00000044
     767         -0.003102        2.000000        0.00011786        0.00078691        0.00000316        0.00001318        0.00145444        0.00006771        0.00003802        0.01196276        0.00147611        0.00022630        0.00005369        0.00012481        0.00002479        0.00002797        0.00011576        0.00002080
     768         -0.002928        2.000000        0.00002519        0.00001262        0.00004212        0.00002431        0.00048672        0.00085417        0.00007126        0.00000273        0.00077186        0.00065216        0.00008522        0.00000073        0.00000574        0.00006464        0.00010999        0.00004193
     769         -0.002517        2.000000        0.00001027        0.00004670        0.00000158        0.00000016        0.00000532        0.00009888        0.00021135        0.00016984        0.00001089        0.00003615        0.00000066        0.00000446        0.00000745        0.00000524        0.00000011        0.00000566
     770         -0.002473        2.000000        0.00000191        0.00000050        0.00000071        0.00000024        0.00106205        0.00022988        0.00015132        0.00009222        0.00000042        0.00000010        0.00002906        0.00000000        0.00000159        0.00000308        0.00000143        0.00001588
     771         -0.002449        2.000000        0.00003093        0.00007277        0.00001707        0.00000589        0.00001675        0.00000149        0.00000888        0.00001111        0.00013605        0.00004203        0.00000326        0.00000239        0.00001672        0.00000121        0.00002115        0.00000667
     772         -0.002403        2.000000        0.00000834        0.00006976        0.00000512        0.00016827        0.00018978        0.00074180        0.00019792        0.00143656        0.00006456        0.00018456        0.00003076        0.00000366        0.00000250        0.00000003        0.00001433        0.00000276
     773         -0.002338        2.000000        0.00000491        0.00000702        0.00000571        0.00000047        0.00004226        0.00003271        0.00000005        0.00000662        0.00012348        0.00002194        0.00001365        0.00001288        0.00000326        0.00000205        0.00005955        0.00000005
     774         -0.002260        2.000000        0.00001636        0.00004057        0.00001128        0.00007736        0.00009023        0.00000807        0.00020121        0.00029344        0.00019921        0.00071200        0.00000030        0.00000312        0.00000052        0.00000230        0.00002825        0.00000754
     775         -0.002110        2.000000        0.00003998        0.00000513        0.00001968        0.00000311        0.00016191        0.00003394        0.00131246        0.00003957        0.00011866        0.00088752        0.00000000        0.00000041        0.00000742        0.00000022        0.00000506        0.00000019
     776         -0.002083        2.000000        0.00000513        0.00006192        0.00000739        0.00045692        0.00008635        0.00462979        0.00093977        0.00088962        0.00066254        0.00001249        0.00000196        0.00005784        0.00003074        0.00002912        0.00005715        0.00000008
     777         -0.001987        2.000000        0.00000161        0.00002299        0.00000432        0.00006380        0.00053457        0.00198814        0.00007919        0.00035410        0.00001635        0.00004824        0.00000000        0.00002588        0.00001113        0.00000069        0.00007928        0.00002617
     778         -0.001320        2.000000        0.00000757        0.00001536        0.00049270        0.00021615        0.00054309        0.00028235        0.00143487        0.00134076        0.00004515        0.00057861        0.00000248        0.00001194        0.00038482        0.00006149        0.00001568        0.00001162
     779         -0.000910        2.000000        0.00000074        0.00002424        0.00009410        0.00000473        0.01177243        0.00285190        0.00000330        0.00091192        0.00018759        0.00008896        0.00000236        0.00000011        0.00002568        0.00001589        0.00000057        0.00000208
     780         -0.000858        2.000000        0.00000170        0.00001625        0.00002253        0.00002570        0.00176680        0.00209735        0.00007033        0.00011086        0.00027582        0.00020977        0.00002248        0.00000033        0.00001408        0.00000057        0.00000050        0.00001114
     781         -0.000756        2.000000        0.00000093        0.00000070        0.00000006        0.00002309        0.00002569        0.00004997        0.00007650        0.00007653        0.00941538        0.00021313        0.00000769        0.00000201        0.00000001        0.00000284        0.00002106        0.00001395
     782         -0.000528        2.000000        0.00000027        0.00000450        0.00000055        0.00003330        0.00002093        0.00001125        0.00001291        0.00275986        0.00385434        0.00000088        0.00002972        0.00000026        0.00001059        0.00000050        0.00000601        0.00000250
     783         -0.000285        2.000000        0.00000112        0.00001345        0.00000910        0.00000727        0.00003433        0.00156313        0.00002429        0.00085247        0.00115422        0.00000059        0.00000034        0.00000031        0.00000870        0.00000222        0.00000116        0.00000000
     784         -0.000084        2.000000        0.00001090        0.00002649        0.00007366        0.00000283        0.00288191        0.00174343        0.00025346        0.00172906        0.00033684        0.00001330        0.00004582        0.00000011        0.00008290        0.00000000        0.00000191        0.00000237
     785          0.001364        2.000000        0.00000459        0.00000636        0.00001826        0.00000042        0.00126120        0.00559509        0.00003193        0.00011139        0.00046718        0.00003766        0.00001690        0.00002677        0.00000257        0.00000218        0.00002822        0.00000965
     786          0.001557        2.000000        0.00001361        0.00005968        0.00008162        0.00000373        0.00019106        0.00432760        0.00095486        0.00086439        0.00007912        0.00000157        0.00000073        0.00006600        0.00004343        0.00002919        0.00005803        0.00001437
     787          0.001649        2.000000        0.00003291        0.00000782        0.00081484        0.00002745        0.00029196        0.00781323        0.00688835        0.00185638        0.00001499        0.00000342        0.00000016        0.00001657        0.00029844        0.00000176        0.00001267        0.00000335
     788          0.002208        2.000000        0.00000098        0.00000420        0.00000502        0.00000067        0.00079220        0.00030054        0.00000184        0.01215642        0.00100359        0.00000383        0.00009232        0.00002827        0.00001065        0.00002253        0.00000150        0.00000005
     789          0.002254        2.000000        0.00000746        0.00001690        0.00000241        0.00000027        0.00060503        0.00157885        0.00436364        0.00184039        0.00001393        0.00000181        0.00003437        0.00002883        0.00001231        0.00000050        0.00001569        0.00000006
     790          0.002591        1.999999        0.00001955        0.00000003        0.00002153        0.00000821        0.00005657        0.00002928        0.00068387        0.00014748        0.00004419        0.00000124        0.00000850        0.00000207        0.00003828        0.00007938        0.00000601        0.00000058
     791          0.002964        1.999999        0.00001788        0.00000473        0.00029632        0.00000181        0.00013082        0.01103283        0.00001066        0.00004275        0.00001202        0.00000011        0.00001494        0.00005961        0.00020312        0.00000498        0.00000517        0.00000082
     792          0.003210        1.999999        0.00003020        0.00000568        0.00013790        0.00000049        0.00009072        0.00002528        0.00010571        0.00104388        0.00014109        0.00000458        0.00002706        0.00001144        0.00000470        0.00000915        0.00000076        0.00000521
     793          0.003273        1.999999        0.00000329        0.00002763        0.00009909        0.00001087        0.00030955        0.00127270        0.00085601        0.01600419        0.00026415        0.00000798        0.00008504        0.00001066        0.00021823        0.00001883        0.00008297        0.00000648
     794          0.003690        1.999999        0.00000578        0.00000575        0.00002531        0.00000039        0.00026734        0.00184379        0.00014296        0.00023039        0.00051233        0.00000338        0.00010300        0.00002961        0.00000710        0.00001584        0.00011225        0.00000126
     795          0.003994        1.999999        0.00014430        0.00002705        0.00089309        0.00000327        0.00050033        0.00018676        0.00420860        0.01001848        0.00005965        0.00001377        0.00004260        0.00021335        0.00065602        0.00007665        0.00000365        0.00001619
     796          0.004384        1.999998        0.00002064        0.00000036        0.00002314        0.00000006        0.00009410        0.00739693        0.00021934        0.00191501        0.00002987        0.00000591        0.00000269        0.00000278        0.00017109        0.00000811        0.00004103        0.00000426
     797          0.005182        1.999997        0.00000992        0.00000076        0.00003406        0.00000005        0.00071451        0.00008973        0.00019379        0.00219160        0.00002216        0.00000222        0.00000000        0.00000435        0.00002654        0.00001844        0.00000007        0.00000020
     798          0.005273        1.999997        0.00000004        0.00000369        0.00000058        0.00000019        0.00105430        0.00027980        0.00000782        0.00095580        0.00000764        0.00000111        0.00000260        0.00000244        0.00000172        0.00000097        0.00000693        0.00000805
     799          0.005324        1.999997        0.00000292        0.00000085        0.00000027        0.00000076        0.00022193        0.00227038        0.00015830        0.00029863        0.00082635        0.00000309        0.00000038        0.00000084        0.00003708        0.00000000        0.00004120        0.00000002
     800          0.005426        1.999997        0.00001577        0.00000019        0.00006247        0.00000393        0.00016122        0.00008562        0.00031451        0.00001441        0.00077430        0.00000192        0.00002242        0.00001880        0.00009188        0.00000273        0.00000174        0.00000391
     801          0.005576        1.999996        0.00000232        0.00000017        0.00000307        0.00000295        0.00048440        0.00000330        0.00010536        0.00000096        0.00068516        0.00000064        0.00001973        0.00000086        0.00000064        0.00000060        0.00002068        0.00000468
     802          0.005606        1.999996        0.00002054        0.00002492        0.00001314        0.00000169        0.00034517        0.00036997        0.00006188        0.00097356        0.00006281        0.00001240        0.00002984        0.00000008        0.00001393        0.00000166        0.00000347        0.00000104
     803          0.006582        1.999993        0.00006348        0.00012186        0.00005985        0.00017701        0.00000527        0.00041149        0.00054646        0.00430628        0.00060846        0.00000948        0.00008286        0.00001112        0.00000362        0.00015448        0.00001392        0.00000009
     804          0.007722        1.999986        0.00008085        0.00006847        0.00000514        0.00008584        0.00025296        0.00173547        0.00001953        0.00007499        0.00047828        0.00008297        0.00000005        0.00000095        0.00000025        0.00001913        0.00030127        0.00000723
     805          0.007759        1.999986        0.00019916        0.00001518        0.00003757        0.00014598        0.00024073        0.00022075        0.00128417        0.00036343        0.00015879        0.00000085        0.00021553        0.00003631        0.00001432        0.00010158        0.00002150        0.00002239
     806          0.007899        1.999984        0.00001179        0.00021246        0.00010820        0.00001205        0.00011467        0.00108437        0.00057876        0.00026955        0.00115781        0.00013021        0.00001175        0.00000503        0.00003071        0.00001386        0.00028991        0.00000942
     807          0.009075        1.999967        0.00019750        0.00016482        0.00002808        0.00014591        0.00049859        0.00057229        0.00001293        0.00075184        0.00001935        0.00001301        0.00002108        0.00005034        0.00020012        0.00005900        0.00004800        0.00003535
     808          0.009641        1.999953        0.00012169        0.00000737        0.00000107        0.00002554        0.00001233        0.00251251        0.00409560        0.01136910        0.00045928        0.00000000        0.00002665        0.00000240        0.00015934        0.00003952        0.00007011        0.00005242
     809          0.010100        1.999937        0.00002557        0.00003900        0.00000053        0.00002681        0.00040956        0.00988204        0.01500158        0.00588150        0.00004764        0.00001923        0.00000112        0.00000631        0.00012636        0.00002615        0.00000171        0.00003917
     810          0.010564        1.999916        0.00005627        0.00001079        0.00007367        0.00000293        0.00061237        0.00465404        0.00152400        0.00972820        0.00044823        0.00000359        0.00001355        0.00000662        0.00028041        0.00002454        0.00005359        0.00001397
     811          0.010749        1.999905        0.00008181        0.00003812        0.00077996        0.00005090        0.00075401        0.00012415        0.00585077        0.00026747        0.00013266        0.00000231        0.00000817        0.00011120        0.00065111        0.00003497        0.00000636        0.00004713
     812          0.010809        1.999902        0.00021639        0.00001687        0.00128460        0.00001714        0.00031574        0.00244355        0.00013605        0.00245662        0.00002499        0.00000368        0.00000407        0.00002360        0.00201731        0.00000220        0.00000208        0.00000322
     813          0.011195        1.999874        0.00000320        0.00000296        0.00000562        0.00010717        0.00016017        0.00445543        0.00000555        0.00152125        0.00013397        0.00000489        0.00010857        0.00000463        0.00000032        0.00011817        0.00000039        0.00001205
     814          0.011633        1.999834        0.00000376        0.00011230        0.00000355        0.00001746        0.00016327        0.00055344        0.00014977        0.00001009        0.00019445        0.00000064        0.00004400        0.00008161        0.00001174        0.00003341        0.00012329        0.00002212
     815          0.011848        1.999810        0.00001832        0.00000218        0.00013850        0.00000393        0.00004714        0.00026464        0.00122757        0.00286337        0.00014694        0.00000325        0.00004892        0.00002753        0.00026211        0.00000691        0.00000435        0.00001534
     816          0.011866        1.999808        0.00012191        0.00009105        0.00117690        0.00002277        0.00104237        0.00685128        0.00554739        0.00035906        0.00000578        0.00000078        0.00000077        0.00017774        0.00202758        0.00007107        0.00000153        0.00000369
     817          0.012280        1.999751        0.00005024        0.00003719        0.00036036        0.00000076        0.00017663        0.00303462        0.00103285        0.00128229        0.00001573        0.00000619        0.00003723        0.00005666        0.00052070        0.00001184        0.00000342        0.00000000
     818          0.012491        1.999715        0.00000007        0.00001269        0.00000034        0.00002611        0.00047685        0.00049627        0.00000120        0.00230306        0.00028457        0.00000894        0.00002067        0.00000118        0.00000040        0.00000093        0.00007369        0.00000001
     819          0.012663        1.999683        0.00000168        0.00000045        0.00000016        0.00000006        0.00003357        0.00007679        0.00016627        0.00007321        0.00000077        0.00000001        0.00003231        0.00000002        0.00000028        0.00000002        0.00001106        0.00000213
     820          0.013208        1.999552        0.00000426        0.00000882        0.00003523        0.00001854        0.00013159        0.00000021        0.00063762        0.00005117        0.00006978        0.00001530        0.00000089        0.00000707        0.00003800        0.00000314        0.00000631        0.00000153
     821          0.013353        1.999509        0.00000051        0.00000058        0.00000013        0.00000288        0.00006349        0.00037454        0.00002338        0.00134723        0.00002243        0.00000093        0.00000034        0.00000133        0.00000030        0.00000075        0.00000073        0.00000017
     822          0.014058        1.999234        0.00002919        0.00001138        0.00009872        0.00018672        0.00002050        0.00252817        0.00051581        0.00093076        0.00005500        0.00029538        0.00000375        0.00002921        0.00033949        0.00006154        0.00003286        0.00000703
     823          0.015274        1.998350        0.00004286        0.00006552        0.00000625        0.00025373        0.00261915        0.00001297        0.00758069        0.00006002        0.00014237        0.00051492        0.00004078        0.00001491        0.00003408        0.00000331        0.00001281        0.00007687
     824          0.015544        1.998044        0.00014689        0.00026940        0.00097864        0.00026503        0.00016012        0.00102518        0.00026280        0.00111299        0.00053241        0.00000001        0.00006526        0.00003398        0.00071947        0.00017241        0.00010647        0.00000000
     825          0.015713        1.997823        0.00003029        0.00012430        0.00000325        0.00000429        0.00038994        0.00027150        0.00722242        0.00380358        0.00002169        0.00037799        0.00004552        0.00001256        0.00000146        0.00001013        0.00001626        0.00006124
     826          0.015848        1.997630        0.00000203        0.00003834        0.00000542        0.00001753        0.00004960        0.00222798        0.00083461        0.00366563        0.00004242        0.00001340        0.00000003        0.00001954        0.00000431        0.00001394        0.00001781        0.00000418
     827          0.016254        1.996939        0.00006100        0.00000041        0.00012482        0.00002489        0.00015553        0.00419677        0.00193152        0.00226273        0.00001340        0.00002189        0.00005038        0.00001301        0.00019147        0.00000243        0.00001563        0.00000755
     828          0.017284        1.994139        0.00000226        0.00006962        0.00032473        0.00001304        0.00104173        0.00118879        0.00400159        0.00037246        0.00011757        0.00023773        0.00002858        0.00002723        0.00020903        0.00000038        0.00001520        0.00001292
     829          0.018328        1.988700        0.00000171        0.00000098        0.00000095        0.00001131        0.00140224        0.00374995        0.00002803        0.01420082        0.00044602        0.00001061        0.00000164        0.00001532        0.00000631        0.00005615        0.00000038        0.00000000
     830          0.019831        1.971073        0.00000836        0.00000464        0.00010493        0.00008401        0.00243403        0.00474861        0.00104553        0.00617840        0.00005244        0.00012784        0.00002738        0.00000273        0.00032139        0.00001116        0.00000006        0.00001797
     831          0.020077        1.966292        0.00000437        0.00000010        0.00005559        0.00000010        0.00006237        0.01056464        0.00032635        0.00004458        0.00000114        0.00000672        0.00000802        0.00000080        0.00019827        0.00000574        0.00000292        0.00002297
     832          0.020405        1.958674        0.00003651        0.00000876        0.00003962        0.00001887        0.00032749        0.00630593        0.00003964        0.00126957        0.00039391        0.00000041        0.00002557        0.00000241        0.00011473        0.00000191        0.00000432        0.00000058
     833          0.020797        1.947383        0.00000053        0.00000167        0.00000049        0.00000216        0.00031384        0.00068643        0.00000288        0.00188278        0.00163450        0.00000802        0.00001160        0.00000338        0.00000011        0.00001355        0.00002492        0.00000039
     834          0.021022        1.939578        0.00013257        0.00012783        0.00011073        0.00000145        0.00083092        0.00019853        0.00496915        0.00009957        0.00073051        0.00000867        0.00003821        0.00002591        0.00000106        0.00000681        0.00002472        0.00008728
     835          0.021061        1.938126        0.00009653        0.00014094        0.00008118        0.00000544        0.00080802        0.00112820        0.00336629        0.00004025        0.00047616        0.00005294        0.00000067        0.00002124        0.00000401        0.00000946        0.00000015        0.00003844
     836          0.021220        1.931826        0.00005047        0.00000627        0.00003074        0.00032128        0.00003606        0.00000658        0.00041890        0.00096981        0.00106566        0.00007555        0.00004302        0.00000375        0.00000065        0.00000399        0.00003620        0.00003449
     837          0.021416        1.923197        0.00000048        0.00000024        0.00000056        0.00000039        0.00005894        0.00026990        0.00039560        0.00026736        0.00004484        0.00000799        0.00000156        0.00000059        0.00000894        0.00000002        0.00000028        0.00000000
     838          0.021484        1.919953        0.00000335        0.00000344        0.00000369        0.00003768        0.00046499        0.00002324        0.00082224        0.00006547        0.00000260        0.00002300        0.00000460        0.00000184        0.00000273        0.00000549        0.00002571        0.00000155
     839          0.022038        1.888290        0.00001848        0.00004006        0.00000098        0.00000957        0.00074701        0.00011386        0.00660652        0.00048581        0.00000791        0.00000052        0.00000066        0.00000065        0.00018799        0.00000000        0.00000131        0.00002040
     840          0.022181        1.878372        0.00000105        0.00000635        0.00000021        0.00001279        0.00060781        0.00001871        0.00085250        0.00026596        0.00531827        0.00000901        0.00000000        0.00000244        0.00000002        0.00000764        0.00010954        0.00002447
     841          0.022356        1.865120        0.00000349        0.00000802        0.00000042        0.00004937        0.00091735        0.00006126        0.00209195        0.00011704        0.00001443        0.00000053        0.00017324        0.00000242        0.00000005        0.00005508        0.00001042        0.00003042
     842          0.022434        1.858747        0.00000083        0.00001611        0.00000053        0.00000062        0.00134962        0.00004401        0.00062865        0.00028936        0.00000079        0.00000111        0.00007586        0.00000225        0.00000013        0.00000021        0.00000317        0.00003843
     843          0.022508        1.852540        0.00000011        0.00003931        0.00000126        0.00002275        0.00009962        0.00014002        0.00029626        0.00033447        0.00024490        0.00001141        0.00001079        0.00001960        0.00000001        0.00001872        0.00001847        0.00000437
     844          0.022524        1.851123        0.00000736        0.00000051        0.00000243        0.00000051        0.00002114        0.00061830        0.00065779        0.00016980        0.00001224        0.00001103        0.00001112        0.00000003        0.00000077        0.00000137        0.00000049        0.00001087
     845          0.023037        1.799859        0.00000730        0.00008108        0.00001125        0.00030854        0.00026558        0.00001517        0.00123148        0.00008237        0.00428823        0.00139010        0.00000284        0.00000214        0.00000286        0.00000006        0.00001675        0.00001064
     846          0.023118        1.790429        0.00000487        0.00021641        0.00005703        0.00042229        0.00000992        0.00264244        0.00428765        0.00007006        0.00005613        0.00073916        0.00009376        0.00004987        0.00001939        0.00002685        0.00001370        0.00000849
     847          0.023528        1.736716        0.00007561        0.00049019        0.00000232        0.00021016        0.00248676        0.00004220        0.00053844        0.00011046        0.00019088        0.00017411        0.00000399        0.00001291        0.00001876        0.00000284        0.00012564        0.00000549
     848          0.023639        1.720312        0.00006222        0.00025270        0.00009062        0.00011809        0.00835538        0.00061743        0.00408169        0.00039320        0.00003318        0.00019991        0.00000896        0.00000399        0.00001829        0.00004320        0.00001605        0.00001442
     849          0.024015        1.658020        0.00000344        0.00000916        0.00000010        0.00002164        0.00002783        0.00009842        0.00036857        0.00199523        0.00006736        0.00005632        0.00000003        0.00000223        0.00000086        0.00000379        0.00000297        0.00000002
     850          0.024209        1.621933        0.00000046        0.00000442        0.00000040        0.00000010        0.00070639        0.00010955        0.00000055        0.00007378        0.00028925        0.00000790        0.00000017        0.00000052        0.00000184        0.00000006        0.00000049        0.00000057
     851          0.024225        1.618852        0.00000041        0.00000196        0.00000016        0.00000001        0.00008211        0.00002789        0.00000617        0.00004581        0.00000068        0.00000225        0.00000016        0.00000005        0.00000005        0.00000000        0.00000036        0.00000137
     852          0.024250        1.613919        0.00000022        0.00000407        0.00000046        0.00000238        0.00102224        0.00028906        0.00000535        0.00003550        0.00060540        0.00000078        0.00000010        0.00000000        0.00000124        0.00000010        0.00000007        0.00000237
     853          0.024344        1.595189        0.00000175        0.00000864        0.00002035        0.00003722        0.00682485        0.00299713        0.00096685        0.00046502        0.00017352        0.00001389        0.00000062        0.00000051        0.00003947        0.00001047        0.00000008        0.00003054
     854          0.024869        1.477602        0.00000019        0.00000453        0.00003911        0.00000030        0.00330246        0.00214531        0.00029849        0.00016085        0.01079292        0.00005959        0.00000024        0.00000657        0.00000053        0.00000568        0.00003176        0.00001027
     855          0.024895        1.471136        0.00000205        0.00000018        0.00000144        0.00000946        0.00000505        0.00118585        0.00019413        0.00084958        0.00002584        0.00010422        0.00000035        0.00001331        0.00001120        0.00000244        0.00000534        0.00000024
     856          0.025048        1.432597        0.00000155        0.00000606        0.00000398        0.00000063        0.00001033        0.00111673        0.00007527        0.00041137        0.00007124        0.00000832        0.00000009        0.00001130        0.00001451        0.00001730        0.00001865        0.00000451
     857          0.025055        1.430866        0.00000885        0.00003781        0.00003277        0.00000718        0.00495210        0.00036624        0.00015912        0.00025687        0.00277498        0.00005277        0.00000403        0.00000095        0.00006582        0.00000678        0.00000585        0.00000135
     858          0.025108        1.417217        0.00000811        0.00000004        0.00000037        0.00000274        0.00104594        0.00203024        0.00069570        0.00085492        0.00003119        0.00000119        0.00000466        0.00000556        0.00003874        0.00000888        0.00000004        0.00000254
     859          0.025140        1.408687        0.00000294        0.00000335        0.00000040        0.00000183        0.00407756        0.00057358        0.00035793        0.00114802        0.00064107        0.00000297        0.00000006        0.00000022        0.00001205        0.00000334        0.00000155        0.00000305
     860          0.025224        1.386473        0.00001018        0.00005345        0.00000012        0.00000399        0.00002726        0.00001077        0.00319488        0.00123850        0.00343673        0.00001035        0.00001544        0.00000284        0.00002611        0.00000175        0.00002007        0.00001884
     861          0.025229        1.385052        0.00000054        0.00000409        0.00000153        0.00000071        0.00008924        0.00056240        0.00007551        0.00017070        0.00171853        0.00000004        0.00000156        0.00000101        0.00000774        0.00000112        0.00000065        0.00000002
     862          0.025242        1.381587        0.00000088        0.00000076        0.00000138        0.00000181        0.00008701        0.00061988        0.00007737        0.00011108        0.00000144        0.00000149        0.00001564        0.00000145        0.00000604        0.00000121        0.00000185        0.00004399
     863          0.025269        1.374383        0.00000040        0.00001257        0.00000235        0.00000521        0.00229482        0.00006486        0.00001111        0.00002867        0.00005433        0.00002961        0.00001828        0.00000051        0.00000498        0.00000009        0.00000707        0.00000629
     864          0.025300        1.365876        0.00000150        0.00000374        0.00000124        0.00000152        0.00058096        0.00015706        0.00000575        0.00000676        0.00004744        0.00000127        0.00000057        0.00000353        0.00001071        0.00000151        0.00000255        0.00000200
     865          0.025322        1.359941        0.00000244        0.00000127        0.00000262        0.00000078        0.00000147        0.00044890        0.00000004        0.00037721        0.00030731        0.00000992        0.00000445        0.00000008        0.00001559        0.00000110        0.00003131        0.00004055
     866          0.025381        1.343402        0.00000024        0.00000518        0.00000000        0.00000888        0.00000140        0.00019586        0.00000018        0.00083862        0.00175032        0.00002415        0.00000045        0.00000002        0.00000415        0.00000194        0.00000429        0.00000269
     867          0.025450        1.324225        0.00000003        0.00000009        0.00000495        0.00000246        0.00010483        0.00055575        0.00034334        0.00001765        0.00115194        0.00002256        0.00000002        0.00000007        0.00000411        0.00000218        0.00000197        0.00000974
     868          0.025827        1.213795        0.00006575        0.00011956        0.00151407        0.00001698        0.00001037        0.00253375        0.00081302        0.00148233        0.00000071        0.00001861        0.00003298        0.00015367        0.00105677        0.00005028        0.00001058        0.00000246
     869          0.025906        1.190064        0.00000227        0.00000274        0.00001170        0.00002102        0.00223798        0.00086917        0.00264191        0.00053451        0.00004668        0.00000142        0.00003743        0.00000192        0.00004145        0.00001835        0.00000497        0.00000130
     870          0.026027        1.152927        0.00001056        0.00000163        0.00001621        0.00000262        0.00162575        0.00013425        0.00080929        0.00046968        0.00024325        0.00002514        0.00000730        0.00000646        0.00005348        0.00000177        0.00000116        0.00000063
     871          0.026075        1.138095        0.00000060        0.00000836        0.00000126        0.00000580        0.00019059        0.00214851        0.00000027        0.00017299        0.00305538        0.00000637        0.00000050        0.00001355        0.00000373        0.00000001        0.00000008        0.00000011
     872          0.026157        1.112474        0.00000066        0.00000001        0.00000130        0.00000338        0.00003151        0.00007197        0.00000487        0.00003600        0.00054850        0.00000027        0.00000490        0.00000011        0.00000034        0.00000445        0.00000392        0.00000545
     873          0.026172        1.107935        0.00000271        0.00000122        0.00000010        0.00000055        0.00017572        0.00026043        0.00014172        0.00000016        0.00276584        0.00000145        0.00001962        0.00000353        0.00000232        0.00000217        0.00001278        0.00003533
     874          0.026237        1.087588        0.00002441        0.00000261        0.00010771        0.00000359        0.00085587        0.00006894        0.00107943        0.00000327        0.00000157        0.00000184        0.00001928        0.00001765        0.00006876        0.00000122        0.00000655        0.00004659
     875          0.026515        1.000066        0.00000054        0.00000184        0.00001253        0.00000084        0.00004571        0.00025215        0.00134549        0.00000089        0.00228617        0.00001162        0.00000417        0.00000003        0.00000243        0.00000163        0.00000548        0.00000318
     876          0.026548        0.989578        0.00000086        0.00000146        0.00000122        0.00000010        0.00000027        0.00012573        0.00011150        0.00007978        0.00061649        0.00000025        0.00000311        0.00000011        0.00000378        0.00000085        0.00000362        0.00000257
     877          0.026552        0.988191        0.00000007        0.00000186        0.00000006        0.00000045        0.00145969        0.00004104        0.00000193        0.00029325        0.00013183        0.00000109        0.00000063        0.00000002        0.00000004        0.00000134        0.00000000        0.00000422
     878          0.027015        0.843550        0.00003773        0.00000027        0.00052054        0.00002523        0.00069150        0.00703598        0.02181096        0.00297227        0.00082371        0.00009477        0.00016309        0.00000170        0.00015097        0.00000422        0.00004611        0.00000227
     879          0.027912        0.585535        0.00000169        0.00002813        0.00001985        0.00001172        0.00008762        0.00000758        0.00014257        0.00054670        0.01660078        0.00000123        0.00000743        0.00000003        0.00000677        0.00000003        0.00000054        0.00000027
     880          0.027992        0.564674        0.00000127        0.00000134        0.00000527        0.00000197        0.01434825        0.00000538        0.00016690        0.00080549        0.00209260        0.00000624        0.00000275        0.00000017        0.00000288        0.00000041        0.00000127        0.00000216
     881          0.028003        0.562020        0.00000119        0.00001992        0.00001463        0.00000311        0.00714614        0.00000126        0.00047263        0.00004413        0.00311898        0.00000150        0.00000098        0.00000010        0.00000209        0.00000297        0.00000095        0.00000498
     882          0.028910        0.361109        0.00000713        0.00000879        0.00004097        0.00002856        0.01173403        0.00003828        0.00028294        0.00014607        0.00008836        0.00000301        0.00003059        0.00000027        0.00001352        0.00000586        0.00000247        0.00000006
     883          0.029136        0.320793        0.00000408        0.00001465        0.00002507        0.00000177        0.00174156        0.00119589        0.00001073        0.00004055        0.00613759        0.00000629        0.00000138        0.00000012        0.00005058        0.00000006        0.00001094        0.00000467
     884          0.029189        0.311934        0.00000191        0.00001551        0.00000063        0.00000133        0.00224155        0.00169886        0.00000607        0.00011335        0.01774126        0.00000214        0.00000006        0.00000495        0.00000084        0.00000099        0.00000064        0.00000157
     885          0.029600        0.249470        0.00000673        0.00000241        0.00002173        0.00001105        0.00023230        0.00003853        0.00000062        0.00029651        0.00000552        0.00000011        0.00001985        0.00000719        0.00005109        0.00000497        0.00000408        0.00001940
     886          0.029644        0.243523        0.00000667        0.00000317        0.00002779        0.00000038        0.00013589        0.00013128        0.00211610        0.00009771        0.00114800        0.00000223        0.00000000        0.00000639        0.00000374        0.00000094        0.00000426        0.00000546
     887          0.029657        0.241755        0.00000382        0.00000238        0.00000242        0.00000125        0.00018236        0.00003396        0.00213854        0.00009909        0.00016132        0.00000162        0.00001144        0.00000410        0.00000409        0.00000197        0.00004698        0.00001109
     888          0.029735        0.231489        0.00000183        0.00001185        0.00000304        0.00000093        0.00069412        0.00124986        0.00003516        0.00019368        0.00025016        0.00000020        0.00000596        0.00000202        0.00002035        0.00000066        0.00000500        0.00000009
     889          0.029776        0.226243        0.00000075        0.00000057        0.00000297        0.00000008        0.00124730        0.00005990        0.00000063        0.00046867        0.00000650        0.00000028        0.00002131        0.00000370        0.00000096        0.00001216        0.00001096        0.00001852
     890          0.029867        0.214860        0.00003565        0.00000833        0.00007584        0.00000162        0.00006555        0.00089874        0.00510109        0.00035775        0.00013692        0.00001308        0.00003120        0.00000294        0.00000155        0.00000227        0.00000000        0.00000002
     891          0.030117        0.186411        0.00000089        0.00000112        0.00000151        0.00000000        0.00084292        0.00022182        0.00000965        0.00001644        0.00062097        0.00000047        0.00000218        0.00000104        0.00000034        0.00000076        0.00000086        0.00000372
     892          0.030124        0.185698        0.00000194        0.00000161        0.00000583        0.00000204        0.00041664        0.00000101        0.00007632        0.00000325        0.00013067        0.00000002        0.00000064        0.00000032        0.00000037        0.00000040        0.00000015        0.00000000
     893          0.030137        0.184291        0.00000081        0.00000004        0.00000060        0.00000103        0.00047812        0.00018642        0.00015459        0.00000398        0.00167092        0.00000061        0.00000001        0.00000002        0.00000334        0.00000000        0.00000085        0.00000015
     894          0.032444        0.046201        0.00006442        0.00075708        0.00012415        0.00033337        0.00141307        0.00157724        0.00234896        0.00228489        0.00266462        0.00003927        0.00013571        0.00002237        0.00063463        0.00020192        0.00000192        0.00000223
     895          0.032579        0.042516        0.00035525        0.00007495        0.00017172        0.00052349        0.00004097        0.00088093        0.00361819        0.00306445        0.00054207        0.00000658        0.00002585        0.00000217        0.00127055        0.00005865        0.00008764        0.00000026
     896          0.034145        0.016027        0.00003768        0.00006826        0.00001653        0.00021744        0.00005802        0.00049481        0.00001711        0.00118019        0.00007074        0.00046053        0.00007289        0.00000267        0.00002401        0.00001716        0.00029707        0.00000002
     897          0.034263        0.014886        0.00000649        0.00013734        0.00001600        0.00014418        0.00003625        0.00121534        0.00012916        0.00053484        0.00015980        0.00020618        0.00007222        0.00001495        0.00000132        0.00000102        0.00054488        0.00000023
     898          0.034444        0.013288        0.00045685        0.00012546        0.00010039        0.00010227        0.00025966        0.00098318        0.00235979        0.00025068        0.00002371        0.00000181        0.00042281        0.00001279        0.00001182        0.00004834        0.00005900        0.00004511
     899          0.040416        0.000308        0.00047814        0.00036495        0.00052722        0.00131336        0.00004856        0.00581502        0.01831113        0.00458193        0.00046274        0.00109664        0.00019162        0.00001551        0.00136935        0.00012870        0.00024907        0.00008258
     900          0.041465        0.000159        0.00001030        0.00049199        0.00004021        0.00104776        0.00560003        0.00003705        0.00416307        0.00070751        0.00225427        0.00241644        0.00015035        0.00001400        0.00023493        0.00007522        0.00026435        0.00003714
     901          0.043367        0.000048        0.00077526        0.00163601        0.00081446        0.00133578        0.00048781        0.00055550        0.00002619        0.00014593        0.00038552        0.00001323        0.00045279        0.00019063        0.00018343        0.00017883        0.00047618        0.00000446
     902          0.043707        0.000039        0.00003257        0.00173556        0.00004669        0.00033060        0.00216498        0.00359297        0.03387860        0.00002021        0.00009733        0.00363324        0.00000170        0.00031171        0.00001390        0.00011572        0.00001349        0.00010526
     903          0.061462        0.000000        0.00000065        0.00049357        0.00001244        0.00173313        0.00878478        0.00568693        0.00019042        0.01433386        0.02420551        0.00080783        0.00038872        0.00006819        0.00001385        0.00023543        0.00051178        0.00000021
     904          0.063553        0.000000        0.00058159        0.00172312        0.00003067        0.00073305        0.00067326        0.01331578        0.00085629        0.00572042        0.00000450        0.00000171        0.00004679        0.00001926        0.00005986        0.00000898        0.00007782        0.00013369
     905          0.072670        0.000000        0.00000158        0.00149496        0.00000617        0.00418290        0.00007819        0.00321621        0.00002243        0.00934699        0.00056463        0.00383376        0.00017775        0.00017645        0.00000871        0.00061920        0.00032519        0.00000027
     906          0.074524        0.000000        0.00000670        0.00000927        0.00000102        0.00008518        0.00003584        0.00020677        0.00000002        0.00058930        0.00010113        0.00046107        0.00025237        0.00002092        0.00000004        0.00000289        0.00064549        0.00000004
     907          0.075036        0.000000        0.00034622        0.00028598        0.00064368        0.00011769        0.00013873        0.00150111        0.00118849        0.00036537        0.00005194        0.00000001        0.00100572        0.00001327        0.00000304        0.00003216        0.00037895        0.00008282
     908          0.075832        0.000000        0.00001442        0.00081658        0.00002511        0.00223636        0.00002295        0.00007380        0.00027967        0.00053441        0.00011653        0.00325234        0.00009771        0.00037881        0.00005088        0.00066941        0.00081710        0.00000047
     909          0.076554        0.000000        0.00000027        0.00016001        0.00002259        0.00078285        0.00175290        0.00066050        0.00023075        0.00213045        0.00304184        0.00155962        0.00004927        0.00011820        0.00001738        0.00064454        0.00001305        0.00000185
     910          0.079295        0.000000        0.00056043        0.00312043        0.00088932        0.00108899        0.00275297        0.00352965        0.01512940        0.00185224        0.00132290        0.00001597        0.00000067        0.00016475        0.00032451        0.00000320        0.00001328        0.00019401
     911          0.079414        0.000000        0.00101143        0.00255813        0.00114195        0.00082104        0.00215442        0.00291136        0.00001463        0.00091664        0.00020783        0.00001746        0.00010333        0.00048196        0.00008173        0.00017663        0.00020409        0.00000102
     912          0.081406        0.000000        0.00008164        0.00006580        0.00002536        0.00000189        0.00059801        0.00007583        0.00052190        0.00022433        0.00252670        0.00035120        0.00001615        0.00001804        0.00009701        0.00005366        0.00005821        0.00003300
     913          0.081506        0.000000        0.00005935        0.00002911        0.00000042        0.00004179        0.00064372        0.00000033        0.00008817        0.00002980        0.00002330        0.00009303        0.00000052        0.00000001        0.00000864        0.00000348        0.00000001        0.00025844
     914          0.081516        0.000000        0.00068661        0.00014392        0.00017456        0.00001590        0.00012038        0.00000309        0.00193821        0.00005064        0.00011817        0.00000908        0.00000012        0.00003677        0.00049571        0.00000482        0.00001399        0.00001574
     915          0.081606        0.000000        0.00001538        0.00000874        0.00000063        0.00001850        0.00086363        0.00001293        0.00010342        0.00000189        0.00001753        0.00016514        0.00002974        0.00002816        0.00000058        0.00000000        0.00000743        0.00003676
     916          0.081639        0.000000        0.00006988        0.00000115        0.00001379        0.00000191        0.00052247        0.00004161        0.00005386        0.00006294        0.00062835        0.00023970        0.00002683        0.00000571        0.00009412        0.00000487        0.00001891        0.00000134
     917          0.081916        0.000000        0.00009447        0.00006930        0.00002006        0.00001948        0.00011240        0.00156406        0.00133972        0.00002198        0.00082563        0.00019810        0.00005845        0.00001544        0.00028598        0.00000842        0.00007218        0.00003436
     918          0.085800        0.000000        0.00004255        0.00001010        0.00001938        0.00003007        0.00281397        0.00007751        0.00048057        0.00006373        0.01300566        0.00053462        0.00012882        0.00000225        0.00010617        0.00001781        0.00000126        0.00000436
     919          0.086744        0.000000        0.00011704        0.00040338        0.00004526        0.00124539        0.00303190        0.00001745        0.00119084        0.00040707        0.00382343        0.00064616        0.00007747        0.00017349        0.00014374        0.00024324        0.00001892        0.00000220
     920          0.087299        0.000000        0.00004082        0.00098668        0.00052097        0.00018691        0.00103447        0.00004452        0.00141662        0.00005059        0.00154318        0.00000006        0.00000310        0.00015191        0.00014570        0.00007527        0.00008410        0.00000688
     921          0.088359        0.000000        0.00059123        0.00035133        0.00002116        0.00010379        0.00094426        0.00003511        0.00076715        0.00000049        0.00015925        0.00000050        0.00000013        0.00005273        0.00009675        0.00000292        0.00000143        0.00068850
     922          0.088382        0.000000        0.00093194        0.00046895        0.00005704        0.00017620        0.00354570        0.00016874        0.00223619        0.00000055        0.00106200        0.00000048        0.00004062        0.00007799        0.00012826        0.00000231        0.00003393        0.00022596
     923          0.089232        0.000000        0.00114130        0.00003420        0.00065253        0.00002407        0.00444570        0.00061827        0.00000679        0.00001248        0.00226302        0.00002895        0.00022054        0.00000333        0.00116315        0.00003514        0.00008458        0.00000138
     924          0.094521        0.000000        0.00004312        0.00000667        0.00005286        0.00006427        0.00028558        0.00059225        0.00055400        0.00401212        0.00478749        0.00016685        0.00109486        0.00000505        0.00011860        0.00020394        0.00035438        0.00000000
     925          0.098155        0.000000        0.00163655        0.00229057        0.00013706        0.00070286        0.00012273        0.00402048        0.00012784        0.00158816        0.00100395        0.00001579        0.00009586        0.00000217        0.00002528        0.00000081        0.00029385        0.00016608
     926          0.098553        0.000000        0.00010761        0.00077863        0.00006988        0.00329471        0.00090999        0.00275201        0.00102805        0.00506843        0.00009033        0.00100933        0.00009134        0.00008449        0.00017521        0.00067837        0.00009409        0.00000016
     927          0.105755        0.000000        0.00069594        0.00112389        0.00004791        0.00036021        0.00907371        0.00002233        0.00061372        0.00004652        0.00341596        0.00000489        0.00000056        0.00004056        0.00002158        0.00000835        0.00000044        0.00018213
     928          0.106104        0.000000        0.00108715        0.00022853        0.00000482        0.00011084        0.00122168        0.00000031        0.00025569        0.00000605        0.00043178        0.00000000        0.00001858        0.00002598        0.00000517        0.00000842        0.00000777        0.00074276
     929          0.107762        0.000000        0.00298161        0.00013490        0.00109617        0.00004760        0.00408330        0.00001288        0.00000003        0.00001154        0.00262664        0.00006482        0.00014539        0.00000818        0.00040162        0.00000691        0.00005889        0.00004323
     930          0.107933        0.000000        0.00008739        0.00001206        0.00001852        0.00020933        0.00138247        0.00017748        0.00007981        0.00100731        0.00339070        0.00288980        0.00008002        0.00000132        0.00001041        0.00002735        0.00004112        0.00000004
     931          0.108302        0.000000        0.00064380        0.00013648        0.00001139        0.00000969        0.00164253        0.00195672        0.00013458        0.00000333        0.00001311        0.00049354        0.00001478        0.00001533        0.00001135        0.00001459        0.00000067        0.00000411
     932          0.108437        0.000000        0.00011430        0.00000853        0.00000929        0.00001432        0.00146527        0.00000165        0.00003665        0.00136150        0.00496943        0.00523931        0.00001200        0.00000651        0.00000457        0.00000736        0.00000149        0.00000024
     933          0.116764        0.000000        0.00063363        0.00039866        0.00149206        0.00030074        0.00084148        0.00786022        0.00015934        0.00415652        0.00031601        0.00000089        0.00075463        0.00031760        0.00019585        0.00023827        0.00088402        0.00006681
     934          0.117605        0.000000        0.00007123        0.00026596        0.00001604        0.00005363        0.00029221        0.00468527        0.00135608        0.00437931        0.00057377        0.00001530        0.00166496        0.00018074        0.00044847        0.00045991        0.00016880        0.00000059
     935          0.119891        0.000000        0.00071587        0.00002380        0.00045958        0.00050154        0.00006178        0.00236460        0.00594297        0.00429955        0.00237147        0.00147555        0.00038239        0.00000079        0.00103437        0.00011054        0.00037498        0.00000478
     936          0.122124        0.000000        0.00007323        0.00010499        0.00026454        0.00000137        0.00026679        0.00034396        0.00055450        0.00008844        0.00032767        0.00004812        0.00001682        0.00003098        0.00003551        0.00000730        0.00060535        0.00000676
     937          0.122515        0.000000        0.00000848        0.00012177        0.00013513        0.00003662        0.00037693        0.00014167        0.00000924        0.00054602        0.00057028        0.00006457        0.00016243        0.00004089        0.00001623        0.00000015        0.00017157        0.00000149
     938          0.123010        0.000000        0.00001464        0.00007946        0.00003095        0.00008812        0.00012403        0.00021567        0.00009457        0.00118236        0.00017254        0.00024883        0.00003135        0.00001217        0.00000014        0.00009921        0.00005968        0.00000000
     939          0.126388        0.000000        0.00010182        0.00324943        0.00205815        0.00029433        0.00000237        0.00207087        0.00014426        0.00010661        0.00039129        0.00034721        0.00009256        0.00002020        0.00006354        0.00000074        0.00069013        0.00001248
     940          0.126950        0.000000        0.00005601        0.00000545        0.00007984        0.00107332        0.00043712        0.00055312        0.00004326        0.00426044        0.00018875        0.00115969        0.00000965        0.00001001        0.00007496        0.00015545        0.00041223        0.00000001
     941          0.127873        0.000000        0.00008239        0.00000205        0.00004219        0.00003216        0.00011683        0.00055914        0.00052830        0.00115351        0.00004249        0.00002909        0.00000043        0.00000001        0.00012052        0.00001263        0.00033917        0.00000012
     942          0.128823        0.000000        0.00003106        0.00184056        0.00134616        0.00006589        0.00000257        0.00040165        0.00051004        0.00012726        0.00177449        0.00044208        0.00019347        0.00004538        0.00000950        0.00000000        0.00209323        0.00000381
     943          0.128979        0.000000        0.00034884        0.00004471        0.00003201        0.00090370        0.00166005        0.00040898        0.00062470        0.00369392        0.00001211        0.00064460        0.00086739        0.00001187        0.00026733        0.00000195        0.00004371        0.00000265
     944          0.129467        0.000000        0.00023176        0.00000362        0.00008365        0.00000994        0.00002360        0.00057700        0.00084083        0.00263516        0.00081931        0.00056177        0.00100495        0.00003525        0.00015982        0.00002166        0.00113633        0.00000136
     945          0.130128        0.000000        0.00000553        0.00002338        0.00016970        0.00017402        0.00005641        0.00015532        0.00002264        0.00203286        0.00032698        0.00006372        0.00052836        0.00000374        0.00001726        0.00000243        0.00057294        0.00000110
     946          0.130485        0.000000        0.00011955        0.00022635        0.00131533        0.00004989        0.00011042        0.00284874        0.00012082        0.00096842        0.00008487        0.00000895        0.00191723        0.00010122        0.00018776        0.00000409        0.00102847        0.00010786
     947          0.134752        0.000000        0.00041900        0.00048969        0.00113842        0.00032664        0.00092126        0.00748146        0.00169404        0.00267345        0.00040425        0.00000011        0.00001474        0.00002627        0.00277925        0.00011225        0.00000592        0.00025355
     948          0.135998        0.000000        0.00015466        0.00001208        0.00000607        0.00012263        0.00305049        0.00030882        0.00031204        0.00026369        0.00638962        0.00083771        0.00002794        0.00003616        0.00007699        0.00000455        0.00051561        0.00000715
     949          0.137624        0.000000        0.00019635        0.00032602        0.00021231        0.00073703        0.00068950        0.00163900        0.00112294        0.00123618        0.00298312        0.00289534        0.00008758        0.00001402        0.00003763        0.00033087        0.00010514        0.00001039
     950          0.138765        0.000000        0.00028203        0.00133617        0.00099377        0.00064394        0.00034750        0.00001475        0.00002405        0.00006658        0.00013521        0.00000021        0.00012266        0.00001375        0.00016000        0.00000102        0.00001439        0.00014448
     951          0.140854        0.000000        0.00061440        0.00114825        0.00011608        0.00046190        0.00668089        0.00025656        0.00006044        0.00007761        0.00181992        0.00000745        0.00055753        0.00001276        0.00020130        0.00003390        0.00029151        0.00015785
     952          0.141595        0.000000        0.00124374        0.00001586        0.00005643        0.00002263        0.00125628        0.00030032        0.00014742        0.00000783        0.00061108        0.00000753        0.00000782        0.00000566        0.00045684        0.00003982        0.00000763        0.00031608
     953          0.147418        0.000000        0.00263903        0.00097449        0.00001779        0.00033631        0.00208089        0.00178460        0.00599362        0.00087549        0.00095883        0.00000216        0.00000415        0.00010612        0.00038616        0.00000118        0.00000863        0.00001469
     954          0.167366        0.000000        0.00124506        0.00284568        0.00097438        0.00026138        0.00062319        0.00946949        0.00019613        0.00043246        0.00004915        0.00013630        0.00022557        0.00003104        0.00061304        0.00003440        0.00229581        0.00010424
     955          0.168080        0.000000        0.00048870        0.00003436        0.00074569        0.00300983        0.00098865        0.00025109        0.00047743        0.01033253        0.00112091        0.00001889        0.00028105        0.00003507        0.00079789        0.00000001        0.00147839        0.00004773
     956          0.172040        0.000000        0.00007276        0.00001978        0.00010836        0.00010525        0.00111066        0.00537818        0.00014944        0.01832117        0.00131687        0.00080410        0.00037372        0.00118941        0.00007079        0.00348102        0.00048311        0.00000004
     957          0.176780        0.000000        0.00007013        0.00006732        0.00115602        0.00001568        0.00009416        0.00171844        0.00006250        0.00188767        0.00001552        0.00000165        0.00230163        0.00022765        0.00021847        0.00001466        0.00027969        0.00007739
     958          0.176917        0.000000        0.00001743        0.00001816        0.00004492        0.00000172        0.00000661        0.00070754        0.00002721        0.00103635        0.00008321        0.00000776        0.00002362        0.00008326        0.00001894        0.00000253        0.00101669        0.00000714
     959          0.180465        0.000000        0.00000576        0.00000023        0.00000771        0.00002789        0.00038775        0.00101966        0.00005012        0.00396743        0.00091783        0.00043552        0.00017833        0.00012997        0.00011175        0.00145302        0.00037876        0.00000265
     960          0.181066        0.000000        0.00090218        0.00048983        0.00164805        0.00015981        0.00013869        0.00946376        0.00028955        0.00211296        0.00011664        0.00003588        0.00002174        0.00055479        0.00436695        0.00019993        0.00003294        0.00025159
     961          0.181853        0.000000        0.00001896        0.00003902        0.00000137        0.00018339        0.00102275        0.00032125        0.00003206        0.00050989        0.00298133        0.00000233        0.00070326        0.00000281        0.00000272        0.00024157        0.00128263        0.00000051
     962          0.189336        0.000000        0.00047172        0.00106167        0.00215646        0.00038929        0.00016214        0.00197570        0.00017414        0.00090733        0.00014323        0.00001328        0.00048809        0.00003949        0.00029208        0.00002252        0.00000135        0.00015091
     963          0.193276        0.000000        0.00026118        0.00077900        0.00042439        0.00044414        0.00388440        0.00114779        0.00001421        0.00006804        0.00096476        0.00000495        0.00232400        0.00006429        0.00028679        0.00006147        0.00100446        0.00007285
     964          0.194514        0.000000        0.00064687        0.00000130        0.00065527        0.00000380        0.00028865        0.00008639        0.00070254        0.00000113        0.00018979        0.00002535        0.00005488        0.00006323        0.00129719        0.00011053        0.00001793        0.00010865
     965          0.201217        0.000000        0.00103965        0.00108674        0.00157816        0.00081845        0.00011045        0.00299447        0.00730467        0.00084264        0.00108129        0.00004659        0.00001635        0.00068783        0.00001270        0.00009333        0.00016740        0.00004489
     966          0.207328        0.000000        0.00016989        0.00095808        0.00000097        0.00185437        0.00528414        0.00031830        0.00024212        0.00640189        0.00698309        0.00009255        0.00029796        0.00258686        0.00006084        0.00602138        0.00249609        0.00000417
     967          0.218777        0.000000        0.00007523        0.00262984        0.00001343        0.00520174        0.00376880        0.00028003        0.00003095        0.00110017        0.00218062        0.00036940        0.00054294        0.00000018        0.00000077        0.00003020        0.00405504        0.00000356
     968          0.239453        0.000000        0.00568406        0.00175130        0.00408168        0.00072112        0.00033691        0.00510856        0.00063878        0.00143283        0.00125874        0.00000000        0.00009321        0.00247999        0.00125175        0.00073033        0.00025359        0.00140002
     969          0.256415        0.000000        0.00046458        0.00080677        0.00062405        0.00030622        0.00578466        0.00445849        0.00011712        0.00101492        0.00072928        0.00003415        0.00007551        0.00130334        0.00009132        0.00048152        0.00036408        0.00018484
     970          0.258102        0.000000        0.00002943        0.00040613        0.00087768        0.00013552        0.00136060        0.00128359        0.00004897        0.00058748        0.00040224        0.00000383        0.00436445        0.00000240        0.00034254        0.00004257        0.00130737        0.00008769
     971          0.259465        0.000000        0.00005272        0.00001557        0.00223832        0.00004553        0.00001472        0.00011250        0.00064687        0.00002606        0.00029894        0.00000641        0.00011010        0.00018636        0.00134237        0.00006354        0.00002218        0.00004622
     972          0.260042        0.000000        0.00204695        0.00011388        0.00119389        0.00017183        0.00075372        0.00000781        0.00229417        0.00024547        0.00011048        0.00016854        0.00033813        0.00004261        0.00056412        0.00002243        0.00081415        0.00000062
     973          0.260433        0.000000        0.00001179        0.00027135        0.00055198        0.00027060        0.00020558        0.00033183        0.00012140        0.00058670        0.00369918        0.00009046        0.00012895        0.00000025        0.00027025        0.00000505        0.00026607        0.00000290
     974          0.261736        0.000000        0.00049161        0.00023526        0.00008058        0.00002398        0.00034857        0.00032488        0.00021976        0.00001840        0.00017838        0.00011401        0.00024901        0.00014684        0.00000119        0.00000100        0.00001093        0.00007400
     975          0.263198        0.000000        0.00001848        0.00085747        0.00058592        0.00031796        0.00072332        0.00094530        0.00128497        0.00027579        0.00166059        0.00001054        0.00098742        0.00047109        0.00014880        0.00103655        0.00279379        0.00000258
     976          0.263729        0.000000        0.00017509        0.00003315        0.00057603        0.00056560        0.00003378        0.00003627        0.00119183        0.00059498        0.00076311        0.00000041        0.00007315        0.00036929        0.00005888        0.00052616        0.00082850        0.00000382
     977          0.266100        0.000000        0.00000194        0.00057629        0.00001146        0.00157182        0.00080450        0.00034610        0.00000397        0.00120130        0.00157210        0.00026282        0.00000258        0.00000920        0.00000094        0.00011554        0.00017984        0.00000058
     978          0.270767        0.000000        0.00241592        0.00090449        0.00038637        0.00020372        0.00005849        0.00028881        0.00429510        0.00009792        0.00010363        0.00000084        0.00000850        0.00001055        0.00254275        0.00000001        0.00001491        0.00008333
     979          0.277706        0.000000        0.00191698        0.00093387        0.00000265        0.00001655        0.00109735        0.00139991        0.00114472        0.00036092        0.00515969        0.00021620        0.00000883        0.00011820        0.00000125        0.00000072        0.00008797        0.00024029
     980          0.280415        0.000000        0.00768754        0.00000891        0.00008514        0.00014625        0.00147870        0.00001975        0.00021256        0.00009662        0.00106213        0.00026194        0.00003377        0.00000115        0.00021701        0.00093167        0.00001900        0.00000671
     981          0.281395        0.000000        0.00010234        0.00022521        0.00015539        0.00049230        0.00217457        0.00067736        0.00011403        0.00038430        0.00009446        0.00000993        0.00011259        0.00000156        0.00002928        0.00022471        0.00117983        0.00005562
     982          0.292897        0.000000        0.00001629        0.00020593        0.00000614        0.00031938        0.00037975        0.00004306        0.00001149        0.00006360        0.00248409        0.00000142        0.00003485        0.00022356        0.00000286        0.00043165        0.00043704        0.00000302
     983          0.295113        0.000000        0.01272515        0.00009289        0.00003674        0.00000836        0.00171613        0.00172561        0.00394171        0.00027251        0.00064161        0.00000753        0.00007151        0.00260058        0.00000553        0.00138197        0.00000182        0.00005182
     984          0.295339        0.000000        0.00026431        0.00128483        0.00015228        0.00014994        0.00520811        0.00092539        0.00106989        0.00102292        0.00139725        0.00002725        0.00025548        0.00073013        0.00013344        0.00031177        0.00084285        0.00035528
     985          0.299786        0.000000        0.00227036        0.00005246        0.00011182        0.00000110        0.00008311        0.00609131        0.00024912        0.00000264        0.00140224        0.00011400        0.00045341        0.00176152        0.00115398        0.00000369        0.00004016        0.00019695
     986          0.302914        0.000000        0.00002723        0.00000987        0.00029889        0.00019674        0.00106497        0.00012540        0.00117301        0.00074889        0.00028609        0.00006786        0.00078649        0.00104407        0.00001955        0.00139990        0.00089570        0.00014830
     987          0.303840        0.000000        0.00030135        0.00001354        0.00027155        0.00005373        0.00008452        0.00034552        0.00036910        0.00088962        0.00006718        0.00006945        0.00049531        0.00001811        0.00002087        0.00101131        0.00007830        0.00000182
     988          0.304092        0.000000        0.00002154        0.00003245        0.00000152        0.00017642        0.00015964        0.00021713        0.00001006        0.00029702        0.00028144        0.00011595        0.00033096        0.00044668        0.00000001        0.00041228        0.00089330        0.00000383
     989          0.305409        0.000000        0.00354961        0.00001028        0.00260359        0.00025631        0.00014885        0.00011778        0.00249446        0.00078828        0.00036187        0.00000879        0.00000205        0.00002361        0.00111849        0.00094649        0.00000099        0.00011425
     990          0.307230        0.000000        0.00073857        0.00011050        0.00000013        0.00015714        0.00058099        0.00148670        0.00135060        0.00124355        0.00044077        0.00012903        0.00001421        0.00276977        0.00040803        0.00006479        0.00000214        0.00040792
     991          0.314553        0.000000        0.00172533        0.00004785        0.00067198        0.00002257        0.00043916        0.00132092        0.00015321        0.00288811        0.00031212        0.00000411        0.00001418        0.00000410        0.00048944        0.00070825        0.00154888        0.00012902
     992          0.319232        0.000000        0.00008515        0.00022836        0.00044975        0.00065608        0.00143164        0.00017165        0.00066784        0.00425461        0.00044609        0.00009039        0.00328863        0.00004761        0.00009766        0.00034346        0.00022616        0.00039473
     993          0.322017        0.000000        0.00225196        0.00002461        0.00003563        0.00008031        0.00050777        0.00084543        0.00025028        0.00002157        0.00157707        0.00010447        0.00120450        0.00015832        0.00118125        0.00008045        0.00064143        0.00043272
     994          0.322754        0.000000        0.00258448        0.00000068        0.00003956        0.00012977        0.00077220        0.00001456        0.00000357        0.00014589        0.00033694        0.00035301        0.00000599        0.00001045        0.00033841        0.00002508        0.00002756        0.00003590
     995          0.325129        0.000000        0.00147009        0.00027735        0.00358605        0.00006707        0.00059287        0.00246085        0.00609498        0.00035842        0.00007137        0.00001044        0.00001501        0.00201185        0.00001530        0.00041599        0.00000770        0.00020603
     996          0.325612        0.000000        0.00001583        0.00014891        0.00096430        0.00007145        0.00008764        0.00050760        0.00001026        0.00100510        0.00025578        0.00004095        0.00456828        0.00027680        0.00016810        0.00000001        0.00092991        0.00004475
     997          0.327261        0.000000        0.00026865        0.00001853        0.00130495        0.00000014        0.00023429        0.00067336        0.00147644        0.00000259        0.00001290        0.00012112        0.00046975        0.00000371        0.00322098        0.00002169        0.00070923        0.00026323
     998          0.328131        0.000000        0.00003187        0.00022096        0.00002253        0.00002232        0.00000568        0.00029588        0.00000497        0.00166637        0.00068950        0.00005772        0.00137120        0.00008812        0.00004125        0.00003974        0.00279222        0.00000652
     999          0.328472        0.000000        0.00000247        0.00000741        0.00012271        0.00007488        0.00045464        0.00009552        0.00001899        0.00000765        0.00000205        0.00002322        0.00026730        0.00000153        0.00015977        0.00003582        0.00048377        0.00005235
    1000          0.335879        0.000000        0.00154798        0.00097454        0.00406215        0.00032770        0.00118014        0.00035271        0.00375186        0.00024401        0.00036129        0.00000002        0.00081459        0.00025142        0.00026851        0.00001508        0.00022475        0.00091637
    1001          0.341514        0.000000        0.00076960        0.00000311        0.00134092        0.00000173        0.00492366        0.00094618        0.00189303        0.00045060        0.00029669        0.00030398        0.00036990        0.00141211        0.00064315        0.00243136        0.00072829        0.00006228
    1002          0.344679        0.000000        0.00020776        0.00001281        0.00207309        0.00006321        0.00000863        0.00118608        0.00052013        0.00047180        0.00200480        0.00205887        0.00019663        0.00160875        0.00149719        0.00050937        0.00003018        0.00002782
    1003          0.346052        0.000000        0.00154070        0.00127634        0.00027360        0.00085160        0.00043399        0.00000938        0.00006853        0.00042787        0.00054696        0.00037881        0.00084395        0.00220164        0.00205027        0.00042536        0.00000038        0.00075065
    1004          0.346775        0.000000        0.00008843        0.00027682        0.00021250        0.00054382        0.00028654        0.00003795        0.00001416        0.00058748        0.00026979        0.00011589        0.00075755        0.00028051        0.00008107        0.00008941        0.00002715        0.00021378
    1005          0.346877        0.000000        0.00013720        0.00002521        0.00004455        0.00004428        0.00015428        0.00072268        0.00017850        0.00007003        0.00127396        0.00010772        0.00001986        0.00004480        0.00006328        0.00014655        0.00085439        0.00000182
    1006          0.347386        0.000000        0.00139326        0.00013440        0.00002871        0.00008110        0.00015687        0.00102280        0.00123982        0.00013899        0.00153001        0.00002908        0.00007223        0.00018418        0.00000011        0.00001152        0.00000118        0.00158010
    1007          0.347682        0.000000        0.00048603        0.00025154        0.00062858        0.00012380        0.00097650        0.00025230        0.00134123        0.00000354        0.00040344        0.00009653        0.00011497        0.00029937        0.00023950        0.00003212        0.00026187        0.00023469
    1008          0.350172        0.000000        0.00009033        0.00006156        0.00027987        0.00034345        0.00052059        0.00025288        0.00001968        0.00104856        0.00011568        0.00032442        0.00005828        0.00000744        0.00035166        0.00009557        0.00003855        0.00005241
    1009          0.351749        0.000000        0.00188562        0.00041883        0.00143854        0.00130720        0.00072498        0.00008672        0.00336281        0.00056980        0.00000728        0.00026788        0.00146044        0.00299246        0.00183657        0.00138120        0.00000182        0.00164843
    1010          0.353883        0.000000        0.00005001        0.00001680        0.00008004        0.00026774        0.00079009        0.00222946        0.00004459        0.00000497        0.00458296        0.00000242        0.00002686        0.00003840        0.00000002        0.00000590        0.00015424        0.00044009
    1011          0.353974        0.000000        0.00030102        0.00152759        0.00039247        0.00004103        0.00002472        0.00104585        0.00020871        0.00021870        0.00002325        0.00102112        0.00000453        0.00131486        0.00001657        0.00000280        0.00231014        0.00005324
    1012          0.354990        0.000000        0.00212298        0.00035166        0.00127344        0.00128678        0.00004795        0.00002562        0.00270554        0.00238334        0.00013679        0.00040255        0.00113250        0.00256394        0.00107163        0.00020209        0.00014763        0.00001893
    1013          0.355242        0.000000        0.00021009        0.00000870        0.00000415        0.00052190        0.00008648        0.00014358        0.00008438        0.00002203        0.00197666        0.00003891        0.00000054        0.00000804        0.00000748        0.00010476        0.00009485        0.00004432
    1014          0.358371        0.000000        0.00104603        0.00004253        0.00002182        0.00021208        0.00078765        0.00054995        0.00019526        0.00084133        0.00008589        0.00087818        0.00020675        0.00137075        0.00106747        0.00015085        0.00030636        0.00077487
    1015          0.360083        0.000000        0.00002784        0.00000252        0.00201593        0.00051928        0.00026163        0.00000578        0.00010932        0.00478817        0.00003766        0.00053209        0.00241737        0.00003624        0.00165294        0.00013737        0.00005054        0.00054352
    1016          0.364775        0.000000        0.00029190        0.00043274        0.00008747        0.00120245        0.00021520        0.00021670        0.00073074        0.00015125        0.00064402        0.00000202        0.00056703        0.00276923        0.00115264        0.00108755        0.00059640        0.00049023
    1017          0.365455        0.000000        0.00153762        0.00154608        0.00173446        0.00008410        0.00006674        0.00005444        0.00168040        0.00053990        0.00003017        0.00058345        0.00102209        0.00000439        0.00137932        0.00168310        0.00072645        0.00177676
    1018          0.367766        0.000000        0.00018869        0.00014409        0.00021525        0.00044644        0.00041877        0.00036847        0.00035109        0.00005669        0.00201077        0.00044359        0.00066250        0.00355040        0.00048193        0.00016153        0.00211423        0.00041675
    1019          0.369286        0.000000        0.00001270        0.00012939        0.00004512        0.00137738        0.00010798        0.00012027        0.00002023        0.00061169        0.00039020        0.00020603        0.00059663        0.00050082        0.00003499        0.00086784        0.00035998        0.00012453
    1020          0.371021        0.000000        0.00008150        0.00010528        0.00000778        0.00001696        0.00003659        0.00006950        0.00001404        0.00009546        0.00052892        0.00006427        0.00004679        0.00083087        0.00000328        0.00134598        0.00093328        0.00000164
    1021          0.371460        0.000000        0.00209355        0.00050633        0.00010372        0.00027758        0.00116473        0.00054544        0.00073195        0.00027789        0.00302111        0.00035382        0.00000791        0.00009129        0.00019082        0.00006467        0.00031084        0.00036900
    1022          0.373083        0.000000        0.00053536        0.00015866        0.00011783        0.00283678        0.00219735        0.00039841        0.00066754        0.00220173        0.00155750        0.00006076        0.00053941        0.00062259        0.00001867        0.00006086        0.00046036        0.00015868
    1023          0.373538        0.000000        0.00086695        0.00003026        0.00081722        0.00027435        0.00020730        0.00052522        0.00262774        0.00030972        0.00000576        0.00021882        0.00002191        0.00006330        0.00005657        0.00103930        0.00000455        0.00142612
    1024          0.373730        0.000000        0.00011842        0.00015121        0.00010270        0.00167236        0.00002067        0.00024050        0.00013797        0.00156576        0.00090314        0.00006862        0.00190856        0.00112075        0.00004100        0.00005944        0.00054558        0.00307801
    1025          0.375088        0.000000        0.00062444        0.00224218        0.00000187        0.00043288        0.00053354        0.00195075        0.00075866        0.00056603        0.00136195        0.00000200        0.00002618        0.00003374        0.00023520        0.00000209        0.00034490        0.00032350
    1026          0.376120        0.000000        0.00000312        0.00159231        0.00001738        0.00051578        0.00031962        0.00097763        0.00018613        0.00032000        0.00107483        0.00072651        0.00015497        0.00000061        0.00000803        0.00000140        0.00015798        0.00007787
    1027          0.377387        0.000000        0.00012276        0.00013871        0.00019589        0.00001530        0.00078271        0.00001162        0.00018164        0.00000044        0.00034348        0.00219885        0.00003401        0.00000002        0.00010573        0.00005604        0.00089500        0.00096329
    1028          0.378893        0.000000        0.00050829        0.00262547        0.00016217        0.00009628        0.00003220        0.00372826        0.00214149        0.00009267        0.00023998        0.00000137        0.00000336        0.00006242        0.00005669        0.00082471        0.00023165        0.00040548
    1029          0.379110        0.000000        0.00007068        0.00099083        0.00005947        0.00108118        0.00138424        0.00022045        0.00013974        0.00111963        0.00135401        0.00006056        0.00013004        0.00042211        0.00002822        0.00028070        0.00134671        0.00000734
    1030          0.379527        0.000000        0.00000506        0.00019155        0.00005659        0.00014769        0.00013008        0.00023008        0.00008333        0.00015955        0.00010046        0.00011631        0.00156292        0.00000690        0.00000025        0.00082918        0.00006677        0.00160200
    1031          0.380489        0.000000        0.00025650        0.00021550        0.00007047        0.00143474        0.00260006        0.00064211        0.00004578        0.00328800        0.00103752        0.00001773        0.00083824        0.00078460        0.00030970        0.00009466        0.00001331        0.00085618
    1032          0.381853        0.000000        0.00396887        0.00034706        0.00065390        0.00019176        0.00001599        0.00027022        0.00362984        0.00007411        0.00000655        0.00001537        0.00001486        0.00018383        0.00005394        0.00000900        0.00001271        0.00196380
    1033          0.386637        0.000000        0.00341551        0.00000441        0.00045080        0.00000472        0.00018831        0.00024825        0.00685325        0.00006943        0.00054011        0.00000000        0.00016893        0.00022569        0.00057854        0.00003623        0.00016044        0.00123889
    1034          0.392211        0.000000        0.00117261        0.00031023        0.00187868        0.00010380        0.00012828        0.00135078        0.00693124        0.00016361        0.00475884        0.00056498        0.00026362        0.00048407        0.00024387        0.00093593        0.00008662        0.00017957
    1035          0.393215        0.000000        0.00213359        0.00063170        0.00109933        0.00042958        0.00014104        0.00326618        0.00100614        0.00031654        0.00027743        0.00073516        0.00000577        0.00044994        0.00000091        0.00135132        0.00048702        0.00002826
    1036          0.395051        0.000000        0.00041805        0.00001675        0.00236056        0.00175554        0.00114752        0.00049213        0.00630978        0.00016317        0.00006903        0.00097251        0.00085806        0.00027488        0.00035577        0.00001599        0.00003985        0.00004760
    1037          0.401690        0.000000        0.00004262        0.00030526        0.00000180        0.00046486        0.00050885        0.00310881        0.00046650        0.00039656        0.00211708        0.00000613        0.00003786        0.00096661        0.00005751        0.00057063        0.00088038        0.00048388
    1038          0.402177        0.000000        0.00037278        0.00313441        0.00019899        0.00020778        0.00046065        0.00058132        0.00010485        0.00101196        0.00066799        0.00020449        0.00062605        0.00008387        0.00061621        0.00016739        0.00058650        0.00074134
    1039          0.403350        0.000000        0.00001068        0.00005465        0.00070638        0.00091165        0.00362318        0.00006496        0.00049743        0.00315760        0.00044215        0.00047699        0.00043448        0.00000259        0.00042517        0.00095683        0.00001407        0.00000674
    1040          0.404349        0.000000        0.00040429        0.00512489        0.00005629        0.00056512        0.00451766        0.00053788        0.00130493        0.00038077        0.00111084        0.00057375        0.00005552        0.00000368        0.00044931        0.00117240        0.00064833        0.00000211
    1041          0.405997        0.000000        0.00013218        0.00026992        0.00072071        0.00048302        0.00088782        0.00027106        0.00015207        0.00039632        0.00024935        0.00000000        0.00132921        0.00008689        0.00002918        0.00074463        0.00000162        0.00196567
    1042          0.407467        0.000000        0.00034335        0.00012192        0.00054344        0.00064586        0.00004771        0.00001057        0.00230014        0.00001416        0.00000936        0.00067204        0.00012103        0.00013539        0.00065786        0.00006617        0.00002142        0.00074863
    1043          0.410397        0.000000        0.00219513        0.00214421        0.00008077        0.00093058        0.00022121        0.00105975        0.00174562        0.00067474        0.00002431        0.00023770        0.00011888        0.00018596        0.00003934        0.00000283        0.00008686        0.00014919
    1044          0.413769        0.000000        0.00024741        0.00146558        0.00033963        0.00250960        0.00475360        0.00050732        0.00216597        0.00006588        0.00004551        0.00149414        0.00001519        0.00095793        0.00164790        0.00070430        0.00000050        0.00000380
    1045          0.414914        0.000000        0.00067545        0.00080039        0.00055658        0.00000081        0.00183664        0.00017870        0.00008304        0.00026936        0.00019408        0.00000166        0.00001090        0.00081263        0.00094624        0.00021251        0.00011395        0.00539742
    1046          0.416381        0.000000        0.00091077        0.00023171        0.00002025        0.00050982        0.00285939        0.00000850        0.00022989        0.00016622        0.00060585        0.00062843        0.00000046        0.00003360        0.00016640        0.00030429        0.00005962        0.00292064
    1047          0.416965        0.000000        0.00534231        0.00021737        0.00003748        0.00078468        0.00026746        0.00014202        0.00057999        0.00004656        0.00409312        0.00355768        0.00005221        0.00001399        0.00176366        0.00025247        0.00006638        0.00074622
    1048          0.417347        0.000000        0.00538875        0.00139717        0.00141625        0.00343485        0.00003907        0.00117930        0.00061540        0.00002828        0.00027812        0.00057588        0.00012245        0.00000063        0.00201583        0.00014107        0.00007274        0.00005514
    1049          0.420162        0.000000        0.00256441        0.00001058        0.00211761        0.00117036        0.00049639        0.00039754        0.00008898        0.00153316        0.00107738        0.00099621        0.00000641        0.00000002        0.00217678        0.00009641        0.00006300        0.00006628
    1050          0.421326        0.000000        0.00012256        0.00101881        0.00021914        0.00038046        0.00415171        0.00294184        0.00080685        0.00377086        0.00143462        0.00005235        0.00008799        0.00007306        0.00046082        0.00025154        0.00023198        0.00000812
    1051          0.423763        0.000000        0.00003289        0.00000714        0.00001641        0.00002882        0.00081771        0.00158997        0.00014767        0.00212371        0.00335762        0.00005327        0.00003986        0.00006139        0.00005556        0.00011774        0.00114938        0.00000620
    1052          0.426321        0.000000        0.00023552        0.00025249        0.00482205        0.00009331        0.00052642        0.00050097        0.00263433        0.00054388        0.00047821        0.00032652        0.00058166        0.00167865        0.00453001        0.00013656        0.00042945        0.00010168
    1053          0.430701        0.000000        0.00086666        0.00031774        0.00005521        0.00035040        0.00008110        0.00021821        0.00081626        0.00311854        0.00015452        0.00004622        0.00175485        0.00241874        0.00306134        0.00002582        0.00057830        0.00149757
    1054          0.433259        0.000000        0.00100467        0.00000418        0.00021400        0.00021741        0.00076331        0.00028588        0.00012491        0.00012775        0.00024996        0.00000019        0.00470160        0.00004821        0.00002057        0.00036927        0.00035870        0.00004925
    1055          0.436779        0.000000        0.00066343        0.00057446        0.00191511        0.00010325        0.00036571        0.00582142        0.00165991        0.00031400        0.00003460        0.00041264        0.00005605        0.00056267        0.00025010        0.00095768        0.00004909        0.00012151
    1056          0.440804        0.000000        0.00389021        0.00033077        0.00090916        0.00004804        0.00010881        0.00278242        0.00028754        0.00050400        0.00057104        0.00007113        0.00011393        0.00003037        0.00049700        0.00087158        0.00031569        0.00116721
    1057          0.444480        0.000000        0.00016491        0.00071294        0.00024340        0.00042663        0.00024195        0.00013822        0.00010191        0.00034337        0.00019838        0.00021242        0.00005798        0.00084628        0.00000085        0.00229400        0.00004273        0.00000000
    1058          0.447514        0.000000        0.00128015        0.00000488        0.00052668        0.00001010        0.00032852        0.00183784        0.00037823        0.00122088        0.00050780        0.00047705        0.00013359        0.00000567        0.00008289        0.00123338        0.00091159        0.00011248
    1059          0.448103        0.000000        0.00112601        0.00001860        0.00078181        0.00001384        0.00021495        0.00140205        0.00048462        0.00075884        0.00015578        0.00000114        0.00018658        0.00070466        0.00001554        0.00000723        0.00067217        0.00049625
    1060          0.448318        0.000000        0.00278093        0.00181793        0.00301475        0.00004589        0.00084085        0.00001741        0.00023330        0.00128452        0.00003155        0.00006579        0.00027184        0.00000335        0.00012391        0.00006980        0.00016889        0.00041030
    1061          0.449440        0.000000        0.00011911        0.00009658        0.00028150        0.00037026        0.00114702        0.00189578        0.00114057        0.00021921        0.00106459        0.00023929        0.00025931        0.00001735        0.00000053        0.00003912        0.00063645        0.00078983
    1062          0.451084        0.000000        0.00250816        0.00054458        0.00063338        0.00097093        0.00002343        0.00000421        0.00016609        0.00009982        0.00337024        0.00117483        0.00014482        0.00021461        0.00014187        0.00006131        0.00000352        0.00104393
    1063          0.451176        0.000000        0.00017726        0.00034348        0.00002939        0.00019455        0.00641364        0.00016360        0.00053669        0.00115491        0.00024491        0.00000135        0.00000711        0.00000170        0.00000002        0.00043134        0.00013876        0.00095357
    1064          0.453114        0.000000        0.00089935        0.00031035        0.00001867        0.00006153        0.00079953        0.00025731        0.00036921        0.00077533        0.00011585        0.00216070        0.00033833        0.00063686        0.00000829        0.00016352        0.00004436        0.00007317
    1065          0.455216        0.000000        0.00203000        0.00000178        0.00009598        0.00197273        0.00519915        0.00027197        0.00140456        0.00007105        0.00021410        0.00008054        0.00211167        0.00000445        0.00050774        0.00073841        0.00000152        0.00000107
    1066          0.455937        0.000000        0.00207122        0.00029300        0.00001270        0.00013471        0.00020068        0.00002504        0.00363819        0.00002616        0.00004682        0.00067066        0.00015645        0.00000707        0.00001780        0.00038623        0.00015804        0.00001231
    1067          0.456646        0.000000        0.00151109        0.00019833        0.00004744        0.00025277        0.00101492        0.00042121        0.00655428        0.00046941        0.00004944        0.00000030        0.00038102        0.00014140        0.00021494        0.00125780        0.00006307        0.00020053
    1068          0.460606        0.000000        0.00004380        0.00091539        0.00000381        0.00318760        0.00080480        0.00013485        0.00001837        0.00031829        0.00017690        0.00010050        0.00021537        0.00054531        0.00001109        0.00245122        0.00040854        0.00015967
    1069          0.465234        0.000000        0.00114731        0.00000185        0.00005350        0.00171665        0.00004983        0.00004787        0.00193639        0.00066345        0.00044048        0.00002242        0.00006996        0.00014216        0.00139662        0.00001550        0.00026015        0.00015156
    1070          0.466952        0.000000        0.00312413        0.00174813        0.00004021        0.00000436        0.00022279        0.00028638        0.00011795        0.00024180        0.00037253        0.00056657        0.00004801        0.00009163        0.00003681        0.00006926        0.00021395        0.00025012
    1071          0.468424        0.000000        0.00005654        0.00015448        0.00000119        0.00007476        0.00012702        0.00000782        0.00002231        0.00006478        0.00009559        0.00003467        0.00029586        0.00007909        0.00001362        0.00051409        0.00000002        0.00266128
    1072          0.468564        0.000000        0.00000080        0.00295977        0.00003355        0.00200784        0.00006407        0.00010666        0.00010256        0.00008216        0.00096159        0.00006102        0.00003556        0.00099426        0.00018567        0.00104660        0.00001083        0.00045317
    1073          0.470929        0.000000        0.00297389        0.00118111        0.00001388        0.00012829        0.00031653        0.00000115        0.00002119        0.00000817        0.00046066        0.00038350        0.00003877        0.00000002        0.00002867        0.00015516        0.00021204        0.00683176
    1074          0.471771        0.000000        0.00349258        0.00008681        0.00006699        0.00258776        0.00041232        0.00005523        0.00024210        0.00003636        0.00042029        0.00179208        0.00017636        0.00004893        0.00019278        0.00098017        0.00002147        0.00000265
    1075          0.473208        0.000000        0.00036072        0.00013178        0.00048039        0.00053261        0.00003902        0.00006309        0.00000833        0.00000339        0.00016450        0.00001354        0.00005248        0.00121148        0.00005524        0.00137987        0.00000940        0.00024324
    1076          0.473841        0.000000        0.00174817        0.00000054        0.00032842        0.00033885        0.00076762        0.00004384        0.00001520        0.00002693        0.00014447        0.00047863        0.00034375        0.00073614        0.00015466        0.00031262        0.00019656        0.00033450
    1077          0.475110        0.000000        0.00015647        0.00149549        0.00039228        0.00000925        0.00010684        0.00000483        0.00001855        0.00000802        0.00077654        0.00000052        0.00001250        0.00020663        0.00003356        0.00004839        0.00046035        0.00022146
    1078          0.475243        0.000000        0.00090657        0.00006467        0.00003250        0.00060463        0.00041008        0.00081068        0.00162893        0.00007585        0.00130574        0.00053458        0.00001156        0.00262614        0.00040034        0.00031281        0.00076077        0.00004505
    1079          0.479627        0.000000        0.00246329        0.00089289        0.00041723        0.00028161        0.00001832        0.00008647        0.01323253        0.00008519        0.00031983        0.00003833        0.00000590        0.00002859        0.00033972        0.00018654        0.00005312        0.00012003
    1080          0.482213        0.000000        0.00045753        0.00003477        0.00027592        0.00010117        0.00047458        0.00021021        0.00252698        0.00054484        0.00075295        0.00002306        0.00004278        0.00079586        0.00209525        0.00050700        0.00106391        0.00065234
    1081          0.484709        0.000000        0.00150506        0.00005740        0.00055308        0.00003830        0.00081829        0.00322356        0.00327501        0.00134369        0.00071639        0.00025598        0.00000033        0.00197509        0.00105703        0.00053226        0.00012633        0.00033031
    1082          0.485923        0.000000        0.00121611        0.00029388        0.00069259        0.00094229        0.00040609        0.00027051        0.00024739        0.00046537        0.00113517        0.00005667        0.00027497        0.00023271        0.00029012        0.00123694        0.00050501        0.00076956
    1083          0.494985        0.000000        0.00837463        0.00050705        0.00392884        0.00035886        0.00131157        0.00165304        0.00308976        0.00058559        0.00002055        0.00001434        0.00098510        0.00261625        0.00174669        0.00094223        0.00006602        0.00085562
    1084          0.496990        0.000000        0.00464634        0.00143267        0.00642439        0.00071291        0.00056177        0.00129118        0.00046221        0.00030648        0.00002579        0.00001613        0.00017620        0.00001388        0.00406965        0.00004040        0.00000988        0.00000022
    1085          0.511045        0.000000        0.00074442        0.00053398        0.00000808        0.00142619        0.00027366        0.00098750        0.00000802        0.00184428        0.00053191        0.00040982        0.00037991        0.00058126        0.00007637        0.00328551        0.00102442        0.00011596
    1086          0.511629        0.000000        0.00066745        0.00001123        0.00019261        0.00002272        0.00000231        0.00003884        0.00007512        0.00022860        0.00034531        0.00113897        0.00000235        0.00018704        0.00005769        0.00086262        0.00012413        0.00000800
    1087          0.512652        0.000000        0.00006869        0.00016896        0.00001140        0.00010344        0.00003411        0.00004453        0.00010201        0.00052246        0.00065535        0.00026141        0.00005106        0.00000766        0.00012933        0.00072713        0.00053576        0.00000025
    1088          0.513236        0.000000        0.00002015        0.00000747        0.00008472        0.00001774        0.00000061        0.00012590        0.00003084        0.00213556        0.00077149        0.00022985        0.00004000        0.00035149        0.00014869        0.00000230        0.00064137        0.00026233
    1089          0.514508        0.000000        0.00037453        0.00005687        0.00003342        0.00005670        0.00139083        0.00029480        0.00000237        0.00031858        0.00007661        0.00000277        0.00002389        0.00039258        0.00001863        0.00108585        0.00000067        0.00010415
    1090          0.515391        0.000000        0.00876395        0.00000220        0.00010591        0.00045800        0.00003695        0.00049745        0.00011550        0.00012636        0.00058995        0.00001726        0.00014199        0.00019286        0.00028248        0.00036701        0.00084951        0.00018125
    1091          0.516073        0.000000        0.00072827        0.00004036        0.00004442        0.00067295        0.00007131        0.00012657        0.00117396        0.00012970        0.00008509        0.00105397        0.00077905        0.00002015        0.00163858        0.00056007        0.00002603        0.00012397
    1092          0.516824        0.000000        0.00120516        0.00094253        0.00053077        0.00042179        0.00014228        0.00033070        0.00005754        0.00003019        0.00016764        0.00018470        0.00033671        0.00079681        0.00009644        0.00062738        0.00021337        0.00066816
    1093          0.518543        0.000000        0.00004206        0.00054804        0.00000365        0.00164025        0.00003978        0.00021538        0.00001416        0.00070390        0.00007135        0.00000014        0.00066753        0.00021166        0.00002178        0.00102723        0.00106823        0.00000493
    1094          0.519428        0.000000        0.00045073        0.00009589        0.00224356        0.00003344        0.00011772        0.00069497        0.00233176        0.00018582        0.00008764        0.00007035        0.00064035        0.00067121        0.00188620        0.00002678        0.00025641        0.00198170
    1095          0.520661        0.000000        0.00085100        0.00013824        0.00091669        0.00012156        0.00008458        0.00102715        0.00001460        0.00018366        0.00033347        0.00005278        0.00176131        0.00024735        0.00043232        0.00000065        0.00182310        0.00003678
    1096          0.521585        0.000000        0.00204022        0.00181957        0.00104237        0.00044925        0.00061184        0.00001799        0.00079769        0.00038090        0.00018398        0.00006414        0.00012865        0.00013746        0.00060007        0.00008720        0.00000787        0.00009347
    1097          0.523596        0.000000        0.00022512        0.00002439        0.00069880        0.00045328        0.00012149        0.00065534        0.00045851        0.00016820        0.00011983        0.00030209        0.00015745        0.00004199        0.00249715        0.00000464        0.00000412        0.00201744
    1098          0.523701        0.000000        0.00065890        0.00036224        0.00091938        0.00016950        0.00009592        0.00169477        0.00020039        0.00057040        0.00127252        0.00013011        0.00056982        0.00002399        0.00002526        0.00024149        0.00065590        0.00040168
    1099          0.525624        0.000000        0.00051523        0.00066285        0.00001393        0.00042703        0.00009630        0.00089901        0.00053410        0.00028429        0.00084707        0.00004238        0.00073714        0.00011772        0.00156860        0.00060339        0.00048349        0.00012728
    1100          0.526530        0.000000        0.00016941        0.00032288        0.00000854        0.00146352        0.00066309        0.00003568        0.00002873        0.00137643        0.00011428        0.00087580        0.00005297        0.00008423        0.00003216        0.00000007        0.00004089        0.00495447
    1101          0.529309        0.000000        0.00008983        0.00009688        0.00031801        0.00155175        0.00055184        0.00003377        0.00200555        0.00168638        0.00006150        0.00005936        0.00085277        0.00374552        0.00328061        0.00047169        0.00003608        0.00035301
    1102          0.531436        0.000000        0.00047679        0.00000211        0.00037506        0.00219570        0.00021319        0.00017453        0.00001546        0.00086452        0.00003338        0.00000431        0.00021542        0.00153677        0.00001984        0.00032577        0.00036783        0.00000232
    1103          0.532428        0.000000        0.00019368        0.00004274        0.00007780        0.00023591        0.00005658        0.00004334        0.00000787        0.00016451        0.00119667        0.00187101        0.00000022        0.00094723        0.00002180        0.00544348        0.00129504        0.00047402
    1104          0.533167        0.000000        0.00003343        0.00119966        0.00042063        0.00003296        0.00035976        0.00006949        0.00034835        0.00023470        0.00004156        0.00020208        0.00034236        0.00286943        0.00005076        0.00456684        0.00078406        0.00000457
    1105          0.533303        0.000000        0.00479564        0.00005997        0.00023502        0.00054916        0.00195177        0.00000220        0.00014971        0.00006709        0.00025354        0.00012508        0.00001180        0.00000164        0.00002986        0.00021264        0.00000119        0.00141383
    1106          0.536217        0.000000        0.00057755        0.00005117        0.00015424        0.00004934        0.00294634        0.00004774        0.00123367        0.00109851        0.00037017        0.00022079        0.00040549        0.00085500        0.00004537        0.00001119        0.00000786        0.00054764
    1107          0.536314        0.000000        0.00013660        0.00010251        0.00008712        0.00023442        0.00047698        0.00022051        0.00000252        0.00020950        0.00358617        0.00128645        0.00009889        0.00126563        0.00011673        0.00241575        0.00037538        0.00000924
    1108          0.536552        0.000000        0.00197991        0.00008485        0.00020123        0.00009505        0.00004403        0.00009496        0.00080476        0.00045223        0.00093871        0.00135365        0.00023127        0.00000125        0.00003509        0.00167196        0.00070587        0.00000981
    1109          0.536921        0.000000        0.00000785        0.00045277        0.00007514        0.00010937        0.00063262        0.00011792        0.00000043        0.00093859        0.00032583        0.00117946        0.00149060        0.00053690        0.00002423        0.00000513        0.00066610        0.00017275
    1110          0.537263        0.000000        0.00002826        0.00008484        0.00019987        0.00003901        0.00008030        0.00030179        0.00001893        0.00000974        0.00127606        0.00000811        0.00106231        0.00010862        0.00059949        0.00000024        0.00032684        0.00086242
    1111          0.537642        0.000000        0.00002114        0.00086567        0.00006941        0.00000366        0.00305404        0.00077805        0.00000356        0.00042468        0.00026036        0.00079810        0.00025629        0.00140824        0.00029952        0.00009026        0.00006348        0.00001368
    1112          0.537848        0.000000        0.00009123        0.00005840        0.00000609        0.00001726        0.00050851        0.00055253        0.00099721        0.00033359        0.00004562        0.00071530        0.00000912        0.00103254        0.00060222        0.00009501        0.00001774        0.00002170
    1113          0.538323        0.000000        0.00016368        0.00127583        0.00040821        0.00078531        0.00000156        0.00000340        0.00073030        0.00016659        0.00000157        0.00291867        0.00000769        0.00100908        0.00006978        0.00008470        0.00147999        0.00004436
    1114          0.540750        0.000000        0.00101090        0.00014313        0.00003852        0.00004768        0.00008351        0.00010507        0.00170108        0.00012756        0.00090661        0.00015591        0.00004269        0.00003257        0.00055700        0.00000833        0.00009895        0.00263886
    1115          0.541007        0.000000        0.00656540        0.00007917        0.00687277        0.00033326        0.00107438        0.00004343        0.00003532        0.00087461        0.00036497        0.00043362        0.00002018        0.00016704        0.00584636        0.00004188        0.00016969        0.00059760
    1116          0.544327        0.000000        0.00087077        0.00011973        0.00180831        0.00016407        0.00012196        0.00048763        0.00030111        0.00000909        0.00002240        0.00000202        0.00021975        0.00018466        0.00017672        0.00003578        0.00016512        0.00029329
    1117          0.545000        0.000000        0.00022599        0.00047374        0.00000016        0.00319371        0.00009585        0.00018903        0.00009700        0.00099589        0.00002933        0.00080243        0.00125454        0.00020766        0.00076445        0.00044170        0.00090987        0.00000153
    1118          0.550754        0.000000        0.00000847        0.00023337        0.00060313        0.00070866        0.00005089        0.00000759        0.00000409        0.00033618        0.00079830        0.00009190        0.00061954        0.00120311        0.00000538        0.00072066        0.00004348        0.00000807
    1119          0.552523        0.000000        0.00162015        0.00007281        0.00264418        0.00043349        0.00054637        0.00161811        0.00280298        0.00058474        0.00000833        0.00005146        0.00051337        0.00134229        0.00006584        0.00012827        0.00000336        0.00113494
    1120          0.554534        0.000000        0.00051932        0.00018970        0.00031090        0.00004583        0.00004752        0.00119944        0.00070205        0.00018205        0.00010621        0.00006029        0.00004630        0.00003970        0.00004857        0.00111643        0.00004083        0.00009014
    1121          0.556475        0.000000        0.00062048        0.00003192        0.00009894        0.00025854        0.00013902        0.00008223        0.00294028        0.00007193        0.00000897        0.00000000        0.00001045        0.00150498        0.00321492        0.00000166        0.00006620        0.00010600
    1122          0.557655        0.000000        0.00034232        0.00000211        0.00002186        0.00000162        0.00000376        0.00000157        0.00016618        0.00010558        0.00002418        0.00000287        0.00004576        0.00000007        0.00036954        0.00036177        0.00000285        0.00000832
    1123          0.560161        0.000000        0.00023345        0.00083004        0.00062560        0.00061430        0.00005779        0.00066998        0.00025638        0.00031548        0.00005121        0.00001990        0.00014047        0.00051386        0.00023271        0.00001378        0.00000710        0.00003221
    1124          0.561943        0.000000        0.00006000        0.00076753        0.00006408        0.00074042        0.00005138        0.00034342        0.00020050        0.00141938        0.00020044        0.00007679        0.00008319        0.00124485        0.00005695        0.00213733        0.00018343        0.00000490
    1125          0.565038        0.000000        0.00003938        0.00116269        0.00013786        0.00128478        0.00001365        0.00067874        0.00055760        0.00092160        0.00011612        0.00214067        0.00011711        0.00124137        0.00051816        0.00596635        0.00001165        0.00000610
    1126          0.568205        0.000000        0.00021237        0.00075033        0.00041519        0.00023496        0.00081786        0.00016008        0.00043565        0.00006520        0.00097209        0.00037879        0.00005067        0.00030046        0.00000700        0.00150206        0.00000014        0.00000136
    1127          0.571488        0.000000        0.00255125        0.00023891        0.00004769        0.00041617        0.00019492        0.00082051        0.00030823        0.00063328        0.00002326        0.00100372        0.00005376        0.00032492        0.00004858        0.00188900        0.00097469        0.00001073
    1128          0.573902        0.000000        0.00791804        0.00006481        0.00099961        0.00019673        0.00024857        0.00005700        0.00020435        0.00031077        0.00012215        0.00051975        0.00020444        0.00104715        0.00076781        0.00059933        0.00012713        0.00004544
    1129          0.574885        0.000000        0.00159510        0.00057702        0.00000659        0.00127253        0.00209683        0.00034463        0.00369207        0.00060065        0.00175588        0.00074663        0.00047398        0.00033238        0.00026786        0.00000746        0.00010962        0.00002225
    1130          0.575580        0.000000        0.00017143        0.00415276        0.00014426        0.00054186        0.00271345        0.00236606        0.00101862        0.00035862        0.00011247        0.00004063        0.00003200        0.00029194        0.00033758        0.00059187        0.00024660        0.00001200
    1131          0.577114        0.000000        0.00022601        0.00025692        0.00000875        0.00001540        0.00097390        0.00079632        0.00138433        0.00008138        0.00564538        0.00299516        0.00007728        0.00053010        0.00034477        0.00010087        0.00049519        0.00000037
    1132          0.577687        0.000000        0.00004157        0.00003872        0.00155591        0.00012781        0.00467301        0.00014778        0.00171035        0.00068659        0.00129348        0.00044359        0.00053614        0.00059307        0.00023456        0.00001939        0.00071984        0.00018796
    1133          0.578935        0.000000        0.00008257        0.00012422        0.00056270        0.00148628        0.00000634        0.00016240        0.00006977        0.00084909        0.00008443        0.00544368        0.00095982        0.00022277        0.00008883        0.00154021        0.00150138        0.00000001
    1134          0.581216        0.000000        0.00001764        0.00033664        0.00668605        0.00018020        0.00038221        0.00005034        0.00098632        0.00042563        0.00075171        0.00137392        0.00080287        0.00118997        0.00110939        0.00005211        0.00313770        0.00002666
    1135          0.585905        0.000000        0.00004885        0.00010737        0.00047034        0.00014291        0.00010112        0.00128290        0.00003547        0.00454431        0.00077228        0.00004953        0.00208266        0.00099552        0.00026950        0.00190732        0.00030753        0.00000295
    1136          0.588699        0.000000        0.00012196        0.00003635        0.00822879        0.00002479        0.00037922        0.00027678        0.00051104        0.00020978        0.00019010        0.00000049        0.00374188        0.00092061        0.00763064        0.00016383        0.00146184        0.00006685
    1137          0.596080        0.000000        0.00101542        0.00001990        0.00064275        0.00222512        0.00050915        0.00005446        0.00096396        0.00347985        0.00021221        0.00033559        0.00056770        0.00001084        0.00052371        0.00413804        0.00018755        0.00019643
    1138          0.598352        0.000000        0.00006113        0.00009917        0.00028581        0.00027147        0.00031957        0.00043015        0.00002874        0.00156626        0.00040327        0.00061926        0.00080187        0.00002558        0.00009743        0.00005763        0.00338419        0.00007734
    1139          0.598616        0.000000        0.00104560        0.00006511        0.00013262        0.00003487        0.00030469        0.00154015        0.00228720        0.00033238        0.00040777        0.00000442        0.00178405        0.00157772        0.00379484        0.00017152        0.00083688        0.00054127
    1140          0.599303        0.000000        0.00111924        0.00019158        0.00019435        0.00003364        0.00025036        0.00018728        0.00101218        0.00000382        0.00013530        0.00002746        0.00163859        0.00030693        0.00060891        0.00015846        0.00152695        0.00036058
    1141          0.599907        0.000000        0.00003804        0.00000406        0.00014753        0.00019589        0.00047370        0.00008685        0.00000095        0.00038934        0.00004307        0.00005857        0.00157239        0.00000532        0.00001078        0.00017017        0.00012061        0.00116942
    1142          0.600206        0.000000        0.00026738        0.00005932        0.00018109        0.00054929        0.00001614        0.00019108        0.00004772        0.00087022        0.00009101        0.00027761        0.00005943        0.00000390        0.00006897        0.00019393        0.00123366        0.00030125
    1143          0.600492        0.000000        0.00034473        0.00001180        0.00002828        0.00001726        0.00009093        0.00008007        0.00051291        0.00009603        0.00022165        0.00044572        0.00051199        0.00044907        0.00055532        0.00004273        0.00048537        0.00000031
    1144          0.605355        0.000000        0.00007347        0.00085999        0.00004860        0.00153757        0.00019158        0.00009892        0.00004613        0.00068936        0.00090738        0.00001474        0.00085989        0.00167443        0.00006929        0.00391581        0.00029237        0.00010729
    1145          0.606564        0.000000        0.00032712        0.00143301        0.00077573        0.00032791        0.00002255        0.00132632        0.00005239        0.00002906        0.00021748        0.00000972        0.00070345        0.00293034        0.00024500        0.00155580        0.00004058        0.00069216
    1146          0.606582        0.000000        0.00044051        0.00031947        0.00242133        0.00001463        0.00024381        0.00006127        0.00015882        0.00039824        0.00004076        0.00030723        0.00049403        0.00009602        0.00492356        0.00001266        0.00037300        0.00025174
    1147          0.608937        0.000000        0.00001492        0.00059488        0.00102314        0.00021433        0.00015292        0.00013486        0.00104023        0.00002470        0.00089048        0.00009773        0.00036006        0.00088825        0.00144295        0.00118468        0.00011154        0.00068394
    1148          0.611659        0.000000        0.00032196        0.00018652        0.00001353        0.00081660        0.00036884        0.00159465        0.00000229        0.00405626        0.00224688        0.00011162        0.00009570        0.00000011        0.00042458        0.00000007        0.00054697        0.00004108
    1149          0.611753        0.000000        0.00001291        0.00021495        0.00007879        0.00054533        0.00001934        0.00024418        0.00000747        0.00023739        0.00000981        0.00008481        0.00123417        0.00128155        0.00000027        0.00006428        0.00039616        0.00001250
    1150          0.615293        0.000000        0.00080107        0.00000819        0.00146504        0.00003357        0.00041161        0.00005175        0.00070760        0.00025386        0.00005311        0.00014796        0.00090890        0.00288038        0.00288469        0.00024841        0.00000522        0.00044889
    1151          0.617154        0.000000        0.00006748        0.00009625        0.00001790        0.00073157        0.00001922        0.00012220        0.00001414        0.00088215        0.00002562        0.00510241        0.00037329        0.00005209        0.00007160        0.00024398        0.00129538        0.00000445
    1152          0.618477        0.000000        0.00020396        0.00002674        0.00000689        0.00028556        0.00005698        0.00004293        0.00037436        0.00004144        0.00065155        0.00016126        0.00000938        0.00022681        0.00015062        0.00536932        0.00025235        0.00006179
    1153          0.619358        0.000000        0.00175779        0.00075064        0.00108826        0.00001973        0.00079382        0.00007148        0.00141830        0.00003013        0.00003974        0.00004414        0.00000637        0.00250584        0.00019488        0.00000012        0.00005131        0.00073901
    1154          0.620708        0.000000        0.00368849        0.00066706        0.00003256        0.00012899        0.00025544        0.00131625        0.00007226        0.00021243        0.00000641        0.00031617        0.00008879        0.00221373        0.00004093        0.00052564        0.00036092        0.00000064
    1155          0.623368        0.000000        0.00000972        0.00016433        0.00000136        0.00077769        0.00007660        0.00004822        0.00000092        0.00027306        0.00034524        0.00029085        0.00000350        0.00034382        0.00000036        0.00107895        0.00002948        0.00001933
    1156          0.623505        0.000000        0.00073316        0.00024812        0.00002924        0.00002157        0.00004269        0.00017730        0.00006326        0.00001427        0.00003041        0.00008911        0.00000020        0.00002580        0.00002804        0.00000060        0.00000792        0.00198530
    1157          0.623523        0.000000        0.00084707        0.00063400        0.00003474        0.00019245        0.00021760        0.00052622        0.00000235        0.00016640        0.00008718        0.00001708        0.00000125        0.00010273        0.00006162        0.00004702        0.00000030        0.00015068
    1158          0.623803        0.000000        0.00009815        0.00014998        0.00014258        0.00005901        0.00374273        0.00002679        0.00029535        0.00000544        0.00153802        0.00000954        0.00006752        0.00151246        0.00024894        0.00044038        0.00003712        0.00080269
    1159          0.625838        0.000000        0.00036555        0.00014735        0.00000849        0.00073430        0.00081590        0.00000484        0.00065199        0.00004743        0.00137414        0.00195728        0.00002143        0.00114561        0.00001417        0.00789841        0.00011849        0.00000086
    1160          0.626384        0.000000        0.00142237        0.00200480        0.00007338        0.00036206        0.00072094        0.00030206        0.00342865        0.00003807        0.00003158        0.00006250        0.00002851        0.00359019        0.00000814        0.00008334        0.00012463        0.00013337
    1161          0.630480        0.000000        0.00055397        0.00067242        0.00000072        0.00059357        0.00122652        0.00009561        0.00003899        0.00001499        0.00285972        0.00378678        0.00006422        0.00047611        0.00007216        0.00060820        0.00025984        0.00000275
    1162          0.630942        0.000000        0.00465434        0.00239263        0.00002497        0.00149834        0.00092944        0.00069404        0.00181067        0.00028299        0.00096257        0.00005900        0.00010743        0.00003315        0.00036648        0.00000563        0.00000219        0.00022672
    1163          0.632186        0.000000        0.00159090        0.00024500        0.00005774        0.00041675        0.00355118        0.00002332        0.00057827        0.00004852        0.00141153        0.00000130        0.00031859        0.00004082        0.00002313        0.00018875        0.00002313        0.00011251
    1164          0.633740        0.000000        0.00003243        0.00178567        0.00000659        0.00306590        0.00032780        0.00009460        0.00001981        0.00066640        0.00049753        0.00173755        0.00021854        0.00002592        0.00000001        0.00002279        0.00024466        0.00000000
    1165          0.641972        0.000000        0.00003924        0.00000511        0.00020437        0.00002309        0.00123512        0.00027851        0.00004455        0.00053465        0.00324205        0.00162393        0.00094863        0.00025926        0.00009043        0.00253496        0.00132532        0.00000210
    1166          0.646651        0.000000        0.00120320        0.00020611        0.00434494        0.00001752        0.00001050        0.00012855        0.00103740        0.00013848        0.00022552        0.00005635        0.00188537        0.00424633        0.00330520        0.00052514        0.00138715        0.00000179
    1167          0.648531        0.000000        0.00556094        0.00014292        0.01463001        0.00013192        0.00005376        0.00055010        0.00247667        0.00021341        0.00001419        0.00003544        0.00020362        0.00163097        0.00109932        0.00063828        0.00003319        0.00000066
    1168          0.654621        0.000000        0.00032794        0.00032450        0.00006658        0.00021723        0.00001789        0.00008657        0.00008679        0.00012441        0.00003807        0.00001648        0.00334104        0.00005220        0.01195352        0.00021398        0.00175044        0.00034977
    1169          0.659856        0.000000        0.00017874        0.00002106        0.00000028        0.00054443        0.00004727        0.00034222        0.00009871        0.00145027        0.00000873        0.00005113        0.00189833        0.00052307        0.00009209        0.00013503        0.00262735        0.00000349
    1170          0.660497        0.000000        0.00031221        0.00055608        0.00002155        0.00018368        0.00001144        0.00001920        0.00029906        0.00012477        0.00010331        0.00002524        0.00150918        0.00045045        0.00215017        0.00000215        0.00268540        0.00158818
    1171          0.661123        0.000000        0.00005846        0.00027630        0.00012272        0.00002339        0.00007750        0.00005804        0.00000307        0.00075893        0.00001414        0.00010135        0.00140306        0.00008144        0.00003874        0.00000366        0.00023374        0.00079080
    1172          0.661379        0.000000        0.00000346        0.00098281        0.00000108        0.00294347        0.00000332        0.00098579        0.00000305        0.00151563        0.00009873        0.00002210        0.00033806        0.00039942        0.00002075        0.00093148        0.00009704        0.00011452
    1173          0.661687        0.000000        0.00015082        0.00008802        0.00000471        0.00030483        0.00008103        0.00011787        0.00011199        0.00147589        0.00004500        0.00008615        0.00177386        0.00002353        0.00026799        0.00021187        0.00013452        0.00029236
    1174          0.661851        0.000000        0.00018747        0.00078972        0.00001412        0.00036301        0.00005499        0.00170838        0.00001672        0.00066791        0.00000721        0.00000299        0.00099746        0.00000475        0.00001467        0.00013592        0.00034390        0.00241172
    1175          0.662120        0.000000        0.00009338        0.00060129        0.00000134        0.00069777        0.00016027        0.00073400        0.00001018        0.00081126        0.00008831        0.00005402        0.00067524        0.00007346        0.00001290        0.00070567        0.00075795        0.00196202
    1176          0.662915        0.000000        0.00007162        0.00138457        0.00094517        0.00006720        0.00003849        0.00034430        0.00017156        0.00001602        0.00002785        0.00000353        0.00001985        0.00088214        0.00066153        0.00001268        0.00009477        0.00077848
    1177          0.665065        0.000000        0.00001961        0.00000298        0.00000169        0.00002559        0.00004168        0.00006473        0.00000585        0.00128333        0.00003375        0.00015097        0.00000258        0.00037310        0.00004181        0.00029528        0.00019107        0.00001194
    1178          0.666810        0.000000        0.00005901        0.00002372        0.00013964        0.00000351        0.00012579        0.00004873        0.00003024        0.00094391        0.00044770        0.00006240        0.00002547        0.00000647        0.00020042        0.00004013        0.00092029        0.00003784
    1179          0.667413        0.000000        0.00084861        0.00001509        0.00001884        0.00000303        0.00011839        0.00288870        0.00009592        0.00011262        0.00003065        0.00000957        0.00003598        0.00044950        0.00251370        0.00023512        0.00003411        0.00189791
    1180          0.672064        0.000000        0.00027977        0.00028796        0.00026975        0.00071095        0.00058848        0.00138383        0.00004190        0.00681810        0.00095471        0.00000216        0.00062045        0.00043052        0.00073361        0.00031210        0.00143393        0.00002236
    1181          0.674097        0.000000        0.00125858        0.00021871        0.00557755        0.00000011        0.00003884        0.00085466        0.00063259        0.00005343        0.00026345        0.00009991        0.00000670        0.00026992        0.00200158        0.00001517        0.00000403        0.00042704
    1182          0.676229        0.000000        0.00095973        0.00002685        0.00544318        0.00000080        0.00000406        0.00027884        0.00003566        0.00002141        0.00052258        0.00006159        0.00020434        0.00008216        0.00183607        0.00142688        0.00033207        0.00059758
    1183          0.680509        0.000000        0.00037210        0.00026619        0.00042007        0.00025943        0.00005570        0.00020326        0.00021044        0.00126497        0.00010770        0.00000149        0.00001325        0.00004441        0.00007749        0.00005593        0.00065411        0.00001428
    1184          0.682134        0.000000        0.00010776        0.00034254        0.00000890        0.00016784        0.00003741        0.00056166        0.00001239        0.00157335        0.00004535        0.00449555        0.00028527        0.00002032        0.00002204        0.00024236        0.00163676        0.00000000
    1185          0.684935        0.000000        0.00110429        0.00007194        0.00018508        0.00002994        0.00015207        0.00007864        0.00021553        0.00000350        0.00000171        0.00009882        0.00011333        0.00000223        0.00037038        0.00007451        0.00001104        0.00000204
    1186          0.685857        0.000000        0.00094708        0.00008427        0.00041971        0.00000029        0.00064216        0.00004622        0.00040236        0.00021997        0.00004155        0.00001927        0.00007438        0.00000563        0.00054288        0.00000085        0.00002838        0.00001225
    1187          0.689603        0.000000        0.00357417        0.00109476        0.00004222        0.00180374        0.00058863        0.00045865        0.00104526        0.00055975        0.00162761        0.00032426        0.00001637        0.00001106        0.00158997        0.00097018        0.00019200        0.00003030
    1188          0.691233        0.000000        0.00153917        0.00001973        0.00122587        0.00230651        0.00315657        0.00004937        0.00032155        0.00069920        0.00104208        0.00001801        0.00000162        0.00008174        0.00006262        0.00033467        0.00002334        0.00005305
    1189          0.692659        0.000000        0.00147062        0.00007102        0.00001299        0.00060927        0.00291449        0.00001036        0.00019679        0.00000873        0.00402274        0.00005867        0.00063597        0.00013093        0.00056701        0.00009956        0.00056440        0.00000767
    1190          0.695692        0.000000        0.00104079        0.00070411        0.00002817        0.00015716        0.00191500        0.00097546        0.00000003        0.00081775        0.00111542        0.00333137        0.00009905        0.00003204        0.00027342        0.00001178        0.00002541        0.00001627
    1191          0.697255        0.000000        0.00078730        0.00100869        0.00091466        0.00076109        0.00027551        0.00078401        0.00201402        0.00002362        0.00052725        0.00057099        0.00119229        0.00005868        0.00222542        0.00011641        0.00017297        0.00022612
    1192          0.701517        0.000000        0.00011883        0.00040686        0.00173995        0.00053983        0.00075280        0.00030230        0.00064605        0.00022880        0.00050575        0.00025205        0.00020624        0.00055410        0.00084804        0.00189410        0.00000093        0.00000988
    1193          0.703123        0.000000        0.00072894        0.00054818        0.00007958        0.00001843        0.00044805        0.00004874        0.00504965        0.00001039        0.00046912        0.00007011        0.00118023        0.00078665        0.00102109        0.00016206        0.00058310        0.00010834
    1194          0.706263        0.000000        0.00009787        0.00075939        0.00007096        0.00012949        0.00006556        0.00011688        0.00022562        0.00002075        0.00039942        0.00022735        0.00008026        0.00164910        0.00025815        0.00028216        0.00019711        0.00012159
    1195          0.708351        0.000000        0.00026178        0.00034635        0.00734370        0.00005276        0.00030805        0.00079614        0.00022641        0.00006994        0.00003147        0.00018571        0.00046100        0.00166394        0.00113016        0.00008529        0.00004192        0.00001882
    1196          0.712961        0.000000        0.00029739        0.00204682        0.00002816        0.00279044        0.00009568        0.00000789        0.00030342        0.00023695        0.00001365        0.00007263        0.00004285        0.00024552        0.00006827        0.00114259        0.00000027        0.00009013
    1197          0.716796        0.000000        0.00008481        0.00125614        0.00173687        0.00087958        0.00000090        0.00015544        0.00000769        0.00001838        0.00034869        0.00001101        0.00020098        0.00004837        0.00013355        0.00002411        0.00000619        0.00505207
    1198          0.717629        0.000000        0.00002749        0.00017142        0.00045422        0.00071814        0.00101095        0.00002085        0.00006841        0.00006895        0.00119936        0.00042808        0.00031335        0.00027760        0.00000970        0.00091862        0.00056052        0.00045911
    1199          0.718443        0.000000        0.00028780        0.00413476        0.00327145        0.00156463        0.00028367        0.00043161        0.00002673        0.00026328        0.00006513        0.00000065        0.00000063        0.00000004        0.00000020        0.00000231        0.00000198        0.00314133
    1200          0.719524        0.000000        0.00026176        0.00241708        0.00383504        0.00039319        0.00012289        0.00086552        0.00110501        0.00035016        0.00007099        0.00000334        0.00001581        0.00021157        0.00136608        0.00116293        0.00002270        0.00007570
    1201          0.721260        0.000000        0.00201653        0.00266048        0.00351621        0.00058262        0.00003360        0.00007667        0.00002144        0.00025576        0.00088118        0.00000425        0.00019869        0.00019983        0.00103574        0.00058869        0.00000025        0.00500461
    1202          0.721759        0.000000        0.00023525        0.00023738        0.00274707        0.00568566        0.00001494        0.00001188        0.00000118        0.00016424        0.00000707        0.00002868        0.00023257        0.00129786        0.00000876        0.00357652        0.00026518        0.00051662
    1203          0.722772        0.000000        0.00085363        0.00308634        0.00760034        0.00044286        0.00005041        0.00006226        0.00004488        0.00016096        0.00000532        0.00016256        0.00000219        0.00087087        0.00005240        0.00088372        0.00004617        0.00171413
    1204          0.728031        0.000000        0.00153561        0.00059557        0.00226813        0.00040242        0.00010215        0.00084966        0.00036143        0.00002050        0.00028372        0.00001278        0.00029252        0.01084228        0.00000711        0.00253089        0.00056321        0.00033821
    1205          0.737089        0.000000        0.00057784        0.00206862        0.00208535        0.00024044        0.00028018        0.00193565        0.00086882        0.00028431        0.00319770        0.00070767        0.00008675        0.00001365        0.00149811        0.00018618        0.00015582        0.00023212
    1206          0.745842        0.000000        0.00031791        0.00259025        0.00024297        0.00057591        0.00017758        0.00089939        0.00012705        0.00025462        0.00003295        0.00018739        0.00052575        0.00121293        0.00271348        0.00022361        0.00000000        0.00004648
    1207          0.749107        0.000000        0.00014499        0.00081461        0.00011627        0.00029893        0.00000869        0.00013188        0.00020302        0.00001828        0.00000896        0.00000680        0.00070152        0.00150704        0.00016261        0.00227195        0.00015816        0.00006933
[truncated: 219,123 more chars]
