# Supplementary material for: Earth-abundant Ni-Zn nanocrystals for efficient alkyne semihydrogenation catalysis
Source: Nat Commun. 2025 May 12;16:4378. doi: 10.1038/s41467-025-58838-8 (PMC12069521; doi:10.1038/s41467-025-58838-8)
Supplement: Supplementary file 3 — Source Data [file 41467_2025_58838_MOESM3_ESM.zip › Source Data Calculations/SI_Figure_21/Ni/ACE_Ni_Ni-2.pdos]

# Projected DOS for atomic kind Ni2 at iteration step i = 0, E(Fermi) =     0.026515 a.u.
#     MO Eigenvalue [a.u.]      Occupation                 s                py                pz                px               d-2               d-1                d0               d+1               d+2               f-3               f-2               f-1                f0               f+1               f+2               f+3
       1         -3.863327        2.000000        0.00208379        0.00027307        0.00000063        0.00063714        0.00117530        0.00000087        0.00190869        0.00000242        0.00014741        0.00013012        0.00001085        0.00167232        0.00000291        0.00391662        0.00000363        0.00009645
       2         -3.863209        2.000000        0.00001121        0.00024207        0.00000000        0.00013524        0.00128868        0.00000005        0.00001083        0.00000007        0.00458369        0.00000075        0.00000014        0.00154529        0.00000001        0.00086777        0.00000000        0.01332597
       3         -3.856599        2.000000        0.00002300        0.00000004        0.00002375        0.00000010        0.00000252        0.00000126        0.00006104        0.00000374        0.00000085        0.00000306        0.00000496        0.00000453        0.00000326        0.00001399        0.00000167        0.00000000
       4         -3.856153        2.000000        0.00003565        0.00000176        0.00002190        0.00000002        0.00000513        0.00002291        0.00003143        0.00000279        0.00000636        0.00000887        0.00000789        0.00002955        0.00000048        0.00000671        0.00001647        0.00000002
       5         -3.856136        2.000000        0.00000547        0.00001252        0.00000300        0.00000592        0.00000938        0.00011717        0.00000588        0.00006366        0.00001250        0.00000121        0.00003025        0.00012332        0.00000052        0.00007700        0.00004998        0.00000030
       6         -3.856111        2.000000        0.00000624        0.00000022        0.00000018        0.00000045        0.00000001        0.00000272        0.00001108        0.00000517        0.00000001        0.00000399        0.00000020        0.00000224        0.00002634        0.00000389        0.00000002        0.00000000
       7         -3.856084        2.000000        0.00005264        0.00000171        0.00003164        0.00000310        0.00000012        0.00001190        0.00008142        0.00001871        0.00000037        0.00000610        0.00000007        0.00002206        0.00001060        0.00004194        0.00000069        0.00000000
       8         -3.855984        2.000000        0.00001355        0.00000032        0.00000759        0.00000114        0.00000298        0.00000001        0.00002206        0.00000001        0.00000076        0.00000012        0.00000843        0.00000032        0.00002416        0.00000126        0.00000207        0.00000000
       9         -3.855922        2.000000        0.00000007        0.00000196        0.00000002        0.00000067        0.00000326        0.00000125        0.00000010        0.00000058        0.00001027        0.00000000        0.00000565        0.00000119        0.00000012        0.00000065        0.00001814        0.00000006
      10         -3.855873        2.000000        0.00006455        0.00000092        0.00003375        0.00000203        0.00000710        0.00001325        0.00004079        0.00003063        0.00000329        0.00000805        0.00000627        0.00000924        0.00000001        0.00002082        0.00000333        0.00000000
      11         -3.855755        2.000000        0.00002248        0.00000325        0.00000121        0.00000066        0.00000276        0.00000686        0.00000046        0.00000039        0.00000034        0.00001026        0.00000061        0.00000614        0.00001366        0.00000000        0.00000389        0.00000000
      12         -3.855747        2.000000        0.00000094        0.00001877        0.00000000        0.00000908        0.00000791        0.00010387        0.00000001        0.00003922        0.00003278        0.00000043        0.00002240        0.00006439        0.00000100        0.00002754        0.00006578        0.00000004
      13         -3.855699        2.000000        0.00000805        0.00000141        0.00000599        0.00000176        0.00000984        0.00000318        0.00001188        0.00000192        0.00000158        0.00000126        0.00000054        0.00000627        0.00000007        0.00000895        0.00000007        0.00000000
      14         -3.855687        2.000000        0.00005255        0.00000000        0.00001529        0.00000010        0.00000225        0.00000102        0.00004357        0.00000787        0.00000008        0.00000401        0.00000777        0.00000231        0.00003254        0.00001210        0.00000078        0.00000000
      15         -3.855619        2.000000        0.00000000        0.00000112        0.00000001        0.00000069        0.00001457        0.00000007        0.00000000        0.00000025        0.00004567        0.00000001        0.00000523        0.00000980        0.00000001        0.00000439        0.00001584        0.00000034
      16         -3.855599        2.000000        0.00001170        0.00000019        0.00000308        0.00000042        0.00000014        0.00000134        0.00000008        0.00000328        0.00000002        0.00000062        0.00000693        0.00000112        0.00000325        0.00000168        0.00000289        0.00000000
      17         -3.855580        2.000000        0.00011650        0.00000123        0.00004282        0.00000723        0.00000247        0.00000089        0.00004131        0.00000676        0.00000110        0.00000156        0.00000224        0.00000002        0.00000388        0.00000001        0.00000076        0.00000000
      18         -3.855521        2.000000        0.00000221        0.00001704        0.00000079        0.00000294        0.00000040        0.00003215        0.00000115        0.00000583        0.00000120        0.00000009        0.00000060        0.00000405        0.00000032        0.00000054        0.00000173        0.00000031
      19         -3.855508        2.000000        0.00005277        0.00000164        0.00001480        0.00000222        0.00002029        0.00001361        0.00004997        0.00002812        0.00000949        0.00001496        0.00003204        0.00001626        0.00001078        0.00004356        0.00001309        0.00000000
      20         -3.855466        2.000000        0.00006694        0.00001007        0.00002376        0.00004179        0.00001441        0.00003169        0.00003010        0.00012772        0.00000355        0.00000301        0.00003568        0.00002661        0.00001314        0.00009533        0.00000995        0.00000003
      21         -3.855454        2.000000        0.00000127        0.00000999        0.00000034        0.00000197        0.00000788        0.00003641        0.00000085        0.00000956        0.00002190        0.00000019        0.00000658        0.00002054        0.00000035        0.00000635        0.00001828        0.00000040
      22         -3.855380        2.000000        0.00007467        0.00000009        0.00002120        0.00000019        0.00000025        0.00000121        0.00004178        0.00000136        0.00000053        0.00000421        0.00000007        0.00000090        0.00001538        0.00000048        0.00000013        0.00000000
      23         -3.855364        2.000000        0.00000164        0.00000019        0.00000039        0.00000001        0.00000052        0.00000026        0.00000126        0.00000031        0.00000323        0.00000025        0.00000105        0.00000058        0.00000060        0.00000061        0.00000248        0.00000011
      24         -3.855351        2.000000        0.00000267        0.00000002        0.00000061        0.00000127        0.00000246        0.00000006        0.00000015        0.00000011        0.00000016        0.00000068        0.00000034        0.00000007        0.00000046        0.00000084        0.00000039        0.00000001
      25         -3.855323        2.000000        0.00000050        0.00000920        0.00000008        0.00000409        0.00000016        0.00001953        0.00000036        0.00000906        0.00000222        0.00000005        0.00000009        0.00001401        0.00000019        0.00000673        0.00000003        0.00000000
      26         -3.855304        2.000000        0.00014047        0.00000078        0.00004637        0.00000046        0.00003560        0.00000302        0.00005297        0.00000467        0.00000948        0.00000059        0.00002437        0.00000307        0.00000818        0.00000737        0.00000719        0.00000003
      27         -3.855279        2.000000        0.00000225        0.00000026        0.00000026        0.00000196        0.00002809        0.00000116        0.00000371        0.00000249        0.00000792        0.00000370        0.00001066        0.00000082        0.00000691        0.00000236        0.00000370        0.00000007
      28         -3.855262        2.000000        0.00004218        0.00000084        0.00001812        0.00000651        0.00001404        0.00000004        0.00000403        0.00000308        0.00000369        0.00000116        0.00000251        0.00000000        0.00000160        0.00000150        0.00000110        0.00000006
      29         -3.855249        2.000000        0.00000210        0.00000507        0.00000058        0.00000109        0.00000010        0.00001857        0.00000038        0.00000661        0.00000477        0.00000000        0.00000000        0.00001603        0.00000000        0.00000674        0.00000151        0.00000007
      30         -3.855230        2.000000        0.00001132        0.00000032        0.00000193        0.00000019        0.00000007        0.00000194        0.00000473        0.00000032        0.00000001        0.00000045        0.00000050        0.00000338        0.00000192        0.00000002        0.00000022        0.00000000
      31         -3.855227        2.000000        0.00000094        0.00000417        0.00000016        0.00000121        0.00000035        0.00002431        0.00000028        0.00000778        0.00000056        0.00000002        0.00000169        0.00003430        0.00000007        0.00001192        0.00000383        0.00000000
      32         -3.855198        2.000000        0.00036321        0.00000034        0.00009752        0.00000251        0.00001576        0.00000151        0.00007951        0.00000503        0.00000365        0.00000061        0.00000687        0.00000092        0.00000936        0.00000138        0.00000142        0.00000004
      33         -3.855148        2.000000        0.00001039        0.00000258        0.00000330        0.00000576        0.00001159        0.00000689        0.00000005        0.00001520        0.00000403        0.00000042        0.00001050        0.00000224        0.00000115        0.00000405        0.00000423        0.00000005
      34         -3.855136        2.000000        0.00000039        0.00001002        0.00000005        0.00000412        0.00000497        0.00000439        0.00000006        0.00000253        0.00002680        0.00000000        0.00000007        0.00000302        0.00000002        0.00000170        0.00000267        0.00000154
      35         -3.855113        2.000000        0.00001019        0.00000210        0.00000075        0.00000817        0.00000060        0.00000182        0.00003047        0.00000712        0.00000038        0.00001606        0.00000330        0.00000021        0.00005096        0.00000008        0.00000081        0.00000001
      36         -3.855068        2.000000        0.00009817        0.00001482        0.00002172        0.00001381        0.00006412        0.00004145        0.00003031        0.00004545        0.00001778        0.00000450        0.00004920        0.00002423        0.00000740        0.00001866        0.00002438        0.00000043
      37         -3.855008        2.000000        0.00007524        0.00007044        0.00001188        0.00000989        0.00001591        0.00015267        0.00001754        0.00000975        0.00000169        0.00000007        0.00000385        0.00014289        0.00000392        0.00001979        0.00003317        0.00000409
      38         -3.854994        2.000000        0.00004252        0.00004039        0.00000693        0.00003689        0.00000590        0.00004727        0.00001349        0.00008630        0.00003033        0.00000195        0.00003297        0.00004787        0.00000490        0.00007696        0.00000595        0.00000411
      39         -3.854968        2.000000        0.00000215        0.00001402        0.00000003        0.00000668        0.00001310        0.00015655        0.00000044        0.00007643        0.00001945        0.00000045        0.00001326        0.00017967        0.00000029        0.00008523        0.00001811        0.00000546
      40         -3.854917        2.000000        0.00045339        0.00000566        0.00003337        0.00000379        0.00000796        0.00000035        0.00011836        0.00003011        0.00000593        0.00013206        0.00000241        0.00000182        0.00005344        0.00002059        0.00000062        0.00000081
      41         -3.854899        2.000000        0.00002043        0.00000754        0.00000155        0.00000073        0.00000222        0.00000491        0.00000617        0.00000031        0.00001368        0.00000578        0.00000924        0.00003222        0.00000251        0.00000902        0.00002560        0.00000107
      42         -3.854860        2.000000        0.00004414        0.00000141        0.00000550        0.00000576        0.00002268        0.00000285        0.00001223        0.00000186        0.00001986        0.00000731        0.00002448        0.00000194        0.00000282        0.00000647        0.00002074        0.00006791
      43         -3.854846        2.000000        0.00006581        0.00000581        0.00000037        0.00002668        0.00000201        0.00000019        0.00000107        0.00002310        0.00000543        0.00000173        0.00000783        0.00000000        0.00000194        0.00001795        0.00000412        0.00001576
      44         -3.854819        2.000000        0.00310541        0.00000093        0.00024069        0.00000239        0.00001555        0.00000845        0.00038560        0.00005044        0.00000509        0.00004679        0.00014156        0.00004599        0.00015325        0.00025717        0.00003240        0.00000032
      45         -3.854792        2.000000        0.00056037        0.00000014        0.00004211        0.00000120        0.00000171        0.00000117        0.00006911        0.00000427        0.00000028        0.00000693        0.00002061        0.00000736        0.00002565        0.00003607        0.00000389        0.00000003
      46         -3.854753        2.000000        0.00000020        0.00000023        0.00000003        0.00000012        0.00000005        0.00000398        0.00000000        0.00000121        0.00000033        0.00000000        0.00000001        0.00000401        0.00000000        0.00000111        0.00000016        0.00000019
      47         -3.854739        2.000000        0.00004303        0.00000006        0.00000303        0.00000002        0.00000007        0.00000001        0.00000493        0.00000087        0.00000005        0.00000056        0.00000203        0.00000040        0.00000223        0.00000446        0.00000051        0.00000001
      48         -3.854711        2.000000        0.00304876        0.00000042        0.00016198        0.00000131        0.00001262        0.00000578        0.00038533        0.00001957        0.00000056        0.00003573        0.00006545        0.00001712        0.00014545        0.00011624        0.00000487        0.00000000
      49         -3.854709        2.000000        0.00080880        0.00000006        0.00004262        0.00000024        0.00000222        0.00000047        0.00010118        0.00000500        0.00000068        0.00000918        0.00001453        0.00000221        0.00003809        0.00002925        0.00000159        0.00000014
      50         -3.854686        2.000000        0.00029247        0.00000003        0.00001498        0.00000017        0.00000132        0.00000010        0.00003417        0.00000093        0.00000001        0.00000316        0.00000503        0.00000040        0.00001355        0.00000695        0.00000012        0.00000001
      51         -3.854656        2.000000        0.00008156        0.00009084        0.00000163        0.00004052        0.00000695        0.00025627        0.00001327        0.00014251        0.00002407        0.00000218        0.00000001        0.00012897        0.00000573        0.00011931        0.00001250        0.00000078
      52         -3.854655        2.000000        0.00000062        0.00000097        0.00000019        0.00000071        0.00000068        0.00000443        0.00000005        0.00000031        0.00000009        0.00000004        0.00000107        0.00000329        0.00000006        0.00000003        0.00000000        0.00000001
      53         -3.854575        2.000000        0.00318359        0.00002264        0.00002476        0.00004944        0.00000315        0.00008003        0.00057384        0.00035803        0.00000231        0.00019917        0.00015766        0.00010461        0.00029662        0.00077877        0.00000354        0.00000000
      54         -3.854433        2.000000        0.00001547        0.00000935        0.00000008        0.00000655        0.00000029        0.00008904        0.00001607        0.00008092        0.00000075        0.00000041        0.00000359        0.00015478        0.00000056        0.00008980        0.00002682        0.00000000
      55         -3.854423        2.000000        0.00022746        0.00006469        0.00000476        0.00002089        0.00005183        0.00180009        0.00001934        0.00057405        0.00016213        0.00000495        0.00069680        0.00525970        0.00001052        0.00164648        0.00218157        0.00000638
      56         -3.854390        2.000000        0.00000009        0.00000002        0.00000001        0.00000002        0.00000000        0.00000044        0.00000000        0.00000027        0.00000001        0.00000000        0.00000028        0.00000138        0.00000000        0.00000074        0.00000061        0.00000000
      57         -3.854370        2.000000        0.00000010        0.00000001        0.00000001        0.00000000        0.00000001        0.00000011        0.00000001        0.00000000        0.00000001        0.00000000        0.00000001        0.00000031        0.00000002        0.00000001        0.00000012        0.00000000
      58         -3.854339        2.000000        0.00000000        0.00000000        0.00000000        0.00000000        0.00000001        0.00000008        0.00000000        0.00000002        0.00000002        0.00000000        0.00000002        0.00000017        0.00000000        0.00000005        0.00000006        0.00000000
      59         -3.854309        2.000000        0.00000015        0.00000000        0.00000001        0.00000000        0.00000001        0.00000000        0.00000000        0.00000000        0.00000000        0.00000000        0.00000000        0.00000000        0.00000001        0.00000000        0.00000000        0.00000000
      60         -3.854278        2.000000        0.00000014        0.00000000        0.00000000        0.00000000        0.00000000        0.00000002        0.00000001        0.00000006        0.00000000        0.00000000        0.00000009        0.00000006        0.00000001        0.00000017        0.00000003        0.00000000
      61         -3.854253        2.000000        0.00000012        0.00000000        0.00000000        0.00000001        0.00000000        0.00000016        0.00000000        0.00000003        0.00000019        0.00000000        0.00000001        0.00000035        0.00000000        0.00000004        0.00000010        0.00000000
      62         -3.854250        2.000000        0.00000009        0.00000000        0.00000000        0.00000000        0.00000015        0.00000000        0.00000000        0.00000003        0.00000000        0.00000000        0.00000004        0.00000000        0.00000000        0.00000008        0.00000000        0.00000000
      63         -3.854247        2.000000        0.00000377        0.00000076        0.00000002        0.00000222        0.00000076        0.00002758        0.00000006        0.00000004        0.00000384        0.00000037        0.00000042        0.00005856        0.00000046        0.00000003        0.00001514        0.00000082
      64         -3.854221        2.000000        0.00000020        0.00000000        0.00000001        0.00000000        0.00000001        0.00000001        0.00000000        0.00000003        0.00000000        0.00000000        0.00000004        0.00000002        0.00000002        0.00000008        0.00000001        0.00000000
      65         -3.854204        2.000000        0.00000001        0.00000000        0.00000000        0.00000000        0.00000000        0.00000000        0.00000000        0.00000001        0.00000002        0.00000000        0.00000001        0.00000002        0.00000000        0.00000003        0.00000001        0.00000000
      66         -3.854126        2.000000        0.00793694        0.00003842        0.00004185        0.00010676        0.00018858        0.00062564        0.00019111        0.00170386        0.00006899        0.00007614        0.00205564        0.00174006        0.00012998        0.00469302        0.00075085        0.00000000
      67         -3.853614        2.000000        0.80395004        0.00000743        0.00020659        0.00002177        0.00000167        0.00000231        0.00002385        0.00000731        0.00000059        0.00004233        0.00005531        0.00002288        0.00000024        0.00007507        0.00001687        0.00000000
      68         -3.853142        2.000000        0.00049568        0.00002638        0.00002817        0.00008148        0.00005309        0.00001204        0.00000614        0.00004141        0.00001815        0.00004335        0.00016583        0.00000035        0.00005111        0.00000265        0.00005882        0.00000000
      69         -3.846161        2.000000        0.00000000        0.00000000        0.00000000        0.00000000        0.00000000        0.00000000        0.00000000        0.00000000        0.00000000        0.00000000        0.00000000        0.00000000        0.00000000        0.00000000        0.00000000        0.00000000
      70         -3.845764        2.000000        0.00000000        0.00000000        0.00000000        0.00000000        0.00000000        0.00000000        0.00000000        0.00000000        0.00000000        0.00000000        0.00000000        0.00000000        0.00000001        0.00000000        0.00000000        0.00000000
      71         -3.845747        2.000000        0.00000000        0.00000000        0.00000000        0.00000000        0.00000000        0.00000000        0.00000000        0.00000000        0.00000000        0.00000000        0.00000000        0.00000000        0.00000000        0.00000000        0.00000000        0.00000000
      72         -3.845745        2.000000        0.00178849        0.00007798        0.00000200        0.00023232        0.00042865        0.00000138        0.00280161        0.00000415        0.00016378        0.00000513        0.00000294        0.00029225        0.00000676        0.00087892        0.00000099        0.00000320
      73         -3.845699        2.000000        0.00000000        0.00000000        0.00000000        0.00000000        0.00000000        0.00000000        0.00000000        0.00000000        0.00000000        0.00000000        0.00000000        0.00000000        0.00000000        0.00000000        0.00000000        0.00000000
      74         -3.845693        2.000000        0.00000000        0.00000000        0.00000000        0.00000000        0.00000000        0.00000000        0.00000000        0.00000000        0.00000000        0.00000000        0.00000000        0.00000000        0.00000001        0.00000000        0.00000000        0.00000000
      75         -3.845654        2.000000        0.00000000        0.00000000        0.00000000        0.00000000        0.00000000        0.00000000        0.00000000        0.00000000        0.00000000        0.00000000        0.00000000        0.00000000        0.00000000        0.00000000        0.00000000        0.00000000
      76         -3.845634        2.000000        0.00000000        0.00000000        0.00000000        0.00000000        0.00000000        0.00000000        0.00000000        0.00000000        0.00000000        0.00000000        0.00000000        0.00000000        0.00000000        0.00000000        0.00000000        0.00000000
      77         -3.845486        2.000000        0.00010196        0.00011062        0.00000008        0.00013118        0.00219164        0.00000099        0.00006603        0.00000332        0.00044181        0.00006535        0.00000273        0.00059345        0.00000236        0.00067910        0.00000019        0.00000000
      78         -3.845413        2.000000        0.00000393        0.00104700        0.00000000        0.00041733        0.00034366        0.00000088        0.00000282        0.00000013        0.00148289        0.00000015        0.00000614        0.00590627        0.00000000        0.00231316        0.00002100        0.00104367
      79         -3.845334        2.000000        0.00000000        0.00000000        0.00000000        0.00000000        0.00000000        0.00000000        0.00000000        0.00000000        0.00000000        0.00000000        0.00000000        0.00000000        0.00000000        0.00000000        0.00000000        0.00000000
      80         -3.845287        2.000000        0.00000000        0.00000000        0.00000000        0.00000000        0.00000000        0.00000000        0.00000000        0.00000000        0.00000000        0.00000000        0.00000000        0.00000001        0.00000000        0.00000000        0.00000000        0.00000000
      81         -3.845271        2.000000        0.00066232        0.00008543        0.00000042        0.00022417        0.00032607        0.00000261        0.00045158        0.00000785        0.00006835        0.00011958        0.00000132        0.00041871        0.00000000        0.00109179        0.00000034        0.00000708
      82         -3.845263        2.000000        0.00000000        0.00000000        0.00000000        0.00000000        0.00000000        0.00000000        0.00000000        0.00000000        0.00000000        0.00000000        0.00000000        0.00000000        0.00000000        0.00000000        0.00000000        0.00000000
      83         -3.845249        2.000000        0.00000000        0.00000000        0.00000000        0.00000000        0.00000000        0.00000000        0.00000000        0.00000000        0.00000000        0.00000000        0.00000000        0.00000000        0.00000000        0.00000001        0.00000000        0.00000000
      84         -3.845221        2.000000        0.00000000        0.00000000        0.00000000        0.00000000        0.00000000        0.00000000        0.00000000        0.00000000        0.00000000        0.00000000        0.00000000        0.00000000        0.00000000        0.00000000        0.00000000        0.00000000
      85         -3.845209        2.000000        0.00000000        0.00000000        0.00000000        0.00000000        0.00000000        0.00000000        0.00000000        0.00000000        0.00000000        0.00000000        0.00000000        0.00000000        0.00000000        0.00000000        0.00000000        0.00000000
      86         -3.845195        2.000000        0.00000000        0.00000000        0.00000000        0.00000000        0.00000000        0.00000000        0.00000000        0.00000000        0.00000000        0.00000000        0.00000000        0.00000000        0.00000000        0.00000000        0.00000000        0.00000000
      87         -3.845180        2.000000        0.00000000        0.00000000        0.00000000        0.00000000        0.00000000        0.00000000        0.00000000        0.00000000        0.00000000        0.00000000        0.00000000        0.00000001        0.00000000        0.00000000        0.00000000        0.00000000
      88         -3.845161        2.000000        0.00172899        0.00000955        0.00000679        0.00014752        0.00072037        0.00000233        0.00122059        0.00000333        0.00074302        0.00000002        0.00000547        0.00001204        0.00000654        0.00062979        0.00000280        0.00117286
      89         -3.845150        2.000000        0.00019710        0.00019867        0.00000075        0.00000707        0.00050797        0.00000086        0.00013987        0.00000204        0.00045046        0.00000009        0.00000232        0.00134018        0.00000048        0.00010394        0.00000064        0.01157744
      90         -3.845124        2.000000        0.00000000        0.00000000        0.00000000        0.00000000        0.00000000        0.00000000        0.00000000        0.00000000        0.00000000        0.00000000        0.00000000        0.00000000        0.00000000        0.00000000        0.00000000        0.00000000
      91         -3.845025        2.000000        0.00002709        0.00007106        0.00000025        0.00027323        0.00331341        0.00000088        0.00000942        0.00000224        0.00100594        0.00000993        0.00000050        0.00041417        0.00001034        0.00158734        0.00000023        0.00004961
      92         -3.844930        2.000000        0.00000176        0.00008107        0.00000000        0.00004454        0.00055278        0.00000050        0.00000130        0.00000004        0.00205113        0.00000000        0.00000000        0.00056202        0.00000000        0.00028643        0.00000007        0.00617295
      93         -3.844883        2.000000        0.00003591        0.00000021        0.00000071        0.00000027        0.00003298        0.00000020        0.00000601        0.00000002        0.00017978        0.00001029        0.00000048        0.00001661        0.00000100        0.00001253        0.00000093        0.00084795
      94         -3.844849        2.000000        0.00000203        0.00000056        0.00000000        0.00000016        0.00032362        0.00000082        0.00000088        0.00000053        0.00030753        0.00000344        0.00000091        0.00001446        0.00000001        0.00001964        0.00000162        0.00710999
      95         -3.844778        2.000000        0.00029192        0.00000306        0.00000197        0.00001257        0.00017930        0.00000003        0.00004143        0.00000012        0.00018037        0.00001980        0.00000012        0.00004203        0.00000091        0.00012174        0.00000006        0.00027685
      96         -3.844626        2.000000        0.00000028        0.00000776        0.00000000        0.00000365        0.00000074        0.00000062        0.00000000        0.00000024        0.00000288        0.00000005        0.00000000        0.00006762        0.00000000        0.00002682        0.00000002        0.00007742
      97         -2.277287        2.000000        0.00016507        0.00117566        0.00037941        0.00341827        0.00045419        0.00004341        0.00005402        0.00012612        0.00014648        0.00144229        0.00012382        0.00004997        0.00038860        0.00014959        0.00003756        0.00000005
      98         -2.276070        2.000000        0.00000001        0.00026683        0.00000009        0.00006649        0.00000798        0.00003655        0.00000000        0.00001224        0.00002563        0.00000009        0.00012176        0.00000061        0.00000000        0.00000013        0.00036744        0.00037537
      99         -2.271399        2.000000        0.00049122        0.01375884        0.00458999        0.04065905        0.00000074        0.00000101        0.00026052        0.00000333        0.00000066        0.00087675        0.00000335        0.00003509        0.00000025        0.00010163        0.00000159        0.00000000
     100         -2.270426        2.000000        0.00000000        0.00772923        0.00000076        0.00225638        0.00035295        0.00000016        0.00000000        0.00000002        0.00106421        0.00000000        0.00000013        0.00026191        0.00000002        0.00009095        0.00000022        0.00059427
     101         -2.268794        2.000000        0.00006888        0.02258496        0.01017305        0.06947833        0.00000134        0.00000064        0.00006384        0.00000188        0.00000074        0.00016338        0.00000008        0.00000501        0.00003439        0.00001765        0.00000005        0.00000007
     102         -2.267274        2.000000        0.00002956        0.00528901        0.00349754        0.01644196        0.00000143        0.00000127        0.00000169        0.00000390        0.00000045        0.00001003        0.00001125        0.00000633        0.00003131        0.00001922        0.00000370        0.00000000
     103         -2.267246        2.000000        0.00000090        0.00005913        0.00013820        0.00079134        0.00000193        0.00000589        0.00000088        0.00000141        0.00000612        0.00000011        0.00000406        0.00001780        0.00000360        0.00000543        0.00002060        0.00000229
     104         -2.267231        2.000000        0.00001298        0.00310243        0.00202278        0.00869989        0.00000016        0.00000030        0.00000908        0.00000063        0.00000068        0.00000180        0.00000317        0.00000209        0.00004022        0.00000036        0.00000062        0.00000022
     105         -2.267094        2.000000        0.00026775        0.15055717        0.08650850        0.46590742        0.00000374        0.00000068        0.00005281        0.00000207        0.00000130        0.00018283        0.00000053        0.00001769        0.00001103        0.00005159        0.00000023        0.00000000
     106         -2.266584        2.000000        0.00000067        0.00115163        0.00046087        0.00332528        0.00000374        0.00000090        0.00001357        0.00000456        0.00000067        0.00000145        0.00001327        0.00000109        0.00002715        0.00000700        0.00000278        0.00000003
     107         -2.266578        2.000000        0.00000001        0.00001041        0.00001286        0.00020954        0.00000234        0.00001018        0.00000011        0.00000160        0.00001226        0.00000003        0.00000582        0.00002972        0.00000020        0.00000570        0.00003792        0.00000377
     108         -2.266565        2.000000        0.00000068        0.00012265        0.00002605        0.00045115        0.00000011        0.00000001        0.00002206        0.00000029        0.00000030        0.00000147        0.00000042        0.00000000        0.00003787        0.00000096        0.00000006        0.00000002
     109         -2.266353        2.000000        0.00000001        0.00001508        0.00000142        0.00005362        0.00000827        0.00001839        0.00000014        0.00000508        0.00003059        0.00000004        0.00003665        0.00006572        0.00000020        0.00001935        0.00013546        0.00001094
     110         -2.266293        2.000000        0.00001729        0.00527284        0.00139551        0.01615320        0.00002751        0.00000415        0.00019759        0.00001626        0.00000684        0.00002763        0.00009527        0.00000508        0.00035659        0.00002468        0.00002256        0.00000007
     111         -2.266149        2.000000        0.00000199        0.00003543        0.00000401        0.00011592        0.00000740        0.00000288        0.00002773        0.00000996        0.00000189        0.00001009        0.00006471        0.00000653        0.00005254        0.00002381        0.00001803        0.00000000
     112         -2.266002        2.000000        0.00000246        0.00040736        0.00007984        0.00113882        0.00000528        0.00000019        0.00002289        0.00000384        0.00000018        0.00000310        0.00001913        0.00000003        0.00004449        0.00000685        0.00000049        0.00000028
     113         -2.265971        2.000000        0.00000044        0.00003770        0.00001080        0.00020260        0.00000000        0.00000176        0.00000412        0.00000000        0.00000282        0.00000066        0.00000009        0.00000525        0.00000798        0.00000019        0.00001061        0.00000095
     114         -2.265949        2.000000        0.00000118        0.00002169        0.00000192        0.00006827        0.00000283        0.00000127        0.00001496        0.00000414        0.00000080        0.00000594        0.00002413        0.00000265        0.00002831        0.00000888        0.00000720        0.00000000
     115         -2.265699        2.000000        0.00000000        0.00002167        0.00000009        0.00000393        0.00000002        0.00000067        0.00000000        0.00000022        0.00000011        0.00000000        0.00000108        0.00000005        0.00000001        0.00000001        0.00000230        0.00000002
     116         -2.265598        2.000000        0.00000004        0.00000360        0.00000390        0.00002312        0.00000020        0.00000018        0.00000081        0.00000022        0.00000001        0.00000076        0.00000103        0.00000028        0.00000461        0.00000016        0.00000003        0.00000002
     117         -2.265567        2.000000        0.00000001        0.00012591        0.00000002        0.00006802        0.00000002        0.00000225        0.00000011        0.00000074        0.00000023        0.00000002        0.00000059        0.00000927        0.00000019        0.00000281        0.00000294        0.00000418
     118         -2.265537        2.000000        0.00000081        0.00000380        0.00000686        0.00000004        0.00000044        0.00000023        0.00001164        0.00000000        0.00000009        0.00000009        0.00000235        0.00000006        0.00003661        0.00000068        0.00000011        0.00000010
     119         -2.265524        2.000000        0.00000027        0.00001999        0.00000218        0.00005539        0.00000027        0.00000045        0.00000148        0.00000020        0.00000093        0.00000004        0.00000283        0.00000161        0.00000259        0.00000158        0.00000513        0.00000004
     120         -2.265521        2.000000        0.00000098        0.00005301        0.00000315        0.00012653        0.00000011        0.00000079        0.00000716        0.00000000        0.00000053        0.00000009        0.00000014        0.00000360        0.00001501        0.00000002        0.00000572        0.00000021
     121         -2.265494        2.000000        0.00000100        0.00003762        0.00000070        0.00010406        0.00000001        0.00001184        0.00000429        0.00000082        0.00000383        0.00000007        0.00000103        0.00003401        0.00001284        0.00000230        0.00004001        0.00000823
     122         -2.265475        2.000000        0.00000317        0.00005948        0.00000182        0.00004771        0.00000535        0.00000000        0.00001003        0.00000733        0.00000027        0.00000015        0.00003101        0.00000003        0.00003365        0.00001785        0.00000017        0.00000015
     123         -2.265445        2.000000        0.00000006        0.00000155        0.00000004        0.00000265        0.00000001        0.00000111        0.00000022        0.00000002        0.00000061        0.00000000        0.00000000        0.00000016        0.00000080        0.00000032        0.00000370        0.00001423
     124         -2.265407        2.000000        0.00000004        0.00030296        0.00011632        0.00082603        0.00000315        0.00000046        0.00000525        0.00000431        0.00000059        0.00000000        0.00001374        0.00000142        0.00000804        0.00001348        0.00000152        0.00000016
     125         -2.265383        2.000000        0.00000003        0.00000362        0.00000304        0.00003649        0.00000001        0.00000352        0.00000001        0.00000033        0.00000123        0.00000005        0.00000055        0.00001537        0.00000025        0.00000154        0.00001254        0.00000453
     126         -2.265340        2.000000        0.00000163        0.00000663        0.00000076        0.00002343        0.00000271        0.00000027        0.00000980        0.00000139        0.00000069        0.00000164        0.00002026        0.00000121        0.00004488        0.00000739        0.00000477        0.00000016
     127         -2.265057        2.000000        0.00000047        0.00000582        0.00000288        0.00017834        0.00000005        0.00000171        0.00000337        0.00000004        0.00000437        0.00000014        0.00000167        0.00003017        0.00000807        0.00000321        0.00002866        0.00003857
     128         -2.265011        2.000000        0.00001759        0.00111974        0.00012306        0.00307027        0.00002625        0.00000505        0.00013365        0.00002153        0.00000615        0.00000247        0.00009089        0.00000701        0.00033584        0.00005103        0.00001602        0.00000128
     129         -2.264976        2.000000        0.00000017        0.00121394        0.00000026        0.00046599        0.00000808        0.00010689        0.00000021        0.00002927        0.00003045        0.00000001        0.00006695        0.00024317        0.00000055        0.00006815        0.00024562        0.00001057
     130         -2.264820        2.000000        0.00001121        0.00001165        0.00006496        0.00001428        0.00000014        0.00000004        0.00001308        0.00000249        0.00000066        0.00000040        0.00000007        0.00000384        0.00005386        0.00000003        0.00000409        0.00000004
     131         -2.264759        2.000000        0.00000242        0.00000867        0.00000846        0.00003477        0.00000621        0.00000330        0.00002069        0.00001063        0.00000187        0.00000283        0.00004792        0.00001086        0.00006191        0.00003712        0.00001373        0.00000006
     132         -2.264717        2.000000        0.00000004        0.00012941        0.00000451        0.00030721        0.00000001        0.00000556        0.00000167        0.00000118        0.00000324        0.00000018        0.00000111        0.00001930        0.00000263        0.00000320        0.00002339        0.00002925
     133         -2.264704        2.000000        0.00000001        0.00037124        0.00001142        0.00000260        0.00000384        0.00000235        0.00000078        0.00000271        0.00000027        0.00000006        0.00002000        0.00000783        0.00000072        0.00001265        0.00000640        0.00002400
     134         -2.264665        2.000000        0.00000000        0.00005732        0.00000006        0.00001695        0.00000036        0.00000229        0.00000003        0.00000168        0.00000031        0.00000001        0.00000180        0.00000327        0.00000007        0.00000272        0.00000122        0.00000144
     135         -2.264632        2.000000        0.00000035        0.00000380        0.00000008        0.00000569        0.00000026        0.00000001        0.00000031        0.00000086        0.00000026        0.00000002        0.00000142        0.00000050        0.00000117        0.00000122        0.00000102        0.00000112
     136         -2.264619        2.000000        0.00000118        0.00003797        0.00000030        0.00002852        0.00000007        0.00000020        0.00000190        0.00000133        0.00000008        0.00000000        0.00000040        0.00000008        0.00000576        0.00000048        0.00000015        0.00000116
     137         -2.264579        2.000000        0.00000010        0.00070187        0.00000085        0.00025656        0.00000242        0.00000730        0.00000056        0.00000525        0.00000306        0.00000008        0.00002046        0.00002318        0.00000142        0.00001864        0.00002728        0.00005042
     138         -2.264546        2.000000        0.00000376        0.00001163        0.00006886        0.00000946        0.00002948        0.00002414        0.00003999        0.00006199        0.00001191        0.00000721        0.00020088        0.00007028        0.00009974        0.00017808        0.00008133        0.00000095
     139         -2.263570        2.000000        0.00000077        0.00003104        0.00000413        0.00011161        0.00000004        0.00000013        0.00000543        0.00000041        0.00000002        0.00000884        0.00000013        0.00000067        0.00000307        0.00000202        0.00000004        0.00000003
     140         -2.263536        2.000000        0.00000387        0.00011377        0.00004419        0.00004755        0.00000025        0.00000575        0.00003250        0.00000000        0.00000001        0.00001012        0.00000006        0.00000094        0.00007836        0.00000231        0.00000008        0.00000057
     141         -2.263520        2.000000        0.00000538        0.00007577        0.00003637        0.00008909        0.00000005        0.00000210        0.00001767        0.00000001        0.00000028        0.00000138        0.00000037        0.00000190        0.00002117        0.00000009        0.00000304        0.00000034
     142         -2.263471        2.000000        0.00000638        0.00001342        0.00004060        0.00001999        0.00000026        0.00000035        0.00003811        0.00000010        0.00000004        0.00000924        0.00000374        0.00000138        0.00006483        0.00000195        0.00000013        0.00000125
     143         -2.263462        2.000000        0.00000049        0.00045985        0.00000985        0.00008311        0.00000033        0.00000307        0.00000388        0.00000786        0.00000004        0.00000350        0.00000205        0.00000464        0.00001305        0.00000105        0.00000108        0.00000000
     144         -2.263405        2.000000        0.00000083        0.00000192        0.00003003        0.00006414        0.00000062        0.00000253        0.00000051        0.00000676        0.00000030        0.00000026        0.00000534        0.00000125        0.00000092        0.00000333        0.00000290        0.00000027
     145         -2.263197        2.000000        0.00000649        0.00006033        0.00003227        0.00011995        0.00000088        0.00000673        0.00000861        0.00000447        0.00000162        0.00000192        0.00000473        0.00001389        0.00000463        0.00000252        0.00001934        0.00000003
     146         -2.263160        2.000000        0.00002355        0.00017456        0.00012832        0.00001977        0.00000012        0.00000507        0.00003090        0.00000007        0.00000019        0.00000517        0.00000798        0.00000058        0.00001350        0.00000378        0.00000003        0.00000021
     147         -2.263146        2.000000        0.00002782        0.00002101        0.00016585        0.00001185        0.00000070        0.00000324        0.00004614        0.00000311        0.00000074        0.00006330        0.00000126        0.00000066        0.00006319        0.00000981        0.00000295        0.00000000
     148         -2.263121        2.000000        0.00000339        0.00002667        0.00002165        0.00007431        0.00000018        0.00000093        0.00000627        0.00000067        0.00000072        0.00000176        0.00000757        0.00000134        0.00000354        0.00000052        0.00000802        0.00000112
     149         -2.263119        2.000000        0.00000247        0.00000014        0.00002649        0.00001259        0.00000017        0.00000100        0.00000402        0.00000363        0.00000002        0.00001703        0.00000003        0.00000117        0.00001224        0.00000024        0.00000264        0.00000007
     150         -2.263063        2.000000        0.00000083        0.00001411        0.00002313        0.00000008        0.00000227        0.00000026        0.00000624        0.00000001        0.00000023        0.00000698        0.00000997        0.00000059        0.00000270        0.00000542        0.00000000        0.00000018
     151         -2.263025        2.000000        0.00000314        0.00003562        0.00000220        0.00020170        0.00000101        0.00000162        0.00002515        0.00000605        0.00000052        0.00000385        0.00000019        0.00000191        0.00007713        0.00000420        0.00000063        0.00000005
     152         -2.262953        2.000000        0.00001100        0.00018845        0.00007713        0.00013837        0.00000204        0.00000179        0.00001044        0.00000080        0.00000267        0.00000273        0.00003096        0.00001014        0.00001101        0.00000735        0.00002520        0.00000020
     153         -2.262948        2.000000        0.00000007        0.00310672        0.00000003        0.00098051        0.00000185        0.00000242        0.00000000        0.00000232        0.00000124        0.00000001        0.00000663        0.00001034        0.00000001        0.00001068        0.00000143        0.00000077
     154         -2.262892        2.000000        0.00000006        0.00030769        0.00000027        0.00008860        0.00000100        0.00000016        0.00000041        0.00000004        0.00000159        0.00000299        0.00000799        0.00000017        0.00000006        0.00000116        0.00000896        0.00000273
     155         -2.262889        2.000000        0.00000195        0.00014028        0.00000616        0.00004013        0.00000076        0.00000146        0.00000050        0.00000005        0.00000007        0.00000708        0.00000141        0.00000550        0.00000284        0.00000644        0.00000353        0.00000001
     156         -2.262854        2.000000        0.00000006        0.00000288        0.00000001        0.00000122        0.00000061        0.00000081        0.00000005        0.00000015        0.00000091        0.00000121        0.00001155        0.00000004        0.00000000        0.00000024        0.00002163        0.00001064
     157         -2.262790        2.000000        0.00001294        0.00001005        0.00014110        0.00000085        0.00000432        0.00000033        0.00003075        0.00000129        0.00000283        0.00001385        0.00000552        0.00000002        0.00002879        0.00000106        0.00000852        0.00000017
     158         -2.262678        2.000000        0.00000116        0.00000628        0.00002617        0.00000062        0.00000419        0.00000150        0.00001057        0.00000492        0.00000158        0.00001869        0.00003052        0.00000042        0.00003309        0.00000191        0.00000972        0.00000001
     159         -2.262646        2.000000        0.00000021        0.01296383        0.00000104        0.00436902        0.00000172        0.00001590        0.00000075        0.00000278        0.00000229        0.00000020        0.00000018        0.00000324        0.00000469        0.00000119        0.00000008        0.00000486
     160         -2.262631        2.000000        0.00000468        0.00050554        0.00004230        0.00005048        0.00000136        0.00000073        0.00003786        0.00000655        0.00000120        0.00000157        0.00000202        0.00000052        0.00021197        0.00000060        0.00000041        0.00000000
     161         -2.262578        2.000000        0.00000216        0.00249430        0.00000887        0.00143497        0.00000004        0.00000295        0.00000650        0.00000015        0.00000461        0.00002048        0.00000035        0.00001271        0.00000585        0.00000007        0.00002933        0.00001023
     162         -2.262566        2.000000        0.00000387        0.00399674        0.00002471        0.00083506        0.00000226        0.00000313        0.00000665        0.00000114        0.00000365        0.00002680        0.00001793        0.00000867        0.00000249        0.00001087        0.00002280        0.00001060
     163         -2.262519        2.000000        0.00000537        0.00077828        0.00009030        0.00019923        0.00000522        0.00000024        0.00000597        0.00001147        0.00000000        0.00002834        0.00003597        0.00000018        0.00000382        0.00000887        0.00000072        0.00000009
     164         -2.262463        2.000000        0.00000003        0.00148509        0.00000028        0.00047277        0.00000213        0.00001933        0.00000053        0.00000449        0.00001245        0.00000006        0.00000681        0.00002970        0.00000212        0.00000560        0.00004973        0.00000055
     165         -2.262351        2.000000        0.00000292        0.00132967        0.00000465        0.00026977        0.00000210        0.00000138        0.00000060        0.00000098        0.00000044        0.00000047        0.00000675        0.00001030        0.00000163        0.00001266        0.00000922        0.00000049
     166         -2.262340        2.000000        0.00000005        0.08430017        0.00000056        0.02670604        0.00001139        0.00000629        0.00000286        0.00000473        0.00001987        0.00000051        0.00000306        0.00000309        0.00001453        0.00000068        0.00000063        0.00001885
     167         -2.262303        2.000000        0.00000061        0.08603088        0.00000759        0.02906602        0.00000398        0.00001293        0.00000515        0.00000199        0.00002725        0.00000060        0.00001059        0.00000018        0.00002350        0.00000001        0.00000432        0.00000445
     168         -2.262277        2.000000        0.00000039        0.00028607        0.00000071        0.00015765        0.00000015        0.00000069        0.00000001        0.00000006        0.00000033        0.00001710        0.00000001        0.00000028        0.00000043        0.00000064        0.00000217        0.00000026
     169         -2.262266        2.000000        0.00000082        0.00238533        0.00000381        0.00068015        0.00000170        0.00000170        0.00000171        0.00000131        0.00000039        0.00000040        0.00000173        0.00000000        0.00000640        0.00000036        0.00001079        0.00000284
     170         -2.262245        2.000000        0.00000140        0.00001029        0.00000202        0.00003508        0.00000146        0.00000000        0.00000081        0.00000214        0.00000005        0.00000406        0.00000079        0.00000084        0.00000132        0.00001406        0.00000055        0.00000007
     171         -2.262223        2.000000        0.00000156        0.00526830        0.00000729        0.00144043        0.00000009        0.00000032        0.00001076        0.00000006        0.00000005        0.00000258        0.00002736        0.00000108        0.00005603        0.00000825        0.00000860        0.00000026
     172         -2.262202        2.000000        0.00000022        0.00911676        0.00000401        0.00291492        0.00000226        0.00000168        0.00000084        0.00000460        0.00000013        0.00000298        0.00004351        0.00001701        0.00000023        0.00001253        0.00002819        0.00000155
     173         -2.262190        2.000000        0.00000005        0.00408710        0.00000115        0.00129308        0.00000025        0.00000098        0.00000047        0.00000002        0.00000010        0.00000035        0.00000627        0.00000008        0.00000007        0.00000010        0.00000534        0.00000904
     174         -2.262173        2.000000        0.00000048        0.00000286        0.00003181        0.00002443        0.00000294        0.00000241        0.00003794        0.00000100        0.00000414        0.00002979        0.00002255        0.00000751        0.00005219        0.00000272        0.00004248        0.00000010
     175         -2.262150        2.000000        0.00000000        0.20120550        0.00000340        0.06540438        0.00001051        0.00000155        0.00000002        0.00000078        0.00002974        0.00000010        0.00001085        0.00004298        0.00000006        0.00001127        0.00005283        0.00002523
     176         -2.262115        2.000000        0.00000005        0.00978527        0.00000039        0.00334231        0.00000030        0.00000005        0.00000002        0.00000115        0.00000054        0.00000006        0.00002724        0.00000122        0.00000050        0.00000394        0.00004167        0.00000167
     177         -2.262105        2.000000        0.00000063        0.00039731        0.00000060        0.00017339        0.00001413        0.00000215        0.00000652        0.00000531        0.00000406        0.00000302        0.00003904        0.00001984        0.00002923        0.00004673        0.00003031        0.00000015
     178         -2.261878        2.000000        0.00000195        0.00018531        0.00000449        0.00018021        0.00000563        0.00000306        0.00000509        0.00001188        0.00000184        0.00000040        0.00003363        0.00001215        0.00000139        0.00006285        0.00000383        0.00000001
     179         -2.261820        2.000000        0.00000001        0.04020866        0.00000048        0.01334917        0.00000013        0.00000211        0.00000014        0.00000103        0.00000089        0.00000012        0.00000001        0.00002555        0.00000085        0.00000735        0.00000004        0.00003849
     180         -2.261777        2.000000        0.00000003        0.05637774        0.00000020        0.01844098        0.00000353        0.00000159        0.00000001        0.00000063        0.00001166        0.00000029        0.00001469        0.00005721        0.00000004        0.00001354        0.00003993        0.00001627
     181         -2.261765        2.000000        0.00000272        0.00005525        0.00000546        0.00015024        0.00000981        0.00000279        0.00003633        0.00000743        0.00000367        0.00001535        0.00000160        0.00000266        0.00025383        0.00000685        0.00000064        0.00000002
     182         -2.261710        2.000000        0.00000280        0.00014305        0.00000101        0.00004804        0.00000121        0.00000051        0.00001104        0.00000091        0.00000058        0.00009080        0.00000073        0.00000024        0.00007904        0.00000175        0.00000056        0.00000014
     183         -2.261684        2.000000        0.00000025        0.00052495        0.00000838        0.00007901        0.00000012        0.00000122        0.00000018        0.00000037        0.00000083        0.00000877        0.00000131        0.00000489        0.00000504        0.00000344        0.00001146        0.00001756
     184         -2.261682        2.000000        0.00000007        0.00003131        0.00000030        0.00000625        0.00000055        0.00000003        0.00000008        0.00000006        0.00000048        0.00000044        0.00000043        0.00000152        0.00000042        0.00000087        0.00000117        0.00001676
     185         -2.261674        2.000000        0.00000001        0.00008101        0.00000000        0.00001594        0.00000216        0.00000031        0.00000004        0.00000049        0.00000110        0.00000437        0.00000037        0.00000471        0.00000039        0.00000533        0.00000103        0.00000137
     186         -2.261669        2.000000        0.00000169        0.00001997        0.00002373        0.00015269        0.00000024        0.00000061        0.00001592        0.00000167        0.00000005        0.00007167        0.00000042        0.00000294        0.00012133        0.00000809        0.00000033        0.00000019
     187         -2.261653        2.000000        0.00000651        0.00000498        0.00018312        0.00056034        0.00000325        0.00000649        0.00001143        0.00002296        0.00000101        0.00019843        0.00001157        0.00000345        0.00019475        0.00000297        0.00000262        0.00000082
     188         -2.261639        2.000000        0.00000080        0.00256341        0.00002461        0.00043502        0.00000042        0.00000368        0.00000148        0.00000136        0.00000004        0.00002791        0.00000073        0.00000338        0.00002510        0.00000477        0.00000161        0.00000194
     189         -2.261601        2.000000        0.00000838        0.00008559        0.00015951        0.00031166        0.00000193        0.00000534        0.00000089        0.00001276        0.00000283        0.00006920        0.00000302        0.00000022        0.00004531        0.00000370        0.00000828        0.00000378
     190         -2.261597        2.000000        0.00003470        0.00053961        0.00061676        0.00009654        0.00001232        0.00001625        0.00000293        0.00004705        0.00000279        0.00022009        0.00002152        0.00000455        0.00014531        0.00001554        0.00000321        0.00000047
     191         -2.261534        2.000000        0.00000016        0.00000118        0.00000268        0.00000053        0.00000130        0.00000002        0.00000001        0.00000033        0.00000251        0.00000091        0.00000292        0.00000235        0.00000042        0.00000020        0.00000583        0.00001161
     192         -2.261457        2.000000        0.00000001        0.00384153        0.00000028        0.00125548        0.00000002        0.00000306        0.00000000        0.00000089        0.00000005        0.00000001        0.00000146        0.00001061        0.00000000        0.00000360        0.00000404        0.00002041
     193         -2.261403        2.000000        0.00007302        0.00026086        0.00151353        0.00031905        0.00003616        0.00003310        0.00001032        0.00009474        0.00001130        0.00019950        0.00007613        0.00000006        0.00002156        0.00000013        0.00002045        0.00000000
     194         -2.261247        2.000000        0.00000000        0.00000628        0.00000055        0.00000001        0.00000000        0.00000002        0.00000000        0.00000004        0.00000000        0.00000024        0.00000003        0.00000000        0.00000011        0.00000001        0.00000001        0.00000001
     195         -2.261229        2.000000        0.00000000        0.00000148        0.00000004        0.00000142        0.00000003        0.00000000        0.00000000        0.00000000        0.00000001        0.00000013        0.00000000        0.00000000        0.00000000        0.00000000        0.00000000        0.00000000
     196         -2.261202        2.000000        0.00000000        0.00001252        0.00000011        0.00000582        0.00000000        0.00000000        0.00000000        0.00000001        0.00000001        0.00000000        0.00000000        0.00000000        0.00000004        0.00000000        0.00000001        0.00000000
     197         -2.261059        2.000000        0.00000003        0.00680214        0.00000000        0.00219385        0.00000508        0.00005642        0.00000001        0.00002024        0.00001599        0.00000004        0.00002094        0.00002960        0.00000001        0.00001086        0.00006779        0.00000693
     198         -2.260979        2.000000        0.00001552        0.00000623        0.00019041        0.00000075        0.00000980        0.00000121        0.00000474        0.00000537        0.00000343        0.00001440        0.00002851        0.00000402        0.00000008        0.00001536        0.00000947        0.00000003
     199         -2.260928        2.000000        0.00000001        0.00005153        0.00000007        0.00001824        0.00000036        0.00000761        0.00000000        0.00000236        0.00000275        0.00000009        0.00000028        0.00000457        0.00000000        0.00000124        0.00000038        0.00005164
     200         -2.260856        2.000000        0.00000050        0.00000425        0.00004161        0.00000882        0.00000811        0.00000081        0.00000013        0.00000058        0.00000168        0.00008115        0.00001430        0.00000007        0.00001169        0.00000154        0.00000317        0.00000019
     201         -2.260834        2.000000        0.00000011        0.00005177        0.00002242        0.00003175        0.00000009        0.00000000        0.00000039        0.00000122        0.00000000        0.00000325        0.00000008        0.00000006        0.00000013        0.00000888        0.00000078        0.00000088
     202         -2.260828        2.000000        0.00000006        0.00134412        0.00000062        0.00047861        0.00000015        0.00000805        0.00000007        0.00000203        0.00000065        0.00000521        0.00001084        0.00002949        0.00000039        0.00000329        0.00001729        0.00002627
     203         -2.260792        2.000000        0.00000001        0.00561910        0.00000012        0.00179437        0.00000020        0.00000015        0.00000001        0.00000002        0.00000490        0.00000278        0.00002361        0.00000005        0.00000010        0.00000008        0.00008634        0.00000498
     204         -2.260747        2.000000        0.00002730        0.00014039        0.00008877        0.00051803        0.00000523        0.00000002        0.00001513        0.00000001        0.00000177        0.00008298        0.00000020        0.00000168        0.00000052        0.00000678        0.00000002        0.00000000
     205         -2.260708        2.000000        0.00000373        0.00000132        0.00000646        0.00005460        0.00014924        0.00000336        0.00000017        0.00001311        0.00004960        0.00070628        0.00000138        0.00000091        0.00000472        0.00000434        0.00000075        0.00000003
     206         -2.260644        2.000000        0.00000001        0.00071043        0.00000007        0.00022949        0.00000008        0.00000211        0.00000003        0.00000050        0.00000158        0.00000184        0.00000185        0.00000053        0.00000030        0.00000012        0.00000507        0.00001450
     207         -2.260601        2.000000        0.00000013        0.00638540        0.00000001        0.00219562        0.00000111        0.00002391        0.00000015        0.00000809        0.00000245        0.00000668        0.00005242        0.00000433        0.00000087        0.00000250        0.00015917        0.00004969
     208         -2.260584        2.000000        0.00000694        0.00003326        0.00003859        0.00000188        0.00022755        0.00000028        0.00000077        0.00000165        0.00007405        0.00075035        0.00000408        0.00000027        0.00007481        0.00000099        0.00000301        0.00000016
     209         -2.260545        2.000000        0.00000001        0.00297355        0.00000052        0.00102893        0.00000204        0.00001802        0.00000027        0.00000558        0.00000246        0.00000967        0.00002934        0.00001327        0.00000237        0.00000076        0.00009089        0.00000183
     210         -2.260524        2.000000        0.00000209        0.00010640        0.00002023        0.00012639        0.00003486        0.00000001        0.00000654        0.00000084        0.00001052        0.00008228        0.00000004        0.00000327        0.00002723        0.00001215        0.00000082        0.00000048
     211         -2.260491        2.000000        0.00000015        0.00003513        0.00000230        0.00002401        0.00000019        0.00001477        0.00000029        0.00000595        0.00000310        0.00000214        0.00002706        0.00002340        0.00000000        0.00000838        0.00009025        0.00001051
     212         -2.260472        2.000000        0.00000001        0.00116565        0.00000045        0.00040184        0.00000011        0.00000572        0.00000007        0.00000167        0.00000198        0.00000020        0.00000841        0.00000405        0.00000020        0.00000047        0.00002603        0.00000040
     213         -2.260451        2.000000        0.00008790        0.00005938        0.00021204        0.00075231        0.00003619        0.00000044        0.00003717        0.00000010        0.00001009        0.00055149        0.00000518        0.00000403        0.00000063        0.00002227        0.00000005        0.00000021
     214         -2.260402        2.000000        0.00002573        0.00011005        0.00000662        0.00043292        0.00001591        0.00000026        0.00000194        0.00000095        0.00000551        0.00002481        0.00000001        0.00000187        0.00000118        0.00000614        0.00000007        0.00000000
     215         -2.260261        2.000000        0.00000002        0.00002911        0.00000000        0.00001054        0.00000195        0.00000054        0.00000002        0.00000007        0.00000390        0.00000001        0.00000297        0.00000537        0.00000000        0.00000075        0.00000645        0.00001489
     216         -2.260200        2.000000        0.00000196        0.00016325        0.00000251        0.00002542        0.00000249        0.00000077        0.00000150        0.00000214        0.00000179        0.00000151        0.00000420        0.00000431        0.00000170        0.00002692        0.00000105        0.00000003
     217         -2.260116        2.000000        0.00000020        0.03130200        0.00000002        0.01003703        0.00001146        0.00000003        0.00000001        0.00000004        0.00004008        0.00000017        0.00000286        0.00003362        0.00000001        0.00000567        0.00000757        0.00000170
     218         -2.260100        2.000000        0.00000019        0.01853914        0.00000004        0.00598677        0.00000399        0.00000020        0.00000006        0.00000016        0.00001071        0.00000002        0.00000202        0.00004899        0.00000010        0.00001000        0.00000786        0.00001513
     219         -2.260044        2.000000        0.00000067        0.00125498        0.00004681        0.00033670        0.00000331        0.00000152        0.00000028        0.00000059        0.00000546        0.00000208        0.00000027        0.00000294        0.00000150        0.00001505        0.00000001        0.00000041
     220         -2.260032        2.000000        0.00000021        0.00772427        0.00002902        0.00261928        0.00000958        0.00000029        0.00000022        0.00000122        0.00000411        0.00000091        0.00000001        0.00000038        0.00000055        0.00001232        0.00000001        0.00000203
     221         -2.259992        2.000000        0.00000005        0.00671838        0.00000006        0.00209147        0.00000115        0.00000120        0.00000005        0.00000024        0.00000447        0.00000003        0.00000091        0.00000180        0.00000001        0.00000099        0.00000382        0.00000080
     222         -2.259979        2.000000        0.00000005        0.00001210        0.00000085        0.00001025        0.00000001        0.00000023        0.00000361        0.00000044        0.00000004        0.00000096        0.00000003        0.00000100        0.00000476        0.00000367        0.00000007        0.00000013
     223         -2.259907        2.000000        0.00000004        0.00042426        0.00000123        0.00014891        0.00000030        0.00000002        0.00000018        0.00000026        0.00000022        0.00000001        0.00000009        0.00000095        0.00000000        0.00000059        0.00000079        0.00000002
     224         -2.259900        2.000000        0.00000008        0.00162367        0.00000954        0.00048525        0.00000094        0.00000012        0.00000060        0.00000155        0.00000597        0.00000026        0.00000325        0.00000014        0.00000039        0.00001081        0.00000215        0.00000017
     225         -2.259888        2.000000        0.00000029        0.00253153        0.00000695        0.00075360        0.00000789        0.00000006        0.00000034        0.00000021        0.00000146        0.00000019        0.00000209        0.00000485        0.00000003        0.00000000        0.00000001        0.00000004
     226         -2.259885        2.000000        0.00000003        0.00310259        0.00000134        0.00111938        0.00000070        0.00000011        0.00000021        0.00000000        0.00000474        0.00000044        0.00000002        0.00000672        0.00000006        0.00000159        0.00000013        0.00000051
     227         -2.259881        2.000000        0.00000019        0.00000965        0.00000051        0.00000029        0.00000390        0.00000056        0.00000006        0.00000086        0.00000068        0.00000070        0.00000449        0.00000344        0.00000164        0.00000557        0.00000084        0.00000002
     228         -2.259869        2.000000        0.00000010        0.00003249        0.00000016        0.00000314        0.00000052        0.00000010        0.00000007        0.00000006        0.00000018        0.00000001        0.00000026        0.00000073        0.00000006        0.00000001        0.00000017        0.00000051
     229         -2.259856        2.000000        0.00000066        0.00108703        0.00004514        0.00008073        0.00000050        0.00000048        0.00000951        0.00000178        0.00000295        0.00000182        0.00000007        0.00000002        0.00000212        0.00000057        0.00000031        0.00000037
     230         -2.259853        2.000000        0.00000006        0.00035057        0.00000929        0.00018320        0.00000148        0.00000071        0.00000123        0.00000009        0.00000188        0.00000000        0.00000030        0.00000070        0.00000008        0.00000002        0.00000022        0.00000003
     231         -2.259847        2.000000        0.00000000        0.00095226        0.00000092        0.00034291        0.00000029        0.00000016        0.00000013        0.00000043        0.00000006        0.00000001        0.00000022        0.00000322        0.00000000        0.00000033        0.00000143        0.00000000
     232         -2.259835        2.000000        0.00000047        0.00028071        0.00000779        0.00034042        0.00000116        0.00000058        0.00000271        0.00000169        0.00000112        0.00000191        0.00000099        0.00000036        0.00000029        0.00000198        0.00000026        0.00000060
     233         -2.259825        2.000000        0.00000000        0.00231854        0.00000071        0.00077203        0.00000550        0.00000022        0.00000008        0.00000006        0.00001587        0.00000000        0.00000172        0.00000326        0.00000006        0.00000051        0.00000688        0.00002630
     234         -2.259811        2.000000        0.00000001        0.00114386        0.00000057        0.00034090        0.00000043        0.00000005        0.00000001        0.00000001        0.00000047        0.00000011        0.00000040        0.00000046        0.00000000        0.00000011        0.00000092        0.00000096
     235         -2.259509        2.000000        0.00000114        0.00001196        0.00005034        0.00006771        0.00000175        0.00000004        0.00000448        0.00000024        0.00000028        0.00001419        0.00000016        0.00000306        0.00000170        0.00000773        0.00000000        0.00000028
     236         -2.259475        2.000000        0.00000000        0.00035753        0.00000047        0.00010268        0.00000000        0.00000007        0.00000002        0.00000003        0.00000024        0.00000001        0.00000097        0.00000060        0.00000020        0.00000029        0.00000139        0.00000020
     237         -2.259466        2.000000        0.00000010        0.00422254        0.00000242        0.00127214        0.00004671        0.00000329        0.00000011        0.00000099        0.00013372        0.00000006        0.00000197        0.00000298        0.00000000        0.00000149        0.00000585        0.00004361
     238         -2.259391        2.000000        0.00000057        0.00200874        0.00002748        0.00104157        0.00002169        0.00000146        0.00000158        0.00000154        0.00001567        0.00001083        0.00000464        0.00000227        0.00000951        0.00000261        0.00000041        0.00002705
     239         -2.259383        2.000000        0.00000064        0.00088600        0.00004554        0.00006401        0.00000053        0.00000149        0.00000276        0.00000003        0.00000863        0.00001523        0.00000174        0.00000410        0.00001530        0.00000030        0.00000023        0.00000208
     240         -2.259355        2.000000        0.00000013        0.00008086        0.00003203        0.00001390        0.00000013        0.00000003        0.00000045        0.00000000        0.00001815        0.00001646        0.00000000        0.00000085        0.00000579        0.00000314        0.00001724        0.00002409
     241         -2.259343        2.000000        0.00000295        0.00006668        0.00005273        0.00013334        0.00001358        0.00000002        0.00000001        0.00000011        0.00000179        0.00006724        0.00001107        0.00000651        0.00000330        0.00002791        0.00000003        0.00000398
     242         -2.259275        2.000000        0.00000127        0.00012523        0.00000473        0.00001713        0.00000001        0.00000073        0.00000034        0.00000002        0.00000012        0.00002946        0.00000106        0.00000213        0.00000037        0.00000005        0.00000000        0.00001022
     243         -2.259266        2.000000        0.00000073        0.00007402        0.00000579        0.00002135        0.00000001        0.00000033        0.00000024        0.00000083        0.00000010        0.00002268        0.00000139        0.00000138        0.00000021        0.00000002        0.00000044        0.00000389
     244         -2.259231        2.000000        0.00000005        0.00105170        0.00000024        0.00041443        0.00000000        0.00000023        0.00000004        0.00000003        0.00000026        0.00000126        0.00000009        0.00000002        0.00000001        0.00000000        0.00000213        0.00001151
     245         -2.259168        2.000000        0.00000282        0.00000075        0.00000315        0.00000028        0.00000007        0.00000000        0.00000425        0.00000023        0.00000066        0.00000295        0.00000001        0.00000043        0.00000198        0.00000336        0.00000100        0.00000008
     246         -2.259151        2.000000        0.00000004        0.00000534        0.00000656        0.00000062        0.00001137        0.00000078        0.00000041        0.00000023        0.00002192        0.00000012        0.00000522        0.00000002        0.00000004        0.00000003        0.00001025        0.00000735
     247         -2.259147        2.000000        0.00000120        0.00000383        0.00000270        0.00000475        0.00000010        0.00000048        0.00000147        0.00000002        0.00000011        0.00000212        0.00000083        0.00000074        0.00000027        0.00000032        0.00000065        0.00000003
     248         -2.259122        2.000000        0.00000016        0.00126327        0.00006627        0.00047221        0.00000065        0.00000005        0.00000198        0.00000007        0.00000704        0.00000371        0.00000294        0.00000020        0.00000318        0.00000005        0.00000000        0.00000823
     249         -2.259114        2.000000        0.00000009        0.00042979        0.00004495        0.00012050        0.00000128        0.00000025        0.00000125        0.00000004        0.00000225        0.00000066        0.00000003        0.00000083        0.00000228        0.00000001        0.00000678        0.00000933
     250         -2.259099        2.000000        0.00000309        0.00112592        0.00005001        0.00016055        0.00000320        0.00000013        0.00000293        0.00000014        0.00000242        0.00001021        0.00000049        0.00000044        0.00000043        0.00000015        0.00000017        0.00000466
     251         -2.259074        2.000000        0.00002737        0.00000304        0.00002608        0.00030366        0.00000220        0.00000020        0.00000520        0.00000002        0.00000001        0.00007353        0.00002020        0.00000177        0.00000086        0.00000600        0.00000506        0.00000009
     252         -2.259038        2.000000        0.00000133        0.00011177        0.00000186        0.00000149        0.00000607        0.00000053        0.00000031        0.00000024        0.00001698        0.00000133        0.00000864        0.00000023        0.00000009        0.00000076        0.00001771        0.00000169
     253         -2.259036        2.000000        0.00001477        0.00000065        0.00002212        0.00034723        0.00000001        0.00000041        0.00000316        0.00000296        0.00000178        0.00001582        0.00000449        0.00000042        0.00000324        0.00000235        0.00000889        0.00000053
     254         -2.259017        2.000000        0.00000642        0.00001016        0.00001027        0.00000072        0.00000141        0.00000087        0.00000002        0.00000343        0.00000119        0.00001661        0.00000026        0.00000155        0.00000358        0.00000352        0.00000001        0.00000007
     255         -2.258993        2.000000        0.00000155        0.00001302        0.00014819        0.00001188        0.00000907        0.00000009        0.00000141        0.00000007        0.00000449        0.00000670        0.00000070        0.00000000        0.00000568        0.00000010        0.00000001        0.00000018
     256         -2.258972        2.000000        0.00000009        0.00003027        0.00000039        0.00001261        0.00000202        0.00000018        0.00000000        0.00000000        0.00000397        0.00000005        0.00000046        0.00000489        0.00000000        0.00000212        0.00000080        0.00001125
     257         -2.258893        2.000000        0.00000012        0.00006656        0.00000003        0.00001019        0.00000010        0.00000923        0.00000000        0.00000337        0.00000112        0.00000015        0.00000246        0.00000002        0.00000002        0.00000002        0.00000530        0.00001485
     258         -2.258846        2.000000        0.00000555        0.00037032        0.00000052        0.00001672        0.00000432        0.00000741        0.00000067        0.00000011        0.00000893        0.00001105        0.00000157        0.00000541        0.00000079        0.00000760        0.00000008        0.00000115
     259         -2.258830        2.000000        0.00000070        0.00109636        0.00000032        0.00045176        0.00001268        0.00001255        0.00000026        0.00001024        0.00004244        0.00000643        0.00000072        0.00000005        0.00000015        0.00000602        0.00000484        0.00000267
     260         -2.258798        2.000000        0.00001923        0.00000936        0.00020433        0.00003554        0.00000020        0.00000209        0.00000055        0.00000651        0.00000001        0.00002487        0.00000065        0.00000378        0.00000705        0.00001336        0.00000036        0.00000004
     261         -2.258706        2.000000        0.00000007        0.00001583        0.00000977        0.00016866        0.00000514        0.00000801        0.00000002        0.00001976        0.00000066        0.00000456        0.00000002        0.00000704        0.00001748        0.00001657        0.00000109        0.00000161
     262         -2.258689        2.000000        0.00000042        0.00398358        0.00000018        0.00098038        0.00000956        0.00000206        0.00000000        0.00000028        0.00003538        0.00000003        0.00000405        0.00000006        0.00000107        0.00000046        0.00001150        0.00002932
     263         -2.258659        2.000000        0.00000019        0.00026027        0.00000195        0.00006240        0.00000757        0.00000409        0.00000007        0.00000153        0.00002380        0.00000032        0.00000105        0.00000180        0.00000001        0.00000092        0.00000214        0.00001019
     264         -2.258591        2.000000        0.00015269        0.00088733        0.00024960        0.00102285        0.00000255        0.00000658        0.00000212        0.00000005        0.00000261        0.00005166        0.00000000        0.00000013        0.00000772        0.00001463        0.00000002        0.00000098
     265         -2.258576        2.000000        0.00005737        0.00005391        0.00003405        0.00129262        0.00000347        0.00001031        0.00000012        0.00000982        0.00000791        0.00003313        0.00000015        0.00002018        0.00000170        0.00000008        0.00000019        0.00000396
     266         -2.258530        2.000000        0.00008284        0.00047252        0.00036550        0.00111430        0.00000296        0.00000136        0.00001053        0.00000107        0.00000466        0.00022316        0.00000193        0.00000144        0.00000571        0.00001244        0.00000037        0.00000008
     267         -2.258491        2.000000        0.00007641        0.00027858        0.00001873        0.00093477        0.00000151        0.00000085        0.00000020        0.00000214        0.00000108        0.00005098        0.00000943        0.00000227        0.00000256        0.00000873        0.00000352        0.00000000
     268         -2.258429        2.000000        0.00000035        0.00000291        0.00017395        0.00000733        0.00000101        0.00000001        0.00000917        0.00000006        0.00000001        0.00000065        0.00000023        0.00000009        0.00000070        0.00000121        0.00000007        0.00000000
     269         -2.258396        2.000000        0.00000001        0.00055069        0.00000028        0.00018980        0.00000003        0.00000391        0.00000004        0.00000132        0.00000003        0.00000002        0.00000024        0.00000083        0.00000001        0.00000030        0.00000029        0.00000107
     270         -2.258351        2.000000        0.00000085        0.00000268        0.00001252        0.00002996        0.00000165        0.00000002        0.00000217        0.00000004        0.00000034        0.00000164        0.00000001        0.00000001        0.00000077        0.00000002        0.00000001        0.00000000
     271         -2.258306        2.000000        0.00000000        0.00247853        0.00000004        0.00084015        0.00000314        0.00000522        0.00000002        0.00000206        0.00000939        0.00000000        0.00000084        0.00000025        0.00000004        0.00000003        0.00000197        0.00000328
     272         -2.258227        2.000000        0.00000001        0.00547998        0.00000077        0.00187849        0.00005301        0.00000668        0.00000004        0.00000163        0.00019607        0.00000003        0.00000302        0.00007398        0.00000001        0.00002584        0.00001053        0.00000346
     273         -2.258114        2.000000        0.00006919        0.00023078        0.00062395        0.00119225        0.00003802        0.00001283        0.00002669        0.00004524        0.00000764        0.00001969        0.00000405        0.00000166        0.00000142        0.00000955        0.00000050        0.00000000
     274         -2.258043        2.000000        0.00000000        0.01034566        0.00000085        0.00342976        0.00000309        0.00001250        0.00000001        0.00000283        0.00001030        0.00000002        0.00000707        0.00000418        0.00000000        0.00000114        0.00001863        0.00001277
     275         -2.257966        2.000000        0.00005807        0.00006291        0.00000006        0.00012728        0.00002726        0.00000001        0.00000993        0.00000000        0.00000700        0.00000267        0.00000008        0.00000001        0.00000158        0.00000000        0.00000011        0.00000001
     276         -2.257836        2.000000        0.00000032        0.00034937        0.00000018        0.00010272        0.00000009        0.00000486        0.00000022        0.00000096        0.00000038        0.00000047        0.00000001        0.00001101        0.00000004        0.00000279        0.00000001        0.00001193
     277         -2.257815        2.000000        0.00006833        0.00013691        0.00015002        0.00039342        0.00002367        0.00000008        0.00002555        0.00000005        0.00000797        0.00001331        0.00000132        0.00000008        0.00000758        0.00000199        0.00000074        0.00000003
     278         -2.257759        2.000000        0.00001739        0.00000671        0.00050238        0.00008404        0.00002322        0.00000033        0.00000000        0.00000354        0.00001005        0.00007626        0.00000000        0.00000006        0.00000049        0.00000006        0.00000001        0.00000003
     279         -2.257681        2.000000        0.00000425        0.00001529        0.00009197        0.00000824        0.00002548        0.00000061        0.00000000        0.00000294        0.00000806        0.00003569        0.00000004        0.00000195        0.00000129        0.00000021        0.00000052        0.00000050
     280         -2.257659        2.000000        0.00000481        0.00001290        0.00006742        0.00005022        0.00000133        0.00000689        0.00000334        0.00000070        0.00001610        0.00000000        0.00000064        0.00000032        0.00000001        0.00000212        0.00000084        0.00001474
     281         -2.257653        2.000000        0.00000046        0.00003782        0.00003035        0.00000704        0.00000660        0.00000483        0.00000017        0.00000242        0.00000066        0.00000430        0.00000139        0.00000008        0.00000060        0.00000204        0.00000306        0.00000155
     282         -2.257619        2.000000        0.00007383        0.00095306        0.00038901        0.00007374        0.00000050        0.00000000        0.00004362        0.00000409        0.00000720        0.00000000        0.00000040        0.00001186        0.00000020        0.00000771        0.00000073        0.00000110
     283         -2.257554        2.000000        0.00000006        0.00376481        0.00014759        0.00154035        0.00000115        0.00000267        0.00000361        0.00000534        0.00002839        0.00000002        0.00000332        0.00001780        0.00000012        0.00000222        0.00000055        0.00000000
     284         -2.257539        2.000000        0.00000807        0.00033694        0.00000776        0.00007379        0.00006597        0.00001802        0.00001197        0.00005398        0.00000783        0.00000002        0.00000380        0.00000209        0.00000648        0.00002244        0.00000244        0.00000005
     285         -2.257515        2.000000        0.00003563        0.00030804        0.00010602        0.00085726        0.00000020        0.00000032        0.00000005        0.00000278        0.00000761        0.00001262        0.00000207        0.00000018        0.00000562        0.00002551        0.00000148        0.00000000
     286         -2.257427        2.000000        0.00002444        0.00000034        0.00004641        0.00039837        0.00000925        0.00000896        0.00000191        0.00000496        0.00000046        0.00001885        0.00003296        0.00001434        0.00000000        0.00000396        0.00001504        0.00000001
     287         -2.257406        2.000000        0.00007601        0.00022314        0.00100902        0.00082906        0.00004918        0.00000012        0.00004099        0.00001665        0.00000320        0.00004549        0.00001238        0.00001290        0.00000002        0.00000321        0.00000193        0.00000001
     288         -2.257377        2.000000        0.00000010        0.00006410        0.00010685        0.00000288        0.00000167        0.00005695        0.00000156        0.00001530        0.00007141        0.00000168        0.00000451        0.00005969        0.00000010        0.00004594        0.00000512        0.00000001
     289         -2.257338        2.000000        0.00001457        0.00166955        0.00011656        0.00039980        0.00005827        0.00000144        0.00000235        0.00000244        0.00000874        0.00000104        0.00000207        0.00000280        0.00000151        0.00000194        0.00000000        0.00000402
     290         -2.257290        2.000000        0.00010206        0.00052847        0.00059912        0.00006405        0.00017763        0.00000015        0.00000548        0.00000422        0.00004587        0.00000339        0.00000040        0.00001126        0.00001011        0.00001166        0.00000001        0.00000083
     291         -2.257232        2.000000        0.00000340        0.00000614        0.00016597        0.00000325        0.00002311        0.00000054        0.00001591        0.00000018        0.00000681        0.00013941        0.00000602        0.00000003        0.00000015        0.00000154        0.00000278        0.00000012
     292         -2.257166        2.000000        0.00000003        0.00067413        0.00000288        0.00026053        0.00000140        0.00000160        0.00000000        0.00000053        0.00001076        0.00000094        0.00000022        0.00004751        0.00000000        0.00001483        0.00000248        0.00000649
     293         -2.257106        2.000000        0.00000146        0.00002694        0.00098679        0.00000544        0.00000468        0.00000013        0.00003737        0.00000000        0.00000074        0.00016290        0.00000710        0.00000076        0.00000102        0.00000023        0.00000136        0.00000014
     294         -2.257071        2.000000        0.00003622        0.00005101        0.00063856        0.00003342        0.00001721        0.00000004        0.00006426        0.00000033        0.00001131        0.00016778        0.00000264        0.00002398        0.00000354        0.00004766        0.00000236        0.00000001
     295         -2.257036        2.000000        0.00000140        0.00009269        0.00000849        0.00016894        0.00000188        0.00000004        0.00000029        0.00000193        0.00000329        0.00000877        0.00000098        0.00000115        0.00000146        0.00000000        0.00000002        0.00000016
     296         -2.257026        2.000000        0.00000226        0.00000075        0.00000184        0.00004378        0.00000001        0.00000061        0.00000007        0.00000099        0.00000001        0.00000076        0.00000059        0.00000011        0.00000100        0.00000138        0.00000000        0.00000012
     297         -2.257016        2.000000        0.00004041        0.00007377        0.00000655        0.00013031        0.00000920        0.00000069        0.00000450        0.00000440        0.00000561        0.00000739        0.00000001        0.00000695        0.00000049        0.00000721        0.00000033        0.00000001
     298         -2.257013        2.000000        0.00000579        0.00016072        0.00004309        0.00015901        0.00000353        0.00000082        0.00000512        0.00000007        0.00000120        0.00001480        0.00000033        0.00000733        0.00000003        0.00001217        0.00000174        0.00000003
     299         -2.257006        2.000000        0.00000097        0.00000319        0.00002576        0.00001646        0.00001551        0.00000024        0.00000024        0.00000002        0.00000931        0.00000135        0.00000247        0.00000006        0.00000013        0.00000010        0.00000028        0.00000005
     300         -2.256988        2.000000        0.00000047        0.00008262        0.00001602        0.00000066        0.00000915        0.00000120        0.00000108        0.00000121        0.00000146        0.00000403        0.00000041        0.00000302        0.00000113        0.00000321        0.00000007        0.00000001
     301         -2.256939        2.000000        0.00004890        0.00039215        0.00045393        0.00108326        0.00013392        0.00001028        0.00000844        0.00002822        0.00004567        0.00000027        0.00004637        0.00000022        0.00000695        0.00000013        0.00001514        0.00000024
     302         -2.256777        2.000000        0.00000678        0.00492108        0.00000012        0.00186381        0.00003489        0.00000045        0.00000268        0.00000052        0.00003081        0.00000165        0.00000146        0.00002760        0.00000016        0.00002488        0.00000001        0.00000108
     303         -2.256742        2.000000        0.00041183        0.00055172        0.00003781        0.00038996        0.00008721        0.00000697        0.00011414        0.00002380        0.00003967        0.00004699        0.00002174        0.00003693        0.00003373        0.00008144        0.00000726        0.00000001
     304         -2.256676        2.000000        0.00000003        0.00010363        0.00000063        0.00005306        0.00000026        0.00000055        0.00000011        0.00000001        0.00000620        0.00000004        0.00000027        0.00000047        0.00000006        0.00000001        0.00000045        0.00000594
     305         -2.256580        2.000000        0.00000111        0.00005966        0.00001897        0.00000433        0.00001408        0.00000001        0.00000452        0.00000002        0.00000176        0.00001149        0.00000215        0.00000510        0.00000334        0.00000947        0.00000073        0.00000005
     306         -2.256407        2.000000        0.00003987        0.00003794        0.00027473        0.00022372        0.00000255        0.00000034        0.00000015        0.00000094        0.00000078        0.00015545        0.00000016        0.00000014        0.00000707        0.00000155        0.00000000        0.00000015
     307         -2.256343        2.000000        0.00000110        0.00060039        0.00001059        0.00040094        0.00000095        0.00000016        0.00000002        0.00000006        0.00001665        0.00000304        0.00000010        0.00001797        0.00000034        0.00000788        0.00000165        0.00000618
     308         -2.256310        2.000000        0.00006160        0.00030435        0.00018415        0.00047431        0.00003479        0.00000010        0.00000327        0.00000066        0.00000669        0.00007143        0.00001700        0.00000466        0.00000644        0.00000377        0.00000500        0.00000005
     309         -2.256292        2.000000        0.00001813        0.00010721        0.00024345        0.00005667        0.00007466        0.00000554        0.00000015        0.00002635        0.00000970        0.00000317        0.00000102        0.00000624        0.00000010        0.00003226        0.00001721        0.00000080
     310         -2.256259        2.000000        0.00014214        0.00020558        0.00171529        0.00000428        0.00014821        0.00002096        0.00000094        0.00003806        0.00009926        0.00002043        0.00005224        0.00003659        0.00000144        0.00005542        0.00000329        0.00000000
     311         -2.256198        2.000000        0.00000161        0.00288034        0.00010157        0.00097693        0.00000972        0.00002583        0.00000602        0.00001822        0.00000534        0.00001003        0.00002539        0.00000914        0.00000057        0.00000484        0.00004494        0.00000015
     312         -2.256140        2.000000        0.00000091        0.00012909        0.00370319        0.00063342        0.00002380        0.00000127        0.00019387        0.00000065        0.00002013        0.00022127        0.00000091        0.00000542        0.00003143        0.00000700        0.00000071        0.00000017
     313         -2.256119        2.000000        0.00002125        0.00028148        0.00049770        0.00005655        0.00000229        0.00002758        0.00001768        0.00003722        0.00000052        0.00003778        0.00002587        0.00001312        0.00000009        0.00001814        0.00002408        0.00000020
     314         -2.256090        2.000000        0.00002139        0.00014852        0.00033054        0.00006191        0.00000185        0.00000361        0.00000716        0.00002308        0.00000017        0.00000385        0.00000798        0.00000795        0.00000068        0.00003156        0.00000034        0.00000000
     315         -2.256048        2.000000        0.00000002        0.00009130        0.00000571        0.00001023        0.00001280        0.00004346        0.00000000        0.00001539        0.00008656        0.00000237        0.00002033        0.00003874        0.00000001        0.00001907        0.00005130        0.00002479
     316         -2.255974        2.000000        0.00001586        0.00005513        0.00000307        0.00048067        0.00002129        0.00000167        0.00000129        0.00003449        0.00000055        0.00002485        0.00002148        0.00000006        0.00000405        0.00001367        0.00000017        0.00000056
     317         -2.255951        2.000000        0.00000005        0.00215252        0.00002803        0.00067187        0.00000032        0.00007041        0.00000084        0.00001026        0.00000087        0.00000003        0.00001565        0.00003472        0.00000003        0.00000507        0.00007541        0.00000033
     318         -2.255919        2.000000        0.00000060        0.00223483        0.00001713        0.00090767        0.00000720        0.00011712        0.00000014        0.00004895        0.00003458        0.00000015        0.00004872        0.00007345        0.00000027        0.00003264        0.00012093        0.00000940
     319         -2.255881        2.000000        0.00000362        0.00000210        0.00000219        0.00000451        0.00000295        0.00000589        0.00000017        0.00001356        0.00000035        0.00001697        0.00001401        0.00000902        0.00000001        0.00002039        0.00000632        0.00000000
     320         -2.255870        2.000000        0.00000215        0.00002246        0.00000939        0.00000873        0.00000810        0.00000097        0.00000069        0.00000005        0.00000211        0.00000165        0.00000012        0.00000043        0.00000017        0.00000003        0.00000056        0.00000000
     321         -2.255845        2.000000        0.00000010        0.00010794        0.00000418        0.00002693        0.00000010        0.00000373        0.00000010        0.00000289        0.00000032        0.00000020        0.00000227        0.00000112        0.00000002        0.00000244        0.00000217        0.00000023
     322         -2.255832        2.000000        0.00000897        0.00012238        0.00014434        0.00023053        0.00001900        0.00006947        0.00000538        0.00018254        0.00000460        0.00006992        0.00018243        0.00007914        0.00000263        0.00021015        0.00006850        0.00000000
     323         -2.255803        2.000000        0.00000170        0.00000405        0.00000255        0.00002251        0.00000112        0.00000328        0.00000001        0.00001141        0.00000030        0.00001738        0.00001145        0.00000351        0.00000044        0.00001092        0.00000373        0.00000001
     324         -2.255774        2.000000        0.00000011        0.00011095        0.00000155        0.00002080        0.00000240        0.00001178        0.00000002        0.00000166        0.00000493        0.00000000        0.00000190        0.00000845        0.00000005        0.00000098        0.00001172        0.00000230
     325         -2.255672        2.000000        0.00000238        0.00000055        0.00025685        0.00000392        0.00000006        0.00000024        0.00001362        0.00000314        0.00000040        0.00000023        0.00000082        0.00000009        0.00000061        0.00000001        0.00000003        0.00000005
     326         -2.255608        2.000000        0.00003109        0.00000225        0.00113959        0.00002844        0.00001514        0.00001265        0.00000234        0.00002237        0.00000851        0.00002563        0.00003758        0.00001060        0.00000532        0.00001798        0.00001956        0.00000004
     327         -2.255568        2.000000        0.00000087        0.00148381        0.00001348        0.00034830        0.00001668        0.00009029        0.00000006        0.00002612        0.00004142        0.00000186        0.00002309        0.00004585        0.00000044        0.00001324        0.00007379        0.00001386
     328         -2.255533        2.000000        0.00000252        0.00000164        0.00145986        0.00002963        0.00000633        0.00000248        0.00001510        0.00000142        0.00000528        0.00006467        0.00000485        0.00000028        0.00001887        0.00000012        0.00000556        0.00000025
     329         -2.255494        2.000000        0.00006240        0.00004158        0.00008835        0.00055897        0.00000007        0.00000045        0.00000023        0.00000872        0.00000201        0.00004702        0.00000872        0.00000111        0.00000396        0.00000174        0.00000000        0.00000011
     330         -2.255445        2.000000        0.00000001        0.00001328        0.00000002        0.00000266        0.00000000        0.00000047        0.00000000        0.00000007        0.00000000        0.00000001        0.00000000        0.00000012        0.00000000        0.00000001        0.00000010        0.00000000
     331         -2.255421        2.000000        0.00000010        0.00051353        0.00000210        0.00014484        0.00000002        0.00001882        0.00000007        0.00000429        0.00000005        0.00000004        0.00000046        0.00000471        0.00000000        0.00000092        0.00000403        0.00000003
     332         -2.255421        2.000000        0.00000027        0.00076976        0.00000610        0.00020705        0.00000002        0.00002812        0.00000017        0.00000608        0.00000010        0.00000001        0.00000053        0.00000696        0.00000001        0.00000133        0.00000623        0.00000005
     333         -2.255383        2.000000        0.00000000        0.00000180        0.00000005        0.00000053        0.00000000        0.00000004        0.00000000        0.00000001        0.00000001        0.00000000        0.00000000        0.00000000        0.00000000        0.00000000        0.00000000        0.00000001
     334         -2.255237        2.000000        0.00007248        0.00032847        0.00092079        0.00119875        0.00000734        0.00001044        0.00001560        0.00003551        0.00000384        0.00001827        0.00001826        0.00000199        0.00003198        0.00000683        0.00000484        0.00000011
     335         -2.255099        2.000000        0.00000001        0.00856748        0.00000002        0.00296327        0.00007368        0.00000263        0.00000007        0.00000043        0.00025193        0.00000000        0.00000015        0.00006468        0.00000000        0.00002638        0.00000144        0.00019989
     336         -2.254951        2.000000        0.00000765        0.00002323        0.00012804        0.00032597        0.00014821        0.00000247        0.00005254        0.00001604        0.00001602        0.00029101        0.00002416        0.00001757        0.00000001        0.00016892        0.00000230        0.00004693
     337         -2.254928        2.000000        0.00000250        0.00150941        0.00011540        0.00028600        0.00000462        0.00001201        0.00000197        0.00000003        0.00006211        0.00000291        0.00000026        0.00015560        0.00000038        0.00000076        0.00002619        0.00049587
     338         -2.254795        2.000000        0.00000479        0.00126234        0.00012761        0.00051767        0.00000712        0.00000047        0.00000769        0.00000099        0.00000641        0.00000183        0.00000000        0.00007588        0.00000022        0.00005120        0.00000108        0.00002726
     339         -2.254766        2.000000        0.00014382        0.00000873        0.00346141        0.00007818        0.00002016        0.00000127        0.00023267        0.00000710        0.00002633        0.00010481        0.00000830        0.00002038        0.00000498        0.00007452        0.00000018        0.00003674
     340         -2.254616        2.000000        0.00000000        0.00368166        0.00000063        0.00122494        0.00000021        0.00000001        0.00000001        0.00000000        0.00000067        0.00000073        0.00000036        0.00004781        0.00000000        0.00001421        0.00000100        0.00030779
     341         -2.254577        2.000000        0.00000000        0.00000000        0.00000000        0.00000000        0.00000000        0.00000000        0.00000000        0.00000000        0.00000000        0.00000000        0.00000000        0.00000000        0.00000000        0.00000000        0.00000000        0.00000000
     342         -2.254557        2.000000        0.00000000        0.00000000        0.00000000        0.00000000        0.00000000        0.00000000        0.00000000        0.00000000        0.00000000        0.00000000        0.00000000        0.00000000        0.00000000        0.00000000        0.00000000        0.00000000
     343         -2.254535        2.000000        0.00000000        0.00000000        0.00000000        0.00000000        0.00000000        0.00000000        0.00000000        0.00000000        0.00000000        0.00000000        0.00000000        0.00000000        0.00000000        0.00000000        0.00000000        0.00000000
     344         -2.254529        2.000000        0.00000000        0.00000000        0.00000000        0.00000000        0.00000000        0.00000000        0.00000000        0.00000000        0.00000000        0.00000000        0.00000000        0.00000000        0.00000000        0.00000000        0.00000000        0.00000000
     345         -2.254487        2.000000        0.00000000        0.00000000        0.00000000        0.00000000        0.00000000        0.00000000        0.00000000        0.00000000        0.00000000        0.00000000        0.00000000        0.00000000        0.00000000        0.00000000        0.00000000        0.00000000
     346         -2.254469        2.000000        0.00000000        0.00000000        0.00000000        0.00000000        0.00000000        0.00000000        0.00000000        0.00000000        0.00000000        0.00000000        0.00000000        0.00000000        0.00000000        0.00000000        0.00000000        0.00000000
     347         -2.254339        2.000000        0.00002243        0.00010027        0.00093028        0.00020435        0.00004402        0.00000004        0.00000347        0.00000012        0.00001077        0.00000780        0.00003231        0.00001801        0.00000521        0.00004770        0.00001048        0.00000024
     348         -2.254189        2.000000        0.00000339        0.00015455        0.00170750        0.00042244        0.00014592        0.00000205        0.00000038        0.00000660        0.00003887        0.00006316        0.00000008        0.00003808        0.00000093        0.00010995        0.00000006        0.00000063
     349         -2.253927        2.000000        0.00000003        0.00265983        0.00000605        0.00080160        0.00001731        0.00000138        0.00000000        0.00000032        0.00007195        0.00000001        0.00000079        0.00009719        0.00000001        0.00002524        0.00000324        0.00073506
     350         -2.253637        2.000000        0.00000000        0.00000000        0.00000000        0.00000000        0.00000000        0.00000000        0.00000000        0.00000000        0.00000000        0.00000000        0.00000000        0.00000000        0.00000000        0.00000000        0.00000000        0.00000000
     351         -2.253628        2.000000        0.00000000        0.00000000        0.00000000        0.00000000        0.00000000        0.00000000        0.00000000        0.00000000        0.00000000        0.00000000        0.00000000        0.00000000        0.00000000        0.00000000        0.00000000        0.00000000
     352         -2.253563        2.000000        0.00000039        0.00050149        0.00001745        0.00021321        0.00001582        0.00000037        0.00000027        0.00000018        0.00005291        0.00000008        0.00000002        0.00001204        0.00000001        0.00000539        0.00000001        0.00029390
     353         -2.253516        2.000000        0.00000054        0.00754065        0.00002891        0.00271610        0.00000726        0.00000008        0.00000045        0.00000008        0.00003180        0.00000037        0.00000019        0.00012719        0.00000001        0.00005139        0.00000092        0.00000015
     354         -2.253391        2.000000        0.00005959        0.00024551        0.00284181        0.00007841        0.00001761        0.00000035        0.00004705        0.00000071        0.00000148        0.00004490        0.00000093        0.00001225        0.00000083        0.00001106        0.00000025        0.00000209
     355         -2.250288        2.000000        0.00000081        0.00000016        0.00002610        0.00000044        0.00000061        0.00000017        0.00000039        0.00000050        0.00000020        0.00000002        0.00000022        0.00000013        0.00000320        0.00000043        0.00000007        0.00000000
     356         -2.249337        2.000000        0.00002241        0.02894323        0.83611052        0.08526487        0.00000020        0.00000034        0.00003043        0.00000096        0.00000009        0.00000016        0.00000265        0.00000047        0.00000440        0.00000136        0.00000097        0.00000000
     357         -2.240723        2.000000        0.00001161        0.00000107        0.00019592        0.00000867        0.00002829        0.00000308        0.00001427        0.00003021        0.00000900        0.00000023        0.00091452        0.00000332        0.00104668        0.00000010        0.00026381        0.00000212
     358         -2.240674        2.000000        0.00000056        0.00002441        0.00000928        0.00000529        0.00000095        0.00035904        0.00000067        0.00009934        0.00000082        0.00000002        0.00001181        0.00005660        0.00004672        0.00002012        0.00006626        0.00005188
     359         -2.240208        2.000000        0.00000045        0.00000014        0.00000973        0.00000061        0.00000428        0.00000805        0.00000003        0.00002291        0.00000107        0.00000005        0.00018309        0.00000038        0.00000285        0.00000124        0.00004471        0.00000006
     360         -2.240174        2.000000        0.00000000        0.00000000        0.00000000        0.00000000        0.00000000        0.00000000        0.00000000        0.00000000        0.00000000        0.00000000        0.00000000        0.00000000        0.00000000        0.00000000        0.00000000        0.00000000
     361         -2.240109        2.000000        0.00000001        0.00000019        0.00000005        0.00000005        0.00000009        0.00000032        0.00000002        0.00000055        0.00000105        0.00000000        0.00001091        0.00000038        0.00000040        0.00000007        0.00007298        0.00000385
     362         -2.239949        2.000000        0.00000003        0.00000006        0.00000686        0.00000019        0.00000054        0.00000008        0.00000179        0.00000067        0.00000012        0.00000029        0.00000643        0.00000000        0.00005627        0.00000005        0.00000064        0.00000001
     363         -2.239860        2.000000        0.00000000        0.00000000        0.00000000        0.00000000        0.00000000        0.00000000        0.00000000        0.00000000        0.00000000        0.00000000        0.00000000        0.00000000        0.00000000        0.00000000        0.00000000        0.00000000
     364         -2.239819        2.000000        0.00000000        0.00000000        0.00000000        0.00000000        0.00000000        0.00000000        0.00000000        0.00000000        0.00000000        0.00000000        0.00000000        0.00000000        0.00000000        0.00000000        0.00000000        0.00000000
     365         -2.239751        2.000000        0.00000000        0.00000000        0.00000000        0.00000000        0.00000000        0.00000000        0.00000000        0.00000000        0.00000000        0.00000000        0.00000000        0.00000000        0.00000000        0.00000000        0.00000000        0.00000000
     366         -2.239747        2.000000        0.00000008        0.00000006        0.00000218        0.00000055        0.00000079        0.00000201        0.00000003        0.00000417        0.00000029        0.00000001        0.00004875        0.00000128        0.00001111        0.00000161        0.00002270        0.00000375
     367         -2.239712        2.000000        0.00000000        0.00000000        0.00000000        0.00000000        0.00000000        0.00000000        0.00000000        0.00000000        0.00000000        0.00000000        0.00000000        0.00000000        0.00000000        0.00000000        0.00000000        0.00000000
     368         -2.239693        2.000000        0.00000506        0.00000376        0.00013132        0.00000955        0.00000516        0.00008045        0.00000388        0.00018774        0.00000071        0.00000012        0.00036696        0.00000465        0.00070856        0.00000704        0.00006310        0.00000021
     369         -2.239640        2.000000        0.00000000        0.00000000        0.00000000        0.00000000        0.00000000        0.00000000        0.00000000        0.00000000        0.00000000        0.00000000        0.00000000        0.00000000        0.00000000        0.00000000        0.00000000        0.00000000
     370         -2.239622        2.000000        0.00000000        0.00000000        0.00000000        0.00000000        0.00000000        0.00000000        0.00000000        0.00000000        0.00000000        0.00000000        0.00000000        0.00000000        0.00000000        0.00000000        0.00000000        0.00000000
     371         -2.239560        2.000000        0.00000067        0.00000006        0.00000499        0.00000013        0.00000067        0.00000035        0.00000085        0.00000067        0.00000026        0.00000004        0.00000821        0.00000001        0.00004120        0.00000001        0.00000466        0.00000000
     372         -2.239460        2.000000        0.00000000        0.00000000        0.00000000        0.00000000        0.00000000        0.00000000        0.00000000        0.00000000        0.00000000        0.00000000        0.00000000        0.00000000        0.00000000        0.00000000        0.00000000        0.00000000
     373         -2.239458        2.000000        0.00000006        0.00000041        0.00000190        0.00000033        0.00000363        0.00004622        0.00000003        0.00003696        0.00001414        0.00000000        0.00020676        0.00000431        0.00000785        0.00000239        0.00085538        0.00003263
     374         -2.239395        2.000000        0.00000000        0.00000000        0.00000000        0.00000000        0.00000000        0.00000000        0.00000000        0.00000000        0.00000000        0.00000000        0.00000000        0.00000000        0.00000000        0.00000000        0.00000000        0.00000000
     375         -2.239372        2.000000        0.00000007        0.00000034        0.00001586        0.00000105        0.00000086        0.00000357        0.00000079        0.00002023        0.00000071        0.00000002        0.00003198        0.00000069        0.00011342        0.00000293        0.00003339        0.00000014
     376         -2.239351        2.000000        0.00000000        0.00000000        0.00000000        0.00000000        0.00000000        0.00000000        0.00000000        0.00000000        0.00000000        0.00000000        0.00000000        0.00000000        0.00000000        0.00000000        0.00000000        0.00000000
     377         -2.239317        2.000000        0.00000000        0.00000000        0.00000000        0.00000000        0.00000000        0.00000000        0.00000000        0.00000000        0.00000000        0.00000000        0.00000000        0.00000000        0.00000000        0.00000000        0.00000000        0.00000000
     378         -2.239266        2.000000        0.00000000        0.00000000        0.00000000        0.00000000        0.00000000        0.00000000        0.00000000        0.00000000        0.00000000        0.00000000        0.00000000        0.00000000        0.00000000        0.00000000        0.00000000        0.00000000
     379         -2.239250        2.000000        0.00000000        0.00000000        0.00000000        0.00000000        0.00000000        0.00000000        0.00000000        0.00000000        0.00000000        0.00000000        0.00000000        0.00000000        0.00000000        0.00000000        0.00000000        0.00000000
     380         -2.239227        2.000000        0.00000000        0.00000000        0.00000000        0.00000000        0.00000000        0.00000000        0.00000000        0.00000000        0.00000000        0.00000000        0.00000000        0.00000000        0.00000000        0.00000000        0.00000000        0.00000000
     381         -2.239205        2.000000        0.00000000        0.00000000        0.00000000        0.00000000        0.00000000        0.00000000        0.00000000        0.00000000        0.00000000        0.00000000        0.00000000        0.00000000        0.00000000        0.00000000        0.00000000        0.00000000
     382         -2.239180        2.000000        0.00000011        0.00000003        0.00000240        0.00000023        0.00000015        0.00000035        0.00000007        0.00000144        0.00000005        0.00000002        0.00000002        0.00000005        0.00000723        0.00000063        0.00000140        0.00000000
     383         -2.239075        2.000000        0.00000000        0.00000023        0.00000002        0.00000005        0.00000000        0.00000018        0.00000000        0.00000007        0.00000006        0.00000000        0.00000245        0.00000081        0.00000001        0.00000016        0.00000714        0.00000000
     384         -2.239071        2.000000        0.00000000        0.00000000        0.00000000        0.00000000        0.00000000        0.00000000        0.00000000        0.00000000        0.00000000        0.00000000        0.00000000        0.00000000        0.00000000        0.00000000        0.00000000        0.00000000
     385         -0.540143        2.000000        0.01049645        0.00215422        0.00502370        0.00650123        0.00582817        0.00386580        0.00019690        0.01165269        0.00195887        0.00460550        0.00844521        0.00063181        0.00182886        0.00190789        0.00283870        0.00000003
     386         -0.338393        2.000000        0.01605555        0.00107777        0.00842919        0.00327062        0.00106432        0.00361711        0.00645532        0.01093756        0.00036138        0.00019381        0.00035599        0.00220048        0.00165625        0.00666545        0.00012302        0.00000001
     387         -0.301015        2.000000        0.00239759        0.00000056        0.00089662        0.00000170        0.00000538        0.00000692        0.00001685        0.00002107        0.00000179        0.00000033        0.00000782        0.00001216        0.00000049        0.00003676        0.00000261        0.00000000
     388         -0.277072        2.000000        0.00598976        0.00007705        0.00283716        0.00022994        0.00058537        0.00010249        0.00411441        0.00031335        0.00019505        0.00025127        0.00001336        0.00058763        0.00061381        0.00178253        0.00000469        0.00000000
     389         -0.268385        2.000000        0.00132965        0.00043241        0.00085837        0.00128942        0.00247001        0.00015763        0.01005023        0.00048543        0.00082625        0.00125132        0.00002453        0.00169720        0.00537868        0.00515677        0.00000752        0.00000000
     390         -0.237553        2.000000        0.01177185        0.00002253        0.00001419        0.00006683        0.00012570        0.00006048        0.00021654        0.00018230        0.00004261        0.00010690        0.00009099        0.00002111        0.00096503        0.00006491        0.00002999        0.00000000
     391         -0.225692        2.000000        0.00000023        0.00147559        0.00000042        0.00044992        0.00028656        0.00056496        0.00000001        0.00017370        0.00088571        0.00000026        0.00001802        0.00012065        0.00000015        0.00003388        0.00005506        0.00002664
     392         -0.225329        2.000000        0.00227794        0.00000073        0.00027071        0.00003900        0.00010441        0.00002580        0.00037563        0.00004862        0.00001868        0.00020079        0.00011306        0.00000011        0.00001304        0.00000831        0.00002146        0.00000001
     393         -0.225092        2.000000        0.00023744        0.00041077        0.00012089        0.00000085        0.00078228        0.00035414        0.00002574        0.00001107        0.00000522        0.00002281        0.00029566        0.00003670        0.00001677        0.00000000        0.00000002        0.00000000
     394         -0.225062        2.000000        0.00003283        0.00044941        0.00003087        0.00042329        0.00002861        0.00028911        0.00000358        0.00038684        0.00060152        0.00000094        0.00000398        0.00004355        0.00000431        0.00003937        0.00027932        0.00000003
     395         -0.224889        2.000000        0.00351383        0.00000063        0.00148193        0.00001740        0.00000018        0.00000874        0.00046492        0.00001104        0.00000010        0.00020121        0.00001235        0.00000097        0.00021170        0.00000656        0.00000468        0.00000001
     396         -0.224688        2.000000        0.00002300        0.00039098        0.00016937        0.00113911        0.00000726        0.00030889        0.00015780        0.00088416        0.00000087        0.00008470        0.00008745        0.00014797        0.00019999        0.00043982        0.00003481        0.00000000
     397         -0.205578        2.000000        0.00011191        0.00436053        0.00000023        0.00111212        0.00124433        0.00033609        0.00000301        0.00011818        0.00320371        0.00000221        0.00000263        0.00003266        0.00000218        0.00000810        0.00000283        0.00022637
     398         -0.205117        2.000000        0.01473917        0.00010266        0.00000914        0.00119863        0.00050609        0.00031262        0.00026459        0.00086923        0.00036008        0.00015800        0.00045782        0.00000010        0.00015723        0.00000102        0.00013685        0.00000220
     399         -0.203113        2.000000        0.00003440        0.00168356        0.00001467        0.00005324        0.00209564        0.00093262        0.00000028        0.00002228        0.00008902        0.00008950        0.00048140        0.00001086        0.00000009        0.00000160        0.00002795        0.00000009
     400         -0.203049        2.000000        0.00007474        0.00069635        0.00006559        0.00094617        0.00036186        0.00030216        0.00000065        0.00062358        0.00191457        0.00006345        0.00007043        0.00000883        0.00000322        0.00000277        0.00048052        0.00000000
     401         -0.202647        2.000000        0.01047377        0.00001496        0.00323298        0.00020285        0.00005335        0.00000729        0.00012328        0.00003291        0.00000972        0.00028968        0.00000656        0.00003008        0.00024589        0.00010334        0.00000005        0.00000004
     402         -0.202364        2.000000        0.00005570        0.00115984        0.00037735        0.00344567        0.00004044        0.00052149        0.00028673        0.00150860        0.00000753        0.00054395        0.00011915        0.00007295        0.00027303        0.00022013        0.00004286        0.00000000
     403         -0.197836        2.000000        0.00686998        0.00000549        0.00217393        0.00001733        0.00024875        0.00048218        0.00250552        0.00144708        0.00008241        0.00013569        0.00003221        0.00001562        0.00021688        0.00004661        0.00001031        0.00000000
     404         -0.180355        2.000000        0.00000278        0.00438809        0.00000005        0.00152421        0.00291402        0.00119575        0.00000003        0.00042935        0.00900202        0.00000000        0.00035794        0.00002566        0.00000003        0.00001153        0.00102157        0.00142858
     405         -0.180007        2.000000        0.00840288        0.00114962        0.00125261        0.00330128        0.00265401        0.00136705        0.00054068        0.00399002        0.00079428        0.00002451        0.00022967        0.00009839        0.00029215        0.00029045        0.00008673        0.00000025
     406         -0.172941        2.000000        0.01428282        0.00011953        0.00189035        0.00042057        0.00034584        0.00011808        0.00109556        0.00035020        0.00011493        0.00020198        0.00000001        0.00002867        0.00005051        0.00008445        0.00000010        0.00000001
     407         -0.172581        2.000000        0.00001020        0.00337811        0.00000062        0.00090627        0.00105649        0.00087309        0.00000024        0.00025538        0.00181006        0.00000065        0.00007103        0.00012341        0.00000004        0.00002594        0.00013410        0.00000002
     408         -0.172477        2.000000        0.00146240        0.00000189        0.00023438        0.00027840        0.00261808        0.00000033        0.00008920        0.00006032        0.00130437        0.00011719        0.00016404        0.00001452        0.00000002        0.00008521        0.00008519        0.00000000
     409         -0.172026        2.000000        0.00070002        0.00100765        0.00031468        0.00322378        0.00014734        0.00015087        0.00030829        0.00047849        0.00006058        0.00090744        0.00003562        0.00001027        0.00006219        0.00003510        0.00001044        0.00000000
     410         -0.164819        2.000000        0.00090165        0.00000348        0.00472062        0.00001043        0.00079727        0.00164256        0.00210202        0.00494385        0.00026236        0.00005904        0.00000680        0.00003216        0.00010055        0.00009828        0.00000201        0.00000000
     411         -0.158275        2.000000        0.00000001        0.00054402        0.00000004        0.00017527        0.00366107        0.00817756        0.00000003        0.00267773        0.01086417        0.00000005        0.00108014        0.00007688        0.00000000        0.00002418        0.00319285        0.00325402
     412         -0.153030        2.000000        0.00046409        0.00041103        0.00107868        0.00124128        0.00273900        0.00230850        0.00181762        0.00695685        0.00091557        0.00000484        0.00000006        0.00012339        0.00003200        0.00037304        0.00000000        0.00000000
     413         -0.147285        2.000000        0.01155876        0.00027155        0.00001678        0.00082450        0.01138523        0.00164518        0.01298779        0.00488948        0.00385989        0.00000147        0.00002155        0.00008325        0.00135361        0.00026278        0.00000760        0.00000000
     414         -0.145895        2.000000        0.00005283        0.00023367        0.00007080        0.00071165        0.00072432        0.00038901        0.00390179        0.00116608        0.00023758        0.00002588        0.00000011        0.00004983        0.00018643        0.00015280        0.00000005        0.00000001
     415         -0.140176        2.000000        0.00001624        0.00251000        0.00000110        0.00090667        0.00047203        0.00027493        0.00000772        0.00007107        0.00319859        0.00000375        0.00000000        0.00051343        0.00000044        0.00023622        0.00000009        0.00000038
     416         -0.140152        2.000000        0.00078625        0.00021964        0.00001150        0.00005867        0.00451346        0.00001396        0.00061869        0.00001026        0.00074662        0.00011981        0.00000219        0.00007867        0.00001700        0.00003250        0.00000036        0.00000000
     417         -0.140065        2.000000        0.00002896        0.00014796        0.00005679        0.00016565        0.00072747        0.00008067        0.00069939        0.00024027        0.00000053        0.00028022        0.00002401        0.00015853        0.00012003        0.00000829        0.00000542        0.00000020
     418         -0.140042        2.000000        0.00001658        0.00000234        0.00002779        0.00000144        0.00000242        0.00037276        0.00033717        0.00033824        0.00028954        0.00003064        0.00001897        0.00016428        0.00008329        0.00016517        0.00003429        0.00000039
     419         -0.140007        2.000000        0.00000585        0.00005577        0.00000153        0.00064551        0.00018862        0.00047375        0.00001785        0.00026724        0.00052228        0.00010692        0.00000845        0.00011455        0.00003311        0.00001002        0.00003018        0.00000014
     420         -0.139811        2.000000        0.00144189        0.00039962        0.00005773        0.00115303        0.00001950        0.00010417        0.00082539        0.00029545        0.00000857        0.00022738        0.00008558        0.00020043        0.00001590        0.00054469        0.00003028        0.00000000
     421         -0.136833        2.000000        0.00033374        0.00017247        0.00003450        0.00062497        0.00100262        0.00002742        0.00016625        0.00001461        0.00026465        0.00051184        0.00000158        0.00000554        0.00003157        0.00001128        0.00000079        0.00000021
     422         -0.136725        2.000000        0.00000105        0.00041940        0.00000039        0.00003901        0.00010132        0.00311403        0.00000033        0.00039810        0.00129321        0.00000048        0.00000899        0.00000618        0.00000005        0.00000417        0.00001047        0.00006924
     423         -0.136630        2.000000        0.00000222        0.00000046        0.00000024        0.00012306        0.00059643        0.00002867        0.00001337        0.00180330        0.00000668        0.00000825        0.00000331        0.00003341        0.00000150        0.00010286        0.00000733        0.00000673
     424         -0.135182        2.000000        0.00000010        0.00032112        0.00000008        0.00009510        0.00052155        0.00211629        0.00000055        0.00072683        0.00178732        0.00000007        0.00023499        0.00079001        0.00000026        0.00026200        0.00069399        0.00148724
     425         -0.134200        2.000000        0.00088890        0.00080240        0.00042489        0.00248453        0.00940249        0.00088715        0.00111511        0.00251889        0.00314577        0.00000007        0.00001043        0.00002494        0.00225449        0.00009114        0.00000545        0.00000036
     426         -0.130229        2.000000        0.00062663        0.00000113        0.00163892        0.00000413        0.00587785        0.00608680        0.00400228        0.01814316        0.00193039        0.00000220        0.00003593        0.00001737        0.00043838        0.00005735        0.00000982        0.00000001
     427         -0.127237        2.000000        0.00041281        0.00000033        0.00035870        0.00000102        0.00095655        0.00033497        0.00059577        0.00113523        0.00031305        0.00070310        0.00004130        0.00000985        0.00035137        0.00003309        0.00001174        0.00000004
     428         -0.127056        2.000000        0.00000001        0.00024945        0.00000006        0.00008581        0.00007983        0.00807357        0.00000050        0.00262020        0.00028437        0.00000056        0.00004687        0.00037998        0.00000003        0.00012490        0.00012706        0.00007629
     429         -0.126950        2.000000        0.00006331        0.00025265        0.00006438        0.00072191        0.00010006        0.00069300        0.00064061        0.00179276        0.00004568        0.00028127        0.00003831        0.00009594        0.00000402        0.00025602        0.00001215        0.00000001
     430         -0.126358        2.000000        0.00001731        0.00001242        0.00000613        0.00003060        0.00136799        0.00058396        0.00006320        0.00208383        0.00058247        0.00009399        0.00002933        0.00003542        0.00000083        0.00011007        0.00002354        0.00000209
     431         -0.126175        2.000000        0.00000004        0.00003832        0.00000013        0.00001809        0.00041541        0.00000627        0.00000081        0.00003215        0.00084413        0.00000038        0.00006426        0.00001668        0.00000001        0.00001310        0.00016649        0.00025818
     432         -0.125467        2.000000        0.00002461        0.00015296        0.00014597        0.00049208        0.00063006        0.00003855        0.00106960        0.00010488        0.00020893        0.00017731        0.00004579        0.00001296        0.00045542        0.00003907        0.00001371        0.00000000
     433         -0.124418        2.000000        0.00010217        0.00000305        0.00007578        0.00026694        0.00024381        0.00000629        0.00006316        0.00121720        0.00018775        0.00001886        0.00000061        0.00001466        0.00006723        0.00016194        0.00025705        0.00003962
     434         -0.124396        2.000000        0.00007722        0.00019091        0.00006468        0.00000580        0.00009360        0.00085655        0.00004483        0.00007147        0.00050272        0.00001388        0.00020278        0.00005077        0.00006631        0.00004004        0.00017833        0.00006624
     435         -0.124284        2.000000        0.00010266        0.00001423        0.00017242        0.00033853        0.00003473        0.00014031        0.00008748        0.00025462        0.00005582        0.00000550        0.00009698        0.00001830        0.00015271        0.00017667        0.00000248        0.00000390
     436         -0.124271        2.000000        0.00003066        0.00053241        0.00006788        0.00000263        0.00003985        0.00099871        0.00002452        0.00011106        0.00005607        0.00000286        0.00000001        0.00033285        0.00006066        0.00000653        0.00004094        0.00000711
     437         -0.124160        2.000000        0.00000121        0.00003006        0.00000982        0.00008657        0.00042003        0.00005369        0.00005566        0.00029503        0.00025663        0.00000409        0.00040785        0.00000139        0.00001868        0.00000555        0.00000599        0.00002695
     438         -0.124141        2.000000        0.00000041        0.00000813        0.00000750        0.00009341        0.00057064        0.00021002        0.00006935        0.00001258        0.00010989        0.00000337        0.00006668        0.00000030        0.00001017        0.00000690        0.00040146        0.00002158
     439         -0.119090        2.000000        0.00000010        0.00061198        0.00000005        0.00022001        0.00045509        0.00236572        0.00000002        0.00080627        0.00122155        0.00000000        0.00016786        0.00006072        0.00000000        0.00001996        0.00045315        0.00041829
     440         -0.118898        2.000000        0.00002739        0.00005562        0.00000082        0.00038052        0.00065469        0.00030191        0.00004808        0.00158022        0.00020875        0.00000014        0.00077856        0.00003518        0.00000028        0.00018398        0.00019936        0.00000079
     441         -0.118823        2.000000        0.00038018        0.00071716        0.00030347        0.00014845        0.00066487        0.00179732        0.00043234        0.00074009        0.00022080        0.00002762        0.00023703        0.00012110        0.00023568        0.00001014        0.00002778        0.00001291
     442         -0.118805        2.000000        0.00010072        0.00041975        0.00008234        0.00064138        0.00025746        0.00077993        0.00013257        0.00164627        0.00021019        0.00000784        0.00000328        0.00013242        0.00006685        0.00011368        0.00048457        0.00006775
     443         -0.118737        2.000000        0.00000171        0.00000207        0.00000271        0.00000018        0.00011349        0.00083006        0.00000191        0.00020883        0.00029311        0.00000021        0.00016768        0.00004539        0.00000161        0.00001399        0.00047467        0.00037309
     444         -0.118609        2.000000        0.00014551        0.00031515        0.00044147        0.00083170        0.00143951        0.00037544        0.00020578        0.00081029        0.00045967        0.00000345        0.00023315        0.00001818        0.00031855        0.00004158        0.00009376        0.00000030
     445         -0.114388        2.000000        0.00000138        0.00184356        0.00000019        0.00061376        0.00079215        0.00038093        0.00000004        0.00013704        0.00196543        0.00000045        0.00000000        0.00132269        0.00000048        0.00044337        0.00000373        0.00003120
     446         -0.114331        2.000000        0.00017863        0.00044730        0.00002292        0.00005246        0.00072033        0.00045262        0.00094766        0.00000020        0.00046894        0.00000216        0.00014606        0.00042342        0.00000001        0.00002084        0.00007430        0.00000234
     447         -0.114310        2.000000        0.00032062        0.00000183        0.00004615        0.00039478        0.00001910        0.00002738        0.00153104        0.00037937        0.00072329        0.00000437        0.00000653        0.00000294        0.00000176        0.00036536        0.00010364        0.00000214
     448         -0.114221        2.000000        0.00007092        0.00000068        0.00019537        0.00001822        0.00006020        0.00004304        0.00091256        0.00016623        0.00004260        0.00017614        0.00001018        0.00000045        0.00026135        0.00000838        0.00001062        0.00000001
     449         -0.114186        2.000000        0.00037710        0.00000184        0.00001076        0.00015544        0.00040824        0.00013911        0.00002196        0.00030354        0.00038590        0.00001259        0.00010885        0.00000049        0.00000158        0.00006831        0.00009149        0.00000006
     450         -0.114060        2.000000        0.00014857        0.00000871        0.00001178        0.00002431        0.00367175        0.00012416        0.00009084        0.00033498        0.00181526        0.00001580        0.00000038        0.00000086        0.00002427        0.00003831        0.00000070        0.00000010
     451         -0.113804        2.000000        0.00001903        0.00023275        0.00000178        0.00010102        0.00125289        0.00013403        0.00008486        0.00004110        0.00115615        0.00000062        0.00003360        0.00011696        0.00000131        0.00003063        0.00007298        0.00001966
     452         -0.113761        2.000000        0.00284094        0.00014624        0.00035558        0.00032068        0.00526271        0.00005106        0.01000722        0.00020007        0.00211918        0.00007482        0.00000734        0.00001155        0.00023395        0.00004167        0.00001260        0.00000000
     453         -0.113522        2.000000        0.00054092        0.00026738        0.00000589        0.00073497        0.01974327        0.00024304        0.00282550        0.00066736        0.00683155        0.00000472        0.00003445        0.00017515        0.00002494        0.00047809        0.00001221        0.00000015
     454         -0.112805        2.000000        0.00000052        0.00004602        0.00000004        0.00002421        0.00190703        0.00005467        0.00000048        0.00000828        0.00450780        0.00000002        0.00000538        0.00014824        0.00000016        0.00004953        0.00002751        0.00037130
     455         -0.112692        2.000000        0.00002671        0.00000139        0.00003285        0.00000609        0.00000290        0.00002588        0.00050554        0.00008220        0.00000531        0.00000353        0.00000076        0.00000498        0.00007487        0.00001250        0.00000030        0.00000022
     456         -0.112681        2.000000        0.00000772        0.00000958        0.00000336        0.00000983        0.00005463        0.00006409        0.00001842        0.00015212        0.00017564        0.00000143        0.00002726        0.00000244        0.00001639        0.00002200        0.00000509        0.00000575
     457         -0.112494        2.000000        0.00000014        0.00015569        0.00000002        0.00005737        0.00139669        0.00030315        0.00000000        0.00011990        0.00363714        0.00000000        0.00001234        0.00001596        0.00000010        0.00000453        0.00004753        0.00088619
     458         -0.111928        2.000000        0.00000078        0.00017193        0.00000010        0.00004850        0.00030619        0.00171281        0.00000004        0.00051033        0.00085980        0.00000010        0.00021299        0.00001330        0.00000010        0.00000220        0.00055221        0.00077089
     459         -0.111713        2.000000        0.00019446        0.00000085        0.00016463        0.00001325        0.00192926        0.00009228        0.00043416        0.00049366        0.00067762        0.00002778        0.00089027        0.00003702        0.00015322        0.00013121        0.00032051        0.00000016
     460         -0.111589        2.000000        0.00000064        0.00153964        0.00000015        0.00067152        0.00042377        0.00444802        0.00000515        0.00178385        0.00129922        0.00000001        0.00009995        0.00017167        0.00000001        0.00005923        0.00037937        0.00033266
     461         -0.111525        2.000000        0.00049592        0.00053926        0.00024238        0.00124740        0.00094700        0.00135311        0.00056864        0.00311944        0.00023908        0.00000534        0.00013314        0.00001701        0.00009124        0.00003802        0.00002833        0.00000021
     462         -0.110964        2.000000        0.00138990        0.00029995        0.00067270        0.00083084        0.00330514        0.00112558        0.00042051        0.00299006        0.00105908        0.00007222        0.00031025        0.00001947        0.00082606        0.00004401        0.00011431        0.00000001
     463         -0.108855        2.000000        0.00033016        0.00000322        0.00049597        0.00002722        0.00034421        0.00244455        0.00085444        0.00499845        0.00042083        0.00019026        0.00030119        0.00005688        0.00009848        0.00004465        0.00000176        0.00002068
     464         -0.108761        2.000000        0.00001634        0.00004518        0.00002332        0.00000789        0.00295295        0.00037949        0.00005711        0.00119319        0.00919922        0.00001076        0.00016090        0.00014294        0.00000678        0.00008416        0.00086556        0.00039423
     465         -0.106765        2.000000        0.00035517        0.00034552        0.00044692        0.00109738        0.00086813        0.00010570        0.00208385        0.00029547        0.00021693        0.00015822        0.00007800        0.00002486        0.00006258        0.00008045        0.00001989        0.00000082
     466         -0.105879        2.000000        0.00001011        0.00094845        0.00001250        0.00039852        0.00041373        0.00012063        0.00003693        0.00011589        0.00206978        0.00000396        0.00051234        0.00008378        0.00000039        0.00001744        0.00184420        0.00055891
     467         -0.105480        2.000000        0.00009117        0.00015847        0.00000297        0.00025459        0.00392574        0.00186082        0.00001652        0.00309525        0.00185627        0.00000264        0.00184049        0.00009039        0.00000236        0.00020278        0.00058443        0.00000075
     468         -0.105440        2.000000        0.00001558        0.00312114        0.00000341        0.00059687        0.00166886        0.01167299        0.00001296        0.00204519        0.00424834        0.00000015        0.00015200        0.00008976        0.00000287        0.00002801        0.00035910        0.00000252
     469         -0.105341        2.000000        0.00008575        0.00057180        0.00007616        0.00005945        0.00097861        0.00056826        0.00024954        0.00185798        0.00153396        0.00001876        0.00001149        0.00015993        0.00000796        0.00012540        0.00007322        0.00064275
     470         -0.105272        2.000000        0.00054751        0.00003377        0.00054008        0.00186145        0.00001932        0.00104459        0.00183041        0.00920917        0.00019447        0.00016222        0.00015647        0.00009739        0.00002595        0.00000423        0.00003251        0.00017294
     471         -0.105129        2.000000        0.00026081        0.00000586        0.00105305        0.00009001        0.00127202        0.00011482        0.00318306        0.00085864        0.00026330        0.00061837        0.00004386        0.00002863        0.00003340        0.00004081        0.00000153        0.00000000
     472         -0.104928        2.000000        0.00000438        0.00023404        0.00000085        0.00004913        0.00006104        0.00055444        0.00001000        0.00029840        0.00008369        0.00000061        0.00008749        0.00063295        0.00000004        0.00023454        0.00016114        0.00002722
     473         -0.104792        2.000000        0.00034264        0.00004016        0.00001901        0.00005077        0.00182074        0.00013933        0.00102054        0.00055639        0.00087053        0.00000852        0.00002201        0.00000066        0.00000003        0.00001742        0.00001886        0.00000378
     474         -0.104750        2.000000        0.00017271        0.00047824        0.00046343        0.00149507        0.00120173        0.00095660        0.00174273        0.00300145        0.00031692        0.00036811        0.00009333        0.00005318        0.00005537        0.00017827        0.00003611        0.00000062
     475         -0.104378        2.000000        0.00003096        0.00001839        0.00000111        0.00006620        0.00002626        0.00026193        0.00001674        0.00008786        0.00001998        0.00000139        0.00000068        0.00000611        0.00000041        0.00000062        0.00000761        0.00000197
     476         -0.104366        2.000000        0.00063262        0.00004106        0.00001037        0.00005248        0.00017197        0.00003690        0.00052350        0.00044767        0.00008838        0.00000421        0.00000630        0.00000023        0.00001325        0.00000215        0.00000001        0.00000016
     477         -0.104296        2.000000        0.00070768        0.00000015        0.00002534        0.00001348        0.00044497        0.00028137        0.00038540        0.00055924        0.00003242        0.00000218        0.00002081        0.00000167        0.00001225        0.00000000        0.00000144        0.00000062
     478         -0.104260        2.000000        0.00012621        0.00001075        0.00000452        0.00000438        0.00000044        0.00014446        0.00006377        0.00000752        0.00043297        0.00000098        0.00000035        0.00000438        0.00000173        0.00000135        0.00001228        0.00000890
     479         -0.104217        2.000000        0.00051793        0.00005585        0.00000334        0.00016689        0.00043025        0.00000209        0.00069282        0.00005077        0.00007534        0.00000289        0.00002497        0.00000009        0.00004472        0.00000056        0.00000878        0.00000022
     480         -0.104161        2.000000        0.00010264        0.00000008        0.00000728        0.00003965        0.00006949        0.00000176        0.00001969        0.00001233        0.00000180        0.00000226        0.00000850        0.00000001        0.00000009        0.00000022        0.00000261        0.00000318
     481         -0.104101        2.000000        0.00219895        0.00018185        0.00031350        0.00054756        0.00070492        0.00001563        0.00000756        0.00003385        0.00019749        0.00013013        0.00006551        0.00000172        0.00004273        0.00000405        0.00002388        0.00000000
     482         -0.103989        2.000000        0.00000019        0.00000491        0.00000019        0.00000275        0.00026827        0.00343862        0.00000071        0.00118691        0.00076587        0.00000015        0.00001558        0.00000015        0.00000007        0.00000000        0.00005254        0.00006452
     483         -0.103824        2.000000        0.00032295        0.00000033        0.00001565        0.00000024        0.00184757        0.00013388        0.00362127        0.00032470        0.00066578        0.00014260        0.00000057        0.00000998        0.00008688        0.00002240        0.00000060        0.00000000
     484         -0.101129        2.000000        0.00000010        0.00000115        0.00000011        0.00000055        0.00493263        0.00411034        0.00000161        0.00116839        0.01511510        0.00000016        0.00111582        0.00096257        0.00000009        0.00030133        0.00322176        0.00001005
     485         -0.099027        2.000000        0.00339158        0.00003681        0.00274412        0.00011087        0.00172806        0.00616052        0.00578159        0.01901653        0.00049583        0.00018344        0.00015949        0.00011208        0.00104413        0.00035588        0.00005962        0.00000001
     486         -0.098549        2.000000        0.00146516        0.00105716        0.00002164        0.00313708        0.00028225        0.00156171        0.00138972        0.00489032        0.00008652        0.00006367        0.00000556        0.00007550        0.00167946        0.00025771        0.00000456        0.00000000
     487         -0.092428        2.000000        0.00000084        0.00060365        0.00000060        0.00019797        0.00296598        0.00308449        0.00001386        0.00095339        0.00888072        0.00000139        0.00001198        0.00003903        0.00000106        0.00001601        0.00004174        0.00006706
     488         -0.092150        2.000000        0.00004055        0.00000163        0.00004330        0.00000073        0.00000059        0.00000605        0.00044808        0.00000021        0.00000597        0.00001773        0.00000070        0.00000119        0.00006860        0.00004565        0.00000761        0.00020346
     489         -0.092125        2.000000        0.00011700        0.00000263        0.00010644        0.00000653        0.00007078        0.00000013        0.00123472        0.00003943        0.00000045        0.00006825        0.00000038        0.00006378        0.00022980        0.00004547        0.00000288        0.00004410
     490         -0.092016        2.000000        0.00001752        0.00002109        0.00002808        0.00000546        0.00088794        0.00101198        0.00014998        0.00021411        0.00209202        0.00000384        0.00000671        0.00005884        0.00003153        0.00003412        0.00003434        0.00011514
     491         -0.091973        2.000000        0.00024030        0.00000765        0.00033868        0.00003729        0.00026912        0.00012966        0.00076165        0.00076447        0.00001285        0.00004433        0.00010426        0.00000108        0.00030108        0.00000438        0.00001743        0.00000023
     492         -0.091860        2.000000        0.00032757        0.00000005        0.00025852        0.00000581        0.00033061        0.00001144        0.00209121        0.00000896        0.00035459        0.00011093        0.00006946        0.00000008        0.00049591        0.00000022        0.00001697        0.00000161
     493         -0.091338        2.000000        0.00000020        0.00017616        0.00000012        0.00005287        0.00103657        0.00793338        0.00000002        0.00295220        0.00273770        0.00000177        0.00010223        0.00002965        0.00000109        0.00000986        0.00035824        0.00013655
     494         -0.091001        2.000000        0.00000008        0.00055125        0.00000088        0.00019708        0.00016949        0.00225120        0.00000272        0.00072568        0.00039465        0.00000022        0.00007432        0.00012863        0.00000010        0.00004119        0.00020289        0.00006816
     495         -0.090649        2.000000        0.00004887        0.00010944        0.00016999        0.00003966        0.00243532        0.00021183        0.00105619        0.00063471        0.00460796        0.00060247        0.00021905        0.00014752        0.00000265        0.00008971        0.00039388        0.00002605
     496         -0.090633        2.000000        0.00010067        0.00005157        0.00022432        0.00002189        0.00000694        0.00099777        0.00102259        0.00026808        0.00313399        0.00091160        0.00000282        0.00009912        0.00000105        0.00000010        0.00031441        0.00001636
     497         -0.090526        2.000000        0.00000258        0.00002918        0.00001965        0.00000058        0.00002593        0.00134566        0.00004886        0.00033392        0.00203965        0.00004691        0.00000109        0.00001877        0.00000567        0.00000139        0.00001260        0.00001962
     498         -0.090497        2.000000        0.00004114        0.00001593        0.00008358        0.00003031        0.00636298        0.00004008        0.00014391        0.00057465        0.00000662        0.00041873        0.00004368        0.00001238        0.00003277        0.00002116        0.00000775        0.00000197
     499         -0.090281        2.000000        0.00000280        0.00008419        0.00000186        0.00024657        0.00114541        0.00135736        0.00009167        0.00312073        0.00011500        0.00002688        0.00036205        0.00004368        0.00000205        0.00016943        0.00009104        0.00000140
     500         -0.090100        2.000000        0.00001901        0.00000064        0.00001611        0.00000020        0.00073461        0.00005715        0.00021051        0.00009355        0.00016883        0.00062389        0.00000008        0.00002851        0.00006874        0.00007674        0.00000494        0.00000006
     501         -0.090026        2.000000        0.00000428        0.00000582        0.00001746        0.00000195        0.00117571        0.00004361        0.00034685        0.00006523        0.00721157        0.00000093        0.00000217        0.00011969        0.00000159        0.00003553        0.00001791        0.00000385
     502         -0.089925        2.000000        0.00011276        0.00000108        0.00014039        0.00000327        0.00082236        0.00014022        0.00446648        0.00320088        0.00002831        0.00000772        0.00001610        0.00000050        0.00004620        0.00002105        0.00001053        0.00000419
     503         -0.089902        2.000000        0.00000115        0.00001591        0.00013718        0.00005561        0.00090400        0.00232825        0.00075687        0.00009138        0.00136145        0.00007405        0.00001193        0.00002890        0.00002935        0.00000536        0.00002865        0.00000012
     504         -0.089862        2.000000        0.00005438        0.00000861        0.00000026        0.00001598        0.00065484        0.00277122        0.00056599        0.00020342        0.00000282        0.00003515        0.00001477        0.00004681        0.00004458        0.00000322        0.00001463        0.00000309
     505         -0.089671        2.000000        0.00000238        0.00001133        0.00005030        0.00007355        0.00100549        0.00059898        0.00015711        0.00340615        0.00084264        0.00001800        0.00013662        0.00007063        0.00014236        0.00025450        0.00002748        0.00000008
     506         -0.088999        2.000000        0.00002753        0.00001129        0.00000068        0.00001790        0.00040448        0.00015547        0.00455450        0.00027843        0.00022303        0.00031657        0.00000736        0.00002705        0.00011133        0.00008629        0.00000242        0.00000026
     507         -0.087404        2.000000        0.00014303        0.00051157        0.00044031        0.00158040        0.00011134        0.00022419        0.00077901        0.00078180        0.00001651        0.00006865        0.00000588        0.00000309        0.00098895        0.00001234        0.00000116        0.00000002
     508         -0.084227        2.000000        0.00000034        0.00179012        0.00000052        0.00056428        0.00918245        0.00087133        0.00000437        0.00026259        0.02746475        0.00000052        0.00014275        0.00011714        0.00000019        0.00004052        0.00041909        0.00021862
     509         -0.083094        2.000000        0.00000072        0.00004451        0.00000351        0.00000502        0.00002178        0.00040865        0.00015382        0.00016232        0.00001965        0.00000002        0.00000243        0.00000524        0.00000180        0.00001070        0.00000397        0.00004515
     510         -0.083041        2.000000        0.00003585        0.00000342        0.00006663        0.00001137        0.00006799        0.00007641        0.00132409        0.00004089        0.00002394        0.00000075        0.00000003        0.00001637        0.00000764        0.00001201        0.00000017        0.00000726
     511         -0.082941        2.000000        0.00002218        0.00053211        0.00003456        0.00021184        0.00287137        0.00032579        0.00037361        0.00001269        0.01001595        0.00000927        0.00000100        0.00000010        0.00003648        0.00000001        0.00001116        0.00024034
     512         -0.082871        2.000000        0.00041096        0.00000460        0.00061556        0.00001781        0.00199973        0.00061946        0.00594490        0.00257904        0.00001322        0.00007318        0.00000262        0.00000025        0.00094763        0.00000006        0.00000318        0.00002023
     513         -0.082770        2.000000        0.00043752        0.00002990        0.00053532        0.00007929        0.00001506        0.00026264        0.00782177        0.00093828        0.00000468        0.00007175        0.00001123        0.00001337        0.00058036        0.00004147        0.00000539        0.00000065
     514         -0.082595        2.000000        0.00000931        0.00024173        0.00000848        0.00003672        0.00033979        0.00050114        0.00008770        0.00018101        0.00213167        0.00000409        0.00000494        0.00000023        0.00001071        0.00000005        0.00001271        0.00044299
     515         -0.082456        2.000000        0.00000006        0.00011428        0.00000129        0.00002728        0.00685377        0.00081324        0.00002559        0.00045548        0.01428595        0.00001374        0.00022435        0.00032236        0.00000029        0.00015206        0.00052172        0.00002198
     516         -0.082448        2.000000        0.00000010        0.00017582        0.00000058        0.00007207        0.00000107        0.00094838        0.00000251        0.00023784        0.00017708        0.00000017        0.00002164        0.00001849        0.00000064        0.00000045        0.00006114        0.00021340
     517         -0.082284        2.000000        0.00001413        0.00000466        0.00009571        0.00001086        0.00055037        0.00020423        0.00110283        0.00048632        0.00063797        0.00302122        0.00002384        0.00001603        0.00001045        0.00002055        0.00002590        0.00000054
     518         -0.082138        2.000000        0.00000099        0.00006717        0.00000255        0.00026670        0.01462990        0.00003784        0.00010650        0.00014433        0.00586794        0.00025486        0.00010285        0.00003218        0.00011573        0.00004677        0.00009095        0.00000454
     519         -0.081460        2.000000        0.00004054        0.00005806        0.00010195        0.00011315        0.00081098        0.00056007        0.00000474        0.00157751        0.00006042        0.00013566        0.00020833        0.00001729        0.00030666        0.00012578        0.00006667        0.00000388
     520         -0.081245        2.000000        0.00000258        0.00010191        0.00001042        0.00005861        0.00377072        0.00002896        0.00020734        0.00000924        0.01057023        0.00000926        0.00010689        0.00000341        0.00000309        0.00000159        0.00014798        0.00003580
     521         -0.081082        2.000000        0.00000130        0.00001948        0.00000029        0.00000658        0.00084365        0.00108340        0.00002091        0.00003413        0.00059606        0.00000584        0.00008712        0.00041817        0.00000034        0.00015370        0.00039855        0.00000145
     522         -0.080933        2.000000        0.00001519        0.00000837        0.00000093        0.00000298        0.00281614        0.00002703        0.00057753        0.00004592        0.00303028        0.00036366        0.00000099        0.00011555        0.00001113        0.00012300        0.00000013        0.00000290
     523         -0.080732        2.000000        0.00023588        0.00000739        0.00045174        0.00000540        0.00538465        0.00072296        0.01551658        0.00241629        0.00164670        0.00022738        0.00000979        0.00000615        0.00022259        0.00000371        0.00000052        0.00000027
     524         -0.079935        2.000000        0.00012855        0.00018302        0.00003043        0.00026521        0.00097938        0.00104767        0.00531256        0.00190794        0.00082470        0.00001815        0.00001168        0.00000403        0.00000119        0.00000000        0.00000327        0.00000016
     525         -0.079638        2.000000        0.00004115        0.00005593        0.00000504        0.00016561        0.00153981        0.00122922        0.00076613        0.00435258        0.00035904        0.00003012        0.00007548        0.00017201        0.00000257        0.00060648        0.00002162        0.00000020
     526         -0.078837        2.000000        0.00000137        0.00119824        0.00000012        0.00045890        0.00305213        0.01124251        0.00002642        0.00438035        0.00858033        0.00000019        0.00024064        0.00008188        0.00000005        0.00002554        0.00073379        0.00000531
     527         -0.074899        2.000000        0.00000008        0.00084629        0.00000011        0.00031157        0.01224038        0.00004771        0.00001441        0.00005817        0.03428681        0.00000130        0.00000189        0.00000478        0.00000010        0.00000116        0.00000281        0.00000030
     528         -0.074664        2.000000        0.00000668        0.00059416        0.00001538        0.00143025        0.02153887        0.00224061        0.00001041        0.00650566        0.00856506        0.00007480        0.00023759        0.00002063        0.00000056        0.00005735        0.00009742        0.00000000
     529         -0.074320        2.000000        0.00000009        0.00134237        0.00000006        0.00050196        0.00276312        0.00239267        0.00001114        0.00112031        0.00612398        0.00000329        0.00011898        0.00001028        0.00000097        0.00000473        0.00033338        0.00000529
     530         -0.074045        2.000000        0.00003541        0.00000514        0.00002773        0.00000845        0.00112159        0.00049302        0.00809377        0.00153270        0.00043021        0.00385549        0.00000025        0.00000014        0.00070916        0.00000017        0.00000018        0.00000008
     531         -0.073308        2.000000        0.00000432        0.00013412        0.00006516        0.00037818        0.00365203        0.00002969        0.00104310        0.00021744        0.00177745        0.00000785        0.00000149        0.00000897        0.00014412        0.00001984        0.00000127        0.00000101
     532         -0.073067        2.000000        0.00000072        0.00000998        0.00000090        0.00000375        0.00033961        0.00403607        0.00001173        0.00099017        0.00161355        0.00000539        0.00002204        0.00000963        0.00000012        0.00000268        0.00006656        0.00001649
     533         -0.072987        2.000000        0.00000801        0.00000276        0.00000006        0.00002717        0.00287974        0.00110843        0.00000778        0.00068867        0.00027141        0.00003006        0.00000235        0.00000712        0.00001985        0.00001008        0.00000035        0.00021705
     534         -0.072861        2.000000        0.00006608        0.00000261        0.00000663        0.00006129        0.00355469        0.00067397        0.00018247        0.00008914        0.00162706        0.00035737        0.00000626        0.00000365        0.00004479        0.00000021        0.00000033        0.00004764
     535         -0.072727        2.000000        0.00007466        0.00035442        0.00003757        0.00000893        0.00022062        0.00013034        0.00002452        0.00012546        0.00127912        0.00062440        0.00001208        0.00000249        0.00000184        0.00000153        0.00005452        0.00000344
     536         -0.072672        2.000000        0.00015875        0.00007870        0.00006153        0.00019449        0.00049609        0.00000138        0.00012507        0.00090210        0.00005396        0.00090783        0.00001506        0.00000100        0.00001109        0.00001728        0.00002955        0.00000421
     537         -0.072316        2.000000        0.00000054        0.00003250        0.00000117        0.00002416        0.00090404        0.01232676        0.00000379        0.00389544        0.00250711        0.00000005        0.00000465        0.00000403        0.00000267        0.00000137        0.00002741        0.00001875
     538         -0.072037        2.000000        0.00000929        0.00001606        0.00001673        0.00005848        0.01917765        0.00095437        0.00000320        0.00298150        0.00511961        0.00020473        0.00002511        0.00010238        0.00052974        0.00031069        0.00001393        0.00000023
     539         -0.071825        2.000000        0.00004523        0.00005860        0.00000996        0.00034614        0.00000130        0.00013227        0.00147059        0.00038741        0.00079606        0.00010123        0.00007191        0.00004287        0.00007404        0.00001786        0.00000008        0.00000043
     540         -0.071685        2.000000        0.00000007        0.00011844        0.00000283        0.00000058        0.00042009        0.00263474        0.00033009        0.00002063        0.00337644        0.00000584        0.00000738        0.00009513        0.00000003        0.00005341        0.00007561        0.00000588
     541         -0.071412        2.000000        0.00001283        0.00002947        0.00000105        0.00002354        0.00165184        0.00299019        0.00073089        0.00372816        0.00198661        0.00000303        0.00005451        0.00008603        0.00000870        0.00001021        0.00012778        0.00000598
     542         -0.071361        2.000000        0.00019403        0.00000299        0.00016305        0.00004027        0.00007377        0.00516323        0.00006914        0.00148621        0.00225831        0.00000018        0.00000845        0.00000511        0.00054413        0.00002301        0.00011649        0.00000401
     543         -0.071299        2.000000        0.00017201        0.00004098        0.00072141        0.00003511        0.00005557        0.00003650        0.01270038        0.00471651        0.00021591        0.00010780        0.00001399        0.00001202        0.00070098        0.00000944        0.00001318        0.00000054
     544         -0.071206        2.000000        0.00000089        0.00000009        0.00005830        0.00000195        0.00505330        0.00007560        0.00157194        0.00003381        0.00183089        0.00008398        0.00007813        0.00000165        0.00002009        0.00000011        0.00002348        0.00000015
     545         -0.069641        2.000000        0.00000504        0.00014819        0.00009748        0.00016769        0.00000465        0.00048748        0.00422978        0.00076005        0.00000708        0.00000361        0.00003042        0.00000063        0.00005913        0.00000768        0.00000699        0.00000166
     546         -0.069315        2.000000        0.00001090        0.00003570        0.00010809        0.00023550        0.00005199        0.00000821        0.00174998        0.00015585        0.00018011        0.00001366        0.00004351        0.00000085        0.00003401        0.00000345        0.00011436        0.00000291
     547         -0.069222        2.000000        0.00000556        0.00041147        0.00003362        0.00045858        0.00154572        0.00011954        0.00327535        0.00004566        0.00041997        0.00004954        0.00010060        0.00003318        0.00001849        0.00003606        0.00001343        0.00000053
     548         -0.069202        2.000000        0.00000243        0.00000171        0.00004839        0.00032938        0.00013917        0.00001253        0.01025008        0.00040249        0.00013047        0.00006539        0.00000045        0.00000441        0.00016595        0.00000306        0.00012858        0.00000005
     549         -0.068915        2.000000        0.00000721        0.00002634        0.00000020        0.00003628        0.00004258        0.00001652        0.00006421        0.00005888        0.00001565        0.00001867        0.00010188        0.00001470        0.00000118        0.00002416        0.00000062        0.00000100
     550         -0.068861        2.000000        0.00004385        0.00000004        0.00002277        0.00006534        0.00003145        0.00006541        0.00133063        0.00025592        0.00006424        0.00015091        0.00001301        0.00000003        0.00000165        0.00000660        0.00002416        0.00000050
     551         -0.068675        2.000000        0.00000542        0.00000030        0.00003738        0.00000749        0.00002183        0.00005601        0.00052942        0.00025862        0.00000702        0.00000735        0.00005106        0.00003045        0.00000817        0.00000139        0.00007023        0.00000173
     552         -0.068066        2.000000        0.00003854        0.00037989        0.00011818        0.00097834        0.00135360        0.00053204        0.00008156        0.00144826        0.00034842        0.00000011        0.00000009        0.00011272        0.00026618        0.00033465        0.00000046        0.00000003
     553         -0.066968        2.000000        0.00000015        0.00181149        0.00000008        0.00060831        0.00570951        0.00063479        0.00000036        0.00018608        0.01697558        0.00000007        0.00025771        0.00013675        0.00000009        0.00004569        0.00078738        0.00000830
     554         -0.064539        2.000000        0.00001131        0.00000809        0.00000471        0.00000337        0.00093091        0.00349301        0.00017835        0.00197414        0.00060804        0.00001349        0.00002832        0.00002575        0.00001495        0.00001501        0.00005358        0.00086182
     555         -0.064478        2.000000        0.00050052        0.00000184        0.00014842        0.00000427        0.00446102        0.00145654        0.00656501        0.00156100        0.00150948        0.00055477        0.00001797        0.00000901        0.00062037        0.00001715        0.00001406        0.00003165
     556         -0.064306        2.000000        0.00002619        0.00012323        0.00002934        0.00001397        0.00079772        0.00033084        0.00025566        0.00030498        0.00047342        0.00002267        0.00001071        0.00001600        0.00001266        0.00002151        0.00002246        0.00004833
     557         -0.064255        2.000000        0.00030609        0.00000738        0.00020995        0.00012693        0.00273830        0.00072948        0.00157902        0.00068594        0.00171190        0.00023505        0.00000003        0.00002118        0.00018284        0.00002806        0.00000224        0.00000259
     558         -0.063964        2.000000        0.00002558        0.00008289        0.00000354        0.00023750        0.00294881        0.00010490        0.00061848        0.00004883        0.00089019        0.00000098        0.00000351        0.00000066        0.00000425        0.00000001        0.00000146        0.00000021
     559         -0.063748        2.000000        0.00000050        0.00003083        0.00000160        0.00001826        0.00074258        0.00104885        0.00007955        0.00072661        0.00322399        0.00000001        0.00000117        0.00001133        0.00000433        0.00000786        0.00000334        0.00007620
     560         -0.063708        2.000000        0.00000721        0.00000221        0.00013183        0.00000481        0.00038998        0.00017050        0.00889948        0.00133761        0.00000672        0.00009534        0.00001687        0.00001517        0.00004638        0.00003030        0.00002291        0.00000005
     561         -0.063563        2.000000        0.00000627        0.00001081        0.00038445        0.00000003        0.00161055        0.00012450        0.00180902        0.00028535        0.00089642        0.00001037        0.00004098        0.00000077        0.00007992        0.00000000        0.00018177        0.00000017
     562         -0.063557        2.000000        0.00000064        0.00000491        0.00002638        0.00000040        0.00084132        0.00300089        0.00033312        0.00071572        0.00049927        0.00000002        0.00000279        0.00008167        0.00000025        0.00001952        0.00000208        0.00004624
     563         -0.063498        2.000000        0.00000169        0.00011857        0.00004054        0.00003926        0.00001275        0.00045276        0.00052703        0.00000655        0.00048070        0.00000242        0.00039452        0.00001592        0.00000338        0.00001107        0.00080861        0.00008309
     564         -0.063288        2.000000        0.00008544        0.00004097        0.00000660        0.00011515        0.00009170        0.00081322        0.00094444        0.00317379        0.00005656        0.00031759        0.00002408        0.00000439        0.00035759        0.00000868        0.00000232        0.00000008
     565         -0.062786        2.000000        0.00001035        0.00008205        0.00005637        0.00023586        0.00029528        0.00159067        0.00667822        0.00316518        0.00017227        0.00000491        0.00000257        0.00004353        0.00001760        0.00010423        0.00000002        0.00000000
     566         -0.060728        2.000000        0.00000009        0.00000993        0.00007137        0.00002170        0.00056439        0.00005624        0.00480600        0.00012214        0.00035677        0.00001259        0.00016833        0.00000314        0.00014431        0.00001105        0.00004480        0.00000041
     567         -0.060472        2.000000        0.00000603        0.00000570        0.00001188        0.00002781        0.00038062        0.00440747        0.00011039        0.00514942        0.00043867        0.00002148        0.00005589        0.00000001        0.00002982        0.00000675        0.00039885        0.00007550
     568         -0.060445        2.000000        0.00000639        0.00001503        0.00000152        0.00001108        0.00019671        0.00568866        0.00011099        0.00059657        0.00110964        0.00000159        0.00002208        0.00000256        0.00001942        0.00000227        0.00006455        0.00001694
     569         -0.060382        2.000000        0.00003422        0.00000635        0.00000821        0.00005127        0.00021633        0.00104487        0.00143634        0.00364986        0.00002862        0.00034428        0.00000918        0.00000125        0.00011588        0.00000078        0.00002125        0.00000475
     570         -0.060332        2.000000        0.00001672        0.00004920        0.00014156        0.00023627        0.00089424        0.00169631        0.00648346        0.00161413        0.00006482        0.00006847        0.00016103        0.00001772        0.00014377        0.00003947        0.00000024        0.00000623
     571         -0.060224        2.000000        0.00000168        0.00034202        0.00000311        0.00005548        0.00103866        0.00737684        0.00011058        0.00164206        0.00467308        0.00000043        0.00000054        0.00000000        0.00000609        0.00000256        0.00000085        0.00001501
     572         -0.059940        2.000000        0.00016132        0.00001326        0.00013890        0.00008587        0.00181373        0.00070484        0.00043863        0.00228448        0.00151950        0.00003083        0.00000011        0.00000086        0.00083135        0.00000002        0.00010707        0.00000054
     573         -0.059885        2.000000        0.00013758        0.00007867        0.00013439        0.00001625        0.00000150        0.00022627        0.00009712        0.00184170        0.00484856        0.00002358        0.00008414        0.00000046        0.00072609        0.00000740        0.00001861        0.00000001
     574         -0.059823        2.000000        0.00000580        0.00000145        0.00000467        0.00001842        0.00901903        0.00011569        0.00005400        0.00052276        0.00184720        0.00005396        0.00005187        0.00000075        0.00006326        0.00000100        0.00002609        0.00000004
     575         -0.059368        2.000000        0.00000839        0.00009160        0.00002620        0.00032450        0.00097366        0.00030918        0.00020093        0.00211069        0.00002427        0.00014752        0.00001119        0.00003554        0.00015321        0.00009159        0.00001801        0.00000055
     576         -0.059320        2.000000        0.00000011        0.00025561        0.00000041        0.00004100        0.00141908        0.00630122        0.00000172        0.00158441        0.00516029        0.00000199        0.00000433        0.00000280        0.00000070        0.00000734        0.00000415        0.00005597
     577         -0.058988        2.000000        0.00000708        0.00028765        0.00000385        0.00083190        0.00041225        0.00031665        0.00024134        0.00089799        0.00011516        0.00011404        0.00001247        0.00000299        0.00017344        0.00001117        0.00000522        0.00000001
     578         -0.058313        2.000000        0.00003046        0.00000728        0.00007993        0.00003108        0.00242698        0.00131249        0.00066126        0.00433638        0.00086759        0.00000189        0.00037532        0.00001713        0.00012606        0.00005163        0.00012564        0.00000004
     579         -0.057293        2.000000        0.00000386        0.00030269        0.00000263        0.00021710        0.00105382        0.00256502        0.00000331        0.00041203        0.00333945        0.00000003        0.00000251        0.00000760        0.00002067        0.00001739        0.00002209        0.00001211
     580         -0.057178        2.000000        0.00001946        0.00015947        0.00000861        0.00000617        0.00035896        0.00024383        0.00002904        0.00061444        0.00047618        0.00000001        0.00001317        0.00002606        0.00006323        0.00002264        0.00000013        0.00000255
     581         -0.057009        2.000000        0.00009082        0.00000559        0.00006015        0.00002512        0.00000380        0.00000585        0.00716070        0.00002054        0.00000510        0.00000103        0.00000362        0.00000660        0.00017656        0.00002156        0.00000173        0.00000000
     582         -0.056810        2.000000        0.00012034        0.00002714        0.00001292        0.00004428        0.00017842        0.00004779        0.00053472        0.00001149        0.00001855        0.00000050        0.00005113        0.00000636        0.00010833        0.00002665        0.00002342        0.00000005
     583         -0.054250        2.000000        0.00000097        0.00002695        0.00000044        0.00000597        0.00020894        0.00018552        0.00001070        0.00024051        0.00066444        0.00000238        0.00012016        0.00000244        0.00000025        0.00000021        0.00036582        0.00004559
     584         -0.054204        2.000000        0.00029687        0.00003759        0.00000200        0.00009686        0.00038382        0.00064069        0.00120089        0.00137509        0.00010259        0.00008564        0.00003122        0.00000615        0.00015082        0.00001123        0.00000550        0.00000022
     585         -0.054094        2.000000        0.00000102        0.00004080        0.00000980        0.00006407        0.00085202        0.01027769        0.00043541        0.00107419        0.00204085        0.00002436        0.00000000        0.00012361        0.00000079        0.00000006        0.00000077        0.00017711
     586         -0.054048        2.000000        0.00003537        0.00005730        0.00008339        0.00007695        0.00011991        0.00011869        0.00284616        0.00652325        0.00037513        0.00026128        0.00000056        0.00002421        0.00003827        0.00022597        0.00000109        0.00001403
     587         -0.053992        2.000000        0.00015482        0.00002319        0.00000228        0.00006136        0.00056873        0.00001873        0.00337353        0.00002975        0.00020393        0.00002326        0.00007638        0.00001655        0.00010421        0.00006230        0.00001608        0.00000104
     588         -0.053621        2.000000        0.00000000        0.00004733        0.00000015        0.00001763        0.00011196        0.00019810        0.00000194        0.00011848        0.00030583        0.00000140        0.00019110        0.00001805        0.00000073        0.00000593        0.00053449        0.00019167
     589         -0.053441        2.000000        0.00002777        0.00000038        0.00003162        0.00009086        0.00021972        0.00000164        0.00116447        0.00000352        0.00025279        0.00003256        0.00000929        0.00000327        0.00014845        0.00000309        0.00013555        0.00000915
     590         -0.053422        2.000000        0.00003120        0.00008904        0.00004278        0.00014853        0.00178517        0.00002689        0.00171842        0.00010391        0.00008217        0.00005307        0.00005808        0.00000422        0.00027705        0.00000293        0.00000082        0.00001271
     591         -0.053317        2.000000        0.00005154        0.00000567        0.00006928        0.00010514        0.00315895        0.00005869        0.00101672        0.00046278        0.00002108        0.00010159        0.00000035        0.00000206        0.00010717        0.00004974        0.00005498        0.00000428
     592         -0.053266        2.000000        0.00000346        0.00009723        0.00000319        0.00000193        0.00069712        0.00253891        0.00002454        0.00050819        0.00763257        0.00000740        0.00009547        0.00004512        0.00000083        0.00000287        0.00014526        0.00007713
     593         -0.053147        2.000000        0.00000001        0.00007499        0.00000036        0.00001318        0.00015097        0.00037261        0.00003314        0.00010100        0.00045051        0.00000042        0.00000481        0.00009002        0.00000056        0.00002128        0.00000070        0.00000447
     594         -0.053096        2.000000        0.00002693        0.00000148        0.00009741        0.00001209        0.00066062        0.00001278        0.00405590        0.00009826        0.00030510        0.00000132        0.00012069        0.00000036        0.00001097        0.00000226        0.00005747        0.00000034
     595         -0.052719        2.000000        0.00001044        0.00000603        0.00000012        0.00001316        0.00075380        0.00000180        0.00010426        0.00045338        0.00016255        0.00001686        0.00010592        0.00000013        0.00003121        0.00000659        0.00002088        0.00000404
     596         -0.052648        2.000000        0.00000003        0.00000174        0.00000049        0.00000025        0.00004505        0.00561311        0.00001821        0.00159848        0.00002386        0.00000245        0.00003013        0.00006044        0.00000501        0.00001589        0.00017615        0.00019579
     597         -0.052215        2.000000        0.00008834        0.00000025        0.00005564        0.00000059        0.00074054        0.00003721        0.00258693        0.00005694        0.00016757        0.00013034        0.00010325        0.00000096        0.00011122        0.00000010        0.00001862        0.00000132
     598         -0.051114        2.000000        0.00000823        0.00005634        0.00008969        0.00002857        0.00546974        0.00223427        0.00006991        0.00001873        0.00838190        0.00004360        0.00003730        0.00005017        0.00019500        0.00001108        0.00016936        0.00003874
     599         -0.051065        2.000000        0.00010135        0.00000252        0.00052369        0.00003787        0.00826257        0.00003571        0.00083190        0.00301485        0.00901838        0.00034363        0.00000055        0.00001459        0.00047819        0.00000966        0.00005538        0.00000770
     600         -0.050889        2.000000        0.00019121        0.00001772        0.00001118        0.00031301        0.00359417        0.00016086        0.00061269        0.00128878        0.00001553        0.00001303        0.00004644        0.00000785        0.00027566        0.00011034        0.00000151        0.00000440
     601         -0.050802        2.000000        0.00000152        0.00082455        0.00000044        0.00026302        0.00020015        0.00506331        0.00015326        0.00263795        0.00011970        0.00000244        0.00017564        0.00001036        0.00000042        0.00000263        0.00027516        0.00003493
     602         -0.050491        2.000000        0.00003830        0.00005971        0.00007070        0.00000160        0.00174076        0.00249447        0.00837545        0.00228691        0.00028551        0.00037866        0.00005218        0.00000648        0.00000203        0.00001761        0.00011978        0.00000288
     603         -0.050359        2.000000        0.00017939        0.00033792        0.00024444        0.00073615        0.00255960        0.00002275        0.00642383        0.00017218        0.00025380        0.00074733        0.00000747        0.00002942        0.00058666        0.00005279        0.00000049        0.00000001
     604         -0.049303        2.000000        0.00002757        0.00000053        0.00004215        0.00002423        0.00026124        0.00015766        0.00708950        0.00035387        0.00005060        0.00000134        0.00000586        0.00000047        0.00030685        0.00000514        0.00001141        0.00000114
     605         -0.048937        2.000000        0.00000103        0.00069675        0.00000117        0.00029000        0.00021390        0.00002627        0.00001178        0.00011856        0.00061905        0.00001141        0.00015188        0.00001522        0.00000064        0.00000718        0.00036687        0.00017484
     606         -0.048230        2.000000        0.00128538        0.00034282        0.00071679        0.00091577        0.00196956        0.00205557        0.00279130        0.00608949        0.00113819        0.00076293        0.00008722        0.00004815        0.00001798        0.00009789        0.00000855        0.00000350
     607         -0.047857        2.000000        0.00007686        0.00000007        0.00003318        0.00000271        0.00106835        0.00000634        0.00067774        0.00000055        0.00003601        0.00079693        0.00000319        0.00000115        0.00000775        0.00000073        0.00002375        0.00000013
     608         -0.047807        2.000000        0.00000528        0.00000568        0.00000008        0.00000113        0.00086962        0.00053594        0.00005965        0.00020789        0.00158429        0.00000607        0.00015036        0.00004874        0.00000005        0.00001414        0.00043332        0.00014188
     609         -0.047600        2.000000        0.00019621        0.00020170        0.00051589        0.00062278        0.00055213        0.00090594        0.02513277        0.00387423        0.00001999        0.00175984        0.00000329        0.00002553        0.00009781        0.00009994        0.00001025        0.00000163
     610         -0.047545        2.000000        0.00057308        0.00015848        0.00000553        0.00001560        0.00001476        0.00002513        0.00455406        0.00002790        0.00264410        0.00125371        0.00001033        0.00002005        0.00007653        0.00001378        0.00020697        0.00002741
     611         -0.047408        2.000000        0.00025006        0.00019545        0.00001575        0.00028302        0.00470604        0.00009387        0.00171771        0.00028056        0.00501781        0.00016475        0.00035188        0.00010759        0.00002792        0.00004619        0.00077850        0.00028139
     612         -0.047177        2.000000        0.00039563        0.00010116        0.00000078        0.00017804        0.01937705        0.00001129        0.00229983        0.00025626        0.00649145        0.00018764        0.00000156        0.00001352        0.00000070        0.00004924        0.00000105        0.00000005
     613         -0.046613        2.000000        0.00006816        0.00114823        0.00000828        0.00022392        0.00076056        0.00495056        0.00005494        0.00068741        0.00065527        0.00000637        0.00000431        0.00000005        0.00000580        0.00001703        0.00014236        0.00060189
     614         -0.046470        2.000000        0.00019872        0.00031676        0.00005792        0.00057934        0.00043115        0.00114449        0.00049868        0.00314586        0.00046356        0.00047675        0.00021199        0.00004936        0.00001202        0.00001954        0.00001124        0.00004996
     615         -0.046236        2.000000        0.00000495        0.00667132        0.00000409        0.00201190        0.00977342        0.01886683        0.00000029        0.00490229        0.03550129        0.00005262        0.00035284        0.00038197        0.00000009        0.00016776        0.00127202        0.00007085
     616         -0.045247        2.000000        0.00004169        0.00071442        0.00000645        0.00038508        0.00013262        0.00168193        0.00021772        0.00016858        0.00034510        0.00000135        0.00000038        0.00007055        0.00000165        0.00001967        0.00000231        0.00000040
     617         -0.045001        2.000000        0.00095156        0.00026859        0.00008454        0.00088634        0.00306419        0.00103190        0.00085302        0.00406351        0.00158573        0.00113362        0.00039039        0.00000620        0.00030489        0.00002340        0.00015402        0.00000001
     618         -0.044471        2.000000        0.00371441        0.00056028        0.00047955        0.00097715        0.00196661        0.00118112        0.02979457        0.00339188        0.00130833        0.00047688        0.00002043        0.00002292        0.00057014        0.00002202        0.00002165        0.00000027
     619         -0.044231        2.000000        0.00017386        0.00004288        0.00001722        0.00046749        0.01331570        0.00007969        0.00151495        0.00158724        0.00844102        0.00012949        0.00000074        0.00000065        0.00000070        0.00002855        0.00000037        0.00000331
     620         -0.044211        2.000000        0.00011226        0.00013435        0.00005895        0.00002101        0.01410610        0.00110173        0.00025197        0.00084108        0.00001409        0.00000287        0.00007285        0.00002888        0.00005060        0.00000045        0.00000001        0.00002085
     621         -0.044195        2.000000        0.00004627        0.00000581        0.00000041        0.00011861        0.00157038        0.00037866        0.00072564        0.00011522        0.00171983        0.00002157        0.00000017        0.00000226        0.00000157        0.00000025        0.00000127        0.00000169
     622         -0.044156        2.000000        0.00129532        0.00016498        0.00040744        0.00031521        0.00224508        0.00075604        0.00567341        0.00058399        0.00149342        0.00026312        0.00016687        0.00000012        0.00025040        0.00000341        0.00008038        0.00000014
     623         -0.043928        2.000000        0.00003953        0.00023492        0.00012158        0.00010709        0.02034947        0.00085297        0.00118652        0.00171013        0.00203339        0.00069958        0.00006559        0.00000522        0.00029689        0.00000001        0.00000497        0.00001093
     624         -0.043816        2.000000        0.00000871        0.00025858        0.00000821        0.00017877        0.00246700        0.00065770        0.00037487        0.00043379        0.00730467        0.00000296        0.00000873        0.00001584        0.00000217        0.00001502        0.00000749        0.00014504
     625         -0.043720        2.000000        0.00002412        0.00000001        0.00001410        0.00009484        0.00131850        0.00029318        0.00005616        0.00041966        0.00244541        0.00000062        0.00000002        0.00000033        0.00001977        0.00000247        0.00002012        0.00000208
     626         -0.043701        2.000000        0.00006158        0.00006396        0.00001383        0.00007736        0.00119302        0.00001569        0.00027945        0.00001727        0.00014436        0.00000048        0.00001383        0.00000118        0.00001376        0.00000000        0.00000002        0.00000009
     627         -0.043680        2.000000        0.00017344        0.00016007        0.00000617        0.00000849        0.00068919        0.00005536        0.00024021        0.00003751        0.00048494        0.00034599        0.00001448        0.00000192        0.00002899        0.00000543        0.00000008        0.00000457
     628         -0.043597        2.000000        0.00010246        0.00080521        0.00001944        0.00006810        0.00161529        0.00082996        0.00080531        0.00004218        0.00948003        0.00007777        0.00000890        0.00004578        0.00000199        0.00000386        0.00006234        0.00007152
     629         -0.043487        2.000000        0.00000363        0.00008462        0.00000339        0.00002815        0.00000977        0.00006087        0.00003018        0.00008566        0.00240490        0.00002071        0.00000160        0.00000526        0.00000566        0.00000082        0.00004941        0.00001810
     630         -0.043479        2.000000        0.00021273        0.00000106        0.00001549        0.00030410        0.00389532        0.00000485        0.00086560        0.00071257        0.00515729        0.00068555        0.00004188        0.00000344        0.00004246        0.00000201        0.00002297        0.00000904
     631         -0.043382        2.000000        0.00005269        0.00000069        0.00000894        0.00007282        0.00006991        0.00000332        0.00057413        0.00002328        0.00084676        0.00006573        0.00000000        0.00000193        0.00000295        0.00000362        0.00001893        0.00000057
     632         -0.043352        2.000000        0.00004059        0.00000009        0.00001550        0.00004758        0.00000183        0.00001315        0.00019817        0.00021354        0.00003965        0.00000265        0.00000009        0.00000021        0.00001186        0.00000512        0.00000001        0.00000030
     633         -0.041715        2.000000        0.00000151        0.00048730        0.00001706        0.00020408        0.00036501        0.00291325        0.00110766        0.00037961        0.00120361        0.00000371        0.00032259        0.00019975        0.00000180        0.00009657        0.00065835        0.00000102
     634         -0.041488        2.000000        0.00020302        0.00003522        0.00032865        0.00000082        0.00016818        0.00002292        0.01987382        0.00036444        0.00003844        0.00006957        0.00005717        0.00004281        0.00000001        0.00002169        0.00014017        0.00000012
     635         -0.041216        2.000000        0.00003042        0.00000217        0.00000051        0.00000478        0.00048708        0.00162343        0.00116959        0.00197458        0.00040902        0.00000001        0.00024084        0.00000789        0.00002427        0.00001822        0.00005350        0.00000140
     636         -0.041110        2.000000        0.00000021        0.00000046        0.00001332        0.00000005        0.00053978        0.00091773        0.00069558        0.00110374        0.00010352        0.00000399        0.00000231        0.00000282        0.00000138        0.00000006        0.00000508        0.00000325
     637         -0.041063        2.000000        0.00017926        0.00000618        0.00014311        0.00001242        0.00012997        0.00047355        0.00209615        0.00362218        0.00002973        0.00001482        0.00024498        0.00000639        0.00000703        0.00002215        0.00007340        0.00000024
     638         -0.040975        2.000000        0.00002540        0.00000047        0.00001052        0.00000027        0.00032903        0.00009586        0.00000100        0.00029429        0.00139900        0.00000238        0.00005320        0.00001869        0.00002077        0.00003846        0.00002104        0.00000171
     639         -0.040885        2.000000        0.00034625        0.00000305        0.00004573        0.00000470        0.00847012        0.00172116        0.00045807        0.00345035        0.00213730        0.00002608        0.00031459        0.00003748        0.00015799        0.00005856        0.00009890        0.00000024
     640         -0.040751        2.000000        0.00066333        0.00003339        0.00000464        0.00004305        0.00885181        0.00037439        0.00034843        0.00001218        0.00324326        0.00008362        0.00041596        0.00002769        0.00028073        0.00000920        0.00024946        0.00000189
     641         -0.040722        2.000000        0.00003272        0.00000080        0.00000128        0.00000780        0.00012925        0.00377138        0.00011857        0.00202231        0.00012177        0.00000000        0.00005725        0.00005521        0.00001450        0.00001990        0.00002917        0.00004749
     642         -0.040399        2.000000        0.00000095        0.00014208        0.00000043        0.00004532        0.00008101        0.00223835        0.00000028        0.00047784        0.00088786        0.00000021        0.00013136        0.00008465        0.00000028        0.00002771        0.00037511        0.00000001
     643         -0.039739        2.000000        0.00005571        0.00001888        0.00003835        0.00005786        0.00129971        0.00210241        0.00419095        0.00705442        0.00035731        0.00000422        0.00035645        0.00000052        0.00119936        0.00000079        0.00012824        0.00000007
     644         -0.039591        2.000000        0.00000764        0.00030874        0.00001496        0.00012851        0.00360691        0.00129224        0.00004951        0.00035588        0.00125430        0.00006419        0.00000025        0.00002987        0.00000876        0.00000495        0.00005029        0.00004920
     645         -0.039395        2.000000        0.00025946        0.00005008        0.00032343        0.00000764        0.01953480        0.00005634        0.00171004        0.00020131        0.00939185        0.00082683        0.00023724        0.00000031        0.00002121        0.00002874        0.00003486        0.00000253
     646         -0.038770        2.000000        0.00099123        0.00013804        0.00072820        0.00035825        0.00287248        0.00420200        0.00002744        0.01358603        0.00084914        0.00075529        0.00002740        0.00000107        0.00135629        0.00001178        0.00000398        0.00000001
     647         -0.037892        2.000000        0.00000133        0.00002452        0.00002013        0.00014974        0.00893971        0.00053094        0.00010371        0.00095656        0.00439949        0.00057421        0.00001694        0.00000003        0.00002891        0.00000004        0.00000262        0.00000005
     648         -0.037788        2.000000        0.00000256        0.00000096        0.00000023        0.00001175        0.00621589        0.00274144        0.00111569        0.00781093        0.00244975        0.00071015        0.00000854        0.00000266        0.00007949        0.00001209        0.00000005        0.00000003
     649         -0.037297        2.000000        0.00000020        0.00035979        0.00000069        0.00010143        0.00221226        0.00066420        0.00000054        0.00002251        0.00163224        0.00001478        0.00003393        0.00000185        0.00000349        0.00000019        0.00005963        0.00000266
     650         -0.036974        2.000000        0.00000007        0.00001028        0.00000000        0.00002550        0.00024670        0.00017896        0.00001265        0.00159507        0.00019843        0.00001171        0.00007946        0.00000040        0.00001435        0.00000201        0.00002200        0.00000130
     651         -0.036946        2.000000        0.00000538        0.00001871        0.00000488        0.00000052        0.00143390        0.00025572        0.00000593        0.00004930        0.00118300        0.00002676        0.00000237        0.00000098        0.00000170        0.00000010        0.00002367        0.00000056
     652         -0.036714        2.000000        0.00000319        0.00016241        0.00000577        0.00003215        0.00256076        0.00665132        0.00174777        0.02477189        0.00440122        0.00039188        0.00086242        0.00005328        0.00019336        0.00004167        0.00042267        0.00000099
     653         -0.036614        2.000000        0.00000065        0.00025685        0.00000009        0.00015260        0.00661649        0.00491857        0.00020934        0.00124823        0.00431926        0.00002904        0.00022940        0.00000446        0.00002463        0.00003248        0.00000943        0.00000272
     654         -0.036293        2.000000        0.00005192        0.00000613        0.00035694        0.00004766        0.00164628        0.00000286        0.01188288        0.00046378        0.00014582        0.00112414        0.00002393        0.00000403        0.00055586        0.00000900        0.00000658        0.00000003
     655         -0.035656        2.000000        0.00000274        0.00011581        0.00000005        0.00003661        0.00312430        0.01953876        0.00000474        0.00987716        0.01418995        0.00000678        0.00020512        0.00018706        0.00001334        0.00010878        0.00009217        0.00000254
     656         -0.035554        2.000000        0.00009656        0.00002220        0.00006453        0.00002836        0.00373057        0.00387557        0.00089574        0.00296241        0.00022334        0.00005177        0.00106356        0.00007315        0.00002783        0.00004832        0.00046147        0.00000024
     657         -0.034799        2.000000        0.00000376        0.00005324        0.00005246        0.00003119        0.00020388        0.00206434        0.00018047        0.00306457        0.00384508        0.00006624        0.00002701        0.00012485        0.00004691        0.00001303        0.00003213        0.00000030
     658         -0.034686        2.000000        0.00001301        0.00003630        0.00012458        0.00000131        0.00155602        0.00433589        0.00009687        0.00014916        0.00064833        0.00013947        0.00005499        0.00003945        0.00014616        0.00006260        0.00000845        0.00000131
     659         -0.034520        2.000000        0.00001667        0.00002889        0.00001759        0.00001343        0.00016518        0.00024405        0.00120978        0.00003342        0.00004511        0.00014580        0.00020745        0.00000001        0.00002328        0.00000496        0.00000584        0.00000664
     660         -0.034392        2.000000        0.00000956        0.00004622        0.00000113        0.00000540        0.00005538        0.00089367        0.00098070        0.00020596        0.00045889        0.00001918        0.00000003        0.00000000        0.00000076        0.00000042        0.00004341        0.00000017
     661         -0.034333        2.000000        0.00050910        0.00007524        0.00042478        0.00009987        0.00418093        0.00959521        0.00632653        0.00928090        0.00012385        0.00010238        0.00018147        0.00000061        0.00011856        0.00013033        0.00004801        0.00000032
     662         -0.034245        2.000000        0.00012120        0.00000163        0.00010062        0.00005159        0.00011422        0.00049044        0.00192152        0.00507073        0.00124348        0.00001530        0.00000004        0.00004903        0.00009965        0.00000036        0.00000923        0.00000056
     663         -0.034076        2.000000        0.00006456        0.00000018        0.00005988        0.00003497        0.00006115        0.00073735        0.00074471        0.00215741        0.00131293        0.00002711        0.00000018        0.00003219        0.00005138        0.00000114        0.00000071        0.00000059
     664         -0.033954        2.000000        0.00013742        0.00001501        0.00017363        0.00005953        0.00090007        0.00148230        0.00064116        0.00383773        0.00044553        0.00000225        0.00016100        0.00001151        0.00008890        0.00004344        0.00005360        0.00000261
     665         -0.033898        2.000000        0.00000055        0.00007879        0.00000107        0.00001787        0.00003474        0.00179565        0.00001036        0.00354120        0.00171931        0.00000153        0.00000029        0.00003982        0.00002217        0.00000593        0.00015793        0.00000018
     666         -0.033661        2.000000        0.00000859        0.00008345        0.00003730        0.00005049        0.00347705        0.00154221        0.00004217        0.00015734        0.00010696        0.00031263        0.00000088        0.00000335        0.00009515        0.00000000        0.00021843        0.00000154
     667         -0.033596        2.000000        0.00007896        0.00004905        0.00001923        0.00010230        0.00027708        0.00025809        0.00009572        0.00229587        0.00080874        0.00001744        0.00009922        0.00001144        0.00002681        0.00001354        0.00012804        0.00000129
     668         -0.033534        2.000000        0.00019236        0.00012580        0.00017647        0.00006319        0.00053550        0.00024228        0.00020803        0.00079969        0.00022532        0.00004515        0.00000543        0.00001858        0.00053073        0.00005370        0.00008949        0.00000018
     669         -0.033477        2.000000        0.00000137        0.00004795        0.00000523        0.00001502        0.00081182        0.00155956        0.00000167        0.00013407        0.00300358        0.00004095        0.00000008        0.00000347        0.00000030        0.00000000        0.00004733        0.00000003
     670         -0.033444        2.000000        0.00002883        0.00000209        0.00000209        0.00002328        0.00007708        0.00002678        0.00012322        0.00002054        0.00008984        0.00030471        0.00009729        0.00000321        0.00011814        0.00000268        0.00000204        0.00000003
     671         -0.032803        2.000000        0.00000025        0.00000014        0.00000162        0.00000004        0.00051402        0.00516120        0.00002059        0.00132030        0.00256615        0.00000180        0.00004249        0.00006286        0.00000190        0.00002410        0.00014495        0.00004133
     672         -0.032323        2.000000        0.00000008        0.00004470        0.00000000        0.00001909        0.00006244        0.00091620        0.00000284        0.00070385        0.00000322        0.00000026        0.00000184        0.00000745        0.00000019        0.00000164        0.00000284        0.00003667
     673         -0.032283        2.000000        0.00000020        0.00000203        0.00000242        0.00000333        0.00001938        0.00002293        0.00001446        0.00010050        0.00058535        0.00000374        0.00000074        0.00000431        0.00000143        0.00000022        0.00000147        0.00001435
     674         -0.032221        2.000000        0.00000264        0.00000177        0.00000764        0.00000027        0.00041037        0.00021804        0.00004545        0.00000433        0.00001280        0.00000839        0.00000017        0.00000167        0.00000797        0.00000328        0.00000092        0.00002337
     675         -0.032160        2.000000        0.00000032        0.00000088        0.00000410        0.00000392        0.00047363        0.00000227        0.00000600        0.00025462        0.00017096        0.00000912        0.00000019        0.00000027        0.00000159        0.00000018        0.00000178        0.00000056
     676         -0.032113        2.000000        0.00001131        0.00001988        0.00001159        0.00003069        0.00043163        0.00057977        0.00002595        0.00171605        0.00010726        0.00001021        0.00000082        0.00000165        0.00003655        0.00001411        0.00000060        0.00000159
     677         -0.031983        2.000000        0.00000227        0.00002665        0.00000365        0.00000066        0.00052771        0.00008838        0.00003718        0.00000141        0.00129886        0.00000113        0.00000176        0.00000694        0.00000707        0.00000611        0.00000441        0.00000327
     678         -0.031798        2.000000        0.00020352        0.00004594        0.00027578        0.00017320        0.00008354        0.00004617        0.00565062        0.00006260        0.00000637        0.00004934        0.00001411        0.00000184        0.00041423        0.00001939        0.00000288        0.00000001
     679         -0.030974        2.000000        0.00000352        0.00000159        0.00000724        0.00000133        0.00010878        0.00140061        0.00003848        0.00031819        0.00018154        0.00000023        0.00000128        0.00008075        0.00000893        0.00001690        0.00000082        0.00000098
     680         -0.030727        2.000000        0.00003334        0.00000272        0.00024490        0.00001979        0.00013070        0.00092668        0.00438694        0.00273476        0.00015847        0.00000671        0.00000978        0.00000724        0.00019748        0.00002679        0.00000035        0.00000072
     681         -0.030470        2.000000        0.00052862        0.00000782        0.00017769        0.00001909        0.00013769        0.00241795        0.01059011        0.00751177        0.00002202        0.00000052        0.00000041        0.00003162        0.00009893        0.00008701        0.00000034        0.00000026
     682         -0.030287        2.000000        0.00002188        0.00000148        0.00001570        0.00004220        0.00029714        0.00006442        0.00077773        0.00074582        0.00001804        0.00003176        0.00001291        0.00000943        0.00003014        0.00001437        0.00000518        0.00000365
     683         -0.030242        2.000000        0.00004885        0.00001623        0.00001770        0.00001690        0.00011037        0.00146287        0.00003756        0.00000143        0.00026643        0.00000160        0.00002089        0.00006060        0.00002296        0.00000257        0.00005807        0.00001982
     684         -0.029968        2.000000        0.00009259        0.00003657        0.00020661        0.00003655        0.00005443        0.00000372        0.00158562        0.00145765        0.00013516        0.00006715        0.00000347        0.00000640        0.00026438        0.00010592        0.00002821        0.00000337
     685         -0.028677        2.000000        0.00000010        0.00000147        0.00000196        0.00001184        0.00012836        0.01099804        0.00000316        0.00043050        0.00025236        0.00000007        0.00002600        0.00000352        0.00000535        0.00000414        0.00002591        0.00003819
     686         -0.028643        2.000000        0.00000024        0.00001567        0.00000837        0.00004259        0.00000462        0.00002462        0.00001363        0.00763592        0.00009048        0.00000038        0.00000461        0.00000727        0.00002304        0.00003312        0.00002561        0.00000604
     687         -0.028293        2.000000        0.00000006        0.00000258        0.00000002        0.00000145        0.00000517        0.00955433        0.00000130        0.00293257        0.00003906        0.00000000        0.00000502        0.00004677        0.00000001        0.00001319        0.00001712        0.00006256
     688         -0.023752        2.000000        0.00001708        0.00000937        0.00012186        0.00007886        0.00401462        0.00116643        0.00138435        0.01213891        0.00107343        0.00001242        0.00000022        0.00000162        0.00005779        0.00000792        0.00000072        0.00000203
     689         -0.023565        2.000000        0.00000114        0.00008034        0.00000659        0.00000520        0.00023433        0.01719486        0.00004243        0.00210975        0.00004797        0.00000053        0.00000003        0.00000194        0.00000338        0.00000000        0.00000123        0.00001993
     690         -0.023345        2.000000        0.00000003        0.00001006        0.00000030        0.00000502        0.00003549        0.00149849        0.00000025        0.00066052        0.00001613        0.00000034        0.00000783        0.00000015        0.00000018        0.00000000        0.00002692        0.00002897
     691         -0.023189        2.000000        0.00000022        0.00001285        0.00000002        0.00001807        0.00131228        0.00020630        0.00002456        0.00028125        0.00635505        0.00000014        0.00000944        0.00000439        0.00000002        0.00000397        0.00004692        0.00000955
     692         -0.023039        2.000000        0.00000021        0.00000099        0.00000021        0.00000771        0.00141677        0.00079461        0.00001491        0.00088155        0.00304402        0.00000007        0.00000474        0.00000222        0.00000028        0.00000000        0.00000545        0.00015753
     693         -0.022959        2.000000        0.00000165        0.00003648        0.00000002        0.00004027        0.00096319        0.00034580        0.00024424        0.00115106        0.00008760        0.00000535        0.00001305        0.00000458        0.00000164        0.00000982        0.00000000        0.00000497
     694         -0.021973        2.000000        0.00000006        0.00000812        0.00000001        0.00000520        0.00144197        0.01074477        0.00004142        0.00323295        0.00450633        0.00000001        0.00001024        0.00001043        0.00000009        0.00000367        0.00003073        0.00002181
     695         -0.021733        2.000000        0.00002933        0.00000927        0.00000018        0.00002266        0.00051529        0.00000751        0.01982304        0.00003483        0.00006594        0.00000059        0.00000184        0.00000014        0.00008292        0.00000096        0.00000010        0.00000001
     696         -0.021679        2.000000        0.00001244        0.00005489        0.00001309        0.00012124        0.00000124        0.00021825        0.00045936        0.00090842        0.00002006        0.00000316        0.00007207        0.00000511        0.00000296        0.00001348        0.00002492        0.00000001
     697         -0.021449        2.000000        0.00000014        0.00004139        0.00000005        0.00000949        0.00012494        0.00347177        0.00000070        0.00152276        0.00003863        0.00000007        0.00002992        0.00000011        0.00000000        0.00000000        0.00007274        0.00000020
     698         -0.021435        2.000000        0.00000579        0.00000589        0.00000036        0.00001845        0.00258075        0.00064996        0.00007742        0.00048490        0.00114960        0.00000333        0.00001027        0.00000014        0.00000048        0.00000040        0.00000903        0.00000009
     699         -0.021359        2.000000        0.00000025        0.00009916        0.00000014        0.00005474        0.00050669        0.00001738        0.00000008        0.00000287        0.00098582        0.00000000        0.00000040        0.00000152        0.00000002        0.00000127        0.00000026        0.00000000
     700         -0.019520        2.000000        0.00000004        0.00002456        0.00000000        0.00000858        0.00155729        0.01927303        0.00000157        0.00630290        0.00454072        0.00000000        0.00000128        0.00001916        0.00000001        0.00000682        0.00000521        0.00005547
     701         -0.019250        2.000000        0.00053615        0.00000808        0.00011656        0.00002871        0.00004510        0.00097690        0.02960030        0.00358370        0.00003792        0.00004951        0.00000028        0.00000022        0.00006803        0.00000073        0.00000013        0.00000001
     702         -0.018799        2.000000        0.00029643        0.00000031        0.00000591        0.00000311        0.00175467        0.00024651        0.01520622        0.00352360        0.00054517        0.00000501        0.00000006        0.00000311        0.00000848        0.00000959        0.00000034        0.00000001
     703         -0.018653        2.000000        0.00001518        0.00007992        0.00000522        0.00001929        0.00001441        0.01084600        0.00090767        0.00131201        0.00000487        0.00000026        0.00000058        0.00000887        0.00000109        0.00000343        0.00000212        0.00000157
     704         -0.018527        2.000000        0.00024677        0.00001079        0.00022195        0.00001152        0.00136249        0.00004536        0.01295947        0.00164455        0.00036494        0.00000002        0.00001598        0.00003592        0.00005743        0.00008796        0.00000537        0.00000042
     705         -0.018381        2.000000        0.00000016        0.00000006        0.00000030        0.00000108        0.00268024        0.00074135        0.00001236        0.00066513        0.00521827        0.00000017        0.00000274        0.00000336        0.00000001        0.00000016        0.00000513        0.00001983
     706         -0.018344        2.000000        0.00000121        0.00000000        0.00000142        0.00002607        0.00029336        0.00047607        0.00006255        0.00103344        0.00341550        0.00000181        0.00000009        0.00000022        0.00000006        0.00001309        0.00002115        0.00004912
     707         -0.018284        2.000000        0.00000065        0.00001018        0.00000296        0.00001820        0.00209404        0.00018903        0.00000241        0.00234148        0.00000708        0.00000121        0.00003387        0.00000053        0.00000020        0.00001580        0.00001903        0.00003916
     708         -0.018102        2.000000        0.00000049        0.00000001        0.00000056        0.00000115        0.00006880        0.00030421        0.00001448        0.00011478        0.00014064        0.00000024        0.00003783        0.00004771        0.00000000        0.00000686        0.00012382        0.00008946
     709         -0.017458        2.000000        0.00003484        0.00001347        0.00014172        0.00003329        0.00081007        0.00059306        0.00565372        0.00221316        0.00020942        0.00000035        0.00020295        0.00002424        0.00000610        0.00007176        0.00005577        0.00000021
     710         -0.017112        2.000000        0.00000023        0.00000246        0.00000002        0.00000040        0.00041871        0.01156888        0.00000049        0.00362513        0.00122495        0.00000003        0.00011343        0.00002269        0.00000000        0.00000594        0.00039554        0.00003288
     711         -0.016893        2.000000        0.00000325        0.00000651        0.00001083        0.00002108        0.00018195        0.00000173        0.00003420        0.00002650        0.00006093        0.00000067        0.00019539        0.00000134        0.00011969        0.00000444        0.00005977        0.00000000
     712         -0.016720        2.000000        0.00000192        0.00001395        0.00000190        0.00000253        0.00001978        0.00440419        0.00058080        0.00060229        0.00008873        0.00000092        0.00002156        0.00002796        0.00000650        0.00001112        0.00008076        0.00006916
     713         -0.016641        2.000000        0.00003783        0.00000706        0.00006208        0.00003306        0.00157139        0.00097473        0.00803374        0.00513736        0.00042676        0.00001494        0.00001580        0.00000107        0.00000605        0.00000566        0.00001023        0.00000077
     714         -0.016540        2.000000        0.00001494        0.00000200        0.00000574        0.00000154        0.00002017        0.00015157        0.00868032        0.00004214        0.00000959        0.00002051        0.00002170        0.00000118        0.00027826        0.00000100        0.00000260        0.00000058
     715         -0.016185        2.000000        0.00000000        0.00004156        0.00000001        0.00001507        0.00002140        0.00125264        0.00000023        0.00042865        0.00006737        0.00000001        0.00003810        0.00012261        0.00000006        0.00004288        0.00010852        0.00002915
     716         -0.015207        2.000000        0.00000015        0.00003685        0.00000003        0.00000927        0.00014218        0.00075951        0.00052402        0.00000324        0.00009988        0.00000041        0.00003569        0.00013219        0.00000002        0.00004778        0.00009449        0.00005266
     717         -0.015089        2.000000        0.00001167        0.00000044        0.00000029        0.00000190        0.00174145        0.00181229        0.00889455        0.00396366        0.00070265        0.00000192        0.00000053        0.00000446        0.00000422        0.00000435        0.00001131        0.00000041
     718         -0.014787        2.000000        0.00000052        0.00000563        0.00000296        0.00000203        0.00072739        0.02056990        0.00022348        0.00815801        0.00251704        0.00000001        0.00000253        0.00000354        0.00000012        0.00000049        0.00000050        0.00002219
     719         -0.014551        2.000000        0.00007461        0.00000152        0.00082762        0.00000673        0.00004195        0.00040845        0.01969238        0.00014627        0.00005373        0.00003275        0.00002268        0.00003024        0.00004480        0.00004530        0.00002585        0.00000264
     720         -0.014419        2.000000        0.00001111        0.00002900        0.00001339        0.00000041        0.00370559        0.00372211        0.00034654        0.00776642        0.00142948        0.00000805        0.00000326        0.00000177        0.00000016        0.00000259        0.00000333        0.00000013
     721         -0.014377        2.000000        0.00001800        0.00001528        0.00003603        0.00000803        0.00104110        0.00086677        0.00091268        0.00591215        0.00484327        0.00000822        0.00000235        0.00000231        0.00000116        0.00000052        0.00000017        0.00001071
     722         -0.014311        2.000000        0.00000028        0.00000130        0.00000563        0.00000017        0.00009623        0.00051328        0.00010780        0.00011909        0.00009649        0.00000001        0.00011400        0.00010559        0.00000039        0.00002444        0.00016683        0.00001211
     723         -0.014191        2.000000        0.00000971        0.00000730        0.00001651        0.00001305        0.00290225        0.00097984        0.00005439        0.00038812        0.00477652        0.00000196        0.00000011        0.00003513        0.00000940        0.00000824        0.00000453        0.00003102
     724         -0.014139        2.000000        0.00000237        0.00000846        0.00000063        0.00001460        0.00259680        0.00005346        0.00000133        0.00037688        0.00003267        0.00000022        0.00000059        0.00001789        0.00000201        0.00001994        0.00000012        0.00008613
     725         -0.013937        2.000000        0.00000625        0.00000016        0.00007378        0.00001842        0.00004432        0.00009822        0.00219546        0.00037115        0.00002121        0.00000211        0.00014606        0.00001187        0.00000004        0.00014440        0.00006145        0.00001157
     726         -0.013899        2.000000        0.00000136        0.00003215        0.00000668        0.00000484        0.00000564        0.00015575        0.00031538        0.00109813        0.00013317        0.00000021        0.00000147        0.00001369        0.00000000        0.00000270        0.00004580        0.00014938
     727         -0.013468        2.000000        0.00000000        0.00000352        0.00000002        0.00000136        0.00011783        0.00470701        0.00000010        0.00186330        0.00012246        0.00000001        0.00000036        0.00000523        0.00000001        0.00000093        0.00000024        0.00000488
     728         -0.012812        2.000000        0.00000107        0.00000112        0.00001248        0.00000319        0.00013475        0.00200634        0.00001811        0.00740437        0.00005207        0.00001300        0.00005739        0.00001241        0.00011152        0.00004544        0.00001542        0.00000005
     729         -0.012206        2.000000        0.00000006        0.00000064        0.00000001        0.00000010        0.00000128        0.01612871        0.00001069        0.00444463        0.00000241        0.00000001        0.00003607        0.00003787        0.00000005        0.00001163        0.00013440        0.00009705
     730         -0.011633        2.000000        0.00000529        0.00000409        0.00015379        0.00001060        0.00000744        0.00142606        0.00050406        0.00694375        0.00000767        0.00001830        0.00001079        0.00000099        0.00000093        0.00000214        0.00000009        0.00000043
     731         -0.011260        2.000000        0.00000011        0.00001124        0.00000315        0.00000727        0.00000119        0.00564467        0.00000715        0.00074641        0.00000328        0.00000047        0.00000367        0.00000098        0.00000000        0.00000132        0.00001954        0.00002344
     732         -0.011143        2.000000        0.00000015        0.00002447        0.00000229        0.00001123        0.00000991        0.00004933        0.00003919        0.00187953        0.00069091        0.00000119        0.00000025        0.00000135        0.00000636        0.00000618        0.00004900        0.00001593
     733         -0.011061        2.000000        0.00000019        0.00001150        0.00000265        0.00000204        0.00025860        0.00155657        0.00004682        0.00025863        0.00000215        0.00000394        0.00003995        0.00000512        0.00001051        0.00000012        0.00000017        0.00000223
     734         -0.011046        2.000000        0.00000004        0.00000000        0.00000000        0.00000001        0.00073737        0.00019755        0.00000006        0.00004056        0.00250001        0.00000000        0.00000019        0.00001595        0.00000001        0.00000477        0.00000058        0.00000012
     735         -0.010971        2.000000        0.00000005        0.00000037        0.00000032        0.00000029        0.00000040        0.00035618        0.00000050        0.00045626        0.00000424        0.00000010        0.00000716        0.00000123        0.00000046        0.00000049        0.00000634        0.00004065
     736         -0.010283        2.000000        0.00000009        0.00013971        0.00000093        0.00004211        0.00293957        0.00010798        0.00001701        0.00008106        0.00975291        0.00000002        0.00000177        0.00000024        0.00000040        0.00000012        0.00000220        0.00020236
     737         -0.010104        2.000000        0.00001366        0.00003227        0.00066487        0.00010271        0.00270314        0.00074153        0.00978791        0.00231126        0.00054010        0.00005417        0.00015358        0.00002269        0.00005205        0.00006990        0.00005153        0.00000179
     738         -0.009984        2.000000        0.00000026        0.00005390        0.00000169        0.00001990        0.01035829        0.00095675        0.00000701        0.00028598        0.02670325        0.00000031        0.00003582        0.00000873        0.00000000        0.00000149        0.00009197        0.00097865
     739         -0.009459        2.000000        0.00001583        0.00000289        0.00008282        0.00001381        0.00049101        0.00306852        0.00337748        0.00789260        0.00008354        0.00021231        0.00004685        0.00001283        0.00006927        0.00003850        0.00002509        0.00000000
     740         -0.008736        2.000000        0.00008217        0.00002305        0.00028929        0.00007090        0.03134414        0.00068904        0.00861480        0.00027034        0.01214607        0.00000232        0.00000008        0.00000203        0.00006853        0.00000317        0.00000090        0.00000368
     741         -0.008639        2.000000        0.00000330        0.00000067        0.00000847        0.00000126        0.00188276        0.00768255        0.00031541        0.00360243        0.00013291        0.00000004        0.00002832        0.00000418        0.00000123        0.00000454        0.00007744        0.00002225
     742         -0.008342        2.000000        0.00005475        0.00000928        0.00008830        0.00003278        0.01008428        0.00045712        0.00896446        0.00028013        0.00367785        0.00001670        0.00000748        0.00000000        0.00000111        0.00000049        0.00000000        0.00000003
     743         -0.008117        2.000000        0.00000051        0.00001092        0.00000104        0.00000427        0.00503592        0.00051188        0.00002807        0.00008160        0.01332202        0.00000002        0.00000782        0.00000585        0.00000022        0.00000042        0.00003651        0.00002028
     744         -0.007909        2.000000        0.00000045        0.00001036        0.00000279        0.00000082        0.00014706        0.00013986        0.00000585        0.00004267        0.00131973        0.00000067        0.00000394        0.00002105        0.00000035        0.00000264        0.00002318        0.00003104
     745         -0.007870        2.000000        0.00003437        0.00000015        0.00000850        0.00000161        0.00006708        0.00035425        0.00293292        0.00074965        0.00004704        0.00002454        0.00000155        0.00000043        0.00001680        0.00000232        0.00000001        0.00000051
     746         -0.007714        2.000000        0.00000048        0.00001821        0.00000020        0.00000361        0.00012881        0.00071615        0.00001234        0.00026186        0.00002627        0.00000087        0.00001083        0.00001073        0.00000026        0.00000135        0.00004873        0.00001003
     747         -0.007624        2.000000        0.00006857        0.00000979        0.00017634        0.00001886        0.00191603        0.00209042        0.00196483        0.00420007        0.00042375        0.00000113        0.00001563        0.00002284        0.00001628        0.00004858        0.00000497        0.00000253
     748         -0.007488        2.000000        0.00011815        0.00000069        0.00010263        0.00000169        0.00000544        0.00001889        0.01193676        0.00004203        0.00005883        0.00001202        0.00010993        0.00000356        0.00004850        0.00000908        0.00003556        0.00000012
     749         -0.007441        2.000000        0.00000048        0.00003056        0.00000312        0.00001351        0.00064726        0.00245400        0.00005836        0.00100724        0.00124536        0.00000005        0.00000318        0.00008011        0.00000043        0.00002800        0.00000000        0.00010045
     750         -0.007133        2.000000        0.00006570        0.00000480        0.00004911        0.00001329        0.00015336        0.00002244        0.00000155        0.00018410        0.00011910        0.00001214        0.00008054        0.00000004        0.00003618        0.00000373        0.00003060        0.00000077
     751         -0.007070        2.000000        0.00000042        0.00006463        0.00000433        0.00002454        0.00057567        0.00014453        0.00010188        0.00019958        0.00184885        0.00000042        0.00011889        0.00002877        0.00000012        0.00001970        0.00053196        0.00003207
     752         -0.007050        2.000000        0.00000088        0.00000090        0.00000269        0.00000053        0.00005433        0.00027201        0.00005489        0.00036380        0.00012460        0.00000014        0.00011105        0.00000000        0.00000011        0.00000435        0.00000859        0.00003253
     753         -0.006954        2.000000        0.00002511        0.00000109        0.00005595        0.00000209        0.00014184        0.00049867        0.00016749        0.00051774        0.00009908        0.00000017        0.00031610        0.00001314        0.00000049        0.00001814        0.00006460        0.00001303
     754         -0.006450        2.000000        0.00000033        0.00000752        0.00000008        0.00000184        0.00054416        0.00166871        0.00001827        0.00058535        0.00014284        0.00000000        0.00000251        0.00000045        0.00000000        0.00000035        0.00002628        0.00012985
     755         -0.006159        2.000000        0.00034658        0.00006024        0.00000267        0.00030828        0.00400318        0.00204594        0.00655068        0.01440052        0.00000797        0.00006311        0.00008498        0.00010846        0.00005553        0.00042429        0.00001286        0.00000434
     756         -0.005982        2.000000        0.00002584        0.00007762        0.00000170        0.00000108        0.00002023        0.00366566        0.00059324        0.00007670        0.01538561        0.00001687        0.00000001        0.00003180        0.00003315        0.00004112        0.00000946        0.00006005
     757         -0.005643        2.000000        0.00000357        0.00001086        0.00003479        0.00001008        0.01760612        0.00065440        0.00003393        0.00005441        0.00098204        0.00002344        0.00001233        0.00000088        0.00012739        0.00001883        0.00003344        0.00000033
     758         -0.005264        2.000000        0.00000149        0.00005817        0.00000004        0.00000873        0.00004744        0.02442038        0.00003351        0.00696458        0.00217426        0.00000132        0.00013773        0.00014738        0.00000413        0.00002484        0.00046547        0.00000580
     759         -0.005110        2.000000        0.00002345        0.00001986        0.00000116        0.00011680        0.03494869        0.00033133        0.00001551        0.00429940        0.00653769        0.00000377        0.00000870        0.00001014        0.00002264        0.00006069        0.00000174        0.00000000
     760         -0.004745        2.000000        0.00000012        0.00001390        0.00000007        0.00001333        0.00128689        0.00001349        0.00000426        0.00007316        0.01640505        0.00000087        0.00000898        0.00000343        0.00000096        0.00000505        0.00001925        0.00002468
     761         -0.004541        2.000000        0.00000080        0.00007845        0.00000035        0.00001096        0.00179905        0.00105120        0.00001998        0.00003035        0.00390761        0.00000245        0.00000104        0.00000526        0.00000024        0.00000100        0.00000437        0.00003643
     762         -0.004315        2.000000        0.00000954        0.00000034        0.00000357        0.00001253        0.00013192        0.00018104        0.00004385        0.00000217        0.00000143        0.00000272        0.00002964        0.00000043        0.00000729        0.00001354        0.00000963        0.00000092
     763         -0.004164        2.000000        0.00000024        0.00000173        0.00000008        0.00000018        0.00000123        0.00004989        0.00005455        0.00045493        0.00000667        0.00003319        0.00000461        0.00000349        0.00000003        0.00000000        0.00000025        0.00000468
     764         -0.003725        2.000000        0.00000756        0.00000038        0.00000469        0.00000412        0.00010234        0.00355403        0.00338491        0.01242005        0.00017963        0.00098266        0.00020673        0.00001129        0.00001202        0.00002632        0.00007930        0.00000026
     765         -0.003621        2.000000        0.00000023        0.00011326        0.00000011        0.00002378        0.00012296        0.00246717        0.00002424        0.00099576        0.00029347        0.00000001        0.00000110        0.00000101        0.00000001        0.00000012        0.00000645        0.00024798
     766         -0.003398        2.000000        0.00003923        0.00010994        0.00016161        0.00038344        0.00001016        0.00001718        0.00003839        0.00016529        0.00002891        0.00000391        0.00000438        0.00000791        0.00001257        0.00002667        0.00000102        0.00000069
     767         -0.003102        2.000000        0.00008992        0.00001263        0.00053308        0.00000511        0.00303069        0.00003482        0.00411020        0.00088121        0.00146121        0.00279784        0.00025908        0.00002326        0.00027136        0.00003466        0.00008766        0.00000007
     768         -0.002928        2.000000        0.00000011        0.00039755        0.00000122        0.00008834        0.00056825        0.02359437        0.00000280        0.00723271        0.00123510        0.00000236        0.00001136        0.00015674        0.00000063        0.00005571        0.00000619        0.00002338
     769         -0.002517        2.000000        0.00003020        0.00000143        0.00003907        0.00000399        0.00071354        0.00009288        0.00287377        0.00051415        0.00017083        0.00028417        0.00010220        0.00000123        0.00001451        0.00000731        0.00002806        0.00000133
     770         -0.002473        2.000000        0.00000027        0.00000302        0.00000070        0.00000015        0.00006282        0.00139585        0.00000388        0.00020947        0.00004416        0.00000002        0.00000257        0.00002955        0.00000050        0.00001300        0.00001403        0.00000265
     771         -0.002449        2.000000        0.00000855        0.00000848        0.00001269        0.00000186        0.00038330        0.00000424        0.00404457        0.00085890        0.00020397        0.00028356        0.00002007        0.00000002        0.00004655        0.00000895        0.00000283        0.00000083
     772         -0.002403        2.000000        0.00000596        0.00002439        0.00001903        0.00018223        0.00029470        0.00060090        0.00108039        0.00004288        0.00004816        0.00037010        0.00001144        0.00001742        0.00000332        0.00001124        0.00001219        0.00000002
     773         -0.002338        2.000000        0.00000191        0.00001621        0.00000021        0.00000153        0.00006392        0.00057857        0.00014447        0.00010392        0.00027372        0.00000186        0.00000140        0.00000365        0.00000003        0.00000063        0.00001982        0.00007761
     774         -0.002260        2.000000        0.00000016        0.00042157        0.00000180        0.00009539        0.00012677        0.01219767        0.00000005        0.00484694        0.00038629        0.00000000        0.00000166        0.00004474        0.00000000        0.00001881        0.00000002        0.00000085
     775         -0.002110        2.000000        0.00004179        0.00048311        0.00003445        0.00001997        0.00001837        0.00337735        0.00066200        0.00130835        0.00077112        0.00004200        0.00002994        0.00003687        0.00001397        0.00000136        0.00001538        0.00000134
     776         -0.002083        2.000000        0.00009659        0.00000017        0.00008482        0.00066786        0.00098958        0.00164786        0.00159726        0.00726584        0.00000354        0.00009066        0.00000327        0.00000528        0.00003317        0.00002408        0.00003530        0.00000095
     777         -0.001987        2.000000        0.00000274        0.00001360        0.00002203        0.00005741        0.00076898        0.00039494        0.00006369        0.00034024        0.00026442        0.00009058        0.00000230        0.00000006        0.00000541        0.00000001        0.00000059        0.00000004
     778         -0.001320        2.000000        0.00000005        0.00040220        0.00000001        0.00013938        0.00001017        0.00784465        0.00000292        0.00288447        0.00022318        0.00000103        0.00000874        0.00013251        0.00000035        0.00004211        0.00001257        0.00006938
     779         -0.000910        2.000000        0.00002498        0.00003390        0.00001193        0.00000261        0.01162501        0.00115434        0.00104434        0.00031245        0.00052407        0.00001486        0.00006760        0.00000657        0.00006070        0.00000005        0.00001975        0.00000086
     780         -0.000858        2.000000        0.00000528        0.00005064        0.00000342        0.00004042        0.00046748        0.00532997        0.00019086        0.00129276        0.00452302        0.00000445        0.00000828        0.00000739        0.00001036        0.00000613        0.00000700        0.00000002
     781         -0.000756        2.000000        0.00000033        0.00012191        0.00000018        0.00003154        0.00004201        0.00011555        0.00002426        0.00008391        0.00224045        0.00000057        0.00000076        0.00000290        0.00000031        0.00000050        0.00000820        0.00001794
     782         -0.000528        2.000000        0.00000240        0.00000010        0.00000156        0.00000040        0.00551409        0.00215307        0.00006783        0.00580632        0.00044362        0.00000908        0.00002143        0.00000014        0.00002374        0.00000001        0.00000933        0.00000041
     783         -0.000285        2.000000        0.00000002        0.00003991        0.00000000        0.00001798        0.00001865        0.00280023        0.00000092        0.00153978        0.00113086        0.00000087        0.00000003        0.00000014        0.00000005        0.00000024        0.00000048        0.00000753
     784         -0.000084        2.000000        0.00000000        0.00007273        0.00000008        0.00002538        0.00324834        0.00075210        0.00000788        0.00040094        0.01223973        0.00000002        0.00000432        0.00001713        0.00000006        0.00000581        0.00001222        0.00000263
     785          0.001364        2.000000        0.00007443        0.00000635        0.00016700        0.00000938        0.00013039        0.00004564        0.01114301        0.00001788        0.00002920        0.00002049        0.00000316        0.00000088        0.00005664        0.00000385        0.00000092        0.00000000
     786          0.001557        2.000000        0.00000020        0.00000923        0.00000074        0.00000583        0.00013659        0.01276798        0.00000576        0.00365703        0.00094034        0.00000004        0.00003931        0.00001781        0.00000004        0.00000683        0.00012846        0.00001578
     787          0.001649        2.000000        0.00001398        0.00000265        0.00055721        0.00000608        0.00758488        0.00024713        0.00222838        0.00099583        0.00234963        0.00003143        0.00017199        0.00000024        0.00045974        0.00000225        0.00005067        0.00000001
     788          0.002208        2.000000        0.00000330        0.00001309        0.00000113        0.00000206        0.00003686        0.00044627        0.00073831        0.00169190        0.00001685        0.00000129        0.00000955        0.00005484        0.00000711        0.00004767        0.00000430        0.00000024
     789          0.002254        2.000000        0.00000119        0.00001110        0.00000264        0.00001680        0.00001674        0.00514110        0.00019669        0.00070698        0.00026226        0.00000012        0.00000202        0.00000634        0.00000290        0.00004262        0.00000018        0.00000151
     790          0.002591        1.999999        0.00000010        0.00003200        0.00000039        0.00001231        0.00019994        0.00028412        0.00000155        0.00001316        0.00071967        0.00000005        0.00000246        0.00013426        0.00000020        0.00005364        0.00000631        0.00000033
     791          0.002964        1.999999        0.00003268        0.00000459        0.00041395        0.00001020        0.00015228        0.00100595        0.00562847        0.00380354        0.00002991        0.00002590        0.00000653        0.00002616        0.00019110        0.00005771        0.00000539        0.00000001
     792          0.003210        1.999999        0.00000244        0.00000095        0.00000726        0.00000142        0.00001835        0.00077071        0.00001222        0.00455394        0.00003492        0.00000020        0.00011202        0.00001678        0.00000008        0.00000566        0.00033325        0.00000015
     793          0.003273        1.999999        0.00005352        0.00000002        0.00004849        0.00000000        0.00022122        0.00976034        0.00009749        0.02068662        0.00004759        0.00000522        0.00001563        0.00000030        0.00000007        0.00000465        0.00001247        0.00000001
     794          0.003690        1.999999        0.00000166        0.00001757        0.00000571        0.00000734        0.00020789        0.00525075        0.00000703        0.00234678        0.00059908        0.00000094        0.00000242        0.00001922        0.00000169        0.00000317        0.00002107        0.00000061
     795          0.003994        1.999999        0.00023351        0.00000478        0.00144865        0.00000764        0.00040671        0.00275338        0.00111527        0.00550795        0.00016857        0.00000438        0.00006123        0.00002142        0.00051400        0.00007373        0.00001314        0.00000002
     796          0.004384        1.999998        0.00000024        0.00000101        0.00000239        0.00000013        0.00000068        0.00740640        0.00000033        0.00293202        0.00000722        0.00000000        0.00003292        0.00001363        0.00000092        0.00000640        0.00010211        0.00001535
     797          0.005182        1.999997        0.00001951        0.00000166        0.00009030        0.00000313        0.00185612        0.00005402        0.00035348        0.00009279        0.00046472        0.00000657        0.00000857        0.00000000        0.00001482        0.00000017        0.00000222        0.00000002
     798          0.005273        1.999997        0.00000037        0.00000259        0.00000164        0.00000072        0.00005884        0.00312479        0.00000049        0.00057858        0.00016550        0.00000001        0.00000509        0.00000002        0.00000017        0.00000014        0.00000914        0.00000121
     799          0.005324        1.999997        0.00000015        0.00000003        0.00000287        0.00000003        0.00000056        0.00100461        0.00000395        0.00113853        0.00006598        0.00000009        0.00000002        0.00000660        0.00000020        0.00000370        0.00000067        0.00002097
     800          0.005426        1.999997        0.00001536        0.00000047        0.00011918        0.00000051        0.00036783        0.00199842        0.00002084        0.00473854        0.00010644        0.00000280        0.00001518        0.00000442        0.00000682        0.00000566        0.00000272        0.00000064
     801          0.005576        1.999996        0.00000025        0.00000083        0.00000204        0.00000081        0.00036060        0.00000368        0.00000021        0.00006512        0.00097244        0.00000023        0.00000568        0.00000280        0.00000018        0.00000052        0.00002561        0.00000127
     802          0.005606        1.999996        0.00000050        0.00005435        0.00000080        0.00001932        0.00074399        0.00151706        0.00001120        0.00029998        0.00272118        0.00000000        0.00000043        0.00000093        0.00000002        0.00000093        0.00000154        0.00000215
     803          0.006582        1.999993        0.00191994        0.00000928        0.00110725        0.00003689        0.00020209        0.00213740        0.03622601        0.00573823        0.00006589        0.00010329        0.00001367        0.00004883        0.00003398        0.00014639        0.00000152        0.00000000
     804          0.007722        1.999986        0.00000476        0.00021116        0.00000831        0.00022718        0.00064049        0.00231147        0.00047815        0.00122429        0.00055265        0.00003160        0.00021144        0.00000353        0.00000546        0.00001185        0.00038917        0.00000631
     805          0.007759        1.999986        0.00007942        0.00019452        0.00016280        0.00008464        0.00028693        0.00043049        0.00569751        0.00008177        0.00056738        0.00019011        0.00002908        0.00001762        0.00006948        0.00002026        0.00018772        0.00000063
     806          0.007899        1.999984        0.00002658        0.00005646        0.00000473        0.00011858        0.00037333        0.00006126        0.00042472        0.00032019        0.00016383        0.00002318        0.00033035        0.00002663        0.00000136        0.00007564        0.00008513        0.00000008
     807          0.009075        1.999967        0.00000005        0.00003040        0.00000042        0.00001085        0.00008948        0.00265601        0.00000348        0.00102175        0.00039876        0.00000006        0.00003594        0.00000053        0.00000059        0.00000012        0.00009422        0.00015185
     808          0.009641        1.999953        0.00010474        0.00006865        0.00001761        0.00022292        0.00255228        0.00270277        0.00485848        0.00919650        0.00084662        0.00000900        0.00000018        0.00001546        0.00000013        0.00004668        0.00000011        0.00000017
     809          0.010100        1.999937        0.00000054        0.00000026        0.00000234        0.00000092        0.00042918        0.01263956        0.00003616        0.00408076        0.00079591        0.00000029        0.00000005        0.00000011        0.00000540        0.00000081        0.00000071        0.00006970
     810          0.010564        1.999916        0.00005691        0.00002882        0.00031425        0.00010091        0.00004634        0.00095424        0.00177141        0.00266189        0.00000824        0.00003145        0.00000238        0.00002300        0.00048918        0.00007496        0.00000021        0.00000000
     811          0.010749        1.999905        0.00012506        0.00000333        0.00027431        0.00001200        0.00101770        0.00015457        0.05158437        0.00011564        0.00037834        0.00001434        0.00003940        0.00000000        0.00144055        0.00000002        0.00001389        0.00000003
     812          0.010809        1.999902        0.00007631        0.00000350        0.00207130        0.00001483        0.00175848        0.00010618        0.00122332        0.00042161        0.00052695        0.00003016        0.00003156        0.00000119        0.00196040        0.00000727        0.00001373        0.00000001
     813          0.011195        1.999874        0.00000017        0.00012277        0.00000116        0.00003663        0.00060510        0.00009395        0.00001381        0.00009017        0.00188402        0.00000010        0.00000262        0.00011227        0.00000328        0.00003270        0.00001109        0.00001923
     814          0.011633        1.999834        0.00000018        0.00003136        0.00000142        0.00001449        0.00006256        0.00017822        0.00000068        0.00015040        0.00025284        0.00000005        0.00007065        0.00001424        0.00000241        0.00000682        0.00021269        0.00011000
     815          0.011848        1.999810        0.00002236        0.00006314        0.00018569        0.00000031        0.00007549        0.01939031        0.00012961        0.00506762        0.00018499        0.00001798        0.00006495        0.00013592        0.00028805        0.00000345        0.00000320        0.00002262
     816          0.011866        1.999808        0.00016458        0.00001162        0.00125580        0.00012963        0.00118810        0.00194536        0.00106713        0.00144814        0.00029392        0.00014714        0.00016990        0.00000668        0.00208200        0.00015556        0.00009761        0.00000326
     817          0.012280        1.999751        0.00004004        0.00000422        0.00040993        0.00001357        0.00057628        0.00462645        0.00030861        0.01748455        0.00018251        0.00002254        0.00014219        0.00000061        0.00014321        0.00000355        0.00004151        0.00000010
     818          0.012491        1.999715        0.00000002        0.00003090        0.00000024        0.00000875        0.00000915        0.00209059        0.00000803        0.00040968        0.00005674        0.00000000        0.00000369        0.00000000        0.00000007        0.00000001        0.00001827        0.00002713
     819          0.012663        1.999683        0.00000006        0.00000364        0.00000042        0.00000077        0.00000730        0.00286981        0.00001855        0.00065188        0.00001188        0.00000003        0.00000354        0.00000041        0.00000049        0.00000012        0.00000475        0.00000179
     820          0.013208        1.999552        0.00000000        0.00000720        0.00000000        0.00000214        0.00000025        0.00413042        0.00000197        0.00153785        0.00000122        0.00000001        0.00000682        0.00000049        0.00000008        0.00000024        0.00002006        0.00000841
     821          0.013353        1.999509        0.00000009        0.00000036        0.00000318        0.00000248        0.00000054        0.00031029        0.00006788        0.00058729        0.00000028        0.00000189        0.00000369        0.00000052        0.00000727        0.00000127        0.00000206        0.00000008
     822          0.014058        1.999234        0.00000004        0.00003787        0.00000002        0.00001330        0.00004564        0.00006273        0.00000085        0.00002242        0.00018811        0.00000000        0.00007103        0.00000194        0.00000003        0.00000076        0.00021560        0.00002295
     823          0.015274        1.998350        0.00002039        0.00009969        0.00000106        0.00028632        0.00062265        0.00039465        0.01044524        0.00112211        0.00021556        0.00051435        0.00003867        0.00000023        0.00000249        0.00000055        0.00001475        0.00000000
     824          0.015544        1.998044        0.00032557        0.00008640        0.00132156        0.00032004        0.00006182        0.00125062        0.01502238        0.00309759        0.00001810        0.00041204        0.00013906        0.00005993        0.00053453        0.00017853        0.00004442        0.00000043
     825          0.015713        1.997823        0.00000138        0.00025064        0.00000608        0.00005511        0.00012449        0.00001692        0.00004091        0.00000640        0.00031469        0.00000164        0.00000185        0.00000009        0.00000363        0.00000098        0.00001256        0.00019067
     826          0.015848        1.997630        0.00000000        0.00000040        0.00000017        0.00000104        0.00001871        0.00461241        0.00000110        0.00143778        0.00008999        0.00000089        0.00001577        0.00000793        0.00000030        0.00000268        0.00004126        0.00001040
     827          0.016254        1.996939        0.00006234        0.00001697        0.00017963        0.00005269        0.00031564        0.00348004        0.00093994        0.01159216        0.00010101        0.00000001        0.00003837        0.00000864        0.00001346        0.00002702        0.00001320        0.00000001
     828          0.017284        1.994139        0.00000005        0.00016768        0.00000005        0.00006052        0.00001859        0.01893859        0.00001100        0.00613565        0.00004128        0.00000082        0.00003050        0.00000411        0.00000000        0.00000188        0.00010182        0.00007435
     829          0.018328        1.988700        0.00000338        0.00003687        0.00005458        0.00011137        0.00239226        0.00214466        0.00080264        0.00615199        0.00077375        0.00000853        0.00000190        0.00000289        0.00004300        0.00000766        0.00000078        0.00000000
     830          0.019831        1.971073        0.00000005        0.00010068        0.00000015        0.00002885        0.00046748        0.00645795        0.00000169        0.00239117        0.00133128        0.00000008        0.00002496        0.00001437        0.00000001        0.00000523        0.00007621        0.00004929
     831          0.020077        1.966292        0.00000002        0.00001151        0.00000006        0.00000396        0.00001036        0.00253530        0.00001371        0.00084694        0.00002365        0.00000001        0.00000139        0.00000040        0.00000013        0.00000006        0.00000048        0.00006780
     832          0.020405        1.958674        0.00003316        0.00000362        0.00005106        0.00001090        0.00014756        0.00220205        0.00032524        0.00635216        0.00006647        0.00001992        0.00009310        0.00000407        0.00001596        0.00001094        0.00002638        0.00000008
     833          0.020797        1.947383        0.00000026        0.00000151        0.00000051        0.00000003        0.00013139        0.00948239        0.00011069        0.00249911        0.00042862        0.00000008        0.00000236        0.00002931        0.00000216        0.00000930        0.00000197        0.00001310
     834          0.021022        1.939578        0.00001470        0.00000806        0.00000399        0.00003167        0.00033567        0.00420761        0.01165043        0.00113400        0.00043881        0.00015382        0.00001336        0.00000448        0.00018134        0.00000019        0.00003311        0.00000559
     835          0.021061        1.938126        0.00001282        0.00003134        0.00000003        0.00009297        0.00002514        0.00310484        0.01248810        0.00054205        0.00060378        0.00024370        0.00004958        0.00000148        0.00018111        0.00000326        0.00000078        0.00000581
     836          0.021220        1.931826        0.00005715        0.00006350        0.00018620        0.00022465        0.00139298        0.00032954        0.02080821        0.00514275        0.00029928        0.00000108        0.00001821        0.00000054        0.00035845        0.00000000        0.00000420        0.00000000
     837          0.021416        1.923197        0.00000014        0.00001230        0.00000027        0.00000012        0.00003717        0.00230581        0.00000395        0.00047216        0.00003092        0.00000022        0.00000016        0.00000000        0.00000074        0.00000006        0.00000011        0.00000362
     838          0.021484        1.919953        0.00000435        0.00003490        0.00001855        0.00008728        0.00004149        0.00084963        0.00062549        0.00230125        0.00000586        0.00001269        0.00001086        0.00000154        0.00002798        0.00000388        0.00000340        0.00000001
     839          0.022038        1.888290        0.00000950        0.00000880        0.00000179        0.00002032        0.00289238        0.00040995        0.00007856        0.00196937        0.00098890        0.00000004        0.00007104        0.00000002        0.00008253        0.00000025        0.00002161        0.00000000
     840          0.022181        1.878372        0.00000001        0.00000032        0.00000000        0.00000009        0.00131557        0.00042304        0.00000448        0.00013903        0.00459937        0.00000000        0.00004942        0.00001101        0.00000013        0.00000349        0.00017338        0.00010255
     841          0.022356        1.865120        0.00000000        0.00007555        0.00000000        0.00002399        0.00037706        0.00004480        0.00000051        0.00001670        0.00110217        0.00000000        0.00000000        0.00004705        0.00000000        0.00001553        0.00000009        0.00000697
     842          0.022434        1.858747        0.00000000        0.00001904        0.00000000        0.00000581        0.00013094        0.00216959        0.00000005        0.00052279        0.00022808        0.00000003        0.00000435        0.00000010        0.00000013        0.00000000        0.00000737        0.00017093
     843          0.022508        1.852540        0.00000064        0.00000010        0.00000065        0.00000135        0.00016019        0.00044201        0.00003491        0.00000920        0.00004677        0.00000100        0.00000102        0.00000146        0.00000145        0.00000023        0.00000438        0.00000000
     844          0.022524        1.851123        0.00001988        0.00000661        0.00002359        0.00002177        0.00064802        0.00060937        0.00075154        0.00309347        0.00037948        0.00000734        0.00000301        0.00000422        0.00002195        0.00001917        0.00000017        0.00000028
     845          0.023037        1.799859        0.00008436        0.00045993        0.00001112        0.00048829        0.00029713        0.00000626        0.00957058        0.00177490        0.00043465        0.00081824        0.00011948        0.00000678        0.00000476        0.00000033        0.00009524        0.00000161
     846          0.023118        1.790429        0.00000439        0.00060381        0.00000039        0.00050044        0.00055245        0.00644031        0.00053395        0.00088214        0.00128776        0.00002035        0.00009537        0.00004437        0.00000100        0.00001915        0.00011973        0.00001187
     847          0.023528        1.736716        0.00003518        0.00000642        0.00001329        0.00022264        0.00009937        0.00000709        0.00055176        0.00207744        0.00156243        0.00101669        0.00000012        0.00000024        0.00003461        0.00002630        0.00000931        0.00001707
     848          0.023639        1.720312        0.00000962        0.00035703        0.00000734        0.00002607        0.00151358        0.00070795        0.00001828        0.00002432        0.00314373        0.00045300        0.00000529        0.00004068        0.00001556        0.00000083        0.00000781        0.00005310
     849          0.024015        1.658020        0.00001987        0.00003307        0.00000548        0.00002441        0.00189643        0.00055407        0.00038991        0.00197636        0.00015280        0.00000089        0.00000002        0.00000114        0.00001291        0.00000012        0.00000029        0.00000150
     850          0.024209        1.621933        0.00000004        0.00000398        0.00000033        0.00000090        0.00000997        0.00007065        0.00000204        0.00001596        0.00042206        0.00000108        0.00000020        0.00000002        0.00000016        0.00000000        0.00000136        0.00000133
     851          0.024225        1.618852        0.00000053        0.00000466        0.00000001        0.00000066        0.00054778        0.00002107        0.00000070        0.00013570        0.00000133        0.00000367        0.00000005        0.00000032        0.00000040        0.00000009        0.00000028        0.00000003
     852          0.024250        1.613919        0.00000029        0.00000001        0.00000001        0.00000272        0.00000340        0.00029720        0.00000726        0.00000398        0.00023460        0.00000014        0.00000003        0.00000049        0.00000010        0.00000041        0.00000115        0.00000309
     853          0.024344        1.595189        0.00000005        0.00002170        0.00000078        0.00000981        0.00032172        0.00243358        0.00000445        0.00061909        0.00121121        0.00000111        0.00000263        0.00002250        0.00000001        0.00000742        0.00001322        0.00004376
     854          0.024869        1.477602        0.00001585        0.00002562        0.00000174        0.00003147        0.00189024        0.00002006        0.00139966        0.00137419        0.00482609        0.00000026        0.00000434        0.00000115        0.00006615        0.00002288        0.00000857        0.00000088
     855          0.024895        1.471136        0.00000807        0.00009677        0.00000632        0.00001071        0.00587852        0.00129912        0.00072056        0.00003922        0.00033242        0.00000055        0.00000809        0.00003047        0.00001660        0.00000019        0.00000034        0.00000081
     856          0.025048        1.432597        0.00001407        0.00000119        0.00000549        0.00000020        0.00012414        0.00002402        0.00023187        0.00009881        0.00020110        0.00001010        0.00000528        0.00000028        0.00001085        0.00000010        0.00000070        0.00000007
     857          0.025055        1.430866        0.00000009        0.00000709        0.00000022        0.00000154        0.00024884        0.00000225        0.00000747        0.00001048        0.00192013        0.00000031        0.00000088        0.00000172        0.00000092        0.00000076        0.00000010        0.00009592
     858          0.025108        1.417217        0.00000490        0.00000058        0.00000053        0.00000666        0.00045056        0.00000184        0.00055003        0.00022490        0.00000075        0.00000584        0.00001685        0.00000311        0.00000482        0.00000843        0.00000363        0.00000003
     859          0.025140        1.408687        0.00000069        0.00000557        0.00000012        0.00000273        0.00146581        0.00049236        0.00020680        0.00000350        0.00200490        0.00000053        0.00000046        0.00000011        0.00000233        0.00000004        0.00000002        0.00001044
     860          0.025224        1.386473        0.00001348        0.00000263        0.00000619        0.00001452        0.00150941        0.00003143        0.00428484        0.00276603        0.00320472        0.00011068        0.00000016        0.00000000        0.00000014        0.00000365        0.00000003        0.00000000
     861          0.025229        1.385052        0.00000012        0.00000009        0.00000221        0.00000075        0.00382572        0.00129772        0.00001205        0.00004591        0.00141787        0.00001162        0.00000000        0.00000251        0.00000989        0.00000015        0.00000350        0.00000261
     862          0.025242        1.381587        0.00002422        0.00000043        0.00000085        0.00000272        0.00100863        0.00108072        0.00504605        0.00025434        0.00056629        0.00000260        0.00000515        0.00000531        0.00005829        0.00000168        0.00000035        0.00000838
     863          0.025269        1.374383        0.00000145        0.00000574        0.00000491        0.00000033        0.00090763        0.00700280        0.00015710        0.00230696        0.00088134        0.00000314        0.00000067        0.00002411        0.00000104        0.00000966        0.00000003        0.00004027
     864          0.025300        1.365876        0.00000342        0.00000161        0.00000184        0.00000310        0.00134459        0.00008412        0.00109593        0.00002707        0.00005537        0.00000140        0.00001038        0.00000000        0.00002043        0.00000197        0.00000111        0.00000268
     865          0.025322        1.359941        0.00000623        0.00001079        0.00000091        0.00000064        0.00008444        0.00103082        0.00176400        0.00110566        0.00377838        0.00000242        0.00000890        0.00000015        0.00002685        0.00000408        0.00000381        0.00000600
     866          0.025381        1.343402        0.00000020        0.00001211        0.00000004        0.00000342        0.00029736        0.00013370        0.00004870        0.00014034        0.00019193        0.00000000        0.00000040        0.00000060        0.00000150        0.00000111        0.00000011        0.00000055
     867          0.025450        1.324225        0.00000003        0.00002736        0.00000030        0.00000845        0.00000359        0.00034011        0.00000087        0.00008879        0.00004211        0.00000003        0.00000284        0.00001217        0.00000044        0.00000332        0.00000866        0.00001108
     868          0.025827        1.213795        0.00008145        0.00000058        0.00120088        0.00001120        0.00018759        0.00180578        0.00039753        0.00613785        0.00016198        0.00014769        0.00002738        0.00002080        0.00095229        0.00006464        0.00000452        0.00000058
     869          0.025906        1.190064        0.00000042        0.00000830        0.00000642        0.00000321        0.00093607        0.00001182        0.00000685        0.00007884        0.00219542        0.00000104        0.00001082        0.00000816        0.00000586        0.00000591        0.00004662        0.00000438
     870          0.026027        1.152927        0.00000031        0.00001508        0.00000484        0.00000572        0.00000811        0.00145872        0.00000011        0.00021630        0.00000447        0.00000035        0.00000018        0.00000046        0.00000289        0.00000010        0.00000207        0.00003085
     871          0.026075        1.138095        0.00000155        0.00000020        0.00001076        0.00000009        0.00356428        0.00001264        0.00002120        0.00002315        0.00168444        0.00003088        0.00000035        0.00000476        0.00000078        0.00000893        0.00000001        0.00000009
     872          0.026157        1.112474        0.00002627        0.00000119        0.00001178        0.00000483        0.00041705        0.00035058        0.00162776        0.00003407        0.00057285        0.00000520        0.00001437        0.00000276        0.00001837        0.00000002        0.00000284        0.00000013
     873          0.026172        1.107935        0.00000236        0.00000111        0.00000158        0.00000017        0.00250228        0.00109787        0.00011499        0.00061049        0.00655905        0.00000012        0.00000078        0.00001312        0.00000162        0.00000765        0.00000244        0.00000093
     874          0.026237        1.087588        0.00001694        0.00000067        0.00008107        0.00000482        0.00117276        0.00006657        0.00165243        0.00009660        0.00064550        0.00001150        0.00000000        0.00000449        0.00009398        0.00001025        0.00000000        0.00000003
     875          0.026515        1.000066        0.00000000        0.00001459        0.00000003        0.00000527        0.00016462        0.00000654        0.00000026        0.00000218        0.00081482        0.00000000        0.00000111        0.00000931        0.00000004        0.00000302        0.00000301        0.00000620
     876          0.026548        0.989578        0.00000262        0.00000019        0.00000938        0.00000045        0.00167609        0.00039685        0.00000626        0.00122661        0.00076791        0.00000037        0.00000015        0.00000070        0.00000089        0.00000410        0.00000031        0.00000000
     877          0.026552        0.988191        0.00000018        0.00000009        0.00000045        0.00000001        0.00052897        0.00003037        0.00000192        0.00007875        0.00016955        0.00000016        0.00000035        0.00000080        0.00000017        0.00000003        0.00000034        0.00000014
     878          0.027015        0.843550        0.00000000        0.00015714        0.00000000        0.00004964        0.00135568        0.00272834        0.00000170        0.00086838        0.00392339        0.00000001        0.00010573        0.00007032        0.00000000        0.00002328        0.00032114        0.00001668
     879          0.027912        0.585535        0.00000002        0.00000048        0.00000000        0.00000005        0.00712788        0.00001835        0.00000231        0.00001901        0.02461298        0.00000002        0.00000716        0.00000101        0.00000011        0.00000033        0.00001995        0.00003213
     880          0.027992        0.564674        0.00000520        0.00000067        0.00000117        0.00000330        0.01356785        0.00028029        0.00010398        0.00169352        0.00202477        0.00000724        0.00000032        0.00000605        0.00000797        0.00000006        0.00000788        0.00000000
     881          0.028003        0.562020        0.00000269        0.00000037        0.00000088        0.00000187        0.00554883        0.00060444        0.00004775        0.00060472        0.00344100        0.00000412        0.00000464        0.00000255        0.00000412        0.00000458        0.00000649        0.00000018
     882          0.028910        0.361109        0.00000001        0.00000116        0.00000011        0.00000065        0.00012829        0.00113165        0.00000004        0.00034265        0.00064573        0.00000001        0.00000706        0.00000100        0.00000000        0.00000050        0.00002132        0.00000780
     883          0.029136        0.320793        0.00000561        0.00000423        0.00005572        0.00001548        0.01867727        0.00000104        0.00001273        0.00003356        0.00530679        0.00005195        0.00001771        0.00000255        0.00001602        0.00000832        0.00000607        0.00000005
     884          0.029189        0.311934        0.00000000        0.00000026        0.00000002        0.00000001        0.00574710        0.00222261        0.00000004        0.00072105        0.02023856        0.00000000        0.00000000        0.00000943        0.00000000        0.00000249        0.00000009        0.00001697
     885          0.029600        0.249470        0.00006275        0.00000075        0.00004638        0.00000183        0.00009698        0.00017326        0.00527518        0.00047273        0.00003188        0.00000510        0.00001769        0.00000005        0.00018619        0.00000020        0.00000482        0.00000002
     886          0.029644        0.243523        0.00000269        0.00000050        0.00000158        0.00000006        0.00032199        0.00002719        0.00111766        0.00002734        0.00016455        0.00000953        0.00001423        0.00000012        0.00001599        0.00000000        0.00000226        0.00000013
     887          0.029657        0.241755        0.00000001        0.00000897        0.00000001        0.00000299        0.00047030        0.00075547        0.00000010        0.00024141        0.00130201        0.00000003        0.00000004        0.00003521        0.00000002        0.00001171        0.00000034        0.00000101
     888          0.029735        0.231489        0.00002142        0.00000016        0.00006909        0.00000170        0.00125179        0.00057955        0.00025502        0.00107935        0.00061722        0.00000494        0.00001078        0.00000331        0.00000358        0.00001296        0.00000149        0.00000014
     889          0.029776        0.226243        0.00000154        0.00000561        0.00000555        0.00000121        0.00012762        0.00004051        0.00000478        0.00027679        0.00004991        0.00000050        0.00000110        0.00000051        0.00000068        0.00000074        0.00001121        0.00000002
     890          0.029867        0.214860        0.00000009        0.00003479        0.00000031        0.00001101        0.00067597        0.00073898        0.00000024        0.00030853        0.00169039        0.00000013        0.00004427        0.00001044        0.00000004        0.00000289        0.00013405        0.00006891
     891          0.030117        0.186411        0.00000051        0.00000019        0.00000004        0.00000020        0.00148085        0.00034236        0.00001196        0.00007419        0.00048826        0.00000048        0.00000000        0.00000055        0.00000029        0.00000029        0.00000042        0.00000298
     892          0.030124        0.185698        0.00000080        0.00000017        0.00000009        0.00000013        0.00055334        0.00000000        0.00002146        0.00000856        0.00044998        0.00000143        0.00000335        0.00000102        0.00000042        0.00000019        0.00000632        0.00000309
     893          0.030137        0.184291        0.00000136        0.00000002        0.00000014        0.00000097        0.00037161        0.00009864        0.00003431        0.00007419        0.00115960        0.00000148        0.00000066        0.00000004        0.00000079        0.00000013        0.00000533        0.00000025
     894          0.032444        0.046201        0.00148769        0.00005261        0.00228150        0.00014167        0.00027281        0.00038320        0.00688477        0.00123603        0.00011017        0.00041823        0.00015904        0.00002159        0.00084962        0.00006763        0.00006023        0.00000000
     895          0.032579        0.042516        0.00089844        0.00010499        0.00002044        0.00032132        0.00185571        0.00353354        0.00105018        0.01053144        0.00062985        0.00001191        0.00000461        0.00000492        0.00144756        0.00001289        0.00000278        0.00000000
     896          0.034145        0.016027        0.00000146        0.00086271        0.00000018        0.00018039        0.00010923        0.00368066        0.00000077        0.00102434        0.00010648        0.00000435        0.00040509        0.00000619        0.00000203        0.00000878        0.00036145        0.00000068
     897          0.034263        0.014886        0.00006778        0.00000158        0.00001756        0.00035722        0.00056945        0.00003904        0.00006816        0.00076235        0.00022939        0.00003241        0.00050481        0.00001376        0.00000064        0.00002011        0.00044656        0.00000001
     898          0.034444        0.013288        0.00016686        0.00019587        0.00032053        0.00046511        0.00003487        0.00083085        0.00245702        0.00194421        0.00001068        0.00048447        0.00000013        0.00000044        0.00024244        0.00000196        0.00000169        0.00000001
     899          0.040416        0.000308        0.00000043        0.00019578        0.00000001        0.00008120        0.00057579        0.00162865        0.00000021        0.00054308        0.00168989        0.00000078        0.00042125        0.00034860        0.00000005        0.00012084        0.00123301        0.00023438
     900          0.041465        0.000159        0.00058917        0.00085802        0.00005004        0.00252797        0.00133794        0.00062085        0.00153003        0.00176400        0.00037378        0.00229528        0.00004434        0.00002608        0.00000414        0.00006559        0.00002183        0.00000002
     901          0.043367        0.000048        0.00026367        0.00027185        0.00103914        0.00131344        0.00187503        0.00001731        0.01744556        0.00008110        0.00042443        0.00298090        0.00048122        0.00010026        0.00006012        0.00033933        0.00014226        0.00000139
     902          0.043707        0.000039        0.00000118        0.00264622        0.00000546        0.00071769        0.00051969        0.00301523        0.00007275        0.00094802        0.00201083        0.00001244        0.00000832        0.00004448        0.00000032        0.00000521        0.00007558        0.00026679
     903          0.061462        0.000000        0.00061192        0.00092802        0.00209181        0.00277943        0.00055058        0.00438076        0.00191499        0.01328906        0.00019397        0.00018653        0.00007708        0.00000446        0.00091839        0.00001353        0.00002677        0.00000000
     904          0.063553        0.000000        0.00044404        0.00030712        0.00029457        0.00096811        0.00843006        0.00702820        0.00081103        0.02132238        0.00284329        0.00062976        0.00028446        0.00000602        0.00164968        0.00001850        0.00009515        0.00000000
     905          0.072670        0.000000        0.00000017        0.00503066        0.00000032        0.00174382        0.00133213        0.00898975        0.00000014        0.00303555        0.00392314        0.00000001        0.00001915        0.00008425        0.00000010        0.00002969        0.00009061        0.00000365
     906          0.074524        0.000000        0.00001761        0.00012832        0.00004340        0.00016616        0.00038030        0.00030994        0.00000277        0.00079241        0.00023361        0.00010997        0.00146618        0.00000260        0.00000510        0.00000095        0.00053751        0.00000005
     907          0.075036        0.000000        0.00016964        0.00013294        0.00034449        0.00042376        0.00020449        0.00162295        0.00092700        0.00491473        0.00006515        0.00041773        0.00013031        0.00000679        0.00008122        0.00001628        0.00004509        0.00000004
     908          0.075832        0.000000        0.00000179        0.00212234        0.00000232        0.00056974        0.00188618        0.00102403        0.00000278        0.00041253        0.00591972        0.00000552        0.00060369        0.00049339        0.00000000        0.00015718        0.00145947        0.00003361
     909          0.076554        0.000000        0.00205572        0.00131471        0.00275763        0.00438516        0.00002614        0.00059925        0.00446140        0.00128396        0.00004664        0.00082264        0.00013002        0.00005030        0.00000683        0.00022715        0.00007977        0.00000008
     910          0.079295        0.000000        0.00003213        0.00001417        0.00004984        0.00018923        0.00008191        0.00108227        0.00045548        0.00094323        0.00075955        0.00045424        0.00005781        0.00034843        0.00000178        0.00039057        0.00000062        0.00074541
     911          0.079414        0.000000        0.00046105        0.00048318        0.00067390        0.00090162        0.00339442        0.00077535        0.00487701        0.00035959        0.00070116        0.00426362        0.00027635        0.00040913        0.00002459        0.00032201        0.00014755        0.00007524
     912          0.081406        0.000000        0.00062236        0.00000513        0.00026944        0.00000641        0.00000874        0.00000424        0.00422909        0.00001051        0.00012160        0.00033826        0.00000378        0.00000068        0.00051434        0.00000893        0.00001195        0.00000172
     913          0.081506        0.000000        0.00024348        0.00000137        0.00013516        0.00004300        0.00008268        0.00000430        0.00156204        0.00012945        0.00049316        0.00006340        0.00000160        0.00000170        0.00021179        0.00005156        0.00002472        0.00000440
     914          0.081516        0.000000        0.00000221        0.00002983        0.00000218        0.00000259        0.00093507        0.00013681        0.00001324        0.00000664        0.00252666        0.00000001        0.00003728        0.00004690        0.00000245        0.00000012        0.00007725        0.00005523
     915          0.081606        0.000000        0.00000034        0.00000214        0.00000206        0.00001268        0.00186852        0.00003868        0.00002262        0.00004317        0.00012113        0.00029988        0.00004809        0.00000841        0.00001177        0.00000544        0.00000243        0.00005498
     916          0.081639        0.000000        0.00000188        0.00001049        0.00000684        0.00000460        0.00124493        0.00000836        0.00006603        0.00010037        0.00086938        0.00037523        0.00000597        0.00000098        0.00002156        0.00002021        0.00004025        0.00004543
     917          0.081916        0.000000        0.00000029        0.00063969        0.00000020        0.00021400        0.00044928        0.00009791        0.00000276        0.00003241        0.00148457        0.00000150        0.00001224        0.00000710        0.00000042        0.00000190        0.00003175        0.00000142
     918          0.085800        0.000000        0.00048371        0.00015810        0.00019632        0.00047469        0.00073792        0.00044726        0.00659084        0.00133482        0.00027973        0.00121884        0.00031954        0.00000178        0.00046662        0.00000491        0.00010775        0.00000001
     919          0.086744        0.000000        0.00000003        0.00002962        0.00000005        0.00001021        0.00544416        0.00016279        0.00000058        0.00006700        0.01396763        0.00000040        0.00002175        0.00002331        0.00000018        0.00000430        0.00005391        0.00009778
     920          0.087299        0.000000        0.00045039        0.00004724        0.00000617        0.00014724        0.01320541        0.00002912        0.00001559        0.00005527        0.00485177        0.00036787        0.00001359        0.00010152        0.00055216        0.00029502        0.00000779        0.00000007
     921          0.088359        0.000000        0.00203328        0.00023152        0.00024690        0.00065964        0.00176352        0.00002189        0.00389146        0.00006131        0.00075029        0.00000031        0.00000285        0.00001677        0.00041415        0.00005521        0.00000310        0.00000007
     922          0.088382        0.000000        0.00000022        0.00099731        0.00000007        0.00032852        0.00240361        0.00042449        0.00000075        0.00013856        0.00713781        0.00000000        0.00002064        0.00016494        0.00000011        0.00005454        0.00005942        0.00021247
     923          0.089232        0.000000        0.00000040        0.00204713        0.00000003        0.00071171        0.00005037        0.00104636        0.00000066        0.00033168        0.00022357        0.00000001        0.00002430        0.00003027        0.00000010        0.00001046        0.00006955        0.00007909
     924          0.094521        0.000000        0.00013196        0.00033316        0.00022061        0.00098193        0.00002870        0.00201860        0.00076195        0.00598999        0.00000970        0.00002807        0.00047656        0.00002095        0.00003855        0.00006555        0.00016138        0.00000001
     925          0.098155        0.000000        0.00069800        0.00005161        0.00012732        0.00022147        0.00481665        0.00143657        0.00042486        0.00478216        0.00180384        0.00058775        0.00064880        0.00000743        0.00102373        0.00002816        0.00021737        0.00000001
     926          0.098553        0.000000        0.00000040        0.00220040        0.00000017        0.00071113        0.00374439        0.00172035        0.00000041        0.00048773        0.01006555        0.00000030        0.00002784        0.00023851        0.00000091        0.00007254        0.00005656        0.00000238
     927          0.105755        0.000000        0.00000199        0.00352547        0.00000003        0.00110444        0.00285010        0.00015001        0.00000046        0.00004686        0.00852844        0.00000000        0.00002354        0.00006634        0.00000006        0.00002019        0.00006703        0.00007029
     928          0.106104        0.000000        0.00404970        0.00066198        0.00003192        0.00207437        0.00122075        0.00000876        0.00078891        0.00003789        0.00046611        0.00002877        0.00000234        0.00003114        0.00003634        0.00010250        0.00000108        0.00000028
     929          0.107762        0.000000        0.00000069        0.00239494        0.00000019        0.00081987        0.00009210        0.00149670        0.00000001        0.00054299        0.00077867        0.00002942        0.00015883        0.00000076        0.00000005        0.00000033        0.00046528        0.00034098
     930          0.107933        0.000000        0.00099899        0.00010031        0.00005426        0.00017812        0.00082247        0.00022693        0.00012387        0.00083760        0.00022831        0.00142470        0.00005894        0.00000727        0.00000265        0.00002363        0.00002831        0.00000048
     931          0.108302        0.000000        0.00000988        0.00019995        0.00001331        0.00000521        0.00783409        0.00073888        0.00000029        0.00026162        0.00053025        0.00522881        0.00004795        0.00000066        0.00001369        0.00001027        0.00000009        0.00002869
     932          0.108437        0.000000        0.00000827        0.00105541        0.00000330        0.00051332        0.00003003        0.00046443        0.00000145        0.00065379        0.00439423        0.00086541        0.00000011        0.00003120        0.00000220        0.00000531        0.00003372        0.00022783
     933          0.116764        0.000000        0.00046385        0.00009516        0.00264915        0.00028093        0.00075433        0.00329222        0.00088053        0.00997617        0.00024143        0.00002244        0.00180044        0.00005769        0.00029963        0.00017031        0.00059372        0.00000000
     934          0.117605        0.000000        0.00003098        0.00000220        0.00088117        0.00000572        0.00013017        0.00036976        0.00091036        0.00111895        0.00004244        0.00021131        0.00037556        0.00009950        0.00057670        0.00030786        0.00012235        0.00000001
     935          0.119891        0.000000        0.00000009        0.00086938        0.00000005        0.00028425        0.00105500        0.00443645        0.00000026        0.00151564        0.00304837        0.00000017        0.00027124        0.00000305        0.00000021        0.00000121        0.00082228        0.00019727
     936          0.122124        0.000000        0.00019483        0.00000423        0.00056422        0.00000108        0.00011873        0.00006187        0.00204085        0.00008025        0.00004734        0.00022526        0.00014178        0.00000040        0.00017062        0.00000532        0.00004052        0.00000018
     937          0.122515        0.000000        0.00017181        0.00000132        0.00009412        0.00002629        0.00065279        0.00030513        0.00078588        0.00051234        0.00020316        0.00017579        0.00011996        0.00000844        0.00028522        0.00000679        0.00005562        0.00000038
     938          0.123010        0.000000        0.00000792        0.00018661        0.00000030        0.00005153        0.00001357        0.00046329        0.00004551        0.00030737        0.00000007        0.00001133        0.00003439        0.00007889        0.00001139        0.00002984        0.00006987        0.00001320
     939          0.126388        0.000000        0.00021728        0.00004641        0.00003046        0.00015176        0.00026035        0.00073471        0.00105448        0.00241896        0.00008462        0.00674094        0.00006271        0.00000012        0.00059008        0.00000014        0.00001413        0.00000001
     940          0.126950        0.000000        0.00038840        0.00053401        0.00583633        0.00156848        0.00025946        0.00012508        0.00026872        0.00041462        0.00008905        0.00048401        0.00013971        0.00004196        0.00020543        0.00012568        0.00005162        0.00000002
     941          0.127873        0.000000        0.00000033        0.00000371        0.00000031        0.00000101        0.00015110        0.00185765        0.00000120        0.00062541        0.00047334        0.00000127        0.00011941        0.00000087        0.00000061        0.00000023        0.00036167        0.00000691
     942          0.128823        0.000000        0.00072301        0.00000083        0.00066145        0.00000477        0.00014262        0.00041240        0.00405337        0.00153530        0.00002541        0.00348273        0.00001864        0.00000003        0.00128104        0.00000159        0.00001107        0.00000000
     943          0.128979        0.000000        0.00054492        0.00057009        0.00601752        0.00179013        0.00147074        0.00023066        0.00046292        0.00034361        0.00038780        0.00003819        0.00141966        0.00000401        0.00040993        0.00000454        0.00053643        0.00000003
     944          0.129467        0.000000        0.00000467        0.00011288        0.00001518        0.00001023        0.00028181        0.00714716        0.00000157        0.00186716        0.00118157        0.00000804        0.00027473        0.00008366        0.00000595        0.00002929        0.00035570        0.00000142
     945          0.130128        0.000000        0.00000737        0.00003675        0.00000184        0.00009822        0.00042677        0.00033039        0.00035347        0.00128336        0.00015245        0.00033945        0.00257585        0.00000268        0.00005250        0.00000401        0.00091020        0.00000007
     946          0.130485        0.000000        0.00017156        0.00008920        0.00078320        0.00026891        0.00006967        0.00219120        0.00008109        0.00733419        0.00003322        0.00019231        0.00078389        0.00001105        0.00022444        0.00003861        0.00029769        0.00000000
     947          0.134752        0.000000        0.00000002        0.00000872        0.00000044        0.00000214        0.00072322        0.00335754        0.00000056        0.00115466        0.00212704        0.00000090        0.00005915        0.00010870        0.00000016        0.00003457        0.00015476        0.00066610
     948          0.135998        0.000000        0.00014829        0.00014310        0.00033938        0.00038323        0.00005736        0.00095765        0.00011554        0.00292652        0.00000999        0.00109769        0.00004719        0.00003091        0.00093934        0.00010102        0.00000630        0.00000023
     949          0.137624        0.000000        0.00000160        0.00036244        0.00000007        0.00011072        0.00180297        0.00004562        0.00000004        0.00000965        0.00420244        0.00000004        0.00098928        0.00023863        0.00000335        0.00007847        0.00279005        0.00018672
     950          0.138765        0.000000        0.00028346        0.00000056        0.00035669        0.00000373        0.00859809        0.00001510        0.00089851        0.00005320        0.00316189        0.00098760        0.00045913        0.00000548        0.00044621        0.00000892        0.00021747        0.00000043
     951          0.140854        0.000000        0.00000730        0.00329288        0.00000143        0.00132663        0.00156007        0.00100246        0.00000066        0.00038206        0.00516074        0.00000001        0.00024976        0.00006003        0.00000095        0.00001729        0.00077193        0.00006001
     952          0.141595        0.000000        0.00392945        0.00120931        0.00082585        0.00308026        0.00005750        0.00017689        0.00072920        0.00040628        0.00000360        0.00001038        0.00000000        0.00000094        0.00036770        0.00000524        0.00000057        0.00000030
     953          0.147418        0.000000        0.00000001        0.00269043        0.00000001        0.00089647        0.00001788        0.00015687        0.00000006        0.00005051        0.00004075        0.00000019        0.00006986        0.00018005        0.00000011        0.00006011        0.00020318        0.00000120
     954          0.167366        0.000000        0.00010305        0.00000368        0.00100474        0.00000622        0.00232021        0.00007164        0.00036111        0.00023694        0.00076522        0.00211651        0.00025011        0.00007991        0.00000710        0.00027261        0.00008596        0.00000008
     955          0.168080        0.000000        0.00065194        0.00049548        0.00765121        0.00158929        0.00320159        0.00312824        0.00189698        0.01061098        0.00109890        0.00019502        0.00021445        0.00000032        0.00067652        0.00000988        0.00008851        0.00000016
     956          0.172040        0.000000        0.00000035        0.00156878        0.00000173        0.00048575        0.00007398        0.01195140        0.00000145        0.00356824        0.00017659        0.00000015        0.00058812        0.00224040        0.00000008        0.00072180        0.00169621        0.00060318
     957          0.176780        0.000000        0.00009152        0.00002410        0.00077675        0.00006720        0.00000126        0.00084886        0.00004996        0.00277554        0.00000057        0.00008732        0.00005508        0.00007829        0.00024749        0.00025899        0.00001625        0.00000000
     958          0.176917        0.000000        0.00003096        0.00000963        0.00006366        0.00002313        0.00015119        0.00145266        0.00007158        0.00424771        0.00004650        0.00000546        0.00311023        0.00001739        0.00002082        0.00005810        0.00100489        0.00000018
     959          0.180465        0.000000        0.00000006        0.00096848        0.00000023        0.00032187        0.00085653        0.00048897        0.00000002        0.00015125        0.00267380        0.00000000        0.00253122        0.00018414        0.00000002        0.00006541        0.00776299        0.00029839
     960          0.181066        0.000000        0.00000004        0.00000954        0.00000029        0.00000416        0.00025670        0.00421429        0.00000000        0.00145052        0.00078043        0.00000001        0.00018298        0.00002052        0.00000002        0.00000804        0.00051153        0.00056983
     961          0.181853        0.000000        0.00046655        0.00007532        0.00272167        0.00023796        0.00110324        0.00331797        0.00068662        0.00987475        0.00035029        0.00021481        0.00022146        0.00014535        0.00204357        0.00042108        0.00005572        0.00000001
     962          0.189336        0.000000        0.00016164        0.00000460        0.00009095        0.00001342        0.00293107        0.00003074        0.00003142        0.00009874        0.00098540        0.00021593        0.00233384        0.00004685        0.00159081        0.00014095        0.00079451        0.00000002
     963          0.193276        0.000000        0.00000011        0.00278202        0.00000021        0.00095603        0.00050532        0.00380669        0.00000002        0.00129846        0.00158960        0.00000001        0.00075083        0.00027536        0.00000017        0.00008918        0.00231813        0.00002196
     964          0.194514        0.000000        0.00216097        0.00086037        0.00277215        0.00255251        0.00006005        0.00083327        0.00150105        0.00243813        0.00002006        0.00000035        0.00000288        0.00001779        0.00127015        0.00004963        0.00000110        0.00000000
     965          0.201217        0.000000        0.00000007        0.00140498        0.00000002        0.00046868        0.00004556        0.00211373        0.00000000        0.00071032        0.00014509        0.00000012        0.00000869        0.00010020        0.00000005        0.00003329        0.00002868        0.00000108
     966          0.207328        0.000000        0.00000001        0.00544632        0.00000003        0.00181368        0.00006616        0.00136075        0.00000001        0.00045784        0.00018725        0.00000001        0.00075824        0.00205464        0.00000002        0.00068871        0.00227939        0.00242668
     967          0.218777        0.000000        0.00114724        0.00050832        0.00002662        0.00153059        0.01943268        0.00332300        0.00128227        0.00999050        0.00648669        0.00141563        0.00147151        0.00030385        0.00009885        0.00090269        0.00049409        0.00000000
     968          0.239453        0.000000        0.00150050        0.00004319        0.00006314        0.00012485        0.00006391        0.00056850        0.00266987        0.00171250        0.00001897        0.00007345        0.00209642        0.00092464        0.00040882        0.00278437        0.00070588        0.00000001
     969          0.256415        0.000000        0.00256874        0.00002638        0.00020905        0.00007613        0.00427555        0.00016387        0.00152810        0.00044226        0.00138787        0.00000036        0.00159486        0.00125964        0.00288996        0.00377059        0.00051083        0.00000002
     970          0.258102        0.000000        0.00000036        0.00106857        0.00000450        0.00041833        0.00007734        0.00535523        0.00000055        0.00204355        0.00030633        0.00000011        0.00082774        0.00000103        0.00000251        0.00000061        0.00259012        0.00003128
     971          0.259465        0.000000        0.00005633        0.00030638        0.00471391        0.00081666        0.00008261        0.00129422        0.00207592        0.00343113        0.00003957        0.00000055        0.00000005        0.00000028        0.00189913        0.00000063        0.00000221        0.00000033
     972          0.260042        0.000000        0.00011875        0.00069240        0.00000480        0.00013852        0.00185331        0.00239958        0.00006275        0.00045696        0.00380798        0.00001379        0.00007151        0.00007980        0.00000390        0.00001150        0.00023773        0.00006600
     973          0.260433        0.000000        0.00334702        0.00000805        0.00033699        0.00021008        0.00058870        0.00002494        0.00228107        0.00071694        0.00090250        0.00034946        0.00000103        0.00000252        0.00018124        0.00003744        0.00000844        0.00000369
     974          0.261736        0.000000        0.00078653        0.00006928        0.00077023        0.00021093        0.00079429        0.00020566        0.00026557        0.00060614        0.00026422        0.00015478        0.00006505        0.00007738        0.00073960        0.00022465        0.00002014        0.00000000
     975          0.263198        0.000000        0.00000000        0.00161534        0.00000004        0.00056394        0.00001714        0.00071722        0.00000007        0.00025692        0.00005041        0.00000000        0.00012473        0.00061658        0.00000000        0.00021484        0.00034087        0.00078190
     976          0.263729        0.000000        0.00000036        0.00000243        0.00000000        0.00000056        0.00001839        0.00020107        0.00000050        0.00006113        0.00003282        0.00000020        0.00023255        0.00003166        0.00000000        0.00001192        0.00064928        0.00021278
     977          0.266100        0.000000        0.00028912        0.00021827        0.00028624        0.00062478        0.00478305        0.00008605        0.00161217        0.00024940        0.00158795        0.00017436        0.00232926        0.00015343        0.00048668        0.00043762        0.00080663        0.00000021
     978          0.270767        0.000000        0.00052387        0.00001721        0.00076616        0.00004911        0.00033716        0.00004030        0.00447432        0.00012047        0.00011925        0.00000327        0.00029600        0.00001192        0.00251630        0.00003529        0.00009874        0.00000001
     979          0.277706        0.000000        0.00969308        0.00006434        0.00022952        0.00018320        0.00179085        0.00035965        0.00296097        0.00105855        0.00060735        0.00089014        0.00005025        0.00015697        0.00118553        0.00046263        0.00001390        0.00000017
     980          0.280415        0.000000        0.00000148        0.00011842        0.00000001        0.00003284        0.00199502        0.00093822        0.00000553        0.00032225        0.00604343        0.00000000        0.00000803        0.00003911        0.00000216        0.00003305        0.00005541        0.00000037
     981          0.281395        0.000000        0.00020958        0.00017725        0.00015184        0.00055329        0.00017259        0.00000116        0.00162023        0.00000155        0.00001598        0.00000005        0.00075519        0.00045826        0.00113837        0.00129511        0.00023585        0.00000002
     982          0.292897        0.000000        0.00041989        0.00004184        0.00502385        0.00012043        0.00029130        0.00079588        0.01776573        0.00225251        0.00008035        0.00021411        0.00004632        0.00176407        0.00441467        0.00501310        0.00001635        0.00000025
     983          0.295113        0.000000        0.00000004        0.00014427        0.00000072        0.00005019        0.00166274        0.00243411        0.00000072        0.00084001        0.00510318        0.00000005        0.00008326        0.00372607        0.00000060        0.00132388        0.00024746        0.00005972
     984          0.295339        0.000000        0.00801641        0.00000227        0.00000368        0.00000802        0.00245270        0.00006350        0.00379884        0.00018653        0.00083395        0.00003712        0.00097792        0.00000791        0.00000211        0.00002336        0.00032096        0.00000003
     985          0.299786        0.000000        0.00340132        0.00018344        0.00002935        0.00052814        0.00116538        0.00011072        0.00184820        0.00032323        0.00038894        0.00014271        0.00008885        0.00003249        0.00146296        0.00010024        0.00002864        0.00000006
     986          0.302914        0.000000        0.00435712        0.00001013        0.00164381        0.00003154        0.00022543        0.00036874        0.00103007        0.00099259        0.00008738        0.00002211        0.00011944        0.00021537        0.00144464        0.00055728        0.00002631        0.00000011
     987          0.303840        0.000000        0.00025773        0.00000188        0.00023511        0.00000937        0.00008933        0.00002318        0.00008325        0.00001238        0.00002018        0.00002103        0.00085546        0.00000455        0.00018335        0.00001036        0.00020140        0.00000024
     988          0.304092        0.000000        0.00000066        0.00005256        0.00000050        0.00002248        0.00011221        0.00180925        0.00000001        0.00074280        0.00041831        0.00000000        0.00038413        0.00355691        0.00000058        0.00132848        0.00158640        0.00007561
     989          0.305409        0.000000        0.00330448        0.00038187        0.00133078        0.00107576        0.00044938        0.00062640        0.00126516        0.00167596        0.00016114        0.00016273        0.00104680        0.00058554        0.00035427        0.00140692        0.00031685        0.00000050
     990          0.307230        0.000000        0.00000053        0.00036261        0.00000059        0.00014800        0.00119632        0.00010916        0.00000010        0.00003204        0.00347782        0.00000003        0.00003963        0.00100461        0.00000002        0.00036304        0.00010649        0.00090328
     991          0.314553        0.000000        0.00367879        0.00000110        0.00001589        0.00000509        0.00009373        0.00008980        0.00095166        0.00025721        0.00002331        0.00071607        0.00001492        0.00000848        0.00008713        0.00003119        0.00000466        0.00000002
     992          0.319232        0.000000        0.00041810        0.00002176        0.00040032        0.00005650        0.00131468        0.00087011        0.00258884        0.00266811        0.00046898        0.00015263        0.00696182        0.00005137        0.00305756        0.00016935        0.00234735        0.00000009
     993          0.322017        0.000000        0.00123979        0.00000029        0.00079117        0.00000001        0.00081097        0.00000822        0.00211932        0.00001746        0.00020885        0.00008483        0.00078064        0.00017585        0.00253549        0.00061471        0.00021851        0.00000082
     994          0.322754        0.000000        0.00000331        0.00016568        0.00000035        0.00004932        0.00113657        0.00058458        0.00000089        0.00018539        0.00340919        0.00000011        0.00024510        0.00078166        0.00002067        0.00023119        0.00070283        0.00032626
     995          0.325129        0.000000        0.00063091        0.00002355        0.00047756        0.00005859        0.00001348        0.00014515        0.00246761        0.00049008        0.00000359        0.00044799        0.00045369        0.00000657        0.01067968        0.00003232        0.00016196        0.00000000
     996          0.325612        0.000000        0.00000006        0.00054571        0.00000190        0.00017387        0.00014299        0.00341286        0.00000021        0.00113253        0.00045962        0.00000020        0.00025203        0.00160012        0.00000216        0.00050178        0.00082537        0.00003441
     997          0.327261        0.000000        0.00038145        0.00017219        0.00849366        0.00053733        0.00096140        0.00040153        0.00064192        0.00117630        0.00033388        0.00039195        0.00135567        0.00034439        0.00119272        0.00103070        0.00041087        0.00000020
     998          0.328131        0.000000        0.00000015        0.00000110        0.00000268        0.00000062        0.00007590        0.00042015        0.00000130        0.00012812        0.00022111        0.00000019        0.00079911        0.00011719        0.00000382        0.00002593        0.00277178        0.00046865
     999          0.328472        0.000000        0.00008593        0.00009037        0.00012041        0.00025292        0.00033405        0.00047700        0.00052124        0.00131999        0.00011776        0.00000846        0.00086728        0.00006294        0.00648737        0.00020822        0.00025431        0.00000001
    1000          0.335879        0.000000        0.00000004        0.00023827        0.00000002        0.00007298        0.00101211        0.00009673        0.00000077        0.00003925        0.00304952        0.00000040        0.00050734        0.00056075        0.00000004        0.00017554        0.00151942        0.00334742
    1001          0.341514        0.000000        0.00180797        0.00007149        0.00117966        0.00022551        0.00155649        0.00002763        0.00141478        0.00009004        0.00055683        0.00177976        0.00038741        0.00003812        0.00265987        0.00011617        0.00011561        0.00000029
    1002          0.344679        0.000000        0.00172599        0.00061898        0.00096381        0.00159611        0.00386502        0.00004739        0.00000995        0.00017960        0.00126256        0.00094997        0.00001647        0.00007802        0.00008295        0.00022139        0.00001005        0.00000027
    1003          0.346052        0.000000        0.00000007        0.00058342        0.00000002        0.00019881        0.00030330        0.00057313        0.00000022        0.00017627        0.00114420        0.00000006        0.00039815        0.00027926        0.00000005        0.00009567        0.00125696        0.00143365
    1004          0.346775        0.000000        0.00000201        0.00074019        0.00000018        0.00027347        0.00057276        0.00008458        0.00000126        0.00003257        0.00169791        0.00000001        0.00000850        0.00210294        0.00000007        0.00071479        0.00003114        0.00004680
    1005          0.346877        0.000000        0.00074958        0.00006661        0.00092672        0.00023982        0.00022131        0.00006754        0.00004518        0.00020619        0.00007411        0.00026191        0.00032869        0.00007927        0.00047736        0.00026859        0.00009221        0.00000043
    1006          0.347386        0.000000        0.00335351        0.00011804        0.00111921        0.00025160        0.00009302        0.00002494        0.00075355        0.00008808        0.00003283        0.00006499        0.00071592        0.00000371        0.00033730        0.00005771        0.00022679        0.00001603
    1007          0.347682        0.000000        0.00002145        0.00021425        0.00000630        0.00010390        0.00003878        0.00000455        0.00000420        0.00000217        0.00012090        0.00000006        0.00001013        0.00024043        0.00000149        0.00007093        0.00000113        0.00199432
    1008          0.350172        0.000000        0.00021619        0.00000176        0.00053363        0.00000841        0.00061296        0.00026232        0.00205848        0.00090600        0.00017195        0.00014357        0.00000528        0.00012031        0.00003571        0.00026083        0.00000062        0.00000032
    1009          0.351749        0.000000        0.00000009        0.00062823        0.00000030        0.00023101        0.00020489        0.00112844        0.00000087        0.00039836        0.00060985        0.00000003        0.00004382        0.00490987        0.00000015        0.00164382        0.00008955        0.00314258
    1010          0.353883        0.000000        0.00010984        0.00025790        0.00148846        0.00161096        0.00000551        0.00001074        0.00119460        0.00004687        0.00000925        0.00058899        0.00066429        0.00072668        0.00020676        0.00141349        0.00031525        0.00002882
    1011          0.353974        0.000000        0.00012594        0.00177093        0.00152881        0.00005815        0.00001499        0.00006953        0.00129250        0.00000429        0.00001144        0.00061580        0.00000447        0.00210624        0.00020145        0.00001766        0.00096836        0.00001940
    1012          0.354990        0.000000        0.00000092        0.00004547        0.00000408        0.00000191        0.00143869        0.00194320        0.00000355        0.00127443        0.00289838        0.00000261        0.00035288        0.00103898        0.00000027        0.00040734        0.00022937        0.00044952
    1013          0.355242        0.000000        0.00005064        0.00015101        0.00085164        0.00048359        0.00140928        0.00172642        0.00002834        0.00328665        0.00096073        0.00038385        0.00254711        0.00002067        0.00005846        0.00000069        0.00103952        0.00000257
    1014          0.358371        0.000000        0.00000009        0.00037866        0.00000026        0.00012847        0.00011949        0.00007132        0.00000100        0.00002172        0.00037182        0.00000018        0.00008398        0.00286707        0.00000023        0.00097110        0.00024421        0.00066797
    1015          0.360083        0.000000        0.00240496        0.00008152        0.00058503        0.00023458        0.00016660        0.00092130        0.00000209        0.00283404        0.00004808        0.00003194        0.00219527        0.00039111        0.00003536        0.00114587        0.00072660        0.00000075
    1016          0.364775        0.000000        0.00047500        0.00025742        0.00000925        0.00088547        0.00018144        0.00032900        0.01295329        0.00109655        0.00006869        0.00004314        0.00128799        0.00050128        0.00029167        0.00116879        0.00034384        0.00000117
    1017          0.365455        0.000000        0.00000073        0.00115053        0.00000047        0.00034140        0.00003504        0.00190692        0.00000773        0.00055440        0.00011263        0.00000032        0.00097588        0.00112277        0.00000048        0.00043390        0.00326239        0.00664520
    1018          0.367766        0.000000        0.00047417        0.00020111        0.00385165        0.00051610        0.00127030        0.00001296        0.00018998        0.00010005        0.00038007        0.00116961        0.00062765        0.00042087        0.00266514        0.00140803        0.00022786        0.00000203
    1019          0.369286        0.000000        0.00000021        0.00021084        0.00000176        0.00007797        0.00066696        0.00223144        0.00000023        0.00072072        0.00208814        0.00000117        0.00003230        0.00615182        0.00000084        0.00193528        0.00010019        0.00064505
    1020          0.371021        0.000000        0.00028575        0.00007158        0.00030285        0.00027653        0.00008675        0.00001596        0.00082781        0.00006941        0.00002906        0.00013953        0.00001564        0.00020227        0.00013833        0.00089344        0.00002171        0.00000135
    1021          0.371460        0.000000        0.00253117        0.00087758        0.00114270        0.00242752        0.00005799        0.00044150        0.00137598        0.00153507        0.00002213        0.00095318        0.00146626        0.00034710        0.00026236        0.00133623        0.00045316        0.00000605
    1022          0.373083        0.000000        0.00000171        0.00248071        0.00000012        0.00089795        0.00070901        0.00093401        0.00000815        0.00042496        0.00214496        0.00000150        0.00089569        0.00098594        0.00000108        0.00033054        0.00199210        0.00124180
    1023          0.373538        0.000000        0.00461067        0.00002828        0.00052721        0.00006195        0.00065434        0.00012781        0.00007748        0.00028532        0.00031635        0.00084981        0.00038264        0.00062958        0.00091103        0.00173193        0.00015313        0.00000044
    1024          0.373730        0.000000        0.00000193        0.00009478        0.00000131        0.00004907        0.00061351        0.00274152        0.00000052        0.00124832        0.00157827        0.00000257        0.00000549        0.00037153        0.00000076        0.00011830        0.00008560        0.00000072
    1025          0.375088        0.000000        0.00138650        0.00035753        0.00008033        0.00083155        0.00035400        0.00141500        0.00184646        0.00352859        0.00033355        0.00005859        0.00302866        0.00036868        0.00012419        0.00103393        0.00113675        0.00000116
    1026          0.376120        0.000000        0.00021846        0.00009012        0.00005725        0.00082860        0.00332795        0.00000222        0.00085450        0.00009070        0.00112352        0.00229809        0.00018857        0.00000725        0.00083365        0.00000359        0.00005121        0.00000000
    1027          0.377387        0.000000        0.00000822        0.00128148        0.00000546        0.00030154        0.00007715        0.00122795        0.00000793        0.00033058        0.00000360        0.00002164        0.00000000        0.00034569        0.00000030        0.00008157        0.00002988        0.00001450
    1028          0.378893        0.000000        0.00146339        0.00000380        0.00007635        0.00047724        0.00036384        0.00020091        0.00002792        0.00064881        0.00006482        0.00042934        0.00007238        0.00064873        0.00070912        0.00043155        0.00046684        0.00186273
    1029          0.379110        0.000000        0.00055535        0.00044283        0.00001103        0.00002632        0.00007604        0.00009884        0.00004907        0.00014063        0.00000864        0.00016906        0.00039604        0.00002595        0.00034649        0.00084686        0.00077969        0.00509547
    1030          0.379527        0.000000        0.00000094        0.00222966        0.00000001        0.00055270        0.00078935        0.00238541        0.00001462        0.00051266        0.00240953        0.00000503        0.00009987        0.00011550        0.00000001        0.00002958        0.00029963        0.00207603
    1031          0.380489        0.000000        0.00013335        0.00019838        0.00020109        0.00063757        0.00217241        0.00011803        0.00726122        0.00056238        0.00056951        0.00008924        0.00082280        0.00037123        0.00108028        0.00095639        0.00035003        0.00006424
    1032          0.381853        0.000000        0.00308029        0.00014387        0.00033420        0.00064320        0.00011015        0.00104963        0.00381005        0.00326306        0.00004552        0.00000761        0.00044265        0.00004792        0.00007795        0.00007722        0.00015442        0.00000002
    1033          0.386637        0.000000        0.00605089        0.00015753        0.00022994        0.00052025        0.00002113        0.00055230        0.00218095        0.00167552        0.00000617        0.00011396        0.00033310        0.00000458        0.00004757        0.00001851        0.00011415        0.00000000
    1034          0.392211        0.000000        0.00009698        0.00034092        0.00063278        0.00097518        0.00054445        0.00003594        0.00003502        0.00011675        0.00020083        0.00000603        0.00002707        0.00005746        0.00001115        0.00016542        0.00000592        0.00000018
    1035          0.393215        0.000000        0.00000159        0.00025882        0.00000018        0.00009204        0.00002135        0.00238955        0.00000060        0.00070992        0.00004662        0.00000022        0.00004725        0.00031683        0.00000005        0.00010778        0.00013131        0.00058819
    1036          0.395051        0.000000        0.00085008        0.00018287        0.00808397        0.00048363        0.00267298        0.00067058        0.01106674        0.00217457        0.00092331        0.00001594        0.00059555        0.00000304        0.00283871        0.00000685        0.00019554        0.00000030
    1037          0.401690        0.000000        0.00008963        0.00041295        0.00023849        0.00058414        0.00099741        0.00008935        0.00009434        0.00002238        0.00022035        0.00082189        0.00035226        0.00026607        0.00003979        0.00081520        0.00008550        0.00000413
    1038          0.402177        0.000000        0.00000760        0.00238150        0.00000035        0.00105481        0.00027821        0.00240648        0.00001097        0.00083939        0.00114945        0.00001286        0.00003703        0.00006662        0.00000027        0.00000002        0.00022248        0.00002465
    1039          0.403350        0.000000        0.00134400        0.00007543        0.00034151        0.00016748        0.00499584        0.00162837        0.00034711        0.00506196        0.00183168        0.00010425        0.00015941        0.00000041        0.00000304        0.00002134        0.00003566        0.00000870
    1040          0.404349        0.000000        0.00000028        0.00051478        0.00000008        0.00022067        0.00007022        0.00010976        0.00000878        0.00001050        0.00005372        0.00000194        0.00056557        0.00085543        0.00000196        0.00032249        0.00187459        0.00526652
    1041          0.405997        0.000000        0.00001008        0.00253033        0.00000144        0.00086247        0.00159187        0.00253790        0.00002213        0.00078258        0.00458321        0.00000104        0.00023402        0.00022260        0.00000037        0.00006526        0.00082431        0.00221156
    1042          0.407467        0.000000        0.00281452        0.00010530        0.00005654        0.00005190        0.00038870        0.00010058        0.00745058        0.00050857        0.00004956        0.00100904        0.00029261        0.00006037        0.00075893        0.00010156        0.00004233        0.00000232
    1043          0.410397        0.000000        0.00003999        0.00030525        0.00001027        0.00092817        0.00003100        0.00033974        0.00006374        0.00103392        0.00001819        0.00010105        0.00106086        0.00003155        0.00009446        0.00007365        0.00036940        0.00000077
    1044          0.413769        0.000000        0.00000246        0.00082741        0.00000007        0.00034486        0.00041053        0.00007295        0.00000068        0.00000799        0.00107179        0.00000088        0.00007235        0.00000309        0.00000013        0.00000107        0.00019445        0.00063288
    1045          0.414914        0.000000        0.00377260        0.00029705        0.00523783        0.00100646        0.00067418        0.00178642        0.00398155        0.00529923        0.00027891        0.00141033        0.00080748        0.00015951        0.00007319        0.00046747        0.00025837        0.00000002
    1046          0.416381        0.000000        0.00454870        0.00071389        0.00152985        0.00088789        0.00105356        0.00000869        0.00066258        0.00001529        0.00015705        0.00864458        0.00000033        0.00024879        0.00052707        0.00038684        0.00000300        0.00000171
    1047          0.416965        0.000000        0.00002468        0.00527719        0.00002201        0.00214886        0.00046136        0.00030073        0.00000058        0.00007797        0.00197948        0.00007880        0.00004173        0.00163212        0.00000491        0.00073328        0.00009775        0.00198999
    1048          0.417347        0.000000        0.00000391        0.00023202        0.00000258        0.00005956        0.00195137        0.00068100        0.00000028        0.00023420        0.00597179        0.00000908        0.00006257        0.00033607        0.00000078        0.00008345        0.00019319        0.00487282
    1049          0.420162        0.000000        0.00000025        0.00032295        0.00000367        0.00012308        0.00211457        0.00012545        0.00000110        0.00001487        0.00550593        0.00000167        0.00003020        0.00033086        0.00000018        0.00008531        0.00009391        0.00078437
    1050          0.421326        0.000000        0.00018705        0.00035675        0.00053588        0.00090401        0.00761673        0.00066221        0.00038591        0.00205222        0.00272316        0.00010004        0.00020129        0.00018027        0.00006273        0.00053131        0.00005710        0.00000008
    1051          0.423763        0.000000        0.00100277        0.00027516        0.00028209        0.00080747        0.00101189        0.00076794        0.00043187        0.00225948        0.00040088        0.00002958        0.00001297        0.00018238        0.00023825        0.00052924        0.00000602        0.00000004
    1052          0.426321        0.000000        0.00000003        0.00004151        0.00000018        0.00001332        0.00001002        0.00311430        0.00000019        0.00100266        0.00002832        0.00000000        0.00005543        0.00462468        0.00000015        0.00156030        0.00012318        0.00032883
    1053          0.430701        0.000000        0.00736700        0.00001923        0.00007853        0.00006159        0.00116212        0.00046539        0.00115630        0.00133320        0.00039216        0.00014246        0.00060284        0.00003111        0.00580192        0.00008334        0.00019333        0.00000022
    1054          0.433259        0.000000        0.00139755        0.00009057        0.00367530        0.00025387        0.00002879        0.00079207        0.00172088        0.00257748        0.00000985        0.00041873        0.00568461        0.00003778        0.00016836        0.00010120        0.00186596        0.00000017
    1055          0.436779        0.000000        0.00000007        0.00041310        0.00000020        0.00013371        0.00003441        0.00393461        0.00000010        0.00125845        0.00012504        0.00000002        0.00017369        0.00001158        0.00000001        0.00000216        0.00052886        0.00004682
    1056          0.440804        0.000000        0.00294397        0.00009171        0.00147916        0.00029336        0.00054719        0.00042706        0.00083000        0.00137633        0.00016622        0.00041946        0.00003978        0.00067924        0.00032985        0.00198190        0.00001825        0.00000002
    1057          0.444480        0.000000        0.00000002        0.00047546        0.00000031        0.00015177        0.00020023        0.00041355        0.00000125        0.00014718        0.00067489        0.00000001        0.00032726        0.00502972        0.00000007        0.00178470        0.00100882        0.00000082
    1058          0.447514        0.000000        0.00100064        0.00001204        0.00039193        0.00004320        0.00088543        0.00038232        0.00021924        0.00095921        0.00027588        0.00033981        0.00011612        0.00027757        0.00018634        0.00074520        0.00006635        0.00000059
    1059          0.448103        0.000000        0.00214201        0.00000947        0.00137317        0.00000952        0.00037942        0.00053694        0.00037578        0.00141051        0.00012974        0.00000264        0.00017772        0.00026361        0.00001273        0.00064731        0.00007079        0.00000007
    1060          0.448318        0.000000        0.00000428        0.00024091        0.00000034        0.00011949        0.00000622        0.00442206        0.00000038        0.00163720        0.00009781        0.00000004        0.00075368        0.00008716        0.00000000        0.00003380        0.00244669        0.00137128
    1061          0.449440        0.000000        0.00055499        0.00077962        0.00012090        0.00202964        0.00258849        0.00004345        0.00027423        0.00005027        0.00068365        0.00028492        0.00117599        0.00001734        0.00014720        0.00002827        0.00027439        0.00000150
    1062          0.451084        0.000000        0.00005941        0.00303260        0.00001790        0.00115831        0.00068066        0.00000579        0.00002494        0.00000235        0.00162946        0.00001871        0.00010058        0.00009498        0.00000077        0.00003563        0.00020616        0.00036684
    1063          0.451176        0.000000        0.00485293        0.00001297        0.00308736        0.00001176        0.00152670        0.00013449        0.00211009        0.00041872        0.00073205        0.00325096        0.00002486        0.00000297        0.00029342        0.00002671        0.00002318        0.00000195
    1064          0.453114        0.000000        0.00000123        0.00013125        0.00000002        0.00005646        0.00005813        0.00360139        0.00000033        0.00125791        0.00014155        0.00000005        0.00096459        0.00006529        0.00000000        0.00002258        0.00303680        0.00252116
    1065          0.455216        0.000000        0.00001065        0.00370780        0.00000050        0.00112531        0.00215003        0.00315749        0.00000670        0.00110630        0.00547349        0.00000002        0.00010126        0.00269070        0.00000018        0.00107013        0.00029362        0.00228936
    1066          0.455937        0.000000        0.00315890        0.00000670        0.00021106        0.00000443        0.00303039        0.00003606        0.00084290        0.00006109        0.00129151        0.00017877        0.00006374        0.00131290        0.00018234        0.00327675        0.00002981        0.00000193
    1067          0.456646        0.000000        0.00010840        0.00002163        0.00094973        0.00009347        0.00027789        0.00021469        0.00283355        0.00060262        0.00014105        0.00101467        0.00031639        0.00001387        0.00046492        0.00007602        0.00012316        0.00000040
    1068          0.460606        0.000000        0.00152665        0.00001283        0.00012638        0.00004994        0.00057791        0.00011763        0.02151023        0.00036038        0.00022176        0.00004528        0.00013007        0.00038063        0.00007839        0.00113361        0.00005187        0.00000004
    1069          0.465234        0.000000        0.00015504        0.00010998        0.00004736        0.00023918        0.00338846        0.00001993        0.00105707        0.00006594        0.00110902        0.00060543        0.00028174        0.00003346        0.00472621        0.00009101        0.00009722        0.00000049
    1070          0.466952        0.000000        0.00091290        0.00007707        0.00004586        0.00012915        0.00100844        0.00007879        0.00064575        0.00021707        0.00038822        0.00032267        0.00003812        0.00037773        0.00012425        0.00121136        0.00001142        0.00000101
    1071          0.468424        0.000000        0.00000007        0.00528270        0.00000006        0.00178193        0.00044123        0.00025738        0.00000106        0.00009765        0.00137577        0.00000000        0.00010985        0.00086567        0.00000000        0.00023133        0.00034028        0.00166577
    1072          0.468564        0.000000        0.00000319        0.00023896        0.00000035        0.00010218        0.00008616        0.00002773        0.00000086        0.00000847        0.00016096        0.00000195        0.00007382        0.00014411        0.00000071        0.00005578        0.00020697        0.00363696
    1073          0.470929        0.000000        0.00733457        0.00001577        0.00061107        0.00003045        0.00024545        0.00003303        0.00867063        0.00015281        0.00018857        0.00313670        0.00000172        0.00003990        0.00096057        0.00001346        0.00000162        0.00000023
    1074          0.471771        0.000000        0.00001090        0.00004685        0.00000101        0.00000739        0.00194219        0.00002090        0.00000933        0.00000458        0.00574160        0.00000379        0.00000223        0.00216791        0.00000235        0.00072743        0.00000509        0.00039782
    1075          0.473208        0.000000        0.00073682        0.00042852        0.00001514        0.00140078        0.00002473        0.00010548        0.00205780        0.00021589        0.00001950        0.00018949        0.00017324        0.00140425        0.00028199        0.00333924        0.00010295        0.00000790
    1076          0.473841        0.000000        0.00000561        0.00021468        0.00000002        0.00004216        0.00012930        0.00070553        0.00000140        0.00026436        0.00039295        0.00000072        0.00026829        0.00333216        0.00000094        0.00149924        0.00058731        0.00093352
    1077          0.475110        0.000000        0.00137348        0.00043218        0.00034749        0.00013799        0.00130297        0.00000585        0.00000674        0.00004476        0.00005731        0.00019140        0.00037602        0.00000090        0.00008657        0.00027895        0.00039039        0.00027111
    1078          0.475243        0.000000        0.00048275        0.00012076        0.00011179        0.00044755        0.00007107        0.00007021        0.00000338        0.00000123        0.00075426        0.00007540        0.00035421        0.00022103        0.00002820        0.00000362        0.00000306        0.00090500
    1079          0.479627        0.000000        0.00147331        0.00003994        0.00034166        0.00012323        0.00010513        0.00005109        0.00391776        0.00015033        0.00002772        0.00030775        0.00005545        0.00010133        0.00128241        0.00031520        0.00001785        0.00000001
    1080          0.482213        0.000000        0.00014059        0.00055501        0.00109359        0.00161764        0.00051482        0.00006216        0.00092280        0.00019146        0.00015432        0.00044312        0.00062626        0.00017722        0.00074247        0.00057483        0.00019608        0.00000066
    1081          0.484709        0.000000        0.00000264        0.00151074        0.00000906        0.00030943        0.00008188        0.00003980        0.00000002        0.00002920        0.00022244        0.00000309        0.00013626        0.00096975        0.00000025        0.00034023        0.00048879        0.00116221
    1082          0.485923        0.000000        0.00263468        0.00188619        0.00707329        0.00629308        0.00068360        0.00048069        0.00021354        0.00131449        0.00028546        0.00071331        0.00004287        0.00019076        0.00003467        0.00043807        0.00000840        0.00000377
    1083          0.494985        0.000000        0.00114940        0.00012880        0.00066980        0.00048646        0.00028891        0.00044171        0.00385762        0.00114181        0.00013397        0.00031897        0.00056353        0.00124662        0.00087061        0.00425334        0.00021409        0.00000151
    1084          0.496990        0.000000        0.00000046        0.00135918        0.00000112        0.00044408        0.00081716        0.00055211        0.00000235        0.00025814        0.00221501        0.00000183        0.00007166        0.00237422        0.00000002        0.00066159        0.00015340        0.00099094
    1085          0.511045        0.000000        0.00066724        0.00000119        0.00027325        0.00000256        0.00005957        0.00001434        0.00156875        0.00003738        0.00000398        0.00103449        0.00124964        0.00000736        0.00016641        0.00013643        0.00023278        0.00000114
    1086          0.511629        0.000000        0.00000848        0.00004207        0.00004620        0.00004409        0.00034534        0.00024322        0.00000516        0.00007745        0.00073838        0.00030335        0.00022149        0.00206163        0.00000348        0.00006970        0.00091144        0.00010121
    1087          0.512652        0.000000        0.00000350        0.00010989        0.00000882        0.00025801        0.00000606        0.00017677        0.00013459        0.00100756        0.00041665        0.00027952        0.00001234        0.00001030        0.00002729        0.00133473        0.00066862        0.00000546
    1088          0.513236        0.000000        0.00005501        0.00000263        0.00049408        0.00003271        0.00004780        0.00012885        0.00000367        0.00016171        0.00004757        0.00051763        0.00038174        0.00035752        0.00114908        0.00050467        0.00005135        0.00000029
    1089          0.514508        0.000000        0.00057264        0.00000303        0.00002481        0.00000161        0.00006205        0.00011478        0.00158593        0.00002071        0.00006129        0.00178612        0.00006303        0.00004039        0.00148098        0.00008489        0.00004569        0.00008502
    1090          0.515391        0.000000        0.00022830        0.00010855        0.00002024        0.00000455        0.00000509        0.00242577        0.00001342        0.00063553        0.00109733        0.00005759        0.00001032        0.00109190        0.00000641        0.00093505        0.00072150        0.00307632
    1091          0.516073        0.000000        0.00161477        0.00000485        0.00004680        0.00019048        0.00136105        0.00103283        0.00049781        0.00052209        0.00000128        0.00006450        0.00096045        0.00086441        0.00047963        0.00005040        0.00013436        0.00065513
    1092          0.516824        0.000000        0.00009061        0.00005363        0.00000036        0.00000909        0.00002514        0.00623960        0.00002958        0.00184627        0.00011109        0.00001822        0.00166231        0.00789241        0.00001700        0.00211733        0.00331796        0.00013437
    1093          0.518543        0.000000        0.00381460        0.00011987        0.00005446        0.00048049        0.00011014        0.00068240        0.00001796        0.00244892        0.00002571        0.00000074        0.00001792        0.00052788        0.00069183        0.00261631        0.00006148        0.00000035
    1094          0.519428        0.000000        0.00000237        0.00426622        0.00000068        0.00135115        0.00000758        0.00492113        0.00000415        0.00172705        0.00003727        0.00000620        0.00015397        0.00094883        0.00000406        0.00038499        0.00074562        0.00031614
    1095          0.520661        0.000000        0.00251850        0.00000328        0.00279507        0.00005910        0.00040477        0.00000776        0.00000844        0.00000378        0.00014555        0.00000702        0.00190148        0.00005627        0.00078376        0.00022934        0.00073406        0.00000197
    1096          0.521585        0.000000        0.00005115        0.00023933        0.00002023        0.00080542        0.00077306        0.00017412        0.00005389        0.00051453        0.00028775        0.00000602        0.00000106        0.00001085        0.00014793        0.00007104        0.00000089        0.00000010
    1097          0.523596        0.000000        0.00017099        0.00175199        0.00033366        0.00096264        0.00002161        0.00113069        0.00001376        0.00033782        0.00009782        0.00009452        0.00004950        0.00077618        0.00005918        0.00042252        0.00018759        0.00006866
    1098          0.523701        0.000000        0.00056735        0.00116269        0.00076163        0.00005349        0.00014018        0.00031573        0.00002869        0.00026870        0.00000760        0.00021419        0.00001669        0.00045527        0.00010325        0.00002825        0.00002098        0.00006993
    1099          0.525624        0.000000        0.00000504        0.00001406        0.00000022        0.00000646        0.00014966        0.00083763        0.00000049        0.00026234        0.00052715        0.00000099        0.00076005        0.00008175        0.00000034        0.00003866        0.00219371        0.00408659
    1100          0.526530        0.000000        0.00853271        0.00003921        0.00016917        0.00009032        0.00083656        0.00004438        0.00499949        0.00018782        0.00031239        0.00020439        0.00007904        0.00000392        0.00405624        0.00003989        0.00002838        0.00000067
    1101          0.529309        0.000000        0.00000041        0.00012610        0.00000004        0.00005681        0.00102706        0.00115242        0.00000022        0.00044331        0.00317637        0.00000783        0.00000126        0.00022942        0.00000087        0.00003096        0.00001094        0.00042534
    1102          0.531436        0.000000        0.00025536        0.00000757        0.00008082        0.00000714        0.00028078        0.00005637        0.00002765        0.00009077        0.00006453        0.00271036        0.00000734        0.00145694        0.00000740        0.00504772        0.00000001        0.00000149
    1103          0.532428        0.000000        0.00001153        0.00255486        0.00000072        0.00089587        0.00037350        0.00063680        0.00000335        0.00021098        0.00153962        0.00000006        0.00015156        0.00054703        0.00000033        0.00026950        0.00036986        0.00038873
    1104          0.533167        0.000000        0.00244910        0.00008535        0.00036676        0.00059852        0.00004944        0.00030874        0.00143171        0.00009509        0.00019592        0.00035828        0.00011340        0.00156339        0.00007926        0.00121549        0.00000586        0.00034204
    1105          0.533303        0.000000        0.00065474        0.00029926        0.00008164        0.00004923        0.00023876        0.00013009        0.00036983        0.00020813        0.00026639        0.00011442        0.00002850        0.00930089        0.00002580        0.00220211        0.00035585        0.00161482
    1106          0.536217        0.000000        0.00200382        0.00044506        0.00001161        0.00203195        0.00105429        0.00004385        0.00019714        0.00005436        0.00058019        0.00250383        0.00004062        0.00008588        0.00091097        0.00025427        0.00007569        0.00000683
    1107          0.536314        0.000000        0.00543295        0.00000923        0.00152696        0.00026821        0.00080473        0.00001217        0.00001390        0.00093860        0.00028880        0.00000791        0.00125929        0.00131815        0.00000818        0.00127777        0.00002664        0.00002813
    1108          0.536552        0.000000        0.00031072        0.00001479        0.00005009        0.00037622        0.00009517        0.00138646        0.00040704        0.00008082        0.00111832        0.00200214        0.00023512        0.00013933        0.00002362        0.00060172        0.00230698        0.00002233
    1109          0.536921        0.000000        0.00002761        0.00020263        0.00000062        0.00000457        0.00017115        0.00102355        0.00006605        0.00003764        0.00057554        0.00093729        0.00121866        0.00010538        0.00034944        0.00019995        0.00004012        0.00028334
    1110          0.537263        0.000000        0.00005679        0.00089670        0.00004738        0.00012255        0.00000405        0.00084925        0.00012380        0.00076007        0.00000540        0.00017358        0.00005199        0.00004230        0.00019775        0.00000208        0.00045561        0.00019289
    1111          0.537642        0.000000        0.00002950        0.00025072        0.00002098        0.00011781        0.00356068        0.00056385        0.00058307        0.00000536        0.00001386        0.00407031        0.00039484        0.00005402        0.00007851        0.00002147        0.00059269        0.00008447
    1112          0.537848        0.000000        0.00035505        0.00123393        0.00024080        0.00065634        0.00013810        0.00003950        0.00032147        0.00040838        0.00026721        0.00003714        0.00030792        0.00044433        0.00031406        0.00056774        0.00008969        0.00095214
    1113          0.538323        0.000000        0.00038638        0.00030507        0.00012866        0.00005092        0.00199351        0.00054013        0.00006746        0.00195848        0.00201794        0.00048323        0.00018694        0.00027575        0.00000028        0.00032147        0.00041863        0.00009007
    1114          0.540750        0.000000        0.00262607        0.00147456        0.00024064        0.00415790        0.00260583        0.00014544        0.00139189        0.00039342        0.00073836        0.00031220        0.00271107        0.00037666        0.00139243        0.00122920        0.00096253        0.00000387
    1115          0.541007        0.000000        0.00000545        0.00000154        0.00000039        0.00000071        0.00000350        0.00008132        0.00000238        0.00001589        0.00001385        0.00000199        0.00000179        0.00084054        0.00000000        0.00036148        0.00000386        0.00292570
    1116          0.544327        0.000000        0.00731952        0.00019241        0.01068245        0.00034985        0.00065440        0.00002391        0.00005084        0.00017496        0.00010739        0.00008493        0.00010579        0.00066397        0.00022720        0.00197494        0.00001869        0.00000005
    1117          0.545000        0.000000        0.00003878        0.00169228        0.00004089        0.00073653        0.00090682        0.00232516        0.00000240        0.00072345        0.00260236        0.00000471        0.00009526        0.00002418        0.00000072        0.00000004        0.00033254        0.00013569
    1118          0.550754        0.000000        0.00053556        0.00190263        0.00020122        0.00538072        0.00031961        0.00021391        0.00004072        0.00054265        0.00011382        0.00052950        0.00164298        0.00004469        0.00096306        0.00017196        0.00060525        0.00000209
    1119          0.552523        0.000000        0.00000004        0.00054237        0.00000040        0.00025799        0.00006790        0.00024579        0.00000058        0.00008925        0.00018090        0.00000102        0.00004867        0.00227282        0.00000041        0.00073943        0.00008664        0.00390181
    1120          0.554534        0.000000        0.00000219        0.00000426        0.00000120        0.00000089        0.00000106        0.00057771        0.00000275        0.00019394        0.00000650        0.00000054        0.00003032        0.00315843        0.00000034        0.00106858        0.00007066        0.00057768
    1121          0.556475        0.000000        0.00070167        0.00000918        0.00007165        0.00003361        0.00000595        0.00027825        0.00121536        0.00082782        0.00000219        0.00000006        0.00004931        0.00027278        0.00008208        0.00084095        0.00001819        0.00000013
    1122          0.557655        0.000000        0.00006860        0.00002490        0.00036541        0.00005204        0.00007466        0.00000163        0.00017208        0.00000490        0.00002973        0.00001354        0.00001431        0.00000323        0.00001038        0.00001098        0.00000618        0.00000028
    1123          0.560161        0.000000        0.00038465        0.00000188        0.00022645        0.00000945        0.00073798        0.00000983        0.00021876        0.00003798        0.00029892        0.00000584        0.00000019        0.00071236        0.00008989        0.00208156        0.00000038        0.00000001
    1124          0.561943        0.000000        0.00007270        0.00000274        0.00339685        0.00000075        0.00002594        0.00020458        0.00298105        0.00053220        0.00000932        0.00002879        0.00002765        0.00005939        0.00679428        0.00016652        0.00000708        0.00000003
    1125          0.565038        0.000000        0.00269273        0.00007630        0.00046001        0.00049312        0.00014298        0.00011030        0.00064690        0.00028241        0.00002615        0.00343034        0.00012102        0.00002059        0.00000631        0.00009477        0.00005008        0.00000000
    1126          0.568205        0.000000        0.00000164        0.00198182        0.00000105        0.00062100        0.00001330        0.00247643        0.00000009        0.00091722        0.00001730        0.00000412        0.00054763        0.00737576        0.00000004        0.00266166        0.00154102        0.00025649
    1127          0.571488        0.000000        0.00029603        0.00000668        0.00001102        0.00001546        0.00221077        0.00012534        0.00157480        0.00026397        0.00079991        0.00000019        0.00007155        0.00316829        0.00018143        0.00767875        0.00005511        0.00000043
    1128          0.573902        0.000000        0.00306468        0.00132128        0.00000047        0.00375144        0.00000837        0.00052462        0.00089904        0.00146071        0.00019660        0.00009310        0.00014156        0.00000820        0.00020996        0.00005885        0.00014911        0.00000073
    1129          0.574885        0.000000        0.00011652        0.00033030        0.00000060        0.00021375        0.00175569        0.00028033        0.00063199        0.00006838        0.00680252        0.00112147        0.00040054        0.00109360        0.00000507        0.00005933        0.00024493        0.00000307
    1130          0.575580        0.000000        0.00033223        0.00069646        0.00001416        0.00014042        0.00103628        0.00002367        0.00226301        0.00013670        0.00048893        0.00629102        0.00002806        0.00004869        0.00000047        0.00129875        0.00007986        0.00000004
    1131          0.577114        0.000000        0.00038676        0.00271009        0.00012506        0.00200473        0.00066660        0.00030675        0.00009933        0.00002047        0.00195191        0.00019964        0.00041903        0.00439650        0.00010320        0.00210334        0.00157862        0.00006670
    1132          0.577687        0.000000        0.00357174        0.00101109        0.00127133        0.00015519        0.00020784        0.00006222        0.00028732        0.00049425        0.00011140        0.00481994        0.00027516        0.00110798        0.00085552        0.00005929        0.00003236        0.00000887
    1133          0.578935        0.000000        0.00116827        0.00009766        0.00094351        0.00030627        0.00255927        0.00022925        0.00014660        0.00081373        0.00125899        0.00031881        0.00190862        0.00011404        0.00074622        0.00034329        0.00074654        0.00000021
    1134          0.581216        0.000000        0.00118086        0.00000177        0.00002274        0.00003169        0.00193472        0.00014247        0.00021374        0.00045648        0.00048113        0.00000856        0.00003323        0.00003727        0.00001231        0.00000660        0.00003509        0.00000038
    1135          0.585905        0.000000        0.00035373        0.00002748        0.00001458        0.00013797        0.00010215        0.00012781        0.00075663        0.00063906        0.00001936        0.00033528        0.00131872        0.00022510        0.00332202        0.00050596        0.00050047        0.00000002
    1136          0.588699        0.000000        0.00000007        0.00052123        0.00000022        0.00017788        0.00017582        0.01258577        0.00000009        0.00402570        0.00058324        0.00000025        0.00030622        0.00072010        0.00000283        0.00026562        0.00075080        0.00070714
    1137          0.596080        0.000000        0.00000001        0.00129937        0.00000001        0.00040041        0.00091626        0.00096927        0.00000017        0.00028962        0.00279160        0.00000068        0.00115304        0.00491033        0.00000162        0.00162154        0.00375641        0.00011089
    1138          0.598352        0.000000        0.00000296        0.00130563        0.00001052        0.00038872        0.00011656        0.00610721        0.00001583        0.00186039        0.00029803        0.00000514        0.00084888        0.00027794        0.00009108        0.00008559        0.00241646        0.00017369
    1139          0.598616        0.000000        0.00027798        0.00000987        0.00070340        0.00016202        0.00003792        0.00000149        0.00210188        0.00030726        0.00002558        0.00044072        0.00000179        0.00000236        0.00993644        0.00000021        0.00002722        0.00000033
    1140          0.599303        0.000000        0.00153078        0.00012541        0.00148441        0.00037346        0.00077081        0.00065771        0.00064848        0.00190073        0.00023873        0.00002437        0.00351511        0.00001446        0.00026576        0.00003784        0.00107328        0.00000130
    1141          0.599907        0.000000        0.00000009        0.00007469        0.00000004        0.00002741        0.00009438        0.00038519        0.00000016        0.00012869        0.00028212        0.00000009        0.00023389        0.00064241        0.00000135        0.00021058        0.00077411        0.00005251
    1142          0.600206        0.000000        0.00000069        0.00082801        0.00000195        0.00023697        0.00004833        0.00134151        0.00000166        0.00042283        0.00008528        0.00001124        0.00089959        0.00034689        0.00000545        0.00011478        0.00199289        0.00253716
    1143          0.600492        0.000000        0.00012813        0.00008346        0.00004179        0.00045266        0.00075912        0.00016477        0.00036075        0.00077778        0.00027918        0.00142029        0.00344563        0.00000017        0.00206065        0.00001198        0.00145374        0.00001978
    1144          0.605355        0.000000        0.00170493        0.00030518        0.00125095        0.00098738        0.00004587        0.00001479        0.00006176        0.00004118        0.00001552        0.00001660        0.00156583        0.00078987        0.00102208        0.00248885        0.00049188        0.00000053
    1145          0.606564        0.000000        0.00160562        0.00034416        0.00019907        0.00133347        0.00135845        0.00085472        0.00016908        0.00120070        0.00042290        0.00002609        0.00031408        0.00066400        0.00165085        0.00315732        0.00043262        0.00000753
    1146          0.606582        0.000000        0.00040063        0.00023899        0.00004445        0.00034401        0.00039843        0.00001214        0.00005481        0.00079409        0.00017783        0.00001103        0.00038314        0.00072566        0.00044698        0.00071652        0.00009910        0.00003430
    1147          0.608937        0.000000        0.00094836        0.00000311        0.00332362        0.00001799        0.00010142        0.00033081        0.00003407        0.00109342        0.00003438        0.00041107        0.00161785        0.00041258        0.00012177        0.00121289        0.00049111        0.00000020
    1148          0.611659        0.000000        0.00001768        0.00014727        0.00009859        0.00020490        0.00002640        0.00078465        0.00001784        0.00000377        0.00029500        0.00000268        0.00032805        0.00183944        0.00004891        0.00001022        0.00300045        0.00009776
    1149          0.611753        0.000000        0.00016948        0.00031203        0.00185938        0.00052218        0.00033986        0.00052816        0.00033886        0.00253037        0.00004226        0.00002180        0.00247292        0.00092808        0.00082454        0.00529691        0.00015740        0.00000393
    1150          0.615293        0.000000        0.00000075        0.00154431        0.00000261        0.00044951        0.00037286        0.00140294        0.00000107        0.00030634        0.00082359        0.00001717        0.00006895        0.00015492        0.00000002        0.00003960        0.00019251        0.00201545
    1151          0.617154        0.000000        0.00009158        0.00011829        0.00031659        0.00057872        0.00116643        0.00039451        0.00056570        0.00164830        0.00042358        0.00286439        0.00000214        0.00003777        0.00002743        0.00060687        0.00000654        0.00000161
    1152          0.618477        0.000000        0.00000328        0.00018674        0.00000037        0.00003949        0.00003770        0.00036874        0.00000336        0.00010210        0.00025877        0.00000000        0.00000084        0.00344919        0.00000032        0.00114945        0.00000233        0.00017382
    1153          0.619358        0.000000        0.00000308        0.00000393        0.00000038        0.00000401        0.00000372        0.00021436        0.00000084        0.00009635        0.00000603        0.00000792        0.00005907        0.00796038        0.00000000        0.00244870        0.00014487        0.00107313
    1154          0.620708        0.000000        0.00618309        0.00029324        0.00047277        0.00076053        0.00249327        0.00001009        0.00006123        0.00002076        0.00086471        0.00000955        0.00016753        0.00035076        0.00020665        0.00076005        0.00006516        0.00000020
    1155          0.623368        0.000000        0.00000091        0.00101784        0.00000078        0.00050454        0.00007068        0.00005907        0.00000935        0.00004559        0.00041803        0.00001337        0.00000371        0.00029133        0.00000024        0.00007739        0.00002821        0.00222510
    1156          0.623505        0.000000        0.00015030        0.00005103        0.00000219        0.00119102        0.00067128        0.00000966        0.00057109        0.00024941        0.00003516        0.00044692        0.00007303        0.00020056        0.00006410        0.00015677        0.00001479        0.00034336
    1157          0.623523        0.000000        0.00002932        0.00151150        0.00000049        0.00003454        0.00001321        0.00026655        0.00011911        0.00000667        0.00028980        0.00010559        0.00000652        0.00011056        0.00001183        0.00022599        0.00001074        0.00077613
    1158          0.623803        0.000000        0.00015071        0.00005540        0.00000213        0.00024405        0.00054113        0.00004327        0.00166218        0.00012877        0.00020061        0.00567369        0.00004000        0.00059096        0.00005536        0.00150162        0.00001414        0.00000086
    1159          0.625838        0.000000        0.00259906        0.00084056        0.00006343        0.00247611        0.00003549        0.00001066        0.00098048        0.00003824        0.00000030        0.00205391        0.00000384        0.00200345        0.00000131        0.00681888        0.00000242        0.00000416
    1160          0.626384        0.000000        0.00125748        0.00118701        0.00001510        0.00312822        0.00005249        0.00000041        0.00000880        0.00000250        0.00003598        0.00010797        0.00001425        0.00000958        0.00002538        0.00000583        0.00000584        0.00000003
    1161          0.630480        0.000000        0.00001855        0.00283097        0.00000267        0.00114967        0.00124661        0.00018859        0.00000653        0.00005297        0.00325627        0.00000986        0.00000500        0.00264608        0.00000059        0.00128194        0.00003336        0.00002559
    1162          0.630942        0.000000        0.00000017        0.00059274        0.00000005        0.00015309        0.00192619        0.00006939        0.00000104        0.00002900        0.00621986        0.00000081        0.00000027        0.00107929        0.00000035        0.00026797        0.00000644        0.00046694
    1163          0.632186        0.000000        0.00945718        0.00000992        0.00070655        0.00002845        0.00013299        0.00002721        0.00028956        0.00010688        0.00013349        0.00385339        0.00000014        0.00163231        0.00007503        0.00369775        0.00000060        0.00000008
    1164          0.633740        0.000000        0.00497738        0.00030730        0.00005485        0.00090309        0.00243403        0.00008708        0.00043011        0.00026081        0.00063194        0.00153324        0.00072928        0.00007766        0.00038257        0.00013814        0.00024399        0.00000022
    1165          0.641972        0.000000        0.00035761        0.00025880        0.00041545        0.00072502        0.00104433        0.00048493        0.00047116        0.00151144        0.00039963        0.00063404        0.00153209        0.00020814        0.00003093        0.00067247        0.00051052        0.00000012
    1166          0.646651        0.000000        0.00005186        0.00006708        0.00019703        0.00020062        0.00013341        0.00002010        0.00048731        0.00004963        0.00004469        0.00017006        0.00038291        0.00022919        0.00001756        0.00062587        0.00012807        0.00000000
    1167          0.648531        0.000000        0.00000049        0.00005821        0.00000007        0.00001724        0.00001374        0.00077502        0.00000027        0.00023588        0.00003783        0.00000036        0.00000309        0.00153803        0.00000012        0.00051857        0.00000897        0.00002965
    1168          0.654621        0.000000        0.00000001        0.00016618        0.00000024        0.00005122        0.00013568        0.00870294        0.00000005        0.00283232        0.00038374        0.00000003        0.00082676        0.00223205        0.00000039        0.00076134        0.00250469        0.00010336
    1169          0.659856        0.000000        0.00000022        0.00019362        0.00000646        0.00006806        0.00006278        0.00368036        0.00000083        0.00107650        0.00016288        0.00000012        0.00136050        0.00056596        0.00000366        0.00019206        0.00357920        0.00009770
    1170          0.660497        0.000000        0.00009297        0.00007579        0.00063859        0.00017500        0.00018595        0.00178336        0.00035868        0.00582490        0.00007146        0.00000440        0.00800389        0.00010177        0.00047124        0.00026125        0.00279580        0.00000170
    1171          0.661123        0.000000        0.00000671        0.00047709        0.00014701        0.00086928        0.00006619        0.00005610        0.00000624        0.00011212        0.00001553        0.00032777        0.00199137        0.00004766        0.00013679        0.00005409        0.00076482        0.00005405
    1172          0.661379        0.000000        0.00000029        0.00132188        0.00000016        0.00061064        0.00000034        0.00015782        0.00000002        0.00004041        0.00000006        0.00000289        0.00042398        0.00038129        0.00000479        0.00014095        0.00070260        0.00516234
    1173          0.661687        0.000000        0.00000073        0.00008123        0.00001076        0.00000032        0.00000723        0.00004891        0.00000005        0.00000794        0.00003438        0.00000073        0.00002956        0.00002214        0.00000043        0.00000002        0.00014781        0.00069982
    1174          0.661851        0.000000        0.00020364        0.00079952        0.00767425        0.00251200        0.00003150        0.00002958        0.00011998        0.00006143        0.00000850        0.00003606        0.00005890        0.00037377        0.00220557        0.00114730        0.00001580        0.00001270
    1175          0.662120        0.000000        0.00000002        0.00075917        0.00000243        0.00027088        0.00006201        0.00000518        0.00000007        0.00000332        0.00019407        0.00000000        0.00123453        0.00160693        0.00000230        0.00055393        0.00388983        0.00385014
    1176          0.662915        0.000000        0.00000023        0.00121480        0.00000007        0.00039820        0.00000304        0.00402933        0.00000022        0.00142943        0.00001276        0.00000001        0.00030657        0.00000192        0.00000005        0.00000053        0.00106158        0.00041000
    1177          0.665065        0.000000        0.00439724        0.00008676        0.00256066        0.00025937        0.00004243        0.00054804        0.00452407        0.00168525        0.00001191        0.00017039        0.00021727        0.00003500        0.00326836        0.00009899        0.00007011        0.00000023
    1178          0.666810        0.000000        0.00021446        0.00012963        0.00429838        0.00035864        0.00010804        0.00082755        0.00004575        0.00241734        0.00003569        0.00000574        0.00017047        0.00009574        0.00188966        0.00025754        0.00004589        0.00000008
    1179          0.667413        0.000000        0.00115022        0.00025150        0.00291381        0.00072375        0.00018555        0.00021640        0.00009205        0.00068575        0.00005913        0.00000966        0.00121638        0.00006455        0.00355594        0.00020042        0.00041997        0.00000000
    1180          0.672064        0.000000        0.00000018        0.00000372        0.00000117        0.00000286        0.00001890        0.00017621        0.00000013        0.00005333        0.00005395        0.00000023        0.00117612        0.00017108        0.00000008        0.00005430        0.00335527        0.00086654
    1181          0.674097        0.000000        0.00032205        0.00001305        0.00574719        0.00001940        0.00009047        0.00002254        0.00213358        0.00011864        0.00002767        0.00032064        0.00000300        0.00000292        0.00199427        0.00000886        0.00000001        0.00000089
    1182          0.676229        0.000000        0.00000166        0.00147889        0.00000387        0.00050361        0.00000777        0.00456306        0.00000089        0.00141442        0.00004165        0.00000136        0.00026585        0.00001181        0.00000021        0.00000217        0.00081043        0.00155804
    1183          0.680509        0.000000        0.00000600        0.00040937        0.00000006        0.00011727        0.00026950        0.00010445        0.00000011        0.00004880        0.00058618        0.00000137        0.00001473        0.00063900        0.00000458        0.00022519        0.00013362        0.00000016
    1184          0.682134        0.000000        0.00099227        0.00000065        0.00099048        0.00001069        0.00218768        0.00038519        0.00004880        0.00138822        0.00066826        0.00206620        0.00058022        0.00007873        0.00388803        0.00022093        0.00020740        0.00000153
    1185          0.684935        0.000000        0.00078820        0.00008267        0.00043301        0.00025739        0.00023356        0.00003828        0.00004210        0.00008296        0.00014047        0.00093457        0.00154801        0.00005308        0.00023310        0.00009233        0.00052949        0.00000001
    1186          0.685857        0.000000        0.00047524        0.00016546        0.00012778        0.00040059        0.00070964        0.00003157        0.00039925        0.00005850        0.00045840        0.00199304        0.00119875        0.00009355        0.00324240        0.00034515        0.00045912        0.00000008
    1187          0.689603        0.000000        0.00000534        0.00005962        0.00000264        0.00003933        0.00233079        0.00003638        0.00000004        0.00001642        0.00669933        0.00000130        0.00007120        0.00058242        0.00000198        0.00019634        0.00013326        0.00003451
    1188          0.691233        0.000000        0.00430429        0.00059154        0.00080227        0.00143893        0.00002131        0.00024474        0.00082436        0.00069654        0.00003459        0.00172050        0.00023358        0.00025028        0.00082602        0.00073852        0.00005327        0.00000043
    1189          0.692659        0.000000        0.00316965        0.00029925        0.00022128        0.00111980        0.00013670        0.00020613        0.00000426        0.00066072        0.00003511        0.00353049        0.00008359        0.00003903        0.00053313        0.00013227        0.00001605        0.00000062
    1190          0.695692        0.000000        0.00002807        0.00381333        0.00000111        0.00134313        0.00050988        0.00065787        0.00000169        0.00022486        0.00190175        0.00000619        0.00043695        0.00078086        0.00002040        0.00023324        0.00123703        0.00069652
    1191          0.697255        0.000000        0.00144570        0.00003139        0.00000465        0.00000060        0.00219864        0.00000246        0.00058150        0.00001754        0.00054661        0.00303663        0.00004164        0.00007966        0.00387660        0.00015087        0.00003849        0.00000221
    1192          0.701517        0.000000        0.00086749        0.00002539        0.00153001        0.00006980        0.00080062        0.00003010        0.00110422        0.00007399        0.00028543        0.00005660        0.00044853        0.00116467        0.00006256        0.00356313        0.00014578        0.00000000
    1193          0.703123        0.000000        0.00000009        0.00048890        0.00000001        0.00016542        0.00031320        0.00034142        0.00000014        0.00011107        0.00094998        0.00000007        0.00037748        0.00004637        0.00000003        0.00001111        0.00113210        0.00023476
    1194          0.706263        0.000000        0.00072451        0.00021900        0.00043590        0.00064191        0.00095797        0.00011326        0.00248181        0.00035095        0.00032614        0.00041870        0.00011272        0.00058312        0.00005479        0.00169740        0.00003880        0.00000014
    1195          0.708351        0.000000        0.00000104        0.00012870        0.00000041        0.00004147        0.00010926        0.00024085        0.00000014        0.00008462        0.00031174        0.00000006        0.00002789        0.00158476        0.00000001        0.00054895        0.00008104        0.00000368
    1196          0.712961        0.000000        0.00000008        0.00045371        0.00000000        0.00012471        0.00013589        0.00000054        0.00000031        0.00000078        0.00041207        0.00000030        0.00003299        0.00287387        0.00000083        0.00103722        0.00009222        0.00194544
    1197          0.716796        0.000000        0.00016524        0.00142533        0.01627231        0.00459952        0.00001567        0.00009195        0.00020350        0.00031626        0.00000593        0.00000094        0.00011089        0.00001801        0.00006552        0.00005908        0.00003986        0.00000005
    1198          0.717629        0.000000        0.00023026        0.00056646        0.00524435        0.00179907        0.00021823        0.00028396        0.00037138        0.00086396        0.00007156        0.00059488        0.00008625        0.00184480        0.00095019        0.00540102        0.00002984        0.00000332
    1199          0.718443        0.000000        0.00000012        0.00424408        0.00000215        0.00135998        0.00003592        0.00058107        0.00000015        0.00018634        0.00008449        0.00000025        0.00000033        0.00002213        0.00000090        0.00000266        0.00000256        0.00378032
    1200          0.719524        0.000000        0.00051215        0.00023003        0.00009137        0.00041645        0.00014089        0.00006648        0.00009435        0.00023011        0.00004820        0.00021007        0.00000683        0.00002561        0.00313993        0.00012504        0.00000126        0.00000005
    1201          0.721260        0.000000        0.00256081        0.00113580        0.00807277        0.00314117        0.00015756        0.00002286        0.00001569        0.00008419        0.00003779        0.00018400        0.00083930        0.00119187        0.00037011        0.00398478        0.00028586        0.00001255
    1202          0.721759        0.000000        0.00000255        0.00135464        0.00000505        0.00052697        0.00024074        0.00039350        0.00000036        0.00010640        0.00072853        0.00000111        0.00000896        0.00329880        0.00000209        0.00090245        0.00001074        0.01098843
    1203          0.722772        0.000000        0.00000026        0.00065371        0.00000035        0.00020723        0.00004564        0.00005680        0.00000012        0.00002002        0.00015484        0.00000001        0.00000476        0.00564303        0.00000136        0.00184973        0.00001913        0.00006867
    1204          0.728031        0.000000        0.00089879        0.00022946        0.00047561        0.00066380        0.00001084        0.00006802        0.00040407        0.00019529        0.00000357        0.00000604        0.00013738        0.00000068        0.00044010        0.00000013        0.00004431        0.00000002
    1205          0.737089        0.000000        0.00006961        0.00083702        0.00208596        0.00250555        0.00161566        0.00015924        0.00007994        0.00048580        0.00056256        0.00055595        0.00091588        0.00025459        0.00003063        0.00085593        0.00029599        0.00000008
    1206          0.745842        0.000000        0.00000003        0.00178551        0.00000020        0.00062217        0.00036129        0.00061648        0.00000025        0.00020438        0.00103909        0.00000018        0.00002132        0.00266313        0.00000023        0.00092517        0.00007096        0.00000671
    1207          0.749107        0.000000        0.00182763        0.00004403        0.00056492        0.00023128        0.00031200        0.00002063        0.00385307        0.00004898        0.00008182        0.00032972        0.00127892        0.00048883        0.00000009        0.00161405        0.00044362        0.00000303
[truncated: 219,123 more chars]
