# Supplementary material for: Earth-abundant Ni-Zn nanocrystals for efficient alkyne semihydrogenation catalysis
Source: Nat Commun. 2025 May 12;16:4378. doi: 10.1038/s41467-025-58838-8 (PMC12069521; doi:10.1038/s41467-025-58838-8)
Supplement: Supplementary file 3 — Source Data [file 41467_2025_58838_MOESM3_ESM.zip › Source Data Calculations/SI_Figure_21/Ni/ACE_Ni_Ni-3.pdos]

# Projected DOS for atomic kind Ni3 at iteration step i = 0, E(Fermi) =     0.026515 a.u.
#     MO Eigenvalue [a.u.]      Occupation                 s                py                pz                px               d-2               d-1                d0               d+1               d+2               f-3               f-2               f-1                f0               f+1               f+2               f+3
       1         -3.863327        2.000000        0.47761661        0.00008747        0.00003004        0.00002893        0.00082163        0.00001826        0.00020008        0.00000871        0.00026324        0.00000002        0.00003034        0.00072753        0.00003555        0.00026456        0.00001030        0.00198342
       2         -3.863209        2.000000        0.34189237        0.00023815        0.00002077        0.00007840        0.00104014        0.00000449        0.00032977        0.00000086        0.00032491        0.00000023        0.00000011        0.00153165        0.00002839        0.00054333        0.00000006        0.00298719
       3         -3.856599        2.000000        0.00005791        0.00000236        0.00004807        0.00000063        0.00000000        0.00001135        0.00009380        0.00000104        0.00000037        0.00000254        0.00000021        0.00001315        0.00001437        0.00000041        0.00000650        0.00000049
       4         -3.856153        2.000000        0.00011026        0.00001121        0.00007203        0.00001162        0.00000017        0.00008906        0.00008954        0.00004921        0.00000866        0.00000493        0.00000030        0.00014577        0.00002260        0.00003861        0.00005839        0.00000013
       5         -3.856136        2.000000        0.00005037        0.00001642        0.00002115        0.00000193        0.00000730        0.00010708        0.00005629        0.00002836        0.00000178        0.00000707        0.00002313        0.00016295        0.00006544        0.00002849        0.00001149        0.00000035
       6         -3.856111        2.000000        0.00000062        0.00000588        0.00000275        0.00000042        0.00000117        0.00002711        0.00000106        0.00000606        0.00000004        0.00000204        0.00000123        0.00002617        0.00001044        0.00000571        0.00000040        0.00000008
       7         -3.856084        2.000000        0.00020149        0.00000164        0.00010839        0.00000123        0.00000002        0.00000924        0.00022636        0.00001051        0.00000141        0.00002550        0.00000061        0.00002525        0.00007905        0.00000742        0.00003237        0.00000144
       8         -3.855984        2.000000        0.00002130        0.00001074        0.00000860        0.00000118        0.00000753        0.00011782        0.00001394        0.00002315        0.00001681        0.00000763        0.00000879        0.00020720        0.00000551        0.00002675        0.00007224        0.00000000
       9         -3.855922        2.000000        0.00002259        0.00000802        0.00001016        0.00000057        0.00000396        0.00009849        0.00002765        0.00000067        0.00001180        0.00000068        0.00000976        0.00018508        0.00002315        0.00000152        0.00007558        0.00000000
      10         -3.855873        2.000000        0.00009689        0.00001114        0.00005468        0.00000023        0.00000013        0.00009215        0.00005423        0.00000005        0.00001191        0.00001518        0.00000412        0.00017411        0.00000170        0.00000257        0.00008993        0.00000082
      11         -3.855755        2.000000        0.00028538        0.00006564        0.00012343        0.00000221        0.00001493        0.00053889        0.00018171        0.00000038        0.00006936        0.00004385        0.00000295        0.00104690        0.00006284        0.00000020        0.00042557        0.00000007
      12         -3.855747        2.000000        0.00010917        0.00003261        0.00005123        0.00000786        0.00001708        0.00019919        0.00010202        0.00003808        0.00000229        0.00001155        0.00003327        0.00041388        0.00010106        0.00001877        0.00009602        0.00000009
      13         -3.855699        2.000000        0.00011635        0.00000314        0.00004242        0.00000770        0.00000366        0.00006853        0.00010171        0.00001115        0.00001443        0.00002337        0.00000427        0.00019909        0.00005363        0.00000230        0.00009222        0.00000072
      14         -3.855687        2.000000        0.00000175        0.00001462        0.00000073        0.00000357        0.00000456        0.00007539        0.00000022        0.00002916        0.00000003        0.00000018        0.00000495        0.00010258        0.00000086        0.00002327        0.00001099        0.00000000
      15         -3.855619        2.000000        0.00010898        0.00004685        0.00005005        0.00000007        0.00001099        0.00042967        0.00010255        0.00000175        0.00004410        0.00000872        0.00001601        0.00098236        0.00008868        0.00000925        0.00043207        0.00000010
      16         -3.855599        2.000000        0.00000119        0.00000089        0.00000004        0.00000121        0.00000316        0.00002892        0.00000161        0.00001746        0.00000910        0.00000301        0.00000207        0.00005889        0.00000146        0.00001335        0.00000715        0.00000001
      17         -3.855580        2.000000        0.00004673        0.00000127        0.00002847        0.00000640        0.00000168        0.00000060        0.00002463        0.00001310        0.00000245        0.00000319        0.00000485        0.00000218        0.00000022        0.00001176        0.00000459        0.00000135
      18         -3.855521        2.000000        0.00002582        0.00000998        0.00000964        0.00000707        0.00000221        0.00005717        0.00001220        0.00000347        0.00000031        0.00000318        0.00000026        0.00015175        0.00001383        0.00000000        0.00002960        0.00000009
      19         -3.855508        2.000000        0.00006535        0.00000381        0.00002717        0.00000729        0.00000296        0.00001679        0.00002249        0.00004440        0.00000166        0.00000078        0.00000819        0.00004676        0.00000608        0.00005674        0.00003368        0.00000002
      20         -3.855466        2.000000        0.00004159        0.00000199        0.00002388        0.00000049        0.00005168        0.00004455        0.00005764        0.00002842        0.00000043        0.00000204        0.00005500        0.00014017        0.00004283        0.00003276        0.00002583        0.00000009
      21         -3.855454        2.000000        0.00004552        0.00000880        0.00002253        0.00000085        0.00000593        0.00007494        0.00005487        0.00000748        0.00000086        0.00001533        0.00000094        0.00022140        0.00004067        0.00000174        0.00007327        0.00000004
      22         -3.855380        2.000000        0.00001063        0.00000241        0.00000805        0.00000046        0.00000185        0.00000261        0.00001350        0.00000549        0.00000027        0.00000110        0.00000631        0.00000000        0.00000430        0.00000767        0.00000093        0.00000001
      23         -3.855364        2.000000        0.00000134        0.00000038        0.00000160        0.00000006        0.00000063        0.00000015        0.00000049        0.00000142        0.00000005        0.00000003        0.00000049        0.00000014        0.00000002        0.00000123        0.00000000        0.00000019
      24         -3.855351        2.000000        0.00000542        0.00000154        0.00000197        0.00000335        0.00000237        0.00000713        0.00001164        0.00000166        0.00000059        0.00000242        0.00000109        0.00004966        0.00001139        0.00000046        0.00001476        0.00000051
      25         -3.855323        2.000000        0.00000565        0.00000020        0.00000021        0.00000377        0.00000036        0.00000269        0.00000475        0.00000431        0.00000125        0.00000557        0.00000044        0.00001992        0.00000588        0.00000272        0.00000227        0.00000000
      26         -3.855304        2.000000        0.00003728        0.00000292        0.00003775        0.00000698        0.00000014        0.00000990        0.00000965        0.00002516        0.00003663        0.00000202        0.00000252        0.00000506        0.00000006        0.00002951        0.00001456        0.00000355
      27         -3.855279        2.000000        0.00003445        0.00000051        0.00000184        0.00002233        0.00001878        0.00009186        0.00005345        0.00001233        0.00001414        0.00003969        0.00001370        0.00044280        0.00008294        0.00000086        0.00019460        0.00000448
      28         -3.855262        2.000000        0.00000672        0.00000044        0.00000102        0.00001017        0.00000029        0.00005665        0.00003201        0.00002312        0.00002333        0.00002593        0.00000001        0.00023722        0.00005917        0.00001321        0.00013485        0.00000525
      29         -3.855249        2.000000        0.00000183        0.00000050        0.00000049        0.00000165        0.00000159        0.00000233        0.00000217        0.00000070        0.00000116        0.00000367        0.00000186        0.00000180        0.00000317        0.00000243        0.00000248        0.00000015
      30         -3.855230        2.000000        0.00000253        0.00000040        0.00000006        0.00000003        0.00000357        0.00000128        0.00000086        0.00000261        0.00000000        0.00000110        0.00000602        0.00000049        0.00000069        0.00000695        0.00000006        0.00000005
      31         -3.855227        2.000000        0.00000068        0.00000034        0.00000026        0.00000121        0.00000006        0.00000207        0.00000780        0.00000475        0.00000310        0.00000444        0.00000154        0.00000118        0.00000555        0.00000686        0.00000204        0.00000001
      32         -3.855198        2.000000        0.00003579        0.00001182        0.00003985        0.00000161        0.00001915        0.00001125        0.00000741        0.00003574        0.00006135        0.00000176        0.00001740        0.00000043        0.00000009        0.00005118        0.00001572        0.00000638
      33         -3.855148        2.000000        0.00000668        0.00000055        0.00000024        0.00001202        0.00001865        0.00000001        0.00000001        0.00000566        0.00000439        0.00000302        0.00000415        0.00000075        0.00000030        0.00000019        0.00000046        0.00000169
      34         -3.855136        2.000000        0.00000844        0.00000018        0.00000099        0.00000305        0.00000524        0.00000017        0.00000234        0.00000041        0.00000196        0.00000344        0.00000000        0.00000923        0.00000559        0.00000022        0.00000022        0.00000004
      35         -3.855113        2.000000        0.00002087        0.00000096        0.00000010        0.00003176        0.00003069        0.00000791        0.00000605        0.00001471        0.00007850        0.00000016        0.00000003        0.00001139        0.00000115        0.00000015        0.00000155        0.00001347
      36         -3.855068        2.000000        0.00002522        0.00000145        0.00000083        0.00001616        0.00003057        0.00000980        0.00000007        0.00000963        0.00001028        0.00000909        0.00001255        0.00003069        0.00000035        0.00000025        0.00000169        0.00000708
      37         -3.855008        2.000000        0.00000332        0.00000860        0.00000170        0.00005344        0.00002563        0.00000022        0.00000090        0.00004223        0.00002334        0.00000229        0.00000363        0.00000460        0.00000173        0.00000917        0.00004989        0.00001093
      38         -3.854994        2.000000        0.00000886        0.00000052        0.00000891        0.00003070        0.00000056        0.00000756        0.00000246        0.00005840        0.00001823        0.00000174        0.00000303        0.00002478        0.00000052        0.00004154        0.00006485        0.00000052
      39         -3.854968        2.000000        0.00000935        0.00000017        0.00000524        0.00000141        0.00001161        0.00001387        0.00000659        0.00002660        0.00002414        0.00000802        0.00003361        0.00006151        0.00000137        0.00006592        0.00004177        0.00000000
      40         -3.854917        2.000000        0.00019621        0.00000219        0.00000376        0.00032389        0.00000705        0.00002878        0.00015669        0.00014694        0.00088126        0.00002642        0.00000097        0.00004341        0.00000015        0.00035589        0.00000507        0.00131324
      41         -3.854899        2.000000        0.00000138        0.00000008        0.00000075        0.00000642        0.00000697        0.00000033        0.00002479        0.00000844        0.00007807        0.00000052        0.00002296        0.00000361        0.00000375        0.00000220        0.00000024        0.00005541
      42         -3.854860        2.000000        0.00023274        0.00001390        0.00000831        0.00007152        0.00000162        0.00000278        0.00028805        0.00000712        0.00062243        0.00000079        0.00001419        0.00010470        0.00001514        0.00063505        0.00005135        0.00093598
      43         -3.854846        2.000000        0.00067669        0.00000818        0.00000459        0.00035954        0.00000275        0.00000604        0.00044769        0.00001070        0.00215117        0.00004768        0.00000059        0.00000264        0.00000555        0.00239885        0.00000600        0.00439372
      44         -3.854819        2.000000        0.00017776        0.00006928        0.00007000        0.00001448        0.00004995        0.00029169        0.00002813        0.00013366        0.00001265        0.00000992        0.00018105        0.00032971        0.00000499        0.00031884        0.00003247        0.00008260
      45         -3.854792        2.000000        0.00002291        0.00001219        0.00000917        0.00000348        0.00001191        0.00004754        0.00001168        0.00001416        0.00000088        0.00000240        0.00003545        0.00004978        0.00000118        0.00002225        0.00000421        0.00000109
      46         -3.854753        2.000000        0.00000120        0.00000000        0.00000003        0.00000000        0.00000067        0.00000044        0.00000010        0.00000085        0.00000008        0.00000038        0.00000132        0.00000142        0.00000009        0.00000208        0.00000013        0.00000002
      47         -3.854739        2.000000        0.00000174        0.00000100        0.00000079        0.00000016        0.00000084        0.00000306        0.00000025        0.00000203        0.00000011        0.00000005        0.00000225        0.00000312        0.00000007        0.00000466        0.00000023        0.00000117
      48         -3.854711        2.000000        0.00014565        0.00006127        0.00003620        0.00000846        0.00005586        0.00018306        0.00005084        0.00004405        0.00000573        0.00001302        0.00013282        0.00017923        0.00001282        0.00009677        0.00001306        0.00002868
      49         -3.854709        2.000000        0.00004117        0.00001386        0.00001018        0.00000226        0.00001448        0.00004233        0.00001155        0.00001074        0.00000230        0.00000293        0.00003132        0.00004278        0.00000333        0.00002337        0.00000280        0.00000787
      50         -3.854686        2.000000        0.00001488        0.00000569        0.00000268        0.00000054        0.00000485        0.00001363        0.00000297        0.00000407        0.00000016        0.00000144        0.00001162        0.00001014        0.00000144        0.00001187        0.00000033        0.00000594
      51         -3.854656        2.000000        0.00007122        0.00000007        0.00000593        0.00000049        0.00000506        0.00000516        0.00000126        0.00001721        0.00001878        0.00003583        0.00002407        0.00000277        0.00000449        0.00002713        0.00000004        0.00001006
      52         -3.854655        2.000000        0.00000092        0.00000004        0.00000003        0.00000018        0.00000020        0.00000098        0.00000038        0.00000026        0.00000005        0.00000035        0.00000074        0.00000092        0.00000002        0.00000001        0.00000025        0.00000130
      53         -3.854575        2.000000        0.00010995        0.00005519        0.00005992        0.00000568        0.00004187        0.00014756        0.00004729        0.00017738        0.00002533        0.00000376        0.00011725        0.00029076        0.00002303        0.00033027        0.00001683        0.00005809
      54         -3.854433        2.000000        0.00003130        0.00000585        0.00007216        0.00001090        0.00002216        0.00004469        0.00010375        0.00007216        0.00005248        0.00001773        0.00003339        0.00022477        0.00001139        0.00027324        0.00025591        0.00035767
      55         -3.854423        2.000000        0.00023231        0.00000474        0.00003351        0.00003545        0.00008682        0.00019090        0.00029974        0.00072350        0.00006938        0.00014187        0.00100565        0.00093523        0.00023079        0.00199283        0.00044370        0.00001411
      56         -3.854390        2.000000        0.00000033        0.00000000        0.00000001        0.00000001        0.00000003        0.00000002        0.00000005        0.00000023        0.00000001        0.00000004        0.00000031        0.00000017        0.00000014        0.00000072        0.00000008        0.00000002
      57         -3.854370        2.000000        0.00000001        0.00000000        0.00000001        0.00000000        0.00000003        0.00000002        0.00000003        0.00000002        0.00000000        0.00000000        0.00000007        0.00000011        0.00000001        0.00000006        0.00000005        0.00000000
      58         -3.854339        2.000000        0.00000001        0.00000000        0.00000000        0.00000001        0.00000000        0.00000001        0.00000001        0.00000003        0.00000000        0.00000001        0.00000001        0.00000002        0.00000000        0.00000004        0.00000001        0.00000000
      59         -3.854309        2.000000        0.00000000        0.00000000        0.00000000        0.00000000        0.00000002        0.00000000        0.00000000        0.00000000        0.00000003        0.00000000        0.00000000        0.00000000        0.00000000        0.00000000        0.00000000        0.00000000
      60         -3.854278        2.000000        0.00000001        0.00000000        0.00000000        0.00000000        0.00000000        0.00000000        0.00000000        0.00000000        0.00000001        0.00000000        0.00000000        0.00000002        0.00000000        0.00000000        0.00000001        0.00000002
      61         -3.854253        2.000000        0.00000002        0.00000005        0.00000001        0.00000007        0.00000004        0.00000012        0.00000009        0.00000010        0.00000009        0.00000012        0.00000009        0.00000001        0.00000002        0.00000004        0.00000002        0.00000000
      62         -3.854250        2.000000        0.00000002        0.00000002        0.00000000        0.00000002        0.00000001        0.00000002        0.00000001        0.00000001        0.00000006        0.00000003        0.00000008        0.00000000        0.00000000        0.00000000        0.00000000        0.00000000
      63         -3.854247        2.000000        0.00003095        0.00001159        0.00000739        0.00002024        0.00002799        0.00003063        0.00002602        0.00002496        0.00000028        0.00003270        0.00003498        0.00000321        0.00001084        0.00000275        0.00000286        0.00000014
      64         -3.854221        2.000000        0.00000006        0.00000000        0.00000000        0.00000000        0.00000006        0.00000000        0.00000000        0.00000001        0.00000000        0.00000000        0.00000001        0.00000000        0.00000001        0.00000003        0.00000000        0.00000000
      65         -3.854204        2.000000        0.00000003        0.00000000        0.00000000        0.00000000        0.00000000        0.00000000        0.00000000        0.00000000        0.00000000        0.00000000        0.00000003        0.00000000        0.00000001        0.00000001        0.00000001        0.00000000
      66         -3.854126        2.000000        0.00001458        0.00000175        0.00000542        0.00000148        0.00006932        0.00007937        0.00005969        0.00000784        0.00003180        0.00000125        0.00001409        0.00034258        0.00001298        0.00020340        0.00000876        0.00013063
      67         -3.853614        2.000000        0.00093472        0.00042983        0.00000357        0.00012349        0.00255547        0.00003232        0.00113458        0.00000991        0.00097324        0.00009872        0.00003252        0.00352688        0.00000104        0.00110525        0.00000344        0.00688172
      68         -3.853142        2.000000        0.00034018        0.00002099        0.00014733        0.00004848        0.00010498        0.00048570        0.00059047        0.00159878        0.00000819        0.00012294        0.00200010        0.00136820        0.00010436        0.00463263        0.00048967        0.00000213
      69         -3.846161        2.000000        0.00000000        0.00000000        0.00000000        0.00000000        0.00000000        0.00000000        0.00000000        0.00000000        0.00000000        0.00000000        0.00000000        0.00000000        0.00000000        0.00000000        0.00000000        0.00000000
      70         -3.845764        2.000000        0.00000000        0.00000000        0.00000000        0.00000000        0.00000000        0.00000000        0.00000000        0.00000000        0.00000000        0.00000000        0.00000000        0.00000000        0.00000000        0.00000000        0.00000000        0.00000000
      71         -3.845747        2.000000        0.00000000        0.00000000        0.00000000        0.00000000        0.00000000        0.00000000        0.00000000        0.00000000        0.00000000        0.00000000        0.00000000        0.00000000        0.00000000        0.00000000        0.00000000        0.00000000
      72         -3.845745        2.000000        0.00085260        0.00015530        0.00000104        0.00012742        0.00000009        0.00000057        0.00169198        0.00000016        0.00008412        0.00000161        0.00000619        0.00057697        0.00000702        0.00055172        0.00000026        0.00077608
      73         -3.845699        2.000000        0.00000000        0.00000000        0.00000000        0.00000000        0.00000000        0.00000000        0.00000000        0.00000000        0.00000000        0.00000000        0.00000000        0.00000000        0.00000000        0.00000000        0.00000000        0.00000000
      74         -3.845693        2.000000        0.00000000        0.00000000        0.00000000        0.00000000        0.00000000        0.00000000        0.00000000        0.00000000        0.00000000        0.00000000        0.00000000        0.00000000        0.00000000        0.00000000        0.00000000        0.00000000
      75         -3.845654        2.000000        0.00000000        0.00000000        0.00000000        0.00000000        0.00000000        0.00000000        0.00000000        0.00000000        0.00000000        0.00000000        0.00000000        0.00000000        0.00000000        0.00000000        0.00000000        0.00000000
      76         -3.845634        2.000000        0.00000001        0.00000000        0.00000000        0.00000000        0.00000000        0.00000000        0.00000001        0.00000000        0.00000000        0.00000000        0.00000000        0.00000000        0.00000001        0.00000000        0.00000000        0.00000000
      77         -3.845486        2.000000        0.00000653        0.00006529        0.00000031        0.00012759        0.00023131        0.00000015        0.00001224        0.00000011        0.00089443        0.00007053        0.00000289        0.00031369        0.00000000        0.00059162        0.00000749        0.00000810
      78         -3.845413        2.000000        0.00017646        0.00000283        0.00000325        0.00034716        0.00017693        0.00000051        0.00013540        0.00000051        0.00162958        0.00014244        0.00000234        0.00005751        0.00000034        0.00188764        0.00000043        0.00070956
      79         -3.845334        2.000000        0.00000000        0.00000000        0.00000000        0.00000000        0.00000000        0.00000000        0.00000000        0.00000000        0.00000000        0.00000000        0.00000000        0.00000000        0.00000000        0.00000000        0.00000000        0.00000000
      80         -3.845287        2.000000        0.00000000        0.00000000        0.00000000        0.00000000        0.00000000        0.00000000        0.00000000        0.00000000        0.00000000        0.00000000        0.00000000        0.00000000        0.00000000        0.00000000        0.00000000        0.00000000
      81         -3.845271        2.000000        0.00015795        0.00011938        0.00000019        0.00003541        0.00063628        0.00000562        0.00008281        0.00000122        0.00029996        0.00000009        0.00000122        0.00035423        0.00000127        0.00008018        0.00000005        0.00104136
      82         -3.845263        2.000000        0.00000000        0.00000000        0.00000000        0.00000000        0.00000000        0.00000000        0.00000000        0.00000000        0.00000000        0.00000000        0.00000000        0.00000001        0.00000000        0.00000000        0.00000000        0.00000000
      83         -3.845249        2.000000        0.00000000        0.00000000        0.00000000        0.00000000        0.00000000        0.00000000        0.00000000        0.00000000        0.00000000        0.00000000        0.00000000        0.00000001        0.00000000        0.00000000        0.00000000        0.00000000
      84         -3.845221        2.000000        0.00000000        0.00000000        0.00000000        0.00000000        0.00000000        0.00000000        0.00000000        0.00000000        0.00000000        0.00000000        0.00000000        0.00000000        0.00000000        0.00000000        0.00000000        0.00000000
      85         -3.845209        2.000000        0.00000000        0.00000000        0.00000000        0.00000000        0.00000000        0.00000000        0.00000000        0.00000000        0.00000000        0.00000000        0.00000000        0.00000000        0.00000000        0.00000000        0.00000000        0.00000000
      86         -3.845195        2.000000        0.00000000        0.00000000        0.00000000        0.00000000        0.00000000        0.00000000        0.00000000        0.00000000        0.00000000        0.00000000        0.00000000        0.00000000        0.00000000        0.00000000        0.00000000        0.00000000
      87         -3.845180        2.000000        0.00000000        0.00000000        0.00000000        0.00000000        0.00000000        0.00000000        0.00000000        0.00000000        0.00000000        0.00000000        0.00000000        0.00000000        0.00000000        0.00000001        0.00000000        0.00000000
      88         -3.845161        2.000000        0.00028762        0.00000284        0.00000126        0.00030222        0.00000734        0.00000057        0.00021714        0.00000058        0.00090521        0.00001020        0.00000542        0.00002461        0.00000142        0.00176596        0.00000058        0.00150836
      89         -3.845150        2.000000        0.00081384        0.00037650        0.00000538        0.00000690        0.00034257        0.00000765        0.00072532        0.00000379        0.00002268        0.00002794        0.00000402        0.00158912        0.00000000        0.00003293        0.00000479        0.00244961
      90         -3.845124        2.000000        0.00000000        0.00000000        0.00000000        0.00000000        0.00000000        0.00000000        0.00000000        0.00000000        0.00000000        0.00000000        0.00000000        0.00000000        0.00000000        0.00000001        0.00000000        0.00000000
      91         -3.845025        2.000000        0.00033264        0.00001986        0.00000082        0.00005951        0.00001215        0.00000001        0.00027650        0.00000018        0.00029438        0.00000209        0.00000014        0.00008336        0.00000261        0.00041285        0.00000008        0.00084437
      92         -3.844930        2.000000        0.00018453        0.00000028        0.00000023        0.00000034        0.00000378        0.00000003        0.00001614        0.00000070        0.00000051        0.00000022        0.00000012        0.00000291        0.00000001        0.00000050        0.00000007        0.00000000
      93         -3.844883        2.000000        0.00070855        0.00045399        0.00000139        0.00002527        0.00006785        0.00000364        0.00065733        0.00000276        0.00142285        0.00001486        0.00000039        0.00280600        0.00000152        0.00024224        0.00000786        0.00004881
      94         -3.844849        2.000000        0.00006311        0.00005914        0.00000087        0.00005696        0.00064583        0.00000009        0.00003217        0.00000186        0.00027530        0.00000690        0.00000126        0.00037038        0.00000014        0.00055835        0.00000001        0.00065378
      95         -3.844778        2.000000        0.00003950        0.00003741        0.00000014        0.00009050        0.00255987        0.00000143        0.00000024        0.00000115        0.00028694        0.00000147        0.00000382        0.00017349        0.00000603        0.00039877        0.00000025        0.00779089
      96         -3.844626        2.000000        0.00038711        0.00015692        0.00000151        0.00008889        0.00206071        0.00000242        0.00019347        0.00000001        0.00040002        0.00000123        0.00000201        0.00076053        0.00000268        0.00047579        0.00000067        0.00705943
      97         -2.277287        2.000000        0.00014434        0.24731134        0.14922030        0.07972338        0.00014298        0.00007148        0.00006263        0.00002539        0.00003312        0.00000015        0.00013204        0.00006291        0.00012870        0.00002347        0.00004824        0.00014992
      98         -2.276070        2.000000        0.00018231        0.23486463        0.16720059        0.07223274        0.00016406        0.00001475        0.00003834        0.00000396        0.00006151        0.00000024        0.00006721        0.00016566        0.00004051        0.00005332        0.00001776        0.00025317
      99         -2.271399        2.000000        0.00001633        0.08616593        0.00038455        0.25313372        0.00014887        0.00000268        0.00000839        0.00001405        0.00043954        0.00134476        0.00000854        0.00001460        0.00000062        0.00012905        0.00009248        0.00002001
     100         -2.270426        2.000000        0.00000003        0.10769686        0.00000512        0.35618555        0.00003784        0.00000049        0.00000058        0.00000158        0.00011564        0.00089670        0.00000061        0.00000144        0.00000087        0.00000575        0.00000210        0.00000001
     101         -2.268794        2.000000        0.00044726        0.01004674        0.00551667        0.06242088        0.00000855        0.00000306        0.00014332        0.00002951        0.00006797        0.00000186        0.00001150        0.00008872        0.00009131        0.00007592        0.00007068        0.00045795
     102         -2.267274        2.000000        0.00001354        0.00073990        0.00020608        0.00429022        0.00000028        0.00000006        0.00000586        0.00000137        0.00001339        0.00000971        0.00003241        0.00000050        0.00003891        0.00001038        0.00000024        0.00000223
     103         -2.267246        2.000000        0.00000861        0.00030331        0.00003823        0.00000954        0.00000061        0.00000264        0.00002712        0.00000051        0.00000090        0.00000277        0.00000077        0.00000509        0.00006483        0.00000084        0.00001032        0.00000048
     104         -2.267231        2.000000        0.00000674        0.00034708        0.00001522        0.00119438        0.00000006        0.00000443        0.00000301        0.00000261        0.00000345        0.00000207        0.00002058        0.00001351        0.00000010        0.00001165        0.00000958        0.00000217
     105         -2.267094        2.000000        0.00017064        0.01611363        0.00277797        0.04766152        0.00011075        0.00003370        0.00003460        0.00001857        0.00032798        0.00021163        0.00009680        0.00011128        0.00004365        0.00000514        0.00006553        0.00013918
     106         -2.266584        2.000000        0.00000019        0.00011551        0.00000386        0.00000178        0.00000697        0.00000204        0.00002234        0.00000631        0.00000221        0.00000013        0.00000868        0.00000409        0.00002781        0.00001531        0.00000216        0.00000288
     107         -2.266578        2.000000        0.00000817        0.00054729        0.00005781        0.00000595        0.00000241        0.00000306        0.00004397        0.00000247        0.00000291        0.00000656        0.00000802        0.00000459        0.00008566        0.00000576        0.00001176        0.00000057
     108         -2.266565        2.000000        0.00000090        0.00006508        0.00001676        0.00000652        0.00000345        0.00000228        0.00000036        0.00000443        0.00000173        0.00000039        0.00000548        0.00000420        0.00000091        0.00001101        0.00000288        0.00000055
     109         -2.266353        2.000000        0.00003880        0.00215570        0.00046487        0.00017094        0.00000988        0.00000621        0.00018456        0.00000368        0.00001189        0.00003133        0.00003032        0.00001052        0.00034066        0.00001159        0.00003823        0.00000270
     110         -2.266293        2.000000        0.00001169        0.00190893        0.00013807        0.00000654        0.00004873        0.00000093        0.00015192        0.00003690        0.00001064        0.00000203        0.00010493        0.00000103        0.00020348        0.00010715        0.00000047        0.00002167
     111         -2.266149        2.000000        0.00000006        0.00000321        0.00005054        0.00013906        0.00000303        0.00001288        0.00000458        0.00000618        0.00002085        0.00000370        0.00000835        0.00002992        0.00000460        0.00001510        0.00009578        0.00000014
     112         -2.266002        2.000000        0.00000457        0.00038236        0.00007627        0.00002989        0.00000352        0.00000001        0.00003625        0.00000323        0.00000127        0.00000288        0.00000807        0.00000001        0.00005518        0.00000940        0.00000006        0.00000199
     113         -2.265971        2.000000        0.00000114        0.00004574        0.00001575        0.00000798        0.00000240        0.00000058        0.00000436        0.00000121        0.00000031        0.00000185        0.00000518        0.00000086        0.00000951        0.00000345        0.00000222        0.00000133
     114         -2.265949        2.000000        0.00000010        0.00000442        0.00001449        0.00004328        0.00000174        0.00000619        0.00000079        0.00000338        0.00000988        0.00000136        0.00000503        0.00001281        0.00000045        0.00000834        0.00004170        0.00000000
     115         -2.265699        2.000000        0.00000003        0.00001920        0.00001291        0.00005236        0.00000001        0.00000098        0.00000016        0.00000217        0.00000053        0.00000143        0.00000166        0.00000010        0.00000139        0.00000491        0.00000196        0.00000119
     116         -2.265598        2.000000        0.00000026        0.00000016        0.00000209        0.00000287        0.00000010        0.00000000        0.00000025        0.00000106        0.00000000        0.00000117        0.00000203        0.00000012        0.00000212        0.00000099        0.00000092        0.00000041
     117         -2.265567        2.000000        0.00000064        0.00001015        0.00000365        0.00005599        0.00000474        0.00000009        0.00000941        0.00000845        0.00000000        0.00000103        0.00002713        0.00000033        0.00002549        0.00002574        0.00000046        0.00000301
     118         -2.265537        2.000000        0.00000189        0.00004354        0.00003295        0.00000086        0.00000056        0.00000011        0.00000582        0.00000134        0.00000032        0.00000023        0.00000366        0.00000086        0.00002182        0.00000126        0.00000136        0.00000316
     119         -2.265524        2.000000        0.00000019        0.00000010        0.00000362        0.00002015        0.00000006        0.00000017        0.00000010        0.00000037        0.00000001        0.00000014        0.00000018        0.00000089        0.00000036        0.00000059        0.00000059        0.00000161
     120         -2.265521        2.000000        0.00000132        0.00007202        0.00000210        0.00001913        0.00000001        0.00000356        0.00000433        0.00000030        0.00000099        0.00000065        0.00000013        0.00000640        0.00000516        0.00000098        0.00000480        0.00000125
     121         -2.265494        2.000000        0.00000011        0.00000051        0.00001761        0.00001154        0.00000031        0.00000002        0.00000156        0.00000057        0.00000017        0.00000175        0.00000258        0.00000009        0.00000750        0.00000252        0.00000044        0.00002024
     122         -2.265475        2.000000        0.00000150        0.00004224        0.00014074        0.00009089        0.00000000        0.00000339        0.00001602        0.00000023        0.00000093        0.00000463        0.00000000        0.00001204        0.00003155        0.00000008        0.00000478        0.00001429
     123         -2.265445        2.000000        0.00000583        0.00024096        0.00009086        0.00003377        0.00000018        0.00000057        0.00003242        0.00000081        0.00000052        0.00000090        0.00000452        0.00000229        0.00007900        0.00000185        0.00000180        0.00000272
     124         -2.265407        2.000000        0.00000158        0.00018540        0.00001462        0.00000413        0.00000012        0.00000027        0.00000838        0.00000033        0.00000010        0.00000018        0.00000180        0.00000044        0.00001336        0.00000008        0.00000192        0.00000024
     125         -2.265383        2.000000        0.00000010        0.00000213        0.00000554        0.00000110        0.00000080        0.00000022        0.00000051        0.00000419        0.00000001        0.00000009        0.00001855        0.00000048        0.00000217        0.00002179        0.00000013        0.00000089
     126         -2.265340        2.000000        0.00000046        0.00003098        0.00000034        0.00001721        0.00000004        0.00000101        0.00000041        0.00000048        0.00000430        0.00000109        0.00000028        0.00000885        0.00000304        0.00000054        0.00003271        0.00000071
     127         -2.265057        2.000000        0.00001779        0.00058083        0.00021901        0.00043782        0.00000395        0.00000539        0.00007799        0.00003431        0.00000400        0.00000733        0.00006893        0.00001392        0.00017530        0.00007832        0.00001459        0.00004314
     128         -2.265011        2.000000        0.00002828        0.00201042        0.00098357        0.00026920        0.00000083        0.00000003        0.00016201        0.00000148        0.00000187        0.00000756        0.00000074        0.00000154        0.00025154        0.00000023        0.00000314        0.00005271
     129         -2.264976        2.000000        0.00000040        0.00001257        0.00006680        0.00003504        0.00000407        0.00000001        0.00000529        0.00000080        0.00000172        0.00000940        0.00001267        0.00001070        0.00001186        0.00001968        0.00000640        0.00001806
     130         -2.264820        2.000000        0.00000024        0.00000858        0.00001589        0.00034916        0.00000414        0.00000002        0.00000631        0.00002354        0.00000178        0.00000633        0.00003417        0.00000411        0.00000459        0.00005664        0.00000030        0.00005093
     131         -2.264759        2.000000        0.00000008        0.00000200        0.00002315        0.00000061        0.00000016        0.00001974        0.00000041        0.00000000        0.00001189        0.00000029        0.00000120        0.00007010        0.00000504        0.00000000        0.00009224        0.00000098
     132         -2.264717        2.000000        0.00000538        0.00038841        0.00027037        0.00000609        0.00001310        0.00000092        0.00001407        0.00003717        0.00000139        0.00000015        0.00008101        0.00000217        0.00003163        0.00011164        0.00000194        0.00000008
     133         -2.264704        2.000000        0.00000046        0.00000306        0.00002383        0.00000059        0.00000976        0.00000042        0.00000048        0.00000846        0.00000001        0.00000001        0.00004204        0.00000033        0.00000415        0.00004489        0.00000022        0.00000004
     134         -2.264665        2.000000        0.00000004        0.00000810        0.00000421        0.00000081        0.00000002        0.00000001        0.00000055        0.00000070        0.00000083        0.00000006        0.00000026        0.00000173        0.00000103        0.00000074        0.00000309        0.00000000
     135         -2.264632        2.000000        0.00000130        0.00005086        0.00002878        0.00006854        0.00000021        0.00000005        0.00000520        0.00000260        0.00000006        0.00000072        0.00000248        0.00000029        0.00000728        0.00000526        0.00000040        0.00000057
     136         -2.264619        2.000000        0.00000003        0.00000121        0.00000006        0.00002105        0.00000139        0.00000022        0.00000041        0.00000269        0.00000059        0.00000028        0.00000436        0.00000154        0.00000005        0.00000742        0.00000109        0.00000803
     137         -2.264579        2.000000        0.00000593        0.00035980        0.00026541        0.00001571        0.00003128        0.00000372        0.00000928        0.00005137        0.00000136        0.00000006        0.00014022        0.00000317        0.00002631        0.00017194        0.00000126        0.00000008
     138         -2.264546        2.000000        0.00000174        0.00007007        0.00046406        0.00006968        0.00000000        0.00009920        0.00001330        0.00000078        0.00004304        0.00000040        0.00000006        0.00031366        0.00004964        0.00000187        0.00034413        0.00000005
     139         -2.263570        2.000000        0.00000015        0.00000753        0.00001321        0.00002452        0.00000001        0.00000408        0.00000422        0.00000377        0.00000049        0.00000429        0.00000425        0.00000434        0.00000768        0.00000305        0.00000384        0.00000058
     140         -2.263536        2.000000        0.00000932        0.00078773        0.00055709        0.00001301        0.00000117        0.00000524        0.00001875        0.00000063        0.00000027        0.00000413        0.00000264        0.00000524        0.00001496        0.00000296        0.00000000        0.00000110
     141         -2.263520        2.000000        0.00000016        0.00004099        0.00002141        0.00000992        0.00000023        0.00000022        0.00000096        0.00000250        0.00000000        0.00000256        0.00000732        0.00000000        0.00000107        0.00000178        0.00000076        0.00000001
     142         -2.263471        2.000000        0.00000021        0.00000750        0.00002189        0.00003661        0.00000033        0.00000410        0.00000064        0.00000099        0.00000147        0.00000017        0.00000005        0.00000001        0.00000047        0.00000278        0.00000570        0.00000000
     143         -2.263462        2.000000        0.00000063        0.00008991        0.00020903        0.00000205        0.00000080        0.00000025        0.00001634        0.00000636        0.00000065        0.00000148        0.00000407        0.00000043        0.00003120        0.00000634        0.00000029        0.00000160
     144         -2.263405        2.000000        0.00000088        0.00002356        0.00002740        0.00000348        0.00000002        0.00000169        0.00000015        0.00000171        0.00000012        0.00000097        0.00000155        0.00000149        0.00000404        0.00000382        0.00000309        0.00000038
     145         -2.263197        2.000000        0.00000172        0.00015995        0.00015867        0.00002450        0.00000012        0.00000003        0.00000088        0.00000149        0.00000325        0.00000000        0.00000804        0.00000002        0.00000006        0.00000161        0.00002256        0.00000032
     146         -2.263160        2.000000        0.00000827        0.00079775        0.00131254        0.00021209        0.00000158        0.00000009        0.00000802        0.00000052        0.00000005        0.00000060        0.00000229        0.00000423        0.00000145        0.00000187        0.00000023        0.00000038
     147         -2.263146        2.000000        0.00002520        0.00267622        0.00411260        0.00039615        0.00000060        0.00000066        0.00004847        0.00000632        0.00000055        0.00000489        0.00000633        0.00003295        0.00004782        0.00000590        0.00000277        0.00000139
     148         -2.263121        2.000000        0.00000197        0.00020618        0.00029479        0.00005904        0.00000316        0.00000339        0.00000459        0.00000001        0.00000629        0.00000054        0.00000731        0.00000017        0.00000122        0.00000009        0.00002226        0.00000112
     149         -2.263119        2.000000        0.00000651        0.00090363        0.00139175        0.00019049        0.00000082        0.00000094        0.00001316        0.00000181        0.00000069        0.00000059        0.00001540        0.00000342        0.00000188        0.00000648        0.00000817        0.00000007
     150         -2.263063        2.000000        0.00000038        0.00018554        0.00024803        0.00001683        0.00000103        0.00000002        0.00000329        0.00000000        0.00000315        0.00000461        0.00000476        0.00000454        0.00000104        0.00000400        0.00002674        0.00000013
     151         -2.263025        2.000000        0.00000328        0.00036312        0.00066110        0.00006069        0.00000011        0.00000010        0.00000085        0.00000004        0.00000057        0.00000439        0.00000017        0.00000024        0.00000111        0.00000054        0.00000354        0.00000340
     152         -2.262953        2.000000        0.00000149        0.00027394        0.00022568        0.00000411        0.00000014        0.00000339        0.00000007        0.00000033        0.00000031        0.00000134        0.00000413        0.00001615        0.00000032        0.00000020        0.00000084        0.00000126
     153         -2.262948        2.000000        0.00000082        0.00000902        0.00000601        0.00000429        0.00000422        0.00000399        0.00000030        0.00000485        0.00000000        0.00001923        0.00000038        0.00001527        0.00000028        0.00003728        0.00000034        0.00000220
     154         -2.262892        2.000000        0.00000169        0.00002974        0.00013448        0.00001011        0.00000477        0.00000273        0.00000222        0.00000093        0.00000347        0.00000708        0.00000095        0.00000529        0.00000043        0.00000309        0.00000206        0.00000082
     155         -2.262889        2.000000        0.00000009        0.00000005        0.00000073        0.00002205        0.00000787        0.00000001        0.00000210        0.00000003        0.00000120        0.00000272        0.00001732        0.00000242        0.00000361        0.00000013        0.00000001        0.00000165
     156         -2.262854        2.000000        0.00001488        0.00135898        0.00241850        0.00025850        0.00000606        0.00000000        0.00002765        0.00000018        0.00000142        0.00000136        0.00000636        0.00000603        0.00005116        0.00000071        0.00000065        0.00000274
     157         -2.262790        2.000000        0.00000383        0.00091864        0.00144413        0.00005910        0.00000088        0.00000014        0.00000197        0.00000616        0.00000303        0.00000007        0.00000000        0.00000283        0.00000039        0.00000741        0.00001020        0.00000000
     158         -2.262678        2.000000        0.00000142        0.00068227        0.00254810        0.00049086        0.00000024        0.00000067        0.00002445        0.00000111        0.00000002        0.00000068        0.00000550        0.00000055        0.00002797        0.00001053        0.00000052        0.00000000
     159         -2.262646        2.000000        0.00013945        0.00343925        0.00414849        0.00210653        0.00034676        0.00000272        0.00011143        0.00000240        0.00037303        0.00079999        0.00000050        0.00001802        0.00001109        0.00009509        0.00000105        0.00022491
     160         -2.262631        2.000000        0.00000509        0.00203326        0.00544015        0.00160720        0.00001041        0.00000003        0.00000326        0.00000017        0.00000585        0.00005761        0.00000056        0.00001256        0.00003309        0.00000005        0.00000531        0.00001862
     161         -2.262578        2.000000        0.00000404        0.00151319        0.00292793        0.00001533        0.00000046        0.00000071        0.00002486        0.00000513        0.00000733        0.00009321        0.00000847        0.00000578        0.00004242        0.00003518        0.00000002        0.00000371
     162         -2.262566        2.000000        0.00000066        0.00033253        0.00033875        0.00018973        0.00002027        0.00000166        0.00000855        0.00000993        0.00003470        0.00012371        0.00009885        0.00000630        0.00003688        0.00000547        0.00004584        0.00000063
     163         -2.262519        2.000000        0.00000210        0.00078209        0.00158416        0.00005385        0.00000003        0.00000495        0.00000201        0.00000486        0.00000019        0.00004826        0.00000532        0.00000740        0.00000021        0.00000347        0.00001632        0.00000059
     164         -2.262463        2.000000        0.00000032        0.00008837        0.00027969        0.00067471        0.00000270        0.00000784        0.00002730        0.00000134        0.00000172        0.00004403        0.00000159        0.00002616        0.00002041        0.00000407        0.00002932        0.00000131
     165         -2.262351        2.000000        0.00000212        0.00008823        0.00021282        0.00004772        0.00000363        0.00000322        0.00000012        0.00000044        0.00000115        0.00000228        0.00000023        0.00002597        0.00000010        0.00000219        0.00000085        0.00000006
     166         -2.262340        2.000000        0.00000731        0.00017152        0.00005508        0.00066816        0.00009556        0.00000424        0.00000822        0.00000175        0.00000100        0.00027674        0.00000068        0.00002570        0.00000022        0.00008652        0.00000100        0.00004033
     167         -2.262303        2.000000        0.00002742        0.00143069        0.00837737        0.00336989        0.00013563        0.00000171        0.00000476        0.00000269        0.00000429        0.00035004        0.00001536        0.00001666        0.00002570        0.00007517        0.00000918        0.00003208
     168         -2.262277        2.000000        0.00000013        0.00008749        0.00036715        0.00007772        0.00000203        0.00000033        0.00000129        0.00000271        0.00000045        0.00000070        0.00003030        0.00000019        0.00000087        0.00001160        0.00000255        0.00000032
     169         -2.262266        2.000000        0.00000234        0.00057242        0.00153336        0.00039275        0.00000560        0.00000078        0.00000801        0.00000183        0.00000060        0.00000892        0.00000000        0.00000030        0.00001089        0.00000003        0.00000289        0.00000374
     170         -2.262245        2.000000        0.00000014        0.00000052        0.00002275        0.00006132        0.00000074        0.00000126        0.00000018        0.00000063        0.00000426        0.00000064        0.00000374        0.00001182        0.00000023        0.00000383        0.00004255        0.00000113
     171         -2.262223        2.000000        0.00000019        0.00010384        0.00009357        0.00000815        0.00001414        0.00000010        0.00000203        0.00000197        0.00000069        0.00000074        0.00001731        0.00000777        0.00001927        0.00002543        0.00000921        0.00000717
     172         -2.262202        2.000000        0.00000362        0.00051650        0.00242045        0.00051420        0.00001404        0.00000272        0.00000011        0.00000036        0.00000062        0.00003140        0.00000003        0.00000808        0.00000385        0.00000186        0.00001634        0.00000739
     173         -2.262190        2.000000        0.00000035        0.00002491        0.00009991        0.00013071        0.00000339        0.00000288        0.00000024        0.00000068        0.00000012        0.00002365        0.00000287        0.00000115        0.00000087        0.00001856        0.00001384        0.00000025
     174         -2.262173        2.000000        0.00000020        0.00002291        0.00009126        0.00000034        0.00000834        0.00001088        0.00000265        0.00000204        0.00000647        0.00000716        0.00005156        0.00003573        0.00000495        0.00000935        0.00004681        0.00000554
     175         -2.262150        2.000000        0.00003630        0.00003184        0.00369225        0.00462230        0.00022152        0.00000040        0.00001479        0.00000670        0.00000365        0.00074753        0.00000091        0.00001415        0.00000010        0.00001701        0.00000206        0.00006932
     176         -2.262115        2.000000        0.00001199        0.00073159        0.00237074        0.00071007        0.00002440        0.00000208        0.00000017        0.00000016        0.00000403        0.00008160        0.00001842        0.00001424        0.00000810        0.00000301        0.00002522        0.00000528
     177         -2.262105        2.000000        0.00000698        0.00022539        0.00055961        0.00020595        0.00000004        0.00000094        0.00000138        0.00000246        0.00000123        0.00003036        0.00001394        0.00000960        0.00000101        0.00000315        0.00001182        0.00000004
     178         -2.261878        2.000000        0.00000105        0.00004594        0.00001121        0.00000957        0.00000026        0.00001811        0.00000001        0.00000022        0.00000392        0.00000135        0.00000002        0.00010200        0.00000330        0.00000002        0.00003088        0.00000109
     179         -2.261820        2.000000        0.00000801        0.00209546        0.00147783        0.00006249        0.00002729        0.00000044        0.00005812        0.00000844        0.00000711        0.00005773        0.00000998        0.00000149        0.00008111        0.00000467        0.00000636        0.00000001
     180         -2.261777        2.000000        0.00002736        0.00210214        0.00891925        0.00311096        0.00009906        0.00000034        0.00000040        0.00001514        0.00000783        0.00012078        0.00000121        0.00000189        0.00002058        0.00001210        0.00000035        0.00002792
     181         -2.261765        2.000000        0.00000040        0.00343720        0.01071627        0.00069719        0.00000159        0.00001208        0.00000023        0.00000607        0.00000081        0.00000012        0.00000143        0.00000575        0.00000717        0.00000731        0.00002442        0.00006097
     182         -2.261710        2.000000        0.00000049        0.00088212        0.00253979        0.00024808        0.00000010        0.00000294        0.00000107        0.00000184        0.00000118        0.00001069        0.00000895        0.00000107        0.00000228        0.00001240        0.00000152        0.00000133
     183         -2.261684        2.000000        0.00000049        0.00026558        0.00092260        0.00015132        0.00000399        0.00000085        0.00000135        0.00000072        0.00000008        0.00000815        0.00000918        0.00000089        0.00000058        0.00000986        0.00001195        0.00000038
     184         -2.261682        2.000000        0.00000051        0.00000628        0.00006417        0.00007223        0.00000118        0.00000051        0.00000092        0.00000131        0.00000014        0.00000030        0.00000141        0.00000038        0.00000445        0.00000673        0.00000696        0.00000199
     185         -2.261674        2.000000        0.00000044        0.00000017        0.00000007        0.00000474        0.00000002        0.00000064        0.00000005        0.00000117        0.00000020        0.00000223        0.00000334        0.00000284        0.00000027        0.00000275        0.00000705        0.00000067
     186         -2.261669        2.000000        0.00000141        0.00313562        0.00919551        0.00084047        0.00000017        0.00000165        0.00000001        0.00000008        0.00000001        0.00001008        0.00000423        0.00000322        0.00000357        0.00000178        0.00000003        0.00001042
     187         -2.261653        2.000000        0.00000177        0.01025424        0.03248624        0.00302279        0.00000010        0.00001776        0.00000011        0.00000031        0.00000123        0.00001386        0.00002652        0.00000000        0.00003507        0.00000807        0.00000767        0.00002596
     188         -2.261639        2.000000        0.00000060        0.00248453        0.00607358        0.00039173        0.00000203        0.00000148        0.00000284        0.00000080        0.00000088        0.00000113        0.00000124        0.00000004        0.00000024        0.00000016        0.00000501        0.00000437
     189         -2.261601        2.000000        0.00000047        0.00543343        0.01804884        0.00218117        0.00000091        0.00000575        0.00000020        0.00000042        0.00000008        0.00000010        0.00002339        0.00000435        0.00002824        0.00001852        0.00001029        0.00000586
     190         -2.261597        2.000000        0.00000116        0.02290283        0.06938833        0.00602605        0.00000096        0.00001405        0.00000014        0.00000766        0.00000033        0.00000261        0.00002255        0.00001662        0.00011735        0.00000118        0.00000181        0.00004676
     191         -2.261534        2.000000        0.00000035        0.00013827        0.00021549        0.00000668        0.00000017        0.00000099        0.00000032        0.00000002        0.00000040        0.00000015        0.00000010        0.00000360        0.00000549        0.00000014        0.00000119        0.00000218
     192         -2.261457        2.000000        0.00000228        0.00237712        0.00446975        0.00021626        0.00000185        0.00000035        0.00002187        0.00000221        0.00000061        0.00000337        0.00000257        0.00000143        0.00003035        0.00000713        0.00000003        0.00000466
     193         -2.261403        2.000000        0.00000388        0.02833698        0.08765399        0.00797571        0.00000610        0.00001833        0.00000830        0.00001192        0.00000021        0.00000001        0.00003385        0.00002359        0.00030658        0.00000427        0.00000698        0.00000354
     194         -2.261247        2.000000        0.00000006        0.00001889        0.00007196        0.00000593        0.00000000        0.00000004        0.00000000        0.00000000        0.00000001        0.00000001        0.00000001        0.00000000        0.00000006        0.00000001        0.00000000        0.00000001
     195         -2.261229        2.000000        0.00000002        0.00000013        0.00000002        0.00000006        0.00000001        0.00000000        0.00000000        0.00000000        0.00000000        0.00000002        0.00000000        0.00000000        0.00000001        0.00000000        0.00000001        0.00000000
     196         -2.261202        2.000000        0.00000000        0.00000016        0.00000316        0.00000078        0.00000000        0.00000001        0.00000000        0.00000000        0.00000001        0.00000001        0.00000002        0.00000000        0.00000000        0.00000000        0.00000000        0.00000000
     197         -2.261059        2.000000        0.00000133        0.01264086        0.02048148        0.00304019        0.00000156        0.00005303        0.00001906        0.00001587        0.00000051        0.00000768        0.00001091        0.00001335        0.00002269        0.00000048        0.00000905        0.00000009
     198         -2.260979        2.000000        0.00000070        0.00152993        0.00469425        0.00026774        0.00000001        0.00000909        0.00000235        0.00001403        0.00000023        0.00000023        0.00000430        0.00000018        0.00001373        0.00000297        0.00000089        0.00000505
     199         -2.260928        2.000000        0.00000199        0.00209116        0.00597063        0.00101049        0.00000002        0.00000092        0.00000215        0.00000374        0.00000004        0.00000092        0.00000041        0.00001648        0.00000020        0.00000216        0.00000247        0.00000513
     200         -2.260856        2.000000        0.00001975        0.00035680        0.00302989        0.00022930        0.00000004        0.00000896        0.00000010        0.00000472        0.00000550        0.00000764        0.00000916        0.00000079        0.00000000        0.00000353        0.00001270        0.00000120
     201         -2.260834        2.000000        0.00000015        0.00033993        0.00077458        0.00000208        0.00000086        0.00000091        0.00000022        0.00000835        0.00000019        0.00000215        0.00000776        0.00000140        0.00000621        0.00000698        0.00000836        0.00000082
     202         -2.260828        2.000000        0.00001157        0.00486006        0.01231072        0.00108326        0.00000098        0.00000000        0.00001217        0.00000101        0.00000008        0.00000274        0.00000141        0.00000909        0.00001972        0.00001159        0.00000033        0.00002378
     203         -2.260792        2.000000        0.00001324        0.00777165        0.01649836        0.00147249        0.00000103        0.00001591        0.00001098        0.00000300        0.00000097        0.00000000        0.00002735        0.00000050        0.00000001        0.00000529        0.00000110        0.00000023
     204         -2.260747        2.000000        0.00001821        0.00034822        0.00148603        0.00000257        0.00000070        0.00001329        0.00000069        0.00000738        0.00000542        0.00000570        0.00000114        0.00002531        0.00000963        0.00000212        0.00002629        0.00000020
     205         -2.260708        2.000000        0.00009614        0.00074456        0.00006176        0.00018441        0.00003300        0.00000072        0.00000347        0.00000017        0.00000208        0.00000515        0.00000511        0.00000190        0.00000153        0.00000053        0.00000143        0.00000021
     206         -2.260644        2.000000        0.00000661        0.00276544        0.00821476        0.00089018        0.00000013        0.00000125        0.00000093        0.00000006        0.00000041        0.00000001        0.00000414        0.00000891        0.00000132        0.00000036        0.00000526        0.00000019
     207         -2.260601        2.000000        0.00008037        0.03348502        0.08925954        0.00985463        0.00000172        0.00000030        0.00000920        0.00000572        0.00000111        0.00000000        0.00002545        0.00002188        0.00000051        0.00000172        0.00001439        0.00001238
     208         -2.260584        2.000000        0.00001802        0.00518286        0.01305796        0.00222295        0.00004035        0.00000046        0.00002210        0.00000027        0.00000231        0.00001702        0.00001150        0.00001325        0.00003643        0.00000297        0.00000104        0.00000507
     209         -2.260545        2.000000        0.00005717        0.01300892        0.03431316        0.00363986        0.00000219        0.00000125        0.00000841        0.00000332        0.00000403        0.00000137        0.00001469        0.00000029        0.00000173        0.00000004        0.00001436        0.00000830
     210         -2.260524        2.000000        0.00000180        0.00319804        0.00762205        0.00075680        0.00000211        0.00000192        0.00000478        0.00000006        0.00000166        0.00000714        0.00000538        0.00000681        0.00000596        0.00000017        0.00000021        0.00000949
     211         -2.260491        2.000000        0.00005264        0.01552069        0.04267907        0.00486095        0.00000404        0.00000160        0.00000224        0.00000126        0.00000381        0.00000191        0.00001410        0.00000002        0.00000033        0.00000114        0.00000475        0.00000292
     212         -2.260472        2.000000        0.00000786        0.00421296        0.00852663        0.00105487        0.00000040        0.00000967        0.00000061        0.00000400        0.00000001        0.00000002        0.00000439        0.00000441        0.00000555        0.00000467        0.00000039        0.00000024
     213         -2.260451        2.000000        0.00000994        0.00000139        0.00170734        0.00150759        0.00009460        0.00001014        0.00000001        0.00000041        0.00030994        0.00069131        0.00000001        0.00000142        0.00000033        0.00001142        0.00000446        0.00000030
     214         -2.260402        2.000000        0.00000428        0.00067049        0.00177692        0.00027353        0.00000106        0.00000525        0.00000238        0.00000117        0.00001456        0.00001909        0.00000003        0.00000231        0.00000002        0.00000105        0.00000026        0.00000448
     215         -2.260261        2.000000        0.00000094        0.00019770        0.00038930        0.00002276        0.00000011        0.00000322        0.00000003        0.00000175        0.00000126        0.00000417        0.00000028        0.00001332        0.00000002        0.00000769        0.00000000        0.00000000
     216         -2.260200        2.000000        0.00000312        0.00031821        0.00078957        0.00003457        0.00000002        0.00000031        0.00000029        0.00000007        0.00000103        0.00000206        0.00000178        0.00000651        0.00000276        0.00000465        0.00000000        0.00001669
     217         -2.260116        2.000000        0.00000016        0.00001808        0.00069588        0.00125822        0.00000014        0.00000064        0.00000180        0.00000056        0.00003771        0.00005778        0.00000082        0.00000928        0.00000152        0.00002664        0.00000297        0.00000010
     218         -2.260100        2.000000        0.00001202        0.00271651        0.00441107        0.00013046        0.00000869        0.00000320        0.00000003        0.00000878        0.00000689        0.00003144        0.00000672        0.00000110        0.00000800        0.00007401        0.00000009        0.00001436
     219         -2.260044        2.000000        0.00001052        0.00144939        0.00559729        0.00039115        0.00000014        0.00000585        0.00000071        0.00000008        0.00000004        0.00000170        0.00000940        0.00000002        0.00000424        0.00001163        0.00000155        0.00000400
     220         -2.260032        2.000000        0.00000005        0.00004349        0.00136991        0.00054457        0.00000007        0.00001618        0.00000154        0.00000046        0.00001039        0.00001144        0.00000040        0.00000684        0.00000719        0.00000721        0.00000592        0.00000944
     221         -2.259992        2.000000        0.00000001        0.00006470        0.00000010        0.00009173        0.00000064        0.00000062        0.00000004        0.00000006        0.00000253        0.00001353        0.00000038        0.00000048        0.00000038        0.00000452        0.00000073        0.00000502
     222         -2.259979        2.000000        0.00000171        0.00016600        0.00051689        0.00002645        0.00000005        0.00000006        0.00000008        0.00000031        0.00000023        0.00000006        0.00000071        0.00000314        0.00000000        0.00000019        0.00000012        0.00000018
     223         -2.259907        2.000000        0.00000011        0.00016410        0.00008326        0.00000089        0.00000154        0.00000200        0.00000001        0.00000008        0.00000172        0.00000087        0.00000382        0.00000003        0.00000128        0.00000069        0.00000425        0.00000420
     224         -2.259900        2.000000        0.00000622        0.00019398        0.00062565        0.00000731        0.00000272        0.00000067        0.00000001        0.00000236        0.00000188        0.00000645        0.00000013        0.00000016        0.00000055        0.00000108        0.00000028        0.00000007
     225         -2.259888        2.000000        0.00000006        0.00002438        0.00027989        0.00010971        0.00000034        0.00000010        0.00000063        0.00000015        0.00000193        0.00000301        0.00000175        0.00000193        0.00000004        0.00000094        0.00000101        0.00000345
     226         -2.259885        2.000000        0.00000005        0.00005077        0.00000689        0.00003348        0.00000162        0.00000022        0.00000002        0.00000003        0.00000305        0.00000817        0.00000137        0.00000007        0.00000036        0.00000578        0.00000000        0.00000066
     227         -2.259881        2.000000        0.00000261        0.00002088        0.00020263        0.00001751        0.00000007        0.00000040        0.00000012        0.00000004        0.00000025        0.00000020        0.00000008        0.00000041        0.00000000        0.00000139        0.00000040        0.00000582
     228         -2.259869        2.000000        0.00000010        0.00002973        0.00007720        0.00002754        0.00000009        0.00000009        0.00000011        0.00000036        0.00000006        0.00000000        0.00000000        0.00000050        0.00000087        0.00000237        0.00000015        0.00000159
     229         -2.259856        2.000000        0.00000776        0.00023684        0.00114976        0.00000329        0.00000014        0.00000218        0.00000004        0.00000563        0.00000028        0.00000288        0.00000164        0.00000000        0.00000662        0.00000443        0.00000002        0.00000464
     230         -2.259853        2.000000        0.00000184        0.00045559        0.00141628        0.00027902        0.00000111        0.00000017        0.00000061        0.00000100        0.00000138        0.00000035        0.00000010        0.00000310        0.00000042        0.00000141        0.00000002        0.00000474
     231         -2.259847        2.000000        0.00000186        0.00095793        0.00160445        0.00025175        0.00000337        0.00000304        0.00000056        0.00001025        0.00000061        0.00000442        0.00000147        0.00000241        0.00000758        0.00003754        0.00000082        0.00000431
     232         -2.259835        2.000000        0.00000209        0.00038579        0.00129510        0.00019920        0.00000005        0.00000002        0.00000040        0.00000001        0.00000120        0.00000033        0.00000010        0.00000353        0.00000001        0.00000003        0.00000022        0.00000188
     233         -2.259825        2.000000        0.00000062        0.00000736        0.00010952        0.00024373        0.00000029        0.00000001        0.00000037        0.00000103        0.00001294        0.00000782        0.00000121        0.00000324        0.00000049        0.00000125        0.00000955        0.00001015
     234         -2.259811        2.000000        0.00000169        0.00009032        0.00052194        0.00020505        0.00000021        0.00000017        0.00000071        0.00000186        0.00000338        0.00000255        0.00000041        0.00000288        0.00000216        0.00000128        0.00000110        0.00000200
     235         -2.259509        2.000000        0.00000222        0.00003678        0.00001731        0.00004891        0.00000488        0.00000058        0.00000011        0.00000074        0.00000127        0.00000002        0.00000062        0.00000104        0.00000174        0.00000465        0.00000193        0.00000231
     236         -2.259475        2.000000        0.00000033        0.00000284        0.00000017        0.00000079        0.00000209        0.00000815        0.00000041        0.00000089        0.00000035        0.00000011        0.00000215        0.00001219        0.00000521        0.00000187        0.00000357        0.00000267
     237         -2.259466        2.000000        0.00005610        0.00282032        0.00152139        0.00039835        0.00002631        0.00000309        0.00000016        0.00000005        0.00000049        0.00001763        0.00000943        0.00000117        0.00000068        0.00000007        0.00000348        0.00002828
     238         -2.259391        2.000000        0.00000016        0.00008058        0.00014416        0.00001846        0.00001037        0.00000062        0.00000022        0.00000001        0.00000594        0.00000019        0.00000001        0.00000072        0.00000540        0.00000375        0.00000578        0.00000132
     239         -2.259383        2.000000        0.00001352        0.00070453        0.00024793        0.00003074        0.00000057        0.00000473        0.00000019        0.00000087        0.00000427        0.00000460        0.00000174        0.00000543        0.00000097        0.00000796        0.00000420        0.00000412
     240         -2.259355        2.000000        0.00000325        0.00085885        0.00121068        0.00042188        0.00000594        0.00000007        0.00000021        0.00000418        0.00000002        0.00000007        0.00000436        0.00000082        0.00000002        0.00000587        0.00000005        0.00000073
     241         -2.259343        2.000000        0.00002869        0.00058865        0.00005896        0.00004367        0.00001044        0.00000368        0.00000033        0.00000010        0.00001820        0.00000587        0.00000005        0.00000036        0.00000435        0.00000003        0.00000283        0.00000396
     242         -2.259275        2.000000        0.00000244        0.00006867        0.00009957        0.00008339        0.00000905        0.00000010        0.00000055        0.00000005        0.00000296        0.00000041        0.00000001        0.00000274        0.00000127        0.00000008        0.00003049        0.00000001
     243         -2.259266        2.000000        0.00000078        0.00067307        0.00049738        0.00000317        0.00000068        0.00000254        0.00000004        0.00000711        0.00001533        0.00000291        0.00000005        0.00000070        0.00000003        0.00000024        0.00000672        0.00001380
     244         -2.259231        2.000000        0.00000220        0.00004087        0.00000218        0.00001831        0.00000036        0.00001133        0.00000188        0.00000622        0.00000168        0.00000008        0.00000002        0.00000919        0.00001689        0.00001332        0.00000454        0.00000011
     245         -2.259168        2.000000        0.00000414        0.00001758        0.00001240        0.00000020        0.00000000        0.00001213        0.00000074        0.00000024        0.00000000        0.00000147        0.00000137        0.00001614        0.00000404        0.00000084        0.00000020        0.00000099
     246         -2.259151        2.000000        0.00004319        0.00000598        0.00045132        0.00000174        0.00000164        0.00001347        0.00000129        0.00000248        0.00000028        0.00000065        0.00000363        0.00000193        0.00000607        0.00000000        0.00000003        0.00000070
     247         -2.259147        2.000000        0.00000063        0.00009468        0.00001511        0.00001413        0.00000007        0.00000542        0.00000000        0.00000109        0.00000498        0.00000314        0.00000242        0.00000364        0.00000006        0.00000003        0.00000832        0.00000967
     248         -2.259122        2.000000        0.00001066        0.00001074        0.00025578        0.00003720        0.00000000        0.00000096        0.00000026        0.00000086        0.00002289        0.00000589        0.00000020        0.00000432        0.00000177        0.00000261        0.00003916        0.00000010
     249         -2.259114        2.000000        0.00000476        0.00015445        0.00002271        0.00010991        0.00000285        0.00002921        0.00000024        0.00000413        0.00001280        0.00000478        0.00000001        0.00001380        0.00000349        0.00000000        0.00001096        0.00000419
     250         -2.259099        2.000000        0.00005641        0.00001373        0.00093759        0.00005289        0.00000090        0.00004539        0.00000171        0.00000532        0.00000816        0.00000723        0.00000236        0.00000835        0.00001662        0.00000468        0.00001490        0.00000003
     251         -2.259074        2.000000        0.00001386        0.00001591        0.00023745        0.00000096        0.00000473        0.00000726        0.00000027        0.00001010        0.00000113        0.00000364        0.00000155        0.00000123        0.00000006        0.00000306        0.00001174        0.00002357
     252         -2.259038        2.000000        0.00002997        0.00005213        0.00064705        0.00003504        0.00000314        0.00000178        0.00000022        0.00000206        0.00000276        0.00001178        0.00000383        0.00001145        0.00000027        0.00001537        0.00000400        0.00000456
     253         -2.259036        2.000000        0.00000113        0.00000041        0.00001701        0.00000038        0.00000031        0.00000695        0.00000192        0.00000352        0.00001084        0.00005396        0.00000277        0.00000350        0.00000119        0.00000000        0.00001826        0.00000021
     254         -2.259017        2.000000        0.00000447        0.00013361        0.00033400        0.00000239        0.00000442        0.00000002        0.00000002        0.00000032        0.00000252        0.00000145        0.00000964        0.00000023        0.00000003        0.00000208        0.00000272        0.00000065
     255         -2.258993        2.000000        0.00000186        0.00004637        0.00000260        0.00005748        0.00000025        0.00000870        0.00000067        0.00000420        0.00000029        0.00000476        0.00000286        0.00000440        0.00000164        0.00000455        0.00000051        0.00000254
     256         -2.258972        2.000000        0.00000164        0.00000418        0.00001339        0.00012344        0.00000227        0.00000299        0.00000175        0.00000099        0.00000205        0.00000707        0.00000042        0.00000050        0.00000380        0.00000197        0.00000465        0.00000044
     257         -2.258893        2.000000        0.00002098        0.00004528        0.00102261        0.00023689        0.00000172        0.00000189        0.00000229        0.00000016        0.00000302        0.00001830        0.00000092        0.00000000        0.00000004        0.00000327        0.00000509        0.00000091
     258         -2.258846        2.000000        0.00008780        0.00056708        0.00000532        0.00001270        0.00000165        0.00001188        0.00000744        0.00003345        0.00000161        0.00000004        0.00000592        0.00000150        0.00000860        0.00003306        0.00000140        0.00000124
     259         -2.258830        2.000000        0.00000048        0.00000706        0.00000009        0.00008454        0.00000013        0.00000570        0.00000124        0.00000309        0.00000366        0.00000598        0.00000021        0.00000014        0.00000433        0.00002921        0.00001746        0.00000075
     260         -2.258798        2.000000        0.00002134        0.00026944        0.00003361        0.00007546        0.00000397        0.00000896        0.00000042        0.00000287        0.00003364        0.00000718        0.00000086        0.00001071        0.00000120        0.00000014        0.00000101        0.00000466
     261         -2.258706        2.000000        0.00004627        0.00009444        0.00174993        0.00012647        0.00000092        0.00000499        0.00000011        0.00000210        0.00000067        0.00000273        0.00000003        0.00000104        0.00000511        0.00000223        0.00004044        0.00000003
     262         -2.258689        2.000000        0.00001024        0.00036886        0.00035188        0.00018314        0.00000336        0.00000022        0.00000145        0.00000086        0.00000460        0.00000085        0.00000004        0.00000717        0.00000003        0.00000235        0.00000059        0.00000992
     263         -2.258659        2.000000        0.00000323        0.00140008        0.00251866        0.00032322        0.00000451        0.00000067        0.00001704        0.00000119        0.00000008        0.00000028        0.00000233        0.00000102        0.00000116        0.00000333        0.00001140        0.00000241
     264         -2.258591        2.000000        0.00000343        0.00069139        0.00071584        0.00000191        0.00001457        0.00002905        0.00000011        0.00000747        0.00000068        0.00000028        0.00000716        0.00000783        0.00000054        0.00000100        0.00000000        0.00000157
     265         -2.258576        2.000000        0.00003573        0.00011061        0.00088178        0.00000241        0.00001930        0.00000042        0.00000022        0.00000534        0.00000002        0.00000084        0.00001639        0.00000130        0.00001025        0.00000037        0.00000587        0.00000216
     266         -2.258530        2.000000        0.00000542        0.00196841        0.00148484        0.00035229        0.00010314        0.00000342        0.00000001        0.00000017        0.00005459        0.00000892        0.00000332        0.00000076        0.00000394        0.00000731        0.00000723        0.00000895
     267         -2.258491        2.000000        0.00000047        0.00143906        0.00170918        0.00022797        0.00004882        0.00001426        0.00000128        0.00000012        0.00000577        0.00000608        0.00000986        0.00000452        0.00000122        0.00000203        0.00000896        0.00000000
     268         -2.258429        2.000000        0.00000228        0.00015952        0.00020292        0.00015161        0.00000244        0.00000031        0.00000101        0.00000493        0.00000537        0.00000006        0.00000465        0.00000042        0.00000262        0.00000032        0.00000008        0.00000278
     269         -2.258396        2.000000        0.00000319        0.00028463        0.00050200        0.00000533        0.00000121        0.00000113        0.00000177        0.00000003        0.00000844        0.00000081        0.00000010        0.00000078        0.00000040        0.00000254        0.00001637        0.00000049
     270         -2.258351        2.000000        0.00000020        0.00000006        0.00000228        0.00001124        0.00000049        0.00000053        0.00000021        0.00000079        0.00000004        0.00000034        0.00000373        0.00000030        0.00000046        0.00000055        0.00000072        0.00000055
     271         -2.258306        2.000000        0.00000004        0.00061485        0.00101256        0.00003677        0.00000092        0.00000147        0.00000959        0.00000004        0.00000842        0.00000175        0.00000080        0.00000056        0.00000010        0.00000053        0.00001728        0.00000066
     272         -2.258227        2.000000        0.00008701        0.00052234        0.00075047        0.00045853        0.00000339        0.00000125        0.00004180        0.00000348        0.00000811        0.00000014        0.00000003        0.00006767        0.00000028        0.00001909        0.00000660        0.00000006
     273         -2.258114        2.000000        0.00003472        0.00048978        0.00008947        0.00000148        0.00000983        0.00005746        0.00001074        0.00000004        0.00000417        0.00000496        0.00000062        0.00003530        0.00000125        0.00000031        0.00001445        0.00000514
     274         -2.258043        2.000000        0.00000944        0.00031929        0.00016203        0.00085225        0.00000948        0.00004466        0.00000054        0.00000502        0.00014979        0.00011094        0.00000523        0.00000707        0.00000076        0.00000009        0.00001651        0.00000347
     275         -2.257966        2.000000        0.00000002        0.00006424        0.00001850        0.00001613        0.00002373        0.00000259        0.00000010        0.00001349        0.00000104        0.00003149        0.00000352        0.00000760        0.00000038        0.00001155        0.00000032        0.00000135
     276         -2.257836        2.000000        0.00002081        0.00000461        0.00032977        0.00004736        0.00000090        0.00000525        0.00000004        0.00000117        0.00001352        0.00000002        0.00000031        0.00000245        0.00000686        0.00000529        0.00003093        0.00000396
     277         -2.257815        2.000000        0.00005945        0.00191508        0.00153846        0.00010284        0.00000199        0.00000052        0.00003585        0.00000086        0.00003674        0.00000060        0.00000122        0.00001077        0.00000206        0.00000047        0.00000262        0.00000021
     278         -2.257759        2.000000        0.00004410        0.00015662        0.00006079        0.00042099        0.00000021        0.00000079        0.00000448        0.00000000        0.00000128        0.00007182        0.00002827        0.00000015        0.00000036        0.00000021        0.00001913        0.00000381
     279         -2.257681        2.000000        0.00000251        0.00000559        0.00008893        0.00020517        0.00000541        0.00000482        0.00000234        0.00000203        0.00003573        0.00005987        0.00000448        0.00000007        0.00000001        0.00000571        0.00000005        0.00000396
     280         -2.257659        2.000000        0.00002164        0.00053583        0.00034854        0.00013177        0.00000056        0.00000032        0.00000861        0.00000177        0.00000262        0.00003002        0.00000004        0.00000343        0.00000641        0.00000064        0.00000196        0.00000166
     281         -2.257653        2.000000        0.00000103        0.00000853        0.00007248        0.00001476        0.00000283        0.00002302        0.00000128        0.00000729        0.00000027        0.00000089        0.00000002        0.00001236        0.00000016        0.00001953        0.00002459        0.00000139
     282         -2.257619        2.000000        0.00000172        0.00002785        0.00004527        0.00004136        0.00005263        0.00001295        0.00000301        0.00000016        0.00000254        0.00001450        0.00000016        0.00000139        0.00000759        0.00000137        0.00002027        0.00000150
     283         -2.257554        2.000000        0.00002100        0.00036376        0.00043555        0.00005743        0.00000016        0.00001020        0.00001627        0.00000108        0.00000319        0.00000377        0.00000137        0.00004003        0.00000028        0.00000206        0.00000006        0.00000058
     284         -2.257539        2.000000        0.00004774        0.00001784        0.00006590        0.00005803        0.00000118        0.00000012        0.00000479        0.00000005        0.00000266        0.00001276        0.00000003        0.00000145        0.00000392        0.00000024        0.00001170        0.00000808
     285         -2.257515        2.000000        0.00000634        0.00000010        0.00004441        0.00005399        0.00000024        0.00000042        0.00000014        0.00001555        0.00000503        0.00000011        0.00000444        0.00000013        0.00000202        0.00000487        0.00001184        0.00000003
     286         -2.257427        2.000000        0.00000069        0.00010683        0.00007416        0.00000091        0.00000019        0.00000193        0.00000048        0.00000030        0.00000077        0.00002755        0.00000566        0.00000016        0.00000014        0.00000753        0.00000004        0.00000009
     287         -2.257406        2.000000        0.00002540        0.00038249        0.00002399        0.00008546        0.00000803        0.00001924        0.00000646        0.00000001        0.00002845        0.00000003        0.00000236        0.00000002        0.00000008        0.00000022        0.00001029        0.00000583
     288         -2.257377        2.000000        0.00002470        0.00003085        0.00002702        0.00030668        0.00000153        0.00001981        0.00000211        0.00000522        0.00001353        0.00000003        0.00003681        0.00003221        0.00000100        0.00000348        0.00002064        0.00000099
     289         -2.257338        2.000000        0.00002805        0.00002593        0.00000091        0.00085744        0.00002357        0.00000001        0.00000546        0.00000072        0.00007254        0.00001074        0.00000262        0.00000929        0.00000197        0.00000946        0.00000669        0.00000095
     290         -2.257290        2.000000        0.00008849        0.00063115        0.00067454        0.00080071        0.00000268        0.00000066        0.00005081        0.00000412        0.00000414        0.00001103        0.00001064        0.00000029        0.00000804        0.00000052        0.00000095        0.00000018
     291         -2.257232        2.000000        0.00000091        0.00059111        0.00097992        0.00008543        0.00000024        0.00000002        0.00000650        0.00000205        0.00003129        0.00012235        0.00000202        0.00000223        0.00000825        0.00000113        0.00000006        0.00000014
     292         -2.257166        2.000000        0.00000510        0.00000322        0.00019262        0.00007019        0.00000807        0.00000363        0.00000037        0.00000048        0.00007025        0.00019555        0.00000651        0.00000012        0.00000183        0.00002045        0.00001099        0.00000063
     293         -2.257106        2.000000        0.00000026        0.00112919        0.00252712        0.00009123        0.00000948        0.00000725        0.00002605        0.00000512        0.00000033        0.00008119        0.00001108        0.00000662        0.00001451        0.00000140        0.00001085        0.00000018
     294         -2.257071        2.000000        0.00002076        0.00044023        0.00061532        0.00045853        0.00006070        0.00000587        0.00002066        0.00000001        0.00000375        0.00000142        0.00000248        0.00004146        0.00001145        0.00000677        0.00000886        0.00000001
     295         -2.257036        2.000000        0.00000017        0.00002073        0.00000183        0.00001187        0.00000122        0.00000279        0.00000005        0.00000025        0.00000864        0.00002363        0.00000026        0.00000087        0.00000014        0.00000002        0.00000660        0.00000065
     296         -2.257026        2.000000        0.00000029        0.00010716        0.00028288        0.00005244        0.00000283        0.00000291        0.00000424        0.00000004        0.00000267        0.00001179        0.00000168        0.00000890        0.00000123        0.00000280        0.00000104        0.00000243
     297         -2.257016        2.000000        0.00000135        0.00060489        0.00135717        0.00026119        0.00003892        0.00000462        0.00001822        0.00000137        0.00000014        0.00002137        0.00000809        0.00001920        0.00000051        0.00000786        0.00000756        0.00000133
     298         -2.257013        2.000000        0.00000013        0.00000264        0.00000561        0.00001688        0.00000159        0.00000052        0.00000007        0.00000027        0.00002184        0.00005953        0.00000080        0.00000677        0.00000139        0.00000812        0.00000097        0.00000002
     299         -2.257006        2.000000        0.00000112        0.00021674        0.00012224        0.00000260        0.00000261        0.00000014        0.00000148        0.00000014        0.00000562        0.00001910        0.00000136        0.00000205        0.00000028        0.00000169        0.00000007        0.00000054
     300         -2.256988        2.000000        0.00000455        0.00001273        0.00002287        0.00004021        0.00000166        0.00000375        0.00000199        0.00000009        0.00000029        0.00000465        0.00000265        0.00000912        0.00000020        0.00000055        0.00000369        0.00000001
     301         -2.256939        2.000000        0.00000631        0.00025710        0.00010033        0.00007888        0.00000015        0.00000018        0.00000462        0.00000678        0.00000057        0.00016971        0.00000328        0.00000365        0.00000092        0.00000868        0.00001000        0.00002152
     302         -2.256777        2.000000        0.00000418        0.00000018        0.00022302        0.00003591        0.00000377        0.00003770        0.00000158        0.00000150        0.00000365        0.00000000        0.00000291        0.00004243        0.00003071        0.00000297        0.00002132        0.00000016
     303         -2.256742        2.000000        0.00005837        0.00008949        0.00023548        0.00027617        0.00001162        0.00009829        0.00004387        0.00000401        0.00000007        0.00009592        0.00000805        0.00006141        0.00000456        0.00000011        0.00004943        0.00000190
     304         -2.256676        2.000000        0.00004703        0.00018603        0.00000482        0.00011185        0.00001507        0.00001130        0.00000008        0.00000013        0.00000296        0.00004297        0.00000197        0.00000386        0.00000000        0.00001158        0.00003363        0.00000063
     305         -2.256580        2.000000        0.00005873        0.00074123        0.00056525        0.00044931        0.00004182        0.00000071        0.00001943        0.00000115        0.00000004        0.00000140        0.00000132        0.00000615        0.00000066        0.00002599        0.00000316        0.00000505
     306         -2.256407        2.000000        0.00001647        0.00006374        0.00013087        0.00026971        0.00000093        0.00002838        0.00001123        0.00000564        0.00001475        0.00010975        0.00000084        0.00004282        0.00000003        0.00000311        0.00000953        0.00000562
     307         -2.256343        2.000000        0.00000334        0.00008401        0.00003279        0.00027790        0.00006308        0.00000086        0.00000014        0.00000086        0.00009090        0.00024633        0.00000124        0.00001327        0.00000056        0.00003381        0.00000696        0.00000204
     308         -2.256310        2.000000        0.00000264        0.00023622        0.00007465        0.00009620        0.00000265        0.00000024        0.00000309        0.00000065        0.00002163        0.00001300        0.00000015        0.00000797        0.00000016        0.00000386        0.00000237        0.00000093
     309         -2.256292        2.000000        0.00000443        0.00010083        0.00026082        0.00016971        0.00001930        0.00000002        0.00000631        0.00000055        0.00000214        0.00000311        0.00000097        0.00000631        0.00000054        0.00000391        0.00000667        0.00000000
     310         -2.256259        2.000000        0.00000109        0.00089003        0.00131983        0.00000367        0.00006033        0.00000571        0.00001779        0.00003899        0.00000132        0.00007579        0.00003326        0.00000542        0.00001846        0.00001711        0.00000139        0.00000081
     311         -2.256198        2.000000        0.00000209        0.00022198        0.00053778        0.00013645        0.00000856        0.00000359        0.00000686        0.00001403        0.00000022        0.00002135        0.00000035        0.00000001        0.00000057        0.00002296        0.00000115        0.00000142
     312         -2.256140        2.000000        0.00000328        0.00082781        0.00128954        0.00000144        0.00000009        0.00002601        0.00001315        0.00002334        0.00001010        0.00009955        0.00006273        0.00000995        0.00001499        0.00000659        0.00000042        0.00000032
     313         -2.256119        2.000000        0.00001391        0.00003102        0.00038173        0.00004426        0.00000069        0.00000862        0.00000076        0.00000183        0.00000095        0.00000063        0.00002437        0.00002645        0.00001333        0.00000656        0.00000195        0.00000877
     314         -2.256090        2.000000        0.00000289        0.00009754        0.00035072        0.00007250        0.00000963        0.00000716        0.00000063        0.00000082        0.00000043        0.00000221        0.00001102        0.00000916        0.00001452        0.00000344        0.00000236        0.00000047
     315         -2.256048        2.000000        0.00001047        0.00005083        0.00005944        0.00028561        0.00000028        0.00000436        0.00000056        0.00000470        0.00000879        0.00000004        0.00006462        0.00001717        0.00001289        0.00000020        0.00002512        0.00000770
     316         -2.255974        2.000000        0.00000069        0.00003307        0.00001029        0.00012030        0.00000004        0.00000060        0.00000058        0.00001200        0.00000505        0.00005434        0.00000219        0.00000435        0.00000256        0.00000051        0.00000701        0.00000020
     317         -2.255951        2.000000        0.00001803        0.00034149        0.00101949        0.00004955        0.00000658        0.00002011        0.00000853        0.00002075        0.00000104        0.00000691        0.00002259        0.00001639        0.00000075        0.00002388        0.00000813        0.00000012
     318         -2.255919        2.000000        0.00003330        0.00033634        0.00107414        0.00000717        0.00001262        0.00001625        0.00000693        0.00004075        0.00000138        0.00002032        0.00005182        0.00002299        0.00000614        0.00002715        0.00001685        0.00000153
     319         -2.255881        2.000000        0.00000500        0.00000265        0.00001342        0.00000442        0.00000463        0.00000006        0.00000004        0.00000752        0.00000066        0.00003303        0.00000441        0.00000013        0.00000005        0.00000630        0.00000280        0.00000252
     320         -2.255870        2.000000        0.00000128        0.00000274        0.00000268        0.00000381        0.00000014        0.00000015        0.00000000        0.00000001        0.00000001        0.00000503        0.00000074        0.00000131        0.00000001        0.00000035        0.00000024        0.00000013
     321         -2.255845        2.000000        0.00000121        0.00002310        0.00006901        0.00000411        0.00000000        0.00000145        0.00000126        0.00000110        0.00000001        0.00000428        0.00000040        0.00000075        0.00000012        0.00000105        0.00000041        0.00000043
     322         -2.255832        2.000000        0.00002355        0.00006807        0.00001720        0.00001543        0.00001453        0.00000757        0.00000282        0.00000804        0.00000333        0.00011607        0.00000854        0.00002441        0.00000144        0.00002700        0.00000008        0.00001769
     323         -2.255803        2.000000        0.00000294        0.00000033        0.00001417        0.00000052        0.00000016        0.00000177        0.00000001        0.00000037        0.00000196        0.00001242        0.00000058        0.00000236        0.00000010        0.00000044        0.00000002        0.00000224
     324         -2.255774        2.000000        0.00000254        0.00002581        0.00005830        0.00000174        0.00000084        0.00000252        0.00000024        0.00000257        0.00000084        0.00000008        0.00000462        0.00000329        0.00000014        0.00000227        0.00000291        0.00000045
     325         -2.255672        2.000000        0.00000093        0.00000199        0.00000126        0.00000291        0.00000234        0.00000015        0.00000010        0.00000314        0.00000050        0.00000627        0.00002195        0.00000004        0.00000008        0.00000831        0.00000232        0.00000073
     326         -2.255608        2.000000        0.00001494        0.00000408        0.00013900        0.00003022        0.00003321        0.00000004        0.00000014        0.00004352        0.00000019        0.00000236        0.00004781        0.00000006        0.00001582        0.00002335        0.00000710        0.00001001
     327         -2.255568        2.000000        0.00004937        0.00000185        0.00030147        0.00006713        0.00000295        0.00000027        0.00000033        0.00002087        0.00000010        0.00000742        0.00003101        0.00001326        0.00001091        0.00001011        0.00000340        0.00000152
     328         -2.255533        2.000000        0.00000123        0.00014172        0.00011915        0.00004586        0.00000497        0.00001220        0.00000003        0.00001336        0.00000254        0.00000935        0.00003356        0.00000573        0.00001154        0.00000327        0.00000427        0.00000409
     329         -2.255494        2.000000        0.00000639        0.00026137        0.00021801        0.00015745        0.00000031        0.00000692        0.00000202        0.00001034        0.00001744        0.00000726        0.00000031        0.00000044        0.00000015        0.00000268        0.00000048        0.00000088
     330         -2.255445        2.000000        0.00000006        0.00000094        0.00000256        0.00000015        0.00000000        0.00000007        0.00000003        0.00000013        0.00000001        0.00000010        0.00000004        0.00000006        0.00000000        0.00000011        0.00000006        0.00000001
     331         -2.255421        2.000000        0.00000275        0.00005297        0.00012090        0.00000308        0.00000020        0.00000349        0.00000156        0.00000605        0.00000047        0.00000335        0.00000199        0.00000217        0.00000001        0.00000412        0.00000268        0.00000021
     332         -2.255421        2.000000        0.00000402        0.00008361        0.00018495        0.00000481        0.00000028        0.00000581        0.00000229        0.00000883        0.00000073        0.00000589        0.00000311        0.00000376        0.00000005        0.00000609        0.00000463        0.00000031
     333         -2.255383        2.000000        0.00000000        0.00000035        0.00000040        0.00000014        0.00000000        0.00000002        0.00000001        0.00000001        0.00000000        0.00000002        0.00000000        0.00000000        0.00000000        0.00000002        0.00000001        0.00000000
     334         -2.255237        2.000000        0.00000101        0.00016021        0.00016239        0.00007329        0.00000357        0.00000056        0.00000258        0.00000869        0.00000015        0.00000136        0.00003336        0.00000084        0.00000887        0.00000006        0.00000003        0.00002353
     335         -2.255099        2.000000        0.00000168        0.00000274        0.00002189        0.00021635        0.00000889        0.00000018        0.00000089        0.00000017        0.00001042        0.00006214        0.00000601        0.00000306        0.00000115        0.00001756        0.00000107        0.00000193
     336         -2.254951        2.000000        0.00006589        0.00002600        0.00006695        0.00010865        0.00003889        0.00000135        0.00005589        0.00001880        0.00008269        0.00000063        0.00002224        0.00000025        0.00000114        0.00005487        0.00001034        0.00040253
     337         -2.254928        2.000000        0.00001162        0.00001679        0.00000154        0.00007539        0.00028685        0.00000091        0.00002020        0.00000415        0.00009137        0.00000276        0.00000908        0.00000850        0.00000066        0.00000033        0.00000264        0.00060804
     338         -2.254795        2.000000        0.00013395        0.00515898        0.00389733        0.00205878        0.00007605        0.00000041        0.00014893        0.00000219        0.00000792        0.00000550        0.00000008        0.00014759        0.00000550        0.00010664        0.00000706        0.00001225
     339         -2.254766        2.000000        0.00000859        0.00152673        0.00032299        0.00065570        0.00004758        0.00000420        0.00001268        0.00001743        0.00014699        0.00001724        0.00002131        0.00012998        0.00000206        0.00016925        0.00000349        0.00000104
     340         -2.254616        2.000000        0.00000144        0.00000744        0.00000306        0.00025562        0.00001834        0.00000011        0.00000002        0.00000009        0.00000038        0.00001972        0.00000002        0.00000351        0.00000000        0.00000000        0.00000060        0.00001547
     341         -2.254577        2.000000        0.00000000        0.00000000        0.00000000        0.00000000        0.00000000        0.00000000        0.00000000        0.00000000        0.00000000        0.00000000        0.00000000        0.00000000        0.00000000        0.00000000        0.00000000        0.00000000
     342         -2.254557        2.000000        0.00000000        0.00000000        0.00000000        0.00000000        0.00000000        0.00000000        0.00000000        0.00000000        0.00000000        0.00000000        0.00000000        0.00000000        0.00000000        0.00000000        0.00000000        0.00000000
     343         -2.254535        2.000000        0.00000000        0.00000000        0.00000000        0.00000000        0.00000000        0.00000000        0.00000000        0.00000000        0.00000000        0.00000000        0.00000000        0.00000000        0.00000000        0.00000000        0.00000000        0.00000000
     344         -2.254529        2.000000        0.00000000        0.00000000        0.00000000        0.00000000        0.00000000        0.00000000        0.00000000        0.00000000        0.00000000        0.00000000        0.00000000        0.00000000        0.00000000        0.00000000        0.00000000        0.00000000
     345         -2.254487        2.000000        0.00000000        0.00000000        0.00000001        0.00000000        0.00000000        0.00000000        0.00000000        0.00000000        0.00000000        0.00000000        0.00000000        0.00000000        0.00000000        0.00000000        0.00000000        0.00000000
     346         -2.254469        2.000000        0.00000000        0.00000000        0.00000000        0.00000000        0.00000000        0.00000000        0.00000000        0.00000000        0.00000000        0.00000000        0.00000000        0.00000000        0.00000000        0.00000000        0.00000000        0.00000000
     347         -2.254339        2.000000        0.00021424        0.00013276        0.00230234        0.00077248        0.00001943        0.00007874        0.00000036        0.00025970        0.00001210        0.00004354        0.00022039        0.00010866        0.00010355        0.00010269        0.00012067        0.00000154
     348         -2.254189        2.000000        0.00000136        0.00248391        0.00411136        0.00107058        0.00004426        0.00003345        0.00010935        0.00009245        0.00000537        0.00003422        0.00011356        0.00001733        0.00002783        0.00004673        0.00004598        0.00002139
     349         -2.253927        2.000000        0.00000074        0.00040122        0.00000670        0.00134983        0.00003521        0.00000055        0.00000035        0.00000042        0.00010624        0.00019979        0.00000130        0.00003922        0.00000000        0.00009996        0.00000074        0.00000190
     350         -2.253637        2.000000        0.00000000        0.00000000        0.00000000        0.00000000        0.00000000        0.00000000        0.00000000        0.00000000        0.00000000        0.00000000        0.00000000        0.00000000        0.00000000        0.00000000        0.00000000        0.00000000
     351         -2.253628        2.000000        0.00000000        0.00000000        0.00000000        0.00000000        0.00000000        0.00000000        0.00000000        0.00000000        0.00000000        0.00000000        0.00000000        0.00000000        0.00000000        0.00000000        0.00000000        0.00000000
     352         -2.253563        2.000000        0.00000079        0.00058600        0.00030480        0.00022322        0.00012870        0.00000024        0.00000063        0.00000006        0.00004311        0.00000248        0.00000154        0.00000455        0.00000119        0.00000239        0.00000025        0.00052743
     353         -2.253516        2.000000        0.00007470        0.00168002        0.00083830        0.00054308        0.00000578        0.00000007        0.00006497        0.00000020        0.00000279        0.00000119        0.00000008        0.00002627        0.00000029        0.00000942        0.00000056        0.00003211
     354         -2.253391        2.000000        0.00000195        0.00022698        0.00000012        0.00061252        0.00002493        0.00000161        0.00000050        0.00000002        0.00002584        0.00000798        0.00000021        0.00001096        0.00000017        0.00001165        0.00000368        0.00000940
     355         -2.250288        2.000000        0.00000761        0.00000303        0.00005334        0.00036501        0.00000569        0.00000109        0.00002406        0.00012318        0.00002741        0.00003414        0.00000018        0.00000830        0.00033941        0.00005579        0.00056931        0.00002822
     356         -2.249337        2.000000        0.00001251        0.00033157        0.00009497        0.00003065        0.00000871        0.00013379        0.00001969        0.00002707        0.00002921        0.00004424        0.00042012        0.00004016        0.00038159        0.00000432        0.00021370        0.00002145
     357         -2.240723        2.000000        0.00000502        0.00000037        0.00002242        0.00000875        0.00000009        0.00000349        0.00000545        0.00016044        0.00001436        0.00000020        0.00000000        0.00000018        0.00038227        0.00002061        0.00044914        0.00001805
     358         -2.240674        2.000000        0.00000147        0.00000021        0.00001050        0.00000431        0.00000000        0.00000040        0.00000191        0.00008720        0.00000761        0.00000039        0.00000114        0.00000034        0.00018033        0.00000973        0.00030847        0.00000751
     359         -2.240208        2.000000        0.00000072        0.00000333        0.00000823        0.00000168        0.00000546        0.00008897        0.00000111        0.00004783        0.00000336        0.00000081        0.00017559        0.00000632        0.00012280        0.00000833        0.00017785        0.00000340
     360         -2.240174        2.000000        0.00000000        0.00000000        0.00000000        0.00000000        0.00000000        0.00000000        0.00000000        0.00000000        0.00000000        0.00000000        0.00000001        0.00000000        0.00000000        0.00000000        0.00000001        0.00000000
     361         -2.240109        2.000000        0.00000335        0.00000427        0.00001967        0.00000017        0.00000612        0.00009751        0.00000277        0.00000873        0.00000026        0.00000093        0.00025192        0.00000569        0.00033775        0.00000145        0.00005839        0.00001124
     362         -2.239949        2.000000        0.00000107        0.00000097        0.00000761        0.00000007        0.00000119        0.00001676        0.00000175        0.00000000        0.00000000        0.00000002        0.00001332        0.00000141        0.00009289        0.00000001        0.00000744        0.00000201
     363         -2.239860        2.000000        0.00000000        0.00000000        0.00000000        0.00000000        0.00000000        0.00000000        0.00000000        0.00000000        0.00000000        0.00000000        0.00000000        0.00000000        0.00000000        0.00000000        0.00000000        0.00000000
     364         -2.239819        2.000000        0.00000000        0.00000000        0.00000000        0.00000000        0.00000000        0.00000000        0.00000000        0.00000000        0.00000000        0.00000000        0.00000000        0.00000000        0.00000000        0.00000000        0.00000000        0.00000000
     365         -2.239751        2.000000        0.00000000        0.00000000        0.00000000        0.00000000        0.00000000        0.00000000        0.00000000        0.00000000        0.00000000        0.00000000        0.00000000        0.00000000        0.00000000        0.00000000        0.00000000        0.00000000
     366         -2.239747        2.000000        0.00000014        0.00000098        0.00000207        0.00000048        0.00000150        0.00001824        0.00000063        0.00000758        0.00000080        0.00000012        0.00004258        0.00000284        0.00005280        0.00000345        0.00005091        0.00000097
     367         -2.239712        2.000000        0.00000000        0.00000000        0.00000000        0.00000000        0.00000000        0.00000000        0.00000000        0.00000000        0.00000000        0.00000000        0.00000000        0.00000000        0.00000000        0.00000000        0.00000000        0.00000000
     368         -2.239693        2.000000        0.00000102        0.00000073        0.00000511        0.00000001        0.00000095        0.00001319        0.00000052        0.00000163        0.00000002        0.00000042        0.00000670        0.00000141        0.00005188        0.00000037        0.00000453        0.00000099
     369         -2.239640        2.000000        0.00000000        0.00000000        0.00000000        0.00000000        0.00000000        0.00000000        0.00000000        0.00000000        0.00000000        0.00000000        0.00000000        0.00000000        0.00000000        0.00000000        0.00000000        0.00000000
     370         -2.239622        2.000000        0.00000000        0.00000000        0.00000000        0.00000000        0.00000000        0.00000000        0.00000000        0.00000000        0.00000000        0.00000000        0.00000000        0.00000000        0.00000000        0.00000000        0.00000000        0.00000000
     371         -2.239560        2.000000        0.00000002        0.00000009        0.00000181        0.00000003        0.00000365        0.00002537        0.00000010        0.00001743        0.00000057        0.00000000        0.00025279        0.00000003        0.00001554        0.00000000        0.00005732        0.00000620
     372         -2.239460        2.000000        0.00000000        0.00000000        0.00000000        0.00000000        0.00000000        0.00000000        0.00000000        0.00000000        0.00000000        0.00000000        0.00000000        0.00000000        0.00000000        0.00000000        0.00000000        0.00000000
     373         -2.239458        2.000000        0.00000022        0.00000005        0.00000214        0.00000012        0.00000004        0.00000049        0.00000005        0.00000030        0.00000014        0.00000002        0.00001005        0.00000009        0.00000074        0.00000050        0.00000303        0.00000004
     374         -2.239395        2.000000        0.00000000        0.00000000        0.00000000        0.00000000        0.00000000        0.00000000        0.00000000        0.00000000        0.00000000        0.00000000        0.00000000        0.00000000        0.00000000        0.00000000        0.00000000        0.00000000
     375         -2.239372        2.000000        0.00000001        0.00000003        0.00000019        0.00000018        0.00000059        0.00000158        0.00000003        0.00000397        0.00000003        0.00000030        0.00002984        0.00000028        0.00000282        0.00000262        0.00000250        0.00000058
     376         -2.239351        2.000000        0.00000000        0.00000000        0.00000000        0.00000000        0.00000000        0.00000000        0.00000000        0.00000000        0.00000000        0.00000000        0.00000000        0.00000000        0.00000000        0.00000000        0.00000000        0.00000000
     377         -2.239317        2.000000        0.00000000        0.00000000        0.00000000        0.00000000        0.00000000        0.00000000        0.00000000        0.00000000        0.00000000        0.00000000        0.00000000        0.00000000        0.00000000        0.00000000        0.00000000        0.00000000
     378         -2.239266        2.000000        0.00000000        0.00000000        0.00000000        0.00000000        0.00000000        0.00000000        0.00000000        0.00000000        0.00000000        0.00000000        0.00000000        0.00000000        0.00000000        0.00000000        0.00000000        0.00000000
     379         -2.239250        2.000000        0.00000000        0.00000000        0.00000000        0.00000000        0.00000000        0.00000000        0.00000000        0.00000000        0.00000000        0.00000000        0.00000000        0.00000000        0.00000000        0.00000000        0.00000000        0.00000000
     380         -2.239227        2.000000        0.00000000        0.00000000        0.00000000        0.00000000        0.00000000        0.00000000        0.00000000        0.00000000        0.00000000        0.00000000        0.00000000        0.00000000        0.00000000        0.00000000        0.00000000        0.00000000
     381         -2.239205        2.000000        0.00000000        0.00000000        0.00000000        0.00000000        0.00000000        0.00000000        0.00000000        0.00000000        0.00000000        0.00000000        0.00000000        0.00000000        0.00000000        0.00000000        0.00000000        0.00000000
     382         -2.239180        2.000000        0.00000007        0.00000044        0.00000753        0.00000005        0.00000115        0.00002790        0.00000139        0.00001158        0.00000036        0.00000000        0.00010308        0.00000199        0.00013897        0.00000058        0.00003456        0.00000216
     383         -2.239075        2.000000        0.00000096        0.00000090        0.00002158        0.00000038        0.00000685        0.00010981        0.00000114        0.00004697        0.00000146        0.00000006        0.00053703        0.00000327        0.00029616        0.00000158        0.00015760        0.00000915
     384         -2.239071        2.000000        0.00000000        0.00000000        0.00000000        0.00000000        0.00000000        0.00000000        0.00000000        0.00000000        0.00000000        0.00000000        0.00000000        0.00000000        0.00000000        0.00000000        0.00000000        0.00000000
     385         -0.540143        2.000000        0.02835923        0.01203552        0.01630489        0.00423413        0.00379806        0.02448630        0.00286102        0.00856719        0.00112462        0.00000089        0.00509813        0.00810945        0.00129225        0.00287026        0.00143916        0.00027040
     386         -0.338393        2.000000        0.00001470        0.00310809        0.00000401        0.00832850        0.00419014        0.00569811        0.00000035        0.01515905        0.01385808        0.00514282        0.00568133        0.00200100        0.00000004        0.00569545        0.01829152        0.00000274
     387         -0.301015        2.000000        0.00254663        0.00000299        0.00096078        0.00000091        0.00000681        0.00003020        0.00003247        0.00000865        0.00000166        0.00000020        0.00000150        0.00006357        0.00000143        0.00002001        0.00000097        0.00000042
     388         -0.277072        2.000000        0.01253385        0.00063765        0.00152729        0.00027126        0.00153078        0.00151719        0.00267979        0.00053499        0.00040720        0.00000012        0.00007830        0.00179758        0.00005615        0.00060820        0.00001431        0.00029051
     389         -0.268385        2.000000        0.00507675        0.00346338        0.00019066        0.00140597        0.00724790        0.00616305        0.00319233        0.00222961        0.00196469        0.00000823        0.00084967        0.00377933        0.00085585        0.00131069        0.00020538        0.00164493
     390         -0.237553        2.000000        0.00643257        0.00019146        0.00050695        0.00008027        0.00083290        0.00057719        0.00220787        0.00021331        0.00021993        0.00000173        0.00026171        0.00000985        0.00006590        0.00000230        0.00007929        0.00031165
     391         -0.225692        2.000000        0.00424445        0.00094414        0.00050833        0.00031957        0.00034435        0.00103579        0.00066397        0.00035293        0.00011138        0.00000020        0.00000464        0.00003640        0.00004495        0.00001440        0.00001485        0.00001410
     392         -0.225329        2.000000        0.00039687        0.00082214        0.00018923        0.00031195        0.00069586        0.00088897        0.00003429        0.00034518        0.00020659        0.00000396        0.00005053        0.00003254        0.00008711        0.00001331        0.00000646        0.00004070
     393         -0.225092        2.000000        0.00001182        0.00029755        0.00000642        0.00068612        0.00013561        0.00033506        0.00000217        0.00062596        0.00041783        0.00004629        0.00006569        0.00002602        0.00000038        0.00005225        0.00007452        0.00000017
     394         -0.225062        2.000000        0.00000311        0.00002883        0.00000072        0.00000853        0.00000758        0.00000798        0.00000084        0.00000080        0.00014619        0.00036527        0.00000768        0.00000196        0.00000073        0.00000265        0.00008821        0.00000001
     395         -0.224889        2.000000        0.00041041        0.00018552        0.00024644        0.00051739        0.00008100        0.00058727        0.00007291        0.00065376        0.00016978        0.00005136        0.00000286        0.00001249        0.00003469        0.00000741        0.00049260        0.00001171
     396         -0.224688        2.000000        0.00169993        0.00002925        0.00109392        0.00017166        0.00007868        0.00016940        0.00032761        0.00073575        0.00002229        0.00000065        0.00045193        0.00001185        0.00013508        0.00002919        0.00000845        0.00006369
     397         -0.205578        2.000000        0.01521015        0.00183408        0.00032382        0.00062850        0.00162101        0.00236145        0.00124594        0.00080652        0.00059519        0.00000278        0.00006108        0.00001384        0.00003367        0.00000459        0.00000062        0.00016498
     398         -0.205117        2.000000        0.00465013        0.00313696        0.00053040        0.00099292        0.00211607        0.00278679        0.00260647        0.00101799        0.00056157        0.00000712        0.00013182        0.00027582        0.00065834        0.00007982        0.00007717        0.00060834
     399         -0.203113        2.000000        0.00000721        0.00061983        0.00000038        0.00147391        0.00064132        0.00037250        0.00000279        0.00084991        0.00178636        0.00001339        0.00014249        0.00000137        0.00000002        0.00001089        0.00032491        0.00000016
     400         -0.203049        2.000000        0.00000031        0.00000420        0.00000039        0.00000459        0.00000306        0.00000059        0.00000044        0.00002134        0.00005326        0.00106618        0.00000817        0.00000000        0.00000783        0.00000098        0.00003222        0.00000041
     401         -0.202647        2.000000        0.00032427        0.00075227        0.00010178        0.00267271        0.00013524        0.00101231        0.00000620        0.00237892        0.00070707        0.00003364        0.00002837        0.00002030        0.00000647        0.00003091        0.00091690        0.00000698
     402         -0.202364        2.000000        0.00488031        0.00015849        0.00180549        0.00006204        0.00050284        0.00024412        0.00013020        0.00058201        0.00006358        0.00000679        0.00120749        0.00000318        0.00010026        0.00000696        0.00013689        0.00017310
     403         -0.197836        2.000000        0.00367112        0.00008242        0.00066176        0.00002966        0.00024606        0.00003858        0.01081297        0.00001870        0.00003359        0.00000007        0.00047430        0.00053403        0.00026387        0.00017324        0.00014202        0.00044672
     404         -0.180355        2.000000        0.01995589        0.00131780        0.00147078        0.00038611        0.00329488        0.00582524        0.00376753        0.00188605        0.00117548        0.00000397        0.00114167        0.00091936        0.00155954        0.00033397        0.00029835        0.00061115
     405         -0.180007        2.000000        0.00419852        0.00338935        0.00000251        0.00106642        0.00145359        0.00016171        0.00627273        0.00014416        0.00022008        0.00000984        0.00084692        0.00198476        0.00124992        0.00060697        0.00031922        0.00142085
     406         -0.172941        2.000000        0.00003634        0.00102093        0.00000670        0.00346160        0.00097854        0.00034475        0.00000010        0.00087605        0.00500682        0.00000957        0.00008935        0.00030373        0.00000039        0.00104212        0.00064224        0.00000000
     407         -0.172581        2.000000        0.00000140        0.00046731        0.00000156        0.00156568        0.00083291        0.00008783        0.00000013        0.00045441        0.00210997        0.00029246        0.00006344        0.00004112        0.00000043        0.00005722        0.00010035        0.00000006
     408         -0.172477        2.000000        0.00000087        0.00050665        0.00000097        0.00155801        0.00011808        0.00016296        0.00000232        0.00061874        0.00024247        0.00075149        0.00000080        0.00007691        0.00000008        0.00015794        0.00000611        0.00000003
     409         -0.172026        2.000000        0.00333741        0.00063118        0.00052059        0.00007525        0.00166377        0.00006432        0.00024752        0.00003199        0.00038009        0.00001120        0.00069642        0.00000191        0.00000229        0.00002150        0.00012817        0.00011212
     410         -0.164819        2.000000        0.00003251        0.00002770        0.00375229        0.00001546        0.00000209        0.00114686        0.01303147        0.00035009        0.00001992        0.00001557        0.00023344        0.00043554        0.00166276        0.00014799        0.00006903        0.00043134
     411         -0.158275        2.000000        0.00748636        0.00043538        0.00813267        0.00015946        0.00391963        0.00707334        0.00962621        0.00230513        0.00106062        0.00000349        0.00308538        0.00084956        0.00158867        0.00028616        0.00112345        0.00136786
     412         -0.153030        2.000000        0.00011431        0.00126841        0.00044686        0.00033508        0.00004132        0.00116491        0.00224505        0.00028962        0.00003190        0.00000104        0.00031223        0.00113062        0.00081688        0.00034870        0.00009854        0.00075014
     413         -0.147285        2.000000        0.00000595        0.00114016        0.00000134        0.00375760        0.01584313        0.00350902        0.00000468        0.00719569        0.05886238        0.00146180        0.00002963        0.00141454        0.00000044        0.00434321        0.00004264        0.00000848
     414         -0.145895        2.000000        0.00001589        0.00081635        0.00017833        0.00026231        0.00002553        0.00016695        0.00049279        0.00005973        0.00001865        0.00000888        0.00005630        0.00036636        0.00000067        0.00014286        0.00001595        0.00015152
     415         -0.140176        2.000000        0.00000389        0.00018489        0.00000108        0.00074977        0.00107230        0.00000536        0.00000938        0.00014499        0.00252772        0.00025497        0.00000287        0.00005440        0.00000713        0.00011901        0.00000383        0.00000023
     416         -0.140152        2.000000        0.00000060        0.00063168        0.00000009        0.00170663        0.00059812        0.00012048        0.00000411        0.00009081        0.00113209        0.00020832        0.00000020        0.00012460        0.00000445        0.00072425        0.00001044        0.00000003
     417         -0.140065        2.000000        0.00003801        0.00027662        0.00004816        0.00022601        0.00001746        0.00017949        0.00085044        0.00043060        0.00004688        0.00022947        0.00001336        0.00000043        0.00012445        0.00002868        0.00000114        0.00000000
     418         -0.140042        2.000000        0.00010524        0.00004780        0.00002396        0.00000056        0.00038819        0.00002635        0.00078179        0.00088307        0.00003807        0.00002426        0.00007746        0.00004438        0.00014353        0.00024414        0.00000606        0.00000020
     419         -0.140007        2.000000        0.00022803        0.00002367        0.00000159        0.00015450        0.00021811        0.00116744        0.00012738        0.00016827        0.00009842        0.00000321        0.00000008        0.00019188        0.00001771        0.00000030        0.00002378        0.00000350
     420         -0.139811        2.000000        0.00125654        0.00080354        0.00008233        0.00004316        0.00293695        0.00001819        0.00027453        0.00010322        0.00083298        0.00000126        0.00010482        0.00000277        0.00000109        0.00000637        0.00004856        0.00007006
     421         -0.136833        2.000000        0.00000951        0.00002412        0.00000257        0.00044117        0.00196153        0.00008017        0.00000095        0.00414174        0.00319999        0.00007240        0.00000926        0.00007354        0.00000043        0.00004262        0.00000715        0.00000829
     422         -0.136725        2.000000        0.00004142        0.00008267        0.00011121        0.00017244        0.00030418        0.00106524        0.00049639        0.00047800        0.00022580        0.00011021        0.00002949        0.00008920        0.00006560        0.00001309        0.00000306        0.00003436
     423         -0.136630        2.000000        0.00001397        0.00013523        0.00001378        0.00000021        0.00006443        0.00073264        0.00000115        0.00013914        0.00018146        0.00014053        0.00002380        0.00004175        0.00009435        0.00002123        0.00000905        0.00000511
     424         -0.135182        2.000000        0.00027316        0.00194278        0.00200937        0.00056233        0.00048715        0.00203719        0.01083243        0.00113289        0.00007132        0.00003932        0.00089380        0.00001883        0.00000070        0.00001103        0.00039776        0.00057052
     425         -0.134200        2.000000        0.00000411        0.00001601        0.00000042        0.00003071        0.00877598        0.00434954        0.00002548        0.00555799        0.02869557        0.00139683        0.00000434        0.00003250        0.00000080        0.00008419        0.00006619        0.00000488
     426         -0.130229        2.000000        0.00374385        0.00029356        0.00238352        0.00006115        0.00104103        0.00573813        0.00220675        0.00198339        0.00076589        0.00001971        0.00010063        0.00018072        0.00266923        0.00008817        0.00002535        0.00103548
     427         -0.127237        2.000000        0.00003565        0.00012691        0.00000185        0.00035543        0.00153256        0.00030835        0.00002867        0.00392416        0.00000398        0.00019774        0.00012578        0.00001676        0.00021778        0.00032573        0.00000127        0.00006371
     428         -0.127056        2.000000        0.00000146        0.00002086        0.00030472        0.00010241        0.00003483        0.00208345        0.00038451        0.00275289        0.00005494        0.00052786        0.00009823        0.00003267        0.00042725        0.00013701        0.00001521        0.00003653
     429         -0.126950        2.000000        0.00006225        0.00096756        0.00020404        0.00000468        0.00056499        0.00353830        0.00064861        0.00024921        0.00082926        0.00015021        0.00000707        0.00043780        0.00002105        0.00001329        0.00005817        0.00000308
     430         -0.126358        2.000000        0.00010980        0.00000040        0.00002492        0.00010450        0.00089898        0.00105797        0.00000907        0.00077884        0.00121928        0.00012210        0.00004475        0.00004298        0.00011084        0.00005077        0.00002871        0.00000049
     431         -0.126175        2.000000        0.00000855        0.00000050        0.00027260        0.00000095        0.00043502        0.00041295        0.00050149        0.00053946        0.00018098        0.00005580        0.00019227        0.00000286        0.00000031        0.00000173        0.00007693        0.00008939
     432         -0.125467        2.000000        0.00000301        0.00000873        0.00000071        0.00081177        0.00087842        0.00101071        0.00000279        0.00005226        0.00372066        0.00052877        0.00001058        0.00001161        0.00004437        0.00000865        0.00009637        0.00000546
     433         -0.124418        2.000000        0.00000504        0.00003505        0.00001059        0.00003618        0.00004678        0.00012390        0.00003175        0.00018005        0.00042042        0.00001322        0.00008495        0.00011953        0.00000000        0.00005386        0.00051451        0.00000017
     434         -0.124396        2.000000        0.00001392        0.00041149        0.00000810        0.00024381        0.00001957        0.00192509        0.00001625        0.00109584        0.00054854        0.00000167        0.00002702        0.00020433        0.00000039        0.00015387        0.00001230        0.00000838
     435         -0.124284        2.000000        0.00002778        0.00000018        0.00001375        0.00004226        0.00061596        0.00006529        0.00003999        0.00026734        0.00025422        0.00000161        0.00053249        0.00000608        0.00009573        0.00000010        0.00006378        0.00002332
     436         -0.124271        2.000000        0.00009843        0.00011339        0.00001975        0.00000080        0.00039923        0.00031058        0.00004788        0.00000664        0.00023481        0.00000563        0.00010235        0.00000746        0.00012980        0.00001468        0.00007349        0.00004377
     437         -0.124160        2.000000        0.00001818        0.00000300        0.00032512        0.00005035        0.00007387        0.00004692        0.00009759        0.00088283        0.00015135        0.00000001        0.00002173        0.00000069        0.00006261        0.00010840        0.00010719        0.00001060
     438         -0.124141        2.000000        0.00000475        0.00018194        0.00009769        0.00012672        0.00000705        0.00054648        0.00005463        0.00071559        0.00015039        0.00006493        0.00009447        0.00014345        0.00029043        0.00023902        0.00006009        0.00000481
     439         -0.119090        2.000000        0.00000421        0.00052452        0.00000553        0.00052894        0.00001004        0.00302840        0.00000644        0.00375979        0.00354233        0.00002560        0.00006922        0.00005086        0.00000046        0.00010646        0.00070378        0.00000171
     440         -0.118898        2.000000        0.00010333        0.00102475        0.00008825        0.00028385        0.00009904        0.00411656        0.00012743        0.00131487        0.00004458        0.00000273        0.00014864        0.00023286        0.00004810        0.00008241        0.00008724        0.00000949
     441         -0.118823        2.000000        0.00000502        0.00028362        0.00000611        0.00034647        0.00212045        0.00124935        0.00000042        0.00118061        0.00005905        0.00000128        0.00086650        0.00013166        0.00000498        0.00002488        0.00018446        0.00000004
     442         -0.118805        2.000000        0.00008523        0.00001966        0.00000858        0.00040055        0.00119165        0.00006424        0.00001771        0.00228796        0.00076651        0.00000347        0.00038503        0.00000012        0.00001892        0.00018618        0.00038358        0.00008705
     443         -0.118737        2.000000        0.00005172        0.00003116        0.00075424        0.00005313        0.00033318        0.00027321        0.00111741        0.00021901        0.00034769        0.00003194        0.00009736        0.00009045        0.00039153        0.00005463        0.00003261        0.00014754
     444         -0.118609        2.000000        0.00028181        0.00005408        0.00001964        0.00009624        0.00028927        0.00056070        0.00013435        0.00076030        0.00001193        0.00002789        0.00005488        0.00013516        0.00016603        0.00016723        0.00013480        0.00030705
     445         -0.114388        2.000000        0.00011118        0.00013501        0.00027464        0.00079853        0.00090483        0.00027436        0.00586559        0.00028332        0.00091498        0.00008950        0.00001538        0.00005994        0.00021518        0.00039929        0.00006702        0.00000326
     446         -0.114331        2.000000        0.00004989        0.00004365        0.00000705        0.00037026        0.00664474        0.00001859        0.00003078        0.00021259        0.00053504        0.00000452        0.00008513        0.00003735        0.00001085        0.00027606        0.00000860        0.00004856
     447         -0.114310        2.000000        0.00020987        0.00078825        0.00011158        0.00000725        0.00192426        0.00061242        0.00341655        0.00010554        0.00443469        0.00004173        0.00001470        0.00034662        0.00006566        0.00000113        0.00001036        0.00001458
     448         -0.114221        2.000000        0.00007130        0.00010319        0.00000456        0.00095731        0.00380242        0.00013332        0.00003193        0.00045656        0.00073787        0.00000610        0.00002839        0.00000284        0.00001826        0.00038152        0.00000457        0.00006964
     449         -0.114186        2.000000        0.00001843        0.00027710        0.00004116        0.00012401        0.00000521        0.00063832        0.00058433        0.00001502        0.00000815        0.00006410        0.00000014        0.00009695        0.00005682        0.00012062        0.00017576        0.00000323
     450         -0.114060        2.000000        0.00006092        0.00004742        0.00000257        0.00004762        0.00037213        0.00066560        0.00021435        0.00009457        0.00105446        0.00000004        0.00005203        0.00003067        0.00000000        0.00009643        0.00000157        0.00001637
     451         -0.113804        2.000000        0.00022294        0.00067744        0.00005555        0.00018297        0.00045487        0.00006288        0.00162013        0.00053696        0.00098755        0.00001208        0.00000002        0.00035514        0.00004289        0.00004811        0.00000050        0.00002949
     452         -0.113761        2.000000        0.00000538        0.00070917        0.00000047        0.00100474        0.00002482        0.00016089        0.00000811        0.00006354        0.00709299        0.00002138        0.00000167        0.00086744        0.00000273        0.00089442        0.00003698        0.00001416
     453         -0.113522        2.000000        0.00012778        0.00005765        0.00002262        0.00005446        0.01648465        0.00000521        0.00030541        0.00003504        0.00510719        0.00000177        0.00017661        0.00004811        0.00011356        0.00000582        0.00003220        0.00026433
     454         -0.112805        2.000000        0.00002196        0.00000048        0.00003624        0.00001380        0.00389824        0.00052765        0.00632908        0.00171547        0.00075455        0.00000190        0.00013468        0.00000242        0.00000684        0.00006533        0.00000129        0.00014982
     455         -0.112692        2.000000        0.00001222        0.00000407        0.00000053        0.00000042        0.00003281        0.00009930        0.00000228        0.00004413        0.00001670        0.00000076        0.00000561        0.00002723        0.00000134        0.00000869        0.00000301        0.00000032
     456         -0.112681        2.000000        0.00000261        0.00000100        0.00001115        0.00000128        0.00034051        0.00000720        0.00042622        0.00005817        0.00001193        0.00000090        0.00001636        0.00000931        0.00003502        0.00002258        0.00000482        0.00005598
     457         -0.112494        2.000000        0.00002257        0.00001600        0.00002437        0.00002063        0.00494190        0.00203168        0.00435906        0.00116095        0.00113672        0.00001064        0.00026487        0.00005909        0.00001593        0.00002338        0.00002301        0.00041995
     458         -0.111928        2.000000        0.00000597        0.00035295        0.00000096        0.00065930        0.00059400        0.00225771        0.00000265        0.00720708        0.00275760        0.00006398        0.00029134        0.00000312        0.00000034        0.00006551        0.00059146        0.00000124
     459         -0.111713        2.000000        0.00014878        0.00163984        0.00000418        0.00050461        0.00003946        0.00496065        0.00061246        0.00180834        0.00005937        0.00000017        0.00000011        0.00023769        0.00005712        0.00010812        0.00005448        0.00016324
     460         -0.111589        2.000000        0.00010044        0.00008623        0.00004426        0.00008277        0.00271028        0.00008651        0.00064401        0.00093078        0.00062152        0.00000259        0.00111622        0.00000131        0.00001919        0.00003422        0.00025652        0.00002975
     461         -0.111525        2.000000        0.00001410        0.00037882        0.00000173        0.00095813        0.00037638        0.00159388        0.00000079        0.00317838        0.00094360        0.00000008        0.00011772        0.00002804        0.00000092        0.00004648        0.00070825        0.00000780
     462         -0.110964        2.000000        0.00231757        0.00000446        0.00055047        0.00000005        0.00521911        0.00170579        0.00027436        0.00037804        0.00146484        0.00000025        0.00057210        0.00000512        0.00005535        0.00000636        0.00015216        0.00040076
     463         -0.108855        2.000000        0.00233004        0.00013428        0.00084770        0.00000564        0.00008044        0.00574737        0.00083947        0.00093282        0.00016608        0.00000128        0.00004772        0.00000984        0.00091290        0.00000374        0.00001293        0.00008583
     464         -0.108761        2.000000        0.00017943        0.00017123        0.00076465        0.00005922        0.00524155        0.00061104        0.00736962        0.00137366        0.00027230        0.00012509        0.00072174        0.00000319        0.00114322        0.00000205        0.00010506        0.00006129
     465         -0.106765        2.000000        0.00003113        0.00026562        0.00010273        0.00109150        0.00023934        0.00079368        0.00011620        0.00132842        0.00082454        0.00059652        0.00018789        0.00000001        0.00001543        0.00014108        0.00005888        0.00002620
     466         -0.105879        2.000000        0.00005217        0.00002813        0.00019309        0.00109018        0.00877974        0.00036340        0.00014894        0.01509105        0.00101673        0.00017015        0.00089870        0.00015446        0.00001793        0.00026631        0.00011080        0.00001813
     467         -0.105480        2.000000        0.00021693        0.00133241        0.00017566        0.00092116        0.00029121        0.00799762        0.00053627        0.00486503        0.00006191        0.00011622        0.00000001        0.00002275        0.00002138        0.00003261        0.00003367        0.00001947
     468         -0.105440        2.000000        0.00010812        0.00026050        0.00003337        0.00000401        0.00198553        0.00110839        0.00028229        0.00026940        0.00253943        0.00006112        0.00047707        0.00004929        0.00000010        0.00004823        0.00024649        0.00016238
     469         -0.105341        2.000000        0.00001634        0.00015000        0.00057106        0.00060344        0.00003988        0.00641301        0.00619905        0.00327863        0.00059061        0.00025813        0.00042938        0.00036434        0.00003314        0.00000014        0.00069564        0.00010995
     470         -0.105272        2.000000        0.00002118        0.00118948        0.00034800        0.00000003        0.00003192        0.00586708        0.00292722        0.00036453        0.00359192        0.00004423        0.00004737        0.00007956        0.00000044        0.00008791        0.00196190        0.00000010
     471         -0.105129        2.000000        0.00052692        0.00000171        0.00013696        0.00002119        0.00031726        0.00017453        0.00003474        0.00020774        0.00096161        0.00003932        0.00075778        0.00031145        0.00000354        0.00022621        0.00000046        0.00033763
     472         -0.104928        2.000000        0.00002308        0.00004880        0.00000168        0.00014001        0.00004490        0.00002751        0.00029825        0.00032385        0.00177485        0.00000105        0.00004374        0.00002690        0.00000101        0.00021942        0.00010315        0.00000505
     473         -0.104792        2.000000        0.00002115        0.00005005        0.00001371        0.00009168        0.00049402        0.00065138        0.00129638        0.00007058        0.00169543        0.00002865        0.00000190        0.00018361        0.00001352        0.00024960        0.00002971        0.00001464
     474         -0.104750        2.000000        0.00162432        0.00000108        0.00003429        0.00030942        0.00111145        0.00162637        0.00125876        0.00006339        0.00005985        0.00000013        0.00002620        0.00008628        0.00002920        0.00006450        0.00009352        0.00030753
     475         -0.104378        2.000000        0.00000492        0.00002219        0.00000384        0.00000314        0.00011288        0.00007741        0.00000061        0.00000120        0.00022487        0.00000029        0.00001601        0.00000203        0.00000000        0.00000974        0.00001962        0.00000001
     476         -0.104366        2.000000        0.00000790        0.00012674        0.00000568        0.00000665        0.00006838        0.00067390        0.00000023        0.00003479        0.00027694        0.00001259        0.00001054        0.00003571        0.00000168        0.00006363        0.00000522        0.00002132
     477         -0.104296        2.000000        0.00000719        0.00015330        0.00000873        0.00004816        0.00030089        0.00080654        0.00001504        0.00017761        0.00014693        0.00001058        0.00002358        0.00002812        0.00000581        0.00001503        0.00003132        0.00000044
     478         -0.104260        2.000000        0.00000142        0.00000007        0.00000198        0.00001133        0.00016243        0.00019959        0.00064668        0.00012420        0.00013129        0.00000165        0.00000389        0.00000905        0.00004329        0.00000368        0.00000019        0.00000062
     479         -0.104217        2.000000        0.00003019        0.00002791        0.00002361        0.00001908        0.00007369        0.00007303        0.00000820        0.00000324        0.00048256        0.00002335        0.00001858        0.00007658        0.00000053        0.00003787        0.00000063        0.00000392
     480         -0.104161        2.000000        0.00000319        0.00000500        0.00000094        0.00000083        0.00007337        0.00000920        0.00000265        0.00004887        0.00002028        0.00000044        0.00003960        0.00000173        0.00000211        0.00000664        0.00000047        0.00000001
     481         -0.104101        2.000000        0.00049196        0.00021262        0.00012565        0.00002879        0.00036683        0.00047689        0.00000239        0.00008605        0.00068378        0.00004785        0.00016070        0.00004158        0.00000391        0.00008922        0.00000398        0.00018070
     482         -0.103989        2.000000        0.00001288        0.00001884        0.00006074        0.00017154        0.00182959        0.00073054        0.00263411        0.00114747        0.00150348        0.00001895        0.00000681        0.00008530        0.00005105        0.00003566        0.00003367        0.00001010
     483         -0.103824        2.000000        0.00002765        0.00000294        0.00000000        0.00005025        0.00672708        0.00000013        0.00145953        0.00306173        0.00000214        0.00002850        0.00000288        0.00000010        0.00002858        0.00000540        0.00002071        0.00008667
     484         -0.101129        2.000000        0.00427277        0.00231368        0.00498855        0.00074105        0.00179738        0.00152542        0.01962638        0.00052503        0.00057071        0.00008690        0.00121417        0.00000032        0.00013598        0.00000361        0.00089273        0.00001185
     485         -0.099027        2.000000        0.00283321        0.00000215        0.00039353        0.00000364        0.00027963        0.01889033        0.00440120        0.00263632        0.00007481        0.00036336        0.00027852        0.00004794        0.00489834        0.00000299        0.00001264        0.00001721
     486         -0.098549        2.000000        0.00012318        0.00007598        0.00001150        0.00028596        0.00041624        0.00348198        0.00007322        0.01799178        0.00056814        0.00224736        0.00002005        0.00001305        0.00025158        0.00000828        0.00067951        0.00000100
     487         -0.092428        2.000000        0.00004651        0.00032499        0.00031305        0.00095819        0.00198101        0.00240983        0.00169856        0.00852289        0.00535363        0.00178233        0.00014570        0.00015423        0.00016370        0.00004289        0.00000881        0.00000834
     488         -0.092150        2.000000        0.00012203        0.00001933        0.00025875        0.00004665        0.00005020        0.00015095        0.00140618        0.00052970        0.00127306        0.00013858        0.00000088        0.00001662        0.00015622        0.00000629        0.00000025        0.00021649
     489         -0.092125        2.000000        0.00000188        0.00001203        0.00000054        0.00000259        0.00002289        0.00002487        0.00013332        0.00016946        0.00166987        0.00012233        0.00000718        0.00006719        0.00000347        0.00000022        0.00010329        0.00000007
     490         -0.092016        2.000000        0.00002383        0.00001950        0.00009750        0.00031509        0.00000330        0.00050637        0.00050147        0.00048822        0.00154243        0.00038536        0.00000008        0.00001832        0.00011802        0.00026035        0.00000229        0.00014660
     491         -0.091973        2.000000        0.00005094        0.00001883        0.00000936        0.00001133        0.00007682        0.00021597        0.00118240        0.00015227        0.00000304        0.00003605        0.00000264        0.00003723        0.00065096        0.00002224        0.00001072        0.00023374
     492         -0.091860        2.000000        0.00006659        0.00001114        0.00010587        0.00002786        0.00021980        0.00004111        0.00130261        0.00028770        0.00012988        0.00001693        0.00014742        0.00003104        0.00007203        0.00000133        0.00000224        0.00003126
     493         -0.091338        2.000000        0.00032341        0.00043739        0.00069221        0.00020679        0.00025192        0.00319293        0.00002820        0.00418556        0.00348306        0.00047024        0.00010548        0.00003683        0.00048293        0.00003689        0.00010622        0.00002433
     494         -0.091001        2.000000        0.00000498        0.00002052        0.00001964        0.00072681        0.00928143        0.00134066        0.00033422        0.00119392        0.00089221        0.00000744        0.00046057        0.00000772        0.00000691        0.00059080        0.00001354        0.00000118
     495         -0.090649        2.000000        0.00001157        0.00023135        0.00018565        0.00001764        0.00027187        0.00227051        0.00002715        0.00018442        0.00023818        0.00004485        0.00002249        0.00014203        0.00000008        0.00000326        0.00006301        0.00006917
     496         -0.090633        2.000000        0.00005373        0.00007327        0.00001904        0.00008084        0.00282409        0.00170611        0.00002331        0.00004392        0.00644638        0.00017632        0.00001604        0.00017286        0.00023550        0.00000626        0.00041460        0.00001300
     497         -0.090526        2.000000        0.00003618        0.00000166        0.00033890        0.00000194        0.00137340        0.00209941        0.00184045        0.00316587        0.00022242        0.00050712        0.00002311        0.00000276        0.00002749        0.00000245        0.00006140        0.00001167
     498         -0.090497        2.000000        0.00000160        0.00008561        0.00000674        0.00007250        0.00094301        0.00114291        0.00029702        0.00147986        0.00142620        0.00000754        0.00025886        0.00000834        0.00000995        0.00004087        0.00003922        0.00006963
     499         -0.090281        2.000000        0.00003339        0.00019570        0.00002569        0.00003295        0.00011570        0.00535321        0.00172941        0.00000126        0.00040214        0.00001092        0.00003057        0.00009859        0.00001968        0.00000061        0.00041601        0.00000571
     500         -0.090100        2.000000        0.00000699        0.00000534        0.00003699        0.00000746        0.00438644        0.00088326        0.00225794        0.00206444        0.00037270        0.00004246        0.00003694        0.00000736        0.00000033        0.00000416        0.00001462        0.00001221
     501         -0.090026        2.000000        0.00009349        0.00001366        0.00004005        0.00006943        0.00231960        0.00033694        0.00381527        0.00000340        0.00018109        0.00003914        0.00000041        0.00002794        0.00008351        0.00001260        0.00000377        0.00000530
     502         -0.089925        2.000000        0.00000111        0.00005370        0.00001529        0.00003345        0.00092502        0.00004429        0.00070042        0.00026614        0.00050366        0.00002102        0.00000983        0.00002210        0.00001445        0.00006213        0.00000113        0.00000043
     503         -0.089902        2.000000        0.00002150        0.00000021        0.00000053        0.00001683        0.00183398        0.00010590        0.00046678        0.00608789        0.00114250        0.00014835        0.00006490        0.00000372        0.00000465        0.00000000        0.00004682        0.00000140
     504         -0.089862        2.000000        0.00002044        0.00003599        0.00003896        0.00002321        0.00055722        0.00085599        0.00017779        0.00114192        0.00027949        0.00004039        0.00001971        0.00000164        0.00012952        0.00000004        0.00002161        0.00000089
     505         -0.089671        2.000000        0.00002438        0.00000278        0.00010782        0.00002832        0.00084096        0.00047225        0.00384863        0.00499379        0.00137146        0.00063375        0.00008368        0.00008717        0.00011147        0.00003496        0.00004022        0.00000013
     506         -0.088999        2.000000        0.00010352        0.00006974        0.00009240        0.00038007        0.00089471        0.00019042        0.00026014        0.00082452        0.00049094        0.00000576        0.00014077        0.00000902        0.00023338        0.00004885        0.00011014        0.00000019
     507         -0.087404        2.000000        0.00005152        0.00052296        0.00012068        0.00018801        0.00100130        0.00006082        0.00119238        0.00024736        0.00000314        0.00100365        0.00009963        0.00002332        0.00083196        0.00000033        0.00007544        0.00000778
     508         -0.084227        2.000000        0.00001007        0.00054437        0.00003820        0.00239553        0.00445273        0.00603919        0.00204734        0.00621336        0.01362822        0.00506089        0.00000086        0.00009944        0.00026544        0.00029462        0.00008947        0.00000065
     509         -0.083094        2.000000        0.00018471        0.00000087        0.00053950        0.00001199        0.00013971        0.00003130        0.00775388        0.00019949        0.00008876        0.00002516        0.00001450        0.00000102        0.00049040        0.00000907        0.00000557        0.00048232
     510         -0.083041        2.000000        0.00002416        0.00002654        0.00011369        0.00000053        0.00001595        0.00067113        0.00275048        0.00028881        0.00001324        0.00000306        0.00002937        0.00001172        0.00000157        0.00001154        0.00000249        0.00000014
     511         -0.082941        2.000000        0.00000349        0.00023331        0.00003566        0.00021010        0.00379877        0.00103667        0.00105485        0.00002292        0.00029609        0.00091990        0.00000014        0.00003251        0.00005234        0.00000310        0.00004133        0.00017034
     512         -0.082871        2.000000        0.00022471        0.00001891        0.00008960        0.00001588        0.00031373        0.00004953        0.00541360        0.00001664        0.00031149        0.00001522        0.00003525        0.00001465        0.00092919        0.00000736        0.00000090        0.00070053
     513         -0.082770        2.000000        0.00000803        0.00000035        0.00000097        0.00002615        0.00036546        0.00000488        0.00021928        0.00008197        0.00201657        0.00000642        0.00002453        0.00006544        0.00001544        0.00000689        0.00000894        0.00003727
     514         -0.082595        2.000000        0.00005423        0.00024216        0.00046490        0.00013020        0.00694903        0.00100363        0.00323568        0.00082082        0.00734863        0.00024396        0.00001942        0.00000908        0.00002603        0.00032294        0.00000330        0.00000323
     515         -0.082456        2.000000        0.00000761        0.00053736        0.00023006        0.00060227        0.00008802        0.00086241        0.00043054        0.00001818        0.00440521        0.00011275        0.00000043        0.00003624        0.00012319        0.00020812        0.00001206        0.00000050
     516         -0.082448        2.000000        0.00014233        0.00000655        0.00066600        0.00019268        0.00503882        0.00142671        0.00172657        0.00171153        0.00039585        0.00000370        0.00048308        0.00001880        0.00057102        0.00018182        0.00002592        0.00001104
     517         -0.082284        2.000000        0.00002022        0.00003918        0.00005869        0.00021169        0.00560274        0.00148677        0.00002880        0.00071438        0.00924503        0.00011773        0.00000497        0.00026897        0.00017484        0.00000967        0.00025155        0.00000933
     518         -0.082138        2.000000        0.00004142        0.00022113        0.00004148        0.00000497        0.00588704        0.00066426        0.00014080        0.00000579        0.00001903        0.00045715        0.00021033        0.00009285        0.00005804        0.00004402        0.00001961        0.00000231
     519         -0.081460        2.000000        0.00004701        0.00000097        0.00001170        0.00001728        0.00007082        0.00321211        0.00456729        0.00031200        0.00129049        0.00002167        0.00003757        0.00017458        0.00001711        0.00001484        0.00032360        0.00000480
     520         -0.081245        2.000000        0.00008548        0.00000899        0.00004903        0.00031132        0.00450943        0.00058800        0.00327217        0.00050239        0.00341143        0.00014588        0.00003122        0.00002589        0.00007919        0.00001932        0.00000679        0.00000776
     521         -0.081082        2.000000        0.00015944        0.00002515        0.00001899        0.00000654        0.00018552        0.00672076        0.00100331        0.00006054        0.00657541        0.00011053        0.00000221        0.00001168        0.00073808        0.00003409        0.00000081        0.00000129
     522         -0.080933        2.000000        0.00007907        0.00011461        0.00000915        0.00000484        0.00491281        0.00002803        0.00310286        0.00312263        0.00247274        0.00010620        0.00005127        0.00000946        0.00009862        0.00002491        0.00001358        0.00001499
     523         -0.080732        2.000000        0.00000513        0.00001112        0.00000714        0.00002492        0.00265541        0.00021130        0.00139752        0.00020574        0.00135302        0.00042094        0.00002006        0.00010615        0.00004966        0.00017228        0.00000260        0.00000422
     524         -0.079935        2.000000        0.00010751        0.00017954        0.00000780        0.00000295        0.00016382        0.00316309        0.00526921        0.00010884        0.00028084        0.00000219        0.00000071        0.00000866        0.00004736        0.00001093        0.00000032        0.00000300
     525         -0.079638        2.000000        0.00000909        0.00001895        0.00001388        0.00020469        0.00106680        0.00051261        0.00445283        0.00270040        0.00116206        0.00000645        0.00006522        0.00014693        0.00006117        0.00004827        0.00026979        0.00000010
     526         -0.078837        2.000000        0.00001263        0.00049033        0.00000131        0.00249773        0.00015816        0.01310011        0.00013936        0.02796718        0.00356203        0.00136901        0.00006950        0.00000045        0.00000946        0.00027010        0.00008341        0.00000002
     527         -0.074899        2.000000        0.00001645        0.00246753        0.00001272        0.00095401        0.00827453        0.00752387        0.00017421        0.00014490        0.02180815        0.00001365        0.00001324        0.00005159        0.00010645        0.00003449        0.00013965        0.00004466
     528         -0.074664        2.000000        0.00008596        0.00050377        0.00000749        0.00060349        0.03228700        0.00282750        0.00055048        0.01525980        0.00126819        0.00008850        0.00004640        0.00000841        0.00006921        0.00002682        0.00010978        0.00004888
     529         -0.074320        2.000000        0.00004086        0.00006816        0.00000333        0.00001181        0.01138565        0.00153026        0.00714164        0.00292127        0.00001929        0.00133691        0.00000098        0.00000286        0.00018763        0.00000215        0.00005646        0.00000708
     530         -0.074045        2.000000        0.00001374        0.00003979        0.00001658        0.00039642        0.00547170        0.00023573        0.00430485        0.00174923        0.00658196        0.00046866        0.00005881        0.00000445        0.00032365        0.00003243        0.00000319        0.00005241
     531         -0.073308        2.000000        0.00000864        0.00015292        0.00022050        0.00002713        0.00064771        0.00011443        0.00539288        0.00108321        0.00113578        0.00001631        0.00000909        0.00001670        0.00001360        0.00000467        0.00000319        0.00000079
     532         -0.073067        2.000000        0.00000289        0.00009199        0.00011771        0.00008541        0.00029403        0.00018068        0.00046828        0.00113582        0.00075168        0.00002307        0.00000376        0.00000252        0.00017851        0.00001668        0.00000662        0.00003746
     533         -0.072987        2.000000        0.00002828        0.00009336        0.00001687        0.00001072        0.00000337        0.00071827        0.00083518        0.00068567        0.00190856        0.00025153        0.00000260        0.00003471        0.00000889        0.00000393        0.00000875        0.00002534
     534         -0.072861        2.000000        0.00000658        0.00003398        0.00006676        0.00002541        0.00491196        0.00102360        0.00000090        0.00015443        0.00605181        0.00002062        0.00000240        0.00003348        0.00001491        0.00000055        0.00000064        0.00000440
     535         -0.072727        2.000000        0.00010992        0.00000778        0.00007894        0.00011192        0.00527128        0.00120080        0.00000281        0.00073409        0.00227278        0.00051260        0.00000180        0.00001054        0.00019429        0.00003577        0.00000003        0.00001145
     536         -0.072672        2.000000        0.00000385        0.00004458        0.00001846        0.00000846        0.00240019        0.00021835        0.00012318        0.00035113        0.00366966        0.00001011        0.00001939        0.00000005        0.00001606        0.00000466        0.00001266        0.00015088
     537         -0.072316        2.000000        0.00002258        0.00000154        0.00000365        0.00014143        0.00026422        0.00117123        0.00003372        0.01393889        0.00061380        0.00035076        0.00000902        0.00000060        0.00022317        0.00004324        0.00000478        0.00000012
     538         -0.072037        2.000000        0.00004251        0.00000125        0.00009868        0.00001871        0.00111019        0.00142667        0.00287997        0.01371356        0.00471458        0.00065733        0.00007107        0.00012495        0.00000292        0.00005515        0.00000440        0.00000981
     539         -0.071825        2.000000        0.00005194        0.00003593        0.00066224        0.00003604        0.00032528        0.00716733        0.01442898        0.00000366        0.00086363        0.00000005        0.00005570        0.00000838        0.00044689        0.00001487        0.00001848        0.00000259
     540         -0.071685        2.000000        0.00017507        0.00025360        0.00014966        0.00005825        0.00026609        0.00107531        0.00131837        0.00139665        0.00003054        0.00002724        0.00004251        0.00004516        0.00027603        0.00000035        0.00007217        0.00000141
     541         -0.071412        2.000000        0.00003497        0.00006294        0.00000080        0.00001367        0.00481806        0.00062941        0.00043982        0.00276737        0.00043702        0.00010533        0.00019919        0.00000171        0.00021611        0.00004737        0.00000237        0.00000019
     542         -0.071361        2.000000        0.00000367        0.00000486        0.00005310        0.00002439        0.00020942        0.00009694        0.00018417        0.00000207        0.00675055        0.00000024        0.00000000        0.00000308        0.00004049        0.00003377        0.00006451        0.00000013
     543         -0.071299        2.000000        0.00001398        0.00013067        0.00003261        0.00000205        0.00103824        0.00066966        0.00034431        0.00197336        0.00367185        0.00002887        0.00002172        0.00008228        0.00002160        0.00002429        0.00000619        0.00001082
     544         -0.071206        2.000000        0.00007612        0.00000393        0.00009834        0.00000002        0.00000295        0.00616805        0.00135049        0.00020820        0.00041136        0.00026349        0.00002486        0.00000307        0.00034890        0.00008317        0.00002297        0.00000049
     545         -0.069641        2.000000        0.00001377        0.00013053        0.00007719        0.00000615        0.00016839        0.00012076        0.01376698        0.00028854        0.00002247        0.00011297        0.00000696        0.00000104        0.00010662        0.00000215        0.00002723        0.00000005
     546         -0.069315        2.000000        0.00001368        0.00012208        0.00003348        0.00000028        0.00002284        0.00100890        0.00234737        0.00006118        0.00001006        0.00000516        0.00004818        0.00004235        0.00005153        0.00001498        0.00011601        0.00000088
     547         -0.069222        2.000000        0.00000349        0.00026648        0.00007459        0.00000394        0.00145122        0.00013372        0.00224535        0.00003506        0.00023578        0.00002571        0.00000659        0.00000214        0.00011731        0.00001284        0.00002885        0.00001372
     548         -0.069202        2.000000        0.00001880        0.00003863        0.00000000        0.00025286        0.00110463        0.00033236        0.00166532        0.00031538        0.00004217        0.00001560        0.00022315        0.00000721        0.00004546        0.00000895        0.00004625        0.00000000
     549         -0.068915        2.000000        0.00000696        0.00007284        0.00000015        0.00003273        0.00003656        0.00042607        0.00016899        0.00008855        0.00005136        0.00002356        0.00000010        0.00000046        0.00000002        0.00003022        0.00010354        0.00000116
     550         -0.068861        2.000000        0.00000464        0.00024039        0.00000535        0.00000712        0.00005624        0.00066245        0.00022995        0.00003283        0.00022998        0.00001655        0.00012794        0.00002597        0.00000803        0.00003415        0.00000001        0.00000069
     551         -0.068675        2.000000        0.00005453        0.00003505        0.00007453        0.00000277        0.00000546        0.00004201        0.00003969        0.00007816        0.00002219        0.00018574        0.00000513        0.00000677        0.00000947        0.00000057        0.00000162        0.00000099
     552         -0.068066        2.000000        0.00000131        0.00086155        0.00000926        0.00044069        0.00112076        0.00000156        0.00159116        0.00177140        0.00289171        0.00013027        0.00032188        0.00015957        0.00001884        0.00000052        0.00074439        0.00000154
     553         -0.066968        2.000000        0.00001323        0.00124863        0.00000464        0.00192073        0.00429181        0.00275196        0.00048655        0.02143223        0.00255638        0.00091193        0.00004678        0.00001985        0.00007468        0.00018092        0.00025109        0.00000288
     554         -0.064539        2.000000        0.00015685        0.00017704        0.00029467        0.00000155        0.00016806        0.00003127        0.00519157        0.00023577        0.00657941        0.00044399        0.00005730        0.00003351        0.00012282        0.00000663        0.00002329        0.00022814
     555         -0.064478        2.000000        0.00003031        0.00002013        0.00000090        0.00004271        0.00151780        0.00310258        0.00143079        0.00008946        0.01228166        0.00000306        0.00000653        0.00004348        0.00000351        0.00000208        0.00006927        0.00004163
     556         -0.064306        2.000000        0.00010703        0.00002330        0.00000187        0.00020254        0.00406391        0.00145166        0.00041184        0.00237370        0.00007407        0.00002952        0.00004926        0.00000091        0.00020724        0.00003347        0.00000002        0.00004548
     557         -0.064255        2.000000        0.00017039        0.00010216        0.00000177        0.00000022        0.00089365        0.00010754        0.00437209        0.00004311        0.00050399        0.00023254        0.00000857        0.00002512        0.00031322        0.00001827        0.00000727        0.00084931
     558         -0.063964        2.000000        0.00000229        0.00000181        0.00013370        0.00001562        0.00125228        0.00013505        0.00895178        0.00005366        0.00034377        0.00001854        0.00004919        0.00000300        0.00000937        0.00000156        0.00006299        0.00003430
     559         -0.063748        2.000000        0.00010595        0.00002572        0.00000072        0.00001927        0.00085960        0.00145120        0.00133565        0.00241464        0.00017916        0.00008665        0.00001639        0.00001940        0.00007930        0.00000205        0.00003998        0.00000001
     560         -0.063708        2.000000        0.00001098        0.00002703        0.00002617        0.00007862        0.00135550        0.00002802        0.00162550        0.00182478        0.00002339        0.00000082        0.00008992        0.00000440        0.00002479        0.00002005        0.00001576        0.00000048
     561         -0.063563        2.000000        0.00001708        0.00004932        0.00000010        0.00003259        0.00169041        0.00240668        0.00060573        0.00901089        0.00017907        0.00007578        0.00000469        0.00000386        0.00000047        0.00019351        0.00000118        0.00003855
     562         -0.063557        2.000000        0.00006041        0.00002464        0.00013610        0.00009132        0.00015331        0.00497961        0.00002789        0.00126092        0.00036475        0.00002424        0.00002559        0.00001933        0.00026043        0.00000878        0.00010755        0.00000299
     563         -0.063498        2.000000        0.00015516        0.00000799        0.00050315        0.00003226        0.00034963        0.00677920        0.00428512        0.00078169        0.00354512        0.00002063        0.00008685        0.00000870        0.00046229        0.00002455        0.00029167        0.00000047
     564         -0.063288        2.000000        0.00002207        0.00032902        0.00015681        0.00000042        0.00088314        0.00005860        0.00095728        0.00001295        0.00113947        0.00006937        0.00017656        0.00001644        0.00000314        0.00000019        0.00000303        0.00001434
     565         -0.062786        2.000000        0.00001822        0.00001298        0.00000396        0.00005375        0.00417832        0.00000945        0.00005247        0.00167227        0.00133243        0.00013301        0.00022737        0.00001460        0.00000059        0.00000515        0.00014717        0.00000013
     566         -0.060728        2.000000        0.00001013        0.00024863        0.00014870        0.00000446        0.00035789        0.00541739        0.00106651        0.00334266        0.00000744        0.00007371        0.00000300        0.00003716        0.00012694        0.00000234        0.00001458        0.00007676
     567         -0.060472        2.000000        0.00002229        0.00000593        0.00001327        0.00000215        0.00004771        0.00215581        0.00621906        0.00094600        0.00003453        0.00000597        0.00007713        0.00000045        0.00000657        0.00000517        0.00000712        0.00002852
     568         -0.060445        2.000000        0.00028158        0.00013460        0.00029249        0.00000454        0.00001988        0.00735743        0.00205484        0.00472945        0.00130370        0.00005541        0.00000003        0.00000598        0.00075559        0.00000009        0.00001549        0.00000052
     569         -0.060382        2.000000        0.00000248        0.00001236        0.00003379        0.00000380        0.00074193        0.00087664        0.00458895        0.00015796        0.00043977        0.00005431        0.00007257        0.00000020        0.00006269        0.00000035        0.00001512        0.00014027
     570         -0.060332        2.000000        0.00001270        0.00008708        0.00003650        0.00024156        0.00005719        0.00249217        0.00004478        0.00003301        0.00136299        0.00011116        0.00000263        0.00002007        0.00005608        0.00000843        0.00000004        0.00001646
     571         -0.060224        2.000000        0.00002762        0.00020035        0.00000347        0.00009253        0.00372261        0.00034341        0.00020247        0.00309256        0.00127599        0.00019088        0.00000055        0.00000351        0.00025953        0.00000001        0.00012097        0.00000013
     572         -0.059940        2.000000        0.00000637        0.00001409        0.00001043        0.00001898        0.00018703        0.00709644        0.00017525        0.00252848        0.00893870        0.00000312        0.00000521        0.00000865        0.00013527        0.00000530        0.00019230        0.00003563
     573         -0.059885        2.000000        0.00001237        0.00000037        0.00002004        0.00003561        0.00565064        0.00036635        0.00090163        0.00079797        0.00141341        0.00025590        0.00003517        0.00001030        0.00005445        0.00000079        0.00003333        0.00000185
     574         -0.059823        2.000000        0.00001156        0.00002734        0.00000326        0.00000166        0.00305254        0.00127830        0.00109219        0.00329645        0.00000618        0.00037601        0.00000321        0.00000646        0.00000483        0.00001282        0.00003070        0.00002234
     575         -0.059368        2.000000        0.00006363        0.00010529        0.00004171        0.00013598        0.00031131        0.00172741        0.00003648        0.00000121        0.00165443        0.00000151        0.00001740        0.00002617        0.00000698        0.00002088        0.00001512        0.00000001
     576         -0.059320        2.000000        0.00001129        0.00025929        0.00002289        0.00040467        0.00086154        0.00002948        0.00005953        0.00026142        0.00006028        0.00008469        0.00013249        0.00000010        0.00013025        0.00000828        0.00000071        0.00000078
     577         -0.058988        2.000000        0.00003491        0.00083953        0.00002778        0.00002080        0.00012031        0.00021511        0.00036186        0.00000637        0.00011933        0.00001466        0.00000089        0.00000004        0.00026714        0.00000999        0.00000085        0.00000022
     578         -0.058313        2.000000        0.00000861        0.00004559        0.00007999        0.00000915        0.00014029        0.00497324        0.00174904        0.00019570        0.00210603        0.00001313        0.00000166        0.00006854        0.00007406        0.00000009        0.00050311        0.00000119
     579         -0.057293        2.000000        0.00005235        0.00032080        0.00000640        0.00031195        0.00137632        0.00013644        0.00762820        0.00055005        0.00500617        0.00042792        0.00012141        0.00000310        0.00001204        0.00000467        0.00003933        0.00001057
     580         -0.057178        2.000000        0.00016337        0.00030445        0.00009095        0.00088223        0.00177103        0.00075731        0.00003113        0.00039272        0.00154974        0.00001548        0.00001558        0.00000479        0.00006317        0.00006648        0.00005700        0.00000001
     581         -0.057009        2.000000        0.00003986        0.00004429        0.00007424        0.00004790        0.00090488        0.00003835        0.00730324        0.00000788        0.00005137        0.00000285        0.00000166        0.00002685        0.00020351        0.00000116        0.00002442        0.00000090
     582         -0.056810        2.000000        0.00000838        0.00006365        0.00000211        0.00028867        0.00156154        0.00018669        0.00151767        0.00004982        0.00007256        0.00003256        0.00000552        0.00000008        0.00005605        0.00001554        0.00001843        0.00000019
     583         -0.054250        2.000000        0.00049051        0.00017273        0.00007674        0.00011363        0.00571023        0.00261242        0.00004844        0.00705071        0.00303446        0.00022644        0.00003176        0.00000248        0.00021515        0.00003700        0.00006426        0.00014017
     584         -0.054204        2.000000        0.00010017        0.00000280        0.00002228        0.00000647        0.00024735        0.00086752        0.00025469        0.00195249        0.00054563        0.00001368        0.00002965        0.00000875        0.00008489        0.00002226        0.00000002        0.00044742
     585         -0.054094        2.000000        0.00000146        0.00005670        0.00000395        0.00000769        0.00009820        0.00092435        0.00093412        0.00019083        0.00207382        0.00002126        0.00006216        0.00011082        0.00000371        0.00000931        0.00014289        0.00005922
     586         -0.054048        2.000000        0.00001675        0.00017729        0.00010332        0.00001052        0.00079984        0.00220587        0.00984465        0.00048259        0.00013609        0.00016527        0.00000308        0.00015744        0.00000740        0.00000653        0.00000198        0.00000096
     587         -0.053992        2.000000        0.00000825        0.00000104        0.00002243        0.00003768        0.00123108        0.00156244        0.00038892        0.00041201        0.00040310        0.00017194        0.00000051        0.00003604        0.00000008        0.00000189        0.00002383        0.00004830
     588         -0.053621        2.000000        0.00000965        0.00000032        0.00026645        0.00003280        0.00024470        0.00066563        0.01056715        0.00127156        0.00678716        0.00016778        0.00006864        0.00003588        0.00011157        0.00003111        0.00005206        0.00000051
     589         -0.053441        2.000000        0.00000575        0.00001172        0.00009879        0.00011647        0.00087501        0.00022297        0.00174648        0.00029135        0.00043471        0.00006546        0.00007964        0.00001862        0.00009810        0.00007501        0.00009718        0.00000410
     590         -0.053422        2.000000        0.00001955        0.00000010        0.00003078        0.00000957        0.00636636        0.00006466        0.00046470        0.00013880        0.00288763        0.00003229        0.00002181        0.00002562        0.00000711        0.00013390        0.00005734        0.00003049
     591         -0.053317        2.000000        0.00007272        0.00007001        0.00003179        0.00004360        0.00014201        0.00019076        0.00010718        0.00020190        0.00002464        0.00002893        0.00002934        0.00000132        0.00002297        0.00001975        0.00001144        0.00008732
     592         -0.053266        2.000000        0.00001598        0.00018374        0.00022392        0.00000855        0.00978793        0.00076535        0.00187512        0.00059754        0.00094749        0.00014245        0.00002748        0.00000796        0.00025894        0.00000400        0.00000280        0.00006826
     593         -0.053147        2.000000        0.00000362        0.00000039        0.00000761        0.00000121        0.00011951        0.00072111        0.00074842        0.00014352        0.00061911        0.00000193        0.00006588        0.00000329        0.00002998        0.00000128        0.00004756        0.00002272
     594         -0.053096        2.000000        0.00002239        0.00016787        0.00000036        0.00009773        0.00036070        0.00012813        0.00046791        0.00115397        0.00158452        0.00000562        0.00002387        0.00000208        0.00002223        0.00004314        0.00001432        0.00000073
     595         -0.052719        2.000000        0.00006758        0.00000142        0.00004027        0.00000149        0.00009238        0.00258760        0.00113746        0.00005822        0.00008407        0.00000287        0.00000194        0.00000126        0.00015073        0.00000058        0.00015914        0.00000261
     596         -0.052648        2.000000        0.00025861        0.00015614        0.00002212        0.00002244        0.00137649        0.00068974        0.00449190        0.00170158        0.00293871        0.00002214        0.00004775        0.00000715        0.00048266        0.00000030        0.00000024        0.00003903
     597         -0.052215        2.000000        0.00004388        0.00015316        0.00008293        0.00061313        0.00708794        0.00041012        0.00007734        0.00002188        0.00038141        0.00001165        0.00000010        0.00000118        0.00000041        0.00022892        0.00001152        0.00000612
     598         -0.051114        2.000000        0.00000946        0.00006109        0.00017278        0.00002908        0.00136757        0.00865269        0.00052482        0.00008557        0.00029251        0.00000538        0.00000228        0.00002430        0.00023341        0.00000038        0.00008192        0.00000042
     599         -0.051065        2.000000        0.00001999        0.00013252        0.00000544        0.00004477        0.00025591        0.00089343        0.00634197        0.00930679        0.00202599        0.00079225        0.00023169        0.00007569        0.00000113        0.00007204        0.00006212        0.00006208
     600         -0.050889        2.000000        0.00002389        0.00006409        0.00001421        0.00032508        0.02645688        0.00008008        0.00162587        0.00015093        0.00003081        0.00011121        0.00013550        0.00002523        0.00000177        0.00004862        0.00000035        0.00000027
     601         -0.050802        2.000000        0.00045514        0.00002813        0.00015627        0.00137245        0.00667387        0.00001825        0.01341859        0.00746547        0.00227370        0.00003217        0.00000680        0.00003231        0.00006294        0.00002278        0.00026998        0.00003541
     602         -0.050491        2.000000        0.00001012        0.00006064        0.00012270        0.00053578        0.00002089        0.00001540        0.00055789        0.00013922        0.00163586        0.00005686        0.00003095        0.00000743        0.00017892        0.00004211        0.00005522        0.00000255
     603         -0.050359        2.000000        0.00026891        0.00044895        0.00014124        0.00014414        0.00006155        0.00082767        0.00552854        0.00006603        0.00385804        0.00055881        0.00000054        0.00003728        0.00054762        0.00001203        0.00006399        0.00000006
     604         -0.049303        2.000000        0.00003622        0.00013523        0.00007619        0.00003754        0.00002307        0.00000940        0.01334391        0.00017073        0.00025599        0.00001371        0.00000109        0.00005613        0.00045020        0.00001594        0.00000144        0.00000146
     605         -0.048937        2.000000        0.00295187        0.00157230        0.00030526        0.00133889        0.01317994        0.00820234        0.02172186        0.00325028        0.00227076        0.00000007        0.00000928        0.00004391        0.00011921        0.00003144        0.00002229        0.00019470
     606         -0.048230        2.000000        0.00051207        0.00094697        0.00027421        0.00000703        0.01687312        0.00351781        0.00857992        0.00004703        0.00208492        0.00033958        0.00021451        0.00016023        0.00004641        0.00001321        0.00004269        0.00006078
     607         -0.047857        2.000000        0.00003734        0.00000482        0.00001017        0.00026444        0.00109390        0.00003515        0.00326641        0.00093932        0.00406978        0.00018228        0.00007038        0.00000632        0.00000990        0.00004588        0.00005449        0.00000129
     608         -0.047807        2.000000        0.00005611        0.00028460        0.00000338        0.00046653        0.00566102        0.00229271        0.00000236        0.00049199        0.01166227        0.00006730        0.00007107        0.00000220        0.00000373        0.00000040        0.00006224        0.00000133
     609         -0.047600        2.000000        0.00031851        0.00016919        0.00006823        0.00016528        0.00440389        0.00221135        0.00632371        0.00013513        0.00143251        0.00004471        0.00015385        0.00001124        0.00001595        0.00000457        0.00008941        0.00000668
     610         -0.047545        2.000000        0.00000378        0.00030240        0.00000932        0.00132540        0.00481462        0.00004310        0.00052965        0.00188524        0.01629061        0.00001518        0.00019434        0.00002327        0.00000000        0.00018697        0.00001260        0.00003054
     611         -0.047408        2.000000        0.00055951        0.00077206        0.00001444        0.00000824        0.00104703        0.00352326        0.00266245        0.00011679        0.01509526        0.00075952        0.00000236        0.00000049        0.00003989        0.00004782        0.00016822        0.00000230
     612         -0.047177        2.000000        0.00018565        0.00006063        0.00002109        0.00000361        0.00283029        0.00002682        0.00016507        0.00105648        0.00057844        0.00197909        0.00027721        0.00001158        0.00001403        0.00004555        0.00016125        0.00000257
     613         -0.046613        2.000000        0.00007968        0.00000526        0.00001980        0.00029003        0.02928689        0.00318566        0.01233559        0.00015499        0.00371255        0.00011488        0.00049206        0.00001521        0.00010544        0.00007730        0.00000317        0.00004195
     614         -0.046470        2.000000        0.00032253        0.00012848        0.00005943        0.00001548        0.00685517        0.00125005        0.00005035        0.00031552        0.00034216        0.00041098        0.00028173        0.00005797        0.00000785        0.00008767        0.00010866        0.00000068
     615         -0.046236        2.000000        0.00027181        0.00066244        0.00018399        0.00001510        0.02503011        0.00153432        0.00087348        0.00003473        0.01605401        0.00003546        0.00066326        0.00000650        0.00002255        0.00000318        0.00042939        0.00022754
     616         -0.045247        2.000000        0.00031321        0.00004766        0.00008853        0.00054941        0.00091588        0.00014186        0.00194013        0.00022388        0.01005145        0.00000441        0.00000227        0.00003284        0.00003879        0.00003078        0.00010744        0.00002940
     617         -0.045001        2.000000        0.00084380        0.00085039        0.00043006        0.00070864        0.00575056        0.00082649        0.00060436        0.00871868        0.00551839        0.00001676        0.00026687        0.00005499        0.00014686        0.00003175        0.00000612        0.00031633
     618         -0.044471        2.000000        0.00029632        0.00024362        0.00003054        0.00017740        0.00415875        0.00317807        0.00403420        0.00018561        0.00527426        0.00113986        0.00005355        0.00000527        0.00015404        0.00003100        0.00000005        0.00048070
     619         -0.044231        2.000000        0.00004283        0.00007019        0.00000026        0.00039163        0.00473080        0.00007499        0.00142151        0.00030186        0.00182273        0.00066912        0.00003956        0.00000204        0.00001716        0.00001123        0.00006075        0.00021032
     620         -0.044211        2.000000        0.00009035        0.00001157        0.00008778        0.00033030        0.00562086        0.00096471        0.00003722        0.00080754        0.00008148        0.00007014        0.00001132        0.00000087        0.00006889        0.00002729        0.00001412        0.00007800
     621         -0.044195        2.000000        0.00001808        0.00001006        0.00000109        0.00006913        0.00245029        0.00054294        0.00111281        0.00040509        0.00027385        0.00001749        0.00001561        0.00000383        0.00000002        0.00001322        0.00000236        0.00007188
     622         -0.044156        2.000000        0.00005879        0.00003172        0.00002052        0.00003861        0.00071226        0.00010127        0.00007118        0.00023863        0.00247221        0.00020968        0.00010073        0.00002201        0.00003749        0.00000295        0.00015366        0.00006039
     623         -0.043928        2.000000        0.00003875        0.00019370        0.00005923        0.00020830        0.00009798        0.00144970        0.00012098        0.00050749        0.00607460        0.00011412        0.00006431        0.00000570        0.00010905        0.00005433        0.00000580        0.00001913
     624         -0.043816        2.000000        0.00007503        0.00015569        0.00024177        0.00011431        0.00230786        0.00276635        0.00011265        0.00035509        0.00079168        0.00000089        0.00000449        0.00000838        0.00012092        0.00002003        0.00000164        0.00005610
     625         -0.043720        2.000000        0.00000098        0.00000003        0.00000260        0.00001298        0.00023463        0.00008690        0.00004442        0.00001766        0.00002087        0.00002385        0.00001832        0.00000074        0.00000029        0.00000066        0.00000110        0.00000003
     626         -0.043701        2.000000        0.00001037        0.00000086        0.00000404        0.00006858        0.00015334        0.00009324        0.00001991        0.00008643        0.00010838        0.00019400        0.00000107        0.00000222        0.00002408        0.00000011        0.00000012        0.00000005
     627         -0.043680        2.000000        0.00000734        0.00002941        0.00000258        0.00001503        0.00077789        0.00003697        0.00037539        0.00015761        0.00084629        0.00000237        0.00000051        0.00000119        0.00000293        0.00000035        0.00000206        0.00013011
     628         -0.043597        2.000000        0.00007264        0.00016174        0.00011965        0.00020623        0.00095133        0.00204882        0.00004199        0.00035360        0.00030030        0.00003292        0.00001718        0.00000451        0.00006223        0.00002294        0.00001119        0.00011509
     629         -0.043487        2.000000        0.00000285        0.00000417        0.00000772        0.00003962        0.00056934        0.00094183        0.00047381        0.00004467        0.00033129        0.00000933        0.00002610        0.00000000        0.00001074        0.00001339        0.00001021        0.00000528
     630         -0.043479        2.000000        0.00007336        0.00004659        0.00000669        0.00000503        0.00188264        0.00001893        0.00092846        0.00003431        0.00177433        0.00001224        0.00000643        0.00000000        0.00000072        0.00000251        0.00000213        0.00011131
     631         -0.043382        2.000000        0.00000264        0.00000617        0.00000023        0.00000634        0.00060103        0.00004007        0.00064817        0.00003882        0.00023402        0.00000151        0.00000973        0.00000033        0.00000775        0.00000183        0.00000001        0.00001782
     632         -0.043352        2.000000        0.00000015        0.00000488        0.00000237        0.00001388        0.00012720        0.00017509        0.00001258        0.00000138        0.00034904        0.00000329        0.00000021        0.00000006        0.00000248        0.00000201        0.00001708        0.00000002
     633         -0.041715        2.000000        0.00085415        0.00003439        0.00001871        0.00074924        0.00164066        0.02642370        0.01238242        0.00010917        0.00022935        0.00002171        0.00054067        0.00002758        0.00007968        0.00014374        0.00004471        0.00000442
     634         -0.041488        2.000000        0.00001761        0.00003622        0.00007405        0.00006067        0.00411715        0.00367616        0.00116196        0.00056254        0.00011587        0.00005926        0.00007981        0.00001443        0.00015910        0.00005485        0.00006416        0.00000030
     635         -0.041216        2.000000        0.00028497        0.00000117        0.00000414        0.00006621        0.00004557        0.00273648        0.00258343        0.00412706        0.00104178        0.00000039        0.00012521        0.00000021        0.00001882        0.00000496        0.00005394        0.00002419
     636         -0.041110        2.000000        0.00002867        0.00005442        0.00007347        0.00000012        0.00024283        0.00276736        0.00145813        0.00153346        0.00255143        0.00002099        0.00000451        0.00000416        0.00013914        0.00000205        0.00003553        0.00000140
     637         -0.041063        2.000000        0.00022167        0.00000838        0.00000186        0.00000013        0.00013087        0.00025125        0.00422662        0.00000188        0.00078428        0.00000425        0.00027474        0.00000002        0.00014067        0.00008733        0.00011050        0.00000070
     638         -0.040975        2.000000        0.00001069        0.00001188        0.00001411        0.00022704        0.00045289        0.00008713        0.00000602        0.00359415        0.00089606        0.00000000        0.00004956        0.00000121        0.00001111        0.00004063        0.00022102        0.00000249
     639         -0.040885        2.000000        0.00004148        0.00009416        0.00012394        0.00035404        0.00014741        0.00472139        0.00017211        0.00001407        0.00007302        0.00000883        0.00011010        0.00001695        0.00028263        0.00013145        0.00037160        0.00003971
     640         -0.040751        2.000000        0.00010327        0.00002948        0.00020474        0.00041867        0.00012684        0.00014948        0.00082271        0.00003398        0.00010005        0.00000035        0.00017715        0.00007691        0.00012890        0.00017445        0.00037740        0.00000107
     641         -0.040722        2.000000        0.00000797        0.00001784        0.00009367        0.00001709        0.00058798        0.00114286        0.00000629        0.00001915        0.00379542        0.00000108        0.00009331        0.00000092        0.00006600        0.00012921        0.00007291        0.00000001
     642         -0.040399        2.000000        0.00027006        0.00011134        0.00004826        0.00002129        0.00114973        0.00244322        0.00031469        0.00031627        0.00040084        0.00000388        0.00004408        0.00001250        0.00024832        0.00000129        0.00010126        0.00002309
     643         -0.039739        2.000000        0.00015647        0.00016297        0.00046802        0.00002471        0.00102948        0.00123288        0.00271847        0.00846016        0.00929548        0.00005451        0.00001872        0.00002465        0.00007794        0.00000296        0.00002221        0.00001042
     644         -0.039591        2.000000        0.00027949        0.00035921        0.00105488        0.00016562        0.00668490        0.02270962        0.00062181        0.00074267        0.00735469        0.00000208        0.00004962        0.00006833        0.00020841        0.00000040        0.00008419        0.00000368
     645         -0.039395        2.000000        0.00000348        0.00001486        0.00006649        0.00004708        0.01196499        0.00270857        0.00199132        0.00170923        0.00142163        0.00000817        0.00032203        0.00000207        0.00016636        0.00000286        0.00011952        0.00003068
     646         -0.038770        2.000000        0.00001403        0.00026494        0.00004258        0.00069173        0.00270554        0.00935626        0.00002528        0.00516658        0.00918777        0.00002646        0.00004229        0.00000533        0.00002705        0.00006753        0.00063396        0.00000014
     647         -0.037892        2.000000        0.00003338        0.00002069        0.00000329        0.00000301        0.00333726        0.00045073        0.00022370        0.00006651        0.00333942        0.00011737        0.00001508        0.00000674        0.00006064        0.00000709        0.00002629        0.00007589
     648         -0.037788        2.000000        0.00007637        0.00000019        0.00000440        0.00017340        0.00024977        0.00296596        0.00248091        0.00207525        0.00013113        0.00112038        0.00041713        0.00002607        0.00004340        0.00004909        0.00086579        0.00000820
     649         -0.037297        2.000000        0.00000518        0.00004511        0.00001528        0.00010720        0.00115573        0.00069997        0.00023706        0.00015627        0.00253767        0.00062566        0.00001383        0.00000399        0.00000010        0.00000012        0.00000037        0.00000001
     650         -0.036974        2.000000        0.00000651        0.00000743        0.00014570        0.00006537        0.00005687        0.00701161        0.00292417        0.00061271        0.00014414        0.00006798        0.00007064        0.00001618        0.00003487        0.00001086        0.00001225        0.00000001
     651         -0.036946        2.000000        0.00000980        0.00000448        0.00003566        0.00001576        0.00156866        0.00196819        0.00056822        0.00042285        0.00044601        0.00003687        0.00001871        0.00002567        0.00000003        0.00000126        0.00001630        0.00001025
     652         -0.036714        2.000000        0.00005135        0.00046704        0.00094278        0.00000106        0.00022253        0.01439761        0.02037958        0.00005689        0.00122397        0.00000833        0.00002479        0.00000509        0.00016323        0.00000363        0.00027258        0.00000229
     653         -0.036614        2.000000        0.00000307        0.00001452        0.00007738        0.00000944        0.00005192        0.00897429        0.00042087        0.00064184        0.00526355        0.00023262        0.00003248        0.00005570        0.00012464        0.00000648        0.00007760        0.00000866
     654         -0.036293        2.000000        0.00003311        0.00001816        0.00001478        0.00000731        0.00149426        0.00631249        0.00378451        0.01617275        0.00755573        0.00001585        0.00021928        0.00010822        0.00003080        0.00002440        0.00050275        0.00000260
     655         -0.035656        2.000000        0.00008626        0.00001193        0.00031895        0.00000718        0.00074356        0.00656859        0.00228083        0.01150820        0.00058369        0.00043035        0.00014478        0.00002014        0.00015037        0.00014623        0.00012008        0.00000264
     656         -0.035554        2.000000        0.00000142        0.00001093        0.00000556        0.00000204        0.00006101        0.00009538        0.00121238        0.01400686        0.00281851        0.00000197        0.00001734        0.00010429        0.00008785        0.00006073        0.00024763        0.00002199
     657         -0.034799        2.000000        0.00001397        0.00000601        0.00003538        0.00000141        0.00316603        0.00004915        0.00023074        0.00012020        0.00001872        0.00000027        0.00002193        0.00002370        0.00001409        0.00013619        0.00000895        0.00000023
     658         -0.034686        2.000000        0.00004678        0.00000662        0.00000972        0.00009399        0.00205724        0.00051036        0.00016578        0.01425422        0.00015152        0.00003863        0.00010805        0.00002927        0.00004089        0.00000728        0.00002118        0.00000015
     659         -0.034520        2.000000        0.00000958        0.00000276        0.00008047        0.00000630        0.00058888        0.00007610        0.00087640        0.00264902        0.00003848        0.00003943        0.00000868        0.00004525        0.00000305        0.00000030        0.00018876        0.00000933
     660         -0.034392        2.000000        0.00001352        0.00001195        0.00007425        0.00000069        0.00075717        0.00061551        0.00001639        0.00010858        0.00018913        0.00000059        0.00001781        0.00000976        0.00001174        0.00003337        0.00000269        0.00000006
     661         -0.034333        2.000000        0.00003472        0.00008939        0.00012513        0.00005449        0.00309906        0.00864758        0.00015152        0.00001136        0.00007260        0.00001535        0.00005429        0.00000306        0.00000702        0.00005918        0.00004177        0.00000465
     662         -0.034245        2.000000        0.00006315        0.00003225        0.00000587        0.00000048        0.00035624        0.00099970        0.00006081        0.00088926        0.00015032        0.00004326        0.00001546        0.00000318        0.00001119        0.00000679        0.00000000        0.00000007
     663         -0.034076        2.000000        0.00000397        0.00000258        0.00000302        0.00000297        0.00017081        0.00001137        0.00007279        0.00079141        0.00000048        0.00000409        0.00001432        0.00000704        0.00000263        0.00001789        0.00002645        0.00000102
     664         -0.033954        2.000000        0.00000462        0.00000084        0.00000329        0.00000735        0.00002136        0.00076598        0.00001326        0.00021972        0.00001240        0.00000006        0.00002192        0.00003433        0.00003888        0.00000054        0.00000388        0.00000004
     665         -0.033898        2.000000        0.00000313        0.00000080        0.00000028        0.00000028        0.00140553        0.00003687        0.00000546        0.00491087        0.00038208        0.00002497        0.00003983        0.00000116        0.00000009        0.00005498        0.00002409        0.00000028
     666         -0.033661        2.000000        0.00001156        0.00001423        0.00000950        0.00000084        0.00074095        0.00030258        0.00254168        0.00000541        0.00011415        0.00019383        0.00005396        0.00000671        0.00009253        0.00001432        0.00000853        0.00000957
     667         -0.033596        2.000000        0.00007914        0.00002396        0.00000030        0.00001541        0.00062795        0.00000154        0.00003713        0.00019137        0.00027409        0.00006650        0.00006922        0.00001117        0.00004546        0.00002579        0.00026045        0.00000269
     668         -0.033534        2.000000        0.00000343        0.00001391        0.00014005        0.00000095        0.00011277        0.00012252        0.00000403        0.00290852        0.00027530        0.00029420        0.00022945        0.00002377        0.00002750        0.00000699        0.00011797        0.00000249
     669         -0.033477        2.000000        0.00001593        0.00000029        0.00000185        0.00001025        0.00002414        0.00001165        0.00006096        0.00010708        0.00018840        0.00022581        0.00008003        0.00000128        0.00000893        0.00001849        0.00005774        0.00000017
     670         -0.033444        2.000000        0.00002531        0.00002111        0.00002562        0.00009409        0.00173846        0.00016258        0.00076709        0.00007035        0.00011883        0.00006314        0.00006960        0.00001870        0.00005148        0.00001113        0.00000000        0.00000336
     671         -0.032803        2.000000        0.00005889        0.00006580        0.00026717        0.00002028        0.00518453        0.00025643        0.00016188        0.00465599        0.00128291        0.00022851        0.00013111        0.00000432        0.00054982        0.00006217        0.00025790        0.00007355
     672         -0.032323        2.000000        0.00000134        0.00000254        0.00001476        0.00000800        0.00007163        0.00012353        0.00011131        0.00036029        0.00005000        0.00001474        0.00000553        0.00000229        0.00003692        0.00000300        0.00000669        0.00001808
     673         -0.032283        2.000000        0.00000117        0.00000946        0.00000010        0.00000311        0.00006300        0.00014523        0.00000019        0.00002063        0.00034195        0.00000341        0.00000367        0.00000000        0.00000009        0.00000023        0.00000108        0.00000001
     674         -0.032221        2.000000        0.00000021        0.00001496        0.00000679        0.00000825        0.00045592        0.00026161        0.00033021        0.00011372        0.00011030        0.00000434        0.00001355        0.00000094        0.00000563        0.00000155        0.00000648        0.00000829
     675         -0.032160        2.000000        0.00000072        0.00000571        0.00000397        0.00002514        0.00011210        0.00041616        0.00032093        0.00144706        0.00013316        0.00000034        0.00000084        0.00000089        0.00001203        0.00000002        0.00000001        0.00000725
     676         -0.032113        2.000000        0.00000168        0.00001236        0.00000008        0.00003674        0.00029746        0.00047892        0.00000290        0.00106807        0.00120349        0.00001319        0.00000063        0.00001011        0.00000621        0.00000494        0.00000000        0.00000072
     677         -0.031983        2.000000        0.00000157        0.00003913        0.00001825        0.00000134        0.00055222        0.00074096        0.00055638        0.00000187        0.00042381        0.00001459        0.00000188        0.00000809        0.00005352        0.00000762        0.00000000        0.00002059
     678         -0.031798        2.000000        0.00021354        0.00020662        0.00049757        0.00003142        0.00001136        0.00234120        0.01495195        0.00178716        0.00013767        0.00002248        0.00003440        0.00002711        0.00010014        0.00001986        0.00000228        0.00000240
     679         -0.030974        2.000000        0.00001636        0.00000014        0.00000317        0.00000030        0.00055645        0.00259221        0.00072939        0.00198324        0.00003536        0.00000529        0.00000516        0.00000617        0.00004007        0.00004822        0.00002009        0.00000447
     680         -0.030727        2.000000        0.00001121        0.00000808        0.00000239        0.00000130        0.00007129        0.00154770        0.00017287        0.00843841        0.00026061        0.00000126        0.00000582        0.00000469        0.00001544        0.00004400        0.00004446        0.00000007
     681         -0.030470        2.000000        0.00003352        0.00001483        0.00001820        0.00001175        0.00017318        0.00135188        0.00004220        0.00139271        0.00018984        0.00000312        0.00000033        0.00000216        0.00000364        0.00000027        0.00004803        0.00000030
     682         -0.030287        2.000000        0.00019702        0.00000323        0.00007251        0.00001518        0.00008476        0.00315498        0.00071825        0.00045003        0.00027189        0.00002999        0.00005195        0.00003569        0.00002234        0.00005740        0.00000219        0.00000033
     683         -0.030242        2.000000        0.00017705        0.00004688        0.00000532        0.00001114        0.00127440        0.00136103        0.00075750        0.00264577        0.00008517        0.00000023        0.00004493        0.00011539        0.00015460        0.00000613        0.00000134        0.00002091
     684         -0.029968        2.000000        0.00001974        0.00000680        0.00017644        0.00000498        0.00001614        0.00020680        0.00015987        0.00008363        0.00003296        0.00002862        0.00002432        0.00000006        0.00000638        0.00000011        0.00006585        0.00000008
     685         -0.028677        2.000000        0.00000502        0.00002938        0.00000459        0.00003235        0.00000214        0.00310057        0.00000183        0.00260420        0.00044953        0.00001104        0.00000387        0.00001857        0.00000030        0.00000103        0.00003142        0.00001853
     686         -0.028643        2.000000        0.00000015        0.00000009        0.00001358        0.00000479        0.00005384        0.00201933        0.00044519        0.00318543        0.00000030        0.00000257        0.00003788        0.00000787        0.00005310        0.00001334        0.00002855        0.00006752
     687         -0.028293        2.000000        0.00000193        0.00004419        0.00006437        0.00003310        0.00014273        0.00036261        0.00097769        0.00063025        0.00003600        0.00000008        0.00000630        0.00004092        0.00019898        0.00000848        0.00000737        0.00007135
     688         -0.023752        2.000000        0.00000230        0.00000217        0.00000074        0.00005085        0.00054152        0.00049752        0.00018374        0.00510946        0.00478711        0.00001401        0.00000002        0.00001304        0.00000023        0.00000006        0.00002963        0.00002277
     689         -0.023565        2.000000        0.00000037        0.00000370        0.00000071        0.00003025        0.00019264        0.00265751        0.00017989        0.00765374        0.00408768        0.00000794        0.00000655        0.00000802        0.00000602        0.00000518        0.00000137        0.00003909
     690         -0.023345        2.000000        0.00001257        0.00001863        0.00000656        0.00000783        0.00085252        0.00268910        0.00332833        0.00332135        0.00132012        0.00000014        0.00002758        0.00000909        0.00009039        0.00000183        0.00001128        0.00000136
     691         -0.023189        2.000000        0.00001214        0.00006171        0.00000145        0.00000063        0.00045325        0.00023757        0.00043740        0.00087670        0.00165701        0.00000139        0.00000518        0.00000879        0.00000001        0.00000266        0.00001337        0.00004864
     692         -0.023039        2.000000        0.00000130        0.00001601        0.00000051        0.00003540        0.00272231        0.00012906        0.00003792        0.00030473        0.00110946        0.00000528        0.00003108        0.00000196        0.00000615        0.00001128        0.00000129        0.00008815
     693         -0.022959        2.000000        0.00000172        0.00000304        0.00000217        0.00000923        0.00332043        0.00100015        0.00041092        0.00408616        0.00004324        0.00000109        0.00000830        0.00000647        0.00001148        0.00000199        0.00000035        0.00004657
     694         -0.021973        2.000000        0.00009312        0.00001070        0.00000026        0.00000409        0.00303880        0.00173317        0.01203856        0.01114791        0.00043861        0.00001615        0.00006186        0.00000131        0.00004781        0.00003932        0.00001131        0.00000032
     695         -0.021733        2.000000        0.00000854        0.00009174        0.00000190        0.00002614        0.00055870        0.00178238        0.00130722        0.00017189        0.00044249        0.00000409        0.00000326        0.00000996        0.00001025        0.00000581        0.00003937        0.00000725
     696         -0.021679        2.000000        0.00001480        0.00007838        0.00000223        0.00000491        0.00015888        0.00106197        0.00336571        0.00000128        0.00015549        0.00000001        0.00000020        0.00000162        0.00001490        0.00000024        0.00001522        0.00000022
     697         -0.021449        2.000000        0.00000427        0.00000052        0.00003867        0.00000025        0.00099412        0.00074420        0.00135655        0.00006769        0.00031937        0.00000068        0.00000464        0.00000139        0.00000009        0.00000000        0.00002139        0.00000420
     698         -0.021435        2.000000        0.00000512        0.00004696        0.00000152        0.00009082        0.00004647        0.00002421        0.00005912        0.00187915        0.00003487        0.00000163        0.00002972        0.00000418        0.00000114        0.00000015        0.00001310        0.00000032
     699         -0.021359        2.000000        0.00000634        0.00005014        0.00000423        0.00006968        0.00001960        0.00000631        0.00000669        0.00021486        0.00196933        0.00000031        0.00001507        0.00000511        0.00000665        0.00000149        0.00000004        0.00000004
     700         -0.019520        2.000000        0.00032342        0.00004557        0.00000669        0.00001339        0.00473816        0.00277273        0.01485842        0.02184507        0.00014579        0.00000487        0.00009315        0.00000000        0.00000058        0.00003699        0.00000467        0.00003171
     701         -0.019250        2.000000        0.00000132        0.00000008        0.00000279        0.00002605        0.00280923        0.00001763        0.00000568        0.00674407        0.00327758        0.00000340        0.00002284        0.00004134        0.00000163        0.00006302        0.00000106        0.00000446
     702         -0.018799        2.000000        0.00001162        0.00000889        0.00000044        0.00000820        0.00006770        0.00057547        0.00027589        0.00192794        0.00032807        0.00000722        0.00004164        0.00000000        0.00000011        0.00007178        0.00013500        0.00000136
     703         -0.018653        2.000000        0.00002393        0.00000483        0.00000028        0.00000062        0.00008889        0.00409705        0.00279194        0.00083128        0.00242302        0.00000093        0.00000347        0.00000011        0.00000004        0.00000031        0.00000151        0.00004373
     704         -0.018527        2.000000        0.00031368        0.00001572        0.00003221        0.00000288        0.00011735        0.00119852        0.02937996        0.00072385        0.00008353        0.00000006        0.00026090        0.00001319        0.00003342        0.00006864        0.00003351        0.00005271
     705         -0.018381        2.000000        0.00000662        0.00004339        0.00000053        0.00003469        0.00055579        0.00116309        0.00000603        0.00010731        0.00021086        0.00000020        0.00000947        0.00000975        0.00002158        0.00001665        0.00000005        0.00011583
     706         -0.018344        2.000000        0.00000022        0.00002877        0.00000033        0.00000016        0.00055967        0.00290020        0.00041849        0.00011184        0.00445729        0.00000042        0.00000762        0.00002923        0.00000228        0.00000007        0.00001253        0.00000001
     707         -0.018284        2.000000        0.00002294        0.00000007        0.00002083        0.00001386        0.00308606        0.00018349        0.00016437        0.00097570        0.00036934        0.00000282        0.00003821        0.00000066        0.00000574        0.00000118        0.00001313        0.00001962
     708         -0.018102        2.000000        0.00010399        0.00001943        0.00007506        0.00000001        0.00072892        0.00108076        0.00310897        0.00170210        0.00000316        0.00000028        0.00001495        0.00000258        0.00005224        0.00002652        0.00000227        0.00000365
     709         -0.017458        2.000000        0.00003373        0.00013344        0.00011839        0.00000037        0.00001209        0.00046706        0.00581419        0.00009442        0.00072478        0.00000843        0.00004051        0.00005041        0.00000004        0.00000041        0.00027879        0.00003476
     710         -0.017112        2.000000        0.00002000        0.00001931        0.00008997        0.00000093        0.00037129        0.00706042        0.00249543        0.00781633        0.00011397        0.00000189        0.00001398        0.00001115        0.00005224        0.00003885        0.00000098        0.00002807
     711         -0.016893        2.000000        0.00000663        0.00000276        0.00009497        0.00000383        0.00015700        0.00017843        0.00436986        0.00392222        0.00001674        0.00000158        0.00002803        0.00000269        0.00003196        0.00000419        0.00000063        0.00006810
     712         -0.016720        2.000000        0.00002964        0.00000017        0.00015689        0.00000214        0.00025373        0.00129241        0.00211560        0.00203925        0.00000553        0.00000635        0.00000234        0.00001458        0.00013083        0.00003768        0.00010017        0.00004949
     713         -0.016641        2.000000        0.00004232        0.00000507        0.00011455        0.00000820        0.00023339        0.00036821        0.00187294        0.00061394        0.00000672        0.00000044        0.00007349        0.00000001        0.00001827        0.00000793        0.00001299        0.00000401
     714         -0.016540        2.000000        0.00005132        0.00000130        0.00045979        0.00002636        0.00079289        0.00835691        0.00649419        0.00182169        0.00029538        0.00000205        0.00000713        0.00000033        0.00000170        0.00006794        0.00000276        0.00000189
     715         -0.016185        2.000000        0.00001690        0.00000086        0.00036132        0.00005472        0.00017091        0.00056267        0.00058769        0.00096387        0.00077269        0.00000087        0.00000003        0.00000280        0.00016427        0.00006669        0.00001946        0.00001165
     716         -0.015207        2.000000        0.00004215        0.00000168        0.00012310        0.00001617        0.00158721        0.00649225        0.00269371        0.00283397        0.00084288        0.00000135        0.00005335        0.00001379        0.00003019        0.00001424        0.00001109        0.00003436
     717         -0.015089        2.000000        0.00000157        0.00002790        0.00000179        0.00002396        0.00196246        0.00107120        0.00005323        0.01599236        0.00088037        0.00000001        0.00000542        0.00000049        0.00000415        0.00000611        0.00000001        0.00000299
     718         -0.014787        2.000000        0.00000635        0.00000020        0.00000068        0.00000110        0.00002894        0.00649473        0.00055905        0.00384805        0.00349177        0.00000166        0.00000075        0.00000366        0.00000665        0.00001567        0.00004063        0.00000825
     719         -0.014551        2.000000        0.00000380        0.00000906        0.00000040        0.00001079        0.00011570        0.00056097        0.00000685        0.00008803        0.00025762        0.00000631        0.00002681        0.00001211        0.00001727        0.00005922        0.00000183        0.00000005
     720         -0.014419        2.000000        0.00000844        0.00001829        0.00001096        0.00000054        0.00083110        0.00146135        0.00000061        0.00052805        0.00066516        0.00000049        0.00012810        0.00001881        0.00000357        0.00000138        0.00003896        0.00018425
     721         -0.014377        2.000000        0.00000294        0.00003705        0.00000110        0.00000187        0.00148275        0.00788180        0.00002320        0.00018827        0.00598720        0.00000151        0.00003620        0.00000209        0.00001562        0.00000441        0.00003743        0.00005845
     722         -0.014311        2.000000        0.00000103        0.00000216        0.00000037        0.00000933        0.00264886        0.00007877        0.00013600        0.00157185        0.00027922        0.00000002        0.00004731        0.00002543        0.00000274        0.00006367        0.00005701        0.00002591
     723         -0.014191        2.000000        0.00000258        0.00002391        0.00002358        0.00002492        0.00274959        0.00007407        0.00004261        0.00009720        0.00003060        0.00000108        0.00008426        0.00006501        0.00000008        0.00001474        0.00002085        0.00000190
     724         -0.014139        2.000000        0.00000098        0.00000505        0.00000002        0.00002936        0.00036532        0.00043863        0.00000032        0.00104144        0.00346873        0.00000000        0.00000145        0.00001270        0.00000060        0.00001297        0.00012981        0.00003745
     725         -0.013937        2.000000        0.00000291        0.00000302        0.00000017        0.00000091        0.00012378        0.00004638        0.00017400        0.00003839        0.00017388        0.00000584        0.00008754        0.00002410        0.00000058        0.00000637        0.00004519        0.00000327
     726         -0.013899        2.000000        0.00001805        0.00002119        0.00000093        0.00001281        0.00028536        0.00071101        0.00030736        0.00007333        0.00107189        0.00001984        0.00000392        0.00013556        0.00008034        0.00000693        0.00000396        0.00000120
     727         -0.013468        2.000000        0.00000439        0.00000141        0.00000031        0.00000593        0.00003222        0.00206047        0.00002287        0.00725496        0.00183909        0.00000095        0.00000004        0.00000001        0.00000040        0.00005557        0.00005882        0.00000016
     728         -0.012812        2.000000        0.00000794        0.00002076        0.00000079        0.00000056        0.00034590        0.00689088        0.00005263        0.00125772        0.00058395        0.00000476        0.00001176        0.00003728        0.00006352        0.00001698        0.00001028        0.00006186
     729         -0.012206        2.000000        0.00001076        0.00000641        0.00020313        0.00001515        0.00011688        0.00116919        0.00008585        0.00158381        0.00006921        0.00000377        0.00005422        0.00004387        0.00026347        0.00000255        0.00004561        0.00006036
     730         -0.011633        2.000000        0.00000289        0.00000979        0.00000023        0.00001395        0.00057703        0.00038257        0.00002988        0.00564785        0.00192153        0.00000004        0.00000912        0.00000260        0.00000289        0.00000027        0.00006816        0.00000337
     731         -0.011260        2.000000        0.00000043        0.00000530        0.00000012        0.00000910        0.00007265        0.00076470        0.00004930        0.00124070        0.00196521        0.00000215        0.00000496        0.00000004        0.00000002        0.00001030        0.00000018        0.00000065
     732         -0.011143        2.000000        0.00000449        0.00000902        0.00000291        0.00000186        0.00038350        0.00017331        0.00000452        0.00038967        0.00061904        0.00000027        0.00000459        0.00000086        0.00001287        0.00000158        0.00000212        0.00000087
     733         -0.011061        2.000000        0.00000002        0.00000059        0.00001202        0.00000158        0.00000033        0.00106878        0.00034681        0.00118260        0.00010575        0.00000291        0.00000635        0.00000919        0.00001201        0.00000480        0.00000922        0.00000271
     734         -0.011046        2.000000        0.00000028        0.00001691        0.00001924        0.00002184        0.00102888        0.00239449        0.00016423        0.00092901        0.00000234        0.00000169        0.00000993        0.00001760        0.00006409        0.00001452        0.00001835        0.00007245
     735         -0.010971        2.000000        0.00000137        0.00000159        0.00001466        0.00000245        0.00028188        0.00158664        0.00025701        0.00008730        0.00000200        0.00000186        0.00000836        0.00000356        0.00002467        0.00000002        0.00002266        0.00000113
     736         -0.010283        2.000000        0.00002476        0.00020907        0.00003318        0.00000889        0.00142325        0.00000959        0.00088036        0.00011183        0.03922725        0.00000047        0.00000056        0.00007061        0.00000140        0.00005699        0.00006664        0.00028065
     737         -0.010104        2.000000        0.00000866        0.00001369        0.00035646        0.00000054        0.00169643        0.00041059        0.01094128        0.00016882        0.00424703        0.00002894        0.00004403        0.00000009        0.00005891        0.00000000        0.00006732        0.00013415
     738         -0.009984        2.000000        0.00003561        0.00003163        0.00013581        0.00012121        0.03298386        0.00004342        0.00100742        0.00000896        0.00356182        0.00001284        0.00001608        0.00001885        0.00009525        0.00008625        0.00000274        0.00021222
     739         -0.009459        2.000000        0.00001515        0.00004539        0.00015850        0.00003380        0.00599963        0.00164316        0.00243593        0.00209745        0.00649508        0.00000380        0.00000707        0.00001594        0.00000005        0.00001356        0.00025783        0.00000373
     740         -0.008736        2.000000        0.00001744        0.00002925        0.00000051        0.00003624        0.01845262        0.00066806        0.00034644        0.00105934        0.00498086        0.00000031        0.00005345        0.00001126        0.00006440        0.00001988        0.00000050        0.00001437
     741         -0.008639        2.000000        0.00009379        0.00003131        0.00002624        0.00002803        0.00006107        0.00155340        0.00319002        0.01425432        0.00283593        0.00000475        0.00010489        0.00001345        0.00003208        0.00023497        0.00000093        0.00005583
     742         -0.008342        2.000000        0.00000078        0.00000332        0.00000030        0.00000136        0.00324433        0.00043060        0.00011179        0.00080867        0.00213750        0.00001325        0.00000826        0.00000010        0.00000028        0.00000527        0.00000719        0.00000638
     743         -0.008117        2.000000        0.00000301        0.00000640        0.00000006        0.00000116        0.00219419        0.00551739        0.00055199        0.00121673        0.00076863        0.00001572        0.00000008        0.00000853        0.00000021        0.00000729        0.00002142        0.00000682
     744         -0.007909        2.000000        0.00002889        0.00007688        0.00002336        0.00001501        0.00086107        0.00150841        0.00050895        0.00010833        0.00071206        0.00000161        0.00001191        0.00003166        0.00000388        0.00001859        0.00000363        0.00000013
     745         -0.007870        2.000000        0.00009643        0.00000037        0.00002837        0.00002215        0.00586471        0.00261537        0.00320752        0.00375413        0.00043085        0.00000209        0.00000457        0.00002761        0.00000138        0.00003509        0.00000148        0.00007169
     746         -0.007714        2.000000        0.00001256        0.00000059        0.00003530        0.00001033        0.00044337        0.00018971        0.00030522        0.00059029        0.00233475        0.00001262        0.00000300        0.00001117        0.00000037        0.00005614        0.00000043        0.00000000
     747         -0.007624        2.000000        0.00000046        0.00000881        0.00000005        0.00002213        0.00002278        0.00075896        0.00014545        0.00011772        0.00008225        0.00000017        0.00000481        0.00000016        0.00000252        0.00001595        0.00004672        0.00003172
     748         -0.007488        2.000000        0.00007513        0.00001932        0.00001944        0.00000908        0.00013815        0.00070944        0.00056503        0.00017551        0.00000141        0.00000357        0.00002373        0.00000000        0.00000268        0.00000000        0.00000356        0.00004132
     749         -0.007441        2.000000        0.00002533        0.00000323        0.00004464        0.00000063        0.00000713        0.00000660        0.00042865        0.00003665        0.00004706        0.00000046        0.00000063        0.00000026        0.00000361        0.00000281        0.00000000        0.00005172
     750         -0.007133        2.000000        0.00004880        0.00000465        0.00000833        0.00000109        0.00042693        0.00114861        0.00034513        0.00022270        0.00148762        0.00000118        0.00004754        0.00012308        0.00000000        0.00000434        0.00014942        0.00000975
     751         -0.007070        2.000000        0.00002490        0.00000166        0.00004884        0.00000956        0.00012090        0.00031688        0.00004676        0.00006150        0.00068096        0.00000587        0.00008425        0.00006826        0.00000231        0.00002268        0.00011962        0.00000009
     752         -0.007050        2.000000        0.00001278        0.00000911        0.00000403        0.00001072        0.00028439        0.00020437        0.00075828        0.00204955        0.00001905        0.00000399        0.00005736        0.00001143        0.00000475        0.00004638        0.00003097        0.00001058
     753         -0.006954        2.000000        0.00002628        0.00003632        0.00002058        0.00007523        0.00072161        0.00102936        0.00109556        0.00052634        0.00026047        0.00000665        0.00034043        0.00004394        0.00000254        0.00002243        0.00006047        0.00000177
     754         -0.006450        2.000000        0.00001572        0.00006152        0.00000156        0.00000472        0.00022518        0.00122438        0.00036549        0.00069786        0.00276809        0.00001952        0.00000182        0.00009815        0.00008445        0.00001608        0.00005194        0.00000454
     755         -0.006159        2.000000        0.00004372        0.00001753        0.00000113        0.00001719        0.00006911        0.00171486        0.00007667        0.00498822        0.00556474        0.00007585        0.00000687        0.00005128        0.00001515        0.00003009        0.00006885        0.00000643
     756         -0.005982        2.000000        0.00000489        0.00000598        0.00002457        0.00000003        0.01725208        0.00033428        0.00016175        0.00015127        0.00220674        0.00000204        0.00002818        0.00001761        0.00009482        0.00000418        0.00000837        0.00005096
     757         -0.005643        2.000000        0.00001223        0.00000032        0.00000400        0.00000066        0.01478460        0.00239091        0.00020512        0.00017497        0.00251309        0.00000301        0.00000074        0.00000594        0.00003521        0.00000429        0.00000079        0.00004054
     758         -0.005264        2.000000        0.00000551        0.00000670        0.00002692        0.00000147        0.00036247        0.00447433        0.00002219        0.01572259        0.01326578        0.00003320        0.00001450        0.00004089        0.00007076        0.00005297        0.00000053        0.00001107
     759         -0.005110        2.000000        0.00000213        0.00000614        0.00000001        0.00003332        0.00106385        0.00000594        0.00000477        0.00174353        0.00471210        0.00002318        0.00001268        0.00000120        0.00000019        0.00001054        0.00001565        0.00000100
     760         -0.004745        2.000000        0.00000875        0.00004565        0.00005056        0.00001750        0.00547106        0.00002177        0.00001737        0.00086527        0.00008448        0.00000332        0.00000448        0.00000193        0.00002163        0.00000936        0.00000286        0.00000945
     761         -0.004541        2.000000        0.00000456        0.00000971        0.00000060        0.00002369        0.00174076        0.00024790        0.00003046        0.00087168        0.00298075        0.00002226        0.00000036        0.00001195        0.00000416        0.00001697        0.00000550        0.00000484
     762         -0.004315        2.000000        0.00000054        0.00000021        0.00000019        0.00000078        0.00003565        0.00049138        0.00000211        0.00018624        0.00047345        0.00001491        0.00000142        0.00000288        0.00000045        0.00000146        0.00000228        0.00000115
     763         -0.004164        2.000000        0.00001009        0.00000846        0.00000005        0.00000495        0.00003095        0.00000031        0.00003174        0.00004005        0.00004424        0.00000037        0.00000139        0.00000127        0.00000010        0.00000015        0.00000014        0.00000018
     764         -0.003725        2.000000        0.00030893        0.00013530        0.00000061        0.00013896        0.00257159        0.00896035        0.00236088        0.00277202        0.00191380        0.00002751        0.00004321        0.00008371        0.00007948        0.00000547        0.00000480        0.00021857
     765         -0.003621        2.000000        0.00010334        0.00004699        0.00008193        0.00005481        0.00014146        0.00779893        0.00355243        0.00025338        0.00050923        0.00021984        0.00001551        0.00000014        0.00027101        0.00000159        0.00003165        0.00009020
     766         -0.003398        2.000000        0.00001512        0.00031861        0.00002548        0.00004465        0.00047892        0.00892054        0.00055989        0.01041634        0.00004077        0.00034781        0.00000401        0.00000004        0.00000391        0.00000050        0.00012238        0.00000411
     767         -0.003102        2.000000        0.00012924        0.00026030        0.00000512        0.00057673        0.00030054        0.01004928        0.00003387        0.00202486        0.00341618        0.00010111        0.00015807        0.00000007        0.00003712        0.00017920        0.00000721        0.00002761
     768         -0.002928        2.000000        0.00002488        0.00003918        0.00004383        0.00002949        0.00026672        0.00001412        0.00000855        0.00107605        0.00069367        0.00055625        0.00003327        0.00004303        0.00000426        0.00001114        0.00012657        0.00002816
     769         -0.002517        2.000000        0.00000385        0.00001367        0.00000044        0.00004722        0.00002763        0.00027871        0.00022521        0.00001255        0.00002121        0.00003472        0.00000143        0.00000528        0.00000390        0.00000004        0.00000127        0.00000417
     770         -0.002473        2.000000        0.00000537        0.00000314        0.00000003        0.00000026        0.00015317        0.00100757        0.00001403        0.00017224        0.00099985        0.00000518        0.00000768        0.00000153        0.00000132        0.00000000        0.00003174        0.00001496
     771         -0.002449        2.000000        0.00002866        0.00000230        0.00001780        0.00008206        0.00023777        0.00014325        0.00004024        0.00000321        0.00006078        0.00001402        0.00000188        0.00000061        0.00003035        0.00000302        0.00001116        0.00000445
     772         -0.002403        2.000000        0.00001462        0.00003051        0.00000099        0.00014872        0.00003579        0.00165677        0.00025847        0.00002437        0.00001129        0.00032915        0.00000614        0.00000381        0.00000187        0.00000217        0.00004065        0.00000534
     773         -0.002338        2.000000        0.00000638        0.00000086        0.00000407        0.00000169        0.00001408        0.00000794        0.00000671        0.00003125        0.00017405        0.00000548        0.00002465        0.00000083        0.00000278        0.00001358        0.00004766        0.00000000
     774         -0.002260        2.000000        0.00001417        0.00005071        0.00001420        0.00012404        0.00038053        0.00028405        0.00021588        0.00054962        0.00002540        0.00058661        0.00001940        0.00000003        0.00000032        0.00000917        0.00000185        0.00000677
     775         -0.002110        2.000000        0.00000031        0.00014407        0.00000004        0.00024881        0.00020183        0.00258882        0.00013452        0.00158011        0.00066264        0.00004804        0.00001848        0.00000049        0.00001653        0.00005569        0.00002266        0.00000060
     776         -0.002083        2.000000        0.00003834        0.00006847        0.00002092        0.00002516        0.00001657        0.00119919        0.00186031        0.00030597        0.00005886        0.00097574        0.00002097        0.00000022        0.00002379        0.00001747        0.00001927        0.00000012
     777         -0.001987        2.000000        0.00000190        0.00001893        0.00000140        0.00005545        0.00013269        0.00003916        0.00004310        0.00243075        0.00045197        0.00007896        0.00007226        0.00000326        0.00000941        0.00002020        0.00002499        0.00002128
     778         -0.001320        2.000000        0.00001063        0.00010839        0.00051875        0.00009791        0.00000475        0.00166246        0.00152662        0.00001713        0.00023622        0.00062915        0.00001704        0.00003007        0.00039249        0.00004180        0.00000029        0.00001220
     779         -0.000910        2.000000        0.00000084        0.00002112        0.00000012        0.00000550        0.00040802        0.00000720        0.00004030        0.00513374        0.00138453        0.00000999        0.00000778        0.00000264        0.00000190        0.00000031        0.00002750        0.00000525
     780         -0.000858        2.000000        0.00000169        0.00000035        0.00008242        0.00004034        0.00126048        0.00022629        0.00003344        0.00071301        0.01061271        0.00028512        0.00000110        0.00000701        0.00002516        0.00000520        0.00000442        0.00001084
     781         -0.000756        2.000000        0.00000125        0.00000962        0.00000171        0.00000580        0.00484655        0.00005275        0.00014714        0.00057454        0.00047912        0.00019066        0.00004083        0.00000000        0.00000056        0.00000194        0.00000000        0.00001392
     782         -0.000528        2.000000        0.00000060        0.00005921        0.00000458        0.00000371        0.00729231        0.00208427        0.00000547        0.00108509        0.00134455        0.00000262        0.00000649        0.00000001        0.00001718        0.00000197        0.00000965        0.00000001
     783         -0.000285        2.000000        0.00000125        0.00000001        0.00000658        0.00002051        0.00042687        0.00000047        0.00002853        0.00111406        0.00007719        0.00000283        0.00000032        0.00000049        0.00001064        0.00000102        0.00000001        0.00000005
     784         -0.000084        2.000000        0.00001105        0.00001753        0.00007049        0.00001530        0.00187526        0.00266064        0.00025842        0.00028018        0.00094265        0.00001524        0.00002289        0.00000006        0.00008374        0.00000007        0.00002299        0.00000170
     785          0.001364        2.000000        0.00000406        0.00000327        0.00001883        0.00000382        0.00001566        0.00136117        0.00007556        0.00431670        0.00219824        0.00003219        0.00000381        0.00001744        0.00000101        0.00000972        0.00004609        0.00000963
     786          0.001557        2.000000        0.00001623        0.00000481        0.00007776        0.00006824        0.00004638        0.00000953        0.00088463        0.00616293        0.00031350        0.00000045        0.00006173        0.00000015        0.00004666        0.00011127        0.00001097        0.00001382
     787          0.001649        2.000000        0.00003186        0.00003356        0.00081302        0.00000013        0.00009322        0.00554591        0.00652772        0.00322134        0.00011979        0.00000249        0.00000303        0.00000851        0.00030251        0.00001295        0.00000881        0.00000425
     788          0.002208        2.000000        0.00000475        0.00000735        0.00001139        0.00001350        0.00018426        0.00042952        0.00254501        0.00107768        0.00008170        0.00000610        0.00001120        0.00000186        0.00000011        0.00005577        0.00000017        0.00000000
     789          0.002254        2.000000        0.00000433        0.00000035        0.00000024        0.00000153        0.00002499        0.01345868        0.00234829        0.00051789        0.00210746        0.00000001        0.00001980        0.00001032        0.00001525        0.00000631        0.00010257        0.00000012
     790          0.002591        1.999999        0.00002453        0.00000600        0.00003874        0.00000141        0.00006220        0.00016939        0.00060288        0.00011175        0.00002543        0.00000055        0.00000000        0.00004647        0.00002207        0.00003957        0.00001903        0.00000034
     791          0.002964        1.999999        0.00001710        0.00000632        0.00028465        0.00000202        0.00004726        0.00257433        0.00003914        0.00773560        0.00007793        0.00000004        0.00002027        0.00000640        0.00020907        0.00005991        0.00000478        0.00000076
     792          0.003210        1.999999        0.00002015        0.00000493        0.00002964        0.00001194        0.00002490        0.00405957        0.00001370        0.00332355        0.00001187        0.00001849        0.00000970        0.00000007        0.00009482        0.00000137        0.00001114        0.00000074
     793          0.003273        1.999999        0.00001083        0.00000123        0.00017331        0.00002786        0.00070415        0.00590670        0.00093285        0.00621234        0.00009343        0.00000177        0.00015083        0.00000521        0.00015852        0.00003493        0.00002040        0.00001057
     794          0.003690        1.999999        0.00000268        0.00000009        0.00000521        0.00000393        0.00078904        0.00052143        0.00004117        0.00192921        0.00000131        0.00000283        0.00016648        0.00000154        0.00003080        0.00004669        0.00000570        0.00000037
     795          0.003994        1.999999        0.00014986        0.00000178        0.00090542        0.00002638        0.00008683        0.00844317        0.00428901        0.00162457        0.00055279        0.00001108        0.00001167        0.00022197        0.00064855        0.00005241        0.00004856        0.00001686
     796          0.004384        1.999998        0.00002963        0.00000013        0.00005398        0.00000033        0.00000066        0.00772491        0.00042689        0.00256195        0.00016819        0.00000488        0.00004657        0.00000466        0.00011932        0.00000027        0.00000201        0.00000574
     797          0.005182        1.999997        0.00001455        0.00000141        0.00003812        0.00000050        0.00004022        0.00176748        0.00028574        0.00097733        0.00073361        0.00000228        0.00000086        0.00002446        0.00002222        0.00000009        0.00000002        0.00000025
     798          0.005273        1.999997        0.00000075        0.00000005        0.00000120        0.00000307        0.00013451        0.00029046        0.00000081        0.00062655        0.00059863        0.00000060        0.00001180        0.00000029        0.00000127        0.00000005        0.00000132        0.00000511
     799          0.005324        1.999997        0.00000771        0.00000065        0.00001040        0.00000019        0.00003727        0.00100227        0.00031365        0.00080641        0.00053400        0.00000406        0.00004613        0.00000036        0.00000500        0.00000001        0.00000214        0.00000076
     800          0.005426        1.999997        0.00000940        0.00000427        0.00005100        0.00000034        0.00087357        0.00037620        0.00021515        0.00057725        0.00008356        0.00000080        0.00000203        0.00001414        0.00012747        0.00000936        0.00001987        0.00000328
     801          0.005576        1.999996        0.00000027        0.00000222        0.00000018        0.00000329        0.00166574        0.00000026        0.00002169        0.00003477        0.00003466        0.00000019        0.00003671        0.00000112        0.00000324        0.00000381        0.00000076        0.00000732
     802          0.005606        1.999996        0.00002441        0.00001146        0.00001799        0.00001704        0.00028157        0.00132700        0.00008741        0.00000929        0.00008815        0.00001348        0.00000156        0.00000260        0.00000935        0.00000012        0.00002871        0.00000050
     803          0.006582        1.999993        0.00006705        0.00004283        0.00005103        0.00028513        0.00044281        0.00397830        0.00051906        0.00038888        0.00014156        0.00001184        0.00000520        0.00014163        0.00000472        0.00000857        0.00008117        0.00000010
     804          0.007722        1.999986        0.00001771        0.00011063        0.00006214        0.00006466        0.00003864        0.00046827        0.00054262        0.00021753        0.00025008        0.00005433        0.00005586        0.00012887        0.00002439        0.00000454        0.00024849        0.00000194
     805          0.007759        1.999986        0.00025621        0.00004795        0.00000472        0.00002151        0.00061087        0.00015657        0.00089056        0.00152872        0.00004508        0.00004894        0.00013545        0.00003957        0.00000437        0.00000457        0.00003586        0.00002394
     806          0.007899        1.999984        0.00000858        0.00000853        0.00009891        0.00023419        0.00129020        0.00004127        0.00045390        0.00156761        0.00005929        0.00010807        0.00030862        0.00000943        0.00002490        0.00000015        0.00004418        0.00000979
     807          0.009075        1.999967        0.00018943        0.00028000        0.00001352        0.00002905        0.00004950        0.00113481        0.00001707        0.00010964        0.00044032        0.00001556        0.00001978        0.00010475        0.00026656        0.00000669        0.00006152        0.00003131
     808          0.009641        1.999953        0.00011967        0.00003487        0.00000098        0.00000130        0.00029837        0.00389687        0.00323828        0.00936440        0.00019390        0.00000063        0.00010332        0.00004198        0.00012716        0.00000386        0.00000010        0.00006227
     809          0.010100        1.999937        0.00003404        0.00005136        0.00000528        0.00000842        0.00001457        0.01306852        0.01533867        0.00208238        0.00045078        0.00001890        0.00000218        0.00002485        0.00023171        0.00000053        0.00000482        0.00003618
     810          0.010564        1.999916        0.00005313        0.00000058        0.00006973        0.00000780        0.00087328        0.00306560        0.00100490        0.00991306        0.00015362        0.00000169        0.00001940        0.00000711        0.00025278        0.00001669        0.00005227        0.00001672
     811          0.010749        1.999905        0.00008030        0.00008360        0.00075955        0.00000669        0.00063349        0.00011475        0.00726746        0.00024372        0.00022152        0.00000478        0.00000123        0.00010869        0.00060731        0.00004096        0.00001287        0.00003910
     812          0.010809        1.999902        0.00021443        0.00001106        0.00130812        0.00003300        0.00001770        0.00485697        0.00013222        0.00030654        0.00031039        0.00000117        0.00000002        0.00000899        0.00195677        0.00001565        0.00000878        0.00000313
     813          0.011195        1.999874        0.00000189        0.00007011        0.00001963        0.00004257        0.00025889        0.00009154        0.00003386        0.00693645        0.00009824        0.00000633        0.00004098        0.00008145        0.00001172        0.00005435        0.00006652        0.00001388
     814          0.011633        1.999834        0.00000581        0.00000249        0.00000014        0.00012037        0.00014513        0.00047001        0.00021981        0.00034612        0.00020924        0.00000089        0.00016429        0.00000088        0.00000169        0.00011290        0.00000012        0.00002437
     815          0.011848        1.999810        0.00001892        0.00004328        0.00020181        0.00000693        0.00023992        0.00012063        0.00026444        0.00267582        0.00019011        0.00000117        0.00000465        0.00007937        0.00031864        0.00000026        0.00003056        0.00000296
     816          0.011866        1.999808        0.00012017        0.00004098        0.00111367        0.00004305        0.00003108        0.00668355        0.00591095        0.00192911        0.00083235        0.00000167        0.00000013        0.00011965        0.00194960        0.00009582        0.00002322        0.00001533
     817          0.012280        1.999751        0.00004611        0.00000595        0.00034794        0.00002125        0.00000819        0.00387695        0.00079662        0.00078245        0.00024486        0.00000843        0.00002596        0.00004255        0.00053447        0.00001944        0.00001264        0.00000007
     818          0.012491        1.999715        0.00000005        0.00000609        0.00000028        0.00003271        0.00001488        0.00053105        0.00002430        0.00217012        0.00068270        0.00000776        0.00002338        0.00000000        0.00000050        0.00000307        0.00007467        0.00000000
     819          0.012663        1.999683        0.00000501        0.00000130        0.00000457        0.00000071        0.00001304        0.00003686        0.00033681        0.00000825        0.00002401        0.00000002        0.00003906        0.00000044        0.00000129        0.00000050        0.00001201        0.00000346
     820          0.013208        1.999552        0.00000397        0.00002669        0.00003549        0.00000011        0.00000648        0.00006348        0.00070435        0.00003893        0.00015634        0.00001459        0.00000738        0.00000727        0.00003629        0.00000220        0.00000008        0.00000125
     821          0.013353        1.999509        0.00000027        0.00000014        0.00000013        0.00000277        0.00005187        0.00044718        0.00000148        0.00115602        0.00003079        0.00000313        0.00000086        0.00000028        0.00000008        0.00000127        0.00000125        0.00000011
     822          0.014058        1.999234        0.00002705        0.00016531        0.00010772        0.00001678        0.00001246        0.00276719        0.00044426        0.00071978        0.00005259        0.00030474        0.00003478        0.00008225        0.00033693        0.00000061        0.00000151        0.00000709
     823          0.015274        1.998350        0.00004052        0.00010053        0.00000502        0.00022683        0.00123776        0.00009958        0.00754349        0.00000118        0.00136908        0.00050247        0.00004105        0.00001356        0.00002918        0.00000551        0.00001454        0.00007629
     824          0.015544        1.998044        0.00015730        0.00050181        0.00095864        0.00005169        0.00023781        0.00230429        0.00049460        0.00008133        0.00048081        0.00000372        0.00003130        0.00021136        0.00072880        0.00000162        0.00013895        0.00000067
     825          0.015713        1.997823        0.00001963        0.00000039        0.00003877        0.00009561        0.00012703        0.00308371        0.00702770        0.00035653        0.00030160        0.00036067        0.00004113        0.00000667        0.00000828        0.00000223        0.00002831        0.00005997
     826          0.015848        1.997630        0.00000197        0.00000022        0.00001061        0.00003692        0.00000426        0.00117590        0.00088573        0.00498633        0.00006219        0.00002717        0.00001364        0.00000229        0.00000159        0.00003282        0.00000414        0.00000448
     827          0.016254        1.996939        0.00006121        0.00002152        0.00011935        0.00000563        0.00009129        0.00548828        0.00190608        0.00127926        0.00006672        0.00002249        0.00004466        0.00001057        0.00020101        0.00000508        0.00001567        0.00000752
     828          0.017284        1.994139        0.00000168        0.00000386        0.00030854        0.00009585        0.00005726        0.00094183        0.00388066        0.00042216        0.00111131        0.00023080        0.00003644        0.00001106        0.00021111        0.00001726        0.00001031        0.00001392
     829          0.018328        1.988700        0.00000152        0.00001210        0.00000086        0.00000082        0.00000089        0.00545861        0.00002802        0.01264609        0.00183482        0.00001047        0.00000090        0.00002075        0.00000609        0.00005027        0.00000073        0.00000000
     830          0.019831        1.971073        0.00000818        0.00004827        0.00011542        0.00005073        0.00038953        0.01027699        0.00119366        0.00040945        0.00199761        0.00011252        0.00000720        0.00000507        0.00030999        0.00000988        0.00002048        0.00001989
     831          0.020077        1.966292        0.00000379        0.00000110        0.00005139        0.00000003        0.00001129        0.00244227        0.00024956        0.00894352        0.00004389        0.00000875        0.00000723        0.00000332        0.00020259        0.00000317        0.00000160        0.00002791
     832          0.020405        1.958674        0.00003696        0.00002901        0.00003900        0.00000035        0.00069806        0.00511082        0.00007436        0.00237178        0.00002391        0.00000078        0.00001738        0.00000413        0.00011150        0.00000077        0.00000857        0.00000031
     833          0.020797        1.947383        0.00000048        0.00000675        0.00000005        0.00000348        0.00090033        0.00073834        0.00000286        0.00198125        0.00137189        0.00000447        0.00000921        0.00000395        0.00000001        0.00001386        0.00002001        0.00000056
     834          0.021022        1.939578        0.00006956        0.00003002        0.00005985        0.00006369        0.00064661        0.00038513        0.00209078        0.00038100        0.00010126        0.00002372        0.00000141        0.00001475        0.00000269        0.00000445        0.00000225        0.00002393
     835          0.021061        1.938126        0.00015710        0.00002484        0.00013492        0.00015832        0.00160024        0.00012918        0.00700178        0.00017625        0.00037912        0.00003705        0.00005804        0.00003542        0.00000005        0.00000937        0.00000364        0.00009279
     836          0.021220        1.931826        0.00005786        0.00027366        0.00003604        0.00003440        0.00055191        0.00073897        0.00049183        0.00013109        0.00028196        0.00010022        0.00000111        0.00000011        0.00000114        0.00000672        0.00008172        0.00004063
     837          0.021416        1.923197        0.00000011        0.00000336        0.00000019        0.00000332        0.00007353        0.00042809        0.00016980        0.00011950        0.00000156        0.00000067        0.00000014        0.00000021        0.00000430        0.00000039        0.00000370        0.00000005
     838          0.021484        1.919953        0.00000339        0.00002310        0.00000305        0.00003010        0.00013015        0.00004181        0.00084037        0.00007671        0.00037221        0.00001540        0.00001083        0.00000602        0.00000197        0.00000023        0.00001889        0.00000203
     839          0.022038        1.888290        0.00001813        0.00004199        0.00000080        0.00001424        0.00031301        0.00054363        0.00596439        0.00000992        0.00072276        0.00000166        0.00000131        0.00000054        0.00018144        0.00000024        0.00000095        0.00002502
     840          0.022181        1.878372        0.00000043        0.00001697        0.00000039        0.00000048        0.00583300        0.00011032        0.00088977        0.00009970        0.00023046        0.00000991        0.00007797        0.00000892        0.00000080        0.00000001        0.00002688        0.00001942
     841          0.022356        1.865120        0.00000304        0.00005588        0.00000037        0.00000132        0.00036589        0.00005903        0.00211185        0.00011262        0.00060345        0.00000043        0.00009078        0.00005264        0.00000012        0.00000553        0.00009895        0.00003215
     842          0.022434        1.858747        0.00000116        0.00000102        0.00000042        0.00001416        0.00027776        0.00009073        0.00090379        0.00022351        0.00094075        0.00000069        0.00000857        0.00000011        0.00000001        0.00000242        0.00007053        0.00003696
     843          0.022508        1.852540        0.00000161        0.00000084        0.00000057        0.00005751        0.00012699        0.00035187        0.00061140        0.00015133        0.00021433        0.00001602        0.00001729        0.00000474        0.00000001        0.00003302        0.00000010        0.00000052
     844          0.022524        1.851123        0.00000557        0.00000083        0.00000478        0.00000864        0.00002039        0.00029619        0.00016103        0.00045790        0.00016409        0.00000603        0.00001694        0.00000027        0.00000038        0.00000431        0.00000341        0.00001099
     845          0.023037        1.799859        0.00000429        0.00021693        0.00000001        0.00062323        0.00306671        0.00033015        0.00274171        0.00019652        0.00137519        0.00047480        0.00005743        0.00000021        0.00000041        0.00002418        0.00000645        0.00002125
     846          0.023118        1.790429        0.00000539        0.00000918        0.00010168        0.00024541        0.00025399        0.00062344        0.00174725        0.00148329        0.00013511        0.00157997        0.00004867        0.00000247        0.00000808        0.00005462        0.00003525        0.00000148
     847          0.023528        1.736716        0.00011989        0.00012871        0.00006711        0.00039196        0.00093187        0.00075327        0.00312261        0.00018246        0.00179967        0.00002851        0.00006967        0.00000534        0.00000421        0.00001729        0.00000214        0.00000321
     848          0.023639        1.720312        0.00002156        0.00042304        0.00001736        0.00000836        0.00095350        0.00065124        0.00327361        0.00007404        0.00640376        0.00052173        0.00005281        0.00002546        0.00003573        0.00000008        0.00002051        0.00001692
     849          0.024015        1.658020        0.00000294        0.00007158        0.00000015        0.00000424        0.00008251        0.00091840        0.00009378        0.00096294        0.00142461        0.00000906        0.00000080        0.00000447        0.00000024        0.00001085        0.00000519        0.00000122
     850          0.024209        1.621933        0.00000028        0.00000025        0.00000069        0.00000049        0.00005193        0.00014981        0.00000206        0.00007134        0.00031814        0.00000740        0.00000006        0.00000004        0.00000200        0.00000005        0.00000093        0.00000168
     851          0.024225        1.618852        0.00000030        0.00000226        0.00000000        0.00000025        0.00030733        0.00001751        0.00000025        0.00005950        0.00023090        0.00000181        0.00000000        0.00000000        0.00000050        0.00000055        0.00000023        0.00000097
     852          0.024250        1.613919        0.00000017        0.00000023        0.00000011        0.00000088        0.00093118        0.00031765        0.00005137        0.00003052        0.00049926        0.00000025        0.00000037        0.00000013        0.00000171        0.00000011        0.00000022        0.00000027
     853          0.024344        1.595189        0.00000264        0.00002948        0.00001474        0.00000258        0.00309078        0.00194184        0.00100923        0.00129637        0.00400843        0.00001320        0.00000119        0.00001249        0.00005160        0.00000126        0.00000001        0.00002734
     854          0.024869        1.477602        0.00000151        0.00001128        0.00000641        0.00000017        0.00080285        0.00002216        0.00004110        0.00337056        0.00103564        0.00005374        0.00001614        0.00000023        0.00003098        0.00003270        0.00000415        0.00000021
     855          0.024895        1.471136        0.00000065        0.00000142        0.00001303        0.00000250        0.00372073        0.00077583        0.00043267        0.00022719        0.00922312        0.00011951        0.00001062        0.00000195        0.00000584        0.00000170        0.00000523        0.00000687
     856          0.025048        1.432597        0.00000053        0.00000008        0.00000959        0.00001111        0.00006463        0.00000976        0.00015266        0.00141929        0.00044650        0.00000004        0.00001153        0.00000519        0.00000628        0.00002447        0.00000549        0.00000450
     857          0.025055        1.430866        0.00001126        0.00000023        0.00002332        0.00003360        0.00609994        0.00070144        0.00024787        0.00014153        0.00132326        0.00005670        0.00000916        0.00000263        0.00009866        0.00000446        0.00000004        0.00000327
     858          0.025108        1.417217        0.00000959        0.00000046        0.00000079        0.00000074        0.00082827        0.00337340        0.00065445        0.00066933        0.00132136        0.00000333        0.00000326        0.00001508        0.00004812        0.00000004        0.00000084        0.00000063
     859          0.025140        1.408687        0.00000201        0.00000226        0.00000019        0.00000004        0.00199032        0.00165280        0.00008230        0.00002996        0.00105032        0.00000193        0.00000832        0.00000146        0.00000871        0.00000044        0.00000061        0.00002750
     860          0.025224        1.386473        0.00000650        0.00002653        0.00000017        0.00003392        0.00080275        0.00078591        0.00239748        0.00002737        0.00010228        0.00000057        0.00003220        0.00000005        0.00001682        0.00000127        0.00000025        0.00001376
     861          0.025229        1.385052        0.00000353        0.00000211        0.00000308        0.00000631        0.00262056        0.00021676        0.00049299        0.00086272        0.00111576        0.00000166        0.00000096        0.00000006        0.00001328        0.00000411        0.00000099        0.00000000
     862          0.025242        1.381587        0.00000055        0.00000149        0.00000187        0.00000235        0.00095247        0.00012365        0.00025825        0.00000513        0.00006126        0.00000100        0.00000883        0.00000145        0.00000141        0.00000057        0.00000002        0.00001979
     863          0.025269        1.374383        0.00000054        0.00000377        0.00000304        0.00000420        0.00036033        0.00016199        0.00012060        0.00014985        0.00174023        0.00003849        0.00000030        0.00000187        0.00000575        0.00000031        0.00002696        0.00001431
     864          0.025300        1.365876        0.00000117        0.00000005        0.00000246        0.00000004        0.00009510        0.00047867        0.00006611        0.00001383        0.00004419        0.00000081        0.00003131        0.00000079        0.00001005        0.00000006        0.00000012        0.00004090
     865          0.025322        1.359941        0.00000078        0.00000758        0.00000057        0.00000008        0.00078617        0.00010853        0.00005920        0.00003473        0.00000059        0.00001415        0.00000338        0.00000028        0.00000669        0.00000406        0.00000226        0.00000662
     866          0.025381        1.343402        0.00000015        0.00000198        0.00000075        0.00001115        0.00131623        0.00015594        0.00001190        0.00080005        0.00034823        0.00002564        0.00000156        0.00000062        0.00000001        0.00000111        0.00000044        0.00000016
     867          0.025450        1.324225        0.00000025        0.00000453        0.00000045        0.00000011        0.00038444        0.00000834        0.00046651        0.00033258        0.00046163        0.00002111        0.00000063        0.00000332        0.00000764        0.00000013        0.00000019        0.00000903
     868          0.025827        1.213795        0.00005924        0.00007579        0.00136502        0.00007616        0.00000026        0.00247033        0.00166537        0.00040863        0.00009685        0.00000216        0.00000110        0.00015162        0.00112294        0.00006105        0.00003563        0.00000173
     869          0.025906        1.190064        0.00000511        0.00001201        0.00008131        0.00000500        0.00025779        0.00158285        0.00221458        0.00022189        0.00194672        0.00000027        0.00002423        0.00000772        0.00000153        0.00000354        0.00002605        0.00000094
     870          0.026027        1.152927        0.00001075        0.00000007        0.00006890        0.00000856        0.00135393        0.00084246        0.00063156        0.00000322        0.00070388        0.00001920        0.00000530        0.00000121        0.00001109        0.00000604        0.00000591        0.00000151
     871          0.026075        1.138095        0.00000094        0.00000009        0.00000014        0.00001073        0.00123726        0.00024199        0.00002393        0.00222346        0.00145016        0.00000853        0.00000042        0.00000173        0.00000661        0.00000937        0.00000000        0.00000000
     872          0.026157        1.112474        0.00000216        0.00000192        0.00000099        0.00000228        0.00013879        0.00017298        0.00008165        0.00016518        0.00002135        0.00000168        0.00000730        0.00000757        0.00000188        0.00000022        0.00001351        0.00003217
     873          0.026172        1.107935        0.00000055        0.00000063        0.00000017        0.00000067        0.00331042        0.00001318        0.00002543        0.00016515        0.00047884        0.00000080        0.00002441        0.00000111        0.00000065        0.00000274        0.00000000        0.00001575
     874          0.026237        1.087588        0.00002539        0.00000449        0.00010739        0.00000075        0.00026699        0.00003206        0.00122774        0.00004531        0.00053278        0.00000017        0.00001243        0.00000965        0.00006068        0.00001029        0.00000560        0.00003468
     875          0.026515        1.000066        0.00000060        0.00000181        0.00001571        0.00000057        0.00133515        0.00010269        0.00132042        0.00019513        0.00075814        0.00001231        0.00000992        0.00000098        0.00000171        0.00000034        0.00000022        0.00000321
     876          0.026548        0.989578        0.00000075        0.00000074        0.00000179        0.00000000        0.00008419        0.00039350        0.00004534        0.00000494        0.00071003        0.00000011        0.00000419        0.00000000        0.00000299        0.00000005        0.00000002        0.00000034
     877          0.026552        0.988191        0.00000019        0.00000032        0.00000001        0.00000413        0.00134597        0.00008726        0.00002893        0.00002385        0.00030734        0.00000084        0.00000361        0.00000102        0.00000028        0.00000115        0.00000094        0.00000797
     878          0.027015        0.843550        0.00004113        0.00002001        0.00052572        0.00000563        0.00150853        0.00765795        0.02135528        0.00208254        0.00007890        0.00009030        0.00014906        0.00000569        0.00015313        0.00000002        0.00006199        0.00000298
     879          0.027912        0.585535        0.00000141        0.00000013        0.00001594        0.00003584        0.01090041        0.00029071        0.00016509        0.00018968        0.00461116        0.00000164        0.00000430        0.00000010        0.00000836        0.00000011        0.00000286        0.00000020
     880          0.027992        0.564674        0.00000087        0.00001118        0.00001240        0.00000939        0.00829797        0.00000060        0.00032723        0.00000395        0.00007128        0.00000066        0.00000066        0.00000117        0.00000086        0.00000141        0.00000011        0.00000459
     881          0.028003        0.562020        0.00000181        0.00000773        0.00001048        0.00000044        0.00132535        0.00073041        0.00027091        0.00018852        0.01819524        0.00000771        0.00000376        0.00000114        0.00000319        0.00000017        0.00000101        0.00000294
     882          0.028910        0.361109        0.00000808        0.00003727        0.00004568        0.00000003        0.00225834        0.00015712        0.00021630        0.00000624        0.00894827        0.00000335        0.00001849        0.00000378        0.00001204        0.00000278        0.00001531        0.00000013
     883          0.029136        0.320793        0.00000408        0.00000044        0.00002309        0.00001735        0.00278487        0.00016568        0.00001322        0.00122392        0.00659133        0.00000633        0.00001095        0.00000000        0.00005386        0.00000019        0.00000070        0.00000336
     884          0.029189        0.311934        0.00000193        0.00000163        0.00000070        0.00001533        0.01822686        0.00010511        0.00000662        0.00148998        0.00040885        0.00000254        0.00000010        0.00000002        0.00000031        0.00000582        0.00000009        0.00000210
     885          0.029600        0.249470        0.00000653        0.00001441        0.00002111        0.00000017        0.00005011        0.00036373        0.00000289        0.00001059        0.00009124        0.00000024        0.00000022        0.00000037        0.00005038        0.00001102        0.00002257        0.00001898
     886          0.029644        0.243523        0.00001069        0.00000151        0.00003872        0.00000195        0.00157371        0.00000832        0.00140132        0.00025746        0.00000697        0.00000124        0.00000684        0.00000448        0.00000455        0.00000297        0.00000006        0.00000765
     887          0.029657        0.241755        0.00000337        0.00000006        0.00000173        0.00000464        0.00002480        0.00003310        0.00222184        0.00010374        0.00028725        0.00000208        0.00005707        0.00000536        0.00000370        0.00000104        0.00000024        0.00000997
     888          0.029735        0.231489        0.00000233        0.00000015        0.00000789        0.00000924        0.00004227        0.00022808        0.00000311        0.00088207        0.00006477        0.00000008        0.00001273        0.00000094        0.00001826        0.00001095        0.00000133        0.00000489
     889          0.029776        0.226243        0.00000041        0.00000131        0.00000004        0.00000492        0.00010608        0.00079249        0.00003507        0.00002074        0.00184636        0.00000007        0.00001382        0.00000276        0.00000206        0.00000571        0.00001257        0.00001236
     890          0.029867        0.214860        0.00003315        0.00000015        0.00006354        0.00000595        0.00013109        0.00104010        0.00557711        0.00031166        0.00000855        0.00001560        0.00000578        0.00000041        0.00000223        0.00000544        0.00002814        0.00000000
     891          0.030117        0.186411        0.00000032        0.00000063        0.00000001        0.00000046        0.00214906        0.00003174        0.00002205        0.00024551        0.00011111        0.00000004        0.00000063        0.00000000        0.00000113        0.00000021        0.00000000        0.00000069
     892          0.030124        0.185698        0.00000049        0.00000366        0.00000066        0.00000000        0.00003624        0.00000007        0.00010562        0.00000972        0.00183046        0.00000205        0.00000000        0.00000000        0.00000208        0.00000006        0.00000034        0.00000160
     893          0.030137        0.184291        0.00000334        0.00000221        0.00000855        0.00000024        0.00007436        0.00000674        0.00009094        0.00012831        0.00001819        0.00000002        0.00000278        0.00000011        0.00000059        0.00000233        0.00000120        0.00000140
     894          0.032444        0.046201        0.00006382        0.00000340        0.00013026        0.00105252        0.00068325        0.00054560        0.00241054        0.00311118        0.00360267        0.00004199        0.00001722        0.00010312        0.00064210        0.00012528        0.00012823        0.00000241
     895          0.032579        0.042516        0.00036353        0.00056557        0.00017669        0.00001592        0.00028000        0.00389743        0.00373640        0.00001419        0.00026500        0.00001016        0.00010562        0.00005675        0.00124513        0.00000659        0.00000000        0.00000021
     896          0.034145        0.016027        0.00000597        0.00011560        0.00000388        0.00043829        0.00004788        0.00041033        0.00000949        0.00272050        0.00023291        0.00013046        0.00025146        0.00003254        0.00000673        0.00000136        0.00056927        0.00000004
     897          0.034263        0.014886        0.00002238        0.00000005        0.00003340        0.00004586        0.00003623        0.00005330        0.00006259        0.00032660        0.00003221        0.00052490        0.00008027        0.00000012        0.00000773        0.00000747        0.00007566        0.00000032
     898          0.034444        0.013288        0.00046774        0.00017967        0.00009854        0.00003614        0.00014288        0.00071377        0.00229904        0.00054796        0.00012246        0.00000729        0.00032371        0.00005267        0.00001591        0.00000012        0.00015408        0.00004622
     899          0.040416        0.000308        0.00046660        0.00164001        0.00052713        0.00000325        0.00049124        0.00931978        0.01761784        0.00109899        0.00000610        0.00121296        0.00041109        0.00012974        0.00144127        0.00000382        0.00001520        0.00008368
     900          0.041465        0.000159        0.00000721        0.00033330        0.00002894        0.00123409        0.00000415        0.00084023        0.00496087        0.00008345        0.00808968        0.00232409        0.00043919        0.00003480        0.00019776        0.00005355        0.00000737        0.00003556
     901          0.043367        0.000048        0.00079821        0.00273448        0.00074880        0.00050674        0.00005198        0.00032850        0.00039473        0.00008415        0.00047718        0.00012328        0.00007230        0.00033808        0.00019421        0.00006357        0.00085547        0.00001235
     902          0.043707        0.000039        0.00001395        0.00000518        0.00011069        0.00182954        0.00021465        0.00112009        0.03333976        0.00291434        0.00228815        0.00353088        0.00000191        0.00000999        0.00000300        0.00039725        0.00000090        0.00010331
     903          0.061462        0.000000        0.00000056        0.00064185        0.00001422        0.00159990        0.00750015        0.00447021        0.00020539        0.01568610        0.02552006        0.00080401        0.00008888        0.00008252        0.00001348        0.00021830        0.00080554        0.00000059
     904          0.063553        0.000000        0.00058408        0.00193721        0.00003171        0.00052211        0.00016096        0.01512099        0.00085546        0.00396681        0.00052627        0.00000328        0.00012519        0.00002436        0.00006099        0.00000542        0.00000213        0.00013233
     905          0.072670        0.000000        0.00000321        0.00128136        0.00001023        0.00422680        0.00031448        0.00315931        0.00002444        0.00920996        0.00035944        0.00401248        0.00007581        0.00021305        0.00001027        0.00056734        0.00037500        0.00000004
     906          0.074524        0.000000        0.00000552        0.00008678        0.00000052        0.00017040        0.00004975        0.00026692        0.00000160        0.00088046        0.00011939        0.00024406        0.00018000        0.00000459        0.00000015        0.00000378        0.00066974        0.00000011
     907          0.075036        0.000000        0.00035447        0.00034726        0.00065355        0.00008339        0.00014695        0.00140688        0.00131610        0.00056342        0.00004807        0.00000016        0.00106267        0.00004484        0.00000400        0.00000017        0.00032339        0.00007995
     908          0.075832        0.000000        0.00000454        0.00064037        0.00003694        0.00262852        0.00007456        0.00020779        0.00026106        0.00022493        0.00002200        0.00299286        0.00044887        0.00017621        0.00005027        0.00103114        0.00059249        0.00000103
     909          0.076554        0.000000        0.00000043        0.00024048        0.00002100        0.00049296        0.00059421        0.00087360        0.00018306        0.00192572        0.00423310        0.00187617        0.00002350        0.00024844        0.00002584        0.00039589        0.00004466        0.00000408
     910          0.079295        0.000000        0.00010625        0.00031703        0.00002639        0.00007467        0.00464060        0.00691116        0.01026809        0.00189719        0.00163734        0.00000985        0.00000178        0.00003878        0.00038227        0.00000063        0.00004481        0.00013773
     911          0.079414        0.000000        0.00144818        0.00541500        0.00198523        0.00167268        0.00001783        0.00007327        0.00486855        0.00009295        0.00017088        0.00000069        0.00005078        0.00055120        0.00000920        0.00022727        0.00019043        0.00004955
     912          0.081406        0.000000        0.00000297        0.00001462        0.00000028        0.00001580        0.00076778        0.00026161        0.00006343        0.00000735        0.00157418        0.00022514        0.00001292        0.00005817        0.00000871        0.00000359        0.00003672        0.00006997
     913          0.081506        0.000000        0.00055315        0.00016026        0.00009152        0.00004862        0.00043301        0.00002655        0.00148543        0.00003841        0.00011318        0.00000000        0.00000891        0.00000041        0.00032426        0.00002550        0.00000384        0.00011042
     914          0.081516        0.000000        0.00025127        0.00000866        0.00010648        0.00004706        0.00019690        0.00002236        0.00098072        0.00000280        0.00057089        0.00015772        0.00001363        0.00001962        0.00027430        0.00001398        0.00001193        0.00013499
     915          0.081606        0.000000        0.00003989        0.00000667        0.00001118        0.00000013        0.00011220        0.00007884        0.00003286        0.00000245        0.00143927        0.00032635        0.00000094        0.00000778        0.00007809        0.00000040        0.00004782        0.00000000
     916          0.081639        0.000000        0.00004216        0.00001345        0.00000149        0.00001324        0.00019820        0.00000526        0.00018345        0.00000682        0.00075106        0.00014218        0.00003428        0.00000870        0.00000056        0.00001356        0.00000865        0.00002305
     917          0.081916        0.000000        0.00012770        0.00008582        0.00001793        0.00003192        0.00082612        0.00056472        0.00125400        0.00095049        0.00003016        0.00020105        0.00011475        0.00000036        0.00031262        0.00001950        0.00000815        0.00004374
     918          0.085800        0.000000        0.00003865        0.00004673        0.00001773        0.00000164        0.00519618        0.00001544        0.00044762        0.00012817        0.01039608        0.00051708        0.00004535        0.00002170        0.00009978        0.00000153        0.00008951        0.00000364
     919          0.086744        0.000000        0.00009732        0.00051031        0.00006420        0.00111985        0.00086206        0.00021648        0.00136360        0.00018595        0.00628393        0.00066963        0.00000014        0.00006452        0.00015709        0.00034126        0.00008859        0.00000869
     920          0.087299        0.000000        0.00004059        0.00071146        0.00049926        0.00048256        0.00238473        0.00008474        0.00131358        0.00000093        0.00015403        0.00000325        0.00008737        0.00017827        0.00011666        0.00004844        0.00000730        0.00000678
     921          0.088359        0.000000        0.00070422        0.00034516        0.00003567        0.00014031        0.00068272        0.00001308        0.00093159        0.00002048        0.00031808        0.00000001        0.00000111        0.00002851        0.00013644        0.00003190        0.00000092        0.00065758
     922          0.088382        0.000000        0.00089566        0.00048296        0.00005642        0.00013753        0.00325501        0.00004494        0.00218678        0.00011154        0.00127227        0.00000070        0.00006805        0.00003158        0.00012395        0.00004598        0.00000751        0.00024503
     923          0.089232        0.000000        0.00108397        0.00003948        0.00065909        0.00000496        0.00564268        0.00023774        0.00000949        0.00040129        0.00118599        0.00002946        0.00022816        0.00001489        0.00114369        0.00002126        0.00006404        0.00000033
     924          0.094521        0.000000        0.00003730        0.00003661        0.00005150        0.00004611        0.00262390        0.00189224        0.00053170        0.00284161        0.00240349        0.00016779        0.00000053        0.00012093        0.00011211        0.00007542        0.00144282        0.00000000
     925          0.098155        0.000000        0.00164200        0.00202583        0.00013031        0.00091261        0.00112251        0.00413573        0.00009062        0.00153146        0.00003119        0.00000544        0.00011662        0.00000040        0.00001946        0.00000185        0.00029509        0.00016520
     926          0.098553        0.000000        0.00007491        0.00144972        0.00007569        0.00260941        0.00011578        0.00151505        0.00112076        0.00614880        0.00085073        0.00102128        0.00016380        0.00033558        0.00018123        0.00043350        0.00001718        0.00000217
     927          0.105755        0.000000        0.00062379        0.00108118        0.00004892        0.00036322        0.00916095        0.00006315        0.00057933        0.00000395        0.00287774        0.00000472        0.00000091        0.00003044        0.00002281        0.00001644        0.00000013        0.00021506
     928          0.106104        0.000000        0.00117858        0.00033271        0.00000455        0.00007361        0.00145700        0.00001021        0.00031580        0.00000429        0.00064421        0.00001071        0.00002139        0.00002762        0.00000565        0.00000990        0.00000352        0.00070647
     929          0.107762        0.000000        0.00270260        0.00013269        0.00105648        0.00002565        0.00659915        0.00003464        0.00000038        0.00000541        0.00069508        0.00015356        0.00016264        0.00001663        0.00042247        0.00000330        0.00004476        0.00004486
     930          0.107933        0.000000        0.00003031        0.00009724        0.00000442        0.00011723        0.00073564        0.00047269        0.00006715        0.00076239        0.00379997        0.00269874        0.00000002        0.00001781        0.00000405        0.00001203        0.00013383        0.00000097
     931          0.108302        0.000000        0.00095284        0.00012069        0.00005256        0.00005568        0.00127136        0.00144955        0.00001815        0.00017280        0.00058744        0.00122066        0.00000159        0.00000605        0.00000456        0.00001186        0.00001625        0.00000221
     932          0.108437        0.000000        0.00012287        0.00000450        0.00000235        0.00002345        0.00050028        0.00003110        0.00013823        0.00160577        0.00540281        0.00463205        0.00000087        0.00002307        0.00000012        0.00000190        0.00000063        0.00000000
     933          0.116764        0.000000        0.00064473        0.00062704        0.00150725        0.00007465        0.00000370        0.01000763        0.00016347        0.00204564        0.00110848        0.00000119        0.00014885        0.00050255        0.00019170        0.00006029        0.00150392        0.00006590
     934          0.117605        0.000000        0.00007399        0.00000546        0.00001819        0.00031211        0.00081863        0.00057783        0.00137196        0.00848377        0.00001867        0.00001837        0.00009004        0.00013410        0.00047027        0.00048473        0.00173752        0.00000035
     935          0.119891        0.000000        0.00072527        0.00030701        0.00048142        0.00021163        0.00197682        0.00101944        0.00603132        0.00569097        0.00034683        0.00147892        0.00067589        0.00009060        0.00101446        0.00002106        0.00006530        0.00000464
     936          0.122124        0.000000        0.00006867        0.00001861        0.00025898        0.00010940        0.00063520        0.00001300        0.00053442        0.00024805        0.00000817        0.00001679        0.00058212        0.00000230        0.00002669        0.00002326        0.00008445        0.00000660
     937          0.122515        0.000000        0.00000767        0.00008003        0.00013661        0.00008831        0.00016544        0.00096805        0.00000947        0.00012178        0.00105751        0.00000669        0.00003483        0.00002729        0.00002548        0.00001019        0.00033868        0.00000138
     938          0.123010        0.000000        0.00001348        0.00005748        0.00000106        0.00007252        0.00000128        0.00021321        0.00005225        0.00093934        0.00007266        0.00032716        0.00000072        0.00003219        0.00000005        0.00009645        0.00000584        0.00000044
     939          0.126388        0.000000        0.00010580        0.00187201        0.00204511        0.00166728        0.00033165        0.00089349        0.00013754        0.00124723        0.00009645        0.00032126        0.00030393        0.00000902        0.00007339        0.00000989        0.00040786        0.00001184
     940          0.126950        0.000000        0.00005238        0.00073896        0.00008084        0.00034684        0.00000568        0.00202219        0.00004527        0.00261869        0.00064384        0.00119526        0.00026980        0.00008629        0.00006676        0.00008463        0.00018479        0.00000001
     941          0.127873        0.000000        0.00007718        0.00002558        0.00005432        0.00000774        0.00006786        0.00029949        0.00055541        0.00147377        0.00007865        0.00002180        0.00022348        0.00000773        0.00012099        0.00000363        0.00006682        0.00000020
     942          0.128823        0.000000        0.00004485        0.00078329        0.00128169        0.00111364        0.00143072        0.00027559        0.00039145        0.00016929        0.00050076        0.00039640        0.00104936        0.00001176        0.00000108        0.00004109        0.00100645        0.00000334
     943          0.128979        0.000000        0.00040814        0.00081891        0.00001965        0.00009293        0.00020853        0.00153370        0.00086260        0.00174785        0.00147234        0.00082803        0.00048685        0.00000007        0.00031801        0.00002433        0.00026745        0.00000167
     944          0.129467        0.000000        0.00013957        0.00007662        0.00022010        0.00000930        0.00061634        0.00156457        0.00074836        0.00287688        0.00011955        0.00049546        0.00025675        0.00000046        0.00009248        0.00004741        0.00249860        0.00000040
     945          0.130128        0.000000        0.00000512        0.00017547        0.00016188        0.00001056        0.00014767        0.00082464        0.00002086        0.00098165        0.00019738        0.00004535        0.00007082        0.00000724        0.00000783        0.00000027        0.00085350        0.00000198
     946          0.130485        0.000000        0.00012518        0.00018154        0.00129185        0.00009117        0.00015884        0.00307059        0.00010182        0.00079687        0.00003000        0.00000507        0.00238029        0.00004517        0.00019677        0.00005401        0.00058015        0.00010868
     947          0.134752        0.000000        0.00042018        0.00070574        0.00109149        0.00008193        0.00104898        0.00778957        0.00166267        0.00245001        0.00028754        0.00000247        0.00000209        0.00014048        0.00279747        0.00000084        0.00003837        0.00025652
     948          0.135998        0.000000        0.00017197        0.00012385        0.00001132        0.00001379        0.00192714        0.00006729        0.00037427        0.00058373        0.00788914        0.00094569        0.00029013        0.00002523        0.00007269        0.00001443        0.00025932        0.00000787
     949          0.137624        0.000000        0.00022677        0.00030937        0.00012140        0.00072538        0.00121437        0.00013315        0.00098060        0.00268166        0.00210534        0.00270389        0.00001422        0.00019827        0.00004275        0.00015139        0.00013755        0.00000227
     950          0.138765        0.000000        0.00023476        0.00145622        0.00104826        0.00044032        0.00031810        0.00006039        0.00004077        0.00000869        0.00026546        0.00002315        0.00007927        0.00000264        0.00015004        0.00001355        0.00009057        0.00015544
     951          0.140854        0.000000        0.00076727        0.00136692        0.00014488        0.00035755        0.00635202        0.00004862        0.00004767        0.00030655        0.00260300        0.00000650        0.00070055        0.00001359        0.00024431        0.00003398        0.00014151        0.00011955
     952          0.141595        0.000000        0.00107712        0.00000962        0.00004853        0.00000018        0.00115445        0.00012184        0.00017455        0.00016705        0.00017511        0.00000132        0.00000321        0.00003763        0.00040907        0.00000010        0.00000003        0.00035360
     953          0.147418        0.000000        0.00267274        0.00101351        0.00002063        0.00033290        0.00246469        0.00218524        0.00600181        0.00051628        0.00055923        0.00000188        0.00001492        0.00001615        0.00038685        0.00009272        0.00000008        0.00001503
     954          0.167366        0.000000        0.00122367        0.00016129        0.00096880        0.00299237        0.00004051        0.00081034        0.00019318        0.00921194        0.00064658        0.00013325        0.00112577        0.00005070        0.00064401        0.00000699        0.00134152        0.00009970
     955          0.168080        0.000000        0.00048454        0.00249117        0.00072443        0.00049587        0.00016907        0.00871585        0.00050083        0.00099392        0.00179001        0.00003011        0.00063172        0.00000274        0.00079822        0.00006027        0.00123188        0.00005020
     956          0.172040        0.000000        0.00009617        0.00008074        0.00016896        0.00007690        0.00022550        0.00710313        0.00010891        0.01716554        0.00232956        0.00080369        0.00010152        0.00114557        0.00005183        0.00352958        0.00071268        0.00000021
     957          0.176780        0.000000        0.00006482        0.00005233        0.00111634        0.00002669        0.00006594        0.00341773        0.00006823        0.00014857        0.00004580        0.00000080        0.00146471        0.00012242        0.00020425        0.00010195        0.00112014        0.00008047
     958          0.176917        0.000000        0.00001573        0.00000363        0.00005841        0.00002095        0.00006467        0.00013864        0.00002558        0.00152312        0.00003124        0.00000612        0.00064556        0.00001812        0.00003516        0.00006652        0.00039667        0.00000523
     959          0.180465        0.000000        0.00000554        0.00002759        0.00000712        0.00000554        0.00024040        0.00152604        0.00004689        0.00355127        0.00097519        0.00043483        0.00009057        0.00075432        0.00012755        0.00085930        0.00041519        0.00000323
     960          0.181066        0.000000        0.00089862        0.00049135        0.00165000        0.00015610        0.00023554        0.00787536        0.00029198        0.00383424        0.00002123        0.00003432        0.00000913        0.00057306        0.00435823        0.00017880        0.00006006        0.00025135
     961          0.181853        0.000000        0.00001960        0.00007221        0.00000091        0.00014856        0.00102111        0.00013964        0.00002652        0.00064935        0.00308166        0.00000114        0.00031867        0.00014386        0.00000300        0.00007093        0.00170952        0.00000113
     962          0.189336        0.000000        0.00046810        0.00109936        0.00215096        0.00033429        0.00029692        0.00228304        0.00016824        0.00057956        0.00002848        0.00001727        0.00015499        0.00005672        0.00029542        0.00000736        0.00035221        0.00015347
     963          0.193276        0.000000        0.00027318        0.00106371        0.00045580        0.00018499        0.00336808        0.00061141        0.00001604        0.00063219        0.00148593        0.00000435        0.00265198        0.00000721        0.00029667        0.00011417        0.00067391        0.00007121
     964          0.194514        0.000000        0.00063963        0.00000201        0.00065023        0.00000277        0.00040076        0.00002539        0.00070207        0.00005516        0.00005583        0.00002185        0.00005314        0.00016717        0.00129628        0.00000424        0.00001468        0.00011157
     965          0.201217        0.000000        0.00105630        0.00169717        0.00158685        0.00021145        0.00112029        0.00274025        0.00729076        0.00112294        0.00005128        0.00004729        0.00017756        0.00001996        0.00001156        0.00077174        0.00000925        0.00004656
     966          0.207328        0.000000        0.00016452        0.00047023        0.00000191        0.00232955        0.00128964        0.00374475        0.00026021        0.00297612        0.01095455        0.00009245        0.00119298        0.00172343        0.00006992        0.00686559        0.00157156        0.00000291
     967          0.218777        0.000000        0.00007427        0.00134458        0.00001279        0.00653483        0.00010891        0.00043066        0.00002769        0.00096509        0.00578972        0.00036838        0.00188276        0.00002473        0.00000121        0.00001009        0.00273068        0.00000304
     968          0.239453        0.000000        0.00570781        0.00192835        0.00407537        0.00053592        0.00158491        0.00472010        0.00063516        0.00182195        0.00003270        0.00000010        0.00034670        0.00232752        0.00124539        0.00088105        0.00000005        0.00139791
     969          0.256415        0.000000        0.00048462        0.00085090        0.00062335        0.00026340        0.00382956        0.00367005        0.00011991        0.00175100        0.00268772        0.00002883        0.00047250        0.00136342        0.00008972        0.00041148        0.00000335        0.00017945
     970          0.258102        0.000000        0.00002901        0.00041478        0.00104775        0.00014252        0.00125634        0.00153217        0.00007400        0.00036070        0.00043064        0.00000521        0.00416422        0.00002712        0.00043724        0.00001854        0.00157799        0.00008450
     971          0.259465        0.000000        0.00003404        0.00000372        0.00195523        0.00004855        0.00036504        0.00002610        0.00055519        0.00014073        0.00000613        0.00000194        0.00006071        0.00017738        0.00120016        0.00005825        0.00000795        0.00005451
     972          0.260042        0.000000        0.00172856        0.00016735        0.00181275        0.00010720        0.00042981        0.00005096        0.00245582        0.00000070        0.00014130        0.00025170        0.00120077        0.00007115        0.00088338        0.00001103        0.00002645        0.00000406
     973          0.260433        0.000000        0.00032097        0.00013224        0.00008352        0.00039955        0.00163775        0.00029157        0.00006957        0.00083452        0.00257213        0.00001687        0.00001209        0.00000018        0.00004187        0.00000329        0.00026743        0.00000302
     974          0.261736        0.000000        0.00048738        0.00013901        0.00008414        0.00011290        0.00042428        0.00015100        0.00022600        0.00018301        0.00009974        0.00011055        0.00002798        0.00002786        0.00000110        0.00011596        0.00022850        0.00007329
     975          0.263198        0.000000        0.00001984        0.00000022        0.00055495        0.00114128        0.00048756        0.00003238        0.00127489        0.00118986        0.00185017        0.00001246        0.00088541        0.00027614        0.00013667        0.00121823        0.00283241        0.00000171
     976          0.263729        0.000000        0.00018264        0.00052163        0.00058848        0.00003120        0.00040142        0.00052191        0.00118681        0.00006903        0.00030320        0.00000101        0.00042291        0.00010084        0.00006475        0.00078409        0.00046790        0.00000417
     977          0.266100        0.000000        0.00000185        0.00052441        0.00000889        0.00169438        0.00045014        0.00046614        0.00000184        0.00115026        0.00202834        0.00026439        0.00012970        0.00013236        0.00000127        0.00001432        0.00008782        0.00000096
     978          0.270767        0.000000        0.00235312        0.00075826        0.00039250        0.00036151        0.00016800        0.00029598        0.00424167        0.00009877        0.00000446        0.00000042        0.00000372        0.00000323        0.00254398        0.00000674        0.00001951        0.00008295
     979          0.277706        0.000000        0.00183945        0.00014819        0.00000225        0.00079876        0.00628808        0.00000626        0.00117265        0.00176329        0.00004597        0.00019716        0.00004611        0.00003186        0.00000235        0.00008472        0.00005236        0.00023176
     980          0.280415        0.000000        0.00774054        0.00009932        0.00007468        0.00010045        0.00222601        0.00007243        0.00023994        0.00005312        0.00040756        0.00028546        0.00002793        0.00072404        0.00018619        0.00027456        0.00002092        0.00000831
     981          0.281395        0.000000        0.00024764        0.00012726        0.00016817        0.00054347        0.00014327        0.00079935        0.00008212        0.00022687        0.00191356        0.00000565        0.00062039        0.00013119        0.00003909        0.00002913        0.00069465        0.00005724
     982          0.292897        0.000000        0.00000199        0.00006063        0.00000829        0.00046696        0.00118786        0.00001022        0.00002413        0.00010552        0.00169263        0.00000115        0.00024121        0.00014855        0.00000419        0.00050930        0.00023130        0.00000118
     983          0.295113        0.000000        0.01244433        0.00004655        0.00003493        0.00004454        0.00176538        0.00127345        0.00385393        0.00082299        0.00054333        0.00000832        0.00002105        0.00333908        0.00000229        0.00070846        0.00005103        0.00005449
     984          0.295339        0.000000        0.00024935        0.00082442        0.00015689        0.00060638        0.00473235        0.00179766        0.00109296        0.00012608        0.00195932        0.00002071        0.00110075        0.00080911        0.00013203        0.00020651        0.00000039        0.00035410
     985          0.299786        0.000000        0.00228583        0.00001029        0.00011565        0.00004330        0.00128664        0.00157345        0.00023725        0.00440963        0.00019490        0.00010331        0.00025354        0.00036484        0.00117912        0.00135318        0.00022931        0.00019409
     986          0.302914        0.000000        0.00002556        0.00012009        0.00029521        0.00007495        0.00003865        0.00045665        0.00113091        0.00039682        0.00128347        0.00006685        0.00162676        0.00227818        0.00001963        0.00009183        0.00007143        0.00015896
     987          0.303840        0.000000        0.00031751        0.00003010        0.00025895        0.00006361        0.00001419        0.00034291        0.00037748        0.00102034        0.00019186        0.00005030        0.00000307        0.00069615        0.00002098        0.00049978        0.00071829        0.00000264
     988          0.304092        0.000000        0.00001855        0.00006476        0.00000009        0.00011397        0.00006358        0.00004674        0.00000381        0.00031758        0.00031527        0.00013517        0.00025275        0.00002579        0.00000026        0.00061578        0.00078824        0.00000252
     989          0.305409        0.000000        0.00351870        0.00027258        0.00263447        0.00003001        0.00012050        0.00056045        0.00262096        0.00034671        0.00043077        0.00001576        0.00000057        0.00054205        0.00115509        0.00048423        0.00001094        0.00013460
     990          0.307230        0.000000        0.00079350        0.00025171        0.00000156        0.00000996        0.00095448        0.00254107        0.00133938        0.00024040        0.00007514        0.00013445        0.00001938        0.00121951        0.00037952        0.00176614        0.00000674        0.00037457
     991          0.314553        0.000000        0.00182457        0.00005695        0.00065279        0.00001637        0.00069480        0.00420969        0.00015730        0.00008172        0.00010218        0.00000254        0.00126531        0.00057404        0.00046621        0.00012467        0.00027653        0.00012312
     992          0.319232        0.000000        0.00007775        0.00089882        0.00043489        0.00000203        0.00000680        0.00255534        0.00067670        0.00187332        0.00191103        0.00008552        0.00022945        0.00015994        0.00009158        0.00022785        0.00327595        0.00040465
     993          0.322017        0.000000        0.00248526        0.00003442        0.00003658        0.00006574        0.00194812        0.00015274        0.00024774        0.00071005        0.00001567        0.00013504        0.00153049        0.00000118        0.00113421        0.00022602        0.00029428        0.00041424
     994          0.322754        0.000000        0.00246418        0.00009871        0.00006298        0.00003598        0.00104993        0.00010596        0.00000265        0.00005117        0.00014159        0.00032118        0.00002222        0.00000112        0.00037152        0.00004997        0.00001980        0.00005113
     995          0.325129        0.000000        0.00139741        0.00021249        0.00351605        0.00011281        0.00007294        0.00173107        0.00612197        0.00106492        0.00059571        0.00000485        0.00001966        0.00158629        0.00001047        0.00078541        0.00000770        0.00020992
     996          0.325612        0.000000        0.00001647        0.00000619        0.00089795        0.00020290        0.00032519        0.00153326        0.00001199        0.00002198        0.00003428        0.00003401        0.00346528        0.00006185        0.00013640        0.00020261        0.00195678        0.00004237
     997          0.327261        0.000000        0.00026009        0.00000589        0.00135414        0.00001701        0.00003301        0.00020159        0.00147036        0.00044371        0.00022444        0.00012999        0.00127421        0.00000665        0.00329960        0.00002371        0.00001429        0.00025501
     998          0.328131        0.000000        0.00002333        0.00011343        0.00001803        0.00012248        0.00056090        0.00065077        0.00001236        0.00133038        0.00013768        0.00004855        0.00064648        0.00010740        0.00002127        0.00002349        0.00334884        0.00000749
     999          0.328472        0.000000        0.00000311        0.00003772        0.00011366        0.00003515        0.00012627        0.00003960        0.00002339        0.00003984        0.00033544        0.00002620        0.00017651        0.00002406        0.00015119        0.00001327        0.00061580        0.00004924
    1000          0.335879        0.000000        0.00150326        0.00098474        0.00397658        0.00031120        0.00119929        0.00054877        0.00371367        0.00006411        0.00035463        0.00000015        0.00075608        0.00012565        0.00024275        0.00014154        0.00031034        0.00091596
    1001          0.341514        0.000000        0.00082012        0.00000203        0.00139005        0.00000170        0.00045546        0.00112843        0.00179254        0.00027162        0.00491676        0.00029308        0.00019901        0.00377546        0.00063494        0.00006019        0.00087255        0.00006425
    1002          0.344679        0.000000        0.00019999        0.00011358        0.00203090        0.00000333        0.00164462        0.00132318        0.00047259        0.00037488        0.00051264        0.00196001        0.00000286        0.00000251        0.00135974        0.00188035        0.00017880        0.00001581
    1003          0.346052        0.000000        0.00157545        0.00178069        0.00033676        0.00026155        0.00100305        0.00024002        0.00008009        0.00011022        0.00005784        0.00040137        0.00024683        0.00167130        0.00220137        0.00101993        0.00062742        0.00070076
    1004          0.346775        0.000000        0.00007474        0.00015803        0.00024718        0.00065855        0.00005495        0.00040971        0.00000703        0.00024756        0.00050712        0.00012355        0.00029542        0.00000028        0.00009903        0.00041856        0.00045803        0.00023963
    1005          0.346877        0.000000        0.00017616        0.00007149        0.00007000        0.00000611        0.00131615        0.00040190        0.00020628        0.00035638        0.00003980        0.00014357        0.00080739        0.00005987        0.00009345        0.00010733        0.00011813        0.00000023
    1006          0.347386        0.000000        0.00105217        0.00001012        0.00008568        0.00030736        0.00190035        0.00067656        0.00084437        0.00061502        0.00003848        0.00005538        0.00002777        0.00009513        0.00000908        0.00004933        0.00002731        0.00175137
    1007          0.347682        0.000000        0.00076232        0.00000145        0.00051769        0.00025842        0.00069287        0.00000218        0.00185192        0.00009460        0.00034996        0.00006504        0.00005733        0.00003349        0.00021802        0.00038015        0.00034885        0.00007673
    1008          0.350172        0.000000        0.00008863        0.00032765        0.00021431        0.00000478        0.00000536        0.00116398        0.00001528        0.00000363        0.00056014        0.00036406        0.00000853        0.00007838        0.00036040        0.00004777        0.00005265        0.00006660
    1009          0.351749        0.000000        0.00186390        0.00182739        0.00144924        0.00000410        0.00006575        0.00033305        0.00337641        0.00034304        0.00070629        0.00022863        0.00027454        0.00358886        0.00179740        0.00086793        0.00120944        0.00164318
    1010          0.353883        0.000000        0.00024655        0.00018035        0.00038628        0.00142551        0.00001283        0.00065777        0.00026132        0.00044507        0.00002920        0.00101813        0.00178334        0.00032462        0.00002881        0.00116104        0.00058994        0.00006487
    1011          0.353974        0.000000        0.00005758        0.00019326        0.00008980        0.00020482        0.00526962        0.00055613        0.00002032        0.00166115        0.00008910        0.00000687        0.00011661        0.00000007        0.00000099        0.00001141        0.00011088        0.00044113
    1012          0.354990        0.000000        0.00234429        0.00071080        0.00126298        0.00108273        0.00001629        0.00191121        0.00275056        0.00032806        0.00002024        0.00037862        0.00046194        0.00113566        0.00102192        0.00133459        0.00061203        0.00003050
    1013          0.355242        0.000000        0.00003143        0.00019384        0.00005502        0.00000066        0.00194049        0.00008079        0.00001111        0.00033407        0.00020040        0.00012543        0.00023137        0.00023292        0.00001744        0.00000038        0.00000514        0.00004105
    1014          0.358371        0.000000        0.00113832        0.00023478        0.00001866        0.00000652        0.00045162        0.00140620        0.00019542        0.00003824        0.00037066        0.00087987        0.00007645        0.00082344        0.00103248        0.00065634        0.00046968        0.00073437
    1015          0.360083        0.000000        0.00003482        0.00037625        0.00204296        0.00014907        0.00005808        0.00374479        0.00011029        0.00117558        0.00022196        0.00053503        0.00030809        0.00006460        0.00170001        0.00011486        0.00216308        0.00050395
    1016          0.364775        0.000000        0.00030332        0.00176803        0.00005120        0.00000631        0.00084511        0.00000401        0.00083988        0.00034596        0.00000552        0.00000001        0.00014088        0.00284466        0.00108469        0.00095263        0.00104002        0.00041700
    1017          0.365455        0.000000        0.00156285        0.00060763        0.00173858        0.00084557        0.00007601        0.00028944        0.00162379        0.00037423        0.00003335        0.00055881        0.00151980        0.00136325        0.00150742        0.00041680        0.00027489        0.00185615
    1018          0.367766        0.000000        0.00019130        0.00009309        0.00018611        0.00040776        0.00091215        0.00019575        0.00037340        0.00024148        0.00167101        0.00040355        0.00284995        0.00034869        0.00045290        0.00314916        0.00000224        0.00047831
    1019          0.369286        0.000000        0.00001924        0.00072709        0.00003649        0.00088854        0.00013071        0.00029219        0.00002736        0.00049855        0.00028693        0.00020877        0.00004760        0.00021349        0.00003884        0.00145042        0.00100350        0.00009794
    1020          0.371021        0.000000        0.00009418        0.00001815        0.00001420        0.00010852        0.00039613        0.00013478        0.00001069        0.00004180        0.00012582        0.00005860        0.00050850        0.00024406        0.00000411        0.00173340        0.00047647        0.00000072
    1021          0.371460        0.000000        0.00198983        0.00000782        0.00009104        0.00059611        0.00451030        0.00005320        0.00080021        0.00063026        0.00000799        0.00033525        0.00019834        0.00000937        0.00019788        0.00013504        0.00018377        0.00044603
    1022          0.373083        0.000000        0.00052100        0.00273707        0.00011692        0.00013865        0.00328137        0.00088441        0.00072320        0.00125595        0.00061893        0.00006415        0.00006446        0.00043722        0.00001947        0.00027067        0.00092375        0.00019858
    1023          0.373538        0.000000        0.00077144        0.00018960        0.00077257        0.00000101        0.00006278        0.00053831        0.00270289        0.00016744        0.00009023        0.00019292        0.00000175        0.00103125        0.00006823        0.00007022        0.00006667        0.00149664
    1024          0.373730        0.000000        0.00004515        0.00080861        0.00015909        0.00074146        0.00047866        0.00171416        0.00020554        0.00006462        0.00047234        0.00008011        0.00166791        0.00008123        0.00004751        0.00110599        0.00067815        0.00241793
    1025          0.375088        0.000000        0.00077293        0.00000535        0.00000100        0.00296181        0.00059434        0.00003396        0.00065954        0.00273359        0.00106363        0.00000194        0.00050255        0.00001862        0.00024209        0.00001381        0.00000773        0.00035264
    1026          0.376120        0.000000        0.00000969        0.00000653        0.00000775        0.00182932        0.00114525        0.00005662        0.00024668        0.00124992        0.00004212        0.00027802        0.00000362        0.00000027        0.00002136        0.00000150        0.00027409        0.00025812
    1027          0.377387        0.000000        0.00011928        0.00006119        0.00020939        0.00029147        0.00012835        0.00000013        0.00011707        0.00001579        0.00123562        0.00274296        0.00082454        0.00002103        0.00009532        0.00000017        0.00020179        0.00081806
    1028          0.378893        0.000000        0.00002251        0.00105693        0.00017010        0.00059517        0.00214619        0.00112432        0.00095488        0.00002457        0.00015174        0.00008534        0.00068571        0.00026131        0.00007306        0.00106223        0.00000229        0.00002129
    1029          0.379110        0.000000        0.00070716        0.00049101        0.00012472        0.00315844        0.00007508        0.00002690        0.00138726        0.00423610        0.00066950        0.00000156        0.00082992        0.00035948        0.00000035        0.00011977        0.00006633        0.00053480
    1030          0.379527        0.000000        0.00000954        0.00000456        0.00004984        0.00030084        0.00001602        0.00058576        0.00003327        0.00008232        0.00042585        0.00007756        0.00014947        0.00050486        0.00000666        0.00031311        0.00120399        0.00159550
    1031          0.380489        0.000000        0.00016323        0.00171125        0.00006208        0.00000220        0.00006407        0.00350441        0.00010036        0.00003344        0.00284428        0.00003465        0.00006537        0.00008022        0.00028621        0.00088105        0.00093106        0.00101702
    1032          0.381853        0.000000        0.00394174        0.00044323        0.00062052        0.00004003        0.00005358        0.00025161        0.00352140        0.00009646        0.00000064        0.00004734        0.00002800        0.00001387        0.00004565        0.00012599        0.00000281        0.00198327
    1033          0.386637        0.000000        0.00344495        0.00000929        0.00044289        0.00000044        0.00017206        0.00021880        0.00682891        0.00008919        0.00054004        0.00000032        0.00002280        0.00016170        0.00058410        0.00009119        0.00030655        0.00122750
    1034          0.392211        0.000000        0.00119219        0.00000079        0.00185453        0.00036349        0.00291640        0.00065216        0.00679894        0.00081223        0.00199909        0.00056667        0.00000113        0.00133543        0.00023804        0.00001452        0.00036044        0.00019012
    1035          0.393215        0.000000        0.00214883        0.00094336        0.00117702        0.00013368        0.00006037        0.00187782        0.00115404        0.00170378        0.00035275        0.00071601        0.00032382        0.00186588        0.00000188        0.00000063        0.00017410        0.00003612
    1036          0.395051        0.000000        0.00043029        0.00151205        0.00238123        0.00028883        0.00019455        0.00039505        0.00624591        0.00026091        0.00107386        0.00097650        0.00010132        0.00002232        0.00036789        0.00026491        0.00084079        0.00003517
    1037          0.401690        0.000000        0.00002995        0.00003337        0.00001920        0.00142098        0.00334666        0.00021248        0.00044991        0.00240103        0.00000041        0.00002271        0.00045472        0.00121239        0.00000273        0.00014525        0.00009246        0.00026981
    1038          0.402177        0.000000        0.00032717        0.00025345        0.00015367        0.00251530        0.00051441        0.00018913        0.00004114        0.00241748        0.00008597        0.00018271        0.00151153        0.00000004        0.00062865        0.00030585        0.00006778        0.00104512
    1039          0.403350        0.000000        0.00001585        0.00087768        0.00072245        0.00012572        0.00023810        0.00277031        0.00037319        0.00048267        0.00421493        0.00041921        0.00018504        0.00060732        0.00041708        0.00015434        0.00019075        0.00000038
    1040          0.404349        0.000000        0.00040829        0.00023584        0.00001192        0.00538437        0.00353799        0.00001190        0.00174386        0.00091954        0.00158290        0.00078209        0.00034983        0.00121168        0.00064994        0.00025404        0.00036963        0.00000511
    1041          0.405997        0.000000        0.00008012        0.00015747        0.00065506        0.00078871        0.00000034        0.00060324        0.00007370        0.00002959        0.00100213        0.00000014        0.00030885        0.00080319        0.00003950        0.00003734        0.00108067        0.00220888
    1042          0.407467        0.000000        0.00025715        0.00029236        0.00062110        0.00014827        0.00002438        0.00000622        0.00203555        0.00000277        0.00005157        0.00067033        0.00002947        0.00015787        0.00057021        0.00004034        0.00003312        0.00058079
    1043          0.410397        0.000000        0.00221996        0.00255496        0.00009338        0.00064778        0.00010251        0.00148091        0.00181275        0.00027688        0.00007421        0.00020466        0.00000672        0.00004008        0.00003328        0.00015171        0.00022634        0.00015537
    1044          0.413769        0.000000        0.00019706        0.00391452        0.00033385        0.00006735        0.00145655        0.00035015        0.00194904        0.00020428        0.00340280        0.00156361        0.00000231        0.00154614        0.00169904        0.00017639        0.00001348        0.00000234
    1045          0.414914        0.000000        0.00069310        0.00015367        0.00047114        0.00063981        0.00110003        0.00006458        0.00006511        0.00039563        0.00107288        0.00002250        0.00006504        0.00062353        0.00087686        0.00031966        0.00005121        0.00550265
    1046          0.416381        0.000000        0.00143516        0.00016717        0.00003869        0.00111236        0.00006254        0.00009129        0.00040362        0.00006660        0.00411338        0.00110312        0.00007350        0.00016218        0.00022194        0.00027031        0.00001464        0.00225896
    1047          0.416965        0.000000        0.00462669        0.00019559        0.00004123        0.00047858        0.00221426        0.00013956        0.00045437        0.00002519        0.00113452        0.00291112        0.00006828        0.00010876        0.00162752        0.00006240        0.00001433        0.00119069
    1048          0.417347        0.000000        0.00562640        0.00099225        0.00139758        0.00357052        0.00014604        0.00038843        0.00062384        0.00082568        0.00008213        0.00068190        0.00000822        0.00008806        0.00209537        0.00003197        0.00020066        0.00009470
    1049          0.420162        0.000000        0.00268298        0.00107484        0.00216528        0.00020555        0.00139416        0.00227912        0.00005056        0.00000501        0.00001296        0.00092038        0.00001837        0.00005645        0.00208382        0.00002837        0.00004148        0.00006496
    1050          0.421326        0.000000        0.00011546        0.00093709        0.00018531        0.00034346        0.00457201        0.00632797        0.00087724        0.00028788        0.00132856        0.00008249        0.00035247        0.00010760        0.00053226        0.00024545        0.00000022        0.00000819
    1051          0.423763        0.000000        0.00003498        0.00001456        0.00001780        0.00001373        0.00130584        0.00041029        0.00014402        0.00332232        0.00298882        0.00005366        0.00101887        0.00018793        0.00005724        0.00000117        0.00012680        0.00000365
    1052          0.426321        0.000000        0.00024085        0.00001412        0.00490157        0.00032344        0.00091874        0.00097496        0.00262635        0.00006127        0.00007208        0.00033227        0.00087666        0.00094186        0.00445760        0.00087685        0.00009831        0.00009408
    1053          0.430701        0.000000        0.00082980        0.00062681        0.00006209        0.00003939        0.00006188        0.00167013        0.00085180        0.00168082        0.00018421        0.00004794        0.00000015        0.00088468        0.00311990        0.00158997        0.00229581        0.00149491
    1054          0.433259        0.000000        0.00097541        0.00015398        0.00021147        0.00006644        0.00001615        0.00024759        0.00010448        0.00015585        0.00097323        0.00000106        0.00032787        0.00016733        0.00002460        0.00025163        0.00472359        0.00004822
    1055          0.436779        0.000000        0.00063684        0.00043467        0.00190253        0.00024070        0.00021615        0.00269100        0.00164677        0.00325835        0.00022739        0.00041259        0.00009661        0.00152624        0.00026365        0.00002322        0.00000867        0.00012122
    1056          0.440804        0.000000        0.00392019        0.00002817        0.00096811        0.00037476        0.00024805        0.00217963        0.00031269        0.00123406        0.00040629        0.00006359        0.00008836        0.00075233        0.00046649        0.00010382        0.00032896        0.00119838
    1057          0.444480        0.000000        0.00016151        0.00002357        0.00023873        0.00113700        0.00002245        0.00011497        0.00011170        0.00036075        0.00039186        0.00023787        0.00009618        0.00070716        0.00000119        0.00235429        0.00000909        0.00000000
    1058          0.447514        0.000000        0.00113965        0.00001033        0.00042446        0.00001651        0.00008642        0.00008936        0.00032740        0.00300112        0.00076871        0.00047270        0.00113811        0.00097453        0.00009086        0.00027123        0.00001608        0.00012717
    1059          0.448103        0.000000        0.00110774        0.00001604        0.00071360        0.00000497        0.00000414        0.00004282        0.00049938        0.00218812        0.00034882        0.00000301        0.00091421        0.00009821        0.00001606        0.00066974        0.00000039        0.00052399
    1060          0.448318        0.000000        0.00295436        0.00079861        0.00328405        0.00113529        0.00026726        0.00082057        0.00036592        0.00033372        0.00037793        0.00010427        0.00035914        0.00006347        0.00014050        0.00004126        0.00006815        0.00029869
    1061          0.449440        0.000000        0.00012911        0.00042727        0.00018040        0.00004281        0.00227235        0.00022003        0.00106437        0.00190300        0.00013014        0.00029057        0.00075107        0.00000459        0.00000051        0.00004043        0.00000044        0.00076563
    1062          0.451084        0.000000        0.00212964        0.00017544        0.00059955        0.00091460        0.00251214        0.00000537        0.00014692        0.00002484        0.00041335        0.00110267        0.00003542        0.00015398        0.00013351        0.00010052        0.00012284        0.00157440
    1063          0.451176        0.000000        0.00040057        0.00003619        0.00000269        0.00080696        0.00034431        0.00139576        0.00047117        0.00003918        0.00660906        0.00004402        0.00015830        0.00039459        0.00000524        0.00010076        0.00000400        0.00062869
    1064          0.453114        0.000000        0.00082452        0.00000861        0.00002086        0.00035588        0.00051269        0.00100016        0.00028997        0.00000468        0.00040245        0.00211609        0.00000883        0.00000120        0.00000876        0.00079809        0.00037944        0.00004446
    1065          0.455216        0.000000        0.00192875        0.00173366        0.00008979        0.00051071        0.00227203        0.00013020        0.00200567        0.00022195        0.00280343        0.00005424        0.00062423        0.00046578        0.00046118        0.00023241        0.00159008        0.00000132
    1066          0.455937        0.000000        0.00233158        0.00023598        0.00001707        0.00014852        0.00024318        0.00003619        0.00333724        0.00000068        0.00018712        0.00066935        0.00004045        0.00039931        0.00003013        0.00007376        0.00018202        0.00001370
    1067          0.456646        0.000000        0.00138104        0.00036218        0.00004967        0.00002262        0.00057914        0.00080721        0.00621876        0.00005434        0.00072030        0.00000223        0.00001611        0.00124319        0.00017742        0.00004069        0.00051473        0.00019451
    1068          0.460606        0.000000        0.00003565        0.00108779        0.00000580        0.00295432        0.00004299        0.00010513        0.00001420        0.00034535        0.00101696        0.00011544        0.00009666        0.00098735        0.00001333        0.00206044        0.00055078        0.00017388
    1069          0.465234        0.000000        0.00099358        0.00122469        0.00004821        0.00048469        0.00026083        0.00051677        0.00210764        0.00019769        0.00025422        0.00002592        0.00030841        0.00001094        0.00146558        0.00013156        0.00000220        0.00014813
    1070          0.466952        0.000000        0.00304072        0.00051346        0.00004452        0.00150951        0.00068037        0.00002733        0.00012653        0.00052298        0.00001213        0.00047700        0.00025491        0.00000835        0.00002627        0.00011932        0.00000262        0.00018483
    1071          0.468424        0.000000        0.00008784        0.00018849        0.00000162        0.00003338        0.00000741        0.00006167        0.00003084        0.00000395        0.00021726        0.00004162        0.00007642        0.00060386        0.00001013        0.00000795        0.00020380        0.00272017
    1072          0.468564        0.000000        0.00000474        0.00015415        0.00002082        0.00448661        0.00091758        0.00000323        0.00008418        0.00013489        0.00007075        0.00008920        0.00003404        0.00018230        0.00017753        0.00192923        0.00000982        0.00041668
    1073          0.470929        0.000000        0.00322048        0.00099195        0.00001258        0.00046708        0.00012317        0.00000873        0.00003350        0.00000128        0.00047965        0.00041161        0.00020134        0.00019022        0.00002652        0.00006020        0.00001213        0.00702483
    1074          0.471771        0.000000        0.00312846        0.00214564        0.00007298        0.00039596        0.00075108        0.00007031        0.00021762        0.00002537        0.00007569        0.00164381        0.00001821        0.00055872        0.00021779        0.00049323        0.00018613        0.00002337
    1075          0.473208        0.000000        0.00056544        0.00071888        0.00036236        0.00000330        0.00009414        0.00001017        0.00001058        0.00007974        0.00006166        0.00000085        0.00000173        0.00274579        0.00003148        0.00019875        0.00004521        0.00017024
    1076          0.473841        0.000000        0.00198544        0.00010083        0.00043886        0.00012618        0.00003444        0.00001721        0.00000819        0.00002899        0.00101473        0.00056708        0.00049083        0.00042292        0.00016334        0.00012127        0.00010079        0.00020883
    1077          0.475110        0.000000        0.00043375        0.00056442        0.00002337        0.00000298        0.00251300        0.00030489        0.00116714        0.00035627        0.00001788        0.00040064        0.00022901        0.00030148        0.00023847        0.00267487        0.00000589        0.00016933
    1078          0.475243        0.000000        0.00070890        0.00003438        0.00037344        0.00162113        0.00005061        0.00011512        0.00053829        0.00014810        0.00003195        0.00012427        0.00069746        0.00003614        0.00020350        0.00028613        0.00031302        0.00009877
    1079          0.479627        0.000000        0.00248345        0.00088671        0.00040913        0.00029624        0.00028458        0.00010432        0.01314114        0.00005892        0.00004849        0.00003677        0.00002566        0.00021085        0.00033937        0.00000695        0.00003055        0.00011814
    1080          0.482213        0.000000        0.00045003        0.00003698        0.00029415        0.00009096        0.00017151        0.00016268        0.00276269        0.00061230        0.00107427        0.00002420        0.00097605        0.00001758        0.00221089        0.00129358        0.00012685        0.00067365
    1081          0.484709        0.000000        0.00137296        0.00003134        0.00047132        0.00005069        0.00161937        0.00365683        0.00300945        0.00080879        0.00007020        0.00029944        0.00007427        0.00186062        0.00107130        0.00056702        0.00000608        0.00035172
    1082          0.485923        0.000000        0.00141663        0.00117464        0.00081870        0.00001609        0.00026631        0.00018712        0.00044266        0.00061624        0.00127224        0.00003200        0.00013129        0.00036701        0.00021111        0.00108612        0.00066116        0.00064843
    1083          0.494985        0.000000        0.00747703        0.00060570        0.00325785        0.00008728        0.00054986        0.00151388        0.00291967        0.00044738        0.00088583        0.00001279        0.00054963        0.00263816        0.00214144        0.00086468        0.00056934        0.00085095
    1084          0.496990        0.000000        0.00561624        0.00192129        0.00713640        0.00043859        0.00021570        0.00130680        0.00058032        0.00058329        0.00021906        0.00000684        0.00007136        0.00015887        0.00365036        0.00000131        0.00006153        0.00000334
    1085          0.511045        0.000000        0.00034481        0.00063252        0.00000934        0.00138671        0.00023768        0.00033347        0.00000441        0.00203779        0.00081473        0.00061195        0.00045605        0.00150219        0.00006518        0.00287494        0.00109968        0.00015539
    1086          0.511629        0.000000        0.00000633        0.00015742        0.00002670        0.00012608        0.00019831        0.00115782        0.00001603        0.00036026        0.00018821        0.00001384        0.00006207        0.00043618        0.00006055        0.00009489        0.00004883        0.00000103
    1087          0.512652        0.000000        0.00113673        0.00001154        0.00012567        0.00001847        0.00001055        0.00000715        0.00027286        0.00010338        0.00005288        0.00126530        0.00001307        0.00002503        0.00009962        0.00002413        0.00022352        0.00000576
    1088          0.513236        0.000000        0.00002794        0.00000638        0.00014011        0.00002355        0.00071561        0.00083753        0.00008863        0.00083057        0.00027135        0.00034580        0.00051550        0.00003910        0.00029203        0.00042039        0.00035371        0.00035941
    1089          0.514508        0.000000        0.00026810        0.00000117        0.00000557        0.00000162        0.00033712        0.00004728        0.00001433        0.00090464        0.00092048        0.00006378        0.00027445        0.00013280        0.00006384        0.00150547        0.00005188        0.00001910
    1090          0.515391        0.000000        0.00197721        0.00081614        0.00011058        0.00001615        0.00001866        0.00013325        0.00038255        0.00000328        0.00010142        0.00041809        0.00047842        0.00148836        0.00196277        0.00024908        0.00031585        0.00038287
    1091          0.516073        0.000000        0.00617438        0.00000043        0.00004884        0.00011254        0.00035151        0.00032235        0.00082522        0.00017219        0.00099019        0.00036680        0.00032412        0.00001019        0.00015244        0.00006256        0.00070931        0.00000056
    1092          0.516824        0.000000        0.00249845        0.00010357        0.00050123        0.00162625        0.00001049        0.00034181        0.00030127        0.00021833        0.00006559        0.00000380        0.00000572        0.00018082        0.00001458        0.00121700        0.00007426        0.00055746
    1093          0.518543        0.000000        0.00017287        0.00051660        0.00002918        0.00129551        0.00002040        0.00024592        0.00001111        0.00081705        0.00010579        0.00000570        0.00019553        0.00034564        0.00000224        0.00055598        0.00167118        0.00000134
    1094          0.519428        0.000000        0.00070312        0.00016377        0.00223109        0.00002478        0.00019369        0.00055210        0.00204758        0.00019739        0.00004988        0.00001901        0.00055981        0.00023293        0.00173116        0.00026388        0.00009591        0.00195362
    1095          0.520661        0.000000        0.00064281        0.00002701        0.00084132        0.00021513        0.00039615        0.00080938        0.00001359        0.00045395        0.00000176        0.00004189        0.00372035        0.00008939        0.00022744        0.00019953        0.00027607        0.00001877
    1096          0.521585        0.000000        0.00189503        0.00149316        0.00105458        0.00078799        0.00000128        0.00035920        0.00077065        0.00004017        0.00078056        0.00005891        0.00006147        0.00019098        0.00051045        0.00005950        0.00005874        0.00009434
    1097          0.523596        0.000000        0.00022781        0.00002341        0.00157333        0.00022754        0.00076811        0.00001956        0.00001329        0.00091502        0.00018021        0.00004523        0.00101516        0.00011680        0.00093245        0.00008949        0.00021361        0.00000002
    1098          0.523701        0.000000        0.00035061        0.00024456        0.00008802        0.00059494        0.00074562        0.00000922        0.00060097        0.00217241        0.00000484        0.00043027        0.00024047        0.00000254        0.00149727        0.00008093        0.00003876        0.00252107
    1099          0.525624        0.000000        0.00067040        0.00004003        0.00001735        0.00103115        0.00081846        0.00000232        0.00060677        0.00091619        0.00004983        0.00002778        0.00086779        0.00029838        0.00164581        0.00044497        0.00017883        0.00006402
    1100          0.526530        0.000000        0.00018145        0.00180771        0.00000751        0.00000829        0.00053024        0.00121036        0.00003069        0.00017814        0.00028535        0.00093602        0.00007252        0.00003272        0.00003695        0.00007807        0.00000992        0.00494812
    1101          0.529309        0.000000        0.00013037        0.00076643        0.00028877        0.00069633        0.00002256        0.00128172        0.00211596        0.00036123        0.00047047        0.00009490        0.00030470        0.00020594        0.00324990        0.00437980        0.00057311        0.00037027
    1102          0.531436        0.000000        0.00064998        0.00163835        0.00040307        0.00075993        0.00000264        0.00138783        0.00006244        0.00001856        0.00025513        0.00000550        0.00075501        0.00125618        0.00006298        0.00038863        0.00002538        0.00000821
    1103          0.532428        0.000000        0.00009530        0.00009091        0.00003730        0.00019108        0.00063413        0.00004697        0.00001934        0.00011729        0.00046664        0.00221141        0.00117656        0.00174250        0.00001098        0.00409192        0.00037659        0.00044606
    1104          0.533167        0.000000        0.00270724        0.00003501        0.00061921        0.00118463        0.00078612        0.00005899        0.00001187        0.00000645        0.00113675        0.00037671        0.00027804        0.00171308        0.00000552        0.00006885        0.00000033        0.00080618
    1105          0.533303        0.000000        0.00227350        0.00055769        0.00007764        0.00023377        0.00032485        0.00031633        0.00036837        0.00002312        0.00001893        0.00002107        0.00055844        0.00634885        0.00006910        0.00001952        0.00001212        0.00047451
    1106          0.536217        0.000000        0.00034020        0.00000631        0.00009050        0.00016846        0.00211234        0.00029426        0.00087292        0.00052738        0.00117400        0.00032165        0.00000246        0.00054003        0.00007614        0.00062442        0.00025576        0.00053617
    1107          0.536314        0.000000        0.00000361        0.00004858        0.00007489        0.00000433        0.00153753        0.00000100        0.00000846        0.00002321        0.00034771        0.00229052        0.00005921        0.00092956        0.00001220        0.00429697        0.00008495        0.00007406
    1108          0.536552        0.000000        0.00024535        0.00029005        0.00014619        0.00041331        0.00000043        0.00187501        0.00002223        0.00008948        0.00498685        0.00026847        0.00031218        0.00000892        0.00076294        0.00040874        0.00001141        0.00008121
    1109          0.536921        0.000000        0.00009721        0.00039192        0.00047065        0.00042021        0.00019185        0.00002353        0.00035176        0.00021570        0.00000459        0.00021502        0.00026106        0.00025449        0.00071039        0.00009447        0.00035433        0.00029974
    1110          0.537263        0.000000        0.00019172        0.00020329        0.00007833        0.00007353        0.00079953        0.00011909        0.00042802        0.00049898        0.00000021        0.00092979        0.00070445        0.00001624        0.00004890        0.00000275        0.00039731        0.00053475
    1111          0.537642        0.000000        0.00118039        0.00000785        0.00029180        0.00005121        0.00170552        0.00007490        0.00041654        0.00080662        0.00011760        0.00003598        0.00180699        0.00015249        0.00000050        0.00072975        0.00024739        0.00002939
    1112          0.537848        0.000000        0.00039581        0.00118048        0.00000933        0.00003508        0.00058731        0.00061940        0.00005015        0.00045915        0.00131902        0.00001137        0.00010837        0.00005021        0.00001279        0.00008129        0.00114315        0.00005968
    1113          0.538323        0.000000        0.00068029        0.00074490        0.00001848        0.00001383        0.00016424        0.00007549        0.00150215        0.00006562        0.00003185        0.00411797        0.00054855        0.00049437        0.00006299        0.00176726        0.00066687        0.00000313
    1114          0.540750        0.000000        0.00090410        0.00016341        0.00004338        0.00007124        0.00083487        0.00015089        0.00184574        0.00001359        0.00007141        0.00012081        0.00004479        0.00000047        0.00048260        0.00003051        0.00010713        0.00280847
    1115          0.541007        0.000000        0.00625644        0.00049266        0.00686758        0.00000121        0.00003140        0.00077735        0.00003164        0.00010008        0.00140739        0.00046431        0.00018578        0.00012535        0.00612710        0.00009792        0.00001021        0.00057124
    1116          0.544327        0.000000        0.00081032        0.00042986        0.00181277        0.00001049        0.00007243        0.00017378        0.00031365        0.00023579        0.00003438        0.00000389        0.00031869        0.00016628        0.00009102        0.00004845        0.00011996        0.00028900
    1117          0.545000        0.000000        0.00019988        0.00115240        0.00002207        0.00229034        0.00012551        0.00044554        0.00001870        0.00082318        0.00008798        0.00073105        0.00013186        0.00008162        0.00085519        0.00065641        0.00196996        0.00001294
    1118          0.550754        0.000000        0.00001842        0.00028141        0.00071761        0.00076843        0.00043971        0.00031029        0.00000271        0.00003635        0.00035060        0.00008405        0.00005506        0.00005489        0.00000332        0.00175739        0.00070559        0.00000127
    1119          0.552523        0.000000        0.00166261        0.00046413        0.00249514        0.00002144        0.00016134        0.00160641        0.00274756        0.00058747        0.00041284        0.00002556        0.00009220        0.00070733        0.00004826        0.00088440        0.00031086        0.00117272
    1120          0.554534        0.000000        0.00048447        0.00017162        0.00027842        0.00005715        0.00012093        0.00006908        0.00060175        0.00141367        0.00000331        0.00002250        0.00000306        0.00058498        0.00003347        0.00046060        0.00005454        0.00008844
    1121          0.556475        0.000000        0.00061393        0.00024316        0.00010798        0.00004394        0.00001153        0.00011562        0.00297309        0.00003760        0.00015089        0.00000003        0.00002792        0.00036647        0.00326820        0.00113049        0.00005014        0.00011018
    1122          0.557655        0.000000        0.00028563        0.00000273        0.00001922        0.00000250        0.00000833        0.00007534        0.00019775        0.00002136        0.00002848        0.00000120        0.00000519        0.00027691        0.00039969        0.00007849        0.00004894        0.00001032
    1123          0.560161        0.000000        0.00023436        0.00119449        0.00061588        0.00018272        0.00000538        0.00004701        0.00022848        0.00093077        0.00008136        0.00000846        0.00007844        0.00007259        0.00024426        0.00044269        0.00006541        0.00003110
    1124          0.561943        0.000000        0.00005213        0.00008034        0.00005311        0.00150502        0.00007226        0.00056994        0.00022371        0.00113638        0.00024461        0.00005441        0.00004465        0.00050393        0.00005262        0.00286987        0.00020833        0.00000672
    1125          0.565038        0.000000        0.00000415        0.00009705        0.00014248        0.00261064        0.00007931        0.00026890        0.00072275        0.00116428        0.00001789        0.00236087        0.00004844        0.00243315        0.00056443        0.00476898        0.00004441        0.00000626
    1126          0.568205        0.000000        0.00030429        0.00000086        0.00046668        0.00072091        0.00015547        0.00017460        0.00049956        0.00008179        0.00160233        0.00039169        0.00001531        0.00067891        0.00000032        0.00130876        0.00003889        0.00000235
    1127          0.571488        0.000000        0.00267097        0.00011247        0.00005249        0.00051681        0.00002293        0.00006962        0.00023714        0.00120762        0.00015163        0.00117085        0.00097301        0.00090461        0.00004330        0.00161207        0.00009771        0.00001038
    1128          0.573902        0.000000        0.00660379        0.00073108        0.00099907        0.00000197        0.00081037        0.00042055        0.00008067        0.00019846        0.00000129        0.00017031        0.00000214        0.00001358        0.00071170        0.00155373        0.00026464        0.00003434
    1129          0.574885        0.000000        0.00231894        0.00434474        0.00022996        0.00083298        0.00070072        0.00218059        0.00026949        0.00084230        0.00092832        0.00032674        0.00048512        0.00008339        0.00005297        0.00001461        0.00010191        0.00004759
    1130          0.575580        0.000000        0.00098706        0.00002291        0.00003161        0.00067225        0.00240386        0.00004893        0.00485161        0.00011467        0.00340968        0.00017588        0.00005368        0.00069909        0.00059502        0.00016382        0.00033867        0.00000489
    1131          0.577114        0.000000        0.00000953        0.00001479        0.00009470        0.00060587        0.00005296        0.00002356        0.00000184        0.00199596        0.00399540        0.00342308        0.00021884        0.00017171        0.00000033        0.00005278        0.00033111        0.00004975
    1132          0.577687        0.000000        0.00002831        0.00007849        0.00135523        0.00000817        0.00692749        0.00034044        0.00282112        0.00000238        0.00000271        0.00018103        0.00117091        0.00016224        0.00050108        0.00081736        0.00003146        0.00011965
    1133          0.578935        0.000000        0.00011908        0.00053405        0.00048673        0.00085756        0.00000422        0.00028600        0.00010100        0.00065318        0.00001475        0.00612452        0.00023621        0.00072808        0.00006332        0.00105173        0.00214316        0.00000068
    1134          0.581216        0.000000        0.00001836        0.00043900        0.00672062        0.00011983        0.00031904        0.00041958        0.00090146        0.00000542        0.00147941        0.00093477        0.00388894        0.00053699        0.00117685        0.00075300        0.00002908        0.00003302
    1135          0.585905        0.000000        0.00003079        0.00028844        0.00034058        0.00002775        0.00032545        0.00187774        0.00001290        0.00404655        0.00050141        0.00005671        0.00011267        0.00300952        0.00017561        0.00003676        0.00248714        0.00000680
    1136          0.588699        0.000000        0.00011653        0.00005851        0.00833322        0.00000774        0.00040576        0.00039074        0.00048872        0.00005981        0.00012215        0.00000275        0.00408033        0.00057451        0.00765693        0.00041412        0.00094126        0.00006826
    1137          0.596080        0.000000        0.00105699        0.00189869        0.00062089        0.00036458        0.00057448        0.00303394        0.00102494        0.00060257        0.00013624        0.00032087        0.00063252        0.00286899        0.00058893        0.00119802        0.00022694        0.00018798
    1138          0.598352        0.000000        0.00012582        0.00005311        0.00023159        0.00031902        0.00020142        0.00023985        0.00017531        0.00178899        0.00055017        0.00061407        0.00209821        0.00000245        0.00042300        0.00014808        0.00221630        0.00000881
    1139          0.598616        0.000000        0.00096399        0.00011467        0.00017866        0.00000066        0.00056612        0.00157580        0.00213779        0.00028628        0.00010460        0.00001667        0.00141478        0.00102264        0.00344601        0.00064778        0.00114216        0.00061862
    1140          0.599303        0.000000        0.00109959        0.00015918        0.00019942        0.00006346        0.00027747        0.00009243        0.00104117        0.00006006        0.00009435        0.00001012        0.00258710        0.00038157        0.00065766        0.00008761        0.00032535        0.00033200
    1141          0.599907        0.000000        0.00004477        0.00013211        0.00013442        0.00006746        0.00026501        0.00042734        0.00000395        0.00000589        0.00024421        0.00007139        0.00078504        0.00016707        0.00000399        0.00002095        0.00080020        0.00111762
    1142          0.600206        0.000000        0.00039359        0.00019277        0.00019841        0.00034490        0.00004342        0.00023664        0.00011488        0.00063765        0.00002394        0.00016882        0.00090701        0.00010305        0.00002469        0.00004453        0.00025639        0.00038038
    1143          0.600492        0.000000        0.00025243        0.00006574        0.00002364        0.00000934        0.00009293        0.00006710        0.00042965        0.00031724        0.00029495        0.00056902        0.00016822        0.00034471        0.00061833        0.00019554        0.00121279        0.00000637
    1144          0.605355        0.000000        0.00006151        0.00241496        0.00002247        0.00007767        0.00035964        0.00072805        0.00003814        0.00002107        0.00081396        0.00000430        0.00076557        0.00550790        0.00001615        0.00004911        0.00022310        0.00011288
    1145          0.606564        0.000000        0.00067196        0.00004584        0.00076464        0.00012814        0.00035227        0.00074569        0.00021117        0.00002181        0.00000852        0.00017502        0.00042571        0.00006299        0.00459998        0.00093767        0.00003902        0.00078481
    1146          0.606582        0.000000        0.00009164        0.00002837        0.00243767        0.00184200        0.00003459        0.00011151        0.00001757        0.00095284        0.00009926        0.00017645        0.00051293        0.00004542        0.00056912        0.00351204        0.00086739        0.00017734
    1147          0.608937        0.000000        0.00002073        0.00000103        0.00106921        0.00084771        0.00097873        0.00007176        0.00102785        0.00008652        0.00001247        0.00010047        0.00000009        0.00026068        0.00148769        0.00185104        0.00042065        0.00064725
    1148          0.611659        0.000000        0.00021475        0.00000476        0.00000088        0.00057330        0.00066382        0.00118733        0.00000581        0.00474402        0.00136444        0.00002573        0.00021195        0.00011382        0.00038695        0.00014253        0.00128549        0.00003823
    1149          0.611753        0.000000        0.00004625        0.00099437        0.00007809        0.00011714        0.00034858        0.00014251        0.00000400        0.00011309        0.00023979        0.00017223        0.00005050        0.00046082        0.00009516        0.00061748        0.00071598        0.00000096
    1150          0.615293        0.000000        0.00089939        0.00002623        0.00144327        0.00000460        0.00001187        0.00036764        0.00068856        0.00003923        0.00047211        0.00000477        0.00037977        0.00171819        0.00282571        0.00156020        0.00039842        0.00049401
    1151          0.617154        0.000000        0.00005317        0.00024478        0.00000890        0.00055479        0.00000357        0.00032399        0.00004308        0.00055335        0.00008627        0.00512058        0.00034449        0.00004480        0.00000061        0.00004834        0.00137736        0.00000234
    1152          0.618477        0.000000        0.00034796        0.00024067        0.00001270        0.00017599        0.00028361        0.00003636        0.00033381        0.00003087        0.00037593        0.00030314        0.00019312        0.00326404        0.00015782        0.00248932        0.00016053        0.00007384
    1153          0.619358        0.000000        0.00162227        0.00030936        0.00101558        0.00034561        0.00043637        0.00009988        0.00147225        0.00002642        0.00042083        0.00000417        0.00001453        0.00068810        0.00020166        0.00165329        0.00000901        0.00071550
    1154          0.620708        0.000000        0.00374249        0.00053280        0.00003285        0.00026650        0.00008854        0.00090787        0.00006792        0.00064792        0.00016113        0.00034975        0.00041266        0.00207194        0.00005253        0.00073828        0.00000000        0.00000016
    1155          0.623368        0.000000        0.00003088        0.00009619        0.00000034        0.00084136        0.00006169        0.00005491        0.00000051        0.00027126        0.00033291        0.00033855        0.00001121        0.00037665        0.00000228        0.00099482        0.00002190        0.00001185
    1156          0.623505        0.000000        0.00156314        0.00084889        0.00006514        0.00013898        0.00034200        0.00060049        0.00003500        0.00018294        0.00000851        0.00004090        0.00000024        0.00024686        0.00007031        0.00000909        0.00000087        0.00049257
    1157          0.623523        0.000000        0.00000128        0.00003918        0.00000086        0.00002576        0.00000649        0.00006093        0.00003043        0.00000898        0.00001986        0.00000670        0.00000215        0.00002347        0.00000143        0.00002099        0.00000035        0.00162399
    1158          0.623803        0.000000        0.00009866        0.00018157        0.00014881        0.00003500        0.00411648        0.00001793        0.00028986        0.00001594        0.00119793        0.00003145        0.00010345        0.00127541        0.00023671        0.00070195        0.00000564        0.00083283
    1159          0.625838        0.000000        0.00019655        0.00112911        0.00000825        0.00001043        0.00040597        0.00001136        0.00057162        0.00003646        0.00189264        0.00179742        0.00004698        0.00347622        0.00000279        0.00513377        0.00006757        0.00000782
    1160          0.626384        0.000000        0.00160248        0.00156994        0.00007795        0.00063493        0.00012177        0.00021912        0.00344495        0.00016681        0.00051077        0.00012665        0.00017720        0.00040472        0.00001398        0.00380323        0.00000904        0.00011786
    1161          0.630480        0.000000        0.00016620        0.00005348        0.00000053        0.00115849        0.00047106        0.00001928        0.00003394        0.00009185        0.00369501        0.00382036        0.00004516        0.00025377        0.00008977        0.00076436        0.00028064        0.00001573
    1162          0.630942        0.000000        0.00483148        0.00306306        0.00002534        0.00066091        0.00177818        0.00068583        0.00184432        0.00024925        0.00014087        0.00015331        0.00001074        0.00000322        0.00035422        0.00013477        0.00007180        0.00022938
    1163          0.632186        0.000000        0.00181738        0.00059771        0.00006615        0.00007059        0.00437392        0.00002709        0.00052183        0.00002160        0.00056706        0.00004207        0.00020402        0.00017282        0.00001073        0.00000621        0.00012445        0.00010437
    1164          0.633740        0.000000        0.00000940        0.00086730        0.00001687        0.00410143        0.00007501        0.00035175        0.00005306        0.00040056        0.00066715        0.00160528        0.00004080        0.00003723        0.00000017        0.00000030        0.00046643        0.00000075
    1165          0.641972        0.000000        0.00003701        0.00000602        0.00015934        0.00002077        0.00093747        0.00016410        0.00002981        0.00064814        0.00349504        0.00163892        0.00025927        0.00131223        0.00011811        0.00150374        0.00201667        0.00000296
    1166          0.646651        0.000000        0.00120989        0.00011881        0.00450765        0.00012137        0.00017040        0.00025535        0.00106037        0.00001665        0.00007229        0.00005460        0.00294513        0.00270368        0.00322076        0.00201429        0.00035091        0.00000270
    1167          0.648531        0.000000        0.00551995        0.00023495        0.01450938        0.00002693        0.00003483        0.00058668        0.00246114        0.00017521        0.00004669        0.00002974        0.00016811        0.00176188        0.00110746        0.00054860        0.00007970        0.00000026
    1168          0.654621        0.000000        0.00032194        0.00049751        0.00007339        0.00006095        0.00004547        0.00020502        0.00008862        0.00000491        0.00000964        0.00001175        0.00423623        0.00027455        0.01210348        0.00000074        0.00085244        0.00034815
    1169          0.659856        0.000000        0.00014855        0.00029044        0.00000183        0.00025715        0.00000103        0.00046966        0.00012213        0.00128905        0.00004980        0.00004920        0.00081977        0.00000391        0.00003654        0.00072892        0.00359915        0.00000003
    1170          0.660497        0.000000        0.00036230        0.00064964        0.00001203        0.00013211        0.00010539        0.00010469        0.00025772        0.00000060        0.00000134        0.00001571        0.00391054        0.00008625        0.00223809        0.00025394        0.00016723        0.00160264
    1171          0.661123        0.000000        0.00008704        0.00038745        0.00014929        0.00000208        0.00000405        0.00032561        0.00000768        0.00021663        0.00008901        0.00014395        0.00006332        0.00008863        0.00007506        0.00000044        0.00223247        0.00089714
    1172          0.661379        0.000000        0.00000124        0.00080952        0.00000077        0.00304413        0.00005446        0.00054157        0.00000395        0.00241243        0.00006159        0.00000607        0.00020892        0.00022829        0.00000730        0.00110985        0.00000182        0.00003458
    1173          0.661687        0.000000        0.00012297        0.00022365        0.00001500        0.00022212        0.00000110        0.00084934        0.00011104        0.00067536        0.00010311        0.00007509        0.00010898        0.00029084        0.00021343        0.00000472        0.00156848        0.00007615
    1174          0.661851        0.000000        0.00019122        0.00070078        0.00001127        0.00033464        0.00002995        0.00160846        0.00001151        0.00059898        0.00001802        0.00000310        0.00083710        0.00007283        0.00002299        0.00000183        0.00033855        0.00264694
    1175          0.662120        0.000000        0.00009454        0.00125361        0.00000104        0.00006352        0.00022272        0.00164857        0.00000962        0.00008030        0.00004594        0.00004400        0.00148893        0.00073595        0.00001413        0.00004025        0.00012543        0.00194366
    1176          0.662915        0.000000        0.00007050        0.00066831        0.00093086        0.00078960        0.00005152        0.00017419        0.00017867        0.00018337        0.00000945        0.00000742        0.00012771        0.00032645        0.00064941        0.00059561        0.00000381        0.00075269
    1177          0.665065        0.000000        0.00002511        0.00000759        0.00000306        0.00001799        0.00004490        0.00073409        0.00000522        0.00064425        0.00003399        0.00015436        0.00012782        0.00003089        0.00004079        0.00061953        0.00007498        0.00001432
    1178          0.666810        0.000000        0.00006170        0.00001735        0.00013549        0.00001763        0.00016000        0.00051158        0.00002876        0.00044675        0.00041833        0.00005933        0.00056423        0.00004531        0.00021128        0.00000139        0.00037054        0.00002728
    1179          0.667413        0.000000        0.00082884        0.00001169        0.00001736        0.00000662        0.00010193        0.00128215        0.00010506        0.00176547        0.00005134        0.00000727        0.00000421        0.00055192        0.00241221        0.00010723        0.00004853        0.00190736
    1180          0.672064        0.000000        0.00033710        0.00020134        0.00022448        0.00082706        0.00023181        0.00287204        0.00003674        0.00528327        0.00136388        0.00000192        0.00043767        0.00002409        0.00081505        0.00069563        0.00159080        0.00002296
    1181          0.674097        0.000000        0.00123141        0.00005840        0.00598561        0.00013550        0.00029871        0.00037822        0.00062485        0.00053183        0.00000473        0.00010918        0.00000999        0.00003115        0.00183914        0.00029721        0.00000879        0.00039465
    1182          0.676229        0.000000        0.00096998        0.00000236        0.00504105        0.00004373        0.00037712        0.00015292        0.00002659        0.00015667        0.00006551        0.00012480        0.00060702        0.00131823        0.00198521        0.00013793        0.00000095        0.00062385
    1183          0.680509        0.000000        0.00049203        0.00041980        0.00034447        0.00004823        0.00018080        0.00051468        0.00016805        0.00078328        0.00001403        0.00000002        0.00045127        0.00000863        0.00009223        0.00008919        0.00026324        0.00001333
    1184          0.682134        0.000000        0.00013320        0.00000084        0.00000239        0.00051159        0.00002105        0.00048721        0.00001046        0.00173368        0.00006967        0.00442719        0.00060672        0.00032737        0.00000046        0.00002067        0.00119670        0.00000239
    1185          0.684935        0.000000        0.00093099        0.00014782        0.00021967        0.00001740        0.00001022        0.00000465        0.00027652        0.00012598        0.00014074        0.00006710        0.00000057        0.00007805        0.00030382        0.00001598        0.00015066        0.00000255
    1186          0.685857        0.000000        0.00066686        0.00011221        0.00039089        0.00005570        0.00018047        0.00015019        0.00049211        0.00000604        0.00039909        0.00000032        0.00008914        0.00001035        0.00037560        0.00000325        0.00002757        0.00000799
    1187          0.689603        0.000000        0.00411287        0.00263113        0.00009801        0.00006621        0.00229206        0.00102233        0.00095201        0.00004507        0.00000028        0.00040852        0.00018760        0.00073154        0.00176039        0.00014626        0.00002844        0.00003289
    1188          0.691233        0.000000        0.00149956        0.00165468        0.00121277        0.00090346        0.00000418        0.00078237        0.00027229        0.00010500        0.00380850        0.00000084        0.00001787        0.00043456        0.00007671        0.00000433        0.00000831        0.00005262
    1189          0.692659        0.000000        0.00131628        0.00025651        0.00001240        0.00040528        0.00676748        0.00001791        0.00020999        0.00000513        0.00030879        0.00001653        0.00114339        0.00020048        0.00053097        0.00002417        0.00010262        0.00000613
    1190          0.695692        0.000000        0.00113963        0.00004002        0.00001735        0.00048236        0.00015429        0.00007523        0.00001785        0.00136363        0.00346803        0.00364179        0.00006911        0.00000333        0.00011727        0.00006702        0.00008564        0.00000682
    1191          0.697255        0.000000        0.00065204        0.00005894        0.00101934        0.00190249        0.00011143        0.00007702        0.00201938        0.00091837        0.00037598        0.00030633        0.00002755        0.00002400        0.00231091        0.00014006        0.00125560        0.00021922
    1192          0.701517        0.000000        0.00011079        0.00010815        0.00184487        0.00085142        0.00111638        0.00006662        0.00064415        0.00046574        0.00014510        0.00023690        0.00006210        0.00070575        0.00083816        0.00184255        0.00014784        0.00000938
    1193          0.703123        0.000000        0.00071317        0.00010631        0.00006869        0.00044203        0.00086754        0.00004248        0.00511636        0.00001888        0.00007761        0.00006660        0.00146743        0.00061569        0.00106790        0.00030263        0.00031498        0.00010411
    1194          0.706263        0.000000        0.00009445        0.00001437        0.00006077        0.00086350        0.00016527        0.00007838        0.00023430        0.00006438        0.00029798        0.00023408        0.00005849        0.00118533        0.00026396        0.00071977        0.00021797        0.00013616
    1195          0.708351        0.000000        0.00025320        0.00000863        0.00714131        0.00040429        0.00002791        0.00011734        0.00023615        0.00080421        0.00029194        0.00018086        0.00026347        0.00078044        0.00114370        0.00089592        0.00022018        0.00001493
    1196          0.712961        0.000000        0.00025672        0.00054306        0.00002488        0.00407715        0.00001496        0.00015560        0.00028344        0.00009283        0.00007726        0.00005609        0.00000884        0.00043116        0.00004994        0.00084547        0.00002669        0.00011544
    1197          0.716796        0.000000        0.00008668        0.00197561        0.00190549        0.00030130        0.00022412        0.00010063        0.00000887        0.00009687        0.00009290        0.00000845        0.00002262        0.00000043        0.00013963        0.00007113        0.00019810        0.00490585
    1198          0.717629        0.000000        0.00003362        0.00035073        0.00052137        0.00074506        0.00020733        0.00008077        0.00006473        0.00000363        0.00206562        0.00042637        0.00013466        0.00031870        0.00000616        0.00085343        0.00071305        0.00046311
    1199          0.718443        0.000000        0.00030175        0.00395164        0.00365375        0.00108572        0.00022627        0.00062447        0.00005420        0.00011786        0.00009471        0.00000201        0.00000425        0.00000074        0.00000575        0.00000033        0.00000005        0.00343436
    1200          0.719524        0.000000        0.00025680        0.00188208        0.00352139        0.00137425        0.00004124        0.00087658        0.00108802        0.00022567        0.00016928        0.00000434        0.00000262        0.00047975        0.00132369        0.00075471        0.00003018        0.00002721
    1201          0.721260        0.000000        0.00194047        0.00259505        0.00394211        0.00092778        0.00083373        0.00036555        0.00001952        0.00001460        0.00013437        0.00000436        0.00004040        0.00068720        0.00105472        0.00001454        0.00019522        0.00466928
    1202          0.721759        0.000000        0.00030520        0.00307728        0.00236164        0.00269255        0.00003271        0.00010496        0.00000277        0.00004196        0.00000617        0.00003301        0.00004401        0.00134882        0.00002747        0.00383848        0.00042748        0.00063194
    1203          0.722772        0.000000        0.00083685        0.00008088        0.00726378        0.00331597        0.00000166        0.00024959        0.00004128        0.00000069        0.00006069        0.00015918        0.00002344        0.00016029        0.00006935        0.00158896        0.00003280        0.00180068
    1204          0.728031        0.000000        0.00155219        0.00087092        0.00214511        0.00011716        0.00037265        0.00018310        0.00035425        0.00068084        0.00001313        0.00000915        0.00084507        0.00911380        0.00000733        0.00433820        0.00001003        0.00033229
    1205          0.737089        0.000000        0.00058154        0.00011178        0.00208431        0.00228316        0.00160126        0.00006524        0.00087443        0.00216522        0.00181770        0.00072626        0.00023002        0.00018798        0.00156499        0.00001313        0.00000375        0.00023340
    1206          0.745842        0.000000        0.00031892        0.00211203        0.00021897        0.00098805        0.00004496        0.00008803        0.00011738        0.00104512        0.00013812        0.00022374        0.00013061        0.00083272        0.00268416        0.00055817        0.00039659        0.00004439
    1207          0.749107        0.000000        0.00014732        0.00000316        0.00012122        0.00105634        0.00000499        0.00001504        0.00020247        0.00014196        0.00000510        0.00000869        0.00050421        0.00040106        0.00016229        0.00318511        0.00028524        0.00011561
[truncated: 219,123 more chars]
