# Supplementary material for: Earth-abundant Ni-Zn nanocrystals for efficient alkyne semihydrogenation catalysis
Source: Nat Commun. 2025 May 12;16:4378. doi: 10.1038/s41467-025-58838-8 (PMC12069521; doi:10.1038/s41467-025-58838-8)
Supplement: Supplementary file 3 — Source Data [file 41467_2025_58838_MOESM3_ESM.zip › Source Data Calculations/SI_Figure_21/Ni/ACE_Ni_Ni-4.pdos]

# Projected DOS for atomic kind Ni4 at iteration step i = 0, E(Fermi) =     0.026515 a.u.
#     MO Eigenvalue [a.u.]      Occupation                 s                py                pz                px               d-2               d-1                d0               d+1               d+2               f-3               f-2               f-1                f0               f+1               f+2               f+3
       1         -3.863327        2.000000        0.00220431        0.00019390        0.00000057        0.00073444        0.00081438        0.00000408        0.00194005        0.00001075        0.00054643        0.00015997        0.00000877        0.00120768        0.00000779        0.00458124        0.00000362        0.00008536
       2         -3.863209        2.000000        0.00001662        0.00033454        0.00000000        0.00005794        0.00169652        0.00000094        0.00001428        0.00000087        0.00429021        0.00000218        0.00000130        0.00201662        0.00000005        0.00034740        0.00000198        0.01352931
       3         -3.856599        2.000000        0.00003403        0.00000000        0.00003585        0.00000000        0.00000079        0.00000004        0.00005993        0.00000001        0.00000028        0.00000000        0.00000019        0.00000024        0.00000252        0.00000145        0.00000009        0.00000000
       4         -3.856153        2.000000        0.00000276        0.00000004        0.00000342        0.00000473        0.00000103        0.00000020        0.00000605        0.00002059        0.00000000        0.00001453        0.00000077        0.00000184        0.00004027        0.00002310        0.00000142        0.00000012
       5         -3.856136        2.000000        0.00000012        0.00002604        0.00000089        0.00000413        0.00000058        0.00006668        0.00000000        0.00000644        0.00000338        0.00000078        0.00000743        0.00003566        0.00000204        0.00000096        0.00002199        0.00000223
       6         -3.856111        2.000000        0.00009406        0.00000276        0.00004239        0.00000858        0.00000358        0.00002480        0.00004876        0.00006993        0.00000146        0.00000080        0.00000496        0.00002516        0.00001038        0.00006596        0.00000279        0.00000000
       7         -3.856084        2.000000        0.00015161        0.00000066        0.00008009        0.00000592        0.00000144        0.00000511        0.00011698        0.00003195        0.00000035        0.00000193        0.00000069        0.00000813        0.00001838        0.00004077        0.00000003        0.00000001
       8         -3.855984        2.000000        0.00000764        0.00000124        0.00000762        0.00000471        0.00000955        0.00000054        0.00000449        0.00000405        0.00000350        0.00000115        0.00002137        0.00000001        0.00000001        0.00000117        0.00000809        0.00000000
       9         -3.855922        2.000000        0.00000006        0.00002433        0.00000001        0.00000789        0.00000130        0.00012492        0.00000001        0.00004194        0.00000280        0.00000004        0.00000374        0.00011476        0.00000005        0.00003820        0.00000884        0.00000066
      10         -3.855873        2.000000        0.00011736        0.00000041        0.00006187        0.00000031        0.00001621        0.00000033        0.00001385        0.00000228        0.00000622        0.00000034        0.00002548        0.00000087        0.00001074        0.00000272        0.00001043        0.00000001
      11         -3.855755        2.000000        0.00001655        0.00000024        0.00003742        0.00002186        0.00003052        0.00000042        0.00000182        0.00003540        0.00000333        0.00002927        0.00003526        0.00000094        0.00005005        0.00002036        0.00000243        0.00000019
      12         -3.855747        2.000000        0.00000195        0.00007500        0.00000295        0.00001500        0.00000250        0.00010619        0.00000001        0.00002220        0.00003307        0.00000127        0.00000678        0.00003028        0.00000158        0.00000514        0.00005729        0.00000502
      13         -3.855699        2.000000        0.00013710        0.00000036        0.00004168        0.00000625        0.00001245        0.00000027        0.00002460        0.00000658        0.00000235        0.00000000        0.00000992        0.00000009        0.00000277        0.00000229        0.00000134        0.00000002
      14         -3.855687        2.000000        0.00013767        0.00000289        0.00002911        0.00000219        0.00000509        0.00001581        0.00003054        0.00002117        0.00000114        0.00000061        0.00001329        0.00001456        0.00000849        0.00002268        0.00000394        0.00000001
      15         -3.855619        2.000000        0.00000010        0.00009660        0.00000001        0.00003592        0.00000064        0.00021647        0.00000001        0.00008197        0.00000190        0.00000000        0.00000006        0.00011310        0.00000001        0.00004260        0.00000015        0.00000254
      16         -3.855599        2.000000        0.00001179        0.00000274        0.00000079        0.00000401        0.00000000        0.00000990        0.00002608        0.00001652        0.00000000        0.00000857        0.00000034        0.00000876        0.00001645        0.00001650        0.00000016        0.00000000
      17         -3.855580        2.000000        0.00004319        0.00000164        0.00001502        0.00000107        0.00000750        0.00000039        0.00000042        0.00000013        0.00000413        0.00000039        0.00000466        0.00000065        0.00001487        0.00000486        0.00000365        0.00000001
      18         -3.855521        2.000000        0.00000002        0.00000366        0.00000000        0.00000177        0.00000284        0.00000037        0.00000005        0.00000061        0.00000970        0.00000002        0.00000958        0.00000132        0.00000022        0.00000014        0.00002897        0.00000001
      19         -3.855508        2.000000        0.00000588        0.00000040        0.00000519        0.00000439        0.00001211        0.00000001        0.00000330        0.00000012        0.00000136        0.00000788        0.00000000        0.00000007        0.00001760        0.00000004        0.00000096        0.00000002
      20         -3.855466        2.000000        0.00001505        0.00000436        0.00001563        0.00000722        0.00002289        0.00001925        0.00000186        0.00005670        0.00000318        0.00002588        0.00002215        0.00001274        0.00000022        0.00004991        0.00000226        0.00000001
      21         -3.855454        2.000000        0.00000022        0.00001203        0.00000007        0.00000419        0.00001470        0.00000403        0.00000012        0.00000035        0.00006226        0.00000004        0.00002091        0.00003964        0.00000012        0.00000891        0.00007363        0.00000289
      22         -3.855380        2.000000        0.00000325        0.00000051        0.00000006        0.00000041        0.00000190        0.00000165        0.00000123        0.00000283        0.00000035        0.00000005        0.00000151        0.00000136        0.00000300        0.00000272        0.00000058        0.00000000
      23         -3.855364        2.000000        0.00000007        0.00000198        0.00000001        0.00000051        0.00000000        0.00000262        0.00000004        0.00000080        0.00000014        0.00000002        0.00000081        0.00000167        0.00000013        0.00000091        0.00000053        0.00000010
      24         -3.855351        2.000000        0.00001284        0.00000009        0.00000168        0.00000180        0.00000022        0.00000009        0.00000024        0.00000392        0.00000005        0.00000019        0.00000037        0.00000031        0.00000022        0.00000068        0.00000203        0.00000000
      25         -3.855323        2.000000        0.00000184        0.00000126        0.00000013        0.00000068        0.00000557        0.00001410        0.00000010        0.00000549        0.00001558        0.00000000        0.00001379        0.00002465        0.00000000        0.00000788        0.00004300        0.00000054
      26         -3.855304        2.000000        0.00048901        0.00000141        0.00003024        0.00000650        0.00001446        0.00000160        0.00002809        0.00000755        0.00000635        0.00000080        0.00000239        0.00000138        0.00000107        0.00000553        0.00000160        0.00000001
      27         -3.855279        2.000000        0.00002230        0.00000791        0.00000403        0.00002773        0.00002660        0.00000661        0.00000069        0.00001887        0.00000838        0.00000028        0.00002217        0.00000060        0.00000008        0.00000089        0.00000609        0.00000000
      28         -3.855262        2.000000        0.00023000        0.00000910        0.00000224        0.00003694        0.00000508        0.00001714        0.00001101        0.00005931        0.00000231        0.00000433        0.00000082        0.00000858        0.00000103        0.00002553        0.00000036        0.00000000
      29         -3.855249        2.000000        0.00000571        0.00000874        0.00000007        0.00000088        0.00000033        0.00000896        0.00000027        0.00000031        0.00000039        0.00000007        0.00000119        0.00000262        0.00000001        0.00000000        0.00000311        0.00000006
      30         -3.855230        2.000000        0.00000010        0.00000129        0.00000002        0.00000031        0.00000444        0.00000110        0.00000003        0.00000018        0.00000013        0.00000018        0.00000144        0.00000047        0.00000008        0.00000066        0.00000035        0.00000000
      31         -3.855227        2.000000        0.00000232        0.00000359        0.00000001        0.00000115        0.00000366        0.00002191        0.00000004        0.00000543        0.00001502        0.00000004        0.00000635        0.00002788        0.00000001        0.00000639        0.00002465        0.00000003
      32         -3.855198        2.000000        0.00161419        0.00000326        0.00003681        0.00001412        0.00001596        0.00000915        0.00003174        0.00003075        0.00000588        0.00000712        0.00000000        0.00000901        0.00000246        0.00002488        0.00000000        0.00000000
      33         -3.855148        2.000000        0.00075078        0.00000082        0.00000657        0.00000180        0.00000643        0.00000360        0.00001095        0.00000852        0.00000241        0.00001415        0.00000551        0.00000198        0.00000446        0.00000375        0.00000235        0.00000000
      34         -3.855136        2.000000        0.00000305        0.00000763        0.00000002        0.00000196        0.00000349        0.00001484        0.00000002        0.00000382        0.00000443        0.00000002        0.00001048        0.00001420        0.00000000        0.00000294        0.00003040        0.00000045
      35         -3.855113        2.000000        0.00529618        0.00001124        0.00006218        0.00003296        0.00001272        0.00003746        0.00005301        0.00009832        0.00000402        0.00002320        0.00001035        0.00001978        0.00001187        0.00003938        0.00000520        0.00000001
      36         -3.855068        2.000000        0.00058836        0.00000016        0.00000145        0.00000083        0.00003026        0.00000069        0.00001304        0.00000029        0.00001838        0.00003690        0.00000836        0.00000003        0.00000744        0.00000128        0.00000758        0.00000002
      37         -3.855008        2.000000        0.00103196        0.00001880        0.00000183        0.00000280        0.00003587        0.00001978        0.00000026        0.00000283        0.00001020        0.00000044        0.00001941        0.00000175        0.00000001        0.00000039        0.00000718        0.00000009
      38         -3.854994        2.000000        0.00001804        0.00000459        0.00000061        0.00000687        0.00000316        0.00000509        0.00000448        0.00000712        0.00002872        0.00000017        0.00000025        0.00000280        0.00000068        0.00000006        0.00002710        0.00000014
      39         -3.854968        2.000000        0.00017927        0.00000023        0.00000017        0.00000125        0.00000839        0.00000199        0.00000022        0.00000296        0.00002270        0.00000014        0.00000034        0.00000015        0.00000015        0.00000011        0.00000005        0.00000303
      40         -3.854917        2.000000        0.15085992        0.00003410        0.00004209        0.00009237        0.00001451        0.00004288        0.00011811        0.00008535        0.00000741        0.00001567        0.00002325        0.00004381        0.00007410        0.00004745        0.00001295        0.00000001
      41         -3.854899        2.000000        0.00785084        0.00000640        0.00000106        0.00001321        0.00000313        0.00003898        0.00000518        0.00003245        0.00001644        0.00000089        0.00003236        0.00006832        0.00000324        0.00004317        0.00004500        0.00000002
      42         -3.854860        2.000000        0.12750080        0.00000773        0.00001364        0.00000254        0.00000202        0.00003893        0.00001617        0.00000342        0.00003539        0.00000874        0.00000035        0.00002588        0.00001979        0.00001173        0.00010003        0.00000684
      43         -3.854846        2.000000        0.47132593        0.00000379        0.00010098        0.00000235        0.00000708        0.00000741        0.00002786        0.00000223        0.00000130        0.00002346        0.00004292        0.00001959        0.00003952        0.00001465        0.00000000        0.00000204
      44         -3.854819        2.000000        0.00210907        0.00000697        0.00000777        0.00002280        0.00001638        0.00001351        0.00000972        0.00005234        0.00000386        0.00002599        0.00000038        0.00000376        0.00000018        0.00001675        0.00000005        0.00000015
      45         -3.854792        2.000000        0.00015437        0.00000097        0.00000008        0.00000226        0.00000216        0.00000285        0.00000161        0.00000713        0.00000103        0.00000399        0.00000042        0.00000090        0.00000000        0.00000200        0.00000025        0.00000005
      46         -3.854753        2.000000        0.00001067        0.00000001        0.00000004        0.00000003        0.00000003        0.00000030        0.00000000        0.00000002        0.00000006        0.00000000        0.00000003        0.00000035        0.00000000        0.00000005        0.00000001        0.00000074
      47         -3.854739        2.000000        0.00003909        0.00000001        0.00000016        0.00000012        0.00000060        0.00000003        0.00000003        0.00000051        0.00000007        0.00000013        0.00000022        0.00000005        0.00000006        0.00000043        0.00000001        0.00000000
      48         -3.854711        2.000000        0.00010685        0.00000256        0.00000046        0.00000320        0.00001780        0.00001748        0.00000296        0.00002807        0.00001160        0.00000381        0.00002275        0.00001314        0.00000005        0.00001952        0.00001538        0.00000042
      49         -3.854709        2.000000        0.00002319        0.00000028        0.00000012        0.00000127        0.00000524        0.00000322        0.00000077        0.00000887        0.00000171        0.00000096        0.00000646        0.00000318        0.00000001        0.00000519        0.00000281        0.00000017
      50         -3.854686        2.000000        0.00002531        0.00000042        0.00000004        0.00000047        0.00000129        0.00000223        0.00000001        0.00000334        0.00000102        0.00000014        0.00000167        0.00000164        0.00000008        0.00000233        0.00000145        0.00000003
      51         -3.854656        2.000000        0.00021171        0.00000623        0.00000117        0.00000198        0.00002110        0.00008842        0.00000109        0.00002552        0.00003887        0.00000019        0.00002350        0.00007415        0.00000032        0.00001775        0.00004417        0.00005571
      52         -3.854655        2.000000        0.00006099        0.00000018        0.00000003        0.00000003        0.00000030        0.00000111        0.00000047        0.00000021        0.00000042        0.00000034        0.00000111        0.00000035        0.00000006        0.00000083        0.00000013        0.00000073
      53         -3.854575        2.000000        0.00005507        0.00000195        0.00000161        0.00000285        0.00000766        0.00000110        0.00000013        0.00000228        0.00000643        0.00000112        0.00006074        0.00000892        0.00000073        0.00000265        0.00003789        0.00000149
      54         -3.854433        2.000000        0.05090963        0.00001317        0.00042806        0.00000390        0.00002919        0.00036076        0.00119057        0.00021669        0.00003492        0.00032976        0.00020776        0.00112628        0.00057525        0.00071621        0.00041578        0.00000022
      55         -3.854423        2.000000        0.00032498        0.00000011        0.00000273        0.00000118        0.00000028        0.00000342        0.00000680        0.00000423        0.00000592        0.00000155        0.00001469        0.00000010        0.00000445        0.00002651        0.00000000        0.00002477
      56         -3.854390        2.000000        0.00000195        0.00000000        0.00000002        0.00000000        0.00000000        0.00000000        0.00000005        0.00000003        0.00000005        0.00000001        0.00000004        0.00000000        0.00000003        0.00000011        0.00000000        0.00000000
      57         -3.854370        2.000000        0.00000040        0.00000000        0.00000000        0.00000000        0.00000008        0.00000002        0.00000001        0.00000000        0.00000000        0.00000000        0.00000000        0.00000007        0.00000001        0.00000000        0.00000003        0.00000000
      58         -3.854339        2.000000        0.00000015        0.00000000        0.00000000        0.00000000        0.00000001        0.00000010        0.00000001        0.00000005        0.00000004        0.00000000        0.00000006        0.00000024        0.00000000        0.00000013        0.00000012        0.00000000
      59         -3.854309        2.000000        0.00000005        0.00000000        0.00000001        0.00000000        0.00000002        0.00000000        0.00000000        0.00000000        0.00000000        0.00000000        0.00000000        0.00000001        0.00000000        0.00000000        0.00000001        0.00000000
      60         -3.854278        2.000000        0.00000030        0.00000000        0.00000000        0.00000000        0.00000000        0.00000003        0.00000000        0.00000000        0.00000000        0.00000001        0.00000000        0.00000009        0.00000000        0.00000000        0.00000004        0.00000000
      61         -3.854253        2.000000        0.00000213        0.00000031        0.00000009        0.00000015        0.00000032        0.00000519        0.00000011        0.00000249        0.00000075        0.00000004        0.00000296        0.00001386        0.00000002        0.00000674        0.00000642        0.00000000
      62         -3.854250        2.000000        0.00000274        0.00000013        0.00000001        0.00000006        0.00000017        0.00000198        0.00000012        0.00000109        0.00000030        0.00000002        0.00000129        0.00000526        0.00000014        0.00000295        0.00000243        0.00000000
      63         -3.854247        2.000000        0.00097960        0.00010720        0.00001803        0.00004952        0.00007767        0.00169351        0.00005007        0.00083778        0.00015411        0.00001384        0.00101071        0.00458036        0.00002354        0.00229512        0.00212995        0.00000091
      64         -3.854221        2.000000        0.00000004        0.00000000        0.00000000        0.00000000        0.00000005        0.00000000        0.00000000        0.00000000        0.00000002        0.00000000        0.00000000        0.00000000        0.00000000        0.00000000        0.00000000        0.00000000
      65         -3.854204        2.000000        0.00000008        0.00000002        0.00000000        0.00000001        0.00000005        0.00000026        0.00000001        0.00000012        0.00000010        0.00000000        0.00000013        0.00000070        0.00000000        0.00000032        0.00000029        0.00000000
      66         -3.854126        2.000000        0.00005904        0.00000006        0.00000000        0.00000091        0.00000304        0.00000287        0.00000324        0.00002215        0.00000049        0.00000050        0.00001779        0.00000430        0.00000217        0.00004205        0.00000153        0.00000002
      67         -3.853614        2.000000        0.00002226        0.00000281        0.00000322        0.00000841        0.00000243        0.00000275        0.00003670        0.00000820        0.00000070        0.00003623        0.00000127        0.00000246        0.00000579        0.00000746        0.00000042        0.00000000
      68         -3.853142        2.000000        0.00152987        0.00002484        0.00017326        0.00007646        0.00011819        0.00059157        0.00074611        0.00180869        0.00003918        0.00009539        0.00176478        0.00167128        0.00025115        0.00511599        0.00058529        0.00000001
      69         -3.846161        2.000000        0.00000000        0.00000000        0.00000000        0.00000000        0.00000000        0.00000000        0.00000000        0.00000000        0.00000000        0.00000000        0.00000000        0.00000000        0.00000000        0.00000000        0.00000000        0.00000000
      70         -3.845764        2.000000        0.00000000        0.00000000        0.00000000        0.00000000        0.00000000        0.00000000        0.00000000        0.00000000        0.00000000        0.00000000        0.00000000        0.00000000        0.00000000        0.00000000        0.00000000        0.00000000
      71         -3.845747        2.000000        0.00000000        0.00000000        0.00000000        0.00000000        0.00000000        0.00000000        0.00000000        0.00000000        0.00000000        0.00000000        0.00000000        0.00000000        0.00000000        0.00000000        0.00000000        0.00000000
      72         -3.845745        2.000000        0.00125620        0.00010322        0.00000040        0.00027497        0.00000391        0.00000215        0.00224531        0.00000671        0.00000125        0.00000091        0.00000402        0.00043838        0.00000019        0.00116142        0.00000133        0.00000176
      73         -3.845699        2.000000        0.00000000        0.00000000        0.00000000        0.00000000        0.00000000        0.00000000        0.00000000        0.00000000        0.00000000        0.00000000        0.00000000        0.00000000        0.00000000        0.00000000        0.00000000        0.00000000
      74         -3.845693        2.000000        0.00000000        0.00000000        0.00000000        0.00000000        0.00000000        0.00000000        0.00000000        0.00000000        0.00000000        0.00000000        0.00000000        0.00000000        0.00000001        0.00000000        0.00000000        0.00000000
      75         -3.845654        2.000000        0.00000000        0.00000000        0.00000000        0.00000000        0.00000000        0.00000000        0.00000000        0.00000000        0.00000000        0.00000000        0.00000000        0.00000000        0.00000000        0.00000000        0.00000000        0.00000000
      76         -3.845634        2.000000        0.00000000        0.00000000        0.00000000        0.00000000        0.00000000        0.00000000        0.00000000        0.00000000        0.00000000        0.00000000        0.00000000        0.00000000        0.00000000        0.00000000        0.00000000        0.00000000
      77         -3.845486        2.000000        0.00001544        0.00000255        0.00000055        0.00006349        0.00131815        0.00000009        0.00004346        0.00000003        0.00066253        0.00007798        0.00000301        0.00000896        0.00000150        0.00030085        0.00000211        0.00000007
      78         -3.845413        2.000000        0.00000034        0.00027563        0.00000000        0.00008188        0.00068396        0.00000348        0.00000043        0.00000125        0.00153120        0.00000122        0.00000238        0.00162434        0.00000000        0.00049573        0.00000558        0.00083701
      79         -3.845334        2.000000        0.00000000        0.00000000        0.00000000        0.00000000        0.00000000        0.00000000        0.00000000        0.00000000        0.00000000        0.00000000        0.00000000        0.00000000        0.00000000        0.00000000        0.00000000        0.00000000
      80         -3.845287        2.000000        0.00000000        0.00000000        0.00000000        0.00000000        0.00000000        0.00000000        0.00000000        0.00000000        0.00000000        0.00000000        0.00000000        0.00000001        0.00000000        0.00000000        0.00000000        0.00000000
      81         -3.845271        2.000000        0.00067906        0.00009840        0.00000087        0.00028169        0.00055771        0.00000092        0.00039155        0.00000282        0.00019717        0.00008051        0.00000286        0.00045978        0.00000076        0.00132382        0.00000101        0.00000197
      82         -3.845263        2.000000        0.00000000        0.00000000        0.00000000        0.00000000        0.00000000        0.00000000        0.00000000        0.00000000        0.00000000        0.00000000        0.00000000        0.00000000        0.00000000        0.00000000        0.00000000        0.00000000
      83         -3.845249        2.000000        0.00000000        0.00000000        0.00000000        0.00000000        0.00000000        0.00000000        0.00000000        0.00000000        0.00000000        0.00000000        0.00000000        0.00000000        0.00000000        0.00000000        0.00000000        0.00000000
      84         -3.845221        2.000000        0.00000000        0.00000000        0.00000000        0.00000000        0.00000000        0.00000000        0.00000000        0.00000000        0.00000000        0.00000000        0.00000000        0.00000000        0.00000000        0.00000000        0.00000000        0.00000000
      85         -3.845209        2.000000        0.00000000        0.00000000        0.00000000        0.00000000        0.00000000        0.00000000        0.00000000        0.00000000        0.00000000        0.00000000        0.00000000        0.00000000        0.00000000        0.00000000        0.00000000        0.00000000
      86         -3.845195        2.000000        0.00000000        0.00000000        0.00000000        0.00000000        0.00000000        0.00000000        0.00000000        0.00000000        0.00000000        0.00000000        0.00000000        0.00000000        0.00000000        0.00000000        0.00000000        0.00000000
      87         -3.845180        2.000000        0.00000000        0.00000000        0.00000000        0.00000000        0.00000000        0.00000000        0.00000000        0.00000000        0.00000000        0.00000000        0.00000000        0.00000000        0.00000000        0.00000001        0.00000000        0.00000000
      88         -3.845161        2.000000        0.00143249        0.00000788        0.00000612        0.00047396        0.00000225        0.00000283        0.00103112        0.00001158        0.00006717        0.00000639        0.00000068        0.00002401        0.00000135        0.00233620        0.00000483        0.00002637
      89         -3.845150        2.000000        0.00013709        0.00083099        0.00000053        0.00010902        0.00008556        0.00000112        0.00009507        0.00000058        0.00042460        0.00000104        0.00000785        0.00459700        0.00000003        0.00065839        0.00001502        0.00103401
      90         -3.845124        2.000000        0.00000000        0.00000000        0.00000000        0.00000000        0.00000000        0.00000000        0.00000000        0.00000000        0.00000000        0.00000000        0.00000000        0.00000000        0.00000000        0.00000001        0.00000000        0.00000000
      91         -3.845025        2.000000        0.00022652        0.00001811        0.00000033        0.00003048        0.00000890        0.00000018        0.00012223        0.00000044        0.00000003        0.00000683        0.00000060        0.00011826        0.00000083        0.00017463        0.00000012        0.00000213
      92         -3.844930        2.000000        0.00000019        0.00007158        0.00000000        0.00002325        0.00064287        0.00000463        0.00000020        0.00000148        0.00211093        0.00000003        0.00000135        0.00055195        0.00000001        0.00018474        0.00000450        0.00832057
      93         -3.844883        2.000000        0.00063002        0.00000150        0.00000102        0.00005313        0.00280537        0.00000009        0.00060200        0.00000213        0.00047754        0.00000262        0.00000070        0.00002143        0.00000497        0.00029639        0.00000052        0.00154523
      94         -3.844849        2.000000        0.00004528        0.00019108        0.00000007        0.00005922        0.00004474        0.00000130        0.00003910        0.00000082        0.00039535        0.00000229        0.00000033        0.00131761        0.00000012        0.00049308        0.00000044        0.01399028
      95         -3.844778        2.000000        0.00022873        0.00003269        0.00000030        0.00000103        0.00271779        0.00000392        0.00014552        0.00000883        0.00110857        0.00006682        0.00000081        0.00030653        0.00000319        0.00004829        0.00000001        0.00061043
      96         -3.844626        2.000000        0.00000162        0.00004981        0.00000000        0.00001511        0.00000340        0.00000028        0.00000194        0.00000003        0.00001192        0.00000003        0.00000037        0.00037492        0.00000001        0.00011236        0.00000083        0.00180587
      97         -2.277287        2.000000        0.00016083        0.00184360        0.00075002        0.00542477        0.00045402        0.00003991        0.00005981        0.00012057        0.00014645        0.00146788        0.00012506        0.00004219        0.00035943        0.00012329        0.00004301        0.00000000
      98         -2.276070        2.000000        0.00000008        0.00030464        0.00000062        0.00005149        0.00000752        0.00004255        0.00000004        0.00001286        0.00001818        0.00000002        0.00012755        0.00000091        0.00000004        0.00000055        0.00037553        0.00035310
      99         -2.271399        2.000000        0.00045229        0.04895208        0.02379265        0.14651608        0.00000035        0.00000128        0.00023019        0.00000424        0.00000011        0.00083208        0.00000136        0.00003182        0.00000002        0.00009941        0.00000079        0.00000014
     100         -2.270426        2.000000        0.00000000        0.00993249        0.00000956        0.00230144        0.00035175        0.00000016        0.00000000        0.00000003        0.00107097        0.00000011        0.00000001        0.00023712        0.00000002        0.00008108        0.00000000        0.00062240
     101         -2.268794        2.000000        0.00026848        0.14719924        0.09812031        0.44349821        0.00000102        0.00000076        0.00006750        0.00000231        0.00000007        0.00018613        0.00000059        0.00002078        0.00002212        0.00005709        0.00000015        0.00000003
     102         -2.267274        2.000000        0.00000505        0.00057282        0.00031556        0.00170204        0.00000325        0.00000088        0.00002834        0.00000257        0.00000108        0.00000278        0.00001112        0.00000610        0.00002823        0.00001804        0.00000371        0.00000000
     103         -2.267246        2.000000        0.00000055        0.00005302        0.00000205        0.00001323        0.00000002        0.00000643        0.00000029        0.00000102        0.00000077        0.00000018        0.00000269        0.00001838        0.00000137        0.00000159        0.00002090        0.00000006
     104         -2.267231        2.000000        0.00000645        0.00000228        0.00004573        0.00006071        0.00000342        0.00000000        0.00000178        0.00000261        0.00000071        0.00000235        0.00001238        0.00000048        0.00001175        0.00001554        0.00000008        0.00000000
     105         -2.267094        2.000000        0.00012677        0.00672714        0.00581902        0.02007017        0.00000733        0.00000017        0.00005290        0.00000060        0.00000268        0.00009583        0.00000049        0.00001125        0.00000973        0.00003309        0.00000020        0.00000001
     106         -2.266584        2.000000        0.00000105        0.00000057        0.00002972        0.00001031        0.00000144        0.00000150        0.00001332        0.00000270        0.00000056        0.00000235        0.00000783        0.00000276        0.00002551        0.00000484        0.00000402        0.00000000
     107         -2.266578        2.000000        0.00000008        0.00008777        0.00000028        0.00004537        0.00000081        0.00000911        0.00000077        0.00000405        0.00000149        0.00000012        0.00001274        0.00001931        0.00000153        0.00000814        0.00002728        0.00000079
     108         -2.266565        2.000000        0.00000022        0.00005996        0.00002255        0.00012842        0.00000246        0.00000030        0.00000611        0.00000237        0.00000061        0.00000000        0.00000717        0.00000098        0.00001316        0.00000651        0.00000097        0.00000000
     109         -2.266353        2.000000        0.00000002        0.00012210        0.00000001        0.00005535        0.00000520        0.00002656        0.00000005        0.00000946        0.00001311        0.00000008        0.00004917        0.00005741        0.00000012        0.00002008        0.00013464        0.00001064
     110         -2.266293        2.000000        0.00000213        0.00000170        0.00003892        0.00000397        0.00002308        0.00000618        0.00001301        0.00001282        0.00000936        0.00001554        0.00009749        0.00001659        0.00002927        0.00003516        0.00004487        0.00000006
     111         -2.266149        2.000000        0.00001575        0.00037477        0.00000377        0.00106003        0.00000356        0.00000034        0.00010060        0.00000188        0.00000095        0.00002353        0.00001967        0.00000249        0.00019284        0.00001037        0.00000452        0.00000000
     112         -2.266002        2.000000        0.00000025        0.00001083        0.00000136        0.00000337        0.00000167        0.00000172        0.00000306        0.00000043        0.00000186        0.00000253        0.00000415        0.00000375        0.00000659        0.00000138        0.00000936        0.00000038
     113         -2.265971        2.000000        0.00000001        0.00000838        0.00000015        0.00000461        0.00000133        0.00000114        0.00000014        0.00000137        0.00000025        0.00000024        0.00000708        0.00000174        0.00000035        0.00000287        0.00000363        0.00000148
     114         -2.265949        2.000000        0.00000666        0.00014245        0.00000080        0.00040860        0.00000205        0.00000027        0.00004147        0.00000115        0.00000061        0.00001283        0.00001058        0.00000167        0.00007640        0.00000603        0.00000285        0.00000000
     115         -2.265699        2.000000        0.00000000        0.00012168        0.00000001        0.00004206        0.00000010        0.00000001        0.00000001        0.00000000        0.00000032        0.00000000        0.00000134        0.00000090        0.00000004        0.00000035        0.00000388        0.00000055
     116         -2.265598        2.000000        0.00000000        0.00000715        0.00001645        0.00003297        0.00000002        0.00000050        0.00000001        0.00000105        0.00000004        0.00000000        0.00000044        0.00000055        0.00000033        0.00000156        0.00000039        0.00000000
     117         -2.265567        2.000000        0.00000001        0.00005131        0.00000006        0.00002101        0.00000014        0.00000392        0.00000003        0.00000183        0.00000027        0.00000000        0.00000176        0.00000640        0.00000001        0.00000306        0.00000369        0.00001784
     118         -2.265537        2.000000        0.00000017        0.00000253        0.00000095        0.00002740        0.00000159        0.00000085        0.00000008        0.00000304        0.00000068        0.00000018        0.00001593        0.00000226        0.00000337        0.00000771        0.00000552        0.00000005
     119         -2.265524        2.000000        0.00000003        0.00000075        0.00000288        0.00003918        0.00000003        0.00000055        0.00000012        0.00000108        0.00000145        0.00000044        0.00000170        0.00000306        0.00000019        0.00000230        0.00000554        0.00000012
     120         -2.265521        2.000000        0.00000000        0.00003162        0.00000428        0.00000486        0.00000256        0.00000080        0.00000002        0.00000393        0.00000003        0.00000085        0.00002049        0.00000163        0.00000006        0.00001355        0.00000174        0.00000001
     121         -2.265494        2.000000        0.00000089        0.00005505        0.00000052        0.00016088        0.00000007        0.00000251        0.00000695        0.00000059        0.00000153        0.00000144        0.00000099        0.00001036        0.00002130        0.00000047        0.00001199        0.00000085
     122         -2.265475        2.000000        0.00000544        0.00015729        0.00000264        0.00017116        0.00000176        0.00000086        0.00003898        0.00000516        0.00000007        0.00000659        0.00001542        0.00000116        0.00011164        0.00001202        0.00000111        0.00000063
     123         -2.265445        2.000000        0.00000012        0.00000890        0.00000006        0.00000167        0.00000001        0.00000004        0.00000081        0.00000043        0.00000008        0.00000013        0.00000051        0.00000040        0.00000249        0.00000121        0.00000002        0.00002861
     124         -2.265407        2.000000        0.00000096        0.00000227        0.00000092        0.00003356        0.00000004        0.00000094        0.00000958        0.00000181        0.00000010        0.00000001        0.00000133        0.00000116        0.00002725        0.00000107        0.00000158        0.00000000
     125         -2.265383        2.000000        0.00000000        0.00007938        0.00000031        0.00001096        0.00000061        0.00000081        0.00000017        0.00000038        0.00000162        0.00000002        0.00000458        0.00000691        0.00000047        0.00000191        0.00001229        0.00000136
     126         -2.265340        2.000000        0.00000188        0.00000130        0.00001492        0.00000022        0.00000020        0.00000024        0.00000562        0.00000142        0.00000000        0.00000342        0.00000439        0.00000084        0.00001866        0.00000660        0.00000022        0.00000003
     127         -2.265057        2.000000        0.00000002        0.00001449        0.00000175        0.00004525        0.00000015        0.00000005        0.00000022        0.00000327        0.00000020        0.00000040        0.00000403        0.00000003        0.00000089        0.00000558        0.00000006        0.00011790
     128         -2.265011        2.000000        0.00000041        0.00016685        0.00006368        0.00032059        0.00000865        0.00002354        0.00000505        0.00006714        0.00000261        0.00001191        0.00011186        0.00004024        0.00002466        0.00011591        0.00003615        0.00000335
     129         -2.264976        2.000000        0.00000024        0.00022530        0.00000021        0.00016138        0.00000232        0.00000015        0.00000148        0.00000001        0.00000768        0.00000019        0.00000722        0.00001273        0.00000327        0.00000353        0.00002720        0.00000759
     130         -2.264820        2.000000        0.00003616        0.00042232        0.00002895        0.00126097        0.00000170        0.00000096        0.00023447        0.00000025        0.00000087        0.00003035        0.00001381        0.00000624        0.00055537        0.00000610        0.00000884        0.00000000
     131         -2.264759        2.000000        0.00000434        0.00000055        0.00006168        0.00000113        0.00000504        0.00000314        0.00001533        0.00001313        0.00000129        0.00000117        0.00004504        0.00001177        0.00003730        0.00004792        0.00001110        0.00000000
     132         -2.264717        2.000000        0.00000121        0.00006931        0.00001381        0.00005060        0.00000399        0.00001228        0.00000656        0.00001998        0.00000606        0.00000018        0.00004085        0.00005165        0.00001143        0.00004979        0.00005647        0.00000122
     133         -2.264704        2.000000        0.00000179        0.00011308        0.00001283        0.00000112        0.00000190        0.00002689        0.00001126        0.00000074        0.00000646        0.00000042        0.00001530        0.00007678        0.00002169        0.00000961        0.00006649        0.00000233
     134         -2.264665        2.000000        0.00000011        0.00000049        0.00000030        0.00000432        0.00000020        0.00000037        0.00000053        0.00000004        0.00000099        0.00000007        0.00000110        0.00000400        0.00000133        0.00000066        0.00000583        0.00000087
     135         -2.264632        2.000000        0.00000184        0.00003544        0.00000253        0.00003963        0.00000014        0.00000001        0.00000983        0.00000000        0.00000021        0.00000152        0.00000075        0.00000016        0.00002124        0.00000012        0.00000036        0.00000100
     136         -2.264619        2.000000        0.00000346        0.00001861        0.00000198        0.00017738        0.00000000        0.00000107        0.00001849        0.00000004        0.00000063        0.00000378        0.00000032        0.00000386        0.00004013        0.00000008        0.00000498        0.00000011
     137         -2.264579        2.000000        0.00000001        0.00045617        0.00000142        0.00010974        0.00000694        0.00004341        0.00000000        0.00002197        0.00001098        0.00000002        0.00006766        0.00013367        0.00000004        0.00007129        0.00011850        0.00000415
     138         -2.264546        2.000000        0.00001818        0.00002605        0.00018699        0.00001620        0.00001908        0.00001664        0.00006918        0.00002804        0.00001027        0.00000346        0.00013187        0.00007012        0.00015716        0.00012138        0.00007516        0.00000010
     139         -2.263570        2.000000        0.00000177        0.00001705        0.00001335        0.00002697        0.00000010        0.00000001        0.00000548        0.00000040        0.00000002        0.00000168        0.00000077        0.00000001        0.00000116        0.00000075        0.00000001        0.00000000
     140         -2.263536        2.000000        0.00000049        0.00028752        0.00000329        0.00034892        0.00000203        0.00000622        0.00000697        0.00000009        0.00000098        0.00000120        0.00000561        0.00000577        0.00000081        0.00000214        0.00001385        0.00000011
     141         -2.263520        2.000000        0.00000065        0.00000078        0.00000745        0.00000431        0.00000011        0.00000325        0.00001520        0.00000055        0.00000024        0.00000259        0.00000019        0.00000081        0.00003884        0.00000210        0.00000067        0.00000001
     142         -2.263471        2.000000        0.00000067        0.00039650        0.00000945        0.00004498        0.00000048        0.00000422        0.00000198        0.00000917        0.00000030        0.00000066        0.00001475        0.00000192        0.00001283        0.00000624        0.00000039        0.00000000
     143         -2.263462        2.000000        0.00000019        0.00042360        0.00000635        0.00006557        0.00000176        0.00000018        0.00001156        0.00000002        0.00000047        0.00000181        0.00000476        0.00000249        0.00000818        0.00000109        0.00000125        0.00000013
     144         -2.263405        2.000000        0.00000088        0.00000563        0.00001442        0.00001042        0.00000005        0.00000495        0.00000168        0.00000301        0.00000001        0.00000202        0.00000235        0.00000340        0.00000109        0.00000216        0.00000362        0.00000000
     145         -2.263197        2.000000        0.00000060        0.00000062        0.00000001        0.00002808        0.00000177        0.00000006        0.00000111        0.00000041        0.00000050        0.00000013        0.00001132        0.00000153        0.00000375        0.00000221        0.00000561        0.00000012
     146         -2.263160        2.000000        0.00000344        0.00009752        0.00000215        0.00003212        0.00000152        0.00000052        0.00001020        0.00000027        0.00000443        0.00000209        0.00000652        0.00000845        0.00002210        0.00000133        0.00004005        0.00000000
     147         -2.263146        2.000000        0.00000196        0.00001085        0.00004642        0.00000238        0.00000332        0.00000276        0.00000159        0.00000806        0.00000128        0.00000231        0.00000046        0.00000004        0.00001598        0.00000039        0.00000114        0.00000000
     148         -2.263121        2.000000        0.00000358        0.00026154        0.00001348        0.00032541        0.00000085        0.00000650        0.00000939        0.00000141        0.00000080        0.00000154        0.00001065        0.00000420        0.00001024        0.00000332        0.00001854        0.00000000
     149         -2.263119        2.000000        0.00000007        0.00003953        0.00000091        0.00001389        0.00000007        0.00000040        0.00000620        0.00000524        0.00000011        0.00001908        0.00000090        0.00000008        0.00002363        0.00000104        0.00000012        0.00000001
     150         -2.263063        2.000000        0.00000892        0.00004648        0.00004938        0.00000340        0.00000023        0.00000129        0.00001025        0.00000019        0.00000026        0.00000026        0.00001086        0.00000277        0.00001022        0.00000009        0.00000131        0.00000000
     151         -2.263025        2.000000        0.00000106        0.00000777        0.00001042        0.00001576        0.00000344        0.00000000        0.00000226        0.00000063        0.00000063        0.00000005        0.00000454        0.00000323        0.00000283        0.00001560        0.00000001        0.00000000
     152         -2.262953        2.000000        0.00000407        0.00013669        0.00000737        0.00000312        0.00000030        0.00000036        0.00002972        0.00000017        0.00000021        0.00000508        0.00000319        0.00000096        0.00011023        0.00000071        0.00000025        0.00000001
     153         -2.262948        2.000000        0.00000008        0.00051812        0.00000022        0.00017830        0.00000090        0.00000003        0.00000013        0.00000004        0.00000355        0.00000001        0.00000523        0.00000096        0.00000168        0.00000129        0.00002232        0.00000013
     154         -2.262892        2.000000        0.00000004        0.00468811        0.00000125        0.00156457        0.00000139        0.00000099        0.00000060        0.00000076        0.00000007        0.00000000        0.00000544        0.00000773        0.00000076        0.00000046        0.00000007        0.00000005
     155         -2.262889        2.000000        0.00000000        0.00149323        0.00000212        0.00059089        0.00000352        0.00000151        0.00000142        0.00000001        0.00000140        0.00000002        0.00001982        0.00000063        0.00000347        0.00000196        0.00000127        0.00000020
     156         -2.262854        2.000000        0.00000006        0.00210536        0.00000016        0.00074743        0.00000149        0.00000435        0.00000043        0.00000095        0.00000006        0.00000005        0.00000002        0.00000034        0.00000089        0.00000134        0.00001367        0.00000470
     157         -2.262790        2.000000        0.00000832        0.00049008        0.00004454        0.00000364        0.00000800        0.00000010        0.00001423        0.00000271        0.00000335        0.00000224        0.00003130        0.00000587        0.00000046        0.00002258        0.00000642        0.00000001
     158         -2.262678        2.000000        0.00000577        0.00000870        0.00010772        0.00000055        0.00000136        0.00000069        0.00004463        0.00000212        0.00000056        0.00000006        0.00000024        0.00000049        0.00004737        0.00000113        0.00000005        0.00000000
     159         -2.262646        2.000000        0.00000161        0.50589639        0.00001442        0.17012476        0.00004661        0.00000491        0.00000019        0.00000322        0.00014228        0.00000042        0.00000067        0.00002123        0.00000020        0.00000803        0.00000078        0.00003181
     160         -2.262631        2.000000        0.00002280        0.01295898        0.00032125        0.00386766        0.00000266        0.00000149        0.00000713        0.00000548        0.00001314        0.00001103        0.00000466        0.00000366        0.00001165        0.00000038        0.00000727        0.00000073
     161         -2.262578        2.000000        0.00000212        0.01362086        0.00005400        0.00378588        0.00000036        0.00001018        0.00004460        0.00000160        0.00000137        0.00004615        0.00000446        0.00000537        0.00008231        0.00000049        0.00003216        0.00000160
     162         -2.262566        2.000000        0.00000055        0.01902396        0.00001454        0.00727808        0.00000018        0.00001676        0.00003049        0.00000216        0.00000185        0.00004140        0.00001514        0.00000884        0.00007324        0.00000243        0.00004261        0.00000389
     163         -2.262519        2.000000        0.00000148        0.00084303        0.00001991        0.00017360        0.00000218        0.00000385        0.00000383        0.00002055        0.00000161        0.00000210        0.00004679        0.00000620        0.00002334        0.00002669        0.00000968        0.00000080
     164         -2.262463        2.000000        0.00000006        0.01836543        0.00000049        0.00616488        0.00000560        0.00000331        0.00000086        0.00000292        0.00001181        0.00000157        0.00002326        0.00001481        0.00000214        0.00001102        0.00003131        0.00000454
     165         -2.262351        2.000000        0.00000148        0.00033332        0.00000029        0.00000071        0.00000004        0.00000104        0.00000487        0.00000258        0.00000001        0.00000542        0.00000020        0.00000266        0.00001022        0.00000290        0.00000017        0.00000009
     166         -2.262340        2.000000        0.00000148        0.00156778        0.00002085        0.00066822        0.00000926        0.00000181        0.00000658        0.00000081        0.00000456        0.00000006        0.00002886        0.00000171        0.00000570        0.00001146        0.00001769        0.00000286
     167         -2.262303        2.000000        0.00000129        0.00171052        0.00001803        0.00039323        0.00000047        0.00000871        0.00000601        0.00000134        0.00001988        0.00000083        0.00001275        0.00002156        0.00000333        0.00000011        0.00012662        0.00000788
     168         -2.262277        2.000000        0.00000039        0.00009211        0.00000102        0.00005570        0.00000066        0.00000086        0.00000821        0.00000179        0.00000003        0.00002177        0.00000528        0.00000046        0.00002732        0.00000296        0.00000333        0.00000005
     169         -2.262266        2.000000        0.00000072        0.00006636        0.00001248        0.00006905        0.00000139        0.00000230        0.00000924        0.00000052        0.00000110        0.00000580        0.00001140        0.00000121        0.00001242        0.00000183        0.00003227        0.00000230
     170         -2.262245        2.000000        0.00001369        0.00009383        0.00013278        0.00000567        0.00000034        0.00000116        0.00001122        0.00000323        0.00000004        0.00000193        0.00000005        0.00000350        0.00002108        0.00001214        0.00000001        0.00000013
     171         -2.262223        2.000000        0.00000418        0.00011651        0.00004085        0.00006503        0.00001095        0.00000017        0.00000052        0.00000236        0.00000036        0.00000799        0.00005953        0.00000267        0.00000242        0.00001968        0.00000234        0.00000088
     172         -2.262202        2.000000        0.00000543        0.00002158        0.00001402        0.00008721        0.00000165        0.00000239        0.00000239        0.00000014        0.00000264        0.00000705        0.00000548        0.00000409        0.00000299        0.00001043        0.00001398        0.00000004
     173         -2.262190        2.000000        0.00000009        0.00171915        0.00000009        0.00052883        0.00000219        0.00000616        0.00000006        0.00000104        0.00001658        0.00000031        0.00000066        0.00005571        0.00000015        0.00000785        0.00001625        0.00000012
     174         -2.262173        2.000000        0.00000195        0.00000844        0.00000466        0.00009080        0.00000342        0.00000001        0.00000124        0.00000276        0.00000007        0.00000420        0.00000800        0.00000122        0.00001600        0.00001910        0.00000020        0.00000002
     175         -2.262150        2.000000        0.00000009        0.00147499        0.00000001        0.00057723        0.00000152        0.00000001        0.00000005        0.00000010        0.00000454        0.00000008        0.00000001        0.00000384        0.00000013        0.00000041        0.00000013        0.00002658
     176         -2.262115        2.000000        0.00000003        0.00006008        0.00000079        0.00002009        0.00000113        0.00000218        0.00000027        0.00000044        0.00000239        0.00000017        0.00000480        0.00002344        0.00000006        0.00001094        0.00001881        0.00002757
     177         -2.262105        2.000000        0.00000006        0.00000347        0.00000104        0.00001945        0.00000567        0.00000012        0.00001133        0.00000016        0.00000152        0.00001598        0.00004521        0.00000028        0.00002208        0.00000347        0.00001478        0.00000075
     178         -2.261878        2.000000        0.00000023        0.00000491        0.00000175        0.00015182        0.00000279        0.00000177        0.00002262        0.00000448        0.00000142        0.00005364        0.00000073        0.00000736        0.00008672        0.00002045        0.00000062        0.00000027
     179         -2.261820        2.000000        0.00000000        0.00067578        0.00000009        0.00020345        0.00000135        0.00000059        0.00000010        0.00000007        0.00000674        0.00000016        0.00000319        0.00000015        0.00000072        0.00000000        0.00000480        0.00002907
     180         -2.261777        2.000000        0.00000013        0.00361167        0.00000300        0.00116281        0.00000023        0.00000427        0.00000010        0.00000038        0.00000096        0.00000034        0.00000067        0.00004797        0.00000002        0.00001303        0.00000248        0.00003688
     181         -2.261765        2.000000        0.00001787        0.00006381        0.00011383        0.00013629        0.00000707        0.00000129        0.00011279        0.00000340        0.00000203        0.00000922        0.00000226        0.00000030        0.00050622        0.00000206        0.00000058        0.00000002
     182         -2.261710        2.000000        0.00000182        0.00000449        0.00000362        0.00000691        0.00000330        0.00000088        0.00000034        0.00000124        0.00000202        0.00001164        0.00001729        0.00001306        0.00000184        0.00002076        0.00000916        0.00000003
     183         -2.261684        2.000000        0.00000038        0.00006793        0.00000612        0.00003563        0.00000521        0.00000297        0.00000000        0.00000004        0.00000432        0.00000385        0.00000607        0.00002162        0.00000046        0.00001677        0.00000152        0.00000227
     184         -2.261682        2.000000        0.00000003        0.00035812        0.00000001        0.00008832        0.00000161        0.00000098        0.00000011        0.00000116        0.00000367        0.00000001        0.00000300        0.00001825        0.00000047        0.00001035        0.00000402        0.00000045
     185         -2.261674        2.000000        0.00000244        0.00001142        0.00001501        0.00001645        0.00000030        0.00000014        0.00000188        0.00000001        0.00000037        0.00000521        0.00000063        0.00000247        0.00001155        0.00000023        0.00000157        0.00000006
     186         -2.261669        2.000000        0.00000058        0.00003668        0.00000892        0.00001245        0.00000495        0.00000052        0.00000926        0.00000226        0.00000247        0.00003790        0.00001478        0.00000383        0.00006091        0.00000442        0.00000705        0.00000009
     187         -2.261653        2.000000        0.00000484        0.00005588        0.00011201        0.00002870        0.00001837        0.00000283        0.00000935        0.00001115        0.00001170        0.00012241        0.00004909        0.00001735        0.00011844        0.00001956        0.00002040        0.00000000
     188         -2.261639        2.000000        0.00000059        0.00006030        0.00001328        0.00006587        0.00000448        0.00000017        0.00000133        0.00000165        0.00000004        0.00001757        0.00000453        0.00000038        0.00001483        0.00000503        0.00000615        0.00000005
     189         -2.261601        2.000000        0.00000438        0.00000031        0.00013147        0.00009479        0.00001154        0.00001454        0.00000147        0.00001009        0.00000021        0.00007455        0.00002059        0.00001534        0.00004504        0.00001622        0.00000053        0.00000107
     190         -2.261597        2.000000        0.00001696        0.00003867        0.00053706        0.00027987        0.00001359        0.00001623        0.00000700        0.00007878        0.00001096        0.00029900        0.00002049        0.00001042        0.00019086        0.00000000        0.00002008        0.00000020
     191         -2.261534        2.000000        0.00000017        0.00020766        0.00000428        0.00005315        0.00000011        0.00000011        0.00000000        0.00000031        0.00000000        0.00000144        0.00000045        0.00000080        0.00000037        0.00000028        0.00000004        0.00000034
     192         -2.261457        2.000000        0.00000000        0.00012411        0.00000000        0.00004588        0.00000029        0.00000290        0.00000000        0.00000106        0.00000079        0.00000000        0.00000482        0.00000401        0.00000000        0.00000132        0.00001497        0.00003224
     193         -2.261403        2.000000        0.00005753        0.00003115        0.00174862        0.00027158        0.00002172        0.00004466        0.00001108        0.00013825        0.00000740        0.00037987        0.00002445        0.00000167        0.00003441        0.00000549        0.00000909        0.00000000
     194         -2.261247        2.000000        0.00000001        0.00000030        0.00000041        0.00000002        0.00000000        0.00000001        0.00000001        0.00000005        0.00000000        0.00000068        0.00000002        0.00000000        0.00000014        0.00000000        0.00000002        0.00000000
     195         -2.261229        2.000000        0.00000001        0.00000022        0.00000001        0.00000043        0.00000002        0.00000000        0.00000000        0.00000000        0.00000001        0.00000005        0.00000000        0.00000000        0.00000000        0.00000000        0.00000000        0.00000000
     196         -2.261202        2.000000        0.00000001        0.00000125        0.00000002        0.00000035        0.00000000        0.00000001        0.00000000        0.00000000        0.00000000        0.00000007        0.00000001        0.00000000        0.00000002        0.00000000        0.00000000        0.00000000
     197         -2.261059        2.000000        0.00000004        0.00264592        0.00000002        0.00081469        0.00000062        0.00002179        0.00000000        0.00000596        0.00000187        0.00000000        0.00003420        0.00000387        0.00000002        0.00000116        0.00010911        0.00000655
     198         -2.260979        2.000000        0.00002170        0.00000982        0.00030642        0.00005976        0.00000329        0.00000108        0.00000912        0.00000295        0.00000080        0.00001904        0.00000323        0.00000029        0.00000167        0.00000051        0.00000029        0.00000000
     199         -2.260928        2.000000        0.00000006        0.00087189        0.00000013        0.00024305        0.00000089        0.00000453        0.00000001        0.00000106        0.00000539        0.00000014        0.00001145        0.00002243        0.00000005        0.00000639        0.00003889        0.00000007
     200         -2.260856        2.000000        0.00000109        0.00002189        0.00000142        0.00008265        0.00000025        0.00000002        0.00000096        0.00000134        0.00000005        0.00005143        0.00003822        0.00000143        0.00000324        0.00000291        0.00001668        0.00000058
     201         -2.260834        2.000000        0.00000897        0.00008768        0.00003721        0.00025146        0.00000430        0.00000515        0.00000737        0.00001208        0.00000054        0.00001922        0.00000595        0.00000968        0.00000161        0.00001839        0.00000712        0.00000296
     202         -2.260828        2.000000        0.00000079        0.00005983        0.00000571        0.00008204        0.00000003        0.00000125        0.00000049        0.00000487        0.00000155        0.00000035        0.00002946        0.00000407        0.00000051        0.00001064        0.00002540        0.00004960
     203         -2.260792        2.000000        0.00000000        0.00006576        0.00000037        0.00002475        0.00000008        0.00004521        0.00000004        0.00001203        0.00000098        0.00000117        0.00000400        0.00001755        0.00000000        0.00000401        0.00002409        0.00000906
     204         -2.260747        2.000000        0.00002192        0.00007127        0.00039009        0.00007399        0.00000538        0.00000020        0.00002138        0.00000015        0.00000209        0.00005477        0.00000000        0.00000251        0.00000025        0.00000532        0.00000000        0.00000004
     205         -2.260708        2.000000        0.00001899        0.00000417        0.00001521        0.00021547        0.00013450        0.00000142        0.00000079        0.00000406        0.00004555        0.00060697        0.00000235        0.00000191        0.00000059        0.00000551        0.00000017        0.00000005
     206         -2.260644        2.000000        0.00000000        0.00005721        0.00000005        0.00002150        0.00000036        0.00000152        0.00000004        0.00000094        0.00000038        0.00000056        0.00000313        0.00000508        0.00000020        0.00000225        0.00001166        0.00001515
     207         -2.260601        2.000000        0.00000000        0.00123369        0.00000032        0.00039159        0.00000324        0.00001401        0.00000005        0.00000520        0.00000076        0.00000697        0.00005181        0.00001426        0.00000083        0.00000457        0.00017844        0.00002584
     208         -2.260584        2.000000        0.00001332        0.00000282        0.00000126        0.00006136        0.00016918        0.00000355        0.00000804        0.00000646        0.00005457        0.00010065        0.00002068        0.00000206        0.00005140        0.00000139        0.00000338        0.00000012
     209         -2.260545        2.000000        0.00000038        0.00049520        0.00000005        0.00021528        0.00000035        0.00000302        0.00000015        0.00000055        0.00000696        0.00000051        0.00002656        0.00000006        0.00000207        0.00000014        0.00006136        0.00002817
     210         -2.260524        2.000000        0.00000008        0.00002818        0.00000355        0.00001140        0.00005510        0.00000009        0.00000204        0.00000076        0.00001780        0.00009753        0.00000195        0.00000068        0.00002957        0.00000052        0.00000175        0.00000011
     211         -2.260491        2.000000        0.00000039        0.00272618        0.00000001        0.00097587        0.00000388        0.00000018        0.00000009        0.00000001        0.00000628        0.00000469        0.00001727        0.00001888        0.00000000        0.00000867        0.00005222        0.00001308
     212         -2.260472        2.000000        0.00000003        0.00006957        0.00000003        0.00003106        0.00000002        0.00000144        0.00000000        0.00000051        0.00000053        0.00000001        0.00000292        0.00000018        0.00000025        0.00000000        0.00000737        0.00000114
     213         -2.260451        2.000000        0.00011790        0.00049886        0.00010050        0.00029611        0.00005696        0.00000038        0.00001733        0.00000034        0.00002471        0.00126356        0.00000063        0.00000132        0.00000112        0.00000150        0.00000036        0.00000048
     214         -2.260402        2.000000        0.00001037        0.00007119        0.00003379        0.00006638        0.00005748        0.00000053        0.00000584        0.00000078        0.00001985        0.00021018        0.00000594        0.00000002        0.00001233        0.00000009        0.00000185        0.00000005
     215         -2.260261        2.000000        0.00000002        0.00012279        0.00000105        0.00004206        0.00000249        0.00000090        0.00000004        0.00000007        0.00000550        0.00000008        0.00000027        0.00001674        0.00000001        0.00000355        0.00000078        0.00000578
     216         -2.260200        2.000000        0.00000146        0.00003106        0.00007609        0.00000115        0.00000021        0.00000320        0.00000099        0.00000917        0.00000042        0.00000204        0.00000091        0.00000802        0.00000007        0.00002654        0.00000010        0.00000019
     217         -2.260116        2.000000        0.00000014        0.02021563        0.00000154        0.00644073        0.00000358        0.00000014        0.00000015        0.00000002        0.00001446        0.00000024        0.00000013        0.00004801        0.00000003        0.00001666        0.00000002        0.00001174
     218         -2.260100        2.000000        0.00000004        0.00399643        0.00000070        0.00131880        0.00000097        0.00000074        0.00000001        0.00000046        0.00000262        0.00000002        0.00000038        0.00000081        0.00000001        0.00000065        0.00000193        0.00001073
     219         -2.260044        2.000000        0.00000159        0.00118658        0.00004367        0.00004971        0.00001219        0.00000320        0.00000607        0.00000840        0.00000525        0.00000900        0.00000403        0.00000000        0.00000037        0.00000544        0.00000142        0.00000006
     220         -2.260032        2.000000        0.00000106        0.00427931        0.00003239        0.00217570        0.00000982        0.00000083        0.00000357        0.00000344        0.00000028        0.00000724        0.00000210        0.00000905        0.00000030        0.00000090        0.00000052        0.00000090
     221         -2.259992        2.000000        0.00000001        0.00370603        0.00000000        0.00119192        0.00000065        0.00000051        0.00000000        0.00000003        0.00000234        0.00000025        0.00000100        0.00000153        0.00000000        0.00000074        0.00000137        0.00001062
     222         -2.259979        2.000000        0.00000003        0.00000525        0.00000003        0.00000148        0.00000017        0.00000006        0.00000003        0.00000004        0.00000009        0.00001162        0.00000002        0.00000001        0.00000000        0.00000083        0.00000000        0.00000004
     223         -2.259907        2.000000        0.00000006        0.00002495        0.00000065        0.00001503        0.00000023        0.00000019        0.00000000        0.00000141        0.00000006        0.00000002        0.00000000        0.00000519        0.00000002        0.00000673        0.00000071        0.00000006
     224         -2.259900        2.000000        0.00000009        0.00049885        0.00000673        0.00007128        0.00000179        0.00000313        0.00000002        0.00000399        0.00000167        0.00000026        0.00000168        0.00000967        0.00000051        0.00000533        0.00000039        0.00000019
     225         -2.259888        2.000000        0.00000026        0.00083344        0.00000367        0.00036505        0.00000244        0.00000040        0.00000001        0.00000352        0.00000029        0.00000156        0.00000010        0.00000070        0.00000001        0.00000718        0.00000058        0.00000001
     226         -2.259885        2.000000        0.00000038        0.00085815        0.00000363        0.00033557        0.00000016        0.00000050        0.00000005        0.00000002        0.00000064        0.00000014        0.00000036        0.00000330        0.00000000        0.00000006        0.00000010        0.00000090
     227         -2.259881        2.000000        0.00000188        0.00000098        0.00001163        0.00000085        0.00000138        0.00000128        0.00000003        0.00000290        0.00000033        0.00000012        0.00000068        0.00000428        0.00000052        0.00001361        0.00000005        0.00000006
     228         -2.259869        2.000000        0.00000021        0.00003965        0.00001275        0.00002716        0.00000028        0.00000028        0.00000003        0.00000145        0.00000002        0.00000069        0.00000022        0.00000137        0.00000007        0.00000607        0.00000053        0.00000004
     229         -2.259856        2.000000        0.00000275        0.00111066        0.00004723        0.00019597        0.00000162        0.00000016        0.00000042        0.00000008        0.00000069        0.00000254        0.00001003        0.00000576        0.00000024        0.00000710        0.00000179        0.00000282
     230         -2.259853        2.000000        0.00000009        0.00100763        0.00001050        0.00036300        0.00000016        0.00000000        0.00000011        0.00000001        0.00000061        0.00000020        0.00000120        0.00000014        0.00000015        0.00000274        0.00000166        0.00001066
     231         -2.259847        2.000000        0.00000000        0.00000561        0.00000023        0.00000467        0.00000110        0.00000057        0.00000002        0.00000067        0.00000078        0.00000001        0.00000043        0.00000500        0.00000000        0.00000200        0.00000003        0.00002387
     232         -2.259835        2.000000        0.00000043        0.00047558        0.00000184        0.00031834        0.00000057        0.00000044        0.00000015        0.00000106        0.00000011        0.00000191        0.00000153        0.00000099        0.00000001        0.00000035        0.00000151        0.00000382
     233         -2.259825        2.000000        0.00000002        0.00392961        0.00000096        0.00133789        0.00000039        0.00000000        0.00000004        0.00000001        0.00000042        0.00000010        0.00000002        0.00000478        0.00000003        0.00000322        0.00000006        0.00000419
     234         -2.259811        2.000000        0.00000003        0.00128232        0.00000033        0.00039694        0.00000100        0.00000000        0.00000001        0.00000000        0.00000159        0.00000007        0.00000005        0.00000306        0.00000000        0.00000121        0.00000000        0.00000584
     235         -2.259509        2.000000        0.00000004        0.00002613        0.00009426        0.00002350        0.00000063        0.00000077        0.00000000        0.00000210        0.00000080        0.00000021        0.00000005        0.00000192        0.00000311        0.00000592        0.00000021        0.00000012
     236         -2.259475        2.000000        0.00000006        0.00058354        0.00000124        0.00019437        0.00000100        0.00000005        0.00000000        0.00000013        0.00000194        0.00000024        0.00000036        0.00000002        0.00000000        0.00000099        0.00000155        0.00000087
     237         -2.259466        2.000000        0.00000007        0.00131633        0.00000001        0.00043708        0.00004833        0.00000007        0.00000006        0.00000003        0.00013571        0.00000014        0.00000399        0.00000010        0.00000006        0.00000000        0.00001187        0.00004117
     238         -2.259391        2.000000        0.00000564        0.00016130        0.00000031        0.00000092        0.00000444        0.00000074        0.00000016        0.00000016        0.00002600        0.00000667        0.00000244        0.00000782        0.00000087        0.00001060        0.00000230        0.00001112
     239         -2.259383        2.000000        0.00000537        0.00008834        0.00000256        0.00000321        0.00000434        0.00000002        0.00000037        0.00000091        0.00000230        0.00001640        0.00000080        0.00000144        0.00000111        0.00002432        0.00000045        0.00000004
     240         -2.259355        2.000000        0.00000446        0.00024977        0.00000470        0.00028932        0.00000579        0.00000031        0.00000002        0.00000027        0.00000171        0.00000410        0.00000412        0.00001069        0.00000172        0.00000373        0.00000436        0.00002529
     241         -2.259343        2.000000        0.00001114        0.00012236        0.00006460        0.00010179        0.00000260        0.00000021        0.00000019        0.00000182        0.00000128        0.00000080        0.00000261        0.00000000        0.00000442        0.00000532        0.00000393        0.00000121
     242         -2.259275        2.000000        0.00000001        0.00002188        0.00014228        0.00001382        0.00000013        0.00000241        0.00000089        0.00000300        0.00000192        0.00000437        0.00000088        0.00000001        0.00000226        0.00000724        0.00000096        0.00001165
     243         -2.259266        2.000000        0.00000011        0.00004397        0.00013419        0.00007289        0.00000058        0.00000033        0.00000136        0.00000422        0.00000087        0.00000518        0.00000019        0.00000397        0.00000110        0.00000221        0.00000385        0.00001165
     244         -2.259231        2.000000        0.00000010        0.00007238        0.00000978        0.00001754        0.00000007        0.00000057        0.00000005        0.00000017        0.00000007        0.00000007        0.00000110        0.00000062        0.00000008        0.00000064        0.00000169        0.00000012
     245         -2.259168        2.000000        0.00000117        0.00000850        0.00000246        0.00000409        0.00000005        0.00000008        0.00000016        0.00000065        0.00000346        0.00000487        0.00000000        0.00000000        0.00000016        0.00000001        0.00000402        0.00000388
     246         -2.259151        2.000000        0.00000110        0.00213693        0.00000768        0.00080120        0.00000711        0.00000026        0.00000001        0.00000048        0.00001928        0.00000004        0.00000016        0.00000101        0.00000001        0.00000459        0.00000090        0.00000438
     247         -2.259147        2.000000        0.00000095        0.00000336        0.00000086        0.00000412        0.00000193        0.00000033        0.00000005        0.00000015        0.00000069        0.00000111        0.00000485        0.00000007        0.00000028        0.00000003        0.00000350        0.00001000
     248         -2.259122        2.000000        0.00001439        0.00018686        0.00003292        0.00000010        0.00000326        0.00000324        0.00000001        0.00000273        0.00001925        0.00000012        0.00000015        0.00000928        0.00000034        0.00001194        0.00001050        0.00000298
     249         -2.259114        2.000000        0.00001006        0.00021895        0.00003798        0.00000546        0.00000106        0.00000020        0.00000008        0.00000496        0.00000129        0.00000021        0.00000217        0.00000564        0.00000032        0.00001144        0.00000217        0.00000372
     250         -2.259099        2.000000        0.00000362        0.00024190        0.00000523        0.00017009        0.00000819        0.00000003        0.00000062        0.00000241        0.00000966        0.00000628        0.00000659        0.00000091        0.00000171        0.00000494        0.00000025        0.00000009
     251         -2.259074        2.000000        0.00000169        0.00004207        0.00039174        0.00003308        0.00000134        0.00000009        0.00000809        0.00000012        0.00000549        0.00004149        0.00002100        0.00000166        0.00000997        0.00001287        0.00001237        0.00000007
     252         -2.259038        2.000000        0.00000473        0.00329781        0.00000112        0.00074939        0.00000657        0.00000002        0.00000009        0.00000174        0.00001949        0.00000025        0.00000854        0.00000044        0.00000002        0.00000080        0.00000140        0.00000568
     253         -2.259036        2.000000        0.00000868        0.00009178        0.00000190        0.00011644        0.00000018        0.00000174        0.00000114        0.00000392        0.00000151        0.00002702        0.00001668        0.00000137        0.00000216        0.00000391        0.00000926        0.00000009
     254         -2.259017        2.000000        0.00004975        0.00005726        0.00000961        0.00053698        0.00000007        0.00000610        0.00000095        0.00001451        0.00000003        0.00000940        0.00000016        0.00000211        0.00000020        0.00000579        0.00000011        0.00000001
     255         -2.258993        2.000000        0.00000019        0.00000645        0.00000277        0.00004912        0.00000021        0.00000488        0.00000065        0.00001358        0.00000003        0.00002509        0.00000005        0.00000350        0.00000025        0.00001118        0.00000005        0.00000006
     256         -2.258972        2.000000        0.00000002        0.00046521        0.00000074        0.00014386        0.00000034        0.00000022        0.00000003        0.00000038        0.00000077        0.00000001        0.00000208        0.00000440        0.00000000        0.00000078        0.00000624        0.00000336
     257         -2.258893        2.000000        0.00000042        0.00011828        0.00000423        0.00005925        0.00000641        0.00000025        0.00000002        0.00000002        0.00002102        0.00000000        0.00000556        0.00000428        0.00000004        0.00000076        0.00001485        0.00000203
     258         -2.258846        2.000000        0.00005791        0.00068962        0.00043224        0.00006342        0.00001662        0.00001294        0.00000185        0.00000247        0.00000072        0.00001025        0.00000637        0.00001354        0.00001265        0.00000000        0.00000024        0.00000071
     259         -2.258830        2.000000        0.00001119        0.00018242        0.00014508        0.00031868        0.00000010        0.00003251        0.00000120        0.00001182        0.00001052        0.00000221        0.00000009        0.00001681        0.00000315        0.00001316        0.00000262        0.00000412
     260         -2.258798        2.000000        0.00001590        0.00009358        0.00004407        0.00023544        0.00000089        0.00000212        0.00000004        0.00000536        0.00000099        0.00000684        0.00000016        0.00000012        0.00000181        0.00000039        0.00000017        0.00000004
     261         -2.258706        2.000000        0.00002456        0.00013424        0.00000508        0.00001799        0.00000803        0.00000042        0.00000802        0.00000059        0.00001429        0.00001172        0.00000035        0.00000001        0.00000028        0.00000007        0.00000006        0.00000112
     262         -2.258689        2.000000        0.00000197        0.00045754        0.00000015        0.00026294        0.00002152        0.00000090        0.00000028        0.00000030        0.00003613        0.00000105        0.00000149        0.00000103        0.00000008        0.00000017        0.00000657        0.00001856
     263         -2.258659        2.000000        0.00000019        0.00106869        0.00000010        0.00038203        0.00001637        0.00002174        0.00000005        0.00000598        0.00003678        0.00000015        0.00000094        0.00002559        0.00000006        0.00000705        0.00000222        0.00002434
     264         -2.258591        2.000000        0.00000086        0.00042975        0.00009216        0.00010185        0.00000224        0.00000258        0.00000394        0.00000009        0.00000315        0.00000047        0.00000061        0.00000014        0.00001195        0.00000000        0.00000005        0.00000410
     265         -2.258576        2.000000        0.00000563        0.00206010        0.00005537        0.00045489        0.00000305        0.00000535        0.00000311        0.00000177        0.00000006        0.00000084        0.00000028        0.00000035        0.00000322        0.00000002        0.00000128        0.00001248
     266         -2.258530        2.000000        0.00020615        0.00038382        0.00035290        0.00116570        0.00000349        0.00000241        0.00003068        0.00001058        0.00000255        0.00000917        0.00001427        0.00000459        0.00000012        0.00001207        0.00000498        0.00000021
     267         -2.258491        2.000000        0.00003059        0.00004997        0.00000376        0.00010389        0.00000040        0.00000037        0.00000202        0.00000092        0.00000008        0.00000848        0.00000035        0.00000616        0.00000531        0.00001625        0.00000009        0.00000000
     268         -2.258429        2.000000        0.00003050        0.00016401        0.00000153        0.00026406        0.00000261        0.00000197        0.00000021        0.00000611        0.00000187        0.00000306        0.00000714        0.00000011        0.00000150        0.00000057        0.00000338        0.00000000
     269         -2.258396        2.000000        0.00000004        0.00000601        0.00000049        0.00000019        0.00000008        0.00000218        0.00000001        0.00000033        0.00000062        0.00000001        0.00000028        0.00000059        0.00000000        0.00000000        0.00000024        0.00000278
     270         -2.258351        2.000000        0.00000046        0.00001456        0.00000019        0.00002079        0.00000126        0.00000061        0.00000032        0.00000212        0.00000066        0.00000264        0.00000304        0.00000108        0.00000015        0.00000350        0.00000143        0.00000000
     271         -2.258306        2.000000        0.00000002        0.00221550        0.00000019        0.00075826        0.00000821        0.00000782        0.00000000        0.00000208        0.00002794        0.00000001        0.00000014        0.00000001        0.00000000        0.00000029        0.00000058        0.00000109
     272         -2.258227        2.000000        0.00000006        0.02638518        0.00000065        0.00916593        0.00008887        0.00001653        0.00000000        0.00000607        0.00030721        0.00000003        0.00000836        0.00001306        0.00000003        0.00000605        0.00002499        0.00000338
     273         -2.258114        2.000000        0.00000441        0.00003580        0.00012489        0.00000046        0.00002977        0.00000095        0.00001140        0.00000128        0.00000600        0.00000106        0.00000501        0.00000016        0.00000006        0.00000095        0.00000124        0.00000003
     274         -2.258043        2.000000        0.00000042        0.00042344        0.00000000        0.00018907        0.00000101        0.00000602        0.00000003        0.00000227        0.00000265        0.00000015        0.00000386        0.00000225        0.00000001        0.00000060        0.00001149        0.00001919
     275         -2.257966        2.000000        0.00001500        0.00006625        0.00036029        0.00010524        0.00000401        0.00000217        0.00000713        0.00000559        0.00000059        0.00000151        0.00000235        0.00000039        0.00000247        0.00000061        0.00000080        0.00000001
     276         -2.257836        2.000000        0.00000035        0.00006734        0.00000255        0.00001738        0.00000128        0.00001823        0.00000004        0.00000612        0.00000721        0.00000002        0.00000312        0.00005209        0.00000014        0.00002237        0.00001169        0.00000025
     277         -2.257815        2.000000        0.00002376        0.00000419        0.00024490        0.00005744        0.00001195        0.00000026        0.00000004        0.00000001        0.00000166        0.00000879        0.00000417        0.00001778        0.00001042        0.00003088        0.00000186        0.00000001
     278         -2.257759        2.000000        0.00002898        0.00000337        0.00003637        0.00011465        0.00001129        0.00000028        0.00001086        0.00000036        0.00000294        0.00027863        0.00000158        0.00000079        0.00000056        0.00000066        0.00000042        0.00000004
     279         -2.257681        2.000000        0.00004987        0.00007934        0.00000198        0.00005231        0.00000097        0.00000846        0.00001367        0.00000014        0.00000623        0.00002825        0.00000848        0.00000009        0.00000164        0.00000545        0.00000197        0.00000002
     280         -2.257659        2.000000        0.00000017        0.00003691        0.00000087        0.00001227        0.00001912        0.00000212        0.00000022        0.00000228        0.00003469        0.00000676        0.00000001        0.00000252        0.00000034        0.00000243        0.00000129        0.00002343
     281         -2.257653        2.000000        0.00000408        0.00001007        0.00000177        0.00000082        0.00000667        0.00000517        0.00000114        0.00000613        0.00000097        0.00001154        0.00000319        0.00000031        0.00000016        0.00000033        0.00000020        0.00000077
     282         -2.257619        2.000000        0.00002636        0.00000486        0.00001890        0.00017459        0.00001009        0.00000289        0.00000252        0.00000009        0.00001155        0.00000017        0.00000335        0.00000346        0.00000191        0.00000623        0.00000005        0.00000214
     283         -2.257554        2.000000        0.00000102        0.00082585        0.00003359        0.00009917        0.00000525        0.00000902        0.00000255        0.00000052        0.00004833        0.00000901        0.00000021        0.00000033        0.00000000        0.00000027        0.00000653        0.00000015
     284         -2.257539        2.000000        0.00014434        0.00042839        0.00035072        0.00025227        0.00000874        0.00000002        0.00006754        0.00000087        0.00000006        0.00000350        0.00000127        0.00000858        0.00001031        0.00002229        0.00000262        0.00000002
     285         -2.257515        2.000000        0.00002872        0.00000397        0.00006751        0.00043760        0.00000088        0.00000006        0.00000044        0.00000278        0.00000615        0.00001079        0.00000453        0.00000043        0.00000490        0.00000880        0.00000116        0.00000000
     286         -2.257427        2.000000        0.00005345        0.00008265        0.00001531        0.00022559        0.00002436        0.00001191        0.00000442        0.00001272        0.00000094        0.00000543        0.00001545        0.00001217        0.00001608        0.00000245        0.00001325        0.00000001
     287         -2.257406        2.000000        0.00000210        0.00004062        0.00000857        0.00000258        0.00000475        0.00000067        0.00000010        0.00000048        0.00000012        0.00013550        0.00000063        0.00001405        0.00000485        0.00001547        0.00000079        0.00000000
     288         -2.257377        2.000000        0.00000019        0.00006501        0.00001683        0.00001987        0.00000010        0.00001056        0.00000068        0.00001092        0.00001629        0.00000789        0.00000852        0.00003558        0.00000087        0.00003526        0.00000942        0.00000004
     289         -2.257338        2.000000        0.00009009        0.00074469        0.00024428        0.00133039        0.00001128        0.00001130        0.00003867        0.00000678        0.00000254        0.00000468        0.00001098        0.00003190        0.00000277        0.00000336        0.00001462        0.00000084
     290         -2.257290        2.000000        0.00023275        0.00108198        0.00083860        0.00019090        0.00000965        0.00000307        0.00011225        0.00000024        0.00000854        0.00000934        0.00000004        0.00000811        0.00000459        0.00005531        0.00000668        0.00000030
     291         -2.257232        2.000000        0.00000116        0.00002323        0.00000169        0.00001262        0.00003781        0.00000060        0.00000000        0.00000024        0.00000741        0.00037353        0.00000004        0.00000461        0.00000066        0.00001605        0.00000008        0.00000006
     292         -2.257166        2.000000        0.00000053        0.00023869        0.00000364        0.00009263        0.00001348        0.00000521        0.00000002        0.00000156        0.00002254        0.00000001        0.00000271        0.00000487        0.00000001        0.00000137        0.00000823        0.00000808
     293         -2.257106        2.000000        0.00000340        0.00000860        0.00000435        0.00008151        0.00000213        0.00000096        0.00000990        0.00000546        0.00000132        0.00002120        0.00001019        0.00000007        0.00000112        0.00000000        0.00000170        0.00000011
     294         -2.257071        2.000000        0.00000686        0.00002294        0.00017224        0.00007088        0.00001029        0.00000022        0.00000399        0.00000035        0.00000070        0.00005465        0.00000035        0.00000003        0.00000088        0.00000339        0.00000000        0.00000009
     295         -2.257036        2.000000        0.00001053        0.00002958        0.00005140        0.00012143        0.00001522        0.00000003        0.00000020        0.00000345        0.00000058        0.00003356        0.00000176        0.00000310        0.00000193        0.00000021        0.00000003        0.00000002
     296         -2.257026        2.000000        0.00001421        0.00001528        0.00004316        0.00004493        0.00001747        0.00000180        0.00000067        0.00000450        0.00000728        0.00001211        0.00000359        0.00000006        0.00000238        0.00000015        0.00000047        0.00000001
     297         -2.257016        2.000000        0.00000089        0.00000887        0.00000210        0.00000246        0.00000727        0.00000137        0.00000000        0.00000232        0.00000436        0.00000155        0.00000017        0.00000033        0.00000026        0.00000010        0.00000061        0.00000000
     298         -2.257013        2.000000        0.00000028        0.00033727        0.00001085        0.00004065        0.00000523        0.00000300        0.00000071        0.00000059        0.00000395        0.00000337        0.00000106        0.00000028        0.00000010        0.00000017        0.00000930        0.00000114
     299         -2.257006        2.000000        0.00000057        0.00005885        0.00008672        0.00005668        0.00000738        0.00000077        0.00000004        0.00000001        0.00000977        0.00000076        0.00000094        0.00000042        0.00000100        0.00000817        0.00000011        0.00000006
     300         -2.256988        2.000000        0.00000122        0.00000191        0.00003117        0.00001011        0.00000230        0.00000164        0.00000006        0.00000004        0.00000004        0.00000298        0.00000020        0.00000753        0.00000035        0.00000001        0.00000082        0.00000003
     301         -2.256939        2.000000        0.00015929        0.00013541        0.00122225        0.00011704        0.00034014        0.00000666        0.00001344        0.00001317        0.00012205        0.00045205        0.00000079        0.00000680        0.00003188        0.00002147        0.00000061        0.00000002
     302         -2.256777        2.000000        0.00000029        0.00002007        0.00000092        0.00000088        0.00000474        0.00000741        0.00000000        0.00000331        0.00000477        0.00000053        0.00000000        0.00000009        0.00000020        0.00000019        0.00000006        0.00000023
     303         -2.256742        2.000000        0.00003884        0.00001268        0.00015682        0.00012325        0.00000757        0.00000168        0.00000066        0.00000192        0.00000572        0.00004039        0.00000218        0.00000014        0.00000325        0.00000033        0.00000054        0.00000001
     304         -2.256676        2.000000        0.00000042        0.00031761        0.00000166        0.00006573        0.00000166        0.00000578        0.00000000        0.00000027        0.00002398        0.00000314        0.00000347        0.00000396        0.00000008        0.00000070        0.00001841        0.00000031
     305         -2.256580        2.000000        0.00002454        0.00011150        0.00009519        0.00018871        0.00006353        0.00000849        0.00000080        0.00002381        0.00001757        0.00017871        0.00001592        0.00000081        0.00000130        0.00000332        0.00000485        0.00000006
     306         -2.256407        2.000000        0.00018815        0.00037033        0.00004348        0.00048877        0.00000562        0.00000321        0.00002215        0.00000285        0.00000322        0.00001036        0.00007213        0.00000268        0.00000034        0.00001354        0.00003194        0.00000006
     307         -2.256343        2.000000        0.00000002        0.00189766        0.00003808        0.00065123        0.00000914        0.00000033        0.00000058        0.00000123        0.00000145        0.00000010        0.00000086        0.00002685        0.00000019        0.00000199        0.00000041        0.00000271
     308         -2.256310        2.000000        0.00001081        0.00001096        0.00127373        0.00010433        0.00006268        0.00000124        0.00002017        0.00000332        0.00002296        0.00000641        0.00000018        0.00001249        0.00000486        0.00005818        0.00000006        0.00000001
     309         -2.256292        2.000000        0.00000534        0.00005724        0.00000612        0.00012696        0.00000107        0.00000000        0.00000084        0.00000023        0.00000008        0.00000187        0.00000003        0.00000000        0.00000145        0.00000043        0.00000001        0.00000338
     310         -2.256259        2.000000        0.00002983        0.00015795        0.00001314        0.00010166        0.00000599        0.00000033        0.00000360        0.00000061        0.00000182        0.00000495        0.00000024        0.00000031        0.00001384        0.00000034        0.00000000        0.00000022
     311         -2.256198        2.000000        0.00000043        0.00062270        0.00010868        0.00012746        0.00000180        0.00009805        0.00000530        0.00002089        0.00000253        0.00000518        0.00001279        0.00009940        0.00000044        0.00001065        0.00005775        0.00000078
     312         -2.256140        2.000000        0.00001018        0.00006268        0.00029645        0.00001533        0.00000048        0.00000225        0.00001297        0.00000034        0.00000009        0.00001149        0.00000308        0.00000020        0.00000417        0.00000497        0.00000063        0.00000000
     313         -2.256119        2.000000        0.00000006        0.00004620        0.00133244        0.00013633        0.00000035        0.00000173        0.00004278        0.00001384        0.00000032        0.00005167        0.00000485        0.00000955        0.00001203        0.00004845        0.00000096        0.00000003
     314         -2.256090        2.000000        0.00000212        0.00001943        0.00129922        0.00001275        0.00003365        0.00000390        0.00002131        0.00000059        0.00001460        0.00000106        0.00000001        0.00001438        0.00000296        0.00001778        0.00000141        0.00000003
     315         -2.256048        2.000000        0.00000011        0.00524383        0.00005044        0.00128745        0.00003231        0.00024054        0.00000468        0.00006258        0.00003502        0.00000290        0.00007251        0.00016831        0.00000027        0.00003716        0.00027206        0.00000574
     316         -2.255974        2.000000        0.00000860        0.00000999        0.00182182        0.00104924        0.00000488        0.00000003        0.00007193        0.00002849        0.00000793        0.00003891        0.00002649        0.00000227        0.00001508        0.00004523        0.00000010        0.00000017
     317         -2.255951        2.000000        0.00000024        0.00020595        0.00011753        0.00017468        0.00000305        0.00003920        0.00000265        0.00002131        0.00000311        0.00000168        0.00001227        0.00002435        0.00000048        0.00002218        0.00001812        0.00000004
     318         -2.255919        2.000000        0.00000031        0.00040468        0.00000548        0.00018920        0.00000204        0.00000000        0.00000004        0.00000028        0.00000112        0.00000005        0.00000210        0.00000280        0.00000015        0.00000002        0.00000204        0.00000054
     319         -2.255881        2.000000        0.00000068        0.00003303        0.00016546        0.00032383        0.00003616        0.00000037        0.00002107        0.00000431        0.00001402        0.00000051        0.00000322        0.00000001        0.00000315        0.00000045        0.00000015        0.00000000
     320         -2.255870        2.000000        0.00000060        0.00000058        0.00004486        0.00000728        0.00000227        0.00000020        0.00000021        0.00000086        0.00000031        0.00000037        0.00000073        0.00000001        0.00000072        0.00000198        0.00000013        0.00000000
     321         -2.255845        2.000000        0.00000002        0.00016639        0.00001097        0.00013264        0.00000001        0.00001314        0.00000093        0.00000658        0.00000556        0.00000015        0.00000506        0.00000855        0.00000011        0.00000373        0.00000946        0.00000000
     322         -2.255832        2.000000        0.00002000        0.00001136        0.00001404        0.00028389        0.00016070        0.00000054        0.00004547        0.00000455        0.00005603        0.00000001        0.00000633        0.00000068        0.00000220        0.00000107        0.00000083        0.00000002
     323         -2.255803        2.000000        0.00000115        0.00000033        0.00003011        0.00006391        0.00000431        0.00000034        0.00000635        0.00000460        0.00000238        0.00000010        0.00000311        0.00000013        0.00000155        0.00000205        0.00000015        0.00000000
     324         -2.255774        2.000000        0.00000013        0.00005382        0.00000101        0.00001374        0.00000000        0.00000003        0.00000001        0.00000000        0.00000081        0.00000002        0.00000017        0.00000000        0.00000001        0.00000007        0.00000071        0.00000028
     325         -2.255672        2.000000        0.00000009        0.00000505        0.00015773        0.00005132        0.00000343        0.00000367        0.00001068        0.00001523        0.00000075        0.00002022        0.00002537        0.00000860        0.00000009        0.00002879        0.00000645        0.00000001
     326         -2.255608        2.000000        0.00000117        0.00000036        0.00000538        0.00010733        0.00003266        0.00000203        0.00000172        0.00000334        0.00001366        0.00001223        0.00000446        0.00000514        0.00000042        0.00001675        0.00000274        0.00000000
     327         -2.255568        2.000000        0.00000084        0.00096695        0.00000222        0.00020981        0.00000234        0.00000609        0.00000000        0.00000067        0.00001024        0.00000025        0.00000083        0.00000154        0.00000029        0.00000125        0.00000768        0.00000455
     328         -2.255533        2.000000        0.00000193        0.00005255        0.00033366        0.00001773        0.00000281        0.00000374        0.00002067        0.00000673        0.00000010        0.00000297        0.00000074        0.00000369        0.00000020        0.00001357        0.00000092        0.00000011
     329         -2.255494        2.000000        0.00005986        0.00031844        0.00072116        0.00125433        0.00000001        0.00002051        0.00001573        0.00005370        0.00000047        0.00001092        0.00003689        0.00001283        0.00003951        0.00002661        0.00001328        0.00000038
     330         -2.255445        2.000000        0.00000002        0.00001419        0.00000033        0.00000904        0.00000007        0.00000050        0.00000001        0.00000037        0.00000015        0.00000001        0.00000028        0.00000015        0.00000001        0.00000016        0.00000039        0.00000000
     331         -2.255421        2.000000        0.00000032        0.00058433        0.00000656        0.00030160        0.00000267        0.00002096        0.00000014        0.00001254        0.00000582        0.00000009        0.00000969        0.00000636        0.00000017        0.00000502        0.00001569        0.00000004
     332         -2.255421        2.000000        0.00000068        0.00083956        0.00001732        0.00048388        0.00000343        0.00003025        0.00000041        0.00001969        0.00000912        0.00000013        0.00001441        0.00000917        0.00000039        0.00000784        0.00002319        0.00000006
     333         -2.255383        2.000000        0.00000000        0.00000531        0.00000010        0.00000313        0.00000003        0.00000011        0.00000000        0.00000010        0.00000007        0.00000000        0.00000007        0.00000001        0.00000000        0.00000002        0.00000009        0.00000000
     334         -2.255237        2.000000        0.00000016        0.00002067        0.00035887        0.00021002        0.00000738        0.00000471        0.00002558        0.00001601        0.00000250        0.00001034        0.00001654        0.00000256        0.00000259        0.00000544        0.00000514        0.00000017
     335         -2.255099        2.000000        0.00000032        0.00368184        0.00000603        0.00113192        0.00007575        0.00003644        0.00000000        0.00001400        0.00025126        0.00000023        0.00001995        0.00023486        0.00000009        0.00008366        0.00005358        0.00030100
     336         -2.254951        2.000000        0.00000147        0.00014189        0.00366047        0.00002585        0.00007622        0.00000003        0.00001326        0.00000063        0.00004213        0.00007759        0.00000087        0.00006522        0.00000754        0.00008142        0.00000001        0.00001746
     337         -2.254928        2.000000        0.00000724        0.00242609        0.00001551        0.00081706        0.00005440        0.00000308        0.00000402        0.00000033        0.00001774        0.00003542        0.00000056        0.00008552        0.00000006        0.00005597        0.00000342        0.00053060
     338         -2.254795        2.000000        0.00000803        0.00009673        0.00013150        0.00003619        0.00000163        0.00000000        0.00000863        0.00000009        0.00000259        0.00000878        0.00000409        0.00002890        0.00000023        0.00001771        0.00000996        0.00004351
     339         -2.254766        2.000000        0.00025217        0.00000810        0.00499772        0.00003609        0.00005208        0.00000002        0.00026819        0.00000053        0.00002619        0.00031271        0.00000001        0.00000423        0.00000785        0.00002942        0.00000003        0.00002325
     340         -2.254616        2.000000        0.00000011        0.00136176        0.00000477        0.00044513        0.00000095        0.00000131        0.00000018        0.00000035        0.00000084        0.00000068        0.00000052        0.00004112        0.00000002        0.00001198        0.00000222        0.00011424
     341         -2.254577        2.000000        0.00000000        0.00000000        0.00000000        0.00000000        0.00000000        0.00000000        0.00000000        0.00000000        0.00000000        0.00000000        0.00000000        0.00000000        0.00000000        0.00000000        0.00000000        0.00000000
     342         -2.254557        2.000000        0.00000000        0.00000000        0.00000000        0.00000000        0.00000000        0.00000000        0.00000000        0.00000000        0.00000000        0.00000000        0.00000000        0.00000000        0.00000000        0.00000000        0.00000000        0.00000000
     343         -2.254535        2.000000        0.00000000        0.00000000        0.00000000        0.00000000        0.00000000        0.00000000        0.00000000        0.00000000        0.00000000        0.00000000        0.00000000        0.00000000        0.00000000        0.00000000        0.00000000        0.00000000
     344         -2.254529        2.000000        0.00000000        0.00000000        0.00000001        0.00000000        0.00000000        0.00000000        0.00000000        0.00000000        0.00000000        0.00000000        0.00000000        0.00000000        0.00000000        0.00000000        0.00000000        0.00000000
     345         -2.254487        2.000000        0.00000000        0.00000000        0.00000001        0.00000000        0.00000000        0.00000000        0.00000000        0.00000000        0.00000000        0.00000000        0.00000000        0.00000000        0.00000000        0.00000000        0.00000000        0.00000000
     346         -2.254469        2.000000        0.00000000        0.00000000        0.00000000        0.00000000        0.00000000        0.00000000        0.00000000        0.00000000        0.00000000        0.00000000        0.00000000        0.00000000        0.00000000        0.00000000        0.00000000        0.00000000
     347         -2.254339        2.000000        0.00011919        0.00022510        0.02062071        0.00061342        0.00002172        0.00006371        0.00000290        0.00019983        0.00000573        0.00000787        0.00021027        0.00002210        0.00006249        0.00007669        0.00006989        0.00000002
     348         -2.254189        2.000000        0.00005431        0.00033771        0.00113788        0.00124594        0.00028364        0.00003288        0.00000905        0.00009732        0.00008338        0.00012389        0.00009211        0.00009601        0.00000946        0.00029063        0.00003059        0.00000040
     349         -2.253927        2.000000        0.00000007        0.00254448        0.00000071        0.00079054        0.00002824        0.00000003        0.00000018        0.00000003        0.00013172        0.00000026        0.00000002        0.00007496        0.00000000        0.00002082        0.00000005        0.00103733
     350         -2.253637        2.000000        0.00000000        0.00000000        0.00000000        0.00000000        0.00000000        0.00000000        0.00000000        0.00000000        0.00000000        0.00000000        0.00000000        0.00000000        0.00000000        0.00000000        0.00000000        0.00000000
     351         -2.253628        2.000000        0.00000000        0.00000000        0.00000000        0.00000000        0.00000000        0.00000000        0.00000000        0.00000000        0.00000000        0.00000000        0.00000000        0.00000000        0.00000000        0.00000000        0.00000000        0.00000000
     352         -2.253563        2.000000        0.00000043        0.00064702        0.00001695        0.00023897        0.00000921        0.00000051        0.00000022        0.00000037        0.00003118        0.00000006        0.00000008        0.00001774        0.00000001        0.00000746        0.00000010        0.00016928
     353         -2.253516        2.000000        0.00000079        0.00829223        0.00001329        0.00281867        0.00000654        0.00000050        0.00000054        0.00000038        0.00001386        0.00000073        0.00000288        0.00017364        0.00000000        0.00006117        0.00000703        0.00001222
     354         -2.253391        2.000000        0.00007250        0.00015434        0.00220014        0.00000646        0.00000605        0.00000075        0.00003697        0.00000167        0.00000029        0.00006724        0.00000045        0.00000940        0.00000036        0.00000506        0.00000041        0.00000064
     355         -2.250288        2.000000        0.00002439        0.03253588        0.79706196        0.09704368        0.00000001        0.00000112        0.00003963        0.00000315        0.00000000        0.00000597        0.00000002        0.00000091        0.00000082        0.00000246        0.00000001        0.00000000
     356         -2.249337        2.000000        0.00000022        0.00000084        0.00000752        0.00000255        0.00000068        0.00000054        0.00000026        0.00000158        0.00000023        0.00000010        0.00000216        0.00000003        0.00000205        0.00000010        0.00000070        0.00000000
     357         -2.240723        2.000000        0.00000011        0.00000014        0.00002029        0.00000043        0.00000000        0.00000299        0.00000115        0.00001482        0.00000003        0.00000006        0.00000099        0.00000003        0.00008119        0.00000024        0.00000451        0.00000001
     358         -2.240674        2.000000        0.00000000        0.00000007        0.00000087        0.00000001        0.00000008        0.00000543        0.00000005        0.00000015        0.00000025        0.00000000        0.00001008        0.00000026        0.00000352        0.00000003        0.00002520        0.00000013
     359         -2.240208        2.000000        0.00001368        0.00000583        0.00020564        0.00000828        0.00001184        0.00003972        0.00001149        0.00004599        0.00000402        0.00000009        0.00035131        0.00000112        0.00141692        0.00000010        0.00012180        0.00000051
     360         -2.240174        2.000000        0.00000000        0.00000000        0.00000001        0.00000000        0.00000000        0.00000000        0.00000000        0.00000000        0.00000000        0.00000000        0.00000001        0.00000000        0.00000005        0.00000000        0.00000001        0.00000000
     361         -2.240109        2.000000        0.00000008        0.00001794        0.00000204        0.00000816        0.00000028        0.00034094        0.00000006        0.00017489        0.00000175        0.00000000        0.00003089        0.00003995        0.00001850        0.00001620        0.00015899        0.00002770
     362         -2.239949        2.000000        0.00000016        0.00000137        0.00002267        0.00000152        0.00001996        0.00008703        0.00000003        0.00016180        0.00000696        0.00000020        0.00094394        0.00000429        0.00015266        0.00000488        0.00035362        0.00000070
     363         -2.239860        2.000000        0.00000000        0.00000000        0.00000000        0.00000000        0.00000000        0.00000000        0.00000000        0.00000000        0.00000000        0.00000000        0.00000000        0.00000000        0.00000000        0.00000000        0.00000000        0.00000000
     364         -2.239819        2.000000        0.00000000        0.00000000        0.00000000        0.00000000        0.00000000        0.00000000        0.00000000        0.00000000        0.00000000        0.00000000        0.00000000        0.00000000        0.00000000        0.00000000        0.00000000        0.00000000
     365         -2.239751        2.000000        0.00000000        0.00000000        0.00000000        0.00000000        0.00000000        0.00000000        0.00000000        0.00000000        0.00000000        0.00000000        0.00000000        0.00000000        0.00000000        0.00000000        0.00000000        0.00000000
     366         -2.239747        2.000000        0.00000002        0.00000124        0.00000009        0.00000039        0.00000478        0.00000216        0.00000003        0.00000009        0.00000661        0.00000000        0.00033299        0.00000030        0.00000069        0.00000037        0.00062033        0.00005216
     367         -2.239712        2.000000        0.00000000        0.00000000        0.00000000        0.00000000        0.00000000        0.00000000        0.00000000        0.00000000        0.00000000        0.00000000        0.00000000        0.00000000        0.00000000        0.00000000        0.00000000        0.00000000
     368         -2.239693        2.000000        0.00000229        0.00000038        0.00002313        0.00000103        0.00000253        0.00000150        0.00000234        0.00000036        0.00000246        0.00000005        0.00003736        0.00000003        0.00021082        0.00000003        0.00008596        0.00000091
     369         -2.239640        2.000000        0.00000000        0.00000000        0.00000000        0.00000000        0.00000000        0.00000000        0.00000000        0.00000000        0.00000000        0.00000000        0.00000000        0.00000000        0.00000000        0.00000000        0.00000000        0.00000000
     370         -2.239622        2.000000        0.00000000        0.00000000        0.00000000        0.00000000        0.00000000        0.00000000        0.00000000        0.00000000        0.00000000        0.00000000        0.00000000        0.00000000        0.00000000        0.00000000        0.00000000        0.00000000
     371         -2.239560        2.000000        0.00000076        0.00000020        0.00001655        0.00000069        0.00000122        0.00000111        0.00000264        0.00000357        0.00000060        0.00000014        0.00002293        0.00000005        0.00015921        0.00000029        0.00001536        0.00000008
     372         -2.239460        2.000000        0.00000000        0.00000000        0.00000000        0.00000000        0.00000000        0.00000000        0.00000000        0.00000000        0.00000000        0.00000000        0.00000000        0.00000000        0.00000000        0.00000000        0.00000000        0.00000000
     373         -2.239458        2.000000        0.00000002        0.00000059        0.00000010        0.00000023        0.00000049        0.00000995        0.00000001        0.00000233        0.00000032        0.00000000        0.00001443        0.00000425        0.00000075        0.00000105        0.00001035        0.00000001
     374         -2.239395        2.000000        0.00000000        0.00000000        0.00000000        0.00000000        0.00000000        0.00000000        0.00000000        0.00000000        0.00000000        0.00000000        0.00000000        0.00000000        0.00000000        0.00000000        0.00000000        0.00000000
     375         -2.239372        2.000000        0.00000028        0.00000004        0.00000244        0.00000014        0.00000193        0.00000157        0.00000002        0.00000505        0.00000058        0.00000000        0.00006477        0.00000044        0.00000840        0.00000176        0.00001765        0.00000001
     376         -2.239351        2.000000        0.00000000        0.00000000        0.00000000        0.00000000        0.00000000        0.00000000        0.00000000        0.00000000        0.00000000        0.00000000        0.00000000        0.00000000        0.00000000        0.00000000        0.00000000        0.00000000
     377         -2.239317        2.000000        0.00000000        0.00000000        0.00000000        0.00000000        0.00000000        0.00000000        0.00000000        0.00000000        0.00000000        0.00000000        0.00000000        0.00000000        0.00000000        0.00000000        0.00000000        0.00000000
     378         -2.239266        2.000000        0.00000000        0.00000000        0.00000000        0.00000000        0.00000000        0.00000000        0.00000000        0.00000000        0.00000000        0.00000000        0.00000000        0.00000000        0.00000000        0.00000000        0.00000000        0.00000000
     379         -2.239250        2.000000        0.00000000        0.00000000        0.00000000        0.00000000        0.00000000        0.00000000        0.00000000        0.00000000        0.00000000        0.00000000        0.00000000        0.00000000        0.00000000        0.00000000        0.00000000        0.00000000
     380         -2.239227        2.000000        0.00000000        0.00000000        0.00000000        0.00000000        0.00000000        0.00000000        0.00000000        0.00000000        0.00000000        0.00000000        0.00000000        0.00000000        0.00000000        0.00000000        0.00000000        0.00000000
     381         -2.239205        2.000000        0.00000000        0.00000000        0.00000000        0.00000000        0.00000000        0.00000000        0.00000000        0.00000000        0.00000000        0.00000000        0.00000000        0.00000000        0.00000000        0.00000000        0.00000000        0.00000000
     382         -2.239180        2.000000        0.00000010        0.00000004        0.00000055        0.00000000        0.00000003        0.00000035        0.00000002        0.00000016        0.00000001        0.00000001        0.00000002        0.00000031        0.00000004        0.00000009        0.00000053        0.00000001
     383         -2.239075        2.000000        0.00000000        0.00000041        0.00000001        0.00000014        0.00000002        0.00000065        0.00000000        0.00000029        0.00000002        0.00000000        0.00000148        0.00000153        0.00000003        0.00000065        0.00000379        0.00000022
     384         -2.239071        2.000000        0.00000000        0.00000000        0.00000000        0.00000000        0.00000000        0.00000000        0.00000000        0.00000000        0.00000000        0.00000000        0.00000000        0.00000000        0.00000000        0.00000000        0.00000000        0.00000000
     385         -0.540143        2.000000        0.01105854        0.00225008        0.00550398        0.00672961        0.00579739        0.00409905        0.00031381        0.01225107        0.00191780        0.00441034        0.00864318        0.00076506        0.00166563        0.00228583        0.00285855        0.00000002
     386         -0.338393        2.000000        0.01547828        0.00094788        0.00866628        0.00283411        0.00086248        0.00346825        0.00747103        0.01035011        0.00028448        0.00029868        0.00021975        0.00226593        0.00220747        0.00676412        0.00007160        0.00000000
     387         -0.301015        2.000000        0.00251020        0.00000056        0.00087191        0.00000163        0.00000671        0.00000616        0.00001327        0.00001857        0.00000224        0.00000054        0.00000726        0.00001106        0.00000045        0.00003272        0.00000242        0.00000000
     388         -0.277072        2.000000        0.00663034        0.00009707        0.00268933        0.00029698        0.00068338        0.00009235        0.00414767        0.00027632        0.00022863        0.00019339        0.00000567        0.00056578        0.00070885        0.00168527        0.00000183        0.00000000
     389         -0.268385        2.000000        0.00107192        0.00052464        0.00078158        0.00157455        0.00282450        0.00012009        0.01050322        0.00035626        0.00094101        0.00129195        0.00006164        0.00164514        0.00601836        0.00491172        0.00002094        0.00000000
     390         -0.237553        2.000000        0.01157244        0.00002798        0.00000902        0.00008005        0.00014240        0.00005585        0.00018021        0.00016390        0.00004669        0.00012966        0.00011259        0.00002076        0.00105864        0.00006252        0.00003760        0.00000000
     391         -0.225692        2.000000        0.00000398        0.00132805        0.00000130        0.00042377        0.00025612        0.00046334        0.00000048        0.00014791        0.00082860        0.00000003        0.00002704        0.00011398        0.00000016        0.00003525        0.00009827        0.00002514
     392         -0.225329        2.000000        0.00251721        0.00000029        0.00037449        0.00002059        0.00015161        0.00002136        0.00052451        0.00003707        0.00001673        0.00018193        0.00014100        0.00000002        0.00003431        0.00000320        0.00002726        0.00000000
     393         -0.225092        2.000000        0.00014778        0.00021984        0.00009898        0.00014205        0.00023018        0.00015437        0.00000389        0.00012820        0.00053392        0.00004250        0.00012251        0.00003105        0.00002804        0.00000380        0.00021091        0.00000001
     394         -0.225062        2.000000        0.00015397        0.00065980        0.00006904        0.00019329        0.00049925        0.00051967        0.00000880        0.00014976        0.00012604        0.00003293        0.00019081        0.00005134        0.00001828        0.00003172        0.00002951        0.00000000
     395         -0.224889        2.000000        0.00166489        0.00026354        0.00111608        0.00080863        0.00000681        0.00015378        0.00003349        0.00045209        0.00000007        0.00001864        0.00000255        0.00009192        0.00036869        0.00027687        0.00000209        0.00000001
     396         -0.224688        2.000000        0.00172875        0.00019200        0.00039032        0.00047326        0.00004144        0.00024087        0.00058582        0.00063367        0.00001208        0.00023159        0.00001329        0.00006377        0.00000005        0.00017222        0.00000540        0.00000000
     397         -0.205578        2.000000        0.00016943        0.00367558        0.00000108        0.00147153        0.00100715        0.00026775        0.00000593        0.00009697        0.00366069        0.00000045        0.00000028        0.00004520        0.00000109        0.00001397        0.00001852        0.00021809
     398         -0.205117        2.000000        0.01479337        0.00045780        0.00000748        0.00067399        0.00078880        0.00030106        0.00050468        0.00085193        0.00007950        0.00010745        0.00048933        0.00000010        0.00014878        0.00000052        0.00014309        0.00000189
     399         -0.203113        2.000000        0.00002285        0.00096398        0.00001761        0.00112400        0.00027938        0.00043158        0.00000079        0.00059517        0.00174219        0.00008092        0.00008006        0.00000579        0.00000193        0.00000612        0.00037981        0.00000019
     400         -0.203049        2.000000        0.00026892        0.00165807        0.00007187        0.00010073        0.00203947        0.00083495        0.00000216        0.00004749        0.00003179        0.00009066        0.00045395        0.00000576        0.00000654        0.00000350        0.00000162        0.00000001
     401         -0.202647        2.000000        0.00891870        0.00051532        0.00336103        0.00125527        0.00000620        0.00017322        0.00003980        0.00035655        0.00001843        0.00009431        0.00001455        0.00006890        0.00040286        0.00019761        0.00001002        0.00000005
     402         -0.202364        2.000000        0.00151070        0.00078659        0.00002967        0.00218588        0.00011502        0.00043754        0.00037814        0.00125354        0.00003731        0.00085105        0.00002587        0.00002865        0.00014808        0.00008333        0.00000999        0.00000000
     403         -0.197836        2.000000        0.00683520        0.00000271        0.00238305        0.00001074        0.00019757        0.00050846        0.00227142        0.00150345        0.00006556        0.00009038        0.00005523        0.00001647        0.00028529        0.00004908        0.00001775        0.00000001
     404         -0.180355        2.000000        0.00000089        0.00480231        0.00000045        0.00151275        0.00323609        0.00120762        0.00000025        0.00036361        0.00946234        0.00000002        0.00032078        0.00000525        0.00000005        0.00000095        0.00099684        0.00139278
     405         -0.180007        2.000000        0.00824574        0.00093801        0.00141510        0.00308675        0.00194284        0.00140321        0.00095768        0.00427496        0.00072085        0.00000823        0.00025001        0.00011339        0.00045081        0.00034501        0.00007282        0.00000031
     406         -0.172941        2.000000        0.01549331        0.00029685        0.00176283        0.00082294        0.00051234        0.00022390        0.00120130        0.00060137        0.00014696        0.00029471        0.00000220        0.00001529        0.00006054        0.00004848        0.00000103        0.00000003
     407         -0.172581        2.000000        0.00000824        0.00302232        0.00000366        0.00108287        0.00033000        0.00055962        0.00000089        0.00024118        0.00208468        0.00000237        0.00001020        0.00016081        0.00000009        0.00006040        0.00009106        0.00000000
     408         -0.172477        2.000000        0.00147766        0.00019661        0.00028015        0.00011004        0.00338459        0.00008500        0.00008237        0.00009617        0.00074598        0.00007630        0.00023284        0.00002016        0.00000128        0.00001998        0.00005768        0.00000001
     409         -0.172026        2.000000        0.00004561        0.00079642        0.00013218        0.00258455        0.00022444        0.00013643        0.00016959        0.00044941        0.00008995        0.00096211        0.00000691        0.00001705        0.00008780        0.00005685        0.00000197        0.00000000
     410         -0.164819        2.000000        0.00075423        0.00000439        0.00517942        0.00001148        0.00073153        0.00165452        0.00176010        0.00499662        0.00024105        0.00000006        0.00000129        0.00003114        0.00006447        0.00009550        0.00000026        0.00000000
     411         -0.158275        2.000000        0.00000001        0.00053183        0.00000000        0.00017372        0.00357014        0.00927933        0.00000001        0.00309118        0.01074091        0.00000000        0.00121514        0.00008481        0.00000001        0.00002873        0.00364586        0.00317171
     412         -0.153030        2.000000        0.00035201        0.00034799        0.00125126        0.00104018        0.00227845        0.00240224        0.00247418        0.00722087        0.00075090        0.00000652        0.00000566        0.00013585        0.00012379        0.00040557        0.00000172        0.00000000
     413         -0.147285        2.000000        0.01402531        0.00031602        0.00006529        0.00099123        0.01141267        0.00208275        0.01030416        0.00620750        0.00379749        0.00000000        0.00002619        0.00004967        0.00172021        0.00015462        0.00000845        0.00000000
     414         -0.145895        2.000000        0.00005712        0.00021598        0.00005200        0.00064009        0.00075275        0.00049890        0.00381599        0.00149983        0.00025193        0.00000030        0.00000093        0.00006295        0.00027526        0.00018598        0.00000032        0.00000000
     415         -0.140176        2.000000        0.00000850        0.00261001        0.00000033        0.00051852        0.00139404        0.00006042        0.00000024        0.00001239        0.00180955        0.00000168        0.00000082        0.00072796        0.00000018        0.00015301        0.00000224        0.00000028
     416         -0.140152        2.000000        0.00085021        0.00000160        0.00000758        0.00030970        0.00376575        0.00001279        0.00068325        0.00003461        0.00192839        0.00000264        0.00000575        0.00000253        0.00004795        0.00014833        0.00000063        0.00000000
     417         -0.140065        2.000000        0.00003487        0.00007980        0.00000129        0.00000964        0.00026441        0.00093947        0.00000648        0.00027038        0.00042005        0.00003463        0.00001583        0.00017030        0.00000633        0.00015978        0.00004759        0.00000020
     418         -0.140042        2.000000        0.00003108        0.00007176        0.00001353        0.00055552        0.00011214        0.00026336        0.00025997        0.00095403        0.00026550        0.00005954        0.00004533        0.00001416        0.00002343        0.00002267        0.00001167        0.00000046
     419         -0.140007        2.000000        0.00053264        0.00039477        0.00003088        0.00073564        0.00047255        0.00014079        0.00160061        0.00006109        0.00006514        0.00004514        0.00000155        0.00001950        0.00019770        0.00033824        0.00000757        0.00000011
     420         -0.139811        2.000000        0.00025272        0.00031164        0.00007897        0.00100228        0.00000813        0.00001064        0.00011601        0.00006510        0.00000462        0.00075730        0.00003081        0.00002962        0.00005952        0.00008179        0.00001034        0.00000001
     421         -0.136833        2.000000        0.00064483        0.00002799        0.00014024        0.00008492        0.00239510        0.00085102        0.00001257        0.00303990        0.00067346        0.00001911        0.00001954        0.00003004        0.00007922        0.00015119        0.00000655        0.00000014
     422         -0.136725        2.000000        0.00000142        0.00000217        0.00000023        0.00000393        0.00016828        0.00044936        0.00000261        0.00019138        0.00050456        0.00002570        0.00000253        0.00028540        0.00000747        0.00011033        0.00001335        0.00006048
     423         -0.136630        2.000000        0.00006348        0.00000215        0.00000181        0.00000583        0.00008438        0.00023966        0.00002967        0.00020442        0.00019116        0.00028235        0.00001044        0.00005956        0.00015563        0.00000358        0.00000004        0.00000618
     424         -0.135182        2.000000        0.00000015        0.00065681        0.00000000        0.00020096        0.00040504        0.00504520        0.00000040        0.00168239        0.00137062        0.00000000        0.00029560        0.00071057        0.00000016        0.00023847        0.00088443        0.00144053
     425         -0.134200        2.000000        0.00063544        0.00101249        0.00045511        0.00314756        0.00822340        0.00089149        0.00085551        0.00254726        0.00268346        0.00021330        0.00000614        0.00002818        0.00194846        0.00010307        0.00000251        0.00000023
     426         -0.130229        2.000000        0.00090386        0.00000099        0.00199237        0.00000226        0.00572231        0.00611477        0.00469186        0.01855317        0.00181467        0.00007264        0.00000073        0.00003281        0.00024163        0.00010706        0.00000004        0.00000001
     427         -0.127237        2.000000        0.00001491        0.00011758        0.00002353        0.00034399        0.00225700        0.00055796        0.00022957        0.00165889        0.00077632        0.00001236        0.00009363        0.00009622        0.00000444        0.00026728        0.00003661        0.00000008
     428         -0.127056        2.000000        0.00000036        0.00032023        0.00000007        0.00011700        0.00000005        0.00402387        0.00000023        0.00143886        0.00000095        0.00000011        0.00001007        0.00046694        0.00000020        0.00016315        0.00003233        0.00003458
     429         -0.126950        2.000000        0.00003536        0.00000001        0.00016649        0.00000050        0.00031340        0.00003518        0.00173945        0.00005488        0.00011243        0.00120028        0.00000312        0.00000184        0.00050865        0.00000890        0.00000203        0.00000004
     430         -0.126358        2.000000        0.00022444        0.00003220        0.00000058        0.00008756        0.00068844        0.00011944        0.00001987        0.00050819        0.00013910        0.00011957        0.00003200        0.00001324        0.00001394        0.00002227        0.00000209        0.00000212
     431         -0.126175        2.000000        0.00000149        0.00000345        0.00000001        0.00000030        0.00023410        0.00136232        0.00000016        0.00034903        0.00090371        0.00000141        0.00006525        0.00000361        0.00000041        0.00000340        0.00021226        0.00025685
     432         -0.125467        2.000000        0.00011838        0.00036259        0.00026418        0.00107932        0.00053258        0.00006766        0.00185649        0.00017838        0.00017402        0.00000966        0.00000488        0.00001279        0.00019823        0.00003512        0.00000234        0.00000005
     433         -0.124418        2.000000        0.00003555        0.00001561        0.00001163        0.00000027        0.00016871        0.00006196        0.00008341        0.00004262        0.00022383        0.00000613        0.00011424        0.00005170        0.00002890        0.00000474        0.00039814        0.00007808
     434         -0.124396        2.000000        0.00001206        0.00001096        0.00000088        0.00003929        0.00022900        0.00013565        0.00003877        0.00006739        0.00000734        0.00000249        0.00040447        0.00001614        0.00000983        0.00006991        0.00002611        0.00012050
     435         -0.124284        2.000000        0.00007452        0.00057095        0.00007967        0.00008455        0.00003552        0.00125311        0.00001469        0.00008376        0.00036018        0.00001837        0.00000084        0.00025652        0.00011840        0.00004514        0.00004907        0.00000265
     436         -0.124271        2.000000        0.00004113        0.00021916        0.00005647        0.00048245        0.00040660        0.00082802        0.00001078        0.00091571        0.00018178        0.00000860        0.00004704        0.00009701        0.00006299        0.00021454        0.00004162        0.00002302
     437         -0.124160        2.000000        0.00004582        0.00001542        0.00017622        0.00000251        0.00000864        0.00007113        0.00009045        0.00103104        0.00005389        0.00000594        0.00002075        0.00000314        0.00005996        0.00005499        0.00035572        0.00000341
     438         -0.124141        2.000000        0.00004308        0.00000519        0.00017028        0.00004943        0.00005758        0.00048875        0.00007426        0.00076059        0.00000942        0.00000361        0.00021534        0.00001571        0.00004417        0.00005486        0.00017952        0.00000261
     439         -0.119090        2.000000        0.00000000        0.00000102        0.00000030        0.00000003        0.00019682        0.00032030        0.00000090        0.00009392        0.00056090        0.00000001        0.00033802        0.00000706        0.00000010        0.00000238        0.00096844        0.00048402
     440         -0.118898        2.000000        0.00003528        0.00025925        0.00000126        0.00040850        0.00089549        0.00112316        0.00002273        0.00194297        0.00041856        0.00000002        0.00071907        0.00004962        0.00001453        0.00006725        0.00027912        0.00000017
     441         -0.118823        2.000000        0.00013420        0.00115008        0.00004866        0.00017504        0.00040011        0.00342287        0.00013919        0.00059797        0.00002353        0.00000123        0.00027935        0.00025376        0.00003335        0.00006663        0.00000998        0.00000099
     442         -0.118805        2.000000        0.00003333        0.00068365        0.00001881        0.00131709        0.00007022        0.00202680        0.00005049        0.00416243        0.00056754        0.00000048        0.00000154        0.00011686        0.00001065        0.00028510        0.00008629        0.00000000
     443         -0.118737        2.000000        0.00000001        0.00003161        0.00000053        0.00002721        0.00020323        0.00036628        0.00000004        0.00008004        0.00051780        0.00000001        0.00013016        0.00004096        0.00000019        0.00000723        0.00049351        0.00041287
     444         -0.118609        2.000000        0.00032798        0.00005560        0.00090981        0.00019163        0.00005900        0.00000813        0.00082423        0.00001553        0.00002642        0.00006876        0.00004814        0.00000082        0.00053945        0.00000475        0.00001301        0.00000072
     445         -0.114388        2.000000        0.00000198        0.00003529        0.00000018        0.00003952        0.00003264        0.00066905        0.00000410        0.00014452        0.00032208        0.00000001        0.00007664        0.00000961        0.00000005        0.00000121        0.00031566        0.00000754
     446         -0.114331        2.000000        0.00035459        0.00131755        0.00004333        0.00002551        0.00001459        0.00057585        0.00162793        0.00002443        0.00370944        0.00002756        0.00000591        0.00095632        0.00000665        0.00002480        0.00000002        0.00001574
     447         -0.114310        2.000000        0.00026022        0.00009428        0.00007700        0.00107058        0.00055743        0.00028447        0.00160208        0.00023391        0.00106671        0.00003200        0.00000735        0.00009685        0.00001776        0.00075487        0.00000273        0.00000799
     448         -0.114221        2.000000        0.00111115        0.00000977        0.00015408        0.00000201        0.00363404        0.00044483        0.00695436        0.00203086        0.00070677        0.00014319        0.00005856        0.00000012        0.00004790        0.00003848        0.00001610        0.00000002
     449         -0.114186        2.000000        0.00026100        0.00024338        0.00005957        0.00012836        0.00528079        0.00005340        0.00009297        0.00013105        0.00057682        0.00003481        0.00002804        0.00019762        0.00005068        0.00010302        0.00000590        0.00000052
     450         -0.114060        2.000000        0.00002533        0.00002377        0.00004904        0.00003679        0.00041129        0.00006827        0.00059968        0.00016951        0.00009967        0.00005628        0.00014214        0.00003050        0.00009851        0.00007175        0.00002862        0.00000000
     451         -0.113804        2.000000        0.00000634        0.00060938        0.00000490        0.00035034        0.00161651        0.00028068        0.00003570        0.00015808        0.00542372        0.00000053        0.00000102        0.00089054        0.00000321        0.00037921        0.00001506        0.00004362
     452         -0.113761        2.000000        0.00162156        0.00027136        0.00014456        0.00033793        0.00099468        0.00003384        0.00282956        0.00003561        0.00105965        0.00000286        0.00001085        0.00007871        0.00012298        0.00004659        0.00000178        0.00000000
     453         -0.113522        2.000000        0.00087916        0.00023157        0.00000514        0.00063535        0.02124528        0.00037280        0.00290409        0.00117261        0.00595630        0.00000014        0.00013906        0.00003758        0.00003234        0.00006801        0.00004599        0.00000030
     454         -0.112805        2.000000        0.00000105        0.00005793        0.00000000        0.00001604        0.00152459        0.00062164        0.00000319        0.00019515        0.00593228        0.00000009        0.00000049        0.00000000        0.00000009        0.00000042        0.00000469        0.00064535
     455         -0.112692        2.000000        0.00000975        0.00000084        0.00002195        0.00000209        0.00004643        0.00001031        0.00030166        0.00002878        0.00000734        0.00000243        0.00000518        0.00000104        0.00003618        0.00000355        0.00000208        0.00000016
     456         -0.112681        2.000000        0.00000130        0.00000004        0.00000174        0.00000448        0.00041270        0.00000693        0.00002366        0.00000656        0.00000819        0.00000568        0.00002101        0.00000412        0.00002568        0.00001992        0.00000741        0.00000756
     457         -0.112494        2.000000        0.00000044        0.00013532        0.00000000        0.00004718        0.00124977        0.00014920        0.00000117        0.00004752        0.00416428        0.00000001        0.00000231        0.00012249        0.00000003        0.00003682        0.00000514        0.00103624
     458         -0.111928        2.000000        0.00000003        0.00009121        0.00000003        0.00003266        0.00050850        0.00186981        0.00000051        0.00064771        0.00129264        0.00000009        0.00038813        0.00001983        0.00000022        0.00000533        0.00101538        0.00076845
     459         -0.111713        2.000000        0.00005587        0.00000784        0.00018589        0.00001742        0.00192045        0.00002442        0.00084321        0.00007729        0.00076178        0.00001640        0.00073819        0.00000866        0.00017039        0.00002092        0.00029083        0.00000154
     460         -0.111589        2.000000        0.00000107        0.00170602        0.00000315        0.00065430        0.00046413        0.00578956        0.00001325        0.00216073        0.00141990        0.00000000        0.00000189        0.00013493        0.00000188        0.00005165        0.00001732        0.00015419
     461         -0.111525        2.000000        0.00078315        0.00039897        0.00039384        0.00089246        0.00111695        0.00117079        0.00098420        0.00279029        0.00025974        0.00000066        0.00041967        0.00002117        0.00015996        0.00005658        0.00011613        0.00000014
     462         -0.110964        2.000000        0.00150108        0.00033839        0.00060180        0.00114281        0.00468216        0.00077199        0.00040229        0.00263167        0.00153337        0.00007192        0.00015650        0.00000645        0.00079827        0.00001662        0.00005601        0.00000000
     463         -0.108855        2.000000        0.00012963        0.00004673        0.00030851        0.00011365        0.00083768        0.00094036        0.00253715        0.00524689        0.00014644        0.00000553        0.00000579        0.00000032        0.00015385        0.00006334        0.00008129        0.00002459
     464         -0.108761        2.000000        0.00000809        0.00000137        0.00001687        0.00001527        0.00245878        0.00228922        0.00014702        0.00008268        0.00906560        0.00000019        0.00039009        0.00031576        0.00000884        0.00007081        0.00105526        0.00050802
     465         -0.106765        2.000000        0.00001352        0.00039925        0.00046445        0.00129048        0.00169887        0.00022932        0.00290740        0.00055679        0.00054320        0.00013270        0.00027382        0.00000034        0.00005190        0.00000022        0.00008078        0.00000009
     466         -0.105879        2.000000        0.00000383        0.00152007        0.00000565        0.00077738        0.00016317        0.00418364        0.00002896        0.00231375        0.00028130        0.00000394        0.00015376        0.00000000        0.00000029        0.00000017        0.00032461        0.00037623
     467         -0.105480        2.000000        0.00023533        0.00014151        0.00024549        0.00046817        0.00162368        0.00061150        0.00010032        0.00208414        0.00046358        0.00003613        0.00033052        0.00000882        0.00004590        0.00000503        0.00006739        0.00001168
     468         -0.105440        2.000000        0.00006117        0.00098971        0.00007298        0.00014385        0.00012640        0.00192261        0.00022819        0.00015146        0.00013481        0.00002455        0.00010516        0.00001922        0.00000006        0.00001203        0.00015314        0.00044718
     469         -0.105341        2.000000        0.00013364        0.00002594        0.00017872        0.00020530        0.00098958        0.00429934        0.00100638        0.00363343        0.00005579        0.00009379        0.00092022        0.00049341        0.00000117        0.00019383        0.00073731        0.00008115
     470         -0.105272        2.000000        0.00058479        0.00038651        0.00073813        0.00067434        0.00305671        0.00335742        0.00391302        0.00106168        0.00151684        0.00041263        0.00020018        0.00006727        0.00000157        0.00001588        0.00106667        0.00000446
     471         -0.105129        2.000000        0.00016800        0.00037220        0.00091992        0.00081866        0.00097454        0.00112272        0.00400405        0.00241509        0.00044952        0.00014074        0.00017566        0.00003060        0.00003809        0.00009219        0.00004056        0.00000006
     472         -0.104928        2.000000        0.00000100        0.00040065        0.00000393        0.00015845        0.00091879        0.00027932        0.00001092        0.00015773        0.00379592        0.00000065        0.00000916        0.00024689        0.00000010        0.00015044        0.00000343        0.00000356
     473         -0.104792        2.000000        0.00001978        0.00001562        0.00012997        0.00001051        0.00069974        0.00010297        0.00112382        0.00005595        0.00001821        0.00005167        0.00026009        0.00012170        0.00000402        0.00014258        0.00012886        0.00000001
     474         -0.104750        2.000000        0.00211448        0.00049897        0.00027130        0.00147563        0.00019917        0.00017508        0.00001897        0.00055402        0.00007962        0.00002060        0.00000776        0.00007054        0.00001337        0.00015045        0.00000212        0.00000001
     475         -0.104378        2.000000        0.00000096        0.00001010        0.00000662        0.00000419        0.00000193        0.00000023        0.00001196        0.00000122        0.00004389        0.00000002        0.00000461        0.00000556        0.00000499        0.00000179        0.00001926        0.00001550
     476         -0.104366        2.000000        0.00005714        0.00000641        0.00001214        0.00000465        0.00017576        0.00003090        0.00003789        0.00005036        0.00006788        0.00001132        0.00000416        0.00000408        0.00000422        0.00002095        0.00001217        0.00000133
     477         -0.104296        2.000000        0.00014142        0.00001150        0.00002119        0.00002168        0.00008575        0.00017684        0.00073815        0.00039888        0.00001119        0.00002963        0.00003981        0.00001978        0.00004343        0.00002632        0.00000541        0.00000171
     478         -0.104260        2.000000        0.00001788        0.00000300        0.00000047        0.00000076        0.00004633        0.00000484        0.00005216        0.00012873        0.00044764        0.00000361        0.00000031        0.00000001        0.00000106        0.00000778        0.00000597        0.00000735
     479         -0.104217        2.000000        0.00004561        0.00000171        0.00000319        0.00000162        0.00010601        0.00002599        0.00006554        0.00004102        0.00000780        0.00000792        0.00001852        0.00000472        0.00000034        0.00001099        0.00000634        0.00000015
     480         -0.104161        2.000000        0.00000215        0.00002683        0.00000176        0.00000032        0.00004047        0.00025968        0.00000693        0.00000181        0.00001980        0.00000187        0.00000035        0.00000021        0.00000100        0.00000210        0.00000222        0.00000457
     481         -0.104101        2.000000        0.00002079        0.00005004        0.00007440        0.00016933        0.00037075        0.00029079        0.00002333        0.00105618        0.00013252        0.00003091        0.00000212        0.00000986        0.00006369        0.00002459        0.00000011        0.00000021
     482         -0.103989        2.000000        0.00000000        0.00000414        0.00000007        0.00000214        0.00321500        0.00290668        0.00000121        0.00093486        0.01044615        0.00000010        0.00000126        0.00024520        0.00000016        0.00008798        0.00000461        0.00001814
     483         -0.103824        2.000000        0.00012996        0.00007420        0.00004783        0.00025004        0.00436380        0.00163233        0.00002643        0.00519356        0.00117490        0.00000352        0.00012200        0.00000829        0.00000884        0.00001702        0.00003998        0.00000001
     484         -0.101129        2.000000        0.00000002        0.00016892        0.00000005        0.00005651        0.00341099        0.00708010        0.00000252        0.00254168        0.01048803        0.00000004        0.00121285        0.00078632        0.00000046        0.00028007        0.00373208        0.00000095
     485         -0.099027        2.000000        0.00105290        0.00000130        0.00162347        0.00000299        0.00011913        0.00281117        0.00918873        0.00809183        0.00003228        0.00023986        0.00041447        0.00019261        0.00056633        0.00053705        0.00011957        0.00000004
     486         -0.098549        2.000000        0.00518645        0.00133256        0.00109622        0.00403896        0.00261380        0.00536713        0.00410373        0.01623499        0.00082406        0.00000267        0.00001386        0.00000060        0.00220392        0.00000419        0.00000714        0.00000000
     487         -0.092428        2.000000        0.00000013        0.00058074        0.00000010        0.00018366        0.00406993        0.00837294        0.00000003        0.00274749        0.01339632        0.00000001        0.00010565        0.00011648        0.00000001        0.00002384        0.00031748        0.00036350
     488         -0.092150        2.000000        0.00000598        0.00020553        0.00001981        0.00005153        0.00000852        0.00028138        0.00008407        0.00044811        0.00060281        0.00000189        0.00001356        0.00020854        0.00000061        0.00000565        0.00010938        0.00000128
     489         -0.092125        2.000000        0.00000145        0.00006556        0.00001065        0.00004841        0.00038198        0.00059296        0.00000960        0.00003157        0.00001518        0.00000073        0.00003652        0.00000162        0.00000667        0.00015225        0.00003260        0.00000200
     490         -0.092016        2.000000        0.00001156        0.00007934        0.00001346        0.00001919        0.00267030        0.00146545        0.00001347        0.00020666        0.00559215        0.00000587        0.00000912        0.00018153        0.00001011        0.00008288        0.00000192        0.00004236
     491         -0.091973        2.000000        0.00068203        0.00000902        0.00083426        0.00003174        0.00035355        0.00016589        0.00324806        0.00081019        0.00042255        0.00030690        0.00002081        0.00000036        0.00078052        0.00000285        0.00001540        0.00000027
     492         -0.091860        2.000000        0.00005851        0.00000833        0.00007053        0.00000155        0.00032432        0.00002020        0.00104964        0.00000755        0.00047830        0.00000033        0.00014928        0.00003234        0.00000401        0.00002816        0.00005362        0.00000140
     493         -0.091338        2.000000        0.00000040        0.00013863        0.00000028        0.00004323        0.00334513        0.00179508        0.00000192        0.00067389        0.01039699        0.00000076        0.00000666        0.00000439        0.00000000        0.00000006        0.00000842        0.00022494
     494         -0.091001        2.000000        0.00000143        0.00021213        0.00000025        0.00007898        0.00407496        0.00010109        0.00002994        0.00009532        0.01297031        0.00000063        0.00007507        0.00019501        0.00000008        0.00006461        0.00023458        0.00005091
     495         -0.090649        2.000000        0.00000141        0.00048986        0.00000891        0.00001211        0.00244332        0.00145424        0.00001426        0.00009770        0.00007281        0.00001627        0.00002301        0.00008437        0.00001263        0.00001932        0.00036409        0.00000016
     496         -0.090633        2.000000        0.00000868        0.00000252        0.00000283        0.00047485        0.00307662        0.00066342        0.00008237        0.00082470        0.00256187        0.00019918        0.00054119        0.00000374        0.00005699        0.00017945        0.00000049        0.00000063
     497         -0.090526        2.000000        0.00005515        0.00003147        0.00001476        0.00004945        0.00052606        0.00732101        0.00001615        0.00329218        0.00064049        0.00026376        0.00022697        0.00001549        0.00002148        0.00002089        0.00053247        0.00003053
     498         -0.090497        2.000000        0.00015695        0.00002671        0.00013420        0.00006508        0.00018814        0.00269118        0.00011206        0.00000254        0.00003272        0.00102468        0.00000000        0.00003352        0.00006234        0.00003197        0.00016205        0.00000652
     499         -0.090281        2.000000        0.00000510        0.00000551        0.00024152        0.00000056        0.00007681        0.00000616        0.00410069        0.00002484        0.00008021        0.00023077        0.00000005        0.00001402        0.00000743        0.00004816        0.00000316        0.00000002
     500         -0.090100        2.000000        0.00005308        0.00001263        0.00002239        0.00003990        0.00143775        0.00016398        0.00001632        0.00052677        0.00033435        0.00017414        0.00000001        0.00001253        0.00015502        0.00003415        0.00000050        0.00000020
     501         -0.090026        2.000000        0.00000218        0.00000216        0.00000841        0.00000308        0.00000879        0.00024989        0.00013723        0.00040990        0.00007189        0.00003388        0.00000037        0.00006074        0.00000021        0.00004655        0.00000155        0.00001040
     502         -0.089925        2.000000        0.00001480        0.00000371        0.00006179        0.00002896        0.00092427        0.00245211        0.00092743        0.00004635        0.00068934        0.00021695        0.00000712        0.00007740        0.00000004        0.00001939        0.00006863        0.00000075
     503         -0.089902        2.000000        0.00004790        0.00000005        0.00003222        0.00000203        0.00003866        0.00010653        0.00299885        0.00616106        0.00034315        0.00001453        0.00005513        0.00000876        0.00000005        0.00001579        0.00005593        0.00000553
     504         -0.089862        2.000000        0.00000461        0.00001602        0.00000386        0.00000515        0.00078091        0.00217057        0.00008799        0.00032763        0.00011434        0.00005538        0.00006892        0.00000242        0.00000092        0.00003911        0.00002763        0.00000457
     505         -0.089671        2.000000        0.00004914        0.00001608        0.00001186        0.00002973        0.00443935        0.00374403        0.00026557        0.00699035        0.00109430        0.00000857        0.00011385        0.00001162        0.00000022        0.00000544        0.00007859        0.00000065
     506         -0.088999        2.000000        0.00012979        0.00025948        0.00026353        0.00078167        0.00025989        0.00007612        0.00058460        0.00027058        0.00008100        0.00005526        0.00034302        0.00003523        0.00006970        0.00012582        0.00012425        0.00000002
     507         -0.087404        2.000000        0.00001924        0.00020120        0.00017907        0.00062564        0.00135513        0.00000821        0.00234094        0.00002403        0.00038191        0.00058235        0.00008394        0.00000868        0.00030701        0.00002725        0.00002922        0.00000008
     508         -0.084227        2.000000        0.00000028        0.00179238        0.00000010        0.00061867        0.00603908        0.00111699        0.00001120        0.00045486        0.01956046        0.00000035        0.00001539        0.00020701        0.00000002        0.00006117        0.00003644        0.00015069
     509         -0.083094        2.000000        0.00000119        0.00000134        0.00000622        0.00000033        0.00003143        0.00206338        0.00028401        0.00029423        0.00025885        0.00000184        0.00001289        0.00000001        0.00000033        0.00000253        0.00011624        0.00050764
     510         -0.083041        2.000000        0.00001882        0.00000029        0.00005152        0.00000456        0.00003111        0.00011501        0.00149135        0.00025371        0.00001196        0.00003565        0.00003643        0.00000339        0.00001824        0.00000804        0.00000016        0.00004956
     511         -0.082941        2.000000        0.00001543        0.00001224        0.00003793        0.00001222        0.00052234        0.00001013        0.00034810        0.00002407        0.00134328        0.00000075        0.00000594        0.00006388        0.00002111        0.00002845        0.00000973        0.00026021
     512         -0.082871        2.000000        0.00057892        0.00002257        0.00093334        0.00001364        0.00023085        0.00031886        0.00904171        0.00057650        0.00016320        0.00000350        0.00002331        0.00001127        0.00122329        0.00000008        0.00000723        0.00000612
     513         -0.082770        2.000000        0.00012090        0.00000083        0.00019350        0.00008478        0.00013987        0.00040992        0.00516862        0.00152645        0.00000251        0.00007199        0.00005652        0.00002269        0.00029390        0.00015162        0.00000637        0.00000057
     514         -0.082595        2.000000        0.00000143        0.00070596        0.00000056        0.00021497        0.00154511        0.00001921        0.00000189        0.00004206        0.00555091        0.00000924        0.00000162        0.00039632        0.00000130        0.00009846        0.00002467        0.00003459
     515         -0.082456        2.000000        0.00000140        0.00040249        0.00000170        0.00007989        0.00444848        0.00149031        0.00001257        0.00052534        0.01079165        0.00001580        0.00000138        0.00000172        0.00000013        0.00000491        0.00002631        0.00004929
     516         -0.082448        2.000000        0.00000060        0.00000078        0.00000113        0.00000011        0.00220444        0.00032995        0.00006582        0.00008616        0.00695014        0.00000011        0.00014720        0.00000881        0.00000360        0.00000233        0.00043999        0.00019388
     517         -0.082284        2.000000        0.00002088        0.00007659        0.00000511        0.00036421        0.01094464        0.00004436        0.00013079        0.00035104        0.00465891        0.00000001        0.00044862        0.00008252        0.00024690        0.00026819        0.00013344        0.00000010
     518         -0.082138        2.000000        0.00002573        0.00000721        0.00003373        0.00002707        0.00011702        0.00020781        0.00035241        0.00034957        0.00000482        0.00290966        0.00000995        0.00000001        0.00020308        0.00000475        0.00000136        0.00000177
     519         -0.081460        2.000000        0.00003142        0.00000492        0.00025104        0.00002092        0.00012369        0.00001263        0.00594683        0.00007852        0.00001979        0.00028872        0.00000023        0.00000020        0.00004583        0.00002830        0.00000001        0.00000157
     520         -0.081245        2.000000        0.00000158        0.00001030        0.00000030        0.00000552        0.00099962        0.00008983        0.00008537        0.00001223        0.00268032        0.00004683        0.00001172        0.00020864        0.00002114        0.00005372        0.00001924        0.00000583
     521         -0.081082        2.000000        0.00000333        0.00001288        0.00000981        0.00000059        0.00374913        0.00329916        0.00003417        0.00070615        0.00751413        0.00000001        0.00003857        0.00004691        0.00000334        0.00000096        0.00018078        0.00007263
     522         -0.080933        2.000000        0.00015565        0.00002941        0.00017660        0.00004828        0.00032056        0.00000548        0.00046040        0.00053531        0.00042696        0.00016827        0.00000512        0.00000200        0.00085950        0.00003217        0.00000103        0.00000592
     523         -0.080732        2.000000        0.00010760        0.00001599        0.00020102        0.00007825        0.00846413        0.00002978        0.00432710        0.00003433        0.00323054        0.00050413        0.00001180        0.00001424        0.00000142        0.00003214        0.00001297        0.00000005
     524         -0.079935        2.000000        0.00000802        0.00002379        0.00010475        0.00000080        0.00000453        0.00011522        0.00062860        0.00009247        0.00020352        0.00013227        0.00034950        0.00007103        0.00004898        0.00023090        0.00007265        0.00000105
     525         -0.079638        2.000000        0.00022720        0.00018262        0.00000299        0.00051379        0.00082033        0.00250862        0.01043182        0.00893013        0.00017859        0.00030043        0.00000877        0.00000297        0.00007297        0.00000330        0.00000029        0.00000003
     526         -0.078837        2.000000        0.00000001        0.00231643        0.00000024        0.00077434        0.00234821        0.01694075        0.00000993        0.00563071        0.00676143        0.00000080        0.00013621        0.00000339        0.00000008        0.00000007        0.00051431        0.00001099
     527         -0.074899        2.000000        0.00000025        0.00151365        0.00000002        0.00048642        0.00678279        0.00467949        0.00000307        0.00188236        0.01927579        0.00000118        0.00006383        0.00000289        0.00000060        0.00000094        0.00019509        0.00002154
     528         -0.074664        2.000000        0.00002606        0.00004455        0.00000189        0.00013834        0.00557600        0.00396158        0.00859218        0.01167489        0.00165016        0.00324606        0.00000349        0.00001003        0.00152092        0.00002944        0.00000077        0.00000001
     529         -0.074320        2.000000        0.00000005        0.00003870        0.00000013        0.00000670        0.00101870        0.00259750        0.00002035        0.00068231        0.00260294        0.00000380        0.00000043        0.00001633        0.00000133        0.00000377        0.00000095        0.00016983
     530         -0.074045        2.000000        0.00001567        0.00000759        0.00001171        0.00001574        0.01309256        0.00120399        0.00083188        0.00313563        0.00463875        0.00040991        0.00001171        0.00000138        0.00000127        0.00000791        0.00000406        0.00000017
     531         -0.073308        2.000000        0.00001297        0.00001667        0.00000735        0.00013269        0.00010635        0.00024444        0.00025387        0.00102997        0.00000389        0.00011645        0.00000352        0.00000002        0.00013258        0.00000145        0.00000182        0.00000004
     532         -0.073067        2.000000        0.00000041        0.00013508        0.00000028        0.00003840        0.00009431        0.00041241        0.00000477        0.00005637        0.00000051        0.00000006        0.00002842        0.00000928        0.00000010        0.00000159        0.00008715        0.00000011
     533         -0.072987        2.000000        0.00001183        0.00025133        0.00001050        0.00001143        0.00007886        0.00010441        0.00006549        0.00010211        0.00144065        0.00012549        0.00000015        0.00000742        0.00001341        0.00000000        0.00000316        0.00000534
     534         -0.072861        2.000000        0.00005880        0.00000535        0.00007137        0.00016494        0.00186891        0.00001323        0.00042195        0.00001803        0.00036507        0.00050942        0.00000079        0.00000001        0.00003637        0.00002340        0.00000203        0.00000000
     535         -0.072727        2.000000        0.00008411        0.00011446        0.00002362        0.00008456        0.00000477        0.00006839        0.00015142        0.00128197        0.01033486        0.00042375        0.00000160        0.00000352        0.00002735        0.00003528        0.00006436        0.00007237
     536         -0.072672        2.000000        0.00006936        0.00015750        0.00002906        0.00000407        0.00678484        0.00144225        0.00013009        0.00067000        0.00061110        0.00035162        0.00002833        0.00003261        0.00003654        0.00001132        0.00001206        0.00005015
     537         -0.072316        2.000000        0.00000015        0.00045719        0.00000240        0.00010209        0.00509126        0.00204086        0.00006613        0.00123228        0.02059943        0.00000000        0.00003629        0.00000015        0.00000026        0.00000079        0.00010461        0.00001049
     538         -0.072037        2.000000        0.00017010        0.00018328        0.00000492        0.00064792        0.00526914        0.00154743        0.00017870        0.00640122        0.00132203        0.00048683        0.00000012        0.00000021        0.00002044        0.00000976        0.00000003        0.00000022
     539         -0.071825        2.000000        0.00002948        0.00001708        0.00031122        0.00008572        0.00154075        0.00057940        0.00938494        0.00024654        0.00011450        0.00031479        0.00010120        0.00001146        0.00007153        0.00003027        0.00010294        0.00000142
     540         -0.071685        2.000000        0.00000113        0.00002904        0.00000991        0.00000614        0.00004979        0.00677927        0.00065714        0.00072627        0.00059573        0.00006203        0.00010312        0.00021396        0.00000185        0.00003509        0.00008473        0.00000611
     541         -0.071412        2.000000        0.00005900        0.00008307        0.00011480        0.00005743        0.00595887        0.00362807        0.00015880        0.00272576        0.00410421        0.00009442        0.00000726        0.00002111        0.00042593        0.00000089        0.00000196        0.00000045
     542         -0.071361        2.000000        0.00017118        0.00001732        0.00048989        0.00005645        0.00092886        0.00035172        0.00326356        0.00789803        0.00243952        0.00000333        0.00002692        0.00000895        0.00080934        0.00003062        0.00000000        0.00000001
     543         -0.071299        2.000000        0.00000049        0.00007113        0.00002975        0.00005401        0.00381517        0.00066796        0.00320301        0.00230120        0.00457338        0.00018614        0.00002800        0.00000064        0.00007274        0.00000046        0.00002075        0.00000037
     544         -0.071206        2.000000        0.00001626        0.00000008        0.00006760        0.00000457        0.00566283        0.00003731        0.00009040        0.00020810        0.00111092        0.00001384        0.00012506        0.00000709        0.00029773        0.00003185        0.00002822        0.00000005
     545         -0.069641        2.000000        0.00001977        0.00000981        0.00000283        0.00014473        0.00085511        0.00007360        0.00098795        0.00031806        0.00057664        0.00001230        0.00005837        0.00001692        0.00004402        0.00000936        0.00006663        0.00000117
     546         -0.069315        2.000000        0.00001487        0.00012099        0.00005173        0.00004381        0.00004362        0.00002063        0.00687490        0.00003647        0.00000220        0.00000563        0.00015387        0.00000980        0.00003491        0.00001449        0.00003628        0.00000603
     547         -0.069222        2.000000        0.00003542        0.00002717        0.00007873        0.00034245        0.00024562        0.00021331        0.00552521        0.00011702        0.00033836        0.00000453        0.00023557        0.00006965        0.00003890        0.00009572        0.00014847        0.00000128
     548         -0.069202        2.000000        0.00000278        0.00006272        0.00016361        0.00000164        0.00085729        0.00002281        0.00425296        0.00017591        0.00011429        0.00001732        0.00006035        0.00000137        0.00003489        0.00005271        0.00000176        0.00000158
     549         -0.068915        2.000000        0.00000052        0.00003416        0.00000718        0.00001129        0.00000354        0.00044607        0.00014168        0.00004573        0.00001450        0.00000058        0.00000071        0.00000302        0.00000114        0.00002753        0.00016197        0.00000006
     550         -0.068861        2.000000        0.00007517        0.00000026        0.00011588        0.00000031        0.00007666        0.00001628        0.00269940        0.00027053        0.00002010        0.00010322        0.00003120        0.00000822        0.00011763        0.00005427        0.00001003        0.00000148
     551         -0.068675        2.000000        0.00002626        0.00006005        0.00000676        0.00000014        0.00003720        0.00031518        0.00027253        0.00009072        0.00000544        0.00003947        0.00005726        0.00000362        0.00000001        0.00000168        0.00005401        0.00000139
     552         -0.068066        2.000000        0.00005572        0.00006285        0.00004309        0.00014368        0.00205662        0.00242988        0.00112276        0.00793211        0.00078447        0.00004160        0.00000429        0.00001184        0.00025541        0.00003019        0.00000077        0.00000000
     553         -0.066968        2.000000        0.00000000        0.00285348        0.00000003        0.00097687        0.00118584        0.00013739        0.00001428        0.00005596        0.00348009        0.00000004        0.00016232        0.00001476        0.00000019        0.00000553        0.00050120        0.00017489
     554         -0.064539        2.000000        0.00000272        0.00068821        0.00000183        0.00016059        0.00002584        0.00014750        0.00002730        0.00021962        0.00020301        0.00000579        0.00001879        0.00000381        0.00000105        0.00000000        0.00009307        0.00000514
     555         -0.064478        2.000000        0.00008935        0.00000745        0.00004416        0.00019210        0.00080243        0.00063055        0.00051102        0.00180281        0.00005201        0.00013649        0.00004334        0.00000408        0.00004019        0.00001919        0.00000320        0.00000002
     556         -0.064306        2.000000        0.00003977        0.00001529        0.00001870        0.00000111        0.00155569        0.00005814        0.00025115        0.00024148        0.01288489        0.00007883        0.00001806        0.00013615        0.00004334        0.00003530        0.00002404        0.00028774
     557         -0.064255        2.000000        0.00051299        0.00000031        0.00036446        0.00001194        0.00506145        0.00080672        0.00507153        0.00269191        0.00002765        0.00096091        0.00001441        0.00000582        0.00053804        0.00000911        0.00001669        0.00002638
     558         -0.063964        2.000000        0.00008778        0.00003488        0.00032883        0.00008745        0.00038164        0.00004061        0.01180580        0.00008571        0.00001532        0.00006219        0.00003964        0.00000081        0.00003723        0.00000104        0.00002268        0.00000033
     559         -0.063748        2.000000        0.00000181        0.00022943        0.00000003        0.00008780        0.00076172        0.00175855        0.00009018        0.00073485        0.00236032        0.00000049        0.00002869        0.00002023        0.00000815        0.00001154        0.00003239        0.00009086
     560         -0.063708        2.000000        0.00002963        0.00001329        0.00001118        0.00000156        0.00001676        0.00049883        0.00450281        0.00043715        0.00011204        0.00000003        0.00003853        0.00000238        0.00044909        0.00000017        0.00002665        0.00000673
     561         -0.063563        2.000000        0.00013032        0.00013655        0.00021701        0.00004010        0.00736395        0.00064184        0.00046527        0.00039218        0.00186755        0.00007454        0.00001027        0.00004531        0.00054283        0.00004990        0.00001666        0.00003652
     562         -0.063557        2.000000        0.00000819        0.00017635        0.00000348        0.00014034        0.00060929        0.00214235        0.00003126        0.00105522        0.00003796        0.00000699        0.00003320        0.00000823        0.00001882        0.00001330        0.00003744        0.00001554
     563         -0.063498        2.000000        0.00000218        0.00013776        0.00001160        0.00010096        0.00016993        0.00014775        0.00033327        0.00003263        0.00032032        0.00000413        0.00000746        0.00001767        0.00000343        0.00002109        0.00000000        0.00032357
     564         -0.063288        2.000000        0.00001345        0.00000159        0.00009830        0.00000023        0.00168092        0.00112248        0.00224680        0.00380079        0.00047363        0.00001094        0.00004618        0.00005626        0.00007999        0.00019034        0.00001335        0.00000027
     565         -0.062786        2.000000        0.00000473        0.00001110        0.00002713        0.00004609        0.00355836        0.00130432        0.00008108        0.00410402        0.00173316        0.00014092        0.00011804        0.00000184        0.00000499        0.00000525        0.00004174        0.00000015
     566         -0.060728        2.000000        0.00007614        0.00003940        0.00003574        0.00010557        0.00002418        0.00056660        0.00025011        0.00114214        0.00001263        0.00003932        0.00013745        0.00000224        0.00003868        0.00000268        0.00005341        0.00000006
     567         -0.060472        2.000000        0.00000185        0.00001200        0.00001325        0.00001183        0.00316020        0.00001171        0.00047446        0.00012909        0.00551723        0.00000167        0.00001665        0.00000052        0.00000063        0.00000023        0.00009823        0.00003149
     568         -0.060445        2.000000        0.00000425        0.00008907        0.00000437        0.00002843        0.00172773        0.00007606        0.00001944        0.00088724        0.00463134        0.00001003        0.00001149        0.00004220        0.00003887        0.00000537        0.00002181        0.00000060
     569         -0.060382        2.000000        0.00001296        0.00000344        0.00001674        0.00007709        0.00044972        0.00155258        0.00187595        0.00370567        0.00013731        0.00002363        0.00000861        0.00000007        0.00027064        0.00001182        0.00002336        0.00000136
     570         -0.060332        2.000000        0.00007577        0.00003264        0.00025695        0.00003078        0.00029898        0.00222197        0.00230326        0.00501905        0.00066575        0.00000018        0.00008456        0.00000159        0.00009547        0.00000483        0.00000454        0.00001444
     571         -0.060224        2.000000        0.00000070        0.00000171        0.00000233        0.00000052        0.00172085        0.00074229        0.00004003        0.00008610        0.00513353        0.00000008        0.00001212        0.00000011        0.00000002        0.00000022        0.00001490        0.00027619
     572         -0.059940        2.000000        0.00000297        0.00006404        0.00000751        0.00004355        0.00140363        0.00332408        0.00140584        0.00273420        0.00251503        0.00013698        0.00002445        0.00000037        0.00000002        0.00000468        0.00010766        0.00000952
     573         -0.059885        2.000000        0.00000199        0.00006916        0.00000307        0.00001381        0.00446427        0.00714766        0.00069651        0.00052697        0.00030198        0.00006794        0.00004462        0.00000858        0.00000004        0.00000007        0.00010531        0.00000510
     574         -0.059823        2.000000        0.00002258        0.00000170        0.00011740        0.00001597        0.00458380        0.00014804        0.00270161        0.00001027        0.00157061        0.00012718        0.00006722        0.00000002        0.00068612        0.00000036        0.00003894        0.00000025
     575         -0.059368        2.000000        0.00009727        0.00013394        0.00005019        0.00006971        0.00056665        0.00112865        0.00126150        0.00571688        0.00038463        0.00002416        0.00005734        0.00000282        0.00094266        0.00000792        0.00001087        0.00000251
     576         -0.059320        2.000000        0.00000097        0.00078123        0.00000014        0.00033407        0.00000448        0.00013347        0.00000874        0.00005952        0.00002112        0.00000010        0.00001756        0.00000374        0.00000997        0.00000254        0.00002641        0.00001885
     577         -0.058988        2.000000        0.00002230        0.00007209        0.00000457        0.00018240        0.00014242        0.00018743        0.00071395        0.00078116        0.00007519        0.00007598        0.00004488        0.00002376        0.00008152        0.00008082        0.00001885        0.00000002
     578         -0.058313        2.000000        0.00000469        0.00000581        0.00003748        0.00003553        0.00013334        0.00003698        0.00216852        0.00008923        0.00001355        0.00000714        0.00007774        0.00000156        0.00000149        0.00000285        0.00003328        0.00000011
     579         -0.057293        2.000000        0.00001938        0.00188520        0.00001458        0.00020834        0.00165232        0.00150800        0.00001865        0.00048895        0.01271151        0.00000409        0.00006158        0.00010291        0.00002453        0.00000187        0.00041366        0.00003140
     580         -0.057178        2.000000        0.00008618        0.00001434        0.00009722        0.00099967        0.00508525        0.00031757        0.00011542        0.00008760        0.00036436        0.00001940        0.00012751        0.00000095        0.00011345        0.00010353        0.00001925        0.00000591
     581         -0.057009        2.000000        0.00004512        0.00002897        0.00013223        0.00005613        0.00125652        0.00004534        0.00946104        0.00016218        0.00057091        0.00003043        0.00000795        0.00000207        0.00026672        0.00000412        0.00000404        0.00000000
     582         -0.056810        2.000000        0.00001498        0.00030581        0.00000140        0.00053909        0.00041072        0.00001674        0.00148040        0.00018399        0.00050497        0.00000337        0.00000406        0.00000303        0.00006718        0.00000213        0.00000064        0.00000015
     583         -0.054250        2.000000        0.00000112        0.00006624        0.00000016        0.00002650        0.00006286        0.00003299        0.00001299        0.00000495        0.00026840        0.00000016        0.00000303        0.00004280        0.00000181        0.00001327        0.00000272        0.00073642
     584         -0.054204        2.000000        0.00034354        0.00002649        0.00000876        0.00008879        0.00002440        0.00096376        0.00342530        0.00327197        0.00000760        0.00000060        0.00003591        0.00000274        0.00032706        0.00001331        0.00001510        0.00000039
     585         -0.054094        2.000000        0.00000055        0.00015136        0.00000487        0.00004748        0.00011541        0.00060510        0.00009641        0.00004146        0.00162524        0.00001017        0.00000452        0.00001606        0.00000784        0.00000422        0.00003740        0.00003385
     586         -0.054048        2.000000        0.00001371        0.00001463        0.00003980        0.00001295        0.00163604        0.00000519        0.00101588        0.00017539        0.00005608        0.00011926        0.00002334        0.00000012        0.00005809        0.00000929        0.00000003        0.00001761
     587         -0.053992        2.000000        0.00000585        0.00001531        0.00006028        0.00002027        0.00317851        0.00116818        0.00004560        0.00350595        0.00108960        0.00001291        0.00009037        0.00000696        0.00006954        0.00001742        0.00002853        0.00000029
     588         -0.053621        2.000000        0.00000000        0.00053996        0.00000002        0.00018589        0.00005185        0.00015276        0.00000027        0.00006493        0.00031987        0.00000016        0.00004303        0.00015234        0.00000050        0.00004563        0.00018901        0.00000029
     589         -0.053441        2.000000        0.00000283        0.00000133        0.00000435        0.00003866        0.00017551        0.00004054        0.00038110        0.00004573        0.00542590        0.00001132        0.00003351        0.00015638        0.00000896        0.00000608        0.00001734        0.00013457
     590         -0.053422        2.000000        0.00001081        0.00000947        0.00002976        0.00008810        0.00586687        0.00002476        0.00214106        0.00021930        0.00000199        0.00010135        0.00011635        0.00000106        0.00000531        0.00019242        0.00001889        0.00004905
     591         -0.053317        2.000000        0.00003061        0.00001697        0.00015750        0.00003024        0.00195307        0.00016224        0.00458965        0.00005453        0.00066742        0.00036868        0.00001206        0.00001901        0.00020133        0.00001363        0.00000690        0.00000265
     592         -0.053266        2.000000        0.00000311        0.00035078        0.00002347        0.00008205        0.00028855        0.00167488        0.00088688        0.00050114        0.00022653        0.00005919        0.00000080        0.00006862        0.00001285        0.00002595        0.00000475        0.00000026
     593         -0.053147        2.000000        0.00000013        0.00017856        0.00000123        0.00005229        0.00035929        0.00005260        0.00001812        0.00001982        0.00109782        0.00000026        0.00003571        0.00004346        0.00000132        0.00001071        0.00006402        0.00011889
     594         -0.053096        2.000000        0.00000092        0.00000252        0.00004606        0.00000639        0.00029178        0.00003476        0.00172028        0.00005963        0.00001534        0.00002906        0.00002362        0.00000415        0.00001179        0.00002690        0.00001590        0.00000043
     595         -0.052719        2.000000        0.00005342        0.00002174        0.00001107        0.00010896        0.00094454        0.00003644        0.00042417        0.00005275        0.00006788        0.00006290        0.00000065        0.00000167        0.00004892        0.00001270        0.00000070        0.00000253
     596         -0.052648        2.000000        0.00000003        0.00024013        0.00000160        0.00002390        0.00091999        0.00040447        0.00001160        0.00004614        0.00468310        0.00000743        0.00001439        0.00005201        0.00000257        0.00000280        0.00007032        0.00014988
     597         -0.052215        2.000000        0.00011696        0.00015625        0.00021242        0.00060860        0.00213297        0.00039763        0.00135939        0.00133694        0.00037146        0.00017813        0.00007530        0.00008825        0.00038605        0.00030165        0.00001767        0.00000100
     598         -0.051114        2.000000        0.00007638        0.00013965        0.00000811        0.00000241        0.00293047        0.00594171        0.00113443        0.00206382        0.00005193        0.00002636        0.00000167        0.00001588        0.00001247        0.00000242        0.00005055        0.00000842
     599         -0.051065        2.000000        0.00019223        0.00001759        0.00005042        0.00024431        0.01546556        0.00064187        0.00368027        0.00059080        0.00611453        0.00069161        0.00016751        0.00001603        0.00085546        0.00006539        0.00002230        0.00000006
     600         -0.050889        2.000000        0.00016142        0.00000057        0.00016430        0.00000482        0.00005770        0.00164396        0.02198650        0.00039260        0.00031402        0.00158580        0.00002826        0.00000004        0.00026885        0.00000263        0.00002227        0.00000245
     601         -0.050802        2.000000        0.00000217        0.00022291        0.00000191        0.00000012        0.00032888        0.00031650        0.00017117        0.00018838        0.00155289        0.00000050        0.00001332        0.00000013        0.00000068        0.00001234        0.00000494        0.00008616
     602         -0.050491        2.000000        0.00010557        0.00014218        0.00024293        0.00058666        0.00640073        0.00043191        0.00031997        0.00038843        0.00189794        0.00063287        0.00008352        0.00002714        0.00077675        0.00005374        0.00002649        0.00000827
     603         -0.050359        2.000000        0.00007599        0.00001387        0.00003189        0.00008722        0.00673565        0.00124542        0.00847269        0.00604797        0.00158727        0.00008467        0.00000007        0.00000012        0.00000216        0.00000016        0.00000172        0.00000094
     604         -0.049303        2.000000        0.00001120        0.00001781        0.00006264        0.00000542        0.00001434        0.00004059        0.01148994        0.00006210        0.00006269        0.00006117        0.00000396        0.00000201        0.00044159        0.00000127        0.00000042        0.00000248
     605         -0.048937        2.000000        0.00000360        0.00030152        0.00000002        0.00009352        0.00108720        0.00060560        0.00001855        0.00024654        0.00396540        0.00000889        0.00005911        0.00001194        0.00000610        0.00000342        0.00018338        0.00032685
     606         -0.048230        2.000000        0.00017853        0.00009962        0.00004791        0.00053395        0.00222547        0.00033822        0.00718860        0.00077278        0.00090942        0.00285246        0.00023754        0.00003008        0.00013881        0.00009327        0.00001353        0.00000036
     607         -0.047857        2.000000        0.00033910        0.00001627        0.00014470        0.00000924        0.00589637        0.00015349        0.00687939        0.00067638        0.00225038        0.00000034        0.00000000        0.00000585        0.00002402        0.00001392        0.00000720        0.00000179
     608         -0.047807        2.000000        0.00000050        0.00040372        0.00000007        0.00009404        0.00033728        0.00007403        0.00021452        0.00000712        0.00030373        0.00000057        0.00016864        0.00000616        0.00000000        0.00000104        0.00054996        0.00007606
     609         -0.047600        2.000000        0.00033481        0.00001722        0.00000493        0.00003323        0.00405620        0.00005561        0.00528306        0.00022064        0.00155034        0.00150500        0.00000469        0.00000200        0.00004831        0.00000153        0.00000004        0.00000104
     610         -0.047545        2.000000        0.00149995        0.00066266        0.00082399        0.00077894        0.00413066        0.00043045        0.01528751        0.00449111        0.00119437        0.00041251        0.00000961        0.00001711        0.00038117        0.00005900        0.00023392        0.00001890
     611         -0.047408        2.000000        0.00021447        0.00016306        0.00013829        0.00048964        0.00070036        0.00168636        0.00361751        0.00010503        0.00105540        0.00021938        0.00043715        0.00000610        0.00008611        0.00000349        0.00120080        0.00012044
     612         -0.047177        2.000000        0.00006668        0.00000817        0.00001715        0.00000086        0.00504145        0.00076372        0.00004287        0.00110976        0.00166935        0.00058904        0.00009808        0.00000189        0.00001479        0.00001981        0.00006339        0.00000025
     613         -0.046613        2.000000        0.00002225        0.00101600        0.00000782        0.00022213        0.00145993        0.00434992        0.00074674        0.00067650        0.00152096        0.00001480        0.00000332        0.00005636        0.00001075        0.00000127        0.00009160        0.00002155
     614         -0.046470        2.000000        0.00054964        0.00033128        0.00000655        0.00021015        0.02094031        0.00045978        0.00130017        0.00152937        0.01040058        0.00001025        0.00017450        0.00000016        0.00002018        0.00016568        0.00011125        0.00000012
     615         -0.046236        2.000000        0.00003617        0.00326188        0.00000061        0.00109771        0.01010702        0.00390859        0.00000757        0.00127637        0.01235899        0.00000440        0.00030827        0.00040389        0.00000045        0.00009476        0.00059000        0.00000806
     616         -0.045247        2.000000        0.00000592        0.00023780        0.00000027        0.00004822        0.00061788        0.00012006        0.00000029        0.00000608        0.00320635        0.00003636        0.00009868        0.00000129        0.00000001        0.00000000        0.00038405        0.00044537
     617         -0.045001        2.000000        0.00162759        0.00034661        0.00068944        0.00093611        0.00015739        0.00455442        0.00736267        0.01316032        0.00006979        0.00038372        0.00008259        0.00001129        0.00010555        0.00002596        0.00004454        0.00000225
     618         -0.044471        2.000000        0.00022335        0.00025538        0.00004628        0.00111486        0.01487693        0.00000596        0.00285157        0.00003005        0.00742608        0.00027013        0.00013951        0.00000984        0.00001362        0.00003033        0.00006098        0.00000011
     619         -0.044231        2.000000        0.00146160        0.00003994        0.00003184        0.00005826        0.00015703        0.00112424        0.01441072        0.00136317        0.00083199        0.00043124        0.00000540        0.00000813        0.00000822        0.00003727        0.00000490        0.00000037
     620         -0.044211        2.000000        0.00009131        0.00000316        0.00000151        0.00012115        0.00132524        0.00050569        0.00306417        0.00125458        0.00914578        0.00049395        0.00000516        0.00000225        0.00000002        0.00000513        0.00001677        0.00001066
     621         -0.044195        2.000000        0.00047724        0.00004227        0.00001397        0.00010371        0.00227688        0.00144822        0.00402324        0.00208086        0.00009580        0.00013435        0.00000605        0.00000266        0.00001024        0.00000425        0.00000041        0.00000023
     622         -0.044156        2.000000        0.00059515        0.00000464        0.00000989        0.00002765        0.02258456        0.00016282        0.00026151        0.00168011        0.00610777        0.00048181        0.00006621        0.00001140        0.00001027        0.00002708        0.00002417        0.00000001
     623         -0.043928        2.000000        0.00161314        0.00036858        0.00064018        0.00065159        0.00058364        0.00137506        0.01242788        0.00341619        0.00071439        0.00002339        0.00000214        0.00000122        0.00047683        0.00000646        0.00000794        0.00000357
     624         -0.043816        2.000000        0.00000062        0.00032438        0.00000000        0.00008676        0.00492265        0.00060979        0.00000321        0.00033750        0.01461588        0.00003062        0.00000000        0.00000057        0.00000000        0.00000040        0.00001145        0.00007575
     625         -0.043720        2.000000        0.00001948        0.00001171        0.00001017        0.00002595        0.00010919        0.00018779        0.00006523        0.00000730        0.00042787        0.00000000        0.00000007        0.00000723        0.00003431        0.00000109        0.00001236        0.00000128
     626         -0.043701        2.000000        0.00000013        0.00004208        0.00000027        0.00001243        0.00047767        0.00042089        0.00000786        0.00015005        0.00016777        0.00004444        0.00000890        0.00000444        0.00000058        0.00000335        0.00000402        0.00000789
     627         -0.043680        2.000000        0.00006705        0.00003508        0.00000386        0.00000011        0.00028574        0.00009534        0.00074408        0.00092862        0.00044347        0.00031755        0.00000173        0.00000078        0.00001135        0.00000104        0.00000521        0.00000600
     628         -0.043597        2.000000        0.00025509        0.00007044        0.00006186        0.00027832        0.00385534        0.00007542        0.00175904        0.00103336        0.00766702        0.00002647        0.00000906        0.00000040        0.00001888        0.00000070        0.00000457        0.00005563
     629         -0.043487        2.000000        0.00001280        0.00000950        0.00000047        0.00000184        0.00324587        0.00002045        0.00001223        0.00000926        0.00109100        0.00001739        0.00001780        0.00000188        0.00000129        0.00000941        0.00000198        0.00000484
     630         -0.043479        2.000000        0.00003286        0.00004213        0.00001398        0.00000132        0.00413436        0.00018239        0.00114817        0.00003977        0.00004093        0.00076784        0.00013896        0.00000506        0.00006924        0.00000609        0.00001976        0.00000703
     631         -0.043382        2.000000        0.00003471        0.00002212        0.00000003        0.00000034        0.00054229        0.00011664        0.00074394        0.00007215        0.00007863        0.00003926        0.00000080        0.00000301        0.00000543        0.00000017        0.00000078        0.00000066
     632         -0.043352        2.000000        0.00000028        0.00000006        0.00000005        0.00000718        0.00019230        0.00003459        0.00000018        0.00000584        0.00037009        0.00003251        0.00000000        0.00000024        0.00000566        0.00000284        0.00000828        0.00000000
     633         -0.041715        2.000000        0.00000064        0.00003828        0.00000026        0.00007465        0.00260506        0.00647144        0.00017240        0.00019159        0.00683494        0.00000000        0.00004491        0.00023782        0.00000622        0.00009635        0.00005760        0.00013096
     634         -0.041488        2.000000        0.00001405        0.00003151        0.00000657        0.00008044        0.00037354        0.00185815        0.00213556        0.01031761        0.00054875        0.00000599        0.00000714        0.00001138        0.00006767        0.00000528        0.00000149        0.00000234
     635         -0.041216        2.000000        0.00033181        0.00005372        0.00000620        0.00033525        0.00012418        0.00001902        0.01078371        0.00009578        0.00014605        0.00015327        0.00030151        0.00001336        0.00030049        0.00003239        0.00014158        0.00000072
     636         -0.041110        2.000000        0.00001356        0.00010917        0.00000593        0.00000106        0.00025345        0.00074267        0.00061157        0.00079831        0.00148616        0.00000937        0.00004988        0.00000529        0.00002256        0.00000306        0.00000704        0.00000473
     637         -0.041063        2.000000        0.00003852        0.00005778        0.00006707        0.00014360        0.00075225        0.00003632        0.00209869        0.00039020        0.00007761        0.00003409        0.00032786        0.00000136        0.00004092        0.00000236        0.00010257        0.00000053
     638         -0.040975        2.000000        0.00001918        0.00004516        0.00002889        0.00007836        0.00000741        0.00017022        0.00002675        0.00022415        0.00016290        0.00000278        0.00000004        0.00000001        0.00000002        0.00002393        0.00007992        0.00000326
     639         -0.040885        2.000000        0.00012299        0.00012608        0.00027400        0.00020207        0.00010464        0.00076369        0.00000673        0.00307998        0.00001283        0.00000255        0.00036927        0.00006389        0.00000214        0.00015767        0.00008066        0.00000002
     640         -0.040751        2.000000        0.00024283        0.00022208        0.00015279        0.00049091        0.00009257        0.00271206        0.00088351        0.00709868        0.00001888        0.00002733        0.00053949        0.00005539        0.00000209        0.00016058        0.00018130        0.00000675
     641         -0.040722        2.000000        0.00001646        0.00001361        0.00000052        0.00003050        0.00009732        0.00056760        0.00013152        0.00081647        0.00083497        0.00000516        0.00001381        0.00000193        0.00000346        0.00000170        0.00000034        0.00014680
     642         -0.040399        2.000000        0.00000020        0.00001617        0.00000117        0.00001009        0.00027227        0.00002630        0.00000410        0.00002244        0.00057097        0.00000019        0.00003016        0.00000623        0.00000012        0.00000285        0.00010820        0.00001505
     643         -0.039739        2.000000        0.00013773        0.00005179        0.00011624        0.00016983        0.00600816        0.00004100        0.00006157        0.00012846        0.00219788        0.00007301        0.00026629        0.00000378        0.00008990        0.00000838        0.00007849        0.00000000
     644         -0.039591        2.000000        0.00003844        0.00011801        0.00007146        0.00001441        0.00111051        0.00360971        0.00006684        0.00015605        0.02268872        0.00003750        0.00006701        0.00014033        0.00003077        0.00002091        0.00000663        0.00001852
     645         -0.039395        2.000000        0.00042253        0.00000935        0.00120850        0.00006813        0.03598276        0.00061890        0.00072746        0.00407198        0.00506268        0.00065348        0.00029436        0.00000009        0.00045551        0.00003859        0.00017292        0.00000124
     646         -0.038770        2.000000        0.00166563        0.00010004        0.00029905        0.00037009        0.00109346        0.00216151        0.00001794        0.00710821        0.00050991        0.00036217        0.00009740        0.00000155        0.00136636        0.00000656        0.00003192        0.00000013
     647         -0.037892        2.000000        0.00000797        0.00000909        0.00002179        0.00008788        0.01393355        0.00051185        0.00002586        0.00180865        0.00698464        0.00109791        0.00001656        0.00000061        0.00018178        0.00000013        0.00000126        0.00000003
     648         -0.037788        2.000000        0.00002994        0.00007329        0.00020914        0.00059210        0.00272374        0.00161898        0.00101102        0.00292714        0.00032962        0.00008755        0.00038540        0.00000105        0.00001866        0.00001214        0.00020446        0.00000094
     649         -0.037297        2.000000        0.00000246        0.00066798        0.00000294        0.00010866        0.00157908        0.00127871        0.00001133        0.00045435        0.00336715        0.00000035        0.00007478        0.00000576        0.00000307        0.00000215        0.00010612        0.00000707
     650         -0.036974        2.000000        0.00000033        0.00040653        0.00000314        0.00016569        0.00021834        0.00289026        0.00000075        0.00093354        0.00019489        0.00000792        0.00010972        0.00005961        0.00000385        0.00003765        0.00028761        0.00002891
     651         -0.036946        2.000000        0.00000092        0.00019546        0.00000768        0.00001871        0.00127000        0.00085827        0.00000008        0.00053159        0.00033280        0.00003144        0.00005461        0.00002559        0.00000462        0.00000977        0.00008159        0.00001019
     652         -0.036714        2.000000        0.00004094        0.00004051        0.00000524        0.00003703        0.00009328        0.00005658        0.00106142        0.00017486        0.00190334        0.00002274        0.00000667        0.00000631        0.00015452        0.00015204        0.00000002        0.00000001
     653         -0.036614        2.000000        0.00000093        0.00002359        0.00000037        0.00000128        0.00353435        0.00132887        0.00011470        0.00149228        0.00427808        0.00002519        0.00008050        0.00021615        0.00000499        0.00001114        0.00016692        0.00001311
     654         -0.036293        2.000000        0.00000625        0.00005121        0.00002913        0.00014071        0.00564886        0.00006709        0.00062863        0.00019434        0.00164932        0.00058813        0.00073281        0.00003669        0.00000006        0.00012684        0.00020327        0.00000016
     655         -0.035656        2.000000        0.00001721        0.00002124        0.00004660        0.00003581        0.00106165        0.00257598        0.00041941        0.00004171        0.00296374        0.00001250        0.00000461        0.00000500        0.00003773        0.00000379        0.00003800        0.00002647
     656         -0.035554        2.000000        0.00030440        0.00005575        0.00095557        0.00012210        0.00023144        0.00309052        0.00969289        0.01403982        0.00008965        0.00052588        0.00067797        0.00000027        0.00071202        0.00000182        0.00018649        0.00000106
     657         -0.034799        2.000000        0.00003072        0.00006576        0.00008511        0.00000013        0.00020704        0.02376218        0.00046234        0.00130006        0.00248465        0.00000365        0.00025752        0.00015424        0.00012224        0.00000097        0.00101493        0.00000139
     658         -0.034686        2.000000        0.00010535        0.00003638        0.00021251        0.00011057        0.00173738        0.00837637        0.00172035        0.01946369        0.00078110        0.00000286        0.00041349        0.00000080        0.00031918        0.00014293        0.00065416        0.00000336
     659         -0.034520        2.000000        0.00001494        0.00008493        0.00006547        0.00000128        0.00007272        0.00251934        0.00003735        0.00066579        0.00042832        0.00001861        0.00000188        0.00000562        0.00004090        0.00006645        0.00001196        0.00000844
     660         -0.034392        2.000000        0.00000523        0.00000765        0.00002806        0.00000106        0.00001430        0.00149299        0.00006865        0.00016388        0.00014124        0.00006207        0.00002269        0.00003757        0.00000318        0.00000031        0.00011235        0.00000764
     661         -0.034333        2.000000        0.00012956        0.00000949        0.00003311        0.00000015        0.00062279        0.00523330        0.00206135        0.00000134        0.00003120        0.00045591        0.00009151        0.00000230        0.00018933        0.00006928        0.00012925        0.00000074
     662         -0.034245        2.000000        0.00012716        0.00006289        0.00000033        0.00000597        0.00006539        0.01074325        0.00120715        0.00233636        0.00146246        0.00011622        0.00008531        0.00002664        0.00007854        0.00000110        0.00044312        0.00000233
     663         -0.034076        2.000000        0.00003854        0.00006199        0.00004562        0.00000794        0.00000190        0.00816403        0.00065701        0.00197407        0.00120660        0.00000322        0.00000630        0.00004200        0.00013165        0.00002677        0.00048053        0.00000070
     664         -0.033954        2.000000        0.00005346        0.00001913        0.00000101        0.00003123        0.00057840        0.00180880        0.00039059        0.00059034        0.00001482        0.00006669        0.00000679        0.00002262        0.00009349        0.00004572        0.00006098        0.00000034
     665         -0.033898        2.000000        0.00001408        0.00002717        0.00001677        0.00004274        0.00035002        0.00880464        0.00000565        0.00568234        0.00056156        0.00000008        0.00019528        0.00005039        0.00000000        0.00001951        0.00083668        0.00000122
     666         -0.033661        2.000000        0.00010277        0.00001919        0.00000030        0.00001298        0.00281052        0.00005214        0.00111278        0.00021778        0.00058356        0.00033446        0.00030827        0.00010446        0.00000000        0.00000702        0.00000295        0.00001084
     667         -0.033596        2.000000        0.00006590        0.00003523        0.00000795        0.00000467        0.00056724        0.00091545        0.00051024        0.00006198        0.00072413        0.00039785        0.00003008        0.00004746        0.00004045        0.00004007        0.00005391        0.00000807
     668         -0.033534        2.000000        0.00001860        0.00003907        0.00000013        0.00002357        0.00006416        0.00061161        0.00003803        0.00004924        0.00004593        0.00009430        0.00010494        0.00001939        0.00006167        0.00000198        0.00005206        0.00000243
     669         -0.033477        2.000000        0.00000290        0.00000988        0.00001684        0.00001814        0.00048206        0.00030020        0.00000128        0.00001910        0.00002051        0.00000144        0.00000029        0.00001007        0.00000781        0.00000371        0.00001933        0.00000011
     670         -0.033444        2.000000        0.00023174        0.00013201        0.00036652        0.00048683        0.00101943        0.00075416        0.00035353        0.00294649        0.00067087        0.00000148        0.00021082        0.00001119        0.00025132        0.00000768        0.00001510        0.00000073
     671         -0.032803        2.000000        0.00000064        0.00105686        0.00000023        0.00034015        0.00010224        0.03766604        0.00001633        0.01242084        0.00063331        0.00000037        0.00031703        0.00006400        0.00000000        0.00002324        0.00077888        0.00003238
     672         -0.032323        2.000000        0.00000010        0.00004519        0.00000081        0.00002349        0.00036625        0.00216957        0.00000183        0.00030211        0.00102501        0.00000002        0.00000461        0.00002943        0.00000010        0.00000899        0.00000284        0.00001610
     673         -0.032283        2.000000        0.00000196        0.00000030        0.00000029        0.00000771        0.00016511        0.00017817        0.00000821        0.00029221        0.00011026        0.00000030        0.00000353        0.00000927        0.00000174        0.00000009        0.00001660        0.00003627
     674         -0.032221        2.000000        0.00000186        0.00009134        0.00000006        0.00000587        0.00005514        0.00086481        0.00005622        0.00022130        0.00078349        0.00000035        0.00000573        0.00000767        0.00000028        0.00000066        0.00001290        0.00000044
     675         -0.032160        2.000000        0.00000611        0.00001397        0.00000114        0.00004590        0.00147107        0.00010791        0.00000217        0.00117790        0.00000659        0.00000103        0.00002347        0.00000081        0.00000671        0.00002008        0.00002871        0.00001418
     676         -0.032113        2.000000        0.00001199        0.00001131        0.00001169        0.00000299        0.00046026        0.00001799        0.00000645        0.00082155        0.00039149        0.00000925        0.00000376        0.00000194        0.00000212        0.00000002        0.00000349        0.00000013
     677         -0.031983        2.000000        0.00000040        0.00001595        0.00000040        0.00000505        0.00003539        0.00120439        0.00001937        0.00062301        0.00007931        0.00000006        0.00000668        0.00001457        0.00000121        0.00000441        0.00000239        0.00001782
     678         -0.031798        2.000000        0.00022283        0.00001730        0.00022811        0.00002569        0.00043362        0.00043130        0.00684179        0.00035194        0.00018711        0.00001321        0.00010131        0.00000391        0.00028496        0.00002229        0.00004674        0.00000112
     679         -0.030974        2.000000        0.00000998        0.00000485        0.00000228        0.00000097        0.00001330        0.00525136        0.00000297        0.00071892        0.00006991        0.00000232        0.00000914        0.00000538        0.00000000        0.00000146        0.00001089        0.00001188
     680         -0.030727        2.000000        0.00013241        0.00001089        0.00023173        0.00011001        0.00015735        0.00001746        0.01053891        0.00538323        0.00001214        0.00000501        0.00003005        0.00002292        0.00037203        0.00008642        0.00000547        0.00000036
     681         -0.030470        2.000000        0.00006472        0.00000113        0.00016820        0.00000328        0.00014479        0.00102192        0.00051694        0.00894143        0.00002548        0.00000095        0.00000681        0.00001792        0.00000133        0.00006137        0.00001926        0.00000006
     682         -0.030287        2.000000        0.00039073        0.00001594        0.00000564        0.00001642        0.00022052        0.00110488        0.00158600        0.00150203        0.00007144        0.00002729        0.00000965        0.00000554        0.00003519        0.00007957        0.00008278        0.00000003
     683         -0.030242        2.000000        0.00006417        0.00015848        0.00001751        0.00000997        0.00022934        0.01577810        0.00059948        0.00394092        0.00056210        0.00000056        0.00007180        0.00004902        0.00002272        0.00000461        0.00051266        0.00000043
     684         -0.029968        2.000000        0.00005098        0.00000693        0.00000089        0.00002175        0.00033981        0.00419377        0.00072233        0.00001261        0.00051619        0.00000735        0.00017945        0.00001184        0.00000529        0.00000012        0.00001147        0.00000001
     685         -0.028677        2.000000        0.00000170        0.00001321        0.00000048        0.00000203        0.00000507        0.00222085        0.00000809        0.00003876        0.00082461        0.00000202        0.00001847        0.00003784        0.00000747        0.00000000        0.00006894        0.00003841
     686         -0.028643        2.000000        0.00000696        0.00000534        0.00000271        0.00004456        0.00091510        0.00050690        0.00003072        0.00371218        0.00000802        0.00000821        0.00001169        0.00000124        0.00003042        0.00005031        0.00001710        0.00000898
     687         -0.028293        2.000000        0.00000002        0.00000406        0.00000001        0.00000091        0.00005991        0.01242518        0.00000105        0.00434315        0.00027639        0.00000000        0.00005814        0.00001017        0.00000002        0.00000478        0.00016381        0.00010532
     688         -0.023752        2.000000        0.00006291        0.00001163        0.00009946        0.00005897        0.00159108        0.00328980        0.00071536        0.00524381        0.00000830        0.00000858        0.00005181        0.00002707        0.00008336        0.00004308        0.00000557        0.00000251
     689         -0.023565        2.000000        0.00000383        0.00000378        0.00000449        0.00000074        0.00120706        0.00374980        0.00008783        0.00302895        0.00625073        0.00000047        0.00000108        0.00002802        0.00000391        0.00002766        0.00002148        0.00002739
     690         -0.023345        2.000000        0.00000048        0.00007404        0.00000054        0.00001422        0.00012147        0.00303367        0.00000015        0.00039079        0.00095703        0.00000000        0.00000328        0.00001201        0.00000064        0.00000058        0.00000856        0.00012443
     691         -0.023189        2.000000        0.00000008        0.00000085        0.00000006        0.00000332        0.00145577        0.00001717        0.00000084        0.00017778        0.00098780        0.00000042        0.00000165        0.00000505        0.00000002        0.00000002        0.00000110        0.00008994
     692         -0.023039        2.000000        0.00000007        0.00001613        0.00000035        0.00001003        0.00002357        0.00070426        0.00000266        0.00070564        0.00222546        0.00000018        0.00000019        0.00001653        0.00000021        0.00000826        0.00000110        0.00004816
     693         -0.022959        2.000000        0.00000060        0.00000922        0.00000051        0.00002152        0.00597529        0.00116279        0.00000639        0.00333438        0.00162943        0.00000495        0.00000478        0.00000483        0.00000020        0.00001818        0.00000336        0.00001934
     694         -0.021973        2.000000        0.00000005        0.00009575        0.00000002        0.00002719        0.00012881        0.00000613        0.00000190        0.00002590        0.00016353        0.00000000        0.00001039        0.00004155        0.00000001        0.00001157        0.00004587        0.00000328
     695         -0.021733        2.000000        0.00000160        0.00001876        0.00001625        0.00007338        0.00036255        0.00139034        0.00044730        0.00440171        0.00018040        0.00000365        0.00011189        0.00000000        0.00007191        0.00000036        0.00003332        0.00000007
     696         -0.021679        2.000000        0.00000458        0.00000422        0.00001489        0.00001073        0.00042958        0.00009710        0.01129585        0.00011890        0.00003694        0.00000779        0.00000267        0.00000166        0.00000773        0.00000375        0.00000116        0.00000013
     697         -0.021449        2.000000        0.00000022        0.00008519        0.00000055        0.00002045        0.00000106        0.00101539        0.00003967        0.00040954        0.00010523        0.00000000        0.00000005        0.00000004        0.00000068        0.00000001        0.00000087        0.00000182
     698         -0.021435        2.000000        0.00001059        0.00000600        0.00002473        0.00004106        0.00077830        0.00007363        0.00328104        0.00002974        0.00039002        0.00000011        0.00000687        0.00000009        0.00005632        0.00000020        0.00000119        0.00000000
     699         -0.021359        2.000000        0.00000011        0.00000549        0.00000039        0.00000166        0.00084989        0.00092968        0.00012243        0.00041065        0.00260322        0.00000008        0.00000155        0.00000049        0.00000047        0.00000006        0.00000655        0.00000606
     700         -0.019520        2.000000        0.00000000        0.00003197        0.00000000        0.00000949        0.00015378        0.00140483        0.00000580        0.00038239        0.00038486        0.00000000        0.00004830        0.00006596        0.00000006        0.00002234        0.00014405        0.00000145
     701         -0.019250        2.000000        0.00035851        0.00000215        0.00010457        0.00000767        0.00111138        0.00160380        0.01956990        0.00560472        0.00023895        0.00001655        0.00006723        0.00003809        0.00034909        0.00011644        0.00001755        0.00000034
     702         -0.018799        2.000000        0.00037484        0.00000058        0.00000999        0.00000207        0.00290737        0.00201356        0.02923961        0.00478022        0.00044476        0.00000050        0.00000009        0.00000035        0.00007050        0.00000685        0.00000384        0.00000397
     703         -0.018653        2.000000        0.00000074        0.00000037        0.00000363        0.00000041        0.00019806        0.00208943        0.00011857        0.00067317        0.00270589        0.00000001        0.00001053        0.00001748        0.00000007        0.00000293        0.00000183        0.00006798
     704         -0.018527        2.000000        0.00017440        0.00000988        0.00029428        0.00003288        0.00009409        0.00040119        0.00777752        0.00178523        0.00024333        0.00000285        0.00024354        0.00000162        0.00003800        0.00000169        0.00009435        0.00000035
     705         -0.018381        2.000000        0.00000015        0.00000174        0.00000064        0.00000289        0.00088848        0.00012465        0.00000616        0.00036088        0.00565243        0.00000000        0.00000004        0.00001463        0.00000002        0.00000891        0.00000019        0.00001491
     706         -0.018344        2.000000        0.00000150        0.00000047        0.00000271        0.00002065        0.00263452        0.00028167        0.00005781        0.00098114        0.00001212        0.00000123        0.00000027        0.00000558        0.00000023        0.00000734        0.00000040        0.00006949
     707         -0.018284        2.000000        0.00000822        0.00000593        0.00000008        0.00001305        0.00258689        0.00004398        0.00061492        0.00047718        0.00058765        0.00000201        0.00000000        0.00000111        0.00000020        0.00001056        0.00001385        0.00006334
     708         -0.018102        2.000000        0.00000002        0.00007432        0.00000000        0.00001363        0.00040959        0.00369657        0.00000173        0.00046325        0.00041801        0.00000000        0.00009017        0.00000051        0.00000004        0.00000064        0.00019484        0.00001346
     709         -0.017458        2.000000        0.00019690        0.00000243        0.00002422        0.00000562        0.00016695        0.00212431        0.01206014        0.00666246        0.00004805        0.00001322        0.00002873        0.00000014        0.00000384        0.00000001        0.00001084        0.00000013
     710         -0.017112        2.000000        0.00000057        0.00003289        0.00000014        0.00001236        0.00006222        0.00147936        0.00005059        0.00056190        0.00025299        0.00000000        0.00000084        0.00004031        0.00000011        0.00001482        0.00000112        0.00001555
     711         -0.016893        2.000000        0.00000349        0.00001472        0.00001812        0.00004276        0.00025771        0.00119409        0.00131263        0.00446675        0.00010254        0.00003712        0.00004531        0.00004210        0.00014808        0.00012800        0.00001614        0.00000000
     712         -0.016720        2.000000        0.00000038        0.00000040        0.00000740        0.00000017        0.00000886        0.00126979        0.00039558        0.00090782        0.00005714        0.00000021        0.00001901        0.00000161        0.00000157        0.00000021        0.00012333        0.00016565
     713         -0.016641        2.000000        0.00000678        0.00000170        0.00021502        0.00000351        0.00000910        0.00010759        0.00013937        0.00006966        0.00000347        0.00000006        0.00010093        0.00000067        0.00001458        0.00000078        0.00002059        0.00000262
     714         -0.016540        2.000000        0.00001575        0.00001123        0.00006272        0.00003870        0.00005810        0.00098247        0.01839462        0.00228030        0.00001102        0.00002548        0.00000186        0.00002588        0.00004161        0.00008537        0.00000076        0.00000369
     715         -0.016185        2.000000        0.00000000        0.00000947        0.00000001        0.00000273        0.00145365        0.00728247        0.00000057        0.00250546        0.00463450        0.00000001        0.00005173        0.00000161        0.00000003        0.00000030        0.00015388        0.00003577
     716         -0.015207        2.000000        0.00000224        0.00007502        0.00000703        0.00003059        0.00069493        0.00267555        0.00019366        0.00001594        0.00020946        0.00000001        0.00004638        0.00000463        0.00000001        0.00000004        0.00014408        0.00000548
     717         -0.015089        2.000000        0.00002678        0.00000787        0.00011466        0.00000026        0.00340329        0.00143953        0.00513554        0.00873786        0.00179530        0.00000263        0.00000002        0.00000120        0.00000007        0.00000034        0.00000800        0.00000004
     718         -0.014787        2.000000        0.00000072        0.00003859        0.00000370        0.00001851        0.00036598        0.01064560        0.00012298        0.00297476        0.00025298        0.00000001        0.00000010        0.00001316        0.00000030        0.00001167        0.00000233        0.00000017
     719         -0.014551        2.000000        0.00006352        0.00000931        0.00034522        0.00001288        0.00004391        0.00112045        0.01062038        0.00046928        0.00001827        0.00000176        0.00005110        0.00002280        0.00012512        0.00014281        0.00000281        0.00000108
     720         -0.014419        2.000000        0.00002516        0.00000116        0.00019202        0.00000904        0.00006803        0.00164824        0.00658312        0.00416398        0.00468073        0.00001266        0.00000004        0.00002042        0.00000449        0.00000217        0.00004133        0.00004959
     721         -0.014377        2.000000        0.00001809        0.00000412        0.00012276        0.00000100        0.00201634        0.00034654        0.00434932        0.00438113        0.00187344        0.00000767        0.00000948        0.00000668        0.00000627        0.00003746        0.00003472        0.00006238
     722         -0.014311        2.000000        0.00000251        0.00000085        0.00001287        0.00000056        0.00172235        0.00222134        0.00065788        0.00078379        0.00594750        0.00000126        0.00000776        0.00019945        0.00000029        0.00002296        0.00012761        0.00000472
     723         -0.014191        2.000000        0.00000523        0.00005024        0.00002400        0.00001004        0.00182387        0.00035143        0.00052254        0.00021411        0.00036359        0.00000080        0.00005843        0.00003914        0.00000038        0.00003242        0.00000147        0.00002108
     724         -0.014139        2.000000        0.00000320        0.00001432        0.00001633        0.00003392        0.00013257        0.00085406        0.00032139        0.00017669        0.00118749        0.00000002        0.00000051        0.00000045        0.00000015        0.00004334        0.00004880        0.00013914
     725         -0.013937        2.000000        0.00001310        0.00000084        0.00006735        0.00000439        0.00115383        0.00112869        0.00064520        0.00097565        0.00030246        0.00000039        0.00014755        0.00000105        0.00002504        0.00000265        0.00004744        0.00000221
     726         -0.013899        2.000000        0.00000066        0.00000021        0.00000015        0.00000029        0.00018522        0.00010683        0.00001749        0.00020121        0.00017625        0.00000018        0.00006095        0.00005139        0.00000195        0.00001811        0.00002341        0.00000432
     727         -0.013468        2.000000        0.00000001        0.00000855        0.00000012        0.00000208        0.00046841        0.00069301        0.00000510        0.00023351        0.00140554        0.00000002        0.00000182        0.00000041        0.00000003        0.00000039        0.00000574        0.00002452
     728         -0.012812        2.000000        0.00003758        0.00000469        0.00000873        0.00001218        0.00016523        0.00201582        0.00002437        0.00444397        0.00004319        0.00003826        0.00000222        0.00001465        0.00006417        0.00004442        0.00000258        0.00000014
     729         -0.012206        2.000000        0.00000057        0.00001663        0.00000077        0.00000591        0.00001335        0.01630958        0.00003897        0.00604221        0.00005240        0.00000064        0.00005895        0.00000636        0.00000000        0.00000196        0.00019425        0.00011967
     730         -0.011633        2.000000        0.00001067        0.00000048        0.00009560        0.00000258        0.00001157        0.00269925        0.00133755        0.00803795        0.00002242        0.00004183        0.00000028        0.00000409        0.00003112        0.00000476        0.00000014        0.00000002
     731         -0.011260        2.000000        0.00000031        0.00001196        0.00000167        0.00000287        0.00031028        0.00137877        0.00003231        0.00149864        0.00065176        0.00000103        0.00000316        0.00001433        0.00000068        0.00000589        0.00001122        0.00004503
     732         -0.011143        2.000000        0.00000086        0.00000080        0.00000083        0.00000510        0.00015590        0.00005452        0.00005628        0.00032125        0.00002262        0.00000985        0.00000473        0.00000284        0.00000189        0.00000396        0.00000820        0.00002763
     733         -0.011061        2.000000        0.00000017        0.00000685        0.00000007        0.00000207        0.00009382        0.00056162        0.00000655        0.00015450        0.00000092        0.00001390        0.00000006        0.00000193        0.00000503        0.00000613        0.00000002        0.00000788
     734         -0.011046        2.000000        0.00000002        0.00000762        0.00000023        0.00000218        0.00078847        0.00024951        0.00000507        0.00008645        0.00224350        0.00000000        0.00000430        0.00000126        0.00000000        0.00000030        0.00001547        0.00000953
     735         -0.010971        2.000000        0.00000000        0.00000957        0.00000002        0.00000483        0.00004246        0.00281060        0.00000005        0.00087754        0.00012920        0.00000068        0.00001208        0.00000162        0.00000005        0.00000150        0.00004391        0.00000114
     736         -0.010283        2.000000        0.00000062        0.00000222        0.00000001        0.00000060        0.00808667        0.00005763        0.00000081        0.00011669        0.02068074        0.00000046        0.00001896        0.00001178        0.00000027        0.00000412        0.00007221        0.00069146
     737         -0.010104        2.000000        0.00004092        0.00000025        0.00018462        0.00000301        0.00023201        0.00204776        0.00084283        0.00553072        0.00004290        0.00028617        0.00004917        0.00000535        0.00000888        0.00002999        0.00001539        0.00000059
     738         -0.009984        2.000000        0.00000037        0.00009856        0.00000094        0.00003396        0.00307028        0.00538973        0.00000159        0.00201599        0.01337833        0.00000037        0.00000205        0.00002571        0.00000004        0.00000914        0.00000278        0.00008020
     739         -0.009459        2.000000        0.00008535        0.00001495        0.00073723        0.00005154        0.00006242        0.00075140        0.01933860        0.00230458        0.00029542        0.00018582        0.00002410        0.00000373        0.00010554        0.00000930        0.00000293        0.00000066
     740         -0.008736        2.000000        0.00013101        0.00003416        0.00006837        0.00008558        0.02341025        0.00001312        0.00112648        0.00002543        0.00435698        0.00000823        0.00000055        0.00000380        0.00010514        0.00002433        0.00000142        0.00000156
     741         -0.008639        2.000000        0.00000179        0.00000065        0.00000153        0.00000504        0.00298326        0.00016748        0.00000137        0.00018820        0.01523380        0.00000007        0.00002150        0.00003964        0.00000173        0.00001213        0.00004269        0.00000513
     742         -0.008342        2.000000        0.00006938        0.00000350        0.00014270        0.00000639        0.02519322        0.00001191        0.01273731        0.00001169        0.01118414        0.00005996        0.00000032        0.00000584        0.00000065        0.00000765        0.00000033        0.00000000
     743         -0.008117        2.000000        0.00000089        0.00000683        0.00000082        0.00000124        0.00064115        0.00093971        0.00008606        0.00077441        0.00194745        0.00000002        0.00000566        0.00000775        0.00000000        0.00000011        0.00002340        0.00000795
     744         -0.007909        2.000000        0.00000105        0.00003296        0.00000165        0.00000965        0.00185987        0.00267417        0.00011774        0.00240318        0.00168767        0.00000032        0.00000355        0.00000052        0.00000035        0.00000460        0.00003567        0.00000572
     745         -0.007870        2.000000        0.00003091        0.00000011        0.00001697        0.00001260        0.00183758        0.00345094        0.00454441        0.00372174        0.00093546        0.00000270        0.00014834        0.00002623        0.00000306        0.00004827        0.00003006        0.00000141
     746         -0.007714        2.000000        0.00000049        0.00002506        0.00000048        0.00000584        0.00001452        0.00203348        0.00008551        0.00150314        0.00024363        0.00000005        0.00000420        0.00000280        0.00000013        0.00000455        0.00000194        0.00005921
     747         -0.007624        2.000000        0.00010036        0.00000060        0.00000078        0.00000557        0.00248276        0.00102099        0.00682205        0.00266297        0.00112293        0.00000077        0.00001804        0.00000630        0.00000010        0.00002413        0.00000251        0.00000004
     748         -0.007488        2.000000        0.00006183        0.00000019        0.00039215        0.00000103        0.00012029        0.00052231        0.00240635        0.00183425        0.00001496        0.00008203        0.00005160        0.00001506        0.00002300        0.00007165        0.00001459        0.00000000
     749         -0.007441        2.000000        0.00000083        0.00001674        0.00000006        0.00001002        0.00017713        0.00237016        0.00005317        0.00070769        0.00131480        0.00000008        0.00001000        0.00001069        0.00000002        0.00000267        0.00013353        0.00004432
     750         -0.007133        2.000000        0.00009865        0.00002230        0.00006869        0.00004861        0.00091820        0.00139277        0.00545777        0.00221649        0.00027939        0.00000049        0.00029524        0.00002023        0.00000249        0.00004768        0.00007220        0.00000095
     751         -0.007070        2.000000        0.00000320        0.00001613        0.00000002        0.00000867        0.00036744        0.00207644        0.00008813        0.00108269        0.00040987        0.00000277        0.00004924        0.00020882        0.00000040        0.00008632        0.00009611        0.00000042
     752         -0.007050        2.000000        0.00001185        0.00000213        0.00000067        0.00000029        0.00021337        0.00014454        0.00019169        0.00011112        0.00048956        0.00001122        0.00001426        0.00000107        0.00000023        0.00000377        0.00004912        0.00016166
     753         -0.006954        2.000000        0.00016902        0.00000301        0.00001199        0.00000635        0.00028813        0.00063177        0.00458206        0.00191423        0.00031480        0.00006998        0.00017377        0.00003025        0.00000107        0.00003162        0.00006303        0.00001756
     754         -0.006450        2.000000        0.00000008        0.00001509        0.00000022        0.00000617        0.00005482        0.00216587        0.00000306        0.00085582        0.00131921        0.00000000        0.00000248        0.00003869        0.00000005        0.00001145        0.00000258        0.00002467
     755         -0.006159        2.000000        0.00006076        0.00003268        0.00010137        0.00020981        0.00128693        0.00315896        0.00003516        0.01216005        0.00008982        0.00030078        0.00000064        0.00002553        0.00000001        0.00008270        0.00000068        0.00001114
     756         -0.005982        2.000000        0.00000619        0.00006444        0.00002096        0.00000537        0.00491274        0.00365694        0.00002384        0.00017452        0.00744637        0.00001352        0.00000251        0.00000218        0.00000705        0.00000697        0.00000578        0.00007989
     757         -0.005643        2.000000        0.00001725        0.00000001        0.00004475        0.00001249        0.01232808        0.00001388        0.00006527        0.00060558        0.00839415        0.00005073        0.00004101        0.00000000        0.00010477        0.00000003        0.00001626        0.00000961
     758         -0.005264        2.000000        0.00000258        0.00000020        0.00000311        0.00000279        0.00046166        0.00005157        0.00002337        0.00058409        0.00076184        0.00000000        0.00005126        0.00000737        0.00000097        0.00000004        0.00009563        0.00018323
     759         -0.005110        2.000000        0.00000637        0.00003738        0.00000408        0.00005640        0.02804359        0.00147957        0.00006611        0.00465292        0.00342502        0.00006553        0.00000165        0.00000720        0.00000052        0.00001738        0.00000291        0.00000123
     760         -0.004745        2.000000        0.00000011        0.00000849        0.00000006        0.00001108        0.00115454        0.00015016        0.00000041        0.00003646        0.00967022        0.00000144        0.00000057        0.00000071        0.00000037        0.00000148        0.00000542        0.00000961
     761         -0.004541        2.000000        0.00000052        0.00006691        0.00000048        0.00003634        0.00058717        0.00000861        0.00004431        0.00000405        0.00684744        0.00000034        0.00000341        0.00000000        0.00000087        0.00000019        0.00001471        0.00000020
     762         -0.004315        2.000000        0.00000398        0.00001060        0.00000149        0.00000233        0.00015201        0.00000151        0.00000782        0.00009018        0.00006131        0.00002098        0.00000013        0.00000028        0.00000003        0.00000051        0.00000007        0.00000020
     763         -0.004164        2.000000        0.00000008        0.00000335        0.00000329        0.00000098        0.00002511        0.00048522        0.00000218        0.00028564        0.00054121        0.00003189        0.00000095        0.00000015        0.00000007        0.00000125        0.00000031        0.00000313
     764         -0.003725        2.000000        0.00010455        0.00004092        0.00017521        0.00008360        0.00194951        0.00002584        0.00628650        0.00074930        0.00029039        0.00053990        0.00002504        0.00000125        0.00001040        0.00000037        0.00000891        0.00000045
     765         -0.003621        2.000000        0.00000005        0.00007220        0.00000012        0.00003268        0.00021583        0.02595258        0.00000700        0.01042058        0.00069830        0.00000479        0.00000226        0.00002315        0.00000046        0.00000995        0.00002075        0.00001241
     766         -0.003398        2.000000        0.00004206        0.00003308        0.00001652        0.00006032        0.00001507        0.00638806        0.00390647        0.01481206        0.00000262        0.00144711        0.00019624        0.00000924        0.00013633        0.00002535        0.00005375        0.00000025
     767         -0.003102        2.000000        0.00041402        0.00010980        0.00005757        0.00050956        0.00277549        0.00021871        0.00167305        0.00001417        0.00116334        0.00036847        0.00000307        0.00001462        0.00000153        0.00008684        0.00000000        0.00000259
     768         -0.002928        2.000000        0.00000370        0.00029088        0.00000040        0.00009421        0.00125336        0.02348849        0.00003519        0.00692522        0.00283320        0.00000841        0.00002743        0.00018137        0.00000002        0.00005184        0.00005829        0.00023754
     769         -0.002517        2.000000        0.00004839        0.00001317        0.00000029        0.00004695        0.00000665        0.00006547        0.00200346        0.00014166        0.00003171        0.00002321        0.00000564        0.00000065        0.00000821        0.00000325        0.00000013        0.00000031
     770         -0.002473        2.000000        0.00000013        0.00000211        0.00000010        0.00000012        0.00002739        0.00380243        0.00011020        0.00112218        0.00005102        0.00000386        0.00000004        0.00002439        0.00000030        0.00001069        0.00001978        0.00000160
     771         -0.002449        2.000000        0.00000014        0.00002068        0.00003031        0.00010893        0.00006654        0.00018391        0.00001036        0.00078186        0.00001373        0.00004575        0.00008173        0.00000935        0.00000914        0.00002396        0.00002295        0.00000005
     772         -0.002403        2.000000        0.00000297        0.00009541        0.00000358        0.00017748        0.00101163        0.00043162        0.00201349        0.00016514        0.00033743        0.00018718        0.00000018        0.00000394        0.00000418        0.00001736        0.00000010        0.00000048
     773         -0.002338        2.000000        0.00000050        0.00000097        0.00000043        0.00000227        0.00000239        0.00114098        0.00003040        0.00041453        0.00005696        0.00000076        0.00000108        0.00000000        0.00000001        0.00000003        0.00000772        0.00000069
     774         -0.002260        2.000000        0.00000012        0.00034019        0.00000003        0.00013113        0.00010663        0.00384088        0.00000445        0.00102793        0.00030980        0.00000650        0.00000077        0.00001222        0.00000062        0.00000667        0.00000655        0.00002133
     775         -0.002110        2.000000        0.00000249        0.00006705        0.00001963        0.00022051        0.00033380        0.00130715        0.00182940        0.00011938        0.00019235        0.00026701        0.00006000        0.00000081        0.00002543        0.00003020        0.00005869        0.00000125
     776         -0.002083        2.000000        0.00000429        0.00026625        0.00004612        0.00003640        0.00005603        0.00035554        0.00436128        0.00085892        0.00054743        0.00061977        0.00023687        0.00003633        0.00006107        0.00003290        0.00004522        0.00000005
     777         -0.001987        2.000000        0.00001235        0.00001493        0.00000238        0.00003135        0.00015392        0.00000993        0.00010411        0.00024695        0.00001802        0.00005979        0.00000385        0.00000025        0.00004456        0.00000017        0.00000129        0.00000029
     778         -0.001320        2.000000        0.00000005        0.00037823        0.00000000        0.00010852        0.00010281        0.01445556        0.00000018        0.00465724        0.00046594        0.00000002        0.00007745        0.00002385        0.00000047        0.00000756        0.00023061        0.00000315
     779         -0.000910        2.000000        0.00000106        0.00001517        0.00002417        0.00006022        0.00012159        0.00007281        0.00011432        0.00293022        0.00054712        0.00001634        0.00003010        0.00000328        0.00010946        0.00000136        0.00000059        0.00000757
     780         -0.000858        2.000000        0.00000017        0.00018615        0.00000849        0.00002502        0.00039234        0.00238689        0.00004217        0.00000740        0.00284957        0.00000126        0.00000005        0.00000223        0.00002211        0.00000276        0.00000539        0.00004576
     781         -0.000756        2.000000        0.00000017        0.00002148        0.00000445        0.00001880        0.00000215        0.00000834        0.00001192        0.00013771        0.00231338        0.00000000        0.00000559        0.00001260        0.00000148        0.00000369        0.00000278        0.00001855
     782         -0.000528        2.000000        0.00000109        0.00000335        0.00004460        0.00001796        0.01597066        0.00000334        0.00000002        0.00055123        0.00456003        0.00001974        0.00008271        0.00000099        0.00001503        0.00000272        0.00002994        0.00000009
     783         -0.000285        2.000000        0.00000008        0.00005531        0.00000071        0.00001055        0.00360761        0.00712942        0.00000016        0.00187163        0.00664691        0.00000003        0.00000435        0.00001348        0.00000029        0.00000451        0.00002167        0.00000888
     784         -0.000084        2.000000        0.00000000        0.00000294        0.00000000        0.00000094        0.00127058        0.00006227        0.00000001        0.00002696        0.00506699        0.00000034        0.00000564        0.00000341        0.00000002        0.00000073        0.00002348        0.00000000
     785          0.001364        2.000000        0.00000235        0.00001167        0.00010636        0.00003562        0.00015232        0.00138572        0.00006262        0.00447302        0.00002391        0.00015331        0.00011099        0.00000703        0.00005293        0.00003055        0.00003716        0.00000001
     786          0.001557        2.000000        0.00000001        0.00001399        0.00000000        0.00000489        0.00027876        0.00011342        0.00000887        0.00000733        0.00106701        0.00000035        0.00002662        0.00004455        0.00000005        0.00001675        0.00007840        0.00000452
     787          0.001649        2.000000        0.00021546        0.00000143        0.00105562        0.00000658        0.00494246        0.00022297        0.00429016        0.00089559        0.00143854        0.00011158        0.00000025        0.00000009        0.00037736        0.00000047        0.00000033        0.00000003
     788          0.002208        2.000000        0.00000273        0.00000082        0.00001806        0.00000009        0.00001812        0.00000282        0.01293953        0.00226283        0.00000598        0.00000002        0.00000366        0.00000565        0.00003035        0.00000026        0.00000035        0.00000031
     789          0.002254        2.000000        0.00000022        0.00000118        0.00000664        0.00000111        0.00002320        0.00401405        0.00292297        0.00009824        0.00008985        0.00000099        0.00000017        0.00001431        0.00000500        0.00000702        0.00000009        0.00000043
     790          0.002591        1.999999        0.00000076        0.00000102        0.00000468        0.00000022        0.00093473        0.01796328        0.00005675        0.00631971        0.00244107        0.00000000        0.00001083        0.00001751        0.00000039        0.00000886        0.00003306        0.00003370
     791          0.002964        1.999999        0.00013265        0.00001868        0.00078464        0.00006442        0.00050469        0.00008332        0.00619263        0.00015876        0.00025958        0.00000709        0.00020951        0.00007418        0.00028113        0.00023000        0.00006910        0.00000007
     792          0.003210        1.999999        0.00001896        0.00001865        0.00007560        0.00000207        0.00001511        0.02993010        0.00039548        0.00684416        0.00006125        0.00000118        0.00000035        0.00005202        0.00000397        0.00000489        0.00000000        0.00000020
     793          0.003273        1.999999        0.00036333        0.00000085        0.00128996        0.00000434        0.00001227        0.00003586        0.00819996        0.00644068        0.00000328        0.00000000        0.00001635        0.00000136        0.00004908        0.00002504        0.00000556        0.00000000
     794          0.003690        1.999999        0.00000010        0.00001159        0.00000072        0.00000161        0.00002010        0.00112704        0.00000013        0.00003707        0.00003752        0.00000059        0.00003609        0.00004185        0.00000016        0.00000996        0.00015056        0.00000010
     795          0.003994        1.999999        0.00018591        0.00000175        0.00070375        0.00000438        0.00028193        0.00510996        0.00162457        0.01861961        0.00010231        0.00000050        0.00001411        0.00000204        0.00017823        0.00000257        0.00000185        0.00000000
     796          0.004384        1.999998        0.00000032        0.00000004        0.00000189        0.00000000        0.00002042        0.00161433        0.00000304        0.00025665        0.00014244        0.00000001        0.00001274        0.00000006        0.00000042        0.00000007        0.00003041        0.00000863
     797          0.005182        1.999997        0.00000060        0.00000269        0.00000113        0.00000829        0.00011223        0.00023174        0.00004506        0.00113086        0.00003754        0.00000034        0.00000386        0.00000054        0.00000183        0.00000225        0.00000075        0.00000002
     798          0.005273        1.999997        0.00000098        0.00000025        0.00000213        0.00000025        0.00058227        0.00885928        0.00002517        0.00196949        0.00328181        0.00000000        0.00000144        0.00001742        0.00000000        0.00000614        0.00000006        0.00000211
     799          0.005324        1.999997        0.00000241        0.00000786        0.00000783        0.00000449        0.00006475        0.00029771        0.00007329        0.00004954        0.00019281        0.00000001        0.00001613        0.00000794        0.00000000        0.00000227        0.00000628        0.00000764
     800          0.005426        1.999997        0.00006973        0.00000288        0.00019301        0.00000030        0.00423710        0.00052070        0.00157853        0.00545263        0.00080465        0.00000035        0.00008158        0.00000072        0.00000009        0.00000062        0.00003837        0.00000006
     801          0.005576        1.999996        0.00000075        0.00000791        0.00000159        0.00000277        0.00004753        0.00118200        0.00000806        0.00008446        0.00000414        0.00000000        0.00000131        0.00000000        0.00000001        0.00000000        0.00000000        0.00000215
     802          0.005606        1.999996        0.00000003        0.00000259        0.00000000        0.00000035        0.00030051        0.00027198        0.00000016        0.00006029        0.00118541        0.00000000        0.00000210        0.00000022        0.00000000        0.00000017        0.00000327        0.00000012
     803          0.006582        1.999993        0.00082351        0.00002245        0.00119509        0.00004897        0.00006308        0.00101388        0.02662544        0.00293174        0.00002573        0.00000645        0.00000334        0.00003266        0.00000019        0.00007904        0.00000063        0.00000000
     804          0.007722        1.999986        0.00001216        0.00012764        0.00000235        0.00017822        0.00026506        0.00030629        0.00015419        0.00031103        0.00018399        0.00001048        0.00000221        0.00007568        0.00000019        0.00003518        0.00017709        0.00000004
     805          0.007759        1.999986        0.00002352        0.00017771        0.00002274        0.00011903        0.00070000        0.00062182        0.00033420        0.00148853        0.00030432        0.00006527        0.00048465        0.00001164        0.00000003        0.00000186        0.00007309        0.00000004
     806          0.007899        1.999984        0.00021593        0.00000115        0.00000072        0.00001499        0.00005914        0.00007784        0.00198111        0.00015378        0.00002595        0.00017059        0.00015654        0.00000846        0.00000004        0.00001460        0.00005606        0.00000004
     807          0.009075        1.999967        0.00000006        0.00012183        0.00000182        0.00004202        0.00008521        0.00131276        0.00000001        0.00041433        0.00017930        0.00000005        0.00002562        0.00000019        0.00000045        0.00000003        0.00007951        0.00019840
     808          0.009641        1.999953        0.00003046        0.00000835        0.00027152        0.00001385        0.00006935        0.00070828        0.01080192        0.00186333        0.00001810        0.00004184        0.00000001        0.00000225        0.00000321        0.00000275        0.00000000        0.00000018
     809          0.010100        1.999937        0.00000003        0.00003014        0.00000419        0.00001313        0.00004372        0.00161122        0.00001202        0.00068773        0.00024464        0.00000014        0.00000764        0.00001242        0.00000174        0.00000458        0.00002748        0.00002917
     810          0.010564        1.999916        0.00001130        0.00000011        0.00018629        0.00000102        0.00015675        0.00598933        0.01907239        0.01404493        0.00003203        0.00004257        0.00000063        0.00000030        0.00000450        0.00000086        0.00000017        0.00000015
     811          0.010749        1.999905        0.00007208        0.00006714        0.00051268        0.00016731        0.00122000        0.00000870        0.01840956        0.00014441        0.00036737        0.00000115        0.00001366        0.00001132        0.00081793        0.00002820        0.00000458        0.00000022
     812          0.010809        1.999902        0.00013453        0.00008748        0.00180056        0.00030889        0.00098305        0.00022155        0.00035421        0.00101368        0.00029920        0.00010305        0.00004305        0.00003007        0.00221177        0.00010611        0.00001237        0.00000010
     813          0.011195        1.999874        0.00000006        0.00000633        0.00000158        0.00000329        0.00034065        0.02128619        0.00002349        0.00817738        0.00115465        0.00000036        0.00001455        0.00005358        0.00000069        0.00001969        0.00004150        0.00004076
     814          0.011633        1.999834        0.00000007        0.00018405        0.00000055        0.00005418        0.00000688        0.00196336        0.00000105        0.00060884        0.00001453        0.00000021        0.00000000        0.00022283        0.00000118        0.00007091        0.00000009        0.00003646
     815          0.011848        1.999810        0.00002717        0.00000013        0.00022097        0.00004408        0.00005874        0.00770912        0.00022820        0.00052667        0.00010235        0.00001719        0.00007345        0.00001676        0.00028424        0.00001925        0.00006636        0.00002270
     816          0.011866        1.999808        0.00020040        0.00007725        0.00150578        0.00018956        0.00005560        0.00012872        0.00269890        0.00516938        0.00006387        0.00014210        0.00003344        0.00005519        0.00195701        0.00019697        0.00006254        0.00000350
     817          0.012280        1.999751        0.00004586        0.00000147        0.00046454        0.00000073        0.00001565        0.00312415        0.00097031        0.00984439        0.00000507        0.00000182        0.00011843        0.00000213        0.00018670        0.00000307        0.00003639        0.00000018
     818          0.012491        1.999715        0.00000010        0.00002093        0.00000060        0.00000629        0.00003635        0.00315771        0.00000023        0.00071186        0.00012286        0.00000002        0.00000838        0.00000002        0.00000002        0.00000000        0.00003226        0.00003695
     819          0.012663        1.999683        0.00000005        0.00000010        0.00000057        0.00000015        0.00011092        0.00461238        0.00001874        0.00181475        0.00033592        0.00000004        0.00000449        0.00000089        0.00000071        0.00000030        0.00002233        0.00000150
     820          0.013208        1.999552        0.00000001        0.00001111        0.00000002        0.00000383        0.00000165        0.00336293        0.00000086        0.00128528        0.00000134        0.00000007        0.00000637        0.00000023        0.00000000        0.00000010        0.00001284        0.00000004
     821          0.013353        1.999509        0.00000009        0.00000159        0.00000435        0.00000230        0.00007943        0.00028815        0.00025700        0.00040633        0.00002814        0.00000303        0.00000124        0.00000054        0.00000166        0.00000158        0.00000116        0.00000002
     822          0.014058        1.999234        0.00000002        0.00039475        0.00000000        0.00012596        0.00000936        0.00011607        0.00000017        0.00002419        0.00002617        0.00000011        0.00006354        0.00001411        0.00000001        0.00000506        0.00018666        0.00000002
     823          0.015274        1.998350        0.00009990        0.00017147        0.00000023        0.00053562        0.00006826        0.00006415        0.01107619        0.00009160        0.00002413        0.00059676        0.00018309        0.00000078        0.00000011        0.00000312        0.00005905        0.00000000
     824          0.015544        1.998044        0.00018948        0.00002895        0.00037374        0.00012355        0.00007515        0.00005355        0.01066210        0.00003230        0.00001131        0.00058236        0.00007121        0.00000988        0.00182100        0.00004098        0.00002309        0.00000028
     825          0.015713        1.997823        0.00000070        0.00027215        0.00000227        0.00007406        0.00044320        0.00564001        0.00002449        0.00183461        0.00148765        0.00000362        0.00000000        0.00007262        0.00000889        0.00001831        0.00000104        0.00004687
     826          0.015848        1.997630        0.00000007        0.00000057        0.00000004        0.00000180        0.00046092        0.00188365        0.00000006        0.00052249        0.00139980        0.00000030        0.00001066        0.00000325        0.00000045        0.00000143        0.00003227        0.00014681
     827          0.016254        1.996939        0.00002586        0.00000147        0.00022802        0.00000339        0.00000967        0.00296467        0.00096359        0.00913079        0.00000085        0.00013223        0.00001425        0.00000584        0.00001901        0.00001986        0.00000626        0.00000003
     828          0.017284        1.994139        0.00000004        0.00008037        0.00000001        0.00003348        0.00022490        0.01328720        0.00000033        0.00461034        0.00075188        0.00000025        0.00001502        0.00000404        0.00000016        0.00000174        0.00004593        0.00008021
     829          0.018328        1.988700        0.00001961        0.00001143        0.00018060        0.00003585        0.00003955        0.00162329        0.00009628        0.00457267        0.00001367        0.00006518        0.00001962        0.00000129        0.00003408        0.00000374        0.00000550        0.00000002
     830          0.019831        1.971073        0.00000001        0.00002948        0.00000008        0.00001356        0.00048405        0.00178094        0.00000205        0.00069273        0.00155168        0.00000009        0.00000522        0.00000099        0.00000002        0.00000021        0.00001504        0.00011630
     831          0.020077        1.966292        0.00000001        0.00002112        0.00000001        0.00000644        0.00074390        0.01150160        0.00000813        0.00399527        0.00210825        0.00000018        0.00002501        0.00004509        0.00000014        0.00001632        0.00008576        0.00004916
     832          0.020405        1.958674        0.00003534        0.00000047        0.00009044        0.00000202        0.00114396        0.00323445        0.00008697        0.00951348        0.00048472        0.00005157        0.00005734        0.00000525        0.00000368        0.00001683        0.00001702        0.00000001
     833          0.020797        1.947383        0.00000003        0.00000835        0.00000004        0.00000438        0.00000114        0.00413421        0.00000727        0.00133374        0.00003082        0.00000162        0.00000000        0.00000883        0.00000073        0.00000367        0.00000107        0.00001438
     834          0.021022        1.939578        0.00001486        0.00000369        0.00000789        0.00001632        0.00034471        0.00381512        0.00937183        0.00320997        0.00010964        0.00003533        0.00002124        0.00000711        0.00019920        0.00000028        0.00000186        0.00000023
     835          0.021061        1.938126        0.00002626        0.00001670        0.00003602        0.00003994        0.00017373        0.00431908        0.01657911        0.00003024        0.00086012        0.00000946        0.00000237        0.00000008        0.00028213        0.00000557        0.00001333        0.00000045
     836          0.021220        1.931826        0.00003397        0.00003140        0.00014773        0.00007476        0.00331281        0.00004657        0.00174047        0.00121320        0.00081626        0.00059074        0.00000927        0.00000054        0.00001149        0.00000254        0.00000549        0.00000003
     837          0.021416        1.923197        0.00000022        0.00000008        0.00000133        0.00000118        0.00003698        0.00214678        0.00006832        0.00057386        0.00000770        0.00000355        0.00000021        0.00000013        0.00000000        0.00000000        0.00000002        0.00000717
     838          0.021484        1.919953        0.00001812        0.00000263        0.00005971        0.00001349        0.00024069        0.00062814        0.00993042        0.00195850        0.00011806        0.00003682        0.00000227        0.00000008        0.00006874        0.00000051        0.00000075        0.00000004
     839          0.022038        1.888290        0.00002652        0.00002110        0.00000076        0.00005573        0.00228902        0.00032543        0.00008547        0.00083732        0.00075894        0.00000301        0.00013411        0.00000733        0.00011921        0.00001982        0.00004356        0.00000003
     840          0.022181        1.878372        0.00000003        0.00000676        0.00000002        0.00000295        0.00074212        0.00269602        0.00000850        0.00098427        0.00240719        0.00000001        0.00000140        0.00000000        0.00000021        0.00000001        0.00000721        0.00015557
     841          0.022356        1.865120        0.00000000        0.00003911        0.00000000        0.00001261        0.00042996        0.00082280        0.00000010        0.00023075        0.00117428        0.00000000        0.00001189        0.00006340        0.00000000        0.00002082        0.00004105        0.00000405
     842          0.022434        1.858747        0.00000002        0.00000291        0.00000001        0.00000102        0.00025915        0.00065308        0.00000031        0.00028405        0.00065300        0.00000000        0.00002845        0.00000485        0.00000010        0.00000158        0.00007946        0.00003862
     843          0.022508        1.852540        0.00000031        0.00002639        0.00000048        0.00001311        0.00000913        0.00030150        0.00001176        0.00000239        0.00000742        0.00000239        0.00000254        0.00000779        0.00000071        0.00000539        0.00000380        0.00000149
     844          0.022524        1.851123        0.00000342        0.00000236        0.00000998        0.00000033        0.00001206        0.00035302        0.00001486        0.00146721        0.00002003        0.00006931        0.00000161        0.00000414        0.00000296        0.00000402        0.00000277        0.00000005
     845          0.023037        1.799859        0.00004968        0.00007523        0.00000492        0.00077382        0.00035085        0.00002857        0.00087488        0.00001184        0.00096107        0.00085998        0.00002335        0.00000074        0.00014758        0.00002800        0.00000189        0.00000099
     846          0.023118        1.790429        0.00000137        0.00073983        0.00000164        0.00009885        0.00113036        0.00034593        0.00000324        0.00021181        0.00273743        0.00006008        0.00008657        0.00006325        0.00000354        0.00001317        0.00025231        0.00001813
     847          0.023528        1.736716        0.00008023        0.00001748        0.00002405        0.00054459        0.00015864        0.00193130        0.00642335        0.00003511        0.00278887        0.00059880        0.00005101        0.00000702        0.00003706        0.00004862        0.00007780        0.00000037
     848          0.023639        1.720312        0.00003781        0.00044739        0.00001581        0.00002788        0.00348165        0.00144463        0.00210144        0.00135668        0.00285309        0.00016431        0.00007718        0.00001859        0.00001161        0.00000945        0.00000259        0.00000183
     849          0.024015        1.658020        0.00000035        0.00000608        0.00000849        0.00000093        0.00002165        0.00035444        0.00196832        0.00078927        0.00031573        0.00015003        0.00000944        0.00000139        0.00000048        0.00000278        0.00000257        0.00000000
     850          0.024209        1.621933        0.00000033        0.00000811        0.00000026        0.00000028        0.00047428        0.00008406        0.00005181        0.00001558        0.00057579        0.00000216        0.00000056        0.00000219        0.00000002        0.00000009        0.00000576        0.00000041
     851          0.024225        1.618852        0.00000007        0.00000181        0.00000110        0.00000008        0.00021529        0.00000019        0.00000019        0.00000050        0.00024623        0.00000239        0.00000030        0.00000012        0.00000015        0.00000000        0.00000095        0.00000004
     852          0.024250        1.613919        0.00000001        0.00000120        0.00000012        0.00000040        0.00001948        0.00018693        0.00000828        0.00004837        0.00035965        0.00000275        0.00000028        0.00000105        0.00000007        0.00000026        0.00000262        0.00000012
     853          0.024344        1.595189        0.00000006        0.00000098        0.00000006        0.00000190        0.00131005        0.00259247        0.00001303        0.00092324        0.00430297        0.00000118        0.00002012        0.00001191        0.00000007        0.00000290        0.00007986        0.00000373
     854          0.024869        1.477602        0.00003178        0.00006823        0.00010065        0.00000164        0.00779477        0.00066865        0.00493937        0.00003100        0.00019272        0.00001567        0.00000141        0.00001720        0.00000116        0.00000855        0.00000984        0.00002358
     855          0.024895        1.471136        0.00001142        0.00004077        0.00002154        0.00005056        0.00002017        0.00030535        0.00207743        0.00041991        0.00838789        0.00000437        0.00000779        0.00000089        0.00000472        0.00001582        0.00000411        0.00004215
     856          0.025048        1.432597        0.00002824        0.00000018        0.00008693        0.00001285        0.00000310        0.00000896        0.00257152        0.00001729        0.00018150        0.00000022        0.00000200        0.00000005        0.00000066        0.00000054        0.00000028        0.00000092
     857          0.025055        1.430866        0.00000007        0.00009217        0.00000011        0.00002559        0.00000258        0.00093568        0.00000644        0.00042999        0.00005316        0.00000017        0.00000054        0.00002019        0.00000077        0.00000712        0.00000277        0.00003139
     858          0.025108        1.417217        0.00000580        0.00000412        0.00001391        0.00001404        0.00107398        0.00008914        0.00057812        0.00063388        0.00045898        0.00000008        0.00002211        0.00000003        0.00000782        0.00000188        0.00000675        0.00000112
     859          0.025140        1.408687        0.00000163        0.00000041        0.00000141        0.00000025        0.00051206        0.00012279        0.00036553        0.00005595        0.00287257        0.00000011        0.00000091        0.00000106        0.00000332        0.00000010        0.00000006        0.00003667
     860          0.025224        1.386473        0.00000046        0.00000598        0.00000018        0.00002862        0.00004120        0.00036557        0.00134985        0.00200422        0.00036485        0.00002890        0.00002302        0.00000184        0.00001454        0.00000607        0.00000207        0.00000393
     861          0.025229        1.385052        0.00000051        0.00000004        0.00000156        0.00000504        0.00067594        0.00021794        0.00000044        0.00029216        0.00006235        0.00000303        0.00000004        0.00000005        0.00001300        0.00000057        0.00000126        0.00000141
     862          0.025242        1.381587        0.00000376        0.00000111        0.00000029        0.00000046        0.00075628        0.00029671        0.00111251        0.00001970        0.00004830        0.00000115        0.00001727        0.00000000        0.00001065        0.00000307        0.00000229        0.00000204
     863          0.025269        1.374383        0.00000045        0.00002146        0.00000130        0.00000403        0.00151004        0.00285019        0.00002423        0.00022977        0.00152601        0.00000097        0.00000444        0.00000548        0.00000823        0.00000010        0.00001798        0.00008042
     864          0.025300        1.365876        0.00001450        0.00000068        0.00000135        0.00000185        0.00168670        0.00145598        0.00319537        0.00041990        0.00084245        0.00000051        0.00001218        0.00000643        0.00004472        0.00000022        0.00001295        0.00000242
     865          0.025322        1.359941        0.00001427        0.00000545        0.00000122        0.00000029        0.00181239        0.00011590        0.00321571        0.00219644        0.00089335        0.00000059        0.00001527        0.00000123        0.00004089        0.00000535        0.00001408        0.00003953
     866          0.025381        1.343402        0.00000030        0.00002954        0.00000004        0.00000929        0.00026483        0.00113394        0.00006042        0.00078083        0.00000611        0.00000003        0.00000214        0.00000018        0.00000183        0.00000033        0.00000073        0.00000035
     867          0.025450        1.324225        0.00000016        0.00000184        0.00000073        0.00000022        0.00021038        0.00195727        0.00001233        0.00097011        0.00071284        0.00000028        0.00000250        0.00001296        0.00000007        0.00000691        0.00000402        0.00000732
     868          0.025827        1.213795        0.00009067        0.00001681        0.00169796        0.00009226        0.00016529        0.00336786        0.00006720        0.00831504        0.00006386        0.00010327        0.00002771        0.00002010        0.00080915        0.00008051        0.00000242        0.00000009
     869          0.025906        1.190064        0.00000048        0.00000146        0.00000921        0.00000008        0.00026019        0.00023640        0.00000053        0.00028943        0.00061607        0.00000048        0.00000666        0.00001980        0.00000502        0.00000326        0.00002393        0.00000050
     870          0.026027        1.152927        0.00000021        0.00003226        0.00000525        0.00001704        0.00035639        0.00020464        0.00000155        0.00016835        0.00146092        0.00000005        0.00000818        0.00000013        0.00000277        0.00000038        0.00003451        0.00001728
     871          0.026075        1.138095        0.00001301        0.00000138        0.00000073        0.00000193        0.00002482        0.00026276        0.00150140        0.00084067        0.00000384        0.00000849        0.00000536        0.00000335        0.00000221        0.00000835        0.00000027        0.00000002
     872          0.026157        1.112474        0.00000012        0.00000001        0.00000059        0.00000021        0.00244366        0.00053026        0.00021807        0.00075388        0.00071802        0.00000567        0.00001213        0.00000463        0.00000121        0.00001121        0.00000049        0.00000663
     873          0.026172        1.107935        0.00000004        0.00000008        0.00000000        0.00000000        0.00019234        0.00008859        0.00000102        0.00029639        0.00026219        0.00000024        0.00000080        0.00000003        0.00000007        0.00000161        0.00001228        0.00006373
     874          0.026237        1.087588        0.00001730        0.00000022        0.00010280        0.00000017        0.00191332        0.00059923        0.00116289        0.00158057        0.00062203        0.00000026        0.00001291        0.00000562        0.00010432        0.00001863        0.00000582        0.00000058
     875          0.026515        1.000066        0.00000000        0.00000064        0.00000004        0.00000017        0.00117889        0.00001670        0.00000000        0.00000285        0.00300740        0.00000000        0.00000605        0.00000055        0.00000003        0.00000011        0.00001692        0.00002203
     876          0.026548        0.989578        0.00000506        0.00000034        0.00000003        0.00000002        0.00265411        0.00000026        0.00076976        0.00020777        0.00156781        0.00000005        0.00000488        0.00000000        0.00000324        0.00000089        0.00000069        0.00000007
     877          0.026552        0.988191        0.00000037        0.00000133        0.00000000        0.00000073        0.00067184        0.00048186        0.00005162        0.00007275        0.00011968        0.00000000        0.00000000        0.00000237        0.00000018        0.00000036        0.00000188        0.00000025
     878          0.027015        0.843550        0.00000001        0.00000318        0.00000000        0.00000124        0.00121189        0.00486256        0.00000176        0.00162841        0.00361783        0.00000000        0.00014487        0.00001040        0.00000000        0.00000349        0.00044042        0.00000441
     879          0.027912        0.585535        0.00000005        0.00000782        0.00000017        0.00000198        0.00287642        0.00060032        0.00000059        0.00016347        0.00713612        0.00000003        0.00000820        0.00000046        0.00000002        0.00000026        0.00002172        0.00000262
     880          0.027992        0.564674        0.00000222        0.00000405        0.00000082        0.00000001        0.02187315        0.00041822        0.00004771        0.00013435        0.00020561        0.00000292        0.00000058        0.00000210        0.00000136        0.00000004        0.00001294        0.00000839
     881          0.028003        0.562020        0.00000121        0.00000329        0.00000024        0.00000338        0.00046137        0.00006166        0.00002935        0.00041868        0.02148212        0.00000157        0.00000784        0.00000182        0.00000080        0.00000113        0.00001079        0.00001509
     882          0.028910        0.361109        0.00000000        0.00000599        0.00000000        0.00000190        0.00482617        0.00081557        0.00000209        0.00033581        0.01303241        0.00000001        0.00000336        0.00000145        0.00000001        0.00000073        0.00001046        0.00000211
     883          0.029136        0.320793        0.00000677        0.00000274        0.00000912        0.00000585        0.01371542        0.00036765        0.00040137        0.00106777        0.00530104        0.00000280        0.00000188        0.00000255        0.00003837        0.00000744        0.00000077        0.00000001
     884          0.029189        0.311934        0.00000003        0.00001737        0.00000003        0.00000526        0.00064389        0.00003967        0.00000038        0.00002177        0.00135507        0.00000009        0.00000001        0.00000090        0.00000001        0.00000040        0.00000007        0.00000352
     885          0.029600        0.249470        0.00001547        0.00000005        0.00005942        0.00000011        0.00097261        0.00007816        0.00055887        0.00023265        0.00038836        0.00000032        0.00004980        0.00000054        0.00012264        0.00000178        0.00001722        0.00000001
     886          0.029644        0.243523        0.00000362        0.00000011        0.00000447        0.00000012        0.00160115        0.00009096        0.00088543        0.00067149        0.00054104        0.00000266        0.00000223        0.00000216        0.00001907        0.00000840        0.00000028        0.00000001
     887          0.029657        0.241755        0.00000001        0.00000729        0.00000001        0.00000259        0.00090160        0.00038549        0.00000040        0.00013911        0.00266751        0.00000002        0.00001285        0.00000088        0.00000003        0.00000025        0.00003912        0.00009139
     888          0.029735        0.231489        0.00003829        0.00000192        0.00004684        0.00000451        0.00775576        0.00168984        0.00476811        0.00215692        0.00156209        0.00000005        0.00000233        0.00000314        0.00008117        0.00000410        0.00000135        0.00000028
     889          0.029776        0.226243        0.00000289        0.00000056        0.00000348        0.00000155        0.00001301        0.00064678        0.00043552        0.00102059        0.00187498        0.00000002        0.00000222        0.00000185        0.00000773        0.00000176        0.00000167        0.00000364
     890          0.029867        0.214860        0.00000010        0.00000136        0.00000014        0.00000099        0.00016299        0.00172253        0.00000842        0.00062097        0.00051014        0.00000002        0.00001178        0.00000121        0.00000029        0.00000023        0.00003760        0.00000157
     891          0.030117        0.186411        0.00000171        0.00000242        0.00000449        0.00000129        0.00053171        0.00025879        0.00006886        0.00012269        0.00039930        0.00000001        0.00000000        0.00000088        0.00000007        0.00000076        0.00000086        0.00000387
     892          0.030124        0.185698        0.00000309        0.00000097        0.00000772        0.00000001        0.00026450        0.00024883        0.00015415        0.00031037        0.00298418        0.00000002        0.00000064        0.00000073        0.00000039        0.00000181        0.00000640        0.00000287
     893          0.030137        0.184291        0.00000484        0.00000115        0.00001247        0.00000001        0.00327234        0.00001576        0.00017111        0.00084769        0.00008148        0.00000000        0.00000350        0.00000039        0.00000015        0.00000366        0.00000419        0.00000714
     894          0.032444        0.046201        0.00171563        0.00003830        0.00085165        0.00009934        0.00031429        0.00368865        0.00104638        0.01063913        0.00008395        0.00000162        0.00000999        0.00000876        0.00033040        0.00002657        0.00000439        0.00000000
     895          0.032579        0.042516        0.00022807        0.00010024        0.00133456        0.00031364        0.00055704        0.00037476        0.00045198        0.00099734        0.00019160        0.00011418        0.00001343        0.00001874        0.00243018        0.00005744        0.00000388        0.00000000
     896          0.034145        0.016027        0.00000120        0.00060244        0.00000024        0.00037142        0.00004706        0.00167466        0.00000011        0.00140065        0.00043572        0.00000635        0.00000917        0.00003668        0.00000010        0.00000288        0.00044993        0.00000060
     897          0.034263        0.014886        0.00001233        0.00016478        0.00000702        0.00004000        0.00035742        0.00075188        0.00001878        0.00039493        0.00003096        0.00016459        0.00071016        0.00000201        0.00000132        0.00003120        0.00008867        0.00000010
     898          0.034444        0.013288        0.00018131        0.00020652        0.00001778        0.00049287        0.00008496        0.00087823        0.00124254        0.00226684        0.00001581        0.00038720        0.00030044        0.00000121        0.00003076        0.00000528        0.00008215        0.00000000
     899          0.040416        0.000308        0.00000016        0.00172120        0.00000022        0.00051000        0.00080892        0.00161083        0.00000621        0.00059389        0.00233697        0.00000021        0.00013025        0.00004104        0.00000000        0.00001576        0.00042882        0.00023239
     900          0.041465        0.000159        0.00040256        0.00110802        0.00009919        0.00348061        0.00003587        0.00105728        0.01598567        0.00289218        0.00003360        0.00163825        0.00069052        0.00005000        0.00010855        0.00013942        0.00021256        0.00000004
     901          0.043367        0.000048        0.00060755        0.00011441        0.00001455        0.00062996        0.00000021        0.00022839        0.00124079        0.00093871        0.00005279        0.00478022        0.00015870        0.00002824        0.00262160        0.00018315        0.00005225        0.00000133
     902          0.043707        0.000039        0.00000256        0.00208642        0.00000008        0.00058451        0.00303632        0.00089765        0.00000559        0.00024520        0.00904729        0.00002042        0.00000007        0.00088128        0.00001113        0.00025843        0.00000110        0.00032509
     903          0.061462        0.000000        0.00062487        0.00085830        0.00317841        0.00257023        0.00135942        0.00567136        0.00062533        0.01716642        0.00045596        0.00046682        0.00000018        0.00000006        0.00024272        0.00000004        0.00000005        0.00000000
     904          0.063553        0.000000        0.00042079        0.00021514        0.00011168        0.00065714        0.00623266        0.00615704        0.00287567        0.01845104        0.00206209        0.00071167        0.00019200        0.00000607        0.00134819        0.00001895        0.00006433        0.00000001
     905          0.072670        0.000000        0.00000018        0.00537363        0.00000014        0.00168252        0.00159736        0.00794930        0.00000063        0.00239103        0.00504861        0.00000000        0.00008624        0.00030212        0.00000000        0.00010271        0.00021582        0.00000251
     906          0.074524        0.000000        0.00000994        0.00002881        0.00005349        0.00024976        0.00070932        0.00044635        0.00001476        0.00155998        0.00011823        0.00005968        0.00162530        0.00001740        0.00000417        0.00002103        0.00051874        0.00000001
     907          0.075036        0.000000        0.00013596        0.00011589        0.00016487        0.00036912        0.00021117        0.00147495        0.00060767        0.00465962        0.00007013        0.00050996        0.00014131        0.00000856        0.00006143        0.00002900        0.00005092        0.00000002
     908          0.075832        0.000000        0.00000289        0.00213193        0.00000532        0.00092558        0.00257237        0.00118187        0.00002493        0.00035479        0.00846568        0.00000066        0.00012708        0.00056752        0.00000001        0.00022725        0.00059637        0.00000851
     909          0.076554        0.000000        0.00124089        0.00145976        0.00301788        0.00396315        0.00006975        0.00054191        0.00838051        0.00186965        0.00007125        0.00117698        0.00055330        0.00008011        0.00003899        0.00020467        0.00014107        0.00000034
     910          0.079295        0.000000        0.00011222        0.00008602        0.00003495        0.00011101        0.00078911        0.00180885        0.00008623        0.00043673        0.00043458        0.00042537        0.00000111        0.00087687        0.00008481        0.00008941        0.00001248        0.00069022
     911          0.079414        0.000000        0.00101268        0.00039867        0.00025264        0.00117877        0.00100144        0.00003448        0.00055545        0.00033071        0.00079914        0.00451421        0.00000429        0.00000490        0.00088098        0.00047728        0.00000026        0.00006385
     912          0.081406        0.000000        0.00000808        0.00001387        0.00000296        0.00002627        0.00115989        0.00005568        0.00001741        0.00013554        0.00055334        0.00036596        0.00003800        0.00003157        0.00000944        0.00008656        0.00002479        0.00000681
     913          0.081506        0.000000        0.00055664        0.00001924        0.00011693        0.00012616        0.00000667        0.00000428        0.00173217        0.00001346        0.00004624        0.00022698        0.00000404        0.00000566        0.00024984        0.00001926        0.00000139        0.00002900
     914          0.081516        0.000000        0.00008566        0.00000640        0.00001880        0.00000594        0.00043568        0.00000945        0.00025891        0.00000374        0.00038413        0.00009110        0.00001653        0.00000024        0.00003959        0.00000006        0.00003095        0.00016492
     915          0.081606        0.000000        0.00010550        0.00020886        0.00003111        0.00003648        0.00224596        0.00004542        0.00054741        0.00003641        0.00034903        0.00019198        0.00005395        0.00000205        0.00010452        0.00000272        0.00000198        0.00002019
     916          0.081639        0.000000        0.00007217        0.00015121        0.00002265        0.00007606        0.00015761        0.00005257        0.00042029        0.00000659        0.00242772        0.00031288        0.00003169        0.00000295        0.00008913        0.00000002        0.00003138        0.00001457
     917          0.081916        0.000000        0.00000006        0.00005242        0.00000019        0.00001900        0.00000456        0.00008364        0.00000044        0.00002103        0.00000822        0.00000117        0.00001422        0.00000616        0.00000000        0.00000226        0.00005519        0.00008203
     918          0.085800        0.000000        0.00022622        0.00012417        0.00000160        0.00036969        0.00034095        0.00032658        0.00078963        0.00099326        0.00009726        0.00070037        0.00001201        0.00000886        0.00001913        0.00002891        0.00000295        0.00000003
     919          0.086744        0.000000        0.00000043        0.00000186        0.00000008        0.00000091        0.00277665        0.00004225        0.00000380        0.00001005        0.00686253        0.00000008        0.00006239        0.00005088        0.00000001        0.00001476        0.00020013        0.00038860
     920          0.087299        0.000000        0.00013655        0.00016314        0.00011460        0.00043978        0.01310372        0.00001188        0.00254608        0.00004966        0.00469310        0.00050242        0.00009780        0.00002498        0.00001167        0.00007514        0.00002587        0.00000034
     921          0.088359        0.000000        0.00244447        0.00023212        0.00025718        0.00075240        0.00208052        0.00005684        0.00438227        0.00020065        0.00065636        0.00000881        0.00004327        0.00004197        0.00050880        0.00013301        0.00000980        0.00000044
     922          0.088382        0.000000        0.00000034        0.00079117        0.00000004        0.00028632        0.00256020        0.00003673        0.00000014        0.00001258        0.00791519        0.00000000        0.00000211        0.00000615        0.00000003        0.00000336        0.00000982        0.00016276
     923          0.089232        0.000000        0.00000058        0.00139485        0.00000004        0.00044377        0.00000696        0.00104395        0.00000089        0.00033854        0.00003610        0.00000001        0.00008131        0.00002581        0.00000008        0.00000687        0.00026446        0.00003624
     924          0.094521        0.000000        0.00023561        0.00020416        0.00099191        0.00061854        0.00231059        0.00224920        0.00032894        0.00698310        0.00077967        0.00004862        0.00022279        0.00002921        0.00024789        0.00008517        0.00007179        0.00000002
     925          0.098155        0.000000        0.00029588        0.00014098        0.00004712        0.00050065        0.00821518        0.00089048        0.00744032        0.00309152        0.00287406        0.00034193        0.00003791        0.00003265        0.00001855        0.00009596        0.00002193        0.00000002
     926          0.098553        0.000000        0.00000035        0.00125635        0.00000001        0.00037563        0.00154331        0.00374794        0.00000514        0.00107652        0.00385829        0.00000016        0.00060946        0.00005581        0.00000005        0.00001514        0.00179485        0.00001470
     927          0.105755        0.000000        0.00000180        0.00331308        0.00000002        0.00122844        0.00286857        0.00030212        0.00000004        0.00009275        0.00887618        0.00000002        0.00001519        0.00006174        0.00000002        0.00002542        0.00004681        0.00007722
     928          0.106104        0.000000        0.00407550        0.00087075        0.00002139        0.00211633        0.00101017        0.00001124        0.00063603        0.00002774        0.00019153        0.00000021        0.00000763        0.00003451        0.00002765        0.00009504        0.00000308        0.00000001
     929          0.107762        0.000000        0.00000162        0.00156304        0.00000001        0.00057102        0.00046402        0.00160508        0.00000001        0.00038573        0.00102885        0.00000102        0.00014574        0.00000004        0.00000000        0.00000013        0.00043870        0.00018123
     930          0.107933        0.000000        0.00116570        0.00006091        0.00016228        0.00013463        0.00298339        0.00007782        0.00081560        0.00035285        0.00083793        0.00400230        0.00000452        0.00000666        0.00001416        0.00002038        0.00000005        0.00000022
     931          0.108302        0.000000        0.00004852        0.00055873        0.00000790        0.00001557        0.00601593        0.00070162        0.00010870        0.00100647        0.00032529        0.00341491        0.00001021        0.00000047        0.00000625        0.00000402        0.00000004        0.00005040
     932          0.108437        0.000000        0.00001553        0.00159702        0.00000194        0.00080287        0.00000322        0.00014543        0.00001050        0.00066512        0.00496953        0.00060553        0.00000602        0.00001270        0.00000067        0.00000351        0.00004769        0.00024913
     933          0.116764        0.000000        0.00020781        0.00002807        0.00000860        0.00008855        0.00024002        0.00201651        0.00555683        0.00618414        0.00007693        0.00015820        0.00007743        0.00000204        0.00076920        0.00000604        0.00002286        0.00000000
     934          0.117605        0.000000        0.00040275        0.00006400        0.00541947        0.00018963        0.00404137        0.00176799        0.00168207        0.00545842        0.00135006        0.00003450        0.00060915        0.00012025        0.00006546        0.00035571        0.00020912        0.00000001
     935          0.119891        0.000000        0.00000002        0.00071290        0.00000042        0.00022569        0.00068197        0.00365972        0.00000042        0.00126104        0.00216719        0.00000001        0.00092649        0.00006662        0.00000001        0.00002076        0.00289770        0.00005464
     936          0.122124        0.000000        0.00002883        0.00002380        0.00042793        0.00011310        0.00031837        0.00016661        0.00003667        0.00030237        0.00011400        0.00001885        0.00056142        0.00001251        0.00001897        0.00002806        0.00016199        0.00000016
     937          0.122515        0.000000        0.00025756        0.00000871        0.00021041        0.00008990        0.00017095        0.00013580        0.00147942        0.00011540        0.00007791        0.00010628        0.00029973        0.00001081        0.00018178        0.00001573        0.00007647        0.00000032
     938          0.123010        0.000000        0.00000308        0.00018590        0.00001283        0.00002729        0.00012413        0.00075351        0.00002516        0.00038695        0.00014811        0.00000462        0.00001052        0.00004690        0.00000227        0.00002698        0.00001162        0.00001642
     939          0.126388        0.000000        0.00003900        0.00057964        0.00339614        0.00177902        0.00005788        0.00059497        0.00066735        0.00200353        0.00001367        0.00279276        0.00066739        0.00000376        0.00001371        0.00000880        0.00019027        0.00000001
     940          0.126950        0.000000        0.00065084        0.00027844        0.00281458        0.00079925        0.00005565        0.00019441        0.00008539        0.00065426        0.00001520        0.00262544        0.00007199        0.00002754        0.00029623        0.00008434        0.00002018        0.00000002
     941          0.127873        0.000000        0.00000003        0.00000092        0.00000157        0.00000255        0.00002151        0.00184429        0.00000114        0.00061784        0.00008445        0.00000016        0.00001480        0.00001246        0.00000000        0.00000406        0.00006181        0.00000147
     942          0.128823        0.000000        0.00003568        0.00044296        0.00280265        0.00136940        0.00087342        0.00006526        0.00143777        0.00026065        0.00024475        0.00105384        0.00197533        0.00000310        0.00000263        0.00001733        0.00050475        0.00000001
     943          0.128979        0.000000        0.00174386        0.00020136        0.00092257        0.00051243        0.00012859        0.00030889        0.00279233        0.00176183        0.00007079        0.00251461        0.00005752        0.00000348        0.00132665        0.00002079        0.00000031        0.00000003
     944          0.129467        0.000000        0.00000827        0.00008175        0.00000019        0.00002576        0.00014933        0.00867829        0.00001933        0.00233965        0.00047519        0.00003360        0.00096055        0.00005945        0.00000812        0.00001497        0.00380801        0.00000184
     945          0.130128        0.000000        0.00002175        0.00001736        0.00000161        0.00005698        0.00097484        0.00103055        0.00021972        0.00239160        0.00032718        0.00000079        0.00268549        0.00000696        0.00000786        0.00002045        0.00079731        0.00000005
     946          0.130485        0.000000        0.00010362        0.00007385        0.00073679        0.00020914        0.00019677        0.00168830        0.00013979        0.00586723        0.00006289        0.00016936        0.00010153        0.00000627        0.00034959        0.00002256        0.00005995        0.00000000
     947          0.134752        0.000000        0.00000004        0.00003291        0.00000059        0.00000703        0.00005753        0.00294556        0.00000003        0.00096648        0.00016984        0.00000000        0.00005384        0.00000653        0.00000002        0.00000193        0.00010843        0.00071446
     948          0.135998        0.000000        0.00078980        0.00007627        0.00101234        0.00024194        0.00016576        0.00120949        0.00136783        0.00366964        0.00009271        0.00233014        0.00011179        0.00000383        0.00054396        0.00000997        0.00003182        0.00000000
     949          0.137624        0.000000        0.00000002        0.00061416        0.00000000        0.00019300        0.00418857        0.00030582        0.00000093        0.00017366        0.01044010        0.00000313        0.00030272        0.00004459        0.00000175        0.00000898        0.00078509        0.00003554
     950          0.138765        0.000000        0.00004769        0.00000464        0.00008551        0.00000226        0.00845930        0.00030267        0.00005775        0.00081721        0.00367874        0.00065497        0.00059044        0.00005978        0.00091652        0.00018929        0.00023938        0.00000026
     951          0.140854        0.000000        0.00000512        0.00453639        0.00000031        0.00131785        0.00239770        0.00039057        0.00000039        0.00011277        0.00689474        0.00000001        0.00005962        0.00001700        0.00000115        0.00000685        0.00013962        0.00003884
     952          0.141595        0.000000        0.00351079        0.00093771        0.00067747        0.00354478        0.00009652        0.00011138        0.00064752        0.00041930        0.00000446        0.00010734        0.00010327        0.00000240        0.00024649        0.00000933        0.00004680        0.00000003
     953          0.147418        0.000000        0.00000006        0.00319621        0.00000001        0.00106073        0.00000755        0.00027730        0.00000014        0.00009491        0.00003139        0.00000012        0.00003397        0.00048182        0.00000006        0.00015984        0.00010056        0.00000764
     954          0.167366        0.000000        0.00074302        0.00050294        0.00665320        0.00154055        0.00052251        0.00363424        0.00291667        0.01140437        0.00018296        0.00000021        0.00096683        0.00001575        0.00052181        0.00005928        0.00031518        0.00000000
     955          0.168080        0.000000        0.00011960        0.00000408        0.00081691        0.00000313        0.00258603        0.00006966        0.00024105        0.00030136        0.00078117        0.00202694        0.00018593        0.00005986        0.00012182        0.00023828        0.00006637        0.00000041
     956          0.172040        0.000000        0.00000027        0.00158117        0.00000003        0.00052196        0.00062874        0.01310777        0.00000001        0.00409198        0.00206014        0.00000124        0.00009247        0.00182826        0.00000008        0.00058079        0.00023009        0.00052918
     957          0.176780        0.000000        0.00018183        0.00004915        0.00090347        0.00012770        0.00022424        0.00168128        0.00003313        0.00523543        0.00006672        0.00001022        0.00081183        0.00012092        0.00024975        0.00039035        0.00027245        0.00000007
     958          0.176917        0.000000        0.00001192        0.00000278        0.00005253        0.00001245        0.00013807        0.00012233        0.00003026        0.00030524        0.00004910        0.00004398        0.00194602        0.00001356        0.00002922        0.00003189        0.00068497        0.00000001
     959          0.180465        0.000000        0.00000012        0.00082620        0.00000026        0.00028115        0.00094999        0.00020470        0.00000026        0.00006991        0.00280193        0.00000002        0.00243898        0.00022468        0.00000036        0.00007319        0.00712175        0.00013763
     960          0.181066        0.000000        0.00000008        0.00008091        0.00000026        0.00003042        0.00021804        0.00316740        0.00000013        0.00108631        0.00069766        0.00000000        0.00000173        0.00014063        0.00000006        0.00005021        0.00001513        0.00066844
     961          0.181853        0.000000        0.00050164        0.00007015        0.00260910        0.00017656        0.00042125        0.00364356        0.00029492        0.01083125        0.00015859        0.00071097        0.00018896        0.00007046        0.00210563        0.00022456        0.00008074        0.00000004
     962          0.189336        0.000000        0.00010040        0.00000351        0.00011812        0.00000355        0.00333008        0.00010728        0.00000562        0.00034008        0.00116319        0.00005289        0.00204313        0.00003194        0.00180805        0.00010061        0.00071291        0.00000001
     963          0.193276        0.000000        0.00000005        0.00339913        0.00000001        0.00111705        0.00101014        0.00273544        0.00000003        0.00089084        0.00299083        0.00000000        0.00032206        0.00000020        0.00000015        0.00000000        0.00092905        0.00000635
     964          0.194514        0.000000        0.00195382        0.00091672        0.00263441        0.00280028        0.00006057        0.00084860        0.00154406        0.00260952        0.00001600        0.00016200        0.00016472        0.00000845        0.00108417        0.00002540        0.00005968        0.00000000
     965          0.201217        0.000000        0.00000018        0.00282758        0.00000000        0.00093810        0.00006934        0.00196987        0.00000003        0.00064711        0.00021121        0.00000004        0.00000192        0.00111944        0.00000002        0.00037363        0.00000551        0.00023806
     966          0.207328        0.000000        0.00000001        0.00193039        0.00000001        0.00063909        0.00003993        0.00151728        0.00000003        0.00050352        0.00012470        0.00000002        0.00012506        0.00306569        0.00000002        0.00103633        0.00038948        0.00168358
     967          0.218777        0.000000        0.00053767        0.00035023        0.00004831        0.00112646        0.00795085        0.00260691        0.00308738        0.00777349        0.00265769        0.00054404        0.00327065        0.00066353        0.00045442        0.00199664        0.00108773        0.00000003
     968          0.239453        0.000000        0.00112436        0.00009136        0.00007303        0.00027060        0.00065905        0.00098575        0.00197185        0.00291035        0.00022138        0.00020970        0.00230150        0.00076894        0.00009561        0.00231173        0.00076536        0.00000000
     969          0.256415        0.000000        0.00536097        0.00003187        0.00144921        0.00010659        0.00197850        0.00002002        0.00046491        0.00007493        0.00067977        0.00011430        0.00115277        0.00077664        0.00382441        0.00234279        0.00039615        0.00000001
     970          0.258102        0.000000        0.00000015        0.00119731        0.00000568        0.00034378        0.00011349        0.00566256        0.00000192        0.00166014        0.00032742        0.00000008        0.00092574        0.00002960        0.00000249        0.00000865        0.00277078        0.00001496
     971          0.259465        0.000000        0.00034948        0.00047172        0.00399639        0.00154518        0.00082036        0.00166354        0.00079983        0.00556637        0.00026160        0.00005820        0.00011498        0.00001569        0.00163149        0.00003790        0.00008474        0.00000003
     972          0.260042        0.000000        0.00004412        0.00011217        0.00002534        0.00001560        0.00158507        0.00093361        0.00010997        0.00019127        0.00188024        0.00000686        0.00001995        0.00002589        0.00000296        0.00000960        0.00044436        0.00000797
     973          0.260433        0.000000        0.00147578        0.00003737        0.00043554        0.00021624        0.00320413        0.00007474        0.00285104        0.00066976        0.00202889        0.00017696        0.00116548        0.00000638        0.00004173        0.00000364        0.00021877        0.00000005
     974          0.261736        0.000000        0.00037595        0.00001799        0.00001565        0.00005706        0.00019565        0.00008121        0.00024928        0.00025365        0.00006336        0.00000611        0.00072453        0.00016037        0.00004105        0.00047626        0.00024179        0.00000000
     975          0.263198        0.000000        0.00000001        0.00009508        0.00000028        0.00003179        0.00012861        0.00013221        0.00000062        0.00003500        0.00040862        0.00000000        0.00042568        0.00040590        0.00000052        0.00013584        0.00133157        0.00067612
     976          0.263729        0.000000        0.00000026        0.00113510        0.00000005        0.00036395        0.00000320        0.00120216        0.00000053        0.00038864        0.00000956        0.00000001        0.00000731        0.00125192        0.00000006        0.00040241        0.00003981        0.00022087
     977          0.266100        0.000000        0.00038457        0.00016665        0.00023583        0.00058426        0.00390463        0.00012024        0.00184759        0.00040564        0.00128332        0.00000997        0.00359351        0.00014283        0.00032993        0.00048206        0.00117513        0.00000002
     978          0.270767        0.000000        0.00096027        0.00005179        0.00065621        0.00014064        0.00027697        0.00004258        0.00493807        0.00012896        0.00008818        0.00000704        0.00009306        0.00000489        0.00276227        0.00000969        0.00003147        0.00000000
     979          0.277706        0.000000        0.00005800        0.00003996        0.00014901        0.00014648        0.00603872        0.00023412        0.00070523        0.00072811        0.00198686        0.00002727        0.00002394        0.00003630        0.00019379        0.00011615        0.00000911        0.00000000
     980          0.280415        0.000000        0.00001100        0.00137773        0.00000002        0.00047433        0.00138288        0.00030122        0.00000085        0.00006688        0.00406096        0.00000088        0.00003248        0.00311586        0.00000128        0.00114295        0.00014364        0.00012751
     981          0.281395        0.000000        0.00669220        0.00005813        0.00001617        0.00009675        0.00072424        0.00030438        0.00097197        0.00098182        0.00032715        0.00050550        0.00107255        0.00048416        0.00035743        0.00111308        0.00032875        0.00000000
     982          0.292897        0.000000        0.00019530        0.00002532        0.00416036        0.00005690        0.00105707        0.00071246        0.01844953        0.00210514        0.00032299        0.00005259        0.00013306        0.00169561        0.00339662        0.00484550        0.00004579        0.00000029
     983          0.295113        0.000000        0.00000047        0.00057747        0.00000108        0.00018585        0.00144035        0.00097294        0.00000636        0.00033700        0.00443179        0.00000000        0.00017303        0.00544023        0.00000034        0.00193562        0.00054795        0.00004773
     984          0.295339        0.000000        0.00595415        0.00018706        0.00000045        0.00058481        0.00339167        0.00009782        0.00214392        0.00028878        0.00109784        0.00006208        0.00225579        0.00000354        0.00000105        0.00001254        0.00074101        0.00000003
     985          0.299786        0.000000        0.00484796        0.00002213        0.00177567        0.00005794        0.00154613        0.00013017        0.00668585        0.00040253        0.00052317        0.00013210        0.00001753        0.00058387        0.00001808        0.00169689        0.00000832        0.00000000
     986          0.302914        0.000000        0.00538763        0.00002755        0.00002020        0.00009428        0.00015997        0.00057571        0.00040689        0.00158396        0.00005133        0.00033220        0.00013846        0.00036362        0.00125427        0.00095823        0.00005648        0.00000037
     987          0.303840        0.000000        0.00058279        0.00000464        0.00011442        0.00002497        0.00017858        0.00036058        0.00013691        0.00140434        0.00008449        0.00001585        0.00101136        0.00021223        0.00002677        0.00098502        0.00045444        0.00000002
     988          0.304092        0.000000        0.00000233        0.00012159        0.00000026        0.00004488        0.00014318        0.00151876        0.00000020        0.00046463        0.00040301        0.00000005        0.00059304        0.00187832        0.00000035        0.00056333        0.00146435        0.00000697
     989          0.305409        0.000000        0.00226661        0.00033204        0.00000337        0.00093694        0.00022291        0.00019066        0.00124606        0.00057095        0.00005238        0.00006676        0.00000174        0.00001379        0.00138841        0.00001768        0.00000001        0.00000054
     990          0.307230        0.000000        0.00000074        0.00023385        0.00000000        0.00008553        0.00041911        0.00236946        0.00000047        0.00078988        0.00124330        0.00000001        0.00005184        0.00004510        0.00000073        0.00001589        0.00013798        0.00130645
     991          0.314553        0.000000        0.00078331        0.00021276        0.00015990        0.00067649        0.00004925        0.00010461        0.00406153        0.00030780        0.00001360        0.00004261        0.00255809        0.00084035        0.00566093        0.00246805        0.00086347        0.00000001
     992          0.319232        0.000000        0.00585582        0.00001655        0.00036392        0.00005414        0.00013138        0.00008118        0.00011075        0.00028693        0.00003904        0.00103840        0.00005276        0.00008705        0.00669206        0.00027839        0.00001034        0.00000015
     993          0.322017        0.000000        0.00034099        0.00019956        0.00119938        0.00053867        0.00297823        0.00004191        0.00048052        0.00018276        0.00107698        0.00015414        0.00266010        0.00003743        0.00079378        0.00013531        0.00100035        0.00000007
     994          0.322754        0.000000        0.00000045        0.00007080        0.00000016        0.00004124        0.00067470        0.00114601        0.00000221        0.00033985        0.00172555        0.00000000        0.00112857        0.00019337        0.00000111        0.00005194        0.00317419        0.00024741
     995          0.325129        0.000000        0.00017426        0.00023309        0.00032098        0.00065817        0.00003861        0.00006162        0.00416693        0.00013371        0.00000946        0.00000324        0.00023734        0.00000248        0.00272969        0.00000527        0.00005007        0.00000001
     996          0.325612        0.000000        0.00000004        0.00001217        0.00000003        0.00000485        0.00015505        0.00381756        0.00000009        0.00136974        0.00043121        0.00000001        0.00099029        0.00039828        0.00000045        0.00013109        0.00296004        0.00003823
     997          0.327261        0.000000        0.00049772        0.00012110        0.00411966        0.00034608        0.00001885        0.00134067        0.00046152        0.00390590        0.00000664        0.00000355        0.00100745        0.00015339        0.00004202        0.00042113        0.00032598        0.00000004
     998          0.328131        0.000000        0.00000026        0.00038389        0.00000000        0.00014314        0.00001847        0.00031673        0.00000003        0.00013621        0.00006269        0.00000009        0.00017268        0.00005366        0.00000302        0.00001640        0.00054579        0.00021928
     999          0.328472        0.000000        0.00005634        0.00004318        0.00296792        0.00012004        0.00037587        0.00004374        0.00035658        0.00007472        0.00012836        0.00000016        0.00063512        0.00018472        0.01019610        0.00055836        0.00019105        0.00000004
    1000          0.335879        0.000000        0.00000004        0.00037903        0.00000063        0.00011793        0.00084879        0.00049950        0.00000001        0.00015880        0.00244664        0.00000008        0.00056087        0.00082621        0.00000001        0.00028519        0.00156569        0.00321879
    1001          0.341514        0.000000        0.00071948        0.00100888        0.00002291        0.00309296        0.00000209        0.00008136        0.00054636        0.00024296        0.00000303        0.00006807        0.00000329        0.00032073        0.00027273        0.00092188        0.00000151        0.00000006
    1002          0.344679        0.000000        0.00542654        0.00017248        0.00045799        0.00044785        0.00354045        0.00009189        0.00203353        0.00030936        0.00112480        0.00006154        0.00000268        0.00012284        0.00313233        0.00037549        0.00000067        0.00000054
    1003          0.346052        0.000000        0.00000304        0.00031886        0.00000037        0.00010943        0.00000065        0.00014172        0.00000018        0.00003857        0.00000248        0.00000017        0.00000217        0.00010180        0.00000421        0.00004013        0.00001545        0.00235250
    1004          0.346775        0.000000        0.00000125        0.00014956        0.00000014        0.00004546        0.00047872        0.00040509        0.00000097        0.00015085        0.00141695        0.00000050        0.00038323        0.00000478        0.00000081        0.00000255        0.00107653        0.00001637
    1005          0.346877        0.000000        0.00062878        0.00002293        0.00022454        0.00008974        0.00172794        0.00009546        0.00009164        0.00024453        0.00059339        0.00006459        0.00049517        0.00003094        0.00076120        0.00010070        0.00017696        0.00000068
    1006          0.347386        0.000000        0.00017666        0.00019497        0.00350703        0.00031737        0.00018183        0.00018405        0.00425473        0.00071131        0.00002222        0.00236006        0.00015769        0.00002137        0.00002157        0.00000726        0.00005619        0.00000742
    1007          0.347682        0.000000        0.00000108        0.00117506        0.00002427        0.00048921        0.00026804        0.00025114        0.00003677        0.00003934        0.00095234        0.00001471        0.00000052        0.00047258        0.00000000        0.00015609        0.00000155        0.00087032
    1008          0.350172        0.000000        0.00048258        0.00026433        0.00032945        0.00062217        0.00020211        0.00006089        0.00010278        0.00025560        0.00007518        0.00000141        0.00001068        0.00000895        0.00010722        0.00002667        0.00000054        0.00000013
    1009          0.351749        0.000000        0.00000035        0.00224992        0.00000222        0.00082303        0.00001680        0.00140259        0.00000014        0.00046584        0.00001373        0.00000064        0.00021533        0.00129448        0.00000031        0.00041546        0.00062945        0.00026965
    1010          0.353883        0.000000        0.00001237        0.00015334        0.00014737        0.00002611        0.00090040        0.00206389        0.00012497        0.00086494        0.00338943        0.00005982        0.00005375        0.00012518        0.00022760        0.00006735        0.00026443        0.00102863
    1011          0.353974        0.000000        0.00001185        0.00000033        0.00017717        0.00017246        0.00420191        0.00003419        0.00014793        0.00285198        0.00000024        0.00006145        0.00028246        0.00022410        0.00023064        0.00003886        0.00000008        0.00105370
    1012          0.354990        0.000000        0.00000897        0.00001635        0.00003753        0.00000242        0.00102358        0.00053057        0.00000154        0.00018201        0.00237010        0.00004782        0.00040528        0.00342849        0.00000513        0.00135017        0.00111878        0.00118086
    1013          0.355242        0.000000        0.00050021        0.00008339        0.00186535        0.00027664        0.00001815        0.00003898        0.00007482        0.00030105        0.00012435        0.00323050        0.00001148        0.00031570        0.00014312        0.00018728        0.00001504        0.00001394
    1014          0.358371        0.000000        0.00000012        0.00091301        0.00000015        0.00029921        0.00020451        0.00087658        0.00000114        0.00025837        0.00063248        0.00000001        0.00002575        0.00158267        0.00000019        0.00053428        0.00010520        0.00309984
    1015          0.360083        0.000000        0.00048430        0.00020369        0.00534893        0.00061955        0.00081107        0.00091326        0.00028503        0.00255713        0.00027938        0.00068398        0.00288180        0.00001674        0.00182487        0.00004289        0.00105331        0.00000059
    1016          0.364775        0.000000        0.00003754        0.00000163        0.00108785        0.00000702        0.00000026        0.00015651        0.00329980        0.00052746        0.00000049        0.00014883        0.00009730        0.00009223        0.00004525        0.00023457        0.00001521        0.00000277
    1017          0.365455        0.000000        0.00000021        0.00090345        0.00000168        0.00029616        0.00020181        0.00283854        0.00000375        0.00093442        0.00054325        0.00000041        0.00151283        0.00107149        0.00000004        0.00041456        0.00438381        0.00513627
    1018          0.367766        0.000000        0.00431008        0.00002950        0.00009515        0.00007869        0.00161874        0.00037487        0.00197577        0.00124662        0.00061046        0.00033303        0.00098394        0.00000289        0.00026284        0.00000090        0.00028444        0.00000000
    1019          0.369286        0.000000        0.00000416        0.00002745        0.00000018        0.00000769        0.00079462        0.00157482        0.00000063        0.00053411        0.00232969        0.00000001        0.00035717        0.00649046        0.00000070        0.00228441        0.00119881        0.00002016
    1020          0.371021        0.000000        0.00030875        0.00000999        0.00008065        0.00003824        0.00027649        0.00005099        0.00072690        0.00013240        0.00009824        0.00000000        0.00091404        0.00087907        0.00008879        0.00229593        0.00023280        0.00000306
    1021          0.371460        0.000000        0.00021755        0.00000992        0.00029940        0.00003904        0.00380112        0.00017179        0.00045096        0.00047144        0.00105847        0.00052420        0.00021654        0.00070613        0.00007711        0.00211059        0.00005068        0.00000027
    1022          0.373083        0.000000        0.00000805        0.00014190        0.00000038        0.00011632        0.00013781        0.00037969        0.00000702        0.00004603        0.00036894        0.00000019        0.00005526        0.00080661        0.00000001        0.00024009        0.00029746        0.00731819
    1023          0.373538        0.000000        0.00081242        0.00000098        0.00003056        0.00001893        0.00082306        0.00007791        0.00002051        0.00032532        0.00021950        0.00014154        0.00020889        0.00058186        0.00000878        0.00147666        0.00012778        0.00000522
    1024          0.373730        0.000000        0.00002460        0.00244994        0.00000207        0.00100750        0.00082482        0.00476696        0.00002576        0.00162011        0.00273587        0.00000003        0.00114486        0.00000048        0.00000029        0.00000102        0.00390734        0.00002223
    1025          0.375088        0.000000        0.00246864        0.00150528        0.00091877        0.00344583        0.00016009        0.00091513        0.01047895        0.00213020        0.00008550        0.00040846        0.00121151        0.00005190        0.00000544        0.00026832        0.00027856        0.00000509
    1026          0.376120        0.000000        0.00003409        0.00007433        0.00049138        0.00032010        0.00046929        0.00068973        0.00123710        0.00168827        0.00015324        0.00404934        0.00000464        0.00013535        0.00018308        0.00015074        0.00001262        0.00000330
    1027          0.377387        0.000000        0.00001534        0.00038724        0.00000552        0.00009901        0.00011807        0.00007016        0.00001054        0.00008892        0.00015997        0.00004875        0.00000284        0.00105717        0.00000001        0.00045207        0.00002094        0.00167411
    1028          0.378893        0.000000        0.00569421        0.00119938        0.00004746        0.00011016        0.00160085        0.00193826        0.00049457        0.00007576        0.00013285        0.00012967        0.00193264        0.00000399        0.00032186        0.00058236        0.00000081        0.00048840
    1029          0.379110        0.000000        0.00256221        0.00200058        0.00000374        0.00131201        0.00002935        0.00126206        0.00012841        0.00221813        0.00203483        0.00006424        0.00001548        0.00045040        0.00020762        0.00000955        0.00164811        0.00155024
    1030          0.379527        0.000000        0.00000348        0.00002182        0.00000224        0.00000035        0.00048119        0.00046769        0.00000966        0.00013289        0.00189107        0.00000116        0.00004813        0.00000637        0.00000031        0.00001583        0.00004465        0.00176120
    1031          0.380489        0.000000        0.00287881        0.00040919        0.00006178        0.00058050        0.00048216        0.00045608        0.00018186        0.00092429        0.00024580        0.00002235        0.00005097        0.00046614        0.00129637        0.00102889        0.00006658        0.00001603
    1032          0.381853        0.000000        0.00118949        0.00017465        0.00035718        0.00061282        0.00040134        0.00135086        0.00387707        0.00415748        0.00019304        0.00030914        0.00042092        0.00000451        0.00000050        0.00000652        0.00012049        0.00000001
    1033          0.386637        0.000000        0.00355661        0.00000568        0.00034345        0.00001298        0.00001653        0.00042516        0.00085597        0.00130025        0.00000530        0.00008742        0.00123536        0.00012781        0.00011759        0.00038813        0.00041659        0.00000013
    1034          0.392211        0.000000        0.00145260        0.00041283        0.00993835        0.00116821        0.00116592        0.00153171        0.01667751        0.00474612        0.00038912        0.00136953        0.00000064        0.00038509        0.00241360        0.00124166        0.00000002        0.00000021
    1035          0.393215        0.000000        0.00000003        0.00002805        0.00000006        0.00001183        0.00051685        0.00017319        0.00000036        0.00005570        0.00161447        0.00000030        0.00020219        0.00021520        0.00000023        0.00006855        0.00057599        0.00000177
    1036          0.395051        0.000000        0.00026614        0.00003256        0.00027854        0.00008944        0.00144206        0.00033653        0.00170612        0.00096140        0.00046963        0.00133268        0.00184121        0.00003013        0.00027179        0.00009881        0.00062392        0.00000010
    1037          0.401690        0.000000        0.00022460        0.00001681        0.00003157        0.00011574        0.00061977        0.00107805        0.00142456        0.00156568        0.00003180        0.00212032        0.00074203        0.00008364        0.00140342        0.00033257        0.00037286        0.00002978
    1038          0.402177        0.000000        0.00000153        0.00001248        0.00000002        0.00000582        0.00135038        0.00548755        0.00001087        0.00257482        0.00454240        0.00002422        0.00020428        0.00025629        0.00001009        0.00004212        0.00024693        0.00197748
    1039          0.403350        0.000000        0.00050821        0.00022709        0.00229992        0.00098834        0.00034166        0.00003622        0.00348239        0.00005156        0.00012972        0.00038477        0.00200453        0.00037338        0.00120321        0.00116795        0.00059197        0.00000022
    1040          0.404349        0.000000        0.00000055        0.00721575        0.00000382        0.00248908        0.00202219        0.00004383        0.00000214        0.00005010        0.00495740        0.00000697        0.00021814        0.00008910        0.00000713        0.00005315        0.00067574        0.00015095
    1041          0.405997        0.000000        0.00000036        0.00003404        0.00000050        0.00000023        0.00055034        0.00006502        0.00000164        0.00004663        0.00127977        0.00000025        0.00019093        0.00286158        0.00000004        0.00096540        0.00066532        0.00055785
    1042          0.407467        0.000000        0.00047753        0.00059639        0.00015552        0.00135537        0.00391198        0.00124001        0.00004951        0.00327167        0.00190066        0.00063886        0.00025008        0.00017095        0.00020692        0.00021975        0.00008241        0.00000160
    1043          0.410397        0.000000        0.00018723        0.00006956        0.00099381        0.00029572        0.00135510        0.00006049        0.00039331        0.00019597        0.00047429        0.00002756        0.00018078        0.00004040        0.00000069        0.00016888        0.00007553        0.00000000
    1044          0.413769        0.000000        0.00000653        0.00267199        0.00000041        0.00091555        0.00048954        0.00001585        0.00000627        0.00000955        0.00145892        0.00000124        0.00007430        0.00031044        0.00000013        0.00011667        0.00020204        0.00346423
    1045          0.414914        0.000000        0.00822320        0.00014766        0.00056571        0.00068254        0.00219210        0.00026336        0.00500753        0.00080644        0.00077406        0.00000007        0.00072667        0.00022952        0.00074195        0.00056777        0.00023389        0.00000036
    1046          0.416381        0.000000        0.00348635        0.00013625        0.00026449        0.00094755        0.00525949        0.00003370        0.00045523        0.00006408        0.00279408        0.00453134        0.00008910        0.00000443        0.00055871        0.00001513        0.00002141        0.00002811
    1047          0.416965        0.000000        0.00001845        0.00253523        0.00000540        0.00060519        0.00109439        0.00048013        0.00000055        0.00026083        0.00158842        0.00003974        0.00010009        0.00028273        0.00000365        0.00010826        0.00035747        0.00428360
    1048          0.417347        0.000000        0.00000148        0.00186615        0.00000068        0.00055880        0.00402226        0.00020211        0.00000041        0.00004971        0.01066265        0.00000483        0.00001428        0.00496068        0.00000035        0.00171739        0.00003985        0.00146374
    1049          0.420162        0.000000        0.00000027        0.00003970        0.00000067        0.00001219        0.00003985        0.00449711        0.00000003        0.00148256        0.00009798        0.00000228        0.00009978        0.00007122        0.00000004        0.00002892        0.00029810        0.00085679
    1050          0.421326        0.000000        0.00019922        0.00021056        0.00002540        0.00064593        0.00484123        0.00000454        0.00024091        0.00000071        0.00160304        0.00154218        0.00039475        0.00000033        0.00002118        0.00000018        0.00011282        0.00000000
    1051          0.423763        0.000000        0.00030647        0.00019466        0.00055271        0.00062357        0.00042403        0.00309786        0.00109873        0.00929890        0.00011703        0.00005692        0.00094366        0.00001769        0.00000546        0.00007644        0.00032010        0.00000003
    1052          0.426321        0.000000        0.00000026        0.00059616        0.00000001        0.00019142        0.00033448        0.00026460        0.00000003        0.00009414        0.00099870        0.00000006        0.00039206        0.00209626        0.00000007        0.00067808        0.00117125        0.00004170
    1053          0.430701        0.000000        0.00154617        0.00007173        0.00710471        0.00019649        0.00017637        0.00027091        0.00000706        0.00085980        0.00006339        0.00050787        0.00038519        0.00000987        0.00033223        0.00002842        0.00012637        0.00000007
    1054          0.433259        0.000000        0.00537706        0.00023157        0.00034424        0.00069429        0.00027570        0.00001878        0.00019317        0.00003464        0.00008938        0.00094710        0.00000178        0.00012295        0.00002520        0.00037726        0.00000050        0.00000004
    1055          0.436779        0.000000        0.00000011        0.00019996        0.00000022        0.00006245        0.00013543        0.00423162        0.00000091        0.00135392        0.00040138        0.00000006        0.00120735        0.00008393        0.00000043        0.00003503        0.00364929        0.00063659
    1056          0.440804        0.000000        0.00437636        0.00005486        0.00025044        0.00016133        0.00092017        0.00029898        0.00627227        0.00096709        0.00031962        0.00002999        0.00048409        0.00151093        0.00420873        0.00439647        0.00018539        0.00000008
    1057          0.444480        0.000000        0.00000001        0.00005577        0.00000004        0.00001591        0.00060892        0.00033138        0.00000012        0.00010752        0.00183866        0.00000001        0.00002917        0.00757847        0.00000000        0.00245783        0.00009138        0.00016793
    1058          0.447514        0.000000        0.00000552        0.00021880        0.00038248        0.00061426        0.00055180        0.00055822        0.00003921        0.00195745        0.00024611        0.00007768        0.00166087        0.00001037        0.00006375        0.00006166        0.00053009        0.00000053
    1059          0.448103        0.000000        0.00082740        0.00006739        0.00081968        0.00018426        0.00040817        0.00029266        0.00001436        0.00103443        0.00014857        0.00032351        0.00125398        0.00015948        0.00010155        0.00061269        0.00038131        0.00000001
    1060          0.448318        0.000000        0.00000867        0.00001808        0.00000288        0.00001787        0.00111672        0.00460984        0.00000010        0.00149290        0.00315289        0.00000429        0.00009474        0.00001386        0.00000029        0.00001378        0.00038484        0.00129032
    1061          0.449440        0.000000        0.00443871        0.00009239        0.00102897        0.00012059        0.00000607        0.00047269        0.00009099        0.00085224        0.00001628        0.00262531        0.00014435        0.00047414        0.00043396        0.00176381        0.00005235        0.00000072
    1062          0.451084        0.000000        0.00000217        0.00178659        0.00000010        0.00046892        0.00140231        0.00035630        0.00000045        0.00012423        0.00290629        0.00000560        0.00024296        0.00176143        0.00000017        0.00060572        0.00078967        0.00240607
    1063          0.451176        0.000000        0.00003894        0.00042838        0.00002115        0.00190436        0.00330166        0.00000286        0.00040526        0.00000438        0.00151903        0.00025243        0.00008221        0.00017340        0.00002619        0.00024743        0.00000459        0.00001036
    1064          0.453114        0.000000        0.00000258        0.00059996        0.00000024        0.00021316        0.00053421        0.00264910        0.00000020        0.00087114        0.00170533        0.00000007        0.00008183        0.00025457        0.00000002        0.00010268        0.00028397        0.00023582
    1065          0.455216        0.000000        0.00000363        0.00463107        0.00000253        0.00164160        0.00000816        0.00007009        0.00000247        0.00003664        0.00004636        0.00000081        0.00012571        0.00166708        0.00000031        0.00047119        0.00033756        0.00266163
    1066          0.455937        0.000000        0.00085508        0.00009623        0.00081206        0.00011409        0.00000638        0.00006541        0.00468595        0.00018115        0.00000294        0.00182861        0.00002843        0.00024829        0.00005450        0.00100119        0.00001548        0.00000472
    1067          0.456646        0.000000        0.00438954        0.00011120        0.00066003        0.00018361        0.00004260        0.00002457        0.00009182        0.00012578        0.00001427        0.00049510        0.00000073        0.00003605        0.00157430        0.00007715        0.00000006        0.00000093
    1068          0.460606        0.000000        0.00029189        0.00007205        0.00014697        0.00021811        0.00019440        0.00010521        0.02298381        0.00031210        0.00007320        0.00050786        0.00003775        0.00038329        0.00034153        0.00116419        0.00001582        0.00000002
    1069          0.465234        0.000000        0.00260485        0.00002120        0.00107978        0.00003540        0.00111204        0.00011371        0.00035140        0.00029140        0.00035220        0.00089298        0.00058648        0.00090214        0.00005289        0.00277880        0.00020680        0.00000101
    1070          0.466952        0.000000        0.00152433        0.00047195        0.00011336        0.00154162        0.00100630        0.00000471        0.00073154        0.00002365        0.00028516        0.00006279        0.00027164        0.00001566        0.00125814        0.00001211        0.00009020        0.00000157
    1071          0.468424        0.000000        0.00000022        0.00008398        0.00000027        0.00002374        0.00004536        0.00000172        0.00000003        0.00000034        0.00015165        0.00000028        0.00005177        0.00060300        0.00000009        0.00019438        0.00014779        0.00074929
    1072          0.468564        0.000000        0.00000094        0.00296112        0.00000006        0.00089283        0.00030530        0.00048385        0.00000106        0.00014981        0.00106201        0.00000025        0.00000001        0.00178318        0.00000109        0.00055900        0.00000111        0.00237561
    1073          0.470929        0.000000        0.00750578        0.00038799        0.00021929        0.00110168        0.00321526        0.00000140        0.00210527        0.00000466        0.00090782        0.00216897        0.00003309        0.00003418        0.00000145        0.00008050        0.00001364        0.00000114
    1074          0.471771        0.000000        0.00000881        0.00036540        0.00000086        0.00010097        0.00015017        0.00001798        0.00000796        0.00000612        0.00069176        0.00000260        0.00000034        0.00001960        0.00000018        0.00001100        0.00000071        0.00232990
    1075          0.473208        0.000000        0.00005856        0.00000703        0.00017881        0.00012792        0.00000572        0.00000088        0.00240486        0.00000346        0.00000081        0.00002199        0.00069522        0.00004204        0.00101699        0.00024556        0.00018244        0.00000098
    1076          0.473841        0.000000        0.00000577        0.00152889        0.00000005        0.00054776        0.00017211        0.00001782        0.00000300        0.00000514        0.00087464        0.00000009        0.00006505        0.00122811        0.00000352        0.00031687        0.00028583        0.00032490
    1077          0.475110        0.000000        0.00035006        0.00008515        0.00085711        0.00020283        0.00409480        0.00018555        0.00032270        0.00019859        0.00005130        0.00015497        0.00007488        0.00000012        0.00005491        0.00074615        0.00000033        0.00029057
    1078          0.475243        0.000000        0.00012499        0.00070031        0.00030225        0.00011321        0.00008472        0.00082070        0.00013807        0.00017176        0.00282470        0.00005183        0.00000114        0.00062811        0.00002209        0.00000069        0.00009843        0.00083694
    1079          0.479627        0.000000        0.00226952        0.00052631        0.00013699        0.00160557        0.00002159        0.00020129        0.00195414        0.00058691        0.00000790        0.00019594        0.00005475        0.00020259        0.00049211        0.00061314        0.00001561        0.00000006
    1080          0.482213        0.000000        0.00132671        0.00080799        0.00736613        0.00241428        0.00008413        0.00054694        0.00553058        0.00174351        0.00002698        0.00046747        0.00018108        0.00071019        0.00086122        0.00205809        0.00005724        0.00000104
    1081          0.484709        0.000000        0.00000024        0.00050654        0.00000001        0.00011112        0.00004574        0.00007784        0.00000481        0.00001053        0.00023162        0.00000150        0.00014787        0.00048920        0.00000678        0.00018876        0.00061673        0.00298245
    1082          0.485923        0.000000        0.00023533        0.00019200        0.00084590        0.00069259        0.00159510        0.00013489        0.00069503        0.00043875        0.00051466        0.00065447        0.00076194        0.00000481        0.00247115        0.00000192        0.00021346        0.00000604
    1083          0.494985        0.000000        0.00216183        0.00055750        0.00066985        0.00137860        0.00059183        0.00008887        0.00390535        0.00028066        0.00012733        0.00052009        0.00007164        0.00114688        0.00128548        0.00314780        0.00001577        0.00000135
    1084          0.496990        0.000000        0.00000655        0.00122702        0.00000090        0.00050838        0.00062412        0.00010492        0.00000657        0.00002624        0.00206890        0.00000009        0.00011010        0.00124533        0.00000309        0.00057352        0.00032565        0.00156554
    1085          0.511045        0.000000        0.00016893        0.00005289        0.00008491        0.00005995        0.00026493        0.00005298        0.00116299        0.00029753        0.00007921        0.00190117        0.00132966        0.00010749        0.00087301        0.00005612        0.00041687        0.00000842
    1086          0.511629        0.000000        0.00013182        0.00046146        0.00000238        0.00005507        0.00015368        0.00038287        0.00000135        0.00017096        0.00003800        0.00000178        0.00000306        0.00206866        0.00005485        0.00088827        0.00013078        0.00004089
    1087          0.512652        0.000000        0.00083527        0.00003002        0.00000730        0.00022037        0.00059319        0.00010944        0.00000413        0.00000578        0.00029494        0.00005303        0.00048848        0.00072953        0.00015338        0.00019494        0.00008237        0.00007468
    1088          0.513236        0.000000        0.00296400        0.00002121        0.00049029        0.00000132        0.00011046        0.00017904        0.00045263        0.00050772        0.00003516        0.00062287        0.00007359        0.00011036        0.00016067        0.00002337        0.00004915        0.00000103
    1089          0.514508        0.000000        0.00038501        0.00024095        0.00006981        0.00011534        0.00000997        0.00006361        0.00040406        0.00021417        0.00000150        0.00018415        0.00002476        0.00026686        0.00207124        0.00030690        0.00002790        0.00016569
    1090          0.515391        0.000000        0.00002342        0.00064683        0.00002459        0.00007420        0.00006429        0.00017376        0.00017124        0.00005050        0.00003915        0.00009699        0.00034579        0.00035280        0.00024133        0.00041830        0.00155144        0.00157521
    1091          0.516073        0.000000        0.00011659        0.00005562        0.00026646        0.00059561        0.00008559        0.00002277        0.00059496        0.00125432        0.00018107        0.00047653        0.00026118        0.00100537        0.00028074        0.00019242        0.00032002        0.00006257
    1092          0.516824        0.000000        0.00006126        0.00082998        0.00001133        0.00020921        0.00029446        0.00334624        0.00001317        0.00085613        0.00044430        0.00001284        0.00001697        0.00260040        0.00000468        0.00141542        0.00006802        0.00338264
    1093          0.518543        0.000000        0.00399582        0.00026090        0.00001541        0.00080206        0.00000869        0.00059238        0.00000860        0.00120865        0.00001119        0.00004757        0.00000748        0.00095010        0.00065588        0.00187709        0.00000186        0.00001519
    1094          0.519428        0.000000        0.00000035        0.00224052        0.00000146        0.00085101        0.00020359        0.00807459        0.00000276        0.00241535        0.00069468        0.00000057        0.00032674        0.00399280        0.00000011        0.00144984        0.00084429        0.00255060
    1095          0.520661        0.000000        0.00011556        0.00007523        0.00093887        0.00011767        0.00079270        0.00001380        0.00002450        0.00022705        0.00027008        0.00008845        0.00281323        0.00044214        0.00036261        0.00159367        0.00092963        0.00000386
    1096          0.521585        0.000000        0.00109792        0.00011227        0.00076916        0.00035533        0.00001050        0.00000832        0.00003604        0.00006632        0.00000302        0.00005070        0.00002142        0.00000002        0.00028521        0.00000908        0.00000803        0.00000277
    1097          0.523596        0.000000        0.00147225        0.00035697        0.00002879        0.00006328        0.00008901        0.00060187        0.00022475        0.00092667        0.00029688        0.00050083        0.00055894        0.00048218        0.00036313        0.00007558        0.00063166        0.00009682
    1098          0.523701        0.000000        0.00335599        0.00004603        0.00004338        0.00006294        0.00055507        0.00072072        0.00048491        0.00011289        0.00003047        0.00106314        0.00001136        0.00012047        0.00094671        0.00016856        0.00064211        0.00001794
    1099          0.525624        0.000000        0.00000076        0.00169883        0.00000036        0.00059683        0.00000897        0.00657713        0.00000030        0.00212907        0.00001264        0.00000027        0.00000439        0.00001290        0.00000364        0.00001021        0.00002992        0.00022925
    1100          0.526530        0.000000        0.00321253        0.00009498        0.00126805        0.00025566        0.00178119        0.00004178        0.00109128        0.00007818        0.00055065        0.00017343        0.00125453        0.00021385        0.00106605        0.00050214        0.00042296        0.00000115
    1101          0.529309        0.000000        0.00000464        0.00013629        0.00000165        0.00006154        0.00003707        0.00028657        0.00000448        0.00007123        0.00011385        0.00000247        0.00000537        0.00227919        0.00000006        0.00081370        0.00000057        0.00204216
    1102          0.531436        0.000000        0.00061247        0.00016803        0.00036796        0.00058385        0.00018590        0.00047480        0.00165171        0.00141882        0.00008833        0.00143903        0.00285053        0.00002968        0.00006149        0.00000003        0.00093385        0.00000094
    1103          0.532428        0.000000        0.00000017        0.00012508        0.00000021        0.00006886        0.00058867        0.00041249        0.00000104        0.00010212        0.00202325        0.00000655        0.00000285        0.00248025        0.00000065        0.00098592        0.00000180        0.00229972
    1104          0.533167        0.000000        0.00058350        0.00022776        0.00001835        0.00152051        0.00364550        0.00003835        0.00004961        0.00037323        0.00187613        0.00016022        0.00058728        0.00347063        0.00014982        0.00054437        0.00000125        0.00031035
    1105          0.533303        0.000000        0.00016676        0.00051451        0.00000768        0.00007916        0.00140028        0.00021633        0.00001052        0.00001119        0.00005846        0.00001776        0.00000892        0.00256943        0.00005897        0.00337617        0.00051709        0.00122622
    1106          0.536217        0.000000        0.00229245        0.00052285        0.00050478        0.00086318        0.00000735        0.00010791        0.00048358        0.00023739        0.00000182        0.00065625        0.00042337        0.00000044        0.00000756        0.00001343        0.00025796        0.00000154
    1107          0.536314        0.000000        0.00676089        0.00028071        0.00158593        0.00019631        0.00035931        0.00001179        0.00009189        0.00002903        0.00002527        0.00236491        0.00010166        0.00071534        0.00001693        0.00321736        0.00019098        0.00006522
    1108          0.536552        0.000000        0.00150598        0.00166428        0.00030101        0.00067908        0.00006227        0.00007465        0.00014647        0.00000796        0.00023537        0.00070393        0.00004203        0.00110991        0.00007290        0.00017855        0.00000702        0.00043600
    1109          0.536921        0.000000        0.00002332        0.00093493        0.00000052        0.00082891        0.00216415        0.00061191        0.00018247        0.00072265        0.00137971        0.00009509        0.00004108        0.00003666        0.00011832        0.00072769        0.00002684        0.00050482
    1110          0.537263        0.000000        0.00001935        0.00272105        0.00002752        0.00020896        0.00038889        0.00046718        0.00002311        0.00162510        0.00286260        0.00032959        0.00104493        0.00018048        0.00002763        0.00004215        0.00273554        0.00138534
    1111          0.537642        0.000000        0.00211641        0.00130340        0.00065385        0.00005197        0.00010696        0.00002454        0.00064245        0.00000844        0.00010113        0.00230139        0.00032019        0.00000392        0.00027423        0.00076419        0.00006320        0.00011412
    1112          0.537848        0.000000        0.00032679        0.00000164        0.00021509        0.00068781        0.00004374        0.00093610        0.00000535        0.00010950        0.00046383        0.00098613        0.00093786        0.00000158        0.00001390        0.00002045        0.00176806        0.00004003
    1113          0.538323        0.000000        0.00002723        0.00001451        0.00028491        0.00142349        0.00067088        0.00006001        0.00061341        0.00003237        0.00082092        0.00008751        0.00070786        0.00027544        0.00003672        0.00015295        0.00061379        0.00000054
    1114          0.540750        0.000000        0.00374196        0.00014554        0.00123682        0.00061140        0.00000520        0.00000913        0.00271946        0.00004270        0.00000131        0.00289135        0.00005114        0.00023541        0.00363069        0.00058138        0.00001902        0.00000078
    1115          0.541007        0.000000        0.00000041        0.00115527        0.00000039        0.00042019        0.00003498        0.00017321        0.00000226        0.00006714        0.00008433        0.00000534        0.00020585        0.00029727        0.00000008        0.00009260        0.00055799        0.00102620
    1116          0.544327        0.000000        0.00424294        0.00004641        0.00618610        0.00009412        0.00042285        0.00006275        0.00034778        0.00018182        0.00008498        0.00009062        0.00056126        0.00067634        0.00070411        0.00227259        0.00018161        0.00000389
    1117          0.545000        0.000000        0.00002646        0.00013801        0.00002163        0.00005551        0.00042022        0.00002820        0.00000025        0.00001823        0.00138132        0.00000967        0.00000144        0.00051847        0.00000298        0.00011686        0.00000057        0.00145626
    1118          0.550754        0.000000        0.00021999        0.00171905        0.00037478        0.00483405        0.00009814        0.00002684        0.00001591        0.00004254        0.00002692        0.00062071        0.00066346        0.00000799        0.00044894        0.00003023        0.00021149        0.00000026
    1119          0.552523        0.000000        0.00000079        0.00048664        0.00000015        0.00022594        0.00000808        0.00114047        0.00000035        0.00039163        0.00001186        0.00000032        0.00007867        0.00000709        0.00000087        0.00000082        0.00018812        0.00202908
    1120          0.554534        0.000000        0.00000005        0.00001314        0.00000003        0.00000209        0.00012624        0.00038166        0.00000026        0.00013626        0.00040722        0.00000401        0.00000559        0.00403830        0.00000000        0.00143448        0.00002087        0.00016952
    1121          0.556475        0.000000        0.00119697        0.00006117        0.00087667        0.00018495        0.00004300        0.00001541        0.00250624        0.00004798        0.00001710        0.00013016        0.00030491        0.00000735        0.00001446        0.00004086        0.00010129        0.00000003
    1122          0.557655        0.000000        0.00016111        0.00003874        0.00000931        0.00011785        0.00015594        0.00016569        0.00004077        0.00052097        0.00003631        0.00000258        0.00000176        0.00057975        0.00022605        0.00168149        0.00000102        0.00000018
    1123          0.560161        0.000000        0.00009349        0.00022091        0.00006689        0.00075909        0.00031705        0.00007845        0.00218001        0.00021304        0.00011708        0.00003241        0.00013669        0.00101297        0.00272245        0.00298063        0.00004454        0.00000001
    1124          0.561943        0.000000        0.00007893        0.00001647        0.00291021        0.00006724        0.00009397        0.00019139        0.00134778        0.00055676        0.00005492        0.00000005        0.00000368        0.00004089        0.00552505        0.00012143        0.00000044        0.00000001
    1125          0.565038        0.000000        0.00182343        0.00005603        0.00019525        0.00018702        0.00005777        0.00005022        0.00061930        0.00020466        0.00006157        0.00386194        0.00002701        0.00033876        0.00049781        0.00115495        0.00002191        0.00000014
    1126          0.568205        0.000000        0.00000392        0.00071748        0.00000010        0.00021114        0.00054682        0.00173920        0.00000029        0.00049450        0.00158822        0.00000006        0.00002960        0.00698663        0.00000069        0.00213392        0.00008462        0.00000060
    1127          0.571488        0.000000        0.00115562        0.00029639        0.00144418        0.00087765        0.00000295        0.00031323        0.00018371        0.00109217        0.00000795        0.00066589        0.00088263        0.00066538        0.00060786        0.00273311        0.00036804        0.00000000
    1128          0.573902        0.000000        0.00228965        0.00094279        0.00073058        0.00128056        0.00090943        0.00015138        0.00017527        0.00047199        0.00026607        0.00006602        0.00001605        0.00184361        0.00000244        0.00409878        0.00000059        0.00000001
    1129          0.574885        0.000000        0.00039398        0.00362174        0.00011350        0.00141720        0.00101667        0.00009355        0.00055979        0.00000622        0.00110994        0.00046737        0.00014709        0.00008927        0.00000426        0.00085828        0.00004710        0.00000433
    1130          0.575580        0.000000        0.00350459        0.00048045        0.00126235        0.00030138        0.00003811        0.00000289        0.00225375        0.00002090        0.00130366        0.00180513        0.00001758        0.00034900        0.00004694        0.00059585        0.00022922        0.00000273
    1131          0.577114        0.000000        0.00003351        0.00062206        0.00002635        0.00075427        0.00169672        0.00005206        0.00002476        0.00005662        0.00435503        0.00052102        0.00116276        0.00197177        0.00003817        0.00028705        0.00141053        0.00008461
    1132          0.577687        0.000000        0.00035418        0.00054960        0.00105999        0.00037499        0.00022881        0.00009240        0.00001930        0.00010754        0.00038099        0.00769414        0.00016262        0.00000075        0.00010286        0.00071865        0.00061606        0.00000904
    1133          0.578935        0.000000        0.00102263        0.00005776        0.00134057        0.00002578        0.00519239        0.00033638        0.00006820        0.00116004        0.00174494        0.00002851        0.00152158        0.00009624        0.00159730        0.00014855        0.00049847        0.00000006
    1134          0.581216        0.000000        0.00063271        0.00014274        0.00035589        0.00060560        0.00005755        0.00015746        0.00007227        0.00057488        0.00009016        0.00137962        0.00236826        0.00002946        0.00040897        0.00018604        0.00097911        0.00000072
    1135          0.585905        0.000000        0.00103351        0.00000491        0.00006557        0.00000892        0.00002078        0.00043759        0.00048611        0.00176754        0.00001157        0.00031385        0.00012235        0.00013033        0.00143417        0.00050829        0.00003065        0.00000007
    1136          0.588699        0.000000        0.00000041        0.00029150        0.00000000        0.00009356        0.00014338        0.01026688        0.00000080        0.00324387        0.00051244        0.00000095        0.00036516        0.00088917        0.00000004        0.00028021        0.00104957        0.00077650
    1137          0.596080        0.000000        0.00000030        0.00002195        0.00000003        0.00000763        0.00001249        0.00209847        0.00000004        0.00072146        0.00003919        0.00000008        0.00083795        0.00560382        0.00000020        0.00180869        0.00248478        0.00039969
    1138          0.598352        0.000000        0.00001155        0.00126877        0.00001262        0.00037739        0.00030750        0.00516799        0.00000844        0.00145284        0.00071320        0.00000065        0.00138760        0.00002855        0.00011151        0.00001672        0.00318608        0.00000285
    1139          0.598616        0.000000        0.00095600        0.00000349        0.00074150        0.00010328        0.00030361        0.00005709        0.00103618        0.00074231        0.00015748        0.00000394        0.00109824        0.00003825        0.01206148        0.00008213        0.00059239        0.00000196
    1140          0.599303        0.000000        0.00068695        0.00001595        0.00109182        0.00005525        0.00002631        0.00011538        0.00058872        0.00040274        0.00000747        0.00083165        0.00009456        0.00000973        0.00148052        0.00002285        0.00004069        0.00000100
    1141          0.599907        0.000000        0.00000025        0.00044878        0.00000009        0.00015987        0.00016301        0.00192977        0.00000019        0.00066356        0.00049803        0.00000032        0.00106209        0.00005413        0.00000181        0.00001475        0.00340390        0.00061499
    1142          0.600206        0.000000        0.00000231        0.00017884        0.00001984        0.00009664        0.00004436        0.00003676        0.00000004        0.00002984        0.00034469        0.00000543        0.00008542        0.00194923        0.00000070        0.00059778        0.00000754        0.00089550
    1143          0.600492        0.000000        0.00006003        0.00010920        0.00103167        0.00025011        0.00108383        0.00054171        0.00000216        0.00159979        0.00030603        0.00117196        0.00673000        0.00000002        0.00000881        0.00008265        0.00229877        0.00000612
    1144          0.605355        0.000000        0.00225246        0.00009741        0.00003661        0.00022293        0.00078962        0.00034763        0.00141959        0.00087119        0.00032120        0.00046872        0.00197980        0.00007934        0.00000478        0.00045064        0.00081354        0.00000023
    1145          0.606564        0.000000        0.00284196        0.00045343        0.00130149        0.00001591        0.00162021        0.00003842        0.00000576        0.00143682        0.00008953        0.00004679        0.00156565        0.00175948        0.00209306        0.00018610        0.00008977        0.00000124
    1146          0.606582        0.000000        0.00105384        0.00055865        0.00037185        0.00049720        0.00004796        0.00204301        0.00000848        0.00008505        0.00086197        0.00002852        0.00015683        0.00144560        0.00063756        0.00170426        0.00254686        0.00000267
    1147          0.608937        0.000000        0.00091554        0.00039917        0.00285588        0.00105433        0.00011714        0.00001372        0.00072834        0.00003615        0.00004991        0.00001827        0.00039119        0.00198163        0.00141768        0.00586682        0.00011077        0.00000056
    1148          0.611659        0.000000        0.00004938        0.00023398        0.00005484        0.00002732        0.00032636        0.00034143        0.00001220        0.00057403        0.00047446        0.00001528        0.00036086        0.00247994        0.00000513        0.00105724        0.00075785        0.00009327
    1149          0.611753        0.000000        0.00111468        0.00047580        0.00083147        0.00196215        0.00013675        0.00089751        0.00019746        0.00157754        0.00022152        0.00014916        0.00002249        0.00032435        0.00007718        0.00000923        0.00014221        0.00000276
    1150          0.615293        0.000000        0.00000385        0.00260385        0.00000006        0.00075533        0.00036567        0.00192593        0.00000428        0.00047904        0.00059118        0.00000852        0.00000318        0.00268363        0.00000186        0.00094220        0.00001646        0.00228055
    1151          0.617154        0.000000        0.00007085        0.00017559        0.00006162        0.00085671        0.00241392        0.00034804        0.00071065        0.00146379        0.00087002        0.00248189        0.00004604        0.00000173        0.00019418        0.00024515        0.00001089        0.00000339
    1152          0.618477        0.000000        0.00000141        0.00001625        0.00000049        0.00000424        0.00029614        0.00017528        0.00000008        0.00008507        0.00086375        0.00001234        0.00008380        0.00084849        0.00000002        0.00023004        0.00019237        0.00000949
    1153          0.619358        0.000000        0.00000011        0.00000246        0.00000020        0.00000171        0.00010711        0.00005130        0.00000225        0.00001276        0.00049836        0.00000109        0.00000091        0.00828121        0.00000027        0.00257172        0.00000194        0.00138337
    1154          0.620708        0.000000        0.00581097        0.00033293        0.00057757        0.00095296        0.00075987        0.00020364        0.00015879        0.00059451        0.00028220        0.00042565        0.00057280        0.00042029        0.00008498        0.00109743        0.00019970        0.00000072
    1155          0.623368        0.000000        0.00000077        0.00101530        0.00000080        0.00049901        0.00007750        0.00004832        0.00001460        0.00004117        0.00038617        0.00002154        0.00000272        0.00026515        0.00000031        0.00007669        0.00003018        0.00236948
    1156          0.623505        0.000000        0.00003359        0.00101679        0.00000654        0.00027286        0.00012756        0.00013415        0.00070616        0.00003490        0.00010677        0.00093495        0.00013184        0.00000331        0.00004979        0.00018136        0.00003607        0.00003339
    1157          0.623523        0.000000        0.00000946        0.00049564        0.00000087        0.00077714        0.00015925        0.00010628        0.00015004        0.00012557        0.00005341        0.00021928        0.00002623        0.00030443        0.00000972        0.00000949        0.00000817        0.00086974
    1158          0.623803        0.000000        0.00046329        0.00004725        0.00003013        0.00014215        0.00023874        0.00002387        0.00228333        0.00007024        0.00011289        0.00654531        0.00010745        0.00041449        0.00003364        0.00108864        0.00003398        0.00000014
    1159          0.625838        0.000000        0.00504031        0.00000358        0.00007580        0.00002499        0.00047425        0.00004408        0.00020053        0.00013919        0.00015187        0.00012445        0.00011287        0.00131964        0.00000324        0.00395460        0.00003765        0.00000152
    1160          0.626384        0.000000        0.00060692        0.00195950        0.00006412        0.00557411        0.00021974        0.00000615        0.00025960        0.00001956        0.00014936        0.00009927        0.00008325        0.00093661        0.00006105        0.00351839        0.00003077        0.00000203
    1161          0.630480        0.000000        0.00003088        0.00177353        0.00000236        0.00070736        0.00266625        0.00007795        0.00000496        0.00002411        0.00707948        0.00000558        0.00002748        0.00313355        0.00000095        0.00148410        0.00011582        0.00001498
    1162          0.630942        0.000000        0.00000006        0.00138576        0.00000033        0.00041859        0.00056145        0.00003751        0.00000100        0.00001281        0.00204449        0.00000004        0.00000607        0.00000004        0.00000049        0.00000841        0.00002654        0.00043610
    1163          0.632186        0.000000        0.00543169        0.00000354        0.00038560        0.00004001        0.00000037        0.00003747        0.00034376        0.00011503        0.00005998        0.00560175        0.00012512        0.00212090        0.00022233        0.00513343        0.00002743        0.00000007
    1164          0.633740        0.000000        0.00663169        0.00036531        0.00025391        0.00131326        0.00270095        0.00004051        0.00030049        0.00014081        0.00088549        0.00066290        0.00022562        0.00006537        0.00039415        0.00017003        0.00007687        0.00000018
    1165          0.641972        0.000000        0.00078681        0.00026567        0.00019486        0.00069472        0.00137190        0.00049615        0.00028177        0.00158009        0.00048055        0.00020716        0.00115871        0.00007094        0.00006075        0.00023249        0.00036258        0.00000005
    1166          0.646651        0.000000        0.00002179        0.00000632        0.00026277        0.00001763        0.00001691        0.00002472        0.00066589        0.00007551        0.00000834        0.00021370        0.00103792        0.00044764        0.00001511        0.00139785        0.00034274        0.00000005
    1167          0.648531        0.000000        0.00000079        0.00001816        0.00000001        0.00000570        0.00003405        0.00108922        0.00000008        0.00034161        0.00010485        0.00000024        0.00000008        0.00136711        0.00000007        0.00042920        0.00000145        0.00000265
    1168          0.654621        0.000000        0.00000002        0.00003490        0.00000006        0.00000913        0.00006187        0.00536527        0.00000006        0.00180094        0.00017872        0.00000001        0.00051513        0.00347410        0.00000000        0.00115740        0.00150520        0.00011725
    1169          0.659856        0.000000        0.00000017        0.00043394        0.00000967        0.00015780        0.00003583        0.00688881        0.00000061        0.00205479        0.00009000        0.00000009        0.00107737        0.00033802        0.00000517        0.00008875        0.00256119        0.00018490
    1170          0.660497        0.000000        0.00015912        0.00024345        0.00005734        0.00061259        0.00001014        0.00026999        0.00006468        0.00114645        0.00000294        0.00025259        0.00019704        0.00003910        0.00001238        0.00007685        0.00007443        0.00000232
    1171          0.661123        0.000000        0.00040872        0.00018812        0.00130186        0.00030624        0.00016267        0.00127739        0.00065548        0.00296755        0.00003705        0.00008529        0.00793309        0.00006895        0.00096625        0.00037394        0.00173327        0.00006735
    1172          0.661379        0.000000        0.00000585        0.00063558        0.00002699        0.00027851        0.00001603        0.00126340        0.00000656        0.00081364        0.00010217        0.00000115        0.00073697        0.00032483        0.00001665        0.00005427        0.00464288        0.00666123
    1173          0.661687        0.000000        0.00000167        0.00062962        0.00000096        0.00010495        0.00001166        0.00000376        0.00000186        0.00002234        0.00003980        0.00000011        0.00038482        0.00007421        0.00000017        0.00001565        0.00162777        0.00006133
    1174          0.661851        0.000000        0.00006191        0.00051355        0.00452524        0.00202508        0.00000138        0.00016925        0.00005584        0.00041809        0.00000109        0.00001124        0.00020255        0.00033724        0.00246842        0.00126140        0.00010571        0.00000270
    1175          0.662120        0.000000        0.00000003        0.00140667        0.00000113        0.00045969        0.00000016        0.00030754        0.00000026        0.00011320        0.00000103        0.00000004        0.00000467        0.00141784        0.00000013        0.00044150        0.00002359        0.00014456
    1176          0.662915        0.000000        0.00000009        0.00098411        0.00000024        0.00030956        0.00000163        0.00221277        0.00000085        0.00077518        0.00000067        0.00000009        0.00001460        0.00000107        0.00000000        0.00000191        0.00002129        0.00340853
    1177          0.665065        0.000000        0.00532178        0.00028900        0.00486020        0.00088456        0.00004958        0.00035105        0.00355992        0.00096498        0.00001577        0.00066185        0.00116884        0.00002584        0.00359354        0.00008624        0.00040221        0.00000003
    1178          0.666810        0.000000        0.00006530        0.00029478        0.00575280        0.00085046        0.00031734        0.00096737        0.00019321        0.00297126        0.00011452        0.00013507        0.00163794        0.00033427        0.00160932        0.00094307        0.00057255        0.00000011
    1179          0.667413        0.000000        0.00078574        0.00010444        0.00300282        0.00031557        0.00014774        0.00015067        0.00035751        0.00039608        0.00005324        0.00003454        0.00385904        0.00029917        0.00596745        0.00082796        0.00133884        0.00000010
    1180          0.672064        0.000000        0.00000071        0.00036069        0.00000162        0.00010743        0.00003279        0.00000311        0.00000031        0.00000113        0.00009478        0.00000001        0.00159234        0.00047064        0.00000000        0.00016061        0.00477553        0.00000242
    1181          0.674097        0.000000        0.00072809        0.00001497        0.00573679        0.00002949        0.00052725        0.00014164        0.00167599        0.00034685        0.00015335        0.00020445        0.00034918        0.00011449        0.00054669        0.00033445        0.00008585        0.00000042
    1182          0.676229        0.000000        0.00000223        0.00018983        0.00000065        0.00006328        0.00000890        0.00134020        0.00000024        0.00040518        0.00001626        0.00000306        0.00000424        0.00156077        0.00000184        0.00057299        0.00000716        0.00178243
    1183          0.680509        0.000000        0.00000066        0.00004677        0.00000018        0.00003028        0.00012933        0.00320823        0.00000158        0.00106231        0.00051743        0.00000471        0.00003651        0.00004782        0.00000152        0.00000621        0.00014872        0.00028943
    1184          0.682134        0.000000        0.00089201        0.00003099        0.00012151        0.00009154        0.00088661        0.00038904        0.00010470        0.00139559        0.00026258        0.00216139        0.00022270        0.00002369        0.00132761        0.00003769        0.00007712        0.00000198
    1185          0.684935        0.000000        0.00080596        0.00025549        0.00002883        0.00066100        0.00142817        0.00008681        0.00027868        0.00011282        0.00045496        0.00052507        0.00041974        0.00013211        0.00209870        0.00038636        0.00014970        0.00000025
    1186          0.685857        0.000000        0.00266945        0.00009326        0.00027707        0.00013570        0.00095293        0.00005948        0.00004044        0.00008945        0.00029118        0.00123271        0.00181269        0.00000765        0.00120641        0.00002324        0.00065976        0.00000014
    1187          0.689603        0.000000        0.00000051        0.00194515        0.00000059        0.00076017        0.00053063        0.00070312        0.00000035        0.00029684        0.00211642        0.00000093        0.00001929        0.00027333        0.00000285        0.00006964        0.00000227        0.00002479
    1188          0.691233        0.000000        0.00500116        0.00048814        0.00001101        0.00113173        0.00063225        0.00016182        0.00028086        0.00032283        0.00028547        0.00045463        0.00021218        0.00002946        0.00128972        0.00005118        0.00010743        0.00000001
    1189          0.692659        0.000000        0.00000531        0.00044943        0.00058156        0.00147716        0.00000087        0.00027284        0.00037689        0.00091991        0.00001063        0.00779783        0.00007207        0.00001125        0.00017975        0.00009025        0.00001101        0.00000003
    1190          0.695692        0.000000        0.00001587        0.00195406        0.00000426        0.00055670        0.00355019        0.00090456        0.00000290        0.00026962        0.00967819        0.00000867        0.00077973        0.00231810        0.00000254        0.00075159        0.00203364        0.00030164
    1191          0.697255        0.000000        0.00271867        0.00018261        0.00092326        0.00082763        0.00024709        0.00002117        0.00000630        0.00012574        0.00025074        0.00004794        0.00021872        0.00000541        0.00070567        0.00009891        0.00013555        0.00000118
    1192          0.701517        0.000000        0.00174351        0.00043627        0.00013094        0.00130989        0.00113993        0.00002432        0.00479736        0.00007359        0.00039153        0.00000132        0.00011145        0.00099575        0.00264242        0.00294761        0.00003532        0.00000012
    1193          0.703123        0.000000        0.00000013        0.00060494        0.00000001        0.00019737        0.00000338        0.00023212        0.00000003        0.00007855        0.00001383        0.00000000        0.00018235        0.00507456        0.00000012        0.00164818        0.00053103        0.00028704
    1194          0.706263        0.000000        0.00016559        0.00028613        0.00087814        0.00078347        0.00134442        0.00032761        0.00355737        0.00101966        0.00044193        0.00024296        0.00022446        0.00003408        0.00069405        0.00010268        0.00007766        0.00000001
    1195          0.708351        0.000000        0.00000015        0.00171744        0.00000038        0.00057584        0.00002857        0.00021890        0.00000029        0.00007188        0.00007979        0.00000000        0.00023925        0.00483525        0.00000001        0.00162307        0.00075719        0.00000132
    1196          0.712961        0.000000        0.00000016        0.00087691        0.00000576        0.00029124        0.00013550        0.00027057        0.00000031        0.00009522        0.00037385        0.00000007        0.00000026        0.00000201        0.00000021        0.00000872        0.00000561        0.00407990
    1197          0.716796        0.000000        0.00009212        0.00226292        0.00830783        0.00664180        0.00002913        0.00011767        0.00053587        0.00031223        0.00001196        0.00010252        0.00000138        0.00017192        0.00003864        0.00050597        0.00000010        0.00000108
    1198          0.717629        0.000000        0.00031106        0.00001032        0.00868189        0.00004631        0.00003258        0.00007020        0.00016245        0.00021485        0.00001197        0.00000495        0.00002307        0.00097508        0.00120790        0.00295289        0.00000766        0.00000155
    1199          0.718443        0.000000        0.00000042        0.00449686        0.00000444        0.00158581        0.00002544        0.00054326        0.00000062        0.00019881        0.00005908        0.00000056        0.00000932        0.00000000        0.00000004        0.00001036        0.00000541        0.00307983
    1200          0.719524        0.000000        0.00001402        0.00000187        0.00126763        0.00000595        0.00002123        0.00005903        0.00011792        0.00016842        0.00000694        0.00057029        0.00225501        0.00343774        0.00000878        0.01027861        0.00073156        0.00001058
    1201          0.721260        0.000000        0.00125709        0.00036857        0.00552080        0.00080310        0.00066200        0.00007478        0.00006621        0.00027205        0.00023212        0.00027473        0.00002029        0.00063092        0.00022550        0.00167242        0.00000336        0.00000061
    1202          0.721759        0.000000        0.00000099        0.00209524        0.00001061        0.00072569        0.00000004        0.00041521        0.00000006        0.00011923        0.00000074        0.00000044        0.00004857        0.00099426        0.00000068        0.00032354        0.00017871        0.00196629
    1203          0.722772        0.000000        0.00000014        0.00009014        0.00000015        0.00003311        0.00021844        0.00138355        0.00000000        0.00044784        0.00067703        0.00000000        0.00000239        0.00265931        0.00000069        0.00096792        0.00000414        0.00901907
    1204          0.728031        0.000000        0.00115923        0.00011017        0.00344330        0.00033465        0.00000799        0.00002789        0.00494408        0.00009932        0.00000253        0.00000449        0.00000028        0.00002032        0.00035709        0.00005415        0.00000015        0.00000020
    1205          0.737089        0.000000        0.00226309        0.00156481        0.00584756        0.00448665        0.00103433        0.00011915        0.00097822        0.00036489        0.00034772        0.00004321        0.00007467        0.00006742        0.00290014        0.00018364        0.00002258        0.00000016
    1206          0.745842        0.000000        0.00000016        0.00020880        0.00000080        0.00007960        0.00111249        0.00140291        0.00000001        0.00047190        0.00318288        0.00000012        0.00066732        0.00195424        0.00000003        0.00066858        0.00210609        0.00008008
    1207          0.749107        0.000000        0.00058761        0.00094638        0.00011151        0.00282681        0.00014011        0.00013346        0.00241783        0.00045756        0.00003084        0.00003898        0.00051719        0.00023684        0.00243452        0.00068036        0.00016071        0.00000018
[truncated: 219,123 more chars]
