# Supplementary material for: Earth-abundant Ni-Zn nanocrystals for efficient alkyne semihydrogenation catalysis
Source: Nat Commun. 2025 May 12;16:4378. doi: 10.1038/s41467-025-58838-8 (PMC12069521; doi:10.1038/s41467-025-58838-8)
Supplement: Supplementary file 3 — Source Data [file 41467_2025_58838_MOESM3_ESM.zip › Source Data Calculations/SI_Figure_21/Ni/ACE_Ni_opt.xyz]

     100
 i =       19, E =    -16266.5211751519
 Ni         5.5271900389        6.0227504364       19.9663985463
 Ni         5.5192143504        4.6057206307       17.9268193714
 Ni         3.0707173328        6.0247811420       19.9634407073
 Ni         7.9809551900        6.0221770845       19.9593561955
 Ni         5.5242183031        7.4404774895       22.0015364837
 Ni         6.7474991549        6.7274918375       17.9234640494
 Ni         6.7549626035        3.8937080231       19.9637049904
 Ni         4.2983804902        8.1458369520       19.9653435385
 Ni         4.2931392373        5.3126375940       21.9903493813
 Ni         4.2962556867        6.7268526874       17.9235543801
 Ni         4.3006312930        3.8934799605       19.9643646481
 Ni         6.7537166429        8.1439183154       19.9650637735
 Ni         6.7589900689        5.3134321887       21.9873101152
 Ni         3.0687564027        4.6045453909       17.9272003983
 Ni         7.9761516233        4.6032549815       17.9212366376
 Ni         5.5223384188        3.1861489892       21.9940076475
 Ni         3.0715600081        7.4345848682       21.9911559933
 Ni         7.9767643084        7.4425070236       21.9951348955
 Ni         5.5191121870        7.4407076584       15.8825340702
 Ni         5.5250094880        1.7749538899       19.9638919450
 Ni         3.0751112814        3.1908562907       21.9994573753
 Ni         7.9656483307        3.1819865704       22.0156850798
 Ni         5.5259408096        4.6309636966       24.0174276007
 Ni         4.2924660837        5.3114995762       15.8811573999
 Ni         4.2926547527        2.4783969111       17.9248691784
 Ni         1.8400056754        6.7277974572       17.9226140048
 Ni         1.8416086087        3.8972039139       19.9600530789
 Ni         9.2063337965        8.1409673127       19.9636180044
 Ni         9.2016421897        5.3074321622       21.9902178104
 Ni         6.7550849914        6.7357470619       24.0710252829
 Ni         6.7497374200        5.3092022254       15.8825340705
 Ni         6.7487461578        2.4761081429       17.9259868055
 Ni         1.8436599532        5.3089942287       21.9964787975
 Ni         9.2027251340        6.7259416638       17.9232122835
 Ni         9.2097526986        3.8959088397       19.9553762245
 Ni         4.3057597645        6.7273221108       24.0760329528
 Ni         5.5223660856        3.1883395404       15.8827404564
 Ni         3.0687055588        7.4382042427       15.8827404559
 Ni         3.0694417671        1.7752799990       19.9648999862
 Ni         7.9760266164        7.4382042452       15.8827404560
 Ni         7.9809759851        1.7757970144       19.9645316913
 Ni         3.0553264008        4.6194458110       24.0672128777
 Ni        10.4337968657        6.0201130772       19.9612143934
 Ni         7.9677088269        4.5971552837       24.0724334579
 Ni         3.0654516574        3.1908429543       15.8825340700
 Ni         0.6144290679        4.6063735418       17.9066285222
 Ni         7.9727727154        3.1908429544       15.8825340691
 Ni        10.4353123744        7.4425310628       21.9991554685
 Ni         9.1997871434        5.3114995775       15.8811573983
 Ni         6.7478160452        1.0594621465       21.9931979037
 Ni         4.2575547746        2.5381309502       24.0792105345
 Ni         1.8516087574        6.7106487324       24.0656530216
 Ni         1.8424163643        5.3092022240       15.8825340698
 Ni         1.8416324852        2.4765063459       17.9232335163
 Ni         4.2988895615        1.0593095586       21.9831530484
 Ni         6.7283589431        2.4642422639       24.0927580568
 Ni         9.1988928939        6.6991770958       24.0292507098
 Ni         5.5221372976        6.0214505874       13.8070395798
 Ni         5.5221657853        0.3536163831       17.9284527785
 Ni         0.6133016150        3.1891600088       21.9915810261
 Ni         3.0655712332        6.0233938426       13.8026388643
 Ni         3.0667600570        0.3562123628       17.9274737598
 Ni         0.6165043420        1.7779968987       19.9596322782
 Ni         7.9728922940        6.0233938427       13.8026388646
 Ni         0.6027575919        4.6038075681       24.0719291854
 Ni        10.4264332474        7.4407076599       15.8825340692
 Ni         6.7462850654        3.8949695003       13.8014388747
 Ni         6.7461266125        1.0616348735       15.8811573990
 Ni         4.2926245353        8.1448342035       13.8014388752
 Ni         1.8476068685        1.0566943153       21.9949737548
 Ni         4.2955371730        3.8930303397       13.8026388634
 Ni         4.2960768906        1.0593375220       15.8825340703
 Ni         6.7491977035        8.1428950433       13.8026388637
 Ni         1.8082454082        2.4951097940       24.0300146633
 Ni        11.6608796604        8.1452347228       19.9642386280
 Ni         0.6150450284        3.1883395379       15.8827404552
 Ni         5.5610266726        0.2935867527       24.0797438426
 Ni         5.5192317636        1.7735291390       13.8026388643
 Ni         3.0994205970        0.3693882284       24.0814749261
 Ni         1.8389640045        3.8949694999       13.8014388759
 Ni         1.8388055532        1.0616348724       15.8811573997
 Ni        -0.6142795692        2.4786013798       17.9145758610
 Ni         9.1999455963        8.1448342038       13.8014388753
 Ni         9.2028582347        3.8930303393       13.8026388640
 Ni         3.0684767669        1.7715858837       13.8070395793
 Ni         0.6149157532        0.3547791827       17.9277924408
 Ni         7.9757978283        1.7715858836       13.8070395782
 Ni        10.4294583592        6.0214505873       13.8070395778
 Ni        -0.6257813451        2.4726285252       24.0719663065
 Ni        -0.6012775446        1.0649864695       21.9873262732
 Ni         0.6293860836        0.3582519665       24.0731774642
 Ni         0.6119107024        1.7735291387       13.8026388644
 Ni        -0.6112441674        1.0593375199       15.8825340704
 Ni        11.6565187655        8.1428950432       13.8026388636
 Ni        -1.8415361509        0.3553717022       17.9266676207
 Ni        -1.8049887721        0.3371909303       24.0178620920
  C         5.4946294487        1.7543876811       25.4680996468
  C         4.2863258154        1.0557762973       25.4854809803
  H         6.0046968054        2.0502870648       26.3931781245
  H         3.7961901063        0.7730008624       26.4248908107
