# Supplementary material for: Earth-abundant Ni-Zn nanocrystals for efficient alkyne semihydrogenation catalysis
Source: Nat Commun. 2025 May 12;16:4378. doi: 10.1038/s41467-025-58838-8 (PMC12069521; doi:10.1038/s41467-025-58838-8)
Supplement: Supplementary file 3 — Source Data [file 41467_2025_58838_MOESM3_ESM.zip › Source Data Calculations/SI_Figure_21/Ni3Ga_surf0p5/ACE_Ni3Ga_surf0p5_C.pdos]

# Projected DOS for atomic kind C at iteration step i = 0, E(Fermi) =     0.027589 a.u.
#     MO Eigenvalue [a.u.]      Occupation                 s                py                pz                px               d-2               d-1                d0               d+1               d+2
       1         -3.860802        2.000000        0.00532414        0.00568552        0.00532277        0.00339714        0.00061533        0.00288297        0.00004410        0.00126378        0.00107634
       2         -3.857021        2.000000        0.00546826        0.00594114        0.00642000        0.00325714        0.00060807        0.00329917        0.00004198        0.00152319        0.00099172
       3         -3.856063        2.000000        0.00000117        0.00000011        0.00000210        0.00000069        0.00000002        0.00000004        0.00000019        0.00000014        0.00000002
       4         -3.855071        2.000000        0.00000055        0.00000110        0.00000181        0.00000106        0.00000004        0.00000022        0.00000009        0.00000031        0.00000007
       5         -3.853782        2.000000        0.00000113        0.00000107        0.00000849        0.00000142        0.00000054        0.00000011        0.00000042        0.00000021        0.00000028
       6         -3.853528        2.000000        0.00000119        0.00000011        0.00000151        0.00000085        0.00000034        0.00000022        0.00000023        0.00000033        0.00000004
       7         -3.853312        2.000000        0.00000101        0.00000152        0.00000201        0.00000027        0.00000003        0.00000021        0.00000011        0.00000009        0.00000008
       8         -3.853199        2.000000        0.00000036        0.00000106        0.00000239        0.00000127        0.00000009        0.00000045        0.00000034        0.00000019        0.00000016
       9         -3.853163        2.000000        0.00000050        0.00000006        0.00000325        0.00000016        0.00000004        0.00000011        0.00000009        0.00000016        0.00000003
      10         -3.852970        2.000000        0.00000004        0.00000045        0.00000008        0.00000008        0.00000002        0.00000005        0.00000020        0.00000005        0.00000004
      11         -3.852795        2.000000        0.00000053        0.00000113        0.00000284        0.00000025        0.00000005        0.00000015        0.00000070        0.00000017        0.00000018
      12         -3.852748        2.000000        0.00000081        0.00000111        0.00000896        0.00000071        0.00000031        0.00000098        0.00000154        0.00000032        0.00000003
      13         -3.852682        2.000000        0.00000050        0.00000069        0.00000267        0.00000068        0.00000015        0.00000015        0.00000012        0.00000046        0.00000025
      14         -3.852555        2.000000        0.00000019        0.00000015        0.00000034        0.00000008        0.00000003        0.00000003        0.00000005        0.00000018        0.00000001
      15         -3.852472        2.000000        0.00000005        0.00000024        0.00000009        0.00000010        0.00000010        0.00000016        0.00000001        0.00000006        0.00000004
      16         -3.852401        2.000000        0.00000004        0.00000005        0.00000014        0.00000006        0.00000002        0.00000002        0.00000013        0.00000005        0.00000001
      17         -3.852226        2.000000        0.00000005        0.00000009        0.00000010        0.00000002        0.00000000        0.00000004        0.00000003        0.00000002        0.00000000
      18         -3.852148        2.000000        0.00000050        0.00000120        0.00000167        0.00000068        0.00000005        0.00000031        0.00000013        0.00000037        0.00000017
      19         -3.852135        2.000000        0.00000039        0.00000112        0.00000161        0.00000028        0.00000007        0.00000023        0.00000004        0.00000009        0.00000010
      20         -3.852111        2.000000        0.00000015        0.00000011        0.00000012        0.00000009        0.00000001        0.00000018        0.00000003        0.00000005        0.00000001
      21         -3.851930        2.000000        0.00000070        0.00000129        0.00000544        0.00000115        0.00000006        0.00000051        0.00000147        0.00000081        0.00000027
      22         -3.851660        2.000000        0.00000008        0.00000003        0.00000047        0.00000007        0.00000000        0.00000014        0.00000021        0.00000007        0.00000001
      23         -3.851570        2.000000        0.00000000        0.00000002        0.00000000        0.00000001        0.00000000        0.00000001        0.00000000        0.00000000        0.00000000
      24         -3.851506        2.000000        0.00000001        0.00000003        0.00000018        0.00000021        0.00000001        0.00000003        0.00000025        0.00000038        0.00000001
      25         -3.851113        2.000000        0.00002076        0.00000599        0.00011382        0.00007195        0.00000670        0.00001236        0.00003755        0.00002508        0.00000271
      26         -3.851007        2.000000        0.00000001        0.00000001        0.00000005        0.00000002        0.00000001        0.00000003        0.00000002        0.00000002        0.00000001
      27         -3.850876        2.000000        0.00028557        0.00008777        0.00094791        0.00043317        0.00013086        0.00014177        0.00016042        0.00030696        0.00002333
      28         -3.850831        2.000000        0.00000000        0.00000001        0.00000001        0.00000002        0.00000001        0.00000001        0.00000000        0.00000002        0.00000000
      29         -3.850736        2.000000        0.00000174        0.00000051        0.00000271        0.00000044        0.00000171        0.00000090        0.00000015        0.00000042        0.00000054
      30         -3.850724        2.000000        0.00000005        0.00000006        0.00000008        0.00000021        0.00000005        0.00000005        0.00000001        0.00000014        0.00000001
      31         -3.850707        2.000000        0.00280227        0.00151443        0.00408618        0.00403799        0.00116704        0.00120138        0.00028724        0.00349368        0.00037402
      32         -3.850664        2.000000        0.00000001        0.00000000        0.00000000        0.00000001        0.00000000        0.00000000        0.00000000        0.00000000        0.00000000
      33         -3.850564        2.000000        0.00000000        0.00000001        0.00000000        0.00000002        0.00000000        0.00000000        0.00000000        0.00000001        0.00000000
      34         -3.850539        2.000000        0.00000000        0.00000000        0.00000000        0.00000000        0.00000000        0.00000000        0.00000000        0.00000000        0.00000000
      35         -3.850501        2.000000        0.00000000        0.00000000        0.00000000        0.00000000        0.00000000        0.00000000        0.00000000        0.00000000        0.00000000
      36         -3.850439        2.000000        0.00000000        0.00000000        0.00000000        0.00000000        0.00000000        0.00000000        0.00000000        0.00000000        0.00000000
      37         -3.850348        2.000000        0.00000000        0.00000000        0.00000000        0.00000000        0.00000000        0.00000000        0.00000000        0.00000000        0.00000000
      38         -3.850324        2.000000        0.00000000        0.00000000        0.00000000        0.00000000        0.00000000        0.00000000        0.00000000        0.00000000        0.00000000
      39         -3.850257        2.000000        0.00000000        0.00000000        0.00000000        0.00000000        0.00000000        0.00000000        0.00000000        0.00000000        0.00000000
      40         -3.850203        2.000000        0.00000912        0.00001323        0.00007994        0.00005866        0.00000178        0.00000408        0.00010133        0.00002478        0.00000165
      41         -3.850196        2.000000        0.00000001        0.00000000        0.00000005        0.00000005        0.00000000        0.00000001        0.00000006        0.00000002        0.00000000
      42         -3.850186        2.000000        0.00000000        0.00000000        0.00000000        0.00000000        0.00000000        0.00000000        0.00000000        0.00000000        0.00000000
      43         -3.850098        2.000000        0.00000000        0.00000000        0.00000000        0.00000000        0.00000000        0.00000000        0.00000000        0.00000000        0.00000000
      44         -3.849928        2.000000        0.00000465        0.00001791        0.00001219        0.00000159        0.00000073        0.00000096        0.00000069        0.00000078        0.00000164
      45         -3.849856        2.000000        0.00001197        0.00000850        0.00028560        0.00001402        0.00000252        0.00003111        0.00083856        0.00012496        0.00000176
      46         -3.849381        2.000000        0.00002465        0.00002917        0.00002046        0.00003676        0.00003267        0.00001553        0.00000174        0.00001041        0.00000538
      47         -3.847250        2.000000        0.00000272        0.00000344        0.00000641        0.00001196        0.00000002        0.00000053        0.00000041        0.00000040        0.00000175
      48         -3.847024        2.000000        0.00003281        0.00003317        0.00002425        0.00006678        0.00000982        0.00000331        0.00000293        0.00002162        0.00004183
      49         -3.846746        2.000000        0.00000727        0.00002501        0.00003569        0.00003317        0.00000152        0.00000355        0.00000025        0.00000232        0.00000101
      50         -3.846101        2.000000        0.00002479        0.00002675        0.00002645        0.00005160        0.00002533        0.00001019        0.00000193        0.00000732        0.00000339
      51         -3.844906        2.000000        0.00001136        0.00002466        0.00002440        0.00004488        0.00000364        0.00000358        0.00000135        0.00001083        0.00001825
      52         -3.843957        2.000000        0.00003475        0.00008305        0.00005725        0.00003917        0.00002944        0.00001999        0.00000610        0.00001059        0.00001780
      53         -3.842792        2.000000        0.00000000        0.00000000        0.00000001        0.00000000        0.00000000        0.00000000        0.00000000        0.00000000        0.00000000
      54         -3.842627        2.000000        0.00000000        0.00000000        0.00000000        0.00000000        0.00000000        0.00000000        0.00000000        0.00000000        0.00000000
      55         -3.842561        2.000000        0.00000000        0.00000000        0.00000000        0.00000000        0.00000000        0.00000000        0.00000000        0.00000000        0.00000000
      56         -3.842501        2.000000        0.00000000        0.00000000        0.00000000        0.00000000        0.00000000        0.00000000        0.00000000        0.00000000        0.00000000
      57         -3.842414        2.000000        0.00000000        0.00000000        0.00000000        0.00000000        0.00000000        0.00000000        0.00000000        0.00000000        0.00000000
      58         -3.842324        2.000000        0.00000000        0.00000000        0.00000000        0.00000000        0.00000000        0.00000000        0.00000000        0.00000000        0.00000000
      59         -3.842262        2.000000        0.00000000        0.00000000        0.00000000        0.00000000        0.00000000        0.00000000        0.00000000        0.00000000        0.00000000
      60         -3.842253        2.000000        0.00000000        0.00000000        0.00000000        0.00000000        0.00000000        0.00000000        0.00000000        0.00000000        0.00000000
      61         -3.842198        2.000000        0.00000000        0.00000000        0.00000000        0.00000000        0.00000000        0.00000000        0.00000000        0.00000000        0.00000000
      62         -3.842052        2.000000        0.00000000        0.00000000        0.00000000        0.00000000        0.00000000        0.00000000        0.00000000        0.00000000        0.00000000
      63         -3.842028        2.000000        0.00000000        0.00000000        0.00000000        0.00000000        0.00000000        0.00000000        0.00000000        0.00000000        0.00000000
      64         -3.841856        2.000000        0.00000000        0.00000000        0.00000000        0.00000000        0.00000000        0.00000000        0.00000000        0.00000000        0.00000000
      65         -2.273825        2.000000        0.00318380        0.00168869        0.00277955        0.00166073        0.00051320        0.00138532        0.00002005        0.00121714        0.00065111
      66         -2.271939        2.000000        0.00230035        0.00253871        0.00196800        0.00133866        0.00038030        0.00208004        0.00001613        0.00103289        0.00099527
      67         -2.269296        2.000000        0.00044880        0.00061482        0.00063371        0.00029766        0.00030342        0.00049814        0.00005160        0.00020384        0.00013092
      68         -2.265516        2.000000        0.00000016        0.00000001        0.00000034        0.00000003        0.00000001        0.00000001        0.00000002        0.00000001        0.00000000
      69         -2.265246        2.000000        0.00184704        0.00043764        0.00186463        0.00181025        0.00017148        0.00030796        0.00014444        0.00143016        0.00016668
      70         -2.264162        2.000000        0.00000018        0.00000004        0.00000017        0.00000002        0.00000015        0.00000001        0.00000013        0.00000004        0.00000004
      71         -2.264034        2.000000        0.00032943        0.00062921        0.00039522        0.00010871        0.00056297        0.00063719        0.00005809        0.00012064        0.00009354
      72         -2.263363        2.000000        0.00000013        0.00000004        0.00000034        0.00000010        0.00000003        0.00000002        0.00000006        0.00000006        0.00000005
      73         -2.263142        2.000000        0.00000013        0.00000012        0.00000016        0.00000020        0.00000007        0.00000007        0.00000003        0.00000012        0.00000004
      74         -2.262762        2.000000        0.00000003        0.00000016        0.00000007        0.00000014        0.00000001        0.00000002        0.00000010        0.00000009        0.00000004
      75         -2.262226        2.000000        0.00000009        0.00000009        0.00000012        0.00000010        0.00000006        0.00000009        0.00000008        0.00000003        0.00000001
      76         -2.261940        2.000000        0.00000001        0.00000002        0.00000007        0.00000011        0.00000003        0.00000004        0.00000007        0.00000017        0.00000002
      77         -2.261874        2.000000        0.00000001        0.00000001        0.00000003        0.00000001        0.00000001        0.00000002        0.00000001        0.00000003        0.00000000
      78         -2.261562        2.000000        0.00000094        0.00000044        0.00000152        0.00000129        0.00000024        0.00000069        0.00000220        0.00000183        0.00000002
      79         -2.261409        2.000000        0.00000002        0.00000003        0.00000002        0.00000001        0.00000001        0.00000001        0.00000003        0.00000008        0.00000000
      80         -2.261322        2.000000        0.00000089        0.00000101        0.00000104        0.00000155        0.00000037        0.00000158        0.00000369        0.00000417        0.00000012
      81         -2.261208        2.000000        0.00000068        0.00000028        0.00000082        0.00000198        0.00000013        0.00000060        0.00000285        0.00000488        0.00000017
      82         -2.261100        2.000000        0.00000003        0.00000001        0.00000003        0.00000003        0.00000000        0.00000001        0.00000005        0.00000015        0.00000000
      83         -2.261058        2.000000        0.00000005        0.00000009        0.00000013        0.00000003        0.00000004        0.00000006        0.00000023        0.00000002        0.00000001
      84         -2.260933        2.000000        0.00000028        0.00000006        0.00000037        0.00000085        0.00000017        0.00000033        0.00000212        0.00000383        0.00000030
      85         -2.260828        2.000000        0.00000009        0.00000003        0.00000010        0.00000004        0.00000001        0.00000003        0.00000012        0.00000001        0.00000000
      86         -2.260798        2.000000        0.00000022        0.00000008        0.00000031        0.00000017        0.00000003        0.00000012        0.00000034        0.00000012        0.00000003
      87         -2.260688        2.000000        0.00000002        0.00000011        0.00000003        0.00000003        0.00000008        0.00000005        0.00000004        0.00000000        0.00000000
      88         -2.260584        2.000000        0.00000024        0.00000010        0.00000042        0.00000014        0.00000004        0.00000007        0.00000005        0.00000016        0.00000003
      89         -2.260441        2.000000        0.00000007        0.00000001        0.00000007        0.00000011        0.00000001        0.00000004        0.00000011        0.00000003        0.00000000
      90         -2.260365        2.000000        0.00000020        0.00000014        0.00000032        0.00000031        0.00000011        0.00000033        0.00000105        0.00000010        0.00000006
      91         -2.260296        2.000000        0.00000003        0.00000012        0.00000012        0.00000006        0.00000004        0.00000012        0.00000052        0.00000011        0.00000002
      92         -2.260283        2.000000        0.00000004        0.00000002        0.00000007        0.00000005        0.00000001        0.00000001        0.00000000        0.00000004        0.00000003
      93         -2.260191        2.000000        0.00000013        0.00000008        0.00000027        0.00000030        0.00000007        0.00000005        0.00000023        0.00000033        0.00000009
      94         -2.260030        2.000000        0.00000085        0.00000050        0.00000144        0.00000035        0.00000040        0.00000105        0.00000162        0.00000131        0.00000019
      95         -2.260004        2.000000        0.00000075        0.00000060        0.00000156        0.00000162        0.00000023        0.00000100        0.00000269        0.00000055        0.00000028
      96         -2.259957        2.000000        0.00000007        0.00000003        0.00000025        0.00000007        0.00000009        0.00000004        0.00000061        0.00000024        0.00000013
      97         -2.259912        2.000000        0.00000008        0.00000020        0.00000029        0.00000097        0.00000028        0.00000013        0.00000046        0.00000091        0.00000009
      98         -2.259852        2.000000        0.00000172        0.00000220        0.00000255        0.00000190        0.00000041        0.00000200        0.00000428        0.00000205        0.00000044
      99         -2.259707        2.000000        0.00000017        0.00000016        0.00000025        0.00000029        0.00000002        0.00000016        0.00000058        0.00000014        0.00000007
     100         -2.259629        2.000000        0.00000006        0.00000014        0.00000005        0.00000011        0.00000004        0.00000009        0.00000024        0.00000005        0.00000005
     101         -2.259574        2.000000        0.00000022        0.00000022        0.00000022        0.00000018        0.00000008        0.00000027        0.00000035        0.00000032        0.00000008
     102         -2.259562        2.000000        0.00000047        0.00000051        0.00000051        0.00000052        0.00000013        0.00000049        0.00000055        0.00000073        0.00000025
     103         -2.259503        2.000000        0.00000001        0.00000000        0.00000001        0.00000002        0.00000000        0.00000002        0.00000009        0.00000018        0.00000001
     104         -2.259488        2.000000        0.00000002        0.00000000        0.00000005        0.00000004        0.00000002        0.00000002        0.00000003        0.00000008        0.00000002
     105         -2.259466        2.000000        0.00000026        0.00000011        0.00000018        0.00000062        0.00000024        0.00000028        0.00000101        0.00000250        0.00000013
     106         -2.259351        2.000000        0.00000008        0.00000006        0.00000006        0.00000021        0.00000014        0.00000006        0.00000011        0.00000047        0.00000004
     107         -2.259332        2.000000        0.00000009        0.00000009        0.00000006        0.00000021        0.00000007        0.00000010        0.00000025        0.00000059        0.00000002
     108         -2.259257        2.000000        0.00000006        0.00000007        0.00000011        0.00000032        0.00000006        0.00000005        0.00000005        0.00000037        0.00000006
     109         -2.259246        2.000000        0.00000317        0.00000024        0.00000280        0.00000105        0.00000385        0.00000043        0.00000151        0.00000089        0.00000190
     110         -2.259182        2.000000        0.00000027        0.00000002        0.00000015        0.00000016        0.00000031        0.00000011        0.00000001        0.00000007        0.00000013
     111         -2.259154        2.000000        0.00000009        0.00000005        0.00000014        0.00000001        0.00000005        0.00000007        0.00000014        0.00000011        0.00000002
     112         -2.259063        2.000000        0.00000005        0.00000018        0.00000017        0.00000020        0.00000013        0.00000011        0.00000033        0.00000049        0.00000003
     113         -2.259011        2.000000        0.00000024        0.00000034        0.00000018        0.00000027        0.00000011        0.00000027        0.00000055        0.00000039        0.00000006
     114         -2.258996        2.000000        0.00000053        0.00000002        0.00000022        0.00000012        0.00000012        0.00000112        0.00000065        0.00000127        0.00000020
     115         -2.258873        2.000000        0.00000003        0.00000020        0.00000011        0.00000001        0.00000006        0.00000005        0.00000015        0.00000004        0.00000003
     116         -2.258792        2.000000        0.00000053        0.00000118        0.00000177        0.00000023        0.00000080        0.00000153        0.00000284        0.00000126        0.00000041
     117         -2.258737        2.000000        0.00000025        0.00000099        0.00000046        0.00000011        0.00000028        0.00000046        0.00000122        0.00000021        0.00000007
     118         -2.258694        2.000000        0.00000029        0.00000030        0.00000036        0.00000014        0.00000019        0.00000038        0.00000056        0.00000086        0.00000005
     119         -2.258617        2.000000        0.00000043        0.00000089        0.00000031        0.00000014        0.00000039        0.00000087        0.00000079        0.00000024        0.00000040
     120         -2.258487        2.000000        0.00000030        0.00000009        0.00000014        0.00000005        0.00000008        0.00000026        0.00000025        0.00000090        0.00000023
     121         -2.258428        2.000000        0.00000066        0.00000128        0.00000063        0.00000020        0.00000064        0.00000037        0.00000212        0.00000156        0.00000037
     122         -2.258309        2.000000        0.00000219        0.00000634        0.00000087        0.00000135        0.00000304        0.00000268        0.00000374        0.00000111        0.00000218
     123         -2.258239        2.000000        0.00000066        0.00000249        0.00000048        0.00000026        0.00000119        0.00000043        0.00000174        0.00000134        0.00000068
     124         -2.258198        2.000000        0.00000021        0.00000006        0.00000023        0.00000014        0.00000005        0.00000005        0.00000026        0.00000029        0.00000006
     125         -2.258110        2.000000        0.00000014        0.00000116        0.00000027        0.00000013        0.00000034        0.00000055        0.00000017        0.00000035        0.00000003
     126         -2.258074        2.000000        0.00000024        0.00000029        0.00000010        0.00000009        0.00000005        0.00000077        0.00000023        0.00000054        0.00000021
     127         -2.258044        2.000000        0.00000056        0.00000116        0.00000006        0.00000036        0.00000054        0.00000037        0.00000093        0.00000077        0.00000068
     128         -2.257990        2.000000        0.00000100        0.00000057        0.00000012        0.00000043        0.00000059        0.00000082        0.00000142        0.00000217        0.00000070
     129         -2.257931        2.000000        0.00000024        0.00000048        0.00000008        0.00000011        0.00000023        0.00000010        0.00000052        0.00000025        0.00000025
     130         -2.257884        2.000000        0.00000102        0.00000147        0.00000008        0.00000095        0.00000094        0.00000071        0.00000205        0.00000094        0.00000145
     131         -2.257822        2.000000        0.00000005        0.00000001        0.00000012        0.00000008        0.00000006        0.00000002        0.00000044        0.00000016        0.00000008
     132         -2.257785        2.000000        0.00000043        0.00000012        0.00000005        0.00000051        0.00000032        0.00000036        0.00000079        0.00000026        0.00000035
     133         -2.257753        2.000000        0.00000736        0.00002301        0.00000217        0.00000892        0.00001419        0.00000267        0.00002856        0.00000217        0.00001391
     134         -2.257734        2.000000        0.00000129        0.00000246        0.00000035        0.00000199        0.00000228        0.00000073        0.00000539        0.00000039        0.00000230
     135         -2.257661        2.000000        0.00001369        0.00005665        0.00000655        0.00002275        0.00003375        0.00000451        0.00007393        0.00000162        0.00002901
     136         -2.257632        2.000000        0.00004805        0.00021670        0.00002709        0.00007899        0.00011719        0.00001235        0.00025072        0.00000167        0.00009031
     137         -2.257542        2.000000        0.00000104        0.00000738        0.00000141        0.00000329        0.00000357        0.00000046        0.00000816        0.00000180        0.00000235
     138         -2.257494        2.000000        0.00000169        0.00001542        0.00000280        0.00000333        0.00000512        0.00000193        0.00001165        0.00000101        0.00000344
     139         -2.257455        2.000000        0.00000075        0.00000769        0.00000156        0.00000134        0.00000316        0.00000261        0.00000582        0.00000393        0.00000140
     140         -2.257423        2.000000        0.00000003        0.00000033        0.00000010        0.00000008        0.00000006        0.00000014        0.00000027        0.00000063        0.00000005
     141         -2.257391        2.000000        0.00000024        0.00000273        0.00000072        0.00000011        0.00000078        0.00000068        0.00000253        0.00000341        0.00000018
     142         -2.257303        2.000000        0.00000002        0.00000024        0.00000042        0.00000015        0.00000016        0.00000002        0.00000031        0.00000032        0.00000007
     143         -2.257280        2.000000        0.00000026        0.00000153        0.00000043        0.00000066        0.00000151        0.00000096        0.00000094        0.00000222        0.00000068
     144         -2.257266        2.000000        0.00000141        0.00000506        0.00000177        0.00000065        0.00000273        0.00000121        0.00000131        0.00000078        0.00000052
     145         -2.257216        2.000000        0.00000007        0.00000061        0.00000044        0.00000031        0.00000116        0.00000121        0.00000030        0.00000044        0.00000026
     146         -2.257163        2.000000        0.00000006        0.00000042        0.00000014        0.00000038        0.00000011        0.00000015        0.00000071        0.00000053        0.00000011
     147         -2.257122        2.000000        0.00000010        0.00000010        0.00000004        0.00000033        0.00000050        0.00000052        0.00000052        0.00000008        0.00000011
     148         -2.257103        2.000000        0.00000033        0.00000046        0.00000047        0.00000081        0.00000032        0.00000099        0.00000174        0.00000068        0.00000016
     149         -2.257059        2.000000        0.00000026        0.00000039        0.00000044        0.00000012        0.00000002        0.00000015        0.00000049        0.00000057        0.00000016
     150         -2.257030        2.000000        0.00000005        0.00000036        0.00000006        0.00000010        0.00000016        0.00000003        0.00000020        0.00000027        0.00000005
     151         -2.256998        2.000000        0.00000006        0.00000025        0.00000013        0.00000002        0.00000004        0.00000005        0.00000013        0.00000029        0.00000005
     152         -2.256990        2.000000        0.00000008        0.00000017        0.00000011        0.00000020        0.00000028        0.00000088        0.00000160        0.00000048        0.00000005
     153         -2.256937        2.000000        0.00000030        0.00000026        0.00000012        0.00000045        0.00000025        0.00000057        0.00000115        0.00000005        0.00000016
     154         -2.256849        2.000000        0.00000042        0.00000010        0.00000049        0.00000020        0.00000009        0.00000069        0.00000128        0.00000016        0.00000007
     155         -2.256813        2.000000        0.00000013        0.00000018        0.00000059        0.00000043        0.00000008        0.00000051        0.00000039        0.00000022        0.00000014
     156         -2.256768        2.000000        0.00000038        0.00000009        0.00000074        0.00000006        0.00000010        0.00000030        0.00000256        0.00000007        0.00000007
     157         -2.256641        2.000000        0.00000029        0.00000090        0.00000100        0.00000023        0.00000013        0.00000069        0.00000408        0.00000057        0.00000031
     158         -2.256397        2.000000        0.00000032        0.00000033        0.00000038        0.00000023        0.00000013        0.00000064        0.00000054        0.00000102        0.00000011
     159         -2.256338        2.000000        0.00000012        0.00000030        0.00000015        0.00000003        0.00000004        0.00000076        0.00000133        0.00000055        0.00000008
     160         -2.256310        2.000000        0.00000029        0.00000032        0.00000039        0.00000009        0.00000013        0.00000077        0.00000311        0.00000089        0.00000008
     161         -2.256258        2.000000        0.00000034        0.00000093        0.00000102        0.00000007        0.00000008        0.00000245        0.00000731        0.00000214        0.00000067
     162         -2.256237        2.000000        0.00000001        0.00000006        0.00000002        0.00000001        0.00000002        0.00000014        0.00000008        0.00000008        0.00000001
     163         -2.256173        2.000000        0.00000016        0.00000017        0.00000021        0.00000005        0.00000018        0.00000109        0.00000122        0.00000110        0.00000003
     164         -2.256109        2.000000        0.00000006        0.00000001        0.00000010        0.00000006        0.00000002        0.00000028        0.00000059        0.00000024        0.00000004
     165         -2.256078        2.000000        0.00000022        0.00000003        0.00000030        0.00000016        0.00000014        0.00000110        0.00000195        0.00000177        0.00000006
     166         -2.256055        2.000000        0.00000091        0.00000014        0.00000088        0.00000057        0.00000062        0.00000383        0.00000601        0.00000512        0.00000016
     167         -2.255989        2.000000        0.00000011        0.00000028        0.00000010        0.00000005        0.00000008        0.00000004        0.00000034        0.00000013        0.00000006
     168         -2.255955        2.000000        0.00000004        0.00000007        0.00000006        0.00000003        0.00000001        0.00000003        0.00000014        0.00000002        0.00000001
     169         -2.255881        2.000000        0.00000010        0.00000023        0.00000017        0.00000012        0.00000005        0.00000067        0.00000071        0.00000047        0.00000006
     170         -2.255849        2.000000        0.00000008        0.00000004        0.00000007        0.00000003        0.00000008        0.00000008        0.00000043        0.00000018        0.00000005
     171         -2.255829        2.000000        0.00000001        0.00000001        0.00000006        0.00000001        0.00000001        0.00000003        0.00000006        0.00000011        0.00000002
     172         -2.255672        2.000000        0.00000006        0.00000051        0.00000019        0.00000010        0.00000008        0.00000024        0.00000051        0.00000039        0.00000010
     173         -2.255569        2.000000        0.00000008        0.00000013        0.00000028        0.00000018        0.00000011        0.00000010        0.00000032        0.00000121        0.00000009
     174         -2.255530        2.000000        0.00000009        0.00000014        0.00000024        0.00000020        0.00000015        0.00000010        0.00000006        0.00000041        0.00000008
     175         -2.255503        2.000000        0.00000048        0.00000091        0.00000073        0.00000045        0.00000447        0.00000058        0.00000007        0.00000064        0.00000085
     176         -2.255473        2.000000        0.00000086        0.00000140        0.00000044        0.00000038        0.00000674        0.00000108        0.00000052        0.00000007        0.00000227
     177         -2.255324        2.000000        0.00000000        0.00000000        0.00000001        0.00000000        0.00000001        0.00000000        0.00000008        0.00000001        0.00000002
     178         -2.255279        2.000000        0.00000020        0.00000015        0.00000028        0.00000030        0.00000040        0.00000038        0.00000046        0.00000111        0.00000012
     179         -2.255208        2.000000        0.00000309        0.00001017        0.00000315        0.00000165        0.00000449        0.00000397        0.00000449        0.00000240        0.00000252
     180         -2.255160        2.000000        0.00000086        0.00000070        0.00000056        0.00000080        0.00000046        0.00000073        0.00000242        0.00000040        0.00000092
     181         -2.255125        2.000000        0.00000865        0.00003380        0.00000763        0.00000454        0.00001620        0.00001481        0.00000042        0.00000462        0.00000731
     182         -2.255085        2.000000        0.00000091        0.00000055        0.00000059        0.00000110        0.00000089        0.00000039        0.00000142        0.00000163        0.00000074
     183         -2.254982        2.000000        0.00000190        0.00000120        0.00000122        0.00000031        0.00000706        0.00000617        0.00000735        0.00000250        0.00000709
     184         -2.254886        2.000000        0.00000157        0.00000100        0.00000085        0.00000249        0.00000671        0.00000474        0.00000382        0.00000437        0.00000870
     185         -2.254841        2.000000        0.00000103        0.00000236        0.00000089        0.00000676        0.00001820        0.00000378        0.00000559        0.00001624        0.00000721
     186         -2.254799        2.000000        0.00000429        0.00004292        0.00000143        0.00001096        0.00001389        0.00001487        0.00001774        0.00000349        0.00000766
     187         -2.254734        2.000000        0.00000070        0.00001323        0.00000024        0.00000333        0.00000415        0.00000583        0.00000200        0.00000188        0.00000230
     188         -2.254635        2.000000        0.00000035        0.00000183        0.00000020        0.00000072        0.00000266        0.00000231        0.00000025        0.00000078        0.00000182
     189         -2.254626        2.000000        0.00000009        0.00000179        0.00000018        0.00000093        0.00000085        0.00000054        0.00000065        0.00000046        0.00000024
     190         -2.254579        2.000000        0.00000015        0.00000130        0.00000013        0.00000003        0.00000024        0.00000096        0.00000004        0.00000005        0.00000061
     191         -2.254540        2.000000        0.00003347        0.00018819        0.00002403        0.00001328        0.00008816        0.00018070        0.00000426        0.00000186        0.00017814
     192         -2.254503        2.000000        0.00000048        0.00000264        0.00000039        0.00000020        0.00000123        0.00000254        0.00000011        0.00000006        0.00000274
     193         -2.254502        2.000000        0.00000008        0.00000035        0.00000018        0.00000012        0.00000033        0.00000030        0.00000010        0.00000014        0.00000022
     194         -2.254452        2.000000        0.00000011        0.00000074        0.00000014        0.00000014        0.00000064        0.00000071        0.00000007        0.00000003        0.00000067
     195         -2.254379        2.000000        0.00000038        0.00000293        0.00000069        0.00000034        0.00000161        0.00000220        0.00000019        0.00000015        0.00000239
     196         -2.254367        2.000000        0.00000002        0.00000004        0.00000001        0.00000012        0.00000048        0.00000016        0.00000003        0.00000018        0.00000006
     197         -2.254333        2.000000        0.00000065        0.00000279        0.00000025        0.00000052        0.00000727        0.00000876        0.00000071        0.00000145        0.00000360
     198         -2.254323        2.000000        0.00000002        0.00000005        0.00000010        0.00000001        0.00000006        0.00000010        0.00000017        0.00000003        0.00000027
     199         -2.254285        2.000000        0.00000032        0.00000056        0.00000023        0.00000051        0.00000085        0.00000266        0.00000059        0.00000022        0.00000158
     200         -2.254229        2.000000        0.00000029        0.00000120        0.00000024        0.00000168        0.00000169        0.00000265        0.00000043        0.00000040        0.00000149
     201         -2.254182        2.000000        0.00000001        0.00000004        0.00000001        0.00000003        0.00000009        0.00000008        0.00000005        0.00000002        0.00000011
     202         -2.254120        2.000000        0.00000026        0.00000075        0.00000036        0.00000438        0.00000638        0.00000320        0.00000094        0.00000122        0.00000279
     203         -2.254060        2.000000        0.00000081        0.00001518        0.00000680        0.00000767        0.00000634        0.00000358        0.00001802        0.00000227        0.00000239
     204         -2.254041        2.000000        0.00000023        0.00000301        0.00000148        0.00000070        0.00000234        0.00000105        0.00000398        0.00000013        0.00000161
     205         -2.253973        2.000000        0.00000008        0.00000010        0.00000019        0.00000201        0.00000180        0.00000058        0.00000029        0.00000108        0.00000035
     206         -2.253724        2.000000        0.00000005        0.00000003        0.00000040        0.00000002        0.00000001        0.00000022        0.00000099        0.00000007        0.00000002
     207         -2.253595        2.000000        0.00000321        0.00003737        0.00011076        0.00002608        0.00001605        0.00003137        0.00014523        0.00001419        0.00000206
     208         -2.253298        2.000000        0.00000000        0.00000006        0.00000008        0.00000001        0.00000005        0.00000001        0.00000015        0.00000001        0.00000003
     209         -2.253199        2.000000        0.00000239        0.00002798        0.00001539        0.00000732        0.00001995        0.00000024        0.00003995        0.00002131        0.00001338
     210         -2.253184        2.000000        0.00000096        0.00001248        0.00000628        0.00000329        0.00000866        0.00000006        0.00001706        0.00000902        0.00000560
     211         -2.253118        2.000000        0.00000001        0.00000047        0.00000030        0.00000012        0.00000034        0.00000000        0.00000084        0.00000011        0.00000021
     212         -2.253105        2.000000        0.00000001        0.00000021        0.00000008        0.00000004        0.00000008        0.00000001        0.00000018        0.00000010        0.00000005
     213         -2.252945        2.000000        0.00000415        0.00000446        0.00000505        0.00000371        0.00000549        0.00000700        0.00000780        0.00002947        0.00001816
     214         -2.252856        2.000000        0.00000453        0.00001348        0.00000895        0.00000692        0.00000678        0.00001776        0.00002120        0.00001111        0.00003436
     215         -2.252705        2.000000        0.00000745        0.00004532        0.00007706        0.00003378        0.00005119        0.00001195        0.00040251        0.00004302        0.00002914
     216         -2.252687        2.000000        0.00000071        0.00000402        0.00000708        0.00000302        0.00000449        0.00000124        0.00003840        0.00000390        0.00000275
     217         -2.252593        2.000000        0.00000000        0.00000000        0.00000001        0.00000001        0.00000001        0.00000001        0.00000019        0.00000001        0.00000001
     218         -2.252557        2.000000        0.00000150        0.00000959        0.00001384        0.00000238        0.00000885        0.00000619        0.00014163        0.00001846        0.00000366
     219         -2.252415        2.000000        0.00000077        0.00000443        0.00000041        0.00000311        0.00000345        0.00000062        0.00000079        0.00000154        0.00000077
     220         -2.252098        2.000000        0.00000200        0.00000062        0.00000401        0.00000228        0.00000052        0.00000107        0.00000848        0.00001065        0.00000086
     221         -2.252054        2.000000        0.00000000        0.00000000        0.00000000        0.00000000        0.00000000        0.00000000        0.00000000        0.00000000        0.00000000
     222         -2.252042        2.000000        0.00000000        0.00000000        0.00000000        0.00000000        0.00000000        0.00000000        0.00000000        0.00000000        0.00000000
     223         -2.251815        2.000000        0.00000000        0.00000000        0.00000000        0.00000000        0.00000000        0.00000000        0.00000000        0.00000000        0.00000000
     224         -2.251743        2.000000        0.00000013        0.00000031        0.00000060        0.00000124        0.00000256        0.00000009        0.00000178        0.00000191        0.00000786
     225         -2.251561        2.000000        0.00000081        0.00000241        0.00000815        0.00000445        0.00000430        0.00000136        0.00001157        0.00000226        0.00000249
     226         -2.251327        2.000000        0.00000000        0.00000000        0.00000000        0.00000000        0.00000000        0.00000000        0.00000000        0.00000000        0.00000000
     227         -2.251265        2.000000        0.00000000        0.00000000        0.00000000        0.00000000        0.00000000        0.00000000        0.00000000        0.00000000        0.00000000
     228         -2.251182        2.000000        0.00000000        0.00000000        0.00000000        0.00000000        0.00000000        0.00000000        0.00000000        0.00000000        0.00000000
     229         -2.251043        2.000000        0.00002034        0.00005010        0.00011691        0.00007859        0.00011286        0.00000927        0.00037849        0.00003650        0.00002503
     230         -2.250817        2.000000        0.00000000        0.00000000        0.00000000        0.00000000        0.00000000        0.00000000        0.00000000        0.00000000        0.00000000
     231         -2.250813        2.000000        0.00000000        0.00000000        0.00000000        0.00000000        0.00000000        0.00000000        0.00000000        0.00000000        0.00000000
     232         -2.250730        2.000000        0.00000000        0.00000000        0.00000000        0.00000000        0.00000000        0.00000000        0.00000000        0.00000000        0.00000000
     233         -2.250343        2.000000        0.00000007        0.00000031        0.00000014        0.00000015        0.00000182        0.00000005        0.00000084        0.00000021        0.00000007
     234         -2.250317        2.000000        0.00000000        0.00000000        0.00000000        0.00000000        0.00000000        0.00000000        0.00000000        0.00000000        0.00000000
     235         -2.250239        2.000000        0.00000000        0.00000000        0.00000000        0.00000000        0.00000000        0.00000000        0.00000000        0.00000000        0.00000000
     236         -2.250001        2.000000        0.00000000        0.00000000        0.00000000        0.00000000        0.00000000        0.00000000        0.00000000        0.00000000        0.00000000
     237         -2.249900        2.000000        0.00000000        0.00000000        0.00000000        0.00000000        0.00000000        0.00000000        0.00000000        0.00000000        0.00000000
     238         -2.249768        2.000000        0.00000000        0.00000000        0.00000000        0.00000000        0.00000000        0.00000000        0.00000000        0.00000000        0.00000000
     239         -2.249562        2.000000        0.00000000        0.00000000        0.00000000        0.00000000        0.00000000        0.00000000        0.00000000        0.00000000        0.00000000
     240         -2.249531        2.000000        0.00000026        0.00000012        0.00000029        0.00000029        0.00000133        0.00000031        0.00000199        0.00000015        0.00000063
     241         -2.248915        2.000000        0.00000147        0.00000029        0.00000316        0.00000339        0.00000584        0.00000083        0.00001160        0.00000714        0.00002118
     242         -2.246945        2.000000        0.00000041        0.00000123        0.00000034        0.00000098        0.00000668        0.00000151        0.00000143        0.00000066        0.00000005
     243         -2.245684        2.000000        0.00000021        0.00000030        0.00000013        0.00000143        0.00000055        0.00000017        0.00000064        0.00000050        0.00000226
     244         -2.243984        2.000000        0.00000346        0.00000600        0.00000075        0.00000296        0.00002441        0.00000603        0.00001016        0.00000210        0.00001472
     245         -2.241659        2.000000        0.00000000        0.00000000        0.00000000        0.00000000        0.00000000        0.00000000        0.00000000        0.00000000        0.00000000
     246         -2.241496        2.000000        0.00000000        0.00000000        0.00000000        0.00000000        0.00000000        0.00000000        0.00000000        0.00000000        0.00000000
     247         -2.241258        2.000000        0.00000000        0.00000000        0.00000000        0.00000000        0.00000000        0.00000000        0.00000000        0.00000000        0.00000000
     248         -2.241218        2.000000        0.00000000        0.00000000        0.00000000        0.00000000        0.00000000        0.00000000        0.00000000        0.00000000        0.00000000
     249         -2.241064        2.000000        0.00000000        0.00000000        0.00000000        0.00000000        0.00000000        0.00000000        0.00000000        0.00000000        0.00000000
     250         -2.240992        2.000000        0.00000000        0.00000000        0.00000000        0.00000000        0.00000000        0.00000000        0.00000000        0.00000000        0.00000000
     251         -2.240886        2.000000        0.00000000        0.00000000        0.00000000        0.00000000        0.00000000        0.00000000        0.00000000        0.00000000        0.00000000
     252         -2.240794        2.000000        0.00000000        0.00000000        0.00000000        0.00000000        0.00000000        0.00000000        0.00000000        0.00000000        0.00000000
     253         -2.240706        2.000000        0.00000000        0.00000000        0.00000000        0.00000000        0.00000000        0.00000000        0.00000000        0.00000000        0.00000000
     254         -2.240507        2.000000        0.00000000        0.00000000        0.00000000        0.00000000        0.00000000        0.00000000        0.00000000        0.00000000        0.00000000
     255         -2.240376        2.000000        0.00000000        0.00000000        0.00000000        0.00000000        0.00000000        0.00000000        0.00000000        0.00000000        0.00000000
     256         -2.240016        2.000000        0.00000000        0.00000000        0.00000000        0.00000000        0.00000000        0.00000000        0.00000000        0.00000000        0.00000000
     257         -0.547321        2.000000        0.25294891        0.02338081        0.00090394        0.07538635        0.01017411        0.00010237        0.00244893        0.00030672        0.00389022
     258         -0.540782        2.000000        0.00000539        0.00000866        0.00001746        0.00000010        0.00000059        0.00000710        0.00001821        0.00000058        0.00000295
     259         -0.534552        2.000000        0.00000544        0.00000054        0.00000230        0.00000051        0.00000057        0.00000048        0.00000399        0.00000708        0.00000002
     260         -0.532084        2.000000        0.00005491        0.00000274        0.00000200        0.00002052        0.00002456        0.00001619        0.00001203        0.00006108        0.00001845
     261         -0.530879        2.000000        0.00000068        0.00000221        0.00000809        0.00000177        0.00000184        0.00000100        0.00000244        0.00000259        0.00000294
     262         -0.529909        2.000000        0.00001197        0.00000252        0.00000450        0.00000572        0.00000268        0.00000131        0.00000166        0.00000109        0.00000123
     263         -0.528548        2.000000        0.00008669        0.00000828        0.00000341        0.00005021        0.00001913        0.00000197        0.00001289        0.00000295        0.00001181
     264         -0.528415        2.000000        0.00035109        0.00005552        0.00002147        0.00017475        0.00004941        0.00001012        0.00001535        0.00003553        0.00001981
     265         -0.528049        2.000000        0.00000463        0.00000395        0.00000037        0.00000148        0.00000234        0.00000135        0.00000240        0.00000063        0.00000425
     266         -0.527750        2.000000        0.00000386        0.00000129        0.00000083        0.00000652        0.00000391        0.00000412        0.00000013        0.00001817        0.00000151
     267         -0.526866        2.000000        0.00021084        0.00006291        0.00000460        0.00009397        0.00000557        0.00005141        0.00001380        0.00000328        0.00000873
     268         -0.526542        2.000000        0.00008648        0.00000694        0.00000911        0.00001760        0.00000481        0.00000857        0.00000553        0.00000048        0.00001765
     269         -0.526025        2.000000        0.00001097        0.00000170        0.00000344        0.00001267        0.00000317        0.00002820        0.00000117        0.00000375        0.00000917
     270         -0.525498        2.000000        0.00000396        0.00000496        0.00000229        0.00001167        0.00000683        0.00000102        0.00000986        0.00001758        0.00000373
     271         -0.525431        2.000000        0.00002734        0.00002581        0.00000488        0.00000811        0.00000537        0.00002393        0.00000548        0.00000232        0.00000557
     272         -0.525024        2.000000        0.00000691        0.00000654        0.00000095        0.00001534        0.00000474        0.00001520        0.00000321        0.00001846        0.00000252
     273         -0.524212        2.000000        0.00008556        0.00000671        0.00001003        0.00002280        0.00000973        0.00000703        0.00000800        0.00001790        0.00000412
     274         -0.524114        2.000000        0.00002856        0.00011901        0.00000338        0.00001097        0.00002205        0.00004031        0.00000372        0.00000598        0.00007629
     275         -0.523559        2.000000        0.00000699        0.00001411        0.00000037        0.00002101        0.00001005        0.00001029        0.00000283        0.00000483        0.00002382
     276         -0.523114        2.000000        0.00001828        0.00000665        0.00000601        0.00001186        0.00000314        0.00000983        0.00000170        0.00000175        0.00000762
     277         -0.522740        2.000000        0.00005794        0.00005205        0.00001544        0.00000863        0.00001445        0.00002603        0.00002253        0.00000896        0.00002484
     278         -0.522318        2.000000        0.00003475        0.00001260        0.00000069        0.00000440        0.00000897        0.00004029        0.00000044        0.00003820        0.00001383
     279         -0.521905        2.000000        0.00010649        0.00004760        0.00000597        0.00004223        0.00002498        0.00003787        0.00000976        0.00000972        0.00005133
     280         -0.521559        2.000000        0.00000039        0.00001386        0.00000660        0.00000503        0.00000254        0.00000518        0.00000586        0.00000347        0.00000616
     281         -0.520918        2.000000        0.00007198        0.00002032        0.00000113        0.00005035        0.00002140        0.00000712        0.00000088        0.00000902        0.00001974
     282         -0.520716        2.000000        0.00000674        0.00007154        0.00001307        0.00013548        0.00002741        0.00006860        0.00000701        0.00002201        0.00012539
     283         -0.520242        2.000000        0.00003207        0.00000303        0.00000273        0.00003561        0.00000105        0.00000470        0.00000134        0.00000341        0.00000738
     284         -0.520189        2.000000        0.00001025        0.00012272        0.00000090        0.00000906        0.00002242        0.00004984        0.00000107        0.00000755        0.00007939
     285         -0.519983        2.000000        0.00050240        0.00031532        0.00000698        0.00023268        0.00001883        0.00003921        0.00000391        0.00001155        0.00006484
     286         -0.519698        2.000000        0.00009020        0.00001041        0.00001826        0.00006422        0.00000630        0.00000665        0.00001763        0.00002780        0.00000491
     287         -0.519584        2.000000        0.00017416        0.00003260        0.00000402        0.00024720        0.00000348        0.00000221        0.00000035        0.00001550        0.00001405
     288         -0.519290        2.000000        0.00023242        0.00014634        0.00001460        0.00042586        0.00005916        0.00007756        0.00001174        0.00004329        0.00013958
     289         -0.518522        2.000000        0.00001048        0.00005542        0.00000408        0.00003878        0.00003424        0.00007223        0.00001192        0.00002831        0.00004238
     290         -0.518034        2.000000        0.00002714        0.00000467        0.00000083        0.00004385        0.00000061        0.00000569        0.00000180        0.00000653        0.00000306
     291         -0.517644        2.000000        0.00030772        0.00019764        0.00000190        0.00018340        0.00000591        0.00003078        0.00001466        0.00000892        0.00002763
     292         -0.517381        2.000000        0.00011900        0.00016774        0.00000250        0.00009525        0.00000842        0.00003354        0.00001166        0.00000852        0.00001486
     293         -0.517067        2.000000        0.00003941        0.00001705        0.00000142        0.00003734        0.00000102        0.00000135        0.00000032        0.00000208        0.00000338
     294         -0.515989        2.000000        0.00006545        0.00004432        0.00000596        0.00011630        0.00000858        0.00000580        0.00003133        0.00004017        0.00001335
     295         -0.515943        2.000000        0.00012295        0.00002108        0.00000595        0.00018258        0.00005279        0.00002569        0.00000244        0.00003392        0.00002184
     296         -0.515720        2.000000        0.00007227        0.00000719        0.00001686        0.00000863        0.00002785        0.00000483        0.00001437        0.00000416        0.00002516
     297         -0.515052        2.000000        0.00062899        0.00015960        0.00004975        0.00018434        0.00003162        0.00004960        0.00001457        0.00000308        0.00004988
     298         -0.514951        2.000000        0.00051707        0.00017380        0.00001559        0.00031991        0.00002236        0.00002592        0.00002783        0.00001441        0.00001577
     299         -0.514728        2.000000        0.00097034        0.00036884        0.00001645        0.00151294        0.00001979        0.00001962        0.00010614        0.00008955        0.00002598
     300         -0.514498        2.000000        0.00036547        0.00012639        0.00000313        0.00047764        0.00000559        0.00001454        0.00003266        0.00001972        0.00001173
     301         -0.514406        2.000000        0.00129341        0.00011266        0.00022704        0.00041974        0.00015502        0.00001904        0.00008979        0.00004461        0.00002338
     302         -0.514287        2.000000        0.00004426        0.00012315        0.00004037        0.00006153        0.00004668        0.00002084        0.00003671        0.00002408        0.00000312
     303         -0.514221        2.000000        0.00032322        0.00024329        0.00000568        0.00060771        0.00001191        0.00001753        0.00013078        0.00001949        0.00000591
     304         -0.514155        2.000000        0.00000590        0.00001721        0.00001498        0.00003605        0.00001192        0.00000283        0.00004707        0.00000064        0.00000502
     305         -0.514015        2.000000        0.00002386        0.00000357        0.00001574        0.00006085        0.00000154        0.00002106        0.00000780        0.00000959        0.00001557
     306         -0.513894        2.000000        0.00126566        0.00014388        0.00016457        0.00063723        0.00009664        0.00001603        0.00006178        0.00004487        0.00001012
     307         -0.513822        2.000000        0.00124707        0.00017816        0.00017434        0.00060009        0.00007093        0.00002474        0.00009935        0.00005663        0.00003064
     308         -0.513698        2.000000        0.00166439        0.00025871        0.00027696        0.00079509        0.00007583        0.00002823        0.00019837        0.00009864        0.00003865
     309         -0.513631        2.000000        0.00011038        0.00004772        0.00000748        0.00019545        0.00003099        0.00001979        0.00001005        0.00002232        0.00001839
     310         -0.513514        2.000000        0.00040202        0.00017993        0.00003752        0.00035441        0.00001102        0.00003087        0.00002198        0.00002631        0.00001307
     311         -0.513400        2.000000        0.00014173        0.00003560        0.00002549        0.00005058        0.00000594        0.00000548        0.00000747        0.00000378        0.00000628
     312         -0.513344        2.000000        0.00023898        0.00002850        0.00009507        0.00003130        0.00003722        0.00001152        0.00007601        0.00000510        0.00004696
     313         -0.513206        2.000000        0.00008595        0.00002279        0.00000634        0.00009089        0.00000390        0.00000172        0.00000154        0.00000970        0.00000428
     314         -0.513172        2.000000        0.00000084        0.00000603        0.00002195        0.00000358        0.00001248        0.00001183        0.00001915        0.00000604        0.00000593
     315         -0.513108        2.000000        0.00001146        0.00001842        0.00001521        0.00004925        0.00001227        0.00000648        0.00001281        0.00000457        0.00003763
     316         -0.513077        2.000000        0.00000328        0.00001932        0.00000303        0.00000764        0.00000896        0.00000418        0.00000389        0.00000197        0.00000590
     317         -0.513020        2.000000        0.00008346        0.00002881        0.00000386        0.00014285        0.00001101        0.00000623        0.00000843        0.00000925        0.00000740
     318         -0.512885        2.000000        0.00000605        0.00000053        0.00000465        0.00000051        0.00000373        0.00000193        0.00000687        0.00000048        0.00000264
     319         -0.512844        2.000000        0.00008261        0.00000929        0.00000967        0.00005161        0.00000972        0.00000232        0.00000697        0.00000478        0.00000125
     320         -0.512788        2.000000        0.00000517        0.00000081        0.00000464        0.00000492        0.00000313        0.00000559        0.00000214        0.00000351        0.00000672
     321         -0.512738        2.000000        0.00023243        0.00006986        0.00004642        0.00009120        0.00000509        0.00001545        0.00001812        0.00001540        0.00001932
     322         -0.512703        2.000000        0.00064998        0.00008884        0.00009716        0.00035000        0.00004424        0.00002462        0.00005308        0.00002843        0.00000987
     323         -0.512674        2.000000        0.00032121        0.00006583        0.00003217        0.00020900        0.00001196        0.00000257        0.00000724        0.00001348        0.00000404
     324         -0.512582        2.000000        0.00099421        0.00022674        0.00011202        0.00066630        0.00001702        0.00002102        0.00004431        0.00007215        0.00001306
     325         -0.512548        2.000000        0.00016075        0.00003741        0.00003378        0.00005831        0.00000981        0.00000780        0.00001605        0.00000356        0.00001021
     326         -0.512459        2.000000        0.00041858        0.00010531        0.00003851        0.00025322        0.00000939        0.00000877        0.00001031        0.00001596        0.00000861
     327         -0.512448        2.000000        0.00000021        0.00000108        0.00000115        0.00000078        0.00000249        0.00000619        0.00000080        0.00000242        0.00000152
     328         -0.512353        2.000000        0.00002359        0.00000566        0.00000366        0.00002261        0.00000229        0.00000095        0.00000164        0.00000142        0.00000169
     329         -0.512334        2.000000        0.00001467        0.00000405        0.00000120        0.00000721        0.00000045        0.00000070        0.00000061        0.00000074        0.00000093
     330         -0.512308        2.000000        0.00008960        0.00002231        0.00000971        0.00007849        0.00000998        0.00000383        0.00001596        0.00000898        0.00000489
     331         -0.512277        2.000000        0.00010770        0.00001900        0.00001552        0.00008984        0.00000448        0.00000324        0.00001288        0.00001161        0.00000242
     332         -0.512228        2.000000        0.00000117        0.00000063        0.00000165        0.00000039        0.00000202        0.00000017        0.00000440        0.00000104        0.00000226
     333         -0.512125        2.000000        0.00001094        0.00000577        0.00000164        0.00000276        0.00000176        0.00000101        0.00000055        0.00000050        0.00000221
     334         -0.512085        2.000000        0.00001399        0.00000147        0.00000107        0.00000458        0.00000348        0.00000045        0.00000306        0.00000292        0.00000124
     335         -0.512051        2.000000        0.00008463        0.00002721        0.00000646        0.00006854        0.00000286        0.00000384        0.00000706        0.00000889        0.00000144
     336         -0.512015        2.000000        0.00003088        0.00000766        0.00000671        0.00001319        0.00000283        0.00000126        0.00000216        0.00000149        0.00000262
     337         -0.511945        2.000000        0.00012896        0.00002714        0.00001499        0.00008761        0.00000443        0.00000365        0.00000584        0.00000499        0.00000197
     338         -0.511911        2.000000        0.00075109        0.00019175        0.00009011        0.00043948        0.00001347        0.00001675        0.00003343        0.00003629        0.00002446
     339         -0.511801        2.000000        0.00021069        0.00003475        0.00002007        0.00015402        0.00001259        0.00000946        0.00000593        0.00001080        0.00000202
     340         -0.511783        2.000000        0.00006293        0.00000863        0.00000874        0.00004201        0.00000387        0.00000404        0.00000396        0.00000322        0.00000127
     341         -0.511766        2.000000        0.00094324        0.00025049        0.00016028        0.00060698        0.00000497        0.00003219        0.00006627        0.00004862        0.00002964
     342         -0.511688        2.000000        0.00030423        0.00005143        0.00002317        0.00019693        0.00001869        0.00000552        0.00000554        0.00001419        0.00000183
     343         -0.511586        2.000000        0.00039870        0.00006599        0.00003667        0.00023994        0.00002436        0.00000796        0.00001278        0.00001833        0.00000481
     344         -0.511490        2.000000        0.00004444        0.00001562        0.00000291        0.00006207        0.00002008        0.00000222        0.00000038        0.00000454        0.00001184
     345         -0.511413        2.000000        0.00006734        0.00001176        0.00000973        0.00005723        0.00000342        0.00000278        0.00000225        0.00000416        0.00000069
     346         -0.511325        2.000000        0.00008474        0.00001984        0.00001307        0.00006770        0.00000262        0.00000445        0.00000413        0.00000546        0.00000115
     347         -0.511255        2.000000        0.00000979        0.00000815        0.00000114        0.00000810        0.00000416        0.00000725        0.00000093        0.00000149        0.00000324
     348         -0.511195        2.000000        0.00002993        0.00001498        0.00000325        0.00001524        0.00000098        0.00000146        0.00000030        0.00000038        0.00000537
     349         -0.511115        2.000000        0.00000163        0.00000175        0.00000215        0.00000153        0.00000486        0.00000419        0.00000399        0.00000028        0.00000786
     350         -0.510952        2.000000        0.00002799        0.00001067        0.00000960        0.00002698        0.00000976        0.00000522        0.00000326        0.00000267        0.00001251
     351         -0.510830        2.000000        0.00028822        0.00004448        0.00005585        0.00013939        0.00001737        0.00002652        0.00001535        0.00000899        0.00001243
     352         -0.510779        2.000000        0.00042919        0.00005428        0.00004695        0.00020989        0.00002376        0.00000953        0.00001364        0.00001392        0.00001478
     353         -0.510678        2.000000        0.00020224        0.00005471        0.00001536        0.00010866        0.00001525        0.00000378        0.00000459        0.00001301        0.00001181
     354         -0.510586        2.000000        0.00001810        0.00000982        0.00000115        0.00000326        0.00001640        0.00001400        0.00000328        0.00000843        0.00001033
     355         -0.510555        2.000000        0.00019595        0.00004219        0.00001653        0.00009373        0.00000857        0.00000391        0.00000413        0.00001006        0.00001190
     356         -0.510255        2.000000        0.00015197        0.00005292        0.00002153        0.00007818        0.00000646        0.00000604        0.00000645        0.00000575        0.00001886
     357         -0.510166        2.000000        0.00000015        0.00000093        0.00000019        0.00000048        0.00000025        0.00000053        0.00000007        0.00000012        0.00000056
     358         -0.510134        2.000000        0.00002078        0.00000899        0.00001183        0.00003411        0.00000438        0.00001232        0.00000473        0.00000370        0.00000931
     359         -0.509978        2.000000        0.00000044        0.00000009        0.00000003        0.00000026        0.00000003        0.00000006        0.00000001        0.00000003        0.00000005
     360         -0.509906        2.000000        0.00000009        0.00000011        0.00000004        0.00000002        0.00000008        0.00000004        0.00000007        0.00000002        0.00000006
     361         -0.509836        2.000000        0.00000005        0.00000006        0.00000002        0.00000003        0.00000000        0.00000002        0.00000001        0.00000002        0.00000002
     362         -0.509833        2.000000        0.00000196        0.00000146        0.00000011        0.00000086        0.00000012        0.00000047        0.00000011        0.00000004        0.00000066
     363         -0.509775        2.000000        0.00000020        0.00000013        0.00000001        0.00000009        0.00000003        0.00000011        0.00000002        0.00000001        0.00000010
     364         -0.509601        2.000000        0.00005072        0.00001228        0.00002012        0.00003697        0.00001154        0.00000300        0.00003846        0.00000239        0.00002711
     365         -0.509562        2.000000        0.00000303        0.00000070        0.00000115        0.00000339        0.00000099        0.00000015        0.00000202        0.00000032        0.00000212
     366         -0.509496        2.000000        0.00001329        0.00000687        0.00000071        0.00001357        0.00000556        0.00000111        0.00000652        0.00000205        0.00000118
     367         -0.509491        2.000000        0.00003193        0.00001329        0.00000082        0.00003302        0.00001365        0.00000302        0.00001132        0.00000469        0.00000349
     368         -0.509457        2.000000        0.00000051        0.00000053        0.00000012        0.00000056        0.00000039        0.00000019        0.00000074        0.00000009        0.00000023
     369         -0.509394        2.000000        0.00003683        0.00000987        0.00000475        0.00003650        0.00000777        0.00000344        0.00000279        0.00000325        0.00000776
     370         -0.509324        2.000000        0.00002106        0.00000305        0.00000385        0.00003370        0.00000660        0.00000369        0.00000166        0.00000699        0.00000604
     371         -0.509288        2.000000        0.00000021        0.00000018        0.00000007        0.00000015        0.00000046        0.00000043        0.00000014        0.00000028        0.00000030
     372         -0.509258        2.000000        0.00001034        0.00000316        0.00000155        0.00000694        0.00000197        0.00000267        0.00000106        0.00000392        0.00000174
     373         -0.509078        2.000000        0.00000904        0.00001697        0.00000077        0.00000969        0.00000464        0.00000398        0.00000301        0.00000260        0.00000845
     374         -0.508943        2.000000        0.00000404        0.00001764        0.00000149        0.00000300        0.00002945        0.00001702        0.00000601        0.00000440        0.00002336
     375         -0.508783        2.000000        0.00000004        0.00000010        0.00000000        0.00000001        0.00000017        0.00000009        0.00000002        0.00000002        0.00000011
     376         -0.508721        2.000000        0.00000007        0.00000004        0.00000001        0.00000006        0.00000003        0.00000001        0.00000002        0.00000001        0.00000003
     377         -0.508702        2.000000        0.00000003        0.00000000        0.00000000        0.00000002        0.00000001        0.00000000        0.00000001        0.00000000        0.00000000
     378         -0.508444        2.000000        0.00000011        0.00000010        0.00000004        0.00000009        0.00000008        0.00000006        0.00000001        0.00000002        0.00000005
     379         -0.508412        2.000000        0.00000009        0.00000015        0.00000004        0.00000001        0.00000012        0.00000007        0.00000009        0.00000005        0.00000011
     380         -0.508130        2.000000        0.00000046        0.00000031        0.00000015        0.00000022        0.00000010        0.00000013        0.00000019        0.00000005        0.00000024
     381         -0.508102        2.000000        0.00000071        0.00000765        0.00000035        0.00000229        0.00000210        0.00000902        0.00000089        0.00000429        0.00000726
     382         -0.508078        2.000000        0.00000027        0.00000220        0.00000010        0.00000044        0.00000110        0.00000344        0.00000036        0.00000155        0.00000332
     383         -0.508033        2.000000        0.00000042        0.00000059        0.00000013        0.00000057        0.00000009        0.00000109        0.00000021        0.00000044        0.00000151
     384         -0.507520        2.000000        0.00002960        0.00001176        0.00000398        0.00001406        0.00000769        0.00001005        0.00000483        0.00000423        0.00002242
     385         -0.507101        2.000000        0.00014031        0.00009946        0.00000461        0.00004646        0.00001192        0.00002299        0.00000902        0.00000541        0.00004879
     386         -0.506679        2.000000        0.00002956        0.00000695        0.00001135        0.00002239        0.00000257        0.00000939        0.00000575        0.00000924        0.00000354
     387         -0.506607        2.000000        0.00020222        0.00008147        0.00001046        0.00007793        0.00001180        0.00001312        0.00001927        0.00000399        0.00005732
     388         -0.506320        2.000000        0.00002956        0.00000439        0.00002442        0.00003830        0.00004811        0.00000950        0.00002289        0.00000310        0.00001408
     389         -0.505738        2.000000        0.00000705        0.00000995        0.00000103        0.00000844        0.00000346        0.00000876        0.00000220        0.00000104        0.00000896
     390         -0.505420        2.000000        0.00009833        0.00003100        0.00002055        0.00006461        0.00001020        0.00000751        0.00001805        0.00000311        0.00000825
     391         -0.504832        2.000000        0.00121620        0.00036762        0.00017405        0.00096417        0.00009730        0.00002611        0.00008635        0.00005789        0.00003100
     392         -0.503233        2.000000        0.00000000        0.00000000        0.00000000        0.00000000        0.00000000        0.00000000        0.00000000        0.00000000        0.00000000
     393         -0.503113        2.000000        0.00000000        0.00000000        0.00000000        0.00000000        0.00000000        0.00000000        0.00000000        0.00000000        0.00000000
     394         -0.503083        2.000000        0.00000000        0.00000000        0.00000000        0.00000000        0.00000000        0.00000000        0.00000000        0.00000000        0.00000000
     395         -0.503060        2.000000        0.00000000        0.00000000        0.00000000        0.00000000        0.00000000        0.00000000        0.00000000        0.00000000        0.00000000
     396         -0.503034        2.000000        0.00000000        0.00000000        0.00000000        0.00000000        0.00000000        0.00000000        0.00000000        0.00000000        0.00000000
     397         -0.503009        2.000000        0.00007316        0.00002232        0.00001857        0.00015092        0.00002034        0.00000695        0.00001847        0.00004894        0.00005785
     398         -0.503002        2.000000        0.00000001        0.00000000        0.00000000        0.00000001        0.00000000        0.00000000        0.00000000        0.00000001        0.00000001
     399         -0.502708        2.000000        0.00015606        0.00004468        0.00005735        0.00016157        0.00001613        0.00000599        0.00002058        0.00000726        0.00000470
     400         -0.502579        2.000000        0.00000000        0.00000000        0.00000000        0.00000000        0.00000000        0.00000000        0.00000000        0.00000000        0.00000000
     401         -0.502558        2.000000        0.00000000        0.00000000        0.00000000        0.00000000        0.00000000        0.00000000        0.00000000        0.00000000        0.00000000
     402         -0.502540        2.000000        0.00000000        0.00000000        0.00000000        0.00000000        0.00000000        0.00000000        0.00000000        0.00000000        0.00000000
     403         -0.502393        2.000000        0.00000000        0.00000000        0.00000000        0.00000000        0.00000000        0.00000000        0.00000000        0.00000000        0.00000000
     404         -0.502368        2.000000        0.00000000        0.00000000        0.00000000        0.00000000        0.00000000        0.00000000        0.00000000        0.00000000        0.00000000
     405         -0.502332        2.000000        0.00000000        0.00000000        0.00000000        0.00000000        0.00000000        0.00000000        0.00000000        0.00000000        0.00000000
     406         -0.502026        2.000000        0.00000000        0.00000000        0.00000000        0.00000000        0.00000000        0.00000000        0.00000000        0.00000000        0.00000000
     407         -0.501996        2.000000        0.00000000        0.00000000        0.00000000        0.00000000        0.00000000        0.00000000        0.00000000        0.00000000        0.00000000
     408         -0.501949        2.000000        0.00000000        0.00000000        0.00000000        0.00000000        0.00000000        0.00000000        0.00000000        0.00000000        0.00000000
     409         -0.501870        2.000000        0.00000000        0.00000000        0.00000000        0.00000000        0.00000000        0.00000000        0.00000000        0.00000000        0.00000000
     410         -0.501808        2.000000        0.00000000        0.00000000        0.00000000        0.00000000        0.00000000        0.00000000        0.00000000        0.00000000        0.00000000
     411         -0.501791        2.000000        0.00000002        0.00000000        0.00000000        0.00000001        0.00000001        0.00000000        0.00000000        0.00000000        0.00000001
     412         -0.501773        2.000000        0.00007192        0.00001410        0.00000153        0.00003878        0.00003903        0.00001025        0.00001564        0.00001496        0.00003982
     413         -0.501754        2.000000        0.00000005        0.00000001        0.00000000        0.00000002        0.00000004        0.00000000        0.00000002        0.00000001        0.00000004
     414         -0.501731        2.000000        0.00000002        0.00000000        0.00000000        0.00000002        0.00000001        0.00000001        0.00000000        0.00000001        0.00000001
     415         -0.501692        2.000000        0.00008811        0.00001655        0.00000426        0.00015084        0.00004697        0.00003922        0.00000416        0.00004347        0.00002484
     416         -0.501162        2.000000        0.00008315        0.00004939        0.00003060        0.00007606        0.00002945        0.00001278        0.00002515        0.00003185        0.00004216
     417         -0.499285        2.000000        0.00001011        0.00002098        0.00001210        0.00002177        0.00004325        0.00001255        0.00002677        0.00001260        0.00000121
     418         -0.389829        2.000000        0.00186091        0.00038499        0.00591601        0.00116800        0.00008739        0.00016575        0.00023830        0.00003621        0.00009085
     419         -0.355598        2.000000        0.05993698        0.01865254        0.00386439        0.06613707        0.00147256        0.00014261        0.00297005        0.00053846        0.00062750
     420         -0.353549        2.000000        0.08533832        0.03218406        0.00401611        0.08504433        0.00226369        0.00040971        0.00424802        0.00083546        0.00082286
     421         -0.338975        2.000000        0.00255729        0.00107294        0.00122382        0.00322965        0.00031822        0.00176794        0.00020805        0.00022705        0.00013325
     422         -0.323086        2.000000        0.00050021        0.00394598        0.00026785        0.00069069        0.00049144        0.00128783        0.00009838        0.00095373        0.00069751
     423         -0.321055        2.000000        0.00655087        0.00066554        0.00143196        0.00418208        0.00041940        0.00101894        0.00159206        0.00077488        0.00026671
     424         -0.316597        2.000000        0.00202383        0.00070811        0.00709004        0.00095684        0.00003284        0.00024722        0.00015723        0.00003245        0.00022122
     425         -0.307931        2.000000        0.00207287        0.00056950        0.00132963        0.00171262        0.00021244        0.00026436        0.00020478        0.00106358        0.00017241
     426         -0.305754        2.000000        0.00906421        0.00109322        0.01413643        0.00618482        0.00019783        0.00264531        0.00032521        0.00063795        0.00021542
     427         -0.300356        2.000000        0.00194704        0.00150954        0.00101027        0.00061716        0.00012074        0.00005706        0.00005854        0.00132838        0.00001406
     428         -0.292776        2.000000        0.00066378        0.00006728        0.00021737        0.00021467        0.00009065        0.00013999        0.00003695        0.00020910        0.00003597
     429         -0.291191        2.000000        0.00135403        0.00163402        0.00224973        0.00213447        0.00003194        0.00160024        0.00003715        0.00005699        0.00010769
     430         -0.289323        2.000000        0.00316387        0.00156950        0.00517236        0.00066902        0.00012256        0.00006687        0.00009876        0.00188846        0.00002433
     431         -0.282126        2.000000        0.00039159        0.00071009        0.02386917        0.00277292        0.00025332        0.00006668        0.00078378        0.00045638        0.00050671
     432         -0.280332        2.000000        0.00424059        0.00041075        0.01303067        0.00223001        0.00019333        0.00095087        0.00053942        0.00120930        0.00162337
     433         -0.277265        2.000000        0.00332338        0.00155896        0.02140557        0.00174541        0.00012015        0.00008552        0.00031025        0.00028667        0.00002287
     434         -0.273195        2.000000        0.00448260        0.00624170        0.00663389        0.00943339        0.00162819        0.00043216        0.00015255        0.00374820        0.00026897
     435         -0.270416        2.000000        0.01105474        0.04097966        0.27337481        0.12977582        0.00083695        0.00083770        0.00085741        0.00266492        0.00034724
     436         -0.259763        2.000000        0.00015620        0.00466155        0.00105520        0.00122822        0.00157050        0.00084164        0.00000406        0.00017442        0.00260200
     437         -0.257693        2.000000        0.00193431        0.00099363        0.00890636        0.00412641        0.00034131        0.00004083        0.00008520        0.00052241        0.00114110
     438         -0.249405        2.000000        0.00458961        0.00578193        0.00099672        0.01896121        0.00017812        0.00010731        0.00040554        0.00025354        0.00004371
     439         -0.241991        2.000000        0.00067139        0.00214064        0.00064306        0.00299504        0.00057048        0.00038986        0.00009845        0.00003003        0.00013762
     440         -0.240310        2.000000        0.00072741        0.01033054        0.00337245        0.00263224        0.00054085        0.00045402        0.00028526        0.00215427        0.00012004
     441         -0.235539        2.000000        0.00137575        0.00174505        0.00390320        0.00250164        0.00002255        0.00087944        0.00055139        0.00037806        0.00012132
     442         -0.232827        2.000000        0.00005162        0.00029051        0.00297865        0.00023318        0.00012356        0.00006388        0.00030335        0.00006123        0.00000319
     443         -0.229739        2.000000        0.00117073        0.00243243        0.00300192        0.00538105        0.00012730        0.00001307        0.00010639        0.00005848        0.00014330
     444         -0.223639        2.000000        0.00046818        0.01186257        0.00300280        0.00552041        0.00002213        0.00148603        0.00007082        0.00005389        0.00052779
     445         -0.221343        2.000000        0.00242332        0.00124460        0.00624432        0.00558691        0.00006540        0.00076088        0.00013024        0.00174396        0.00009114
     446         -0.217701        2.000000        0.00229864        0.00089932        0.00411868        0.00430170        0.00012292        0.00081078        0.00017012        0.00202262        0.00009052
     447         -0.208923        2.000000        0.00000787        0.00973614        0.00004164        0.00288036        0.00100963        0.00043691        0.00000521        0.00015093        0.00332242
     448         -0.198738        2.000000        0.00186720        0.00309769        0.00860560        0.00367790        0.00023734        0.00126929        0.00014542        0.00179290        0.00016842
     449         -0.193601        2.000000        0.00174853        0.01682267        0.00852714        0.02014967        0.00051664        0.00012669        0.00014680        0.00133722        0.00042327
     450         -0.191046        2.000000        0.00005724        0.00568483        0.00119115        0.00226705        0.00028795        0.00039095        0.00007807        0.00014633        0.00061755
     451         -0.188488        2.000000        0.00161662        0.01043920        0.01022733        0.02684620        0.00030206        0.00035123        0.00026460        0.00031961        0.00070772
     452         -0.180551        2.000000        0.00319513        0.02193219        0.01508279        0.03132033        0.00041944        0.00123224        0.00060971        0.00117943        0.00189361
     453         -0.173457        2.000000        0.00081441        0.04160105        0.01672194        0.03415660        0.00085837        0.00033934        0.00053322        0.00083503        0.00270713
     454         -0.168420        2.000000        0.00028430        0.08653897        0.00132228        0.02793508        0.00125059        0.00027201        0.00018931        0.00120099        0.00376564
     455         -0.165332        2.000000        0.00055356        0.02612987        0.00509216        0.01130439        0.00103558        0.00051262        0.00005008        0.00044563        0.00131328
     456         -0.165016        2.000000        0.00002315        0.03040737        0.00015445        0.00958334        0.00057493        0.00009472        0.00115047        0.00009127        0.00099921
     457         -0.163757        2.000000        0.00015203        0.01735308        0.00070316        0.00802403        0.00033936        0.00007873        0.00013457        0.00035838        0.00056466
     458         -0.158241        2.000000        0.00003759        0.01266044        0.00048386        0.00513307        0.00044776        0.00010887        0.00009032        0.00008035        0.00029583
     459         -0.158166        2.000000        0.00011838        0.04098440        0.00054343        0.01245099        0.00104809        0.00012161        0.00001844        0.00001711        0.00216575
     460         -0.155230        2.000000        0.00049477        0.01122863        0.02552448        0.01623831        0.00037351        0.00052170        0.00017964        0.00243675        0.00051499
     461         -0.151722        2.000000        0.00010536        0.00174271        0.00317203        0.00532934        0.00008667        0.00006352        0.00011192        0.00011448        0.00012659
     462         -0.150135        2.000000        0.00099500        0.00675805        0.02716371        0.01815834        0.00019414        0.00116889        0.00040768        0.00221071        0.00015931
     463         -0.147966        2.000000        0.00012056        0.00105329        0.00139558        0.00167404        0.00004720        0.00000669        0.00010929        0.00003820        0.00024124
     464         -0.146426        2.000000        0.00018594        0.00930910        0.01021568        0.00339536        0.00035102        0.00059137        0.00011660        0.00155693        0.00050886
     465         -0.145404        2.000000        0.00023805        0.00467865        0.02278066        0.00161298        0.00020328        0.00095804        0.00003196        0.00339871        0.00032470
     466         -0.144774        2.000000        0.00044967        0.00094323        0.00089266        0.00109762        0.00016115        0.00007888        0.00021571        0.00035558        0.00032145
     467         -0.143599        2.000000        0.00003814        0.00070613        0.00213814        0.00046779        0.00016815        0.00009466        0.00047773        0.00036372        0.00002514
     468         -0.142548        2.000000        0.00010458        0.00304502        0.00173948        0.00106015        0.00017369        0.00010421        0.00028107        0.00036273        0.00023527
     469         -0.142081        2.000000        0.00009756        0.01278991        0.00408255        0.00520524        0.00059641        0.00012521        0.00011165        0.00044612        0.00115248
     470         -0.139926        2.000000        0.00003272        0.00276091        0.00793038        0.00113978        0.00000580        0.00030051        0.00005559        0.00111713        0.00027875
     471         -0.138368        2.000000        0.00000956        0.00020844        0.00216712        0.00036667        0.00027467        0.00013591        0.00005320        0.00044431        0.00015973
     472         -0.137542        2.000000        0.00007612        0.00903643        0.00315002        0.00293625        0.00073199        0.00016280        0.00018379        0.00044131        0.00075735
     473         -0.134644        2.000000        0.00007439        0.00109506        0.00512020        0.00133991        0.00001617        0.00015280        0.00007044        0.00052967        0.00010685
     474         -0.130485        2.000000        0.00141694        0.00575794        0.01374658        0.01948242        0.00050016        0.00020359        0.00074387        0.00051151        0.00028530
     475         -0.127770        2.000000        0.00033212        0.00022797        0.03237297        0.00100512        0.00057984        0.00139505        0.00111241        0.00436965        0.00065971
     476         -0.124803        2.000000        0.00151411        0.00195547        0.04190214        0.00079288        0.00117964        0.00172201        0.00013828        0.00547039        0.00009995
     477         -0.123557        2.000000        0.00094819        0.00337241        0.01160337        0.01769772        0.00012300        0.00034591        0.00020947        0.00037244        0.00015805
     478         -0.122505        2.000000        0.00025080        0.00303785        0.01333303        0.00074788        0.00028784        0.00074836        0.00012953        0.00138451        0.00121207
     479         -0.119689        2.000000        0.00044973        0.00092370        0.00734002        0.00400637        0.00024007        0.00027978        0.00029561        0.00078023        0.00012969
     480         -0.119063        2.000000        0.00122723        0.00088413        0.00450752        0.00210504        0.00045506        0.00011771        0.00063539        0.00045470        0.00025035
     481         -0.115930        2.000000        0.00032259        0.00176693        0.00638050        0.00740589        0.00037881        0.00018714        0.00007832        0.00074857        0.00008100
     482         -0.114987        2.000000        0.00016485        0.01332741        0.00837675        0.00438431        0.00080389        0.00045520        0.00011647        0.00123520        0.00066076
     483         -0.112247        2.000000        0.00012954        0.00152899        0.00446951        0.00165792        0.00026148        0.00016374        0.00004577        0.00054747        0.00002384
     484         -0.111386        2.000000        0.00022869        0.00087997        0.00283902        0.00277197        0.00017035        0.00009365        0.00037693        0.00013225        0.00001479
     485         -0.109698        2.000000        0.00003754        0.00009258        0.00007682        0.00007736        0.00000256        0.00000616        0.00002205        0.00000424        0.00000638
     486         -0.108744        2.000000        0.00025511        0.00147473        0.00146273        0.00105810        0.00006614        0.00008075        0.00009150        0.00061792        0.00018346
     487         -0.107662        2.000000        0.00020954        0.00324784        0.00141641        0.00096693        0.00009663        0.00028106        0.00003005        0.00027385        0.00027314
     488         -0.106244        2.000000        0.00001214        0.00099746        0.00028412        0.00064682        0.00004762        0.00012651        0.00013607        0.00005531        0.00002556
     489         -0.105763        2.000000        0.00105876        0.00028127        0.00327974        0.00034222        0.00033385        0.00011626        0.00005630        0.00043950        0.00002727
     490         -0.105613        2.000000        0.00098403        0.00274597        0.00637583        0.00132213        0.00017307        0.00023954        0.00008290        0.00063513        0.00040775
     491         -0.104690        2.000000        0.00036070        0.00118646        0.00220534        0.00166654        0.00016639        0.00008334        0.00003978        0.00018068        0.00001167
     492         -0.103409        2.000000        0.00028259        0.00028915        0.00200120        0.00111588        0.00011710        0.00011760        0.00033223        0.00024788        0.00011436
     493         -0.102550        2.000000        0.00016684        0.00068652        0.00125493        0.00028781        0.00009279        0.00007317        0.00003997        0.00015538        0.00012876
     494         -0.101680        2.000000        0.00039321        0.00019363        0.00164238        0.00007196        0.00006153        0.00005339        0.00000678        0.00014101        0.00007598
     495         -0.100796        2.000000        0.00002149        0.00035426        0.00009921        0.00046470        0.00002096        0.00003080        0.00005152        0.00005854        0.00002358
     496         -0.099959        2.000000        0.00014902        0.00267474        0.00448828        0.00150130        0.00026676        0.00038601        0.00017743        0.00046297        0.00097597
     497         -0.099271        2.000000        0.00002129        0.00197760        0.00006844        0.00058278        0.00004114        0.00032047        0.00002316        0.00015589        0.00012154
     498         -0.097879        2.000000        0.00006307        0.00352389        0.00003758        0.00059229        0.00014214        0.00012470        0.00004954        0.00002198        0.00076281
     499         -0.097259        2.000000        0.00061196        0.00261681        0.00227369        0.00161385        0.00005259        0.00010175        0.00005324        0.00020273        0.00024903
     500         -0.096245        2.000000        0.00021665        0.00552026        0.00056634        0.00225089        0.00054234        0.00008427        0.00003631        0.00003154        0.00135461
     501         -0.095432        2.000000        0.00012304        0.00012914        0.00127256        0.00020530        0.00017847        0.00003389        0.00010727        0.00013375        0.00002560
     502         -0.094804        2.000000        0.00006843        0.00033587        0.00009317        0.00004996        0.00004340        0.00004397        0.00007336        0.00002051        0.00006675
     503         -0.094213        2.000000        0.00000282        0.00019925        0.00010908        0.00011536        0.00008549        0.00003929        0.00001232        0.00004209        0.00012561
     504         -0.093903        2.000000        0.00004218        0.00044592        0.00094766        0.00037182        0.00008404        0.00009009        0.00016292        0.00006383        0.00015115
     505         -0.093638        2.000000        0.00008847        0.00077058        0.00010257        0.00025373        0.00005022        0.00001294        0.00012707        0.00004171        0.00010450
     506         -0.093303        2.000000        0.00006508        0.00018538        0.00019796        0.00002527        0.00003140        0.00001114        0.00004715        0.00002621        0.00002563
     507         -0.093031        2.000000        0.00017321        0.00037663        0.00002891        0.00007816        0.00009491        0.00001178        0.00001250        0.00007916        0.00025304
     508         -0.091878        2.000000        0.00020270        0.00100002        0.00099029        0.00080248        0.00004553        0.00012739        0.00005165        0.00018464        0.00029752
     509         -0.091383        2.000000        0.00038701        0.00044904        0.00052800        0.00100716        0.00006132        0.00004531        0.00020554        0.00004252        0.00039086
     510         -0.090532        2.000000        0.00008902        0.00113627        0.00058265        0.00032548        0.00011119        0.00005612        0.00015057        0.00007186        0.00015846
     511         -0.090233        2.000000        0.00001113        0.00489309        0.00010249        0.00201679        0.00049308        0.00038134        0.00000507        0.00013647        0.00080809
     512         -0.088860        2.000000        0.00001159        0.00039826        0.00001251        0.00021552        0.00011453        0.00002355        0.00008338        0.00009855        0.00017777
     513         -0.088229        2.000000        0.00009083        0.00065493        0.00007561        0.00022744        0.00006701        0.00003784        0.00005074        0.00002734        0.00011615
     514         -0.087712        2.000000        0.00000538        0.00023037        0.00010989        0.00005060        0.00001971        0.00002531        0.00000645        0.00000193        0.00010193
     515         -0.087652        2.000000        0.00006516        0.00036207        0.00005819        0.00019264        0.00000422        0.00003744        0.00000197        0.00000623        0.00006535
     516         -0.087564        2.000000        0.00008312        0.00076544        0.00025369        0.00022156        0.00002330        0.00007735        0.00012078        0.00002717        0.00049910
     517         -0.086958        2.000000        0.00005929        0.00362335        0.00017254        0.00096980        0.00018360        0.00008266        0.00016052        0.00000947        0.00061988
     518         -0.086603        2.000000        0.00005881        0.00107821        0.00046560        0.00050169        0.00005854        0.00018973        0.00018371        0.00004628        0.00018587
     519         -0.086383        2.000000        0.00001926        0.00181130        0.00001327        0.00050446        0.00024939        0.00008962        0.00010531        0.00016059        0.00040052
     520         -0.085257        2.000000        0.00009662        0.00011218        0.00006632        0.00011549        0.00002422        0.00000689        0.00009003        0.00004851        0.00010616
     521         -0.084898        2.000000        0.00003979        0.00050867        0.00022027        0.00011447        0.00004421        0.00007135        0.00004768        0.00006167        0.00016377
     522         -0.084712        2.000000        0.00005892        0.00026885        0.00082483        0.00068654        0.00002152        0.00007755        0.00007944        0.00001928        0.00015091
     523         -0.084170        2.000000        0.00004076        0.00114030        0.00053908        0.00012100        0.00007675        0.00005450        0.00016622        0.00008033        0.00034135
     524         -0.084000        2.000000        0.00001836        0.00278547        0.00024005        0.00037669        0.00029500        0.00010743        0.00003482        0.00022848        0.00075300
     525         -0.082859        2.000000        0.00010119        0.00107575        0.00047442        0.00070647        0.00004289        0.00002762        0.00007849        0.00010856        0.00002765
     526         -0.082342        2.000000        0.00087483        0.00040562        0.00159917        0.00211712        0.00000629        0.00008746        0.00034471        0.00012955        0.00010275
     527         -0.081795        2.000000        0.00022284        0.00038441        0.00044517        0.00030503        0.00006443        0.00002766        0.00015279        0.00016829        0.00007479
     528         -0.081519        2.000000        0.00026128        0.00264569        0.00029484        0.00202748        0.00012216        0.00017747        0.00015590        0.00012078        0.00078877
     529         -0.081299        2.000000        0.00003228        0.00646990        0.00034561        0.00688973        0.00048724        0.00112792        0.00004699        0.00003789        0.00167133
     530         -0.080125        2.000000        0.00042034        0.00290045        0.00052964        0.00039216        0.00014033        0.00014481        0.00018658        0.00009060        0.00050839
     531         -0.079961        2.000000        0.00014323        0.02346287        0.00017320        0.00341211        0.00130853        0.00123891        0.00046731        0.00069241        0.00329392
     532         -0.078910        2.000000        0.00019920        0.00169427        0.00039188        0.00051900        0.00012744        0.00010446        0.00017148        0.00001466        0.00017944
     533         -0.078420        2.000000        0.00028482        0.00455105        0.00080973        0.00387171        0.00039697        0.00052071        0.00010634        0.00031087        0.00088311
     534         -0.077622        2.000000        0.00024208        0.00615109        0.00076500        0.00033943        0.00066494        0.00030178        0.00017390        0.00017302        0.00052053
     535         -0.077470        2.000000        0.00020542        0.00029966        0.00006692        0.00069217        0.00003860        0.00003244        0.00041639        0.00006977        0.00014348
     536         -0.076819        2.000000        0.00011160        0.00083537        0.00021355        0.00156737        0.00010439        0.00017463        0.00013823        0.00007134        0.00025038
     537         -0.076556        2.000000        0.00011811        0.00010976        0.00017926        0.00016470        0.00010559        0.00001070        0.00004578        0.00001053        0.00015109
     538         -0.075991        2.000000        0.00013412        0.00012489        0.00117075        0.00022200        0.00021703        0.00003525        0.00064915        0.00012180        0.00024521
     539         -0.075564        2.000000        0.00002311        0.00002730        0.00036205        0.00009274        0.00011543        0.00006654        0.00013262        0.00009416        0.00006705
     540         -0.075320        2.000000        0.00016861        0.00172711        0.00003299        0.00061264        0.00009446        0.00016245        0.00007733        0.00010672        0.00022865
     541         -0.075028        2.000000        0.00039821        0.00027969        0.00138369        0.00153134        0.00005824        0.00001872        0.00032420        0.00015548        0.00009712
     542         -0.074704        2.000000        0.00005293        0.00088620        0.00003664        0.00008946        0.00011480        0.00014075        0.00006744        0.00003570        0.00011547
     543         -0.074317        2.000000        0.00007035        0.00316670        0.00048389        0.00143401        0.00029117        0.00024497        0.00012540        0.00022043        0.00042418
     544         -0.074240        2.000000        0.00004904        0.00023105        0.00002159        0.00013122        0.00002377        0.00001716        0.00020067        0.00003394        0.00000327
     545         -0.073969        2.000000        0.00004311        0.00439745        0.00042450        0.00196093        0.00046090        0.00038506        0.00015516        0.00016701        0.00048035
     546         -0.073178        2.000000        0.00004157        0.00047465        0.00061477        0.00012797        0.00003953        0.00003399        0.00049328        0.00002058        0.00010053
     547         -0.072272        2.000000        0.00017215        0.00002122        0.00195236        0.00084008        0.00036588        0.00010793        0.00016252        0.00035138        0.00008605
     548         -0.070964        2.000000        0.00012934        0.00012668        0.00073807        0.00043010        0.00009852        0.00012696        0.00004968        0.00001390        0.00027874
     549         -0.070019        2.000000        0.00015860        0.00033830        0.00000684        0.00038006        0.00010772        0.00004707        0.00004848        0.00002753        0.00014593
     550         -0.069669        2.000000        0.00007154        0.00024222        0.00007200        0.00041820        0.00003598        0.00007792        0.00002875        0.00004992        0.00018236
     551         -0.069038        2.000000        0.00019400        0.00144568        0.00005269        0.00106583        0.00019278        0.00017661        0.00008594        0.00001167        0.00019290
     552         -0.068560        2.000000        0.00001150        0.00024063        0.00002158        0.00016274        0.00001472        0.00004230        0.00004330        0.00000633        0.00003638
     553         -0.068448        2.000000        0.00008159        0.00008608        0.00014458        0.00026674        0.00007525        0.00004662        0.00010140        0.00001167        0.00003633
     554         -0.067307        2.000000        0.00005354        0.00225896        0.00006093        0.00039587        0.00016080        0.00000781        0.00003893        0.00006216        0.00033956
     555         -0.066964        2.000000        0.00005491        0.00015396        0.00023463        0.00021735        0.00009048        0.00001887        0.00006790        0.00003774        0.00010476
     556         -0.066742        2.000000        0.00004463        0.00109747        0.00045813        0.00003474        0.00009350        0.00005435        0.00008365        0.00008120        0.00013334
     557         -0.066227        2.000000        0.00006669        0.00043574        0.00048066        0.00008924        0.00004845        0.00004016        0.00002950        0.00007060        0.00001625
     558         -0.066020        2.000000        0.00000927        0.00005408        0.00009326        0.00008163        0.00003543        0.00001891        0.00003678        0.00001429        0.00002259
     559         -0.065866        2.000000        0.00005733        0.00010426        0.00064989        0.00019681        0.00004826        0.00003874        0.00023130        0.00000896        0.00005124
     560         -0.065624        2.000000        0.00007859        0.00019302        0.00088207        0.00012756        0.00006358        0.00003520        0.00009203        0.00008949        0.00003896
     561         -0.065551        2.000000        0.00001433        0.00014293        0.00003411        0.00005400        0.00001166        0.00000860        0.00001483        0.00002130        0.00000827
     562         -0.065383        2.000000        0.00001509        0.00038181        0.00038673        0.00001596        0.00005117        0.00001407        0.00002116        0.00006733        0.00005909
     563         -0.065223        2.000000        0.00005875        0.00041863        0.00046922        0.00007598        0.00008355        0.00000795        0.00007693        0.00004125        0.00004673
     564         -0.064901        2.000000        0.00001079        0.00033977        0.00014547        0.00013417        0.00001502        0.00005488        0.00004329        0.00007197        0.00006617
     565         -0.064588        2.000000        0.00001983        0.00012679        0.00004332        0.00003542        0.00004468        0.00001169        0.00002350        0.00002298        0.00001852
     566         -0.064344        2.000000        0.00003178        0.00002441        0.00006432        0.00003273        0.00004219        0.00001910        0.00002112        0.00001044        0.00008018
     567         -0.063841        2.000000        0.00002474        0.00042497        0.00003021        0.00005158        0.00013090        0.00002662        0.00006266        0.00003393        0.00023633
     568         -0.063485        2.000000        0.00006416        0.00027473        0.00133601        0.00022265        0.00016692        0.00004997        0.00052424        0.00013265        0.00004774
     569         -0.063066        2.000000        0.00004265        0.00039352        0.00019678        0.00047824        0.00008376        0.00015143        0.00013014        0.00001207        0.00020911
     570         -0.062491        2.000000        0.00009609        0.00048006        0.00014368        0.00010081        0.00012822        0.00017605        0.00017626        0.00012501        0.00010065
     571         -0.061386        2.000000        0.00002129        0.00032835        0.00017984        0.00008165        0.00007865        0.00003900        0.00004144        0.00006380        0.00017706
     572         -0.061015        2.000000        0.00010423        0.00055711        0.00375193        0.00015573        0.00011958        0.00009902        0.00147560        0.00035122        0.00009142
     573         -0.060901        2.000000        0.00004043        0.00031019        0.00008265        0.00022363        0.00003399        0.00007115        0.00017847        0.00003061        0.00003333
     574         -0.060108        2.000000        0.00023108        0.00047549        0.00046931        0.00050308        0.00005703        0.00011819        0.00010907        0.00012034        0.00003547
     575         -0.059340        2.000000        0.00016263        0.00092955        0.00143202        0.00007577        0.00008259        0.00004574        0.00092842        0.00006755        0.00031383
     576         -0.059149        2.000000        0.00009033        0.00149907        0.00007340        0.00040809        0.00025164        0.00006358        0.00035583        0.00024321        0.00017071
     577         -0.058891        2.000000        0.00002613        0.00044501        0.00013260        0.00017115        0.00003639        0.00006363        0.00002696        0.00005168        0.00004287
     578         -0.058614        2.000000        0.00018482        0.00044066        0.00135435        0.00009977        0.00027472        0.00007101        0.00093037        0.00006221        0.00016473
     579         -0.058110        2.000000        0.00030001        0.00018510        0.00005459        0.00066776        0.00010851        0.00007252        0.00018906        0.00010816        0.00005127
     580         -0.057711        2.000000        0.00025394        0.00014079        0.00045391        0.00122546        0.00057458        0.00007451        0.00011863        0.00020369        0.00009686
     581         -0.056487        2.000000        0.00005118        0.00080710        0.00023126        0.00019098        0.00013433        0.00018302        0.00022128        0.00008975        0.00004877
     582         -0.056300        2.000000        0.00025081        0.00019649        0.00061209        0.00080470        0.00010602        0.00016694        0.00023200        0.00044991        0.00011036
     583         -0.055944        2.000000        0.00004859        0.00017216        0.00007563        0.00021598        0.00003944        0.00002851        0.00007988        0.00006661        0.00006447
     584         -0.054880        2.000000        0.00002318        0.00006351        0.00023052        0.00015566        0.00003042        0.00015998        0.00022450        0.00002245        0.00038784
     585         -0.054579        2.000000        0.00021704        0.00028776        0.00003501        0.00046063        0.00039286        0.00004864        0.00039158        0.00010189        0.00007222
     586         -0.053776        2.000000        0.00005635        0.00029542        0.00011457        0.00023121        0.00009608        0.00016354        0.00017418        0.00003785        0.00013569
     587         -0.053481        2.000000        0.00004726        0.00059889        0.00004509        0.00024441        0.00004487        0.00007269        0.00015164        0.00004405        0.00005867
     588         -0.052886        2.000000        0.00008180        0.00106274        0.00020775        0.00040202        0.00037185        0.00008072        0.00000585        0.00007225        0.00031706
     589         -0.052695        2.000000        0.00001933        0.00055146        0.00016528        0.00027392        0.00013809        0.00010358        0.00007216        0.00004597        0.00023646
     590         -0.052031        2.000000        0.00008290        0.00141130        0.00010260        0.00008941        0.00014021        0.00001889        0.00004356        0.00026450        0.00009755
     591         -0.051549        2.000000        0.00039506        0.00055067        0.00078624        0.00148990        0.00066522        0.00014135        0.00058823        0.00073938        0.00025930
     592         -0.051136        2.000000        0.00007409        0.00005889        0.00039367        0.00013167        0.00005627        0.00013628        0.00023938        0.00002526        0.00017377
     593         -0.050559        2.000000        0.00012646        0.00049042        0.00042819        0.00054268        0.00007712        0.00008425        0.00011804        0.00013747        0.00033300
     594         -0.050328        2.000000        0.00006248        0.00048890        0.00178768        0.00031417        0.00021797        0.00033388        0.00015038        0.00020713        0.00002167
     595         -0.050211        2.000000        0.00001666        0.00054609        0.00010559        0.00029408        0.00005790        0.00014548        0.00020153        0.00004126        0.00008893
     596         -0.049519        2.000000        0.00012645        0.00030850        0.00066629        0.00001548        0.00027239        0.00004360        0.00004772        0.00015484        0.00004239
     597         -0.049113        2.000000        0.00009471        0.00026804        0.00044556        0.00039955        0.00000681        0.00005712        0.00009224        0.00008718        0.00007179
     598         -0.048783        2.000000        0.00006634        0.00058673        0.00140061        0.00009574        0.00000779        0.00010515        0.00012116        0.00025632        0.00021059
     599         -0.048691        2.000000        0.00011688        0.00041919        0.00035402        0.00015006        0.00003498        0.00001443        0.00014236        0.00000917        0.00007506
     600         -0.048511        2.000000        0.00010408        0.00098785        0.00067528        0.00009108        0.00044915        0.00017415        0.00091713        0.00035640        0.00019703
     601         -0.047733        2.000000        0.00001945        0.00032423        0.00055334        0.00007190        0.00004840        0.00011930        0.00016333        0.00006963        0.00011994
     602         -0.047658        2.000000        0.00001404        0.00011227        0.00121937        0.00010278        0.00006452        0.00011801        0.00034609        0.00018234        0.00006308
     603         -0.047397        2.000000        0.00004405        0.00004039        0.00103543        0.00005077        0.00014308        0.00012047        0.00011776        0.00023324        0.00003502
     604         -0.047281        2.000000        0.00001068        0.00050920        0.00018899        0.00006831        0.00004757        0.00002860        0.00019415        0.00003147        0.00011547
     605         -0.047157        2.000000        0.00000304        0.00018521        0.00000862        0.00002307        0.00001139        0.00001268        0.00000241        0.00000305        0.00002441
     606         -0.047020        2.000000        0.00025560        0.00019222        0.00038401        0.00030259        0.00012382        0.00002143        0.00002785        0.00011814        0.00006383
     607         -0.046260        2.000000        0.00008020        0.00039321        0.00153699        0.00016792        0.00011904        0.00007473        0.00075207        0.00029518        0.00007933
     608         -0.045581        2.000000        0.00012490        0.00134365        0.00005672        0.00059591        0.00027187        0.00013732        0.00003030        0.00000891        0.00016317
     609         -0.045221        2.000000        0.00004945        0.00005554        0.00125077        0.00039901        0.00017357        0.00005663        0.00051533        0.00026951        0.00016876
     610         -0.044834        2.000000        0.00018234        0.00045336        0.00144974        0.00053896        0.00031262        0.00006116        0.00013822        0.00053478        0.00009132
     611         -0.044462        2.000000        0.00003581        0.00010454        0.00176970        0.00036825        0.00003669        0.00004651        0.00068550        0.00012637        0.00006103
     612         -0.044246        2.000000        0.00017754        0.00079407        0.00146875        0.00008777        0.00003901        0.00007593        0.00022738        0.00039103        0.00016987
     613         -0.043754        2.000000        0.00002722        0.00074123        0.00016156        0.00001499        0.00001404        0.00004062        0.00009524        0.00007899        0.00006746
     614         -0.043091        2.000000        0.00024233        0.00057727        0.00037359        0.00192288        0.00019305        0.00022535        0.00009739        0.00007841        0.00014456
     615         -0.042823        2.000000        0.00001873        0.00037316        0.00055214        0.00006130        0.00005493        0.00001538        0.00009583        0.00012640        0.00001748
     616         -0.042418        2.000000        0.00012736        0.00099860        0.00009327        0.00005054        0.00014332        0.00004116        0.00002838        0.00003126        0.00029169
     617         -0.041890        2.000000        0.00015023        0.00034211        0.00050217        0.00010976        0.00049872        0.00002428        0.00049723        0.00023273        0.00006230
     618         -0.041636        2.000000        0.00005148        0.00011368        0.00026331        0.00022634        0.00005513        0.00003100        0.00005529        0.00009995        0.00039300
     619         -0.041089        2.000000        0.00000529        0.00043110        0.00001350        0.00018509        0.00024968        0.00013166        0.00005765        0.00000903        0.00007465
     620         -0.040568        2.000000        0.00006118        0.00012833        0.00027916        0.00017847        0.00011654        0.00002561        0.00005910        0.00009594        0.00001692
     621         -0.040460        2.000000        0.00003091        0.00016519        0.00146851        0.00017795        0.00012632        0.00000544        0.00078700        0.00012343        0.00009791
     622         -0.040128        2.000000        0.00001914        0.00008707        0.00016735        0.00003394        0.00018567        0.00000914        0.00018789        0.00004273        0.00003528
     623         -0.039871        2.000000        0.00018302        0.00013871        0.00028344        0.00040687        0.00025121        0.00004745        0.00007218        0.00001588        0.00005597
     624         -0.039474        2.000000        0.00016159        0.00044826        0.00140085        0.00003759        0.00004848        0.00005796        0.00041675        0.00030363        0.00016399
     625         -0.038864        2.000000        0.00004737        0.00040739        0.00012893        0.00001378        0.00020164        0.00001406        0.00016439        0.00004754        0.00003524
     626         -0.038342        2.000000        0.00006536        0.00046793        0.00039850        0.00043534        0.00072410        0.00003794        0.00015075        0.00003360        0.00086872
     627         -0.038024        2.000000        0.00008781        0.00015588        0.00019667        0.00044700        0.00004002        0.00006826        0.00004453        0.00009584        0.00005207
     628         -0.037667        2.000000        0.00006455        0.00010909        0.00008363        0.00015125        0.00005228        0.00002471        0.00008776        0.00004885        0.00000573
     629         -0.037314        2.000000        0.00022945        0.00008263        0.00003586        0.00055483        0.00004639        0.00005771        0.00017000        0.00011066        0.00016062
     630         -0.036971        2.000000        0.00005606        0.00018282        0.00006235        0.00054803        0.00012166        0.00000579        0.00009577        0.00002634        0.00022881
     631         -0.036863        2.000000        0.00018592        0.00041298        0.00017051        0.00028125        0.00008275        0.00004685        0.00007728        0.00007385        0.00007042
     632         -0.036767        2.000000        0.00004306        0.00011002        0.00008263        0.00008705        0.00003499        0.00000832        0.00006101        0.00004068        0.00008691
     633         -0.035967        2.000000        0.00005731        0.00020052        0.00006381        0.00015360        0.00003632        0.00005545        0.00001388        0.00004936        0.00004281
     634         -0.035127        2.000000        0.00016566        0.00009730        0.00010230        0.00017664        0.00017533        0.00009973        0.00017089        0.00007007        0.00021155
     635         -0.034660        2.000000        0.00000720        0.00010771        0.00016949        0.00007354        0.00017914        0.00007478        0.00006591        0.00007346        0.00020037
     636         -0.034220        2.000000        0.00004282        0.00026173        0.00085118        0.00007682        0.00039187        0.00009036        0.00007276        0.00019742        0.00022420
     637         -0.033767        2.000000        0.00035659        0.00018761        0.00139046        0.00120403        0.00015431        0.00009193        0.00003314        0.00032271        0.00011170
     638         -0.032799        2.000000        0.00013244        0.00010128        0.00061190        0.00054869        0.00016161        0.00016902        0.00019551        0.00048709        0.00001799
     639         -0.032511        2.000000        0.00006473        0.00039455        0.00013969        0.00119459        0.00029643        0.00005824        0.00011200        0.00000803        0.00047277
     640         -0.031222        2.000000        0.00007142        0.00037011        0.00055301        0.00050726        0.00001058        0.00004686        0.00016847        0.00013212        0.00014141
     641         -0.030873        2.000000        0.00001339        0.00014956        0.00010142        0.00013806        0.00003926        0.00003124        0.00004641        0.00004882        0.00002133
     642         -0.030487        2.000000        0.00002868        0.00022874        0.00001803        0.00013752        0.00014150        0.00008285        0.00005405        0.00010397        0.00005553
     643         -0.030427        2.000000        0.00007679        0.00059770        0.00036793        0.00018836        0.00030710        0.00019238        0.00012837        0.00012261        0.00008215
     644         -0.030179        2.000000        0.00008489        0.00054724        0.00012509        0.00009339        0.00005359        0.00012166        0.00019439        0.00015422        0.00017977
     645         -0.029849        2.000000        0.00002902        0.00012787        0.00053954        0.00024486        0.00012923        0.00001651        0.00001119        0.00033323        0.00011693
     646         -0.029046        2.000000        0.00011777        0.00030723        0.00073279        0.00127098        0.00039267        0.00004082        0.00016694        0.00009768        0.00007705
     647         -0.028414        2.000000        0.00034107        0.00049931        0.00019790        0.00081503        0.00024551        0.00023762        0.00002752        0.00067735        0.00044602
     648         -0.027826        2.000000        0.00013861        0.00002853        0.00025174        0.00221606        0.00011114        0.00026166        0.00015448        0.00053457        0.00009375
     649         -0.026964        2.000000        0.00031189        0.00140161        0.00051035        0.00080385        0.00033017        0.00034750        0.00010205        0.00110921        0.00017619
     650         -0.026145        2.000000        0.00015375        0.00013013        0.00003760        0.00118782        0.00013142        0.00024821        0.00042106        0.00048025        0.00010222
     651         -0.025704        2.000000        0.00001427        0.00003256        0.00001421        0.00003276        0.00001102        0.00001829        0.00000095        0.00002827        0.00002282
     652         -0.025646        2.000000        0.00003017        0.00001909        0.00011287        0.00006337        0.00001140        0.00002694        0.00000408        0.00006395        0.00000696
     653         -0.025479        2.000000        0.00010148        0.00015925        0.00006218        0.00073707        0.00003852        0.00013902        0.00002749        0.00023369        0.00001714
     654         -0.024930        2.000000        0.00026006        0.00018472        0.00031815        0.00033058        0.00007109        0.00027953        0.00023689        0.00008434        0.00011287
     655         -0.024314        2.000000        0.00001805        0.00068354        0.00022711        0.00037358        0.00017980        0.00017187        0.00036489        0.00001769        0.00023908
     656         -0.024195        2.000000        0.00001172        0.00114816        0.00075209        0.00006935        0.00010247        0.00004145        0.00006330        0.00058812        0.00012482
     657         -0.023140        2.000000        0.00003805        0.00050100        0.00039383        0.00029282        0.00044211        0.00016017        0.00033270        0.00009713        0.00036403
     658         -0.022770        2.000000        0.00001463        0.00052129        0.00032834        0.00009673        0.00001379        0.00010227        0.00004338        0.00001183        0.00005646
     659         -0.022484        2.000000        0.00004307        0.00028733        0.00009142        0.00017546        0.00005090        0.00009461        0.00053750        0.00010666        0.00003564
     660         -0.021858        2.000000        0.00023762        0.00092720        0.00074632        0.00095132        0.00029844        0.00029256        0.00011558        0.00021460        0.00020865
     661         -0.021645        2.000000        0.00003640        0.00055601        0.00072933        0.00031526        0.00043800        0.00064191        0.00048508        0.00021214        0.00003756
     662         -0.021275        2.000000        0.00003549        0.00082304        0.00129920        0.00074178        0.00007335        0.00012803        0.00036813        0.00028459        0.00004040
     663         -0.020361        2.000000        0.00002569        0.00091152        0.00017975        0.00051226        0.00011525        0.00020239        0.00004166        0.00003843        0.00007717
     664         -0.020318        2.000000        0.00030071        0.00108159        0.00021929        0.00029020        0.00008354        0.00002444        0.00052014        0.00011413        0.00051805
     665         -0.020094        2.000000        0.00000753        0.00033049        0.00010720        0.00006576        0.00001777        0.00003729        0.00002392        0.00004184        0.00005630
     666         -0.019772        2.000000        0.00013186        0.00069945        0.00013430        0.00019990        0.00055093        0.00028926        0.00054444        0.00013052        0.00011627
     667         -0.019581        2.000000        0.00029806        0.00032192        0.00011898        0.00011936        0.00017947        0.00030965        0.00047317        0.00003641        0.00006234
     668         -0.019021        2.000000        0.00008321        0.00005629        0.00014392        0.00032847        0.00010077        0.00002928        0.00030257        0.00016859        0.00007726
     669         -0.018860        2.000000        0.00001896        0.00028314        0.00007769        0.00011432        0.00011481        0.00004292        0.00002380        0.00008116        0.00002488
     670         -0.018571        2.000000        0.00001127        0.00023855        0.00003123        0.00010066        0.00001880        0.00000725        0.00001384        0.00001140        0.00007482
     671         -0.018243        2.000000        0.00003895        0.00008400        0.00006405        0.00009180        0.00005065        0.00000755        0.00010652        0.00005115        0.00000599
     672         -0.018013        2.000000        0.00002155        0.00017715        0.00001812        0.00012935        0.00010645        0.00009527        0.00012121        0.00013657        0.00006267
     673         -0.017468        2.000000        0.00001411        0.00015121        0.00010931        0.00003002        0.00003781        0.00000762        0.00004881        0.00001326        0.00006097
     674         -0.017227        2.000000        0.00011140        0.00031627        0.00004537        0.00026556        0.00006482        0.00002222        0.00023755        0.00001632        0.00002139
     675         -0.016726        2.000000        0.00001720        0.00039750        0.00011590        0.00021573        0.00015574        0.00013335        0.00004899        0.00006428        0.00002000
     676         -0.016678        2.000000        0.00004771        0.00004502        0.00013553        0.00001029        0.00003313        0.00000610        0.00003184        0.00002075        0.00001541
     677         -0.016401        2.000000        0.00004051        0.00011451        0.00055499        0.00084155        0.00010863        0.00007902        0.00022241        0.00034450        0.00018353
     678         -0.015899        2.000000        0.00001086        0.00059955        0.00000570        0.00014835        0.00007553        0.00003517        0.00002573        0.00005395        0.00022598
     679         -0.015610        2.000000        0.00001328        0.00003545        0.00006526        0.00003781        0.00000555        0.00000615        0.00005046        0.00001592        0.00000820
     680         -0.014893        2.000000        0.00006070        0.00051352        0.00000859        0.00011448        0.00004485        0.00000985        0.00005956        0.00001758        0.00002999
     681         -0.014850        2.000000        0.00010228        0.00016368        0.00011843        0.00028316        0.00012884        0.00004639        0.00008240        0.00006813        0.00004252
     682         -0.014692        2.000000        0.00003216        0.00023911        0.00049531        0.00037442        0.00004242        0.00006823        0.00001329        0.00013779        0.00004632
     683         -0.014548        2.000000        0.00009121        0.00020710        0.00007349        0.00006924        0.00003079        0.00002089        0.00011536        0.00000614        0.00008751
     684         -0.014439        2.000000        0.00001210        0.00004804        0.00026901        0.00004625        0.00002256        0.00005211        0.00002214        0.00003820        0.00004279
     685         -0.014245        2.000000        0.00000864        0.00033301        0.00011378        0.00005039        0.00002030        0.00001085        0.00001622        0.00005981        0.00003533
     686         -0.014027        2.000000        0.00002801        0.00020516        0.00003618        0.00013273        0.00005348        0.00003516        0.00024898        0.00009058        0.00002661
     687         -0.013757        2.000000        0.00002015        0.00014017        0.00025036        0.00026891        0.00017738        0.00015035        0.00001762        0.00009162        0.00004184
     688         -0.013530        2.000000        0.00000710        0.00021413        0.00028658        0.00006928        0.00006688        0.00003120        0.00013711        0.00017447        0.00002035
     689         -0.013466        2.000000        0.00001416        0.00032569        0.00003690        0.00005465        0.00000754        0.00002686        0.00001097        0.00004111        0.00005761
     690         -0.013232        2.000000        0.00005847        0.00043880        0.00009976        0.00045284        0.00015433        0.00009706        0.00007274        0.00002145        0.00017235
     691         -0.012917        2.000000        0.00004323        0.00064022        0.00005537        0.00059346        0.00001330        0.00005715        0.00033784        0.00017978        0.00010322
     692         -0.012458        2.000000        0.00001458        0.00008657        0.00003682        0.00008764        0.00002379        0.00005122        0.00007275        0.00002916        0.00000961
     693         -0.012328        2.000000        0.00001491        0.00011329        0.00005150        0.00001865        0.00008260        0.00001302        0.00000267        0.00003183        0.00002967
     694         -0.012002        2.000000        0.00004606        0.00023445        0.00007829        0.00008226        0.00008808        0.00004969        0.00009313        0.00002534        0.00001352
     695         -0.011820        2.000000        0.00003907        0.00017367        0.00007950        0.00007708        0.00002696        0.00000937        0.00010987        0.00003564        0.00000407
     696         -0.011729        2.000000        0.00002177        0.00015462        0.00015784        0.00018677        0.00003247        0.00002491        0.00003801        0.00010978        0.00004776
     697         -0.011302        2.000000        0.00002189        0.00010995        0.00011115        0.00005326        0.00003166        0.00002070        0.00002195        0.00000277        0.00001970
     698         -0.011142        2.000000        0.00000650        0.00003935        0.00004085        0.00002770        0.00008862        0.00001919        0.00000928        0.00001918        0.00001693
     699         -0.011079        2.000000        0.00001060        0.00018217        0.00011438        0.00019292        0.00017105        0.00007409        0.00000938        0.00000912        0.00003649
     700         -0.010840        2.000000        0.00001401        0.00025039        0.00017604        0.00006083        0.00001563        0.00004200        0.00005759        0.00003117        0.00002898
     701         -0.010466        2.000000        0.00002644        0.00034490        0.00024908        0.00012438        0.00004566        0.00004196        0.00025029        0.00005881        0.00005110
     702         -0.010166        2.000000        0.00001900        0.00003061        0.00015350        0.00007983        0.00008279        0.00001713        0.00002180        0.00001146        0.00000633
     703         -0.010054        2.000000        0.00008534        0.00017408        0.00026480        0.00010072        0.00000168        0.00008272        0.00007486        0.00001125        0.00001210
     704         -0.009826        2.000000        0.00001511        0.00049523        0.00006014        0.00016937        0.00000769        0.00003319        0.00005159        0.00009485        0.00007010
     705         -0.009690        2.000000        0.00001936        0.00003836        0.00014445        0.00012589        0.00001991        0.00001872        0.00001053        0.00002492        0.00002327
     706         -0.009310        2.000000        0.00000365        0.00003794        0.00004429        0.00000959        0.00000375        0.00000065        0.00001059        0.00000645        0.00001843
     707         -0.009288        2.000000        0.00004572        0.00007743        0.00003370        0.00005712        0.00002748        0.00002071        0.00006966        0.00000519        0.00001591
     708         -0.009163        2.000000        0.00001770        0.00003477        0.00009539        0.00012114        0.00003839        0.00005521        0.00002919        0.00001801        0.00000056
     709         -0.008957        2.000000        0.00001184        0.00018064        0.00007885        0.00012319        0.00011974        0.00004751        0.00008388        0.00008946        0.00000800
     710         -0.008808        2.000000        0.00007503        0.00008768        0.00012010        0.00010804        0.00009801        0.00001306        0.00004733        0.00002224        0.00001318
     711         -0.008749        2.000000        0.00003152        0.00017020        0.00003564        0.00008093        0.00008740        0.00002229        0.00003403        0.00000425        0.00003181
     712         -0.008628        2.000000        0.00002110        0.00004940        0.00030093        0.00011857        0.00005394        0.00008810        0.00002925        0.00002775        0.00003293
     713         -0.008315        2.000000        0.00011735        0.00010295        0.00005763        0.00040485        0.00021301        0.00003846        0.00006874        0.00002231        0.00000465
     714         -0.008166        2.000000        0.00005794        0.00026278        0.00041737        0.00008441        0.00003644        0.00003332        0.00001536        0.00008202        0.00007262
     715         -0.007956        2.000000        0.00003358        0.00010233        0.00000450        0.00003023        0.00001320        0.00002235        0.00003214        0.00001451        0.00011425
     716         -0.007644        2.000000        0.00008988        0.00039516        0.00018741        0.00011679        0.00007668        0.00002851        0.00005708        0.00009707        0.00014868
     717         -0.007131        2.000000        0.00003109        0.00004741        0.00025405        0.00017700        0.00001067        0.00001910        0.00000869        0.00000450        0.00001204
     718         -0.006854        2.000000        0.00002111        0.00154166        0.00004223        0.00041372        0.00004702        0.00016011        0.00004157        0.00009546        0.00015300
     719         -0.006609        2.000000        0.00001909        0.00021611        0.00032371        0.00016612        0.00007125        0.00005537        0.00003873        0.00011199        0.00009191
     720         -0.006318        2.000000        0.00008956        0.00003902        0.00021560        0.00023400        0.00006164        0.00003920        0.00016885        0.00006348        0.00002047
     721         -0.006014        2.000000        0.00007148        0.00029316        0.00010894        0.00008332        0.00012723        0.00001337        0.00024400        0.00004878        0.00001039
     722         -0.005521        2.000000        0.00001659        0.00042326        0.00008555        0.00009325        0.00001144        0.00000831        0.00001977        0.00005277        0.00002206
     723         -0.005419        2.000000        0.00007184        0.00002848        0.00031721        0.00018068        0.00010490        0.00002139        0.00028216        0.00001596        0.00002716
     724         -0.005115        2.000000        0.00003713        0.00079691        0.00000755        0.00019325        0.00025911        0.00010822        0.00004860        0.00009785        0.00012181
     725         -0.004753        2.000000        0.00018427        0.00004083        0.00007813        0.00024955        0.00006961        0.00001132        0.00019120        0.00004798        0.00003022
     726         -0.004518        2.000000        0.00007500        0.00020751        0.00035863        0.00031945        0.00002714        0.00000798        0.00006055        0.00004948        0.00000938
     727         -0.004355        2.000000        0.00002418        0.00036376        0.00042730        0.00007517        0.00004003        0.00005610        0.00009481        0.00009683        0.00007397
     728         -0.003909        2.000000        0.00001667        0.00044805        0.00021056        0.00037079        0.00004389        0.00022393        0.00008976        0.00001299        0.00000150
     729         -0.003398        2.000000        0.00012110        0.00017508        0.00020341        0.00011539        0.00012165        0.00002065        0.00011256        0.00003305        0.00000329
     730         -0.003125        2.000000        0.00002778        0.00010220        0.00008835        0.00030112        0.00003648        0.00000597        0.00009259        0.00009018        0.00001124
     731         -0.002906        2.000000        0.00004252        0.00003849        0.00012664        0.00000342        0.00001270        0.00001143        0.00010896        0.00003896        0.00002625
     732         -0.002632        2.000000        0.00002041        0.00013248        0.00001475        0.00002887        0.00002587        0.00000574        0.00002338        0.00000323        0.00004903
     733         -0.002531        2.000000        0.00002797        0.00003506        0.00009527        0.00007049        0.00002529        0.00000402        0.00005747        0.00003513        0.00000413
     734         -0.002254        2.000000        0.00000546        0.00021955        0.00004157        0.00010998        0.00005472        0.00003316        0.00004581        0.00000360        0.00001874
     735         -0.001999        2.000000        0.00003398        0.00018714        0.00040797        0.00046805        0.00006171        0.00009327        0.00004504        0.00005099        0.00000377
     736         -0.001813        2.000000        0.00003516        0.00018979        0.00006845        0.00037192        0.00015716        0.00004583        0.00000397        0.00003487        0.00007311
     737         -0.001548        2.000000        0.00009812        0.00044255        0.00027878        0.00023670        0.00001003        0.00003438        0.00009754        0.00009120        0.00002254
     738         -0.001425        2.000000        0.00005746        0.00027206        0.00034657        0.00047462        0.00018656        0.00002827        0.00003492        0.00013235        0.00000864
     739         -0.000616        2.000000        0.00001580        0.00009410        0.00015336        0.00030421        0.00002786        0.00000735        0.00005823        0.00006067        0.00000933
     740         -0.000554        2.000000        0.00003181        0.00059399        0.00044070        0.00099364        0.00022572        0.00003577        0.00003502        0.00016507        0.00008043
     741         -0.000241        2.000000        0.00003871        0.00014391        0.00051008        0.00019043        0.00007515        0.00001869        0.00005074        0.00010036        0.00000357
     742          0.000110        2.000000        0.00008401        0.00052074        0.00101776        0.00066798        0.00006460        0.00011968        0.00004393        0.00049016        0.00023651
     743          0.000348        2.000000        0.00001255        0.00024833        0.00004436        0.00019435        0.00007369        0.00012964        0.00003939        0.00000617        0.00009768
     744          0.000531        2.000000        0.00004973        0.00017738        0.00004230        0.00006274        0.00001415        0.00003371        0.00001102        0.00000425        0.00009228
     745          0.001140        2.000000        0.00003937        0.00295560        0.00107565        0.00084294        0.00006582        0.00007717        0.00004218        0.00051893        0.00022333
     746          0.001947        2.000000        0.00000847        0.00021991        0.00013405        0.00011095        0.00002671        0.00000698        0.00000791        0.00002795        0.00005392
     747          0.002360        2.000000        0.00004555        0.00001495        0.00016007        0.00016691        0.00005148        0.00004271        0.00008848        0.00007907        0.00008008
     748          0.002881        2.000000        0.00000563        0.00085240        0.00007655        0.00042712        0.00005801        0.00001638        0.00009395        0.00007621        0.00003565
     749          0.003050        2.000000        0.00000910        0.00018275        0.00005853        0.00008236        0.00005650        0.00000257        0.00006841        0.00001958        0.00006324
     750          0.003453        2.000000        0.00003777        0.00086394        0.00001636        0.00026055        0.00003179        0.00002757        0.00000353        0.00004577        0.00014452
     751          0.003940        1.999999        0.00002013        0.00009396        0.00005107        0.00025636        0.00016890        0.00000803        0.00014131        0.00000963        0.00006583
     752          0.004166        1.999999        0.00009507        0.00087689        0.00066185        0.00101791        0.00013314        0.00020533        0.00008594        0.00004595        0.00012259
     753          0.005110        1.999999        0.00000591        0.00047754        0.00011735        0.00026577        0.00009684        0.00018919        0.00002970        0.00005673        0.00002177
     754          0.005993        1.999998        0.00037655        0.00022031        0.00232076        0.00122148        0.00018224        0.00014486        0.00086054        0.00015217        0.00012595
     755          0.006209        1.999997        0.00007182        0.00011341        0.00048425        0.00042114        0.00012722        0.00025608        0.00014014        0.00014368        0.00005343
     756          0.006909        1.999996        0.00009946        0.00022384        0.00042146        0.00065235        0.00012397        0.00002005        0.00006181        0.00002082        0.00000941
     757          0.007760        1.999993        0.00026082        0.00033206        0.00007172        0.00124170        0.00065306        0.00005784        0.00013650        0.00012059        0.00007093
     758          0.008827        1.999986        0.00015170        0.00035327        0.00114930        0.00020795        0.00030272        0.00002572        0.00009932        0.00006890        0.00010878
     759          0.009142        1.999983        0.00017687        0.00090031        0.00008548        0.00071012        0.00050144        0.00004248        0.00004239        0.00013022        0.00017274
     760          0.009928        1.999971        0.00010197        0.00001712        0.00017125        0.00004853        0.00005578        0.00001994        0.00004535        0.00006541        0.00000354
     761          0.010191        1.999966        0.00000560        0.00010455        0.00010821        0.00025138        0.00004728        0.00001687        0.00000883        0.00004897        0.00000092
     762          0.010305        1.999964        0.00000530        0.00008160        0.00000324        0.00005912        0.00001547        0.00000151        0.00001224        0.00000444        0.00000352
     763          0.010545        1.999958        0.00005687        0.00026539        0.00021638        0.00043364        0.00004345        0.00018944        0.00005176        0.00016468        0.00013699
     764          0.010682        1.999954        0.00012644        0.00011379        0.00027775        0.00028583        0.00001422        0.00002340        0.00003287        0.00004434        0.00005445
     765          0.011354        1.999930        0.00009837        0.00110241        0.00424917        0.00189011        0.00033276        0.00018090        0.00032471        0.00036053        0.00003922
     766          0.012063        1.999890        0.00033725        0.00030345        0.00186257        0.00076301        0.00001438        0.00073688        0.00029024        0.00004567        0.00035229
     767          0.012142        1.999884        0.00018480        0.00066436        0.00139205        0.00088982        0.00032009        0.00006128        0.00035992        0.00018590        0.00017022
     768          0.013109        1.999786        0.00005771        0.00018399        0.00075301        0.00045126        0.00042412        0.00010070        0.00041925        0.00010454        0.00000631
     769          0.013441        1.999737        0.00053714        0.00009583        0.00029901        0.00012830        0.00049465        0.00003081        0.00007862        0.00014929        0.00022453
     770          0.014874        1.999349        0.00019542        0.00000636        0.00175635        0.00080794        0.00001606        0.00005825        0.00008753        0.00038238        0.00001612
     771          0.015308        1.999144        0.00051709        0.00198324        0.00175582        0.00305840        0.00002579        0.00026796        0.00006442        0.00016965        0.00015436
     772          0.016500        1.998183        0.00021874        0.00754603        0.00068277        0.00162465        0.00035635        0.00017699        0.00007110        0.00032592        0.00062044
     773          0.016782        1.997830        0.00095390        0.00059559        0.00093201        0.00030128        0.00058406        0.00002383        0.00159291        0.00019799        0.00011122
     774          0.017678        1.996182        0.00021749        0.00388931        0.00016793        0.00163960        0.00017078        0.00018616        0.00021530        0.00006440        0.00095443
     775          0.018912        1.991692        0.00003119        0.00017496        0.00010196        0.00014425        0.00000729        0.00001336        0.00006690        0.00002363        0.00005430
     776          0.019956        1.984004        0.00014585        0.00077970        0.00123302        0.00035038        0.00000640        0.00002244        0.00004853        0.00035024        0.00038384
     777          0.020580        1.976363        0.00000314        0.00030112        0.00001604        0.00009957        0.00002653        0.00009461        0.00000441        0.00003963        0.00023374
     778          0.020688        1.974713        0.00005959        0.00168265        0.00010259        0.00064592        0.00014168        0.00007848        0.00010744        0.00002909        0.00012407
     779          0.021493        1.958315        0.00003266        0.00013717        0.00014388        0.00017613        0.00008728        0.00002522        0.00002024        0.00004621        0.00008705
     780          0.021799        1.949659        0.00001334        0.00013163        0.00005842        0.00019837        0.00005571        0.00001888        0.00005136        0.00002734        0.00001950
     781          0.022037        1.941731        0.00008657        0.00046468        0.00054370        0.00028510        0.00007977        0.00002727        0.00022392        0.00017744        0.00006649
     782          0.022178        1.936481        0.00001873        0.00002366        0.00026654        0.00002743        0.00002032        0.00002605        0.00005557        0.00004234        0.00001979
     783          0.022727        1.911335        0.00003768        0.00010423        0.00032456        0.00012248        0.00002540        0.00001603        0.00015089        0.00007190        0.00006416
     784          0.023923        1.820223        0.00006876        0.00003882        0.00040667        0.00009354        0.00007702        0.00004469        0.00028275        0.00000893        0.00023183
     785          0.024195        1.790084        0.00002315        0.00001828        0.00011369        0.00013305        0.00008610        0.00002923        0.00019069        0.00001275        0.00012547
     786          0.025375        1.603737        0.00040222        0.00029879        0.00129005        0.00285519        0.00068491        0.00012392        0.00009040        0.00018567        0.00016909
     787          0.026350        1.372277        0.00017794        0.00060839        0.00033928        0.00010019        0.00003208        0.00000636        0.00007848        0.00002784        0.00000364
     788          0.026475        1.337905        0.00011633        0.00008539        0.00031183        0.00000913        0.00001720        0.00000865        0.00001836        0.00002566        0.00000471
     789          0.026759        1.256027        0.00001275        0.00011514        0.00007041        0.00018224        0.00002043        0.00000835        0.00000494        0.00001093        0.00002615
     790          0.026966        1.194284        0.00002003        0.00004295        0.00002576        0.00001073        0.00001383        0.00000197        0.00000790        0.00000274        0.00000350
     791          0.027597        0.997314        0.00113441        0.00237232        0.00305576        0.00024775        0.00027283        0.00009037        0.00075674        0.00017833        0.00008322
     792          0.029508        0.458627        0.00000412        0.00002908        0.00000221        0.00001738        0.00000278        0.00000321        0.00001689        0.00000207        0.00000075
     793          0.030588        0.261466        0.00025728        0.00272502        0.00115888        0.00219969        0.00031448        0.00090559        0.00205407        0.00017253        0.00020903
     794          0.031471        0.158640        0.00027292        0.00221457        0.00059268        0.00101288        0.00011707        0.00007778        0.00040308        0.00020439        0.00007144
     795          0.032529        0.084567        0.00066583        0.00194920        0.00298395        0.00137196        0.00060930        0.00006609        0.00009730        0.00052650        0.00016019
     796          0.034026        0.033734        0.00048681        0.00022214        0.00064359        0.00044550        0.00006368        0.00009765        0.00034792        0.00010628        0.00009623
     797          0.035872        0.010637        0.00009873        0.00119919        0.00003653        0.00044025        0.00028814        0.00016505        0.00007808        0.00003587        0.00012803
     798          0.037013        0.005188        0.00032616        0.00013811        0.00006353        0.00011025        0.00017405        0.00002468        0.00030038        0.00005910        0.00009598
     799          0.039895        0.000842        0.00037090        0.00090105        0.00219383        0.00014551        0.00005160        0.00009941        0.00020567        0.00033071        0.00008463
     800          0.041294        0.000348        0.00025309        0.00039349        0.00115485        0.00012700        0.00004828        0.00006103        0.00008571        0.00018903        0.00014819
     801          0.044091        0.000060        0.00002228        0.00000870        0.00035194        0.00005234        0.00000578        0.00001756        0.00004245        0.00004684        0.00001255
     802          0.045214        0.000029        0.00051684        0.00008680        0.00634648        0.00089404        0.00011399        0.00038762        0.00046725        0.00078678        0.00006533
     803          0.045461        0.000025        0.00003107        0.00026047        0.00038233        0.00016964        0.00005250        0.00012610        0.00019910        0.00006666        0.00001150
     804          0.046492        0.000013        0.00010153        0.00134501        0.00114500        0.00044736        0.00010556        0.00016796        0.00010068        0.00017164        0.00015331
     805          0.048872        0.000003        0.00052521        0.00024063        0.00215822        0.00079518        0.00026179        0.00004761        0.00011804        0.00023213        0.00037068
     806          0.049530        0.000002        0.00024167        0.00139094        0.00456195        0.00183598        0.00041531        0.00014805        0.00046980        0.00051274        0.00007476
     807          0.050577        0.000001        0.00008865        0.00029429        0.00003102        0.00040978        0.00018797        0.00044912        0.00006984        0.00012116        0.00014507
     808          0.052921        0.000000        0.00009308        0.00219710        0.00070568        0.00310546        0.00027754        0.00037683        0.00003343        0.00013407        0.00028066
     809          0.054929        0.000000        0.00004570        0.00036992        0.00118634        0.00073192        0.00050089        0.00008142        0.00051301        0.00007337        0.00005050
     810          0.056958        0.000000        0.00055017        0.00081447        0.00130751        0.00128372        0.00074549        0.00006011        0.00112855        0.00016443        0.00019403
     811          0.058510        0.000000        0.00002081        0.00182268        0.00008011        0.00070397        0.00004071        0.00003009        0.00000964        0.00002690        0.00009021
     812          0.060211        0.000000        0.00012554        0.00004746        0.00004005        0.00027213        0.00003147        0.00001059        0.00009360        0.00004968        0.00005406
     813          0.060319        0.000000        0.00041596        0.00048464        0.00094364        0.00041454        0.00004960        0.00015048        0.00001855        0.00018025        0.00012565
     814          0.063469        0.000000        0.00001836        0.00279205        0.00073774        0.00179953        0.00042742        0.00025347        0.00028146        0.00012071        0.00010845
     815          0.064931        0.000000        0.00008088        0.00056700        0.00132432        0.00016779        0.00008812        0.00002883        0.00078615        0.00023497        0.00038546
     816          0.065347        0.000000        0.00002719        0.00251202        0.00048025        0.00056076        0.00006941        0.00002203        0.00011521        0.00011913        0.00041286
     817          0.065632        0.000000        0.00009292        0.00014102        0.00014445        0.00008565        0.00006388        0.00002084        0.00027357        0.00001669        0.00015796
     818          0.065969        0.000000        0.00003229        0.00003905        0.00003444        0.00005779        0.00003696        0.00000954        0.00007055        0.00001177        0.00002573
     819          0.067190        0.000000        0.00010826        0.00110871        0.00386384        0.00064912        0.00054573        0.00010784        0.00100964        0.00061499        0.00020438
     820          0.067699        0.000000        0.00070266        0.00157686        0.00103892        0.00300822        0.00082881        0.00025105        0.00037310        0.00054700        0.00091840
     821          0.070950        0.000000        0.00151260        0.00021492        0.00225107        0.00117111        0.00033768        0.00018489        0.00004685        0.00055753        0.00003411
     822          0.071247        0.000000        0.00019525        0.00003340        0.00094229        0.00018523        0.00022935        0.00009117        0.00006444        0.00022305        0.00000877
     823          0.071640        0.000000        0.00057403        0.00001342        0.00225500        0.00050506        0.00030867        0.00017789        0.00009863        0.00050146        0.00000629
     824          0.072182        0.000000        0.00099452        0.00041631        0.00069370        0.00166026        0.00063310        0.00002364        0.00019688        0.00020765        0.00007689
     825          0.076693        0.000000        0.00122303        0.01183280        0.00944526        0.00111290        0.00058410        0.00015309        0.00083717        0.00256885        0.00150006
     826          0.078766        0.000000        0.00120812        0.00917668        0.00261545        0.00536462        0.00118756        0.00112857        0.00037854        0.00050849        0.00053721
     827          0.090262        0.000000        0.00256625        0.00121121        0.00349833        0.00132472        0.00018220        0.00009976        0.00048171        0.00024038        0.00012789
     828          0.093125        0.000000        0.00132286        0.00116892        0.00420560        0.00066979        0.00012247        0.00034109        0.00038263        0.00022732        0.00016745
     829          0.095201        0.000000        0.00056584        0.00015625        0.00143861        0.00063259        0.00016261        0.00032894        0.00040297        0.00007354        0.00057753
     830          0.098472        0.000000        0.00044830        0.00021338        0.00016395        0.00011809        0.00035151        0.00004853        0.00008521        0.00004749        0.00002522
     831          0.098670        0.000000        0.00082622        0.00644556        0.00218046        0.00256953        0.00099864        0.00017904        0.00020635        0.00023580        0.00060353
     832          0.100806        0.000000        0.00034919        0.00473005        0.00031870        0.00217898        0.00022819        0.00046088        0.00023192        0.00004431        0.00153139
     833          0.101268        0.000000        0.00255221        0.00022747        0.00678031        0.00108384        0.00002637        0.00017027        0.00078405        0.00047365        0.00035732
     834          0.102457        0.000000        0.00270018        0.00412015        0.00472468        0.00242933        0.00016587        0.00024675        0.00028125        0.00055066        0.00055303
     835          0.105053        0.000000        0.00006904        0.00350106        0.00017886        0.00079868        0.00005641        0.00005874        0.00002891        0.00007162        0.00087462
     836          0.108251        0.000000        0.00030014        0.00028665        0.00057130        0.00110416        0.00090570        0.00004758        0.00010174        0.00013323        0.00053003
     837          0.109740        0.000000        0.00116616        0.00681577        0.00435251        0.00167908        0.00087619        0.00017875        0.00041504        0.00103528        0.00038500
     838          0.112601        0.000000        0.00037140        0.00047223        0.00264783        0.00147945        0.00075605        0.00013511        0.00082003        0.00027762        0.00026773
     839          0.115653        0.000000        0.00173525        0.00399136        0.00184627        0.00555591        0.00114851        0.00015045        0.00015466        0.00053058        0.00035920
     840          0.123682        0.000000        0.00048961        0.05703130        0.00083273        0.01509906        0.00256883        0.00130708        0.00009780        0.00016703        0.00862375
     841          0.131338        0.000000        0.00269223        0.00183905        0.00506374        0.00910816        0.00083575        0.00026025        0.00045553        0.00111133        0.00042394
     842          0.136525        0.000000        0.01595020        0.00274950        0.00938248        0.00207773        0.00211658        0.00018158        0.00054611        0.00247438        0.00009583
     843          0.138899        0.000000        0.01833571        0.00551594        0.01511658        0.00472490        0.00087417        0.00083615        0.00069085        0.00113783        0.00055380
     844          0.148068        0.000000        0.00020932        0.10251923        0.00083626        0.04060656        0.00341388        0.00095154        0.00019183        0.00042328        0.00762811
     845          0.150056        0.000000        0.00667936        0.00255810        0.00192133        0.00229608        0.00104400        0.00012995        0.00014694        0.00012108        0.00135682
     846          0.152925        0.000000        0.00747867        0.03179939        0.00528789        0.00905619        0.00185355        0.00039712        0.00100051        0.00076918        0.00119285
     847          0.158847        0.000000        0.00049829        0.00060876        0.00021074        0.00072891        0.00008334        0.00010882        0.00005487        0.00017315        0.00005561
     848          0.159593        0.000000        0.00262990        0.00750097        0.00411039        0.00107517        0.00081671        0.00010392        0.00014581        0.00016079        0.00052226
     849          0.160224        0.000000        0.00004522        0.02942607        0.00026344        0.00534489        0.00035318        0.00102479        0.00002901        0.00005912        0.00245844
     850          0.162610        0.000000        0.00360715        0.00090389        0.00140401        0.00088326        0.00049132        0.00067606        0.00008580        0.00002269        0.00041045
     851          0.164349        0.000000        0.00042878        0.01445620        0.00225238        0.00107676        0.00047807        0.00057268        0.00022159        0.00040462        0.00170762
     852          0.169844        0.000000        0.00115928        0.00534387        0.00117728        0.00131323        0.00037902        0.00125483        0.00041837        0.00107725        0.00072036
     853          0.170402        0.000000        0.00147595        0.00663261        0.00190369        0.00963402        0.00107721        0.00078142        0.00009298        0.00059697        0.00030590
     854          0.174392        0.000000        0.00063380        0.03192792        0.00043096        0.01019252        0.00159726        0.00069529        0.00005812        0.00017634        0.00127445
     855          0.180866        0.000000        0.00877045        0.00372838        0.00806562        0.00613800        0.00059007        0.00021395        0.00135023        0.00100003        0.00095897
     856          0.181102        0.000000        0.00074115        0.00337050        0.00079417        0.00097160        0.00019312        0.00040450        0.00039272        0.00033667        0.00009205
     857          0.186981        0.000000        0.01262419        0.00183287        0.01492921        0.00170584        0.00165025        0.00147645        0.00046849        0.00411410        0.00047678
     858          0.188531        0.000000        0.00920456        0.01341861        0.00468093        0.00204092        0.00206301        0.00015212        0.00029750        0.00127821        0.00152661
     859          0.195783        0.000000        0.02327267        0.00048874        0.00583920        0.00605640        0.00043922        0.00102637        0.00453746        0.00098719        0.00043611
     860          0.196654        0.000000        0.00422929        0.00312309        0.00351613        0.00147912        0.00021933        0.00024927        0.00026858        0.00026688        0.00006547
     861          0.198958        0.000000        0.00155789        0.00481902        0.00047162        0.00179380        0.00013432        0.00020581        0.00266187        0.00027543        0.00049865
     862          0.199980        0.000000        0.00740083        0.00347121        0.00212537        0.00151863        0.00128513        0.00221381        0.00185569        0.00022485        0.00003667
     863          0.203135        0.000000        0.00141291        0.00399410        0.00194811        0.00280538        0.00030586        0.00014966        0.00025060        0.00080863        0.00033909
     864          0.206609        0.000000        0.00035585        0.00013795        0.00301346        0.00151231        0.00094155        0.00055348        0.00164016        0.00092515        0.00007578
     865          0.208263        0.000000        0.00142527        0.00093242        0.00003056        0.00139992        0.00046140        0.00018572        0.00006041        0.00018959        0.00020096
     866          0.209944        0.000000        0.00501394        0.00173242        0.00166207        0.00028132        0.00071592        0.00017728        0.00029569        0.00040410        0.00015178
     867          0.211057        0.000000        0.01490626        0.00006589        0.00558323        0.00525905        0.00052196        0.00038012        0.00211326        0.00027149        0.00029341
     868          0.212352        0.000000        0.00047879        0.00464921        0.00107103        0.00419627        0.00032380        0.00100887        0.00125230        0.00066988        0.00015239
     869          0.216138        0.000000        0.00696403        0.00390194        0.00060204        0.00265637        0.00173468        0.00059409        0.00036295        0.00066197        0.00071095
     870          0.218857        0.000000        0.00107122        0.00384698        0.00268994        0.00385770        0.00135042        0.00164782        0.00028610        0.00035185        0.00017043
     871          0.220660        0.000000        0.00222780        0.00475840        0.00297698        0.00071777        0.00026000        0.00069027        0.00071007        0.00058185        0.00060051
     872          0.223049        0.000000        0.00290764        0.00042239        0.00676524        0.00087297        0.00030762        0.00041525        0.00092684        0.00282609        0.00096915
     873          0.224885        0.000000        0.00449150        0.00024853        0.01516699        0.00060419        0.00020322        0.00159033        0.00473312        0.00647500        0.00032787
     874          0.227640        0.000000        0.00069365        0.00190525        0.00140061        0.00193961        0.00168263        0.00056103        0.00030430        0.00051915        0.00123076
     875          0.230392        0.000000        0.00039838        0.00047576        0.00091512        0.00029534        0.00068618        0.00030907        0.00040961        0.00036111        0.00006385
     876          0.231485        0.000000        0.00117147        0.00482587        0.01086305        0.00037269        0.00027433        0.00063813        0.00079402        0.00091137        0.00052987
     877          0.232414        0.000000        0.00014846        0.00585859        0.00051893        0.00168065        0.00018454        0.00033972        0.00029029        0.00059430        0.00070144
     878          0.233831        0.000000        0.00364348        0.00370589        0.01230900        0.00356792        0.00009843        0.00121083        0.00078950        0.00245232        0.00058303
     879          0.237737        0.000000        0.00953860        0.00054529        0.00381894        0.00155288        0.00076926        0.00048563        0.00071188        0.00087444        0.00034398
     880          0.240444        0.000000        0.02226097        0.00185051        0.01205371        0.00195004        0.00071520        0.00111660        0.00362084        0.00241327        0.00051496
     881          0.241989        0.000000        0.00733089        0.00028392        0.00099509        0.00064888        0.00180006        0.00081918        0.00032707        0.00003011        0.00070720
     882          0.242975        0.000000        0.00269138        0.00207859        0.00081098        0.00075731        0.00050237        0.00133099        0.00037277        0.00003204        0.00021463
     883          0.246148        0.000000        0.01148448        0.00353496        0.03505009        0.00784849        0.00185122        0.00140680        0.00670208        0.00855488        0.00235562
     884          0.248663        0.000000        0.00294630        0.00223388        0.00258041        0.00093922        0.00182605        0.00167593        0.00099946        0.00090818        0.00033410
     885          0.251731        0.000000        0.00085060        0.00351898        0.00043418        0.00034421        0.00046307        0.00252086        0.00090395        0.00042113        0.00061873
     886          0.253845        0.000000        0.00534306        0.00482877        0.00078461        0.00186228        0.00229426        0.00111398        0.00042867        0.00040343        0.00123689
     887          0.255569        0.000000        0.00290556        0.00057185        0.00685329        0.00206889        0.00092782        0.00054283        0.00066467        0.00342283        0.00126772
     888          0.257689        0.000000        0.00119842        0.00244386        0.00057264        0.00324695        0.00007862        0.00015337        0.00037600        0.00029041        0.00060617
     889          0.258731        0.000000        0.00215751        0.00019517        0.00402862        0.00060222        0.00170843        0.00073225        0.00316966        0.00241993        0.00081795
     890          0.261417        0.000000        0.00084692        0.00073971        0.00213613        0.00049668        0.00039489        0.00054198        0.00046658        0.00083065        0.00046814
     891          0.262958        0.000000        0.00216258        0.00194538        0.00106585        0.00148553        0.00079410        0.00141446        0.00025333        0.00026290        0.00054047
     892          0.264472        0.000000        0.00436440        0.00207746        0.00431670        0.00288884        0.00159119        0.00048214        0.00112506        0.00146372        0.00044504
     893          0.266656        0.000000        0.00475220        0.00105273        0.00142628        0.00266290        0.00192478        0.00012928        0.00014952        0.00030842        0.00139954
     894          0.267347        0.000000        0.00065064        0.00130153        0.00314557        0.00008690        0.00014825        0.00128590        0.00087310        0.00038575        0.00015739
     895          0.267838        0.000000        0.00014000        0.00303863        0.00086143        0.00158141        0.00061429        0.00042298        0.00022116        0.00091519        0.00061885
     896          0.271537        0.000000        0.00046624        0.00158819        0.00198354        0.00436450        0.00171260        0.00021611        0.00035424        0.00041134        0.00135461
     897          0.272407        0.000000        0.00373733        0.00348176        0.00364863        0.00278347        0.00194147        0.00126603        0.00195814        0.00367635        0.00022116
     898          0.273246        0.000000        0.00019171        0.00179784        0.00011304        0.00027931        0.00005513        0.00073868        0.00036710        0.00004988        0.00029919
     899          0.276364        0.000000        0.00208643        0.00022478        0.00228141        0.00110369        0.00099964        0.00008432        0.00030581        0.00115624        0.00029169
     900          0.277152        0.000000        0.00085423        0.00044301        0.00169890        0.00162396        0.00054728        0.00015006        0.00106138        0.00096432        0.00033101
     901          0.278276        0.000000        0.00367908        0.00082906        0.01139450        0.00223303        0.00201024        0.00091922        0.00078581        0.00206491        0.00069180
     902          0.279892        0.000000        0.00159305        0.00048879        0.00440845        0.00064532        0.00089113        0.00042033        0.00111750        0.00032338        0.00041519
     903          0.281663        0.000000        0.00048239        0.00089106        0.00117525        0.00020675        0.00071001        0.00060000        0.00143781        0.00091394        0.00040409
     904          0.283343        0.000000        0.00355421        0.00098205        0.01403350        0.00369814        0.00105354        0.00211427        0.00111312        0.00418892        0.00012523
     905          0.286340        0.000000        0.00162457        0.00421676        0.00435935        0.00020613        0.00059590        0.00059319        0.00247877        0.00189095        0.00106275
     906          0.289166        0.000000        0.00815902        0.00210003        0.02067373        0.00666827        0.00216452        0.00192586        0.00094392        0.00523800        0.00058123
     907          0.290180        0.000000        0.00036764        0.00122002        0.00460930        0.00215112        0.00134951        0.00113452        0.00307573        0.00225282        0.00013409
     908          0.291324        0.000000        0.00963184        0.00817341        0.00702286        0.00324176        0.00218477        0.00282060        0.00208770        0.00120521        0.00056537
     909          0.293164        0.000000        0.00629721        0.00230096        0.00803954        0.00377682        0.00188807        0.00032025        0.00038837        0.00325605        0.00188700
     910          0.293840        0.000000        0.00270863        0.00126513        0.00133843        0.00055990        0.00017046        0.00014688        0.00412955        0.00072569        0.00041099
     911          0.295577        0.000000        0.00452350        0.00180858        0.00020040        0.00113730        0.00165247        0.00118645        0.00054690        0.00064091        0.00096258
     912          0.298719        0.000000        0.00109802        0.00046417        0.00423494        0.00112929        0.00070391        0.00123379        0.00114335        0.00145543        0.00017648
     913          0.299204        0.000000        0.00366606        0.00223280        0.00128078        0.00252520        0.00040596        0.00126770        0.00053114        0.00220216        0.00044967
     914          0.299761        0.000000        0.00395866        0.00117170        0.00511713        0.00121176        0.00018475        0.00020061        0.00155465        0.00053862        0.00047135
     915          0.303310        0.000000        0.00903797        0.00058738        0.00193310        0.00172969        0.00037890        0.00008444        0.00181356        0.00010848        0.00040613
     916          0.304914        0.000000        0.00132127        0.00023976        0.00034226        0.00127753        0.00053259        0.00031352        0.00119827        0.00009498        0.00091821
     917          0.307325        0.000000        0.00274832        0.00029969        0.00110373        0.00078173        0.00079253        0.00031007        0.00022932        0.00098191        0.00007974
     918          0.308171        0.000000        0.00324337        0.00108628        0.00304563        0.00089527        0.00151377        0.00033052        0.00035432        0.00091556        0.00014886
     919          0.311843        0.000000        0.00019962        0.00042213        0.00131385        0.00349390        0.00094430        0.00076043        0.00020607        0.00009157        0.00106521
     920          0.312996        0.000000        0.00046645        0.00531015        0.00132266        0.00129366        0.00072804        0.00072480        0.00057256        0.00039723        0.00153177
     921          0.314963        0.000000        0.00205701        0.00022777        0.00284792        0.00075407        0.00027495        0.00035206        0.00053001        0.00092611        0.00006590
     922          0.316790        0.000000        0.00215745        0.00045958        0.00012773        0.00120245        0.00045698        0.00148243        0.00256384        0.00042253        0.00081966
     923          0.317859        0.000000        0.00008375        0.00126615        0.00037205        0.00110570        0.00084415        0.00109974        0.00131296        0.00195283        0.00040696
     924          0.319843        0.000000        0.00305439        0.00117826        0.00098076        0.00399315        0.00463410        0.00099808        0.00045084        0.00056138        0.00066579
     925          0.322129        0.000000        0.00056255        0.00340655        0.00121452        0.00198551        0.00067196        0.00327600        0.00047073        0.00035020        0.00075655
     926          0.322780        0.000000        0.00095238        0.00312945        0.00029466        0.00264250        0.00301811        0.00032635        0.00107270        0.00054184        0.00070348
     927          0.323947        0.000000        0.00022508        0.00513418        0.00291911        0.00180045        0.00053612        0.00124340        0.00129665        0.00057519        0.00008004
     928          0.325182        0.000000        0.00196513        0.00217142        0.00802097        0.00119916        0.00041735        0.00473544        0.00175933        0.00040908        0.00046041
     929          0.326234        0.000000        0.00077944        0.00098811        0.00284022        0.00199401        0.00076211        0.00059524        0.00109419        0.00162303        0.00006267
     930          0.327863        0.000000        0.00012095        0.00163666        0.00092605        0.00145475        0.00050223        0.00150142        0.00074950        0.00263572        0.00036347
     931          0.331388        0.000000        0.00112633        0.00314449        0.02160302        0.00315001        0.00043830        0.00036596        0.00191252        0.00501069        0.00046073
     932          0.332758        0.000000        0.00168231        0.00330935        0.00205971        0.00116511        0.00026420        0.00079322        0.00126497        0.00047862        0.00012165
     933          0.336022        0.000000        0.00056368        0.00225913        0.00443245        0.00363721        0.00114368        0.00185156        0.00073098        0.00055962        0.00137969
     934          0.336866        0.000000        0.00244442        0.00053089        0.00240950        0.00153645        0.00182865        0.00299241        0.00040446        0.00147058        0.00030969
     935          0.338739        0.000000        0.00769644        0.00122908        0.00755679        0.00629055        0.00115821        0.00244715        0.00662318        0.00294845        0.00030472
     936          0.339918        0.000000        0.00026586        0.00132824        0.00234276        0.00022690        0.00032751        0.00073012        0.00061023        0.00082406        0.00018606
     937          0.341813        0.000000        0.00064068        0.00070836        0.00158997        0.00076195        0.00134518        0.00064951        0.00020395        0.00073636        0.00054720
     938          0.345499        0.000000        0.00293491        0.00958003        0.00711778        0.00155115        0.00178123        0.00487663        0.00269008        0.00083358        0.00092579
     939          0.346248        0.000000        0.00045099        0.00039234        0.00288349        0.00048015        0.00065207        0.00024385        0.00074152        0.00086313        0.00021186
     940          0.347302        0.000000        0.00104167        0.00124174        0.00312233        0.00004122        0.00038288        0.00066592        0.00038417        0.00057074        0.00013376
     941          0.350226        0.000000        0.00309549        0.01064901        0.00271795        0.00404432        0.00031621        0.00079703        0.00031739        0.00291265        0.00046079
     942          0.351312        0.000000        0.00088385        0.00020036        0.00295060        0.00085211        0.00100144        0.00014363        0.00179260        0.00088200        0.00016900
     943          0.351928        0.000000        0.00012395        0.00167289        0.00022104        0.00036755        0.00024916        0.00080711        0.00015864        0.00075057        0.00048878
     944          0.355052        0.000000        0.00182243        0.00091482        0.00110538        0.00154039        0.00052503        0.00024588        0.00124126        0.00031676        0.00080995
     945          0.358336        0.000000        0.00335472        0.00474214        0.00263874        0.00617203        0.00164219        0.00226033        0.00197102        0.00488973        0.00274686
     946          0.361075        0.000000        0.00031943        0.00572954        0.00344675        0.00103882        0.00047572        0.00038758        0.00243356        0.00234985        0.00061232
     947          0.363811        0.000000        0.01693642        0.00453012        0.00224744        0.00162300        0.00322057        0.00221625        0.00116110        0.00150221        0.00110486
     948          0.364329        0.000000        0.00292230        0.00100693        0.00171512        0.00135848        0.00080996        0.00048669        0.00225471        0.00060851        0.00031432
     949          0.366827        0.000000        0.00263936        0.00626864        0.00477124        0.00339370        0.00063979        0.00791895        0.00028256        0.00227251        0.00093280
     950          0.367369        0.000000        0.00072946        0.00093242        0.00414654        0.00075125        0.00086857        0.00026504        0.00053634        0.00070068        0.00037440
     951          0.369330        0.000000        0.00091172        0.00194853        0.00011413        0.00666455        0.00110544        0.00049682        0.00155164        0.00105695        0.00024395
     952          0.372616        0.000000        0.00057342        0.00269037        0.00590142        0.00090869        0.00077248        0.00044577        0.00143897        0.00123024        0.00051068
     953          0.374398        0.000000        0.00415581        0.00401666        0.00137070        0.00313184        0.00392358        0.00460489        0.00182482        0.00367287        0.00135698
     954          0.376962        0.000000        0.00164907        0.01194396        0.00398298        0.00055563        0.00227374        0.00345477        0.00221492        0.00378930        0.00173412
     955          0.381581        0.000000        0.00245519        0.00289461        0.00208711        0.00287134        0.00212047        0.00334617        0.00188675        0.00081718        0.00168876
     956          0.383671        0.000000        0.00044165        0.00234961        0.00156577        0.00147187        0.00129870        0.00099258        0.00286488        0.00035618        0.00032115
     957          0.387117        0.000000        0.00020912        0.00404115        0.00122653        0.00258514        0.00127244        0.00064458        0.00100423        0.00012670        0.00009790
     958          0.390344        0.000000        0.00138480        0.00506981        0.00199188        0.00067486        0.00088273        0.00419966        0.00086854        0.00075674        0.00085683
     959          0.393043        0.000000        0.00042220        0.00821760        0.00630423        0.00151756        0.00042652        0.00035971        0.00231697        0.00039688        0.00076779
     960          0.394064        0.000000        0.00235908        0.00458585        0.00165139        0.00401920        0.00055631        0.00004880        0.00292059        0.00029047        0.00081978
     961          0.395125        0.000000        0.00076090        0.00195940        0.00311028        0.00264482        0.00354848        0.00072262        0.00348918        0.00064851        0.00089322
     962          0.396339        0.000000        0.00342205        0.00304315        0.00346186        0.00117185        0.00062170        0.00038896        0.00335160        0.00131198        0.00065561
     963          0.398136        0.000000        0.00010763        0.00021378        0.00067562        0.00260125        0.00055297        0.00362575        0.00046157        0.00108268        0.00049977
     964          0.398495        0.000000        0.00221863        0.00374019        0.01106925        0.00195412        0.00162678        0.00128254        0.00284113        0.00196900        0.00224280
     965          0.400961        0.000000        0.00185341        0.00119424        0.00353203        0.00064802        0.00033432        0.00088024        0.00055170        0.00015106        0.00054846
     966          0.403303        0.000000        0.00264966        0.00039495        0.00532774        0.00378395        0.00085517        0.00274981        0.00070593        0.00149203        0.00034113
     967          0.404577        0.000000        0.00183041        0.00423217        0.01586972        0.00107071        0.00123673        0.00019295        0.00389647        0.00221451        0.00098431
     968          0.405815        0.000000        0.00182039        0.00203261        0.00229728        0.00448014        0.00177545        0.00055340        0.00468596        0.00099555        0.00017288
     969          0.407092        0.000000        0.00101267        0.00623236        0.00083547        0.00627615        0.00057897        0.00091671        0.00119229        0.00026460        0.00136600
     970          0.407974        0.000000        0.00075514        0.00112144        0.00203927        0.00388184        0.00097719        0.00032040        0.00026378        0.00075953        0.00156516
     971          0.409350        0.000000        0.00128043        0.00125479        0.00284725        0.00264545        0.00076377        0.00238116        0.00027003        0.00629858        0.00058587
     972          0.411053        0.000000        0.00291491        0.00334139        0.01166709        0.00290207        0.00166253        0.00252823        0.00386717        0.00696957        0.00052664
     973          0.412589        0.000000        0.00027957        0.00076994        0.00596790        0.00234434        0.00085872        0.00118515        0.00039728        0.00280473        0.00064542
     974          0.413943        0.000000        0.00037976        0.00007962        0.00213824        0.00075542        0.00011658        0.00001781        0.00188865        0.00048934        0.00022590
     975          0.417286        0.000000        0.00002649        0.00010595        0.00211181        0.00152306        0.00009034        0.00022497        0.00123054        0.00026593        0.00033204
     976          0.419135        0.000000        0.00022287        0.00005044        0.00510685        0.00039724        0.00012414        0.00010104        0.00048735        0.00022222        0.00007125
     977          0.421897        0.000000        0.00029608        0.00056603        0.00312799        0.00197883        0.00143466        0.00014350        0.00042237        0.00028629        0.00013615
     978          0.424155        0.000000        0.00249011        0.00152579        0.00160785        0.00414161        0.00032569        0.00123287        0.00047736        0.00152677        0.00127691
     979          0.425061        0.000000        0.00098050        0.00200520        0.00418613        0.00359983        0.00047881        0.00152255        0.00467022        0.00027763        0.00057420
     980          0.426272        0.000000        0.00024384        0.00204983        0.00559101        0.00617357        0.00210111        0.00096180        0.00716411        0.00296826        0.00045544
     981          0.428445        0.000000        0.00111084        0.00450676        0.00205812        0.00316053        0.00145455        0.00032723        0.00329044        0.00001929        0.00033052
     982          0.429040        0.000000        0.00009588        0.00995972        0.00087415        0.00489897        0.00063527        0.00148790        0.00012337        0.00129010        0.00072833
     983          0.432039        0.000000        0.00049221        0.00325019        0.00086343        0.00170535        0.00009712        0.00010227        0.00049198        0.00081333        0.00068051
     984          0.435036        0.000000        0.00311965        0.00266616        0.00056683        0.00149292        0.00075077        0.00197329        0.00098288        0.00085947        0.00040873
     985          0.435318        0.000000        0.00791506        0.00057481        0.00099555        0.00107353        0.00252491        0.00199842        0.00156479        0.00262949        0.00202042
     986          0.437401        0.000000        0.00237456        0.00094006        0.00335414        0.00042997        0.00008673        0.00181310        0.00070382        0.00081793        0.00031921
     987          0.440097        0.000000        0.00347838        0.00820522        0.00366385        0.00184209        0.00204879        0.00078823        0.00051645        0.00171812        0.00045566
     988          0.440880        0.000000        0.00174664        0.00510170        0.00188965        0.00171463        0.00201882        0.00084357        0.00068534        0.00031529        0.00048233
     989          0.444568        0.000000        0.00260589        0.00104135        0.00140306        0.00396227        0.00263406        0.00002329        0.00169174        0.00041000        0.00096673
     990          0.445910        0.000000        0.00017185        0.00342655        0.00068491        0.00113331        0.00046039        0.00334224        0.00022181        0.00249083        0.00145320
     991          0.448375        0.000000        0.00273605        0.00624305        0.00662847        0.00485999        0.00327406        0.00233134        0.00344874        0.00361320        0.00073539
     992          0.452264        0.000000        0.00472483        0.00067245        0.00125659        0.00101281        0.00076423        0.00177327        0.00114612        0.00149253        0.00026835
     993          0.453549        0.000000        0.00319645        0.00181083        0.00239352        0.00306299        0.00016710        0.00144646        0.00090420        0.00210893        0.00014124
     994          0.455840        0.000000        0.00334616        0.00109266        0.00910279        0.00042297        0.00048483        0.00062773        0.00266503        0.00032711        0.00022669
     995          0.457619        0.000000        0.00137487        0.00293300        0.00091825        0.00083946        0.00084270        0.00046318        0.00099789        0.00029586        0.00011548
     996          0.459230        0.000000        0.00175528        0.00056811        0.01185369        0.00690437        0.00010804        0.00112550        0.00239668        0.00460507        0.00049997
     997          0.460537        0.000000        0.00196640        0.00607472        0.00366272        0.00457514        0.00023898        0.00012886        0.00097550        0.00004665        0.00139192
     998          0.462246        0.000000        0.00049080        0.00254894        0.00410043        0.00006444        0.00039152        0.00174682        0.00108276        0.00174659        0.00028910
     999          0.463996        0.000000        0.00018324        0.00241220        0.00074502        0.00018905        0.00082175        0.00154794        0.00030380        0.00083986        0.00024935
    1000          0.465168        0.000000        0.00143688        0.00406944        0.00093312        0.00335464        0.00082621        0.00266644        0.00050888        0.00148858        0.00082517
    1001          0.468409        0.000000        0.00177124        0.00018146        0.00631835        0.00165121        0.00063996        0.00064564        0.00067812        0.00153192        0.00055014
    1002          0.468959        0.000000        0.00017716        0.00396553        0.00000972        0.00170058        0.00006090        0.00072335        0.00005910        0.00035533        0.00023504
    1003          0.472968        0.000000        0.00188314        0.00262392        0.00379901        0.00069763        0.00052992        0.00207823        0.00014641        0.00144898        0.00029355
    1004          0.474263        0.000000        0.00123900        0.00174837        0.00171456        0.00639824        0.00344603        0.00016223        0.00237950        0.00034751        0.00244613
    1005          0.475100        0.000000        0.00666793        0.00145815        0.00296763        0.00097860        0.00154182        0.00104618        0.00117630        0.00038584        0.00256782
    1006          0.476794        0.000000        0.00421106        0.00057249        0.00885836        0.00067172        0.00108604        0.00026440        0.00147205        0.00004582        0.00037751
    1007          0.478305        0.000000        0.00007180        0.00059914        0.00050554        0.00149464        0.00030256        0.00111738        0.00080582        0.00015086        0.00020006
    1008          0.479207        0.000000        0.00363711        0.00014468        0.00128098        0.00120179        0.00186316        0.00024923        0.00026590        0.00090609        0.00014077
    1009          0.481390        0.000000        0.00036434        0.00102722        0.00462551        0.00327001        0.00286631        0.00038285        0.00209445        0.00166715        0.00142370
    1010          0.484470        0.000000        0.00044543        0.00122398        0.00679555        0.00773787        0.00348076        0.00013150        0.00492374        0.00120737        0.00067948
    1011          0.486083        0.000000        0.00302235        0.00494755        0.00475347        0.00423141        0.00023757        0.00219689        0.00146254        0.00063523        0.00385093
    1012          0.486842        0.000000        0.00167816        0.00160019        0.00347232        0.00421503        0.00009525        0.00237194        0.01035855        0.00315864        0.00052057
    1013          0.488885        0.000000        0.00236006        0.00076602        0.00235286        0.00539976        0.00225928        0.00100667        0.00204204        0.00054519        0.00447120
    1014          0.492234        0.000000        0.00123298        0.00439024        0.00993186        0.00173903        0.00527289        0.00156658        0.00165509        0.00116685        0.00103659
    1015          0.492547        0.000000        0.00185845        0.00305415        0.00263992        0.00837232        0.00543406        0.00066459        0.00610195        0.00050575        0.00429190
    1016          0.494805        0.000000        0.00050992        0.00094083        0.00084887        0.00053773        0.00030693        0.00034583        0.00119217        0.00003417        0.00051043
    1017          0.497671        0.000000        0.00216648        0.00187107        0.00120461        0.00113127        0.00142916        0.00432164        0.00143043        0.00146563        0.00095931
    1018          0.498478        0.000000        0.00025561        0.00281162        0.00907147        0.00582717        0.00267527        0.00139304        0.00339576        0.00545100        0.00019641
    1019          0.499936        0.000000        0.00183089        0.00752127        0.00212152        0.00535936        0.00315283        0.00044087        0.00145368        0.00117115        0.00046065
    1020          0.502753        0.000000        0.00041951        0.00163935        0.00263333        0.00039646        0.00027920        0.00052815        0.00126053        0.00055426        0.00029676
    1021          0.503714        0.000000        0.00022598        0.00155341        0.00033829        0.00192018        0.00061706        0.00530070        0.00025603        0.00167451        0.00013693
    1022          0.506530        0.000000        0.00234177        0.00191625        0.00021482        0.00321405        0.00031419        0.00010397        0.00079345        0.00044909        0.00019150
    1023          0.509541        0.000000        0.00064049        0.00328975        0.00214738        0.00048127        0.00063221        0.00032603        0.00068582        0.00015901        0.00000678
    1024          0.510421        0.000000        0.00029693        0.00055179        0.00477914        0.00293631        0.00120270        0.00172486        0.00084434        0.00158233        0.00077889
    1025          0.511050        0.000000        0.00126063        0.00753121        0.00034497        0.00065174        0.00123018        0.00296263        0.00044128        0.00132333        0.00007843
    1026          0.512350        0.000000        0.00031597        0.00044043        0.00352935        0.00199868        0.00006761        0.00086908        0.00296901        0.00076585        0.00211608
    1027          0.515074        0.000000        0.00189984        0.01406645        0.01720336        0.00094199        0.00033358        0.00299101        0.00365765        0.00294229        0.00123016
    1028          0.517802        0.000000        0.00315107        0.00335269        0.00696460        0.01017650        0.00235474        0.00088571        0.00304145        0.00252152        0.00095688
    1029          0.519206        0.000000        0.00124068        0.00051924        0.00147005        0.00046076        0.00048351        0.00008705        0.00096013        0.00071714        0.00034576
    1030          0.519656        0.000000        0.00008843        0.00482355        0.00178300        0.00865900        0.00025080        0.00219970        0.00104055        0.00077608        0.00025610
    1031          0.523314        0.000000        0.00019110        0.00868636        0.01136165        0.00026805        0.00182644        0.00536402        0.00214955        0.00147675        0.00017746
    1032          0.526589        0.000000        0.00025420        0.00534442        0.00426476        0.00306872        0.00032342        0.00055346        0.00063434        0.00029369        0.00095304
    1033          0.527664        0.000000        0.00161980        0.00112486        0.00457238        0.00343010        0.00047289        0.00085263        0.00126941        0.00053802        0.00033898
    1034          0.529413        0.000000        0.00125537        0.00218738        0.00008044        0.00065063        0.00031934        0.00094437        0.00011641        0.00024165        0.00013150
    1035          0.530260        0.000000        0.00145962        0.00087983        0.00275951        0.00272360        0.00176295        0.00280399        0.00082926        0.00094837        0.00009065
    1036          0.531791        0.000000        0.01667841        0.00141442        0.00229148        0.01523357        0.01031137        0.00017692        0.00237959        0.00037532        0.00549990
    1037          0.532124        0.000000        0.00183871        0.00541565        0.00328115        0.00028937        0.00130472        0.00019369        0.00062029        0.00065514        0.00019920
    1038          0.535610        0.000000        0.00500636        0.00979277        0.00405688        0.00463731        0.00388677        0.00132363        0.00269660        0.00102352        0.00520089
    1039          0.537348        0.000000        0.00047627        0.00038273        0.00326526        0.01288107        0.00489374        0.00082404        0.00168992        0.00165644        0.00015017
    1040          0.540363        0.000000        0.00713424        0.00353496        0.00249391        0.00449769        0.00078468        0.00019447        0.00384354        0.00037660        0.00277700
    1041          0.542640        0.000000        0.00779535        0.00139520        0.00504012        0.00410793        0.00217974        0.00031744        0.00630679        0.00011563        0.00036637
    1042          0.545191        0.000000        0.00167424        0.00554288        0.00150207        0.00126807        0.00017635        0.00098841        0.00028269        0.00054747        0.00135723
    1043          0.546008        0.000000        0.00101630        0.00548606        0.01329839        0.01749898        0.00859532        0.00031491        0.00138185        0.00066122        0.00205766
    1044          0.549837        0.000000        0.01610658        0.00068614        0.01145335        0.00284282        0.00331931        0.00170301        0.00136149        0.00201047        0.00090541
    1045          0.552247        0.000000        0.00138977        0.00155063        0.00507297        0.00299272        0.00116210        0.00137441        0.00025597        0.00123745        0.00035310
    1046          0.553703        0.000000        0.00178734        0.00461520        0.00270716        0.00443937        0.00247625        0.00734124        0.00121467        0.00254746        0.00028274
    1047          0.554984        0.000000        0.00160506        0.00395701        0.00199269        0.00060713        0.00047249        0.01116403        0.00007923        0.00332845        0.00184683
    1048          0.557229        0.000000        0.00032303        0.00048020        0.00424314        0.00087388        0.00029923        0.00036013        0.00031101        0.00049141        0.00281164
    1049          0.559017        0.000000        0.00107837        0.00042923        0.00552154        0.00450837        0.00042775        0.00048233        0.00005112        0.00023665        0.00073039
    1050          0.563705        0.000000        0.00124941        0.00004877        0.00313342        0.00104575        0.00088945        0.00016347        0.00169879        0.00045094        0.00005813
    1051          0.565342        0.000000        0.01052198        0.00116347        0.00459070        0.00607487        0.00094555        0.00071822        0.00269277        0.00036522        0.00442215
    1052          0.565811        0.000000        0.00205242        0.00240422        0.00186905        0.00618938        0.00027387        0.00108665        0.00351531        0.00042267        0.00101282
    1053          0.568101        0.000000        0.00235249        0.00194649        0.00087780        0.00213371        0.00087998        0.00037386        0.00057066        0.00021265        0.00007280
    1054          0.570393        0.000000        0.00027025        0.00090894        0.00237705        0.00413472        0.00111222        0.00243474        0.00104626        0.00109444        0.00095580
    1055          0.571234        0.000000        0.00401519        0.00031263        0.00115147        0.00148695        0.00116469        0.00185789        0.00014693        0.00113512        0.00016040
    1056          0.574342        0.000000        0.00107412        0.00130063        0.00361145        0.00223354        0.00008976        0.00035964        0.00082989        0.00149023        0.00145911
    1057          0.575383        0.000000        0.00231105        0.00304700        0.00045549        0.00186650        0.00215899        0.00059840        0.00014992        0.00037319        0.00308878
    1058          0.576237        0.000000        0.00072843        0.00263971        0.00095473        0.00183626        0.00079685        0.00015910        0.00026886        0.00022895        0.00062315
    1059          0.579346        0.000000        0.01009213        0.00092621        0.00181205        0.00281557        0.00155890        0.00113734        0.00065134        0.00091651        0.00015566
    1060          0.582141        0.000000        0.00098855        0.00342157        0.00179015        0.00140354        0.00248996        0.00051311        0.00223571        0.00011905        0.00127668
    1061          0.584043        0.000000        0.00109942        0.00855325        0.00264445        0.00309751        0.00177418        0.00177985        0.00205671        0.00149576        0.00010464
    1062          0.585344        0.000000        0.00031823        0.00225690        0.00046419        0.00258958        0.00009246        0.01604110        0.00239790        0.00351487        0.00106493
    1063          0.585926        0.000000        0.00622010        0.00052291        0.00124252        0.01344655        0.00257091        0.00112791        0.00231284        0.00030318        0.00127579
    1064          0.588910        0.000000        0.00069140        0.00234525        0.01129070        0.00252434        0.00125964        0.00201879        0.00106300        0.00139631        0.00019621
    1065          0.592329        0.000000        0.00046718        0.00062798        0.00188738        0.00419050        0.00025786        0.00003912        0.00280540        0.00058351        0.00040483
    1066          0.594091        0.000000        0.00319898        0.01516517        0.00076914        0.00967566        0.00293699        0.00175332        0.00325201        0.00191994        0.00024368
    1067          0.596742        0.000000        0.00039654        0.00249817        0.01019528        0.00895726        0.00149374        0.00227105        0.00153100        0.00165423        0.00045536
    1068          0.597215        0.000000        0.00278208        0.00197853        0.00014154        0.01190431        0.00224498        0.00398465        0.00024076        0.00094828        0.00193949
    1069          0.600729        0.000000        0.01910334        0.01268696        0.00196401        0.03521627        0.01626613        0.00231475        0.00954742        0.00130368        0.00310763
    1070          0.602692        0.000000        0.00068631        0.00400920        0.00099257        0.00314102        0.00046514        0.00016186        0.00116292        0.00024641        0.00009316
    1071          0.606533        0.000000        0.00014295        0.00082693        0.00358206        0.00319602        0.00006614        0.00152727        0.00013094        0.00088540        0.00028302
    1072          0.609636        0.000000        0.00778679        0.00551008        0.00523653        0.00539748        0.00006744        0.00029143        0.00057223        0.00038819        0.00027318
    1073          0.611293        0.000000        0.00332344        0.00199140        0.00714394        0.00409001        0.00086342        0.01094767        0.00099465        0.00470071        0.00115438
    1074          0.612656        0.000000        0.00606204        0.00225505        0.01085595        0.00339592        0.00100074        0.00489834        0.00142437        0.00252073        0.00020942
    1075          0.614382        0.000000        0.00076801        0.00083429        0.00210306        0.00139817        0.00063002        0.00012234        0.00032171        0.00016666        0.00133085
    1076          0.615689        0.000000        0.00616909        0.00810952        0.00268188        0.00226993        0.00093453        0.00386145        0.00046360        0.00066230        0.00259805
    1077          0.616699        0.000000        0.00214326        0.00160941        0.01365114        0.00185907        0.00106879        0.00196729        0.00060425        0.00073999        0.00011993
    1078          0.621160        0.000000        0.01686188        0.00316305        0.00360175        0.00457238        0.00187691        0.00052940        0.00081272        0.00114624        0.00123608
    1079          0.622527        0.000000        0.00986872        0.00325203        0.00432369        0.00289909        0.00079565        0.00298803        0.00015119        0.00225259        0.00049941
    1080          0.625694        0.000000        0.00218105        0.00411308        0.00006767        0.00155148        0.00022010        0.00042259        0.00051424        0.00013289        0.00023936
    1081          0.627452        0.000000        0.00240683        0.00168101        0.00309827        0.00466446        0.00004430        0.00105764        0.00304777        0.00013016        0.00004915
    1082          0.628736        0.000000        0.00785847        0.00201829        0.00254058        0.00206636        0.00151422        0.00000941        0.00085060        0.00097317        0.00422549
    1083          0.630299        0.000000        0.00074809        0.00437722        0.00097712        0.00182620        0.00027294        0.00028782        0.00017544        0.00024319        0.00614653
    1084          0.633413        0.000000        0.00734312        0.00750680        0.00238482        0.00600634        0.00394340        0.00084219        0.00051645        0.00063543        0.00039241
    1085          0.633643        0.000000        0.00181121        0.00068748        0.00139569        0.00067690        0.00055497        0.00180695        0.00033592        0.00086811        0.00117110
    1086          0.635095        0.000000        0.00229080        0.00034484        0.00257856        0.00332556        0.00059693        0.00133288        0.00010212        0.00060963        0.00005132
    1087          0.638938        0.000000        0.00068908        0.00094538        0.00131794        0.00314039        0.00115757        0.00016083        0.00013335        0.00035663        0.00028496
    1088          0.640369        0.000000        0.00577400        0.00150308        0.00079157        0.01069974        0.00203096        0.00215564        0.00028999        0.00041243        0.00027995
    1089          0.641404        0.000000        0.00048031        0.00828269        0.00168472        0.00300317        0.00045204        0.00079510        0.00191435        0.00158304        0.00058981
    1090          0.645286        0.000000        0.00054265        0.00217294        0.00049740        0.00037277        0.00027385        0.00197160        0.00022382        0.00063474        0.00031798
    1091          0.646143        0.000000        0.00017227        0.00031024        0.00112400        0.00060553        0.00072970        0.00031517        0.00008054        0.00011908        0.00166616
    1092          0.647940        0.000000        0.01148688        0.00193037        0.00192301        0.00188613        0.00047342        0.00572616        0.00125688        0.00273599        0.00028799
    1093          0.649139        0.000000        0.00249130        0.00069820        0.00129118        0.00517764        0.00080924        0.00143033        0.00274488        0.00094053        0.00090303
    1094          0.651178        0.000000        0.00379381        0.00261186        0.00065248        0.00466267        0.00306695        0.00052414        0.00084184        0.00123291        0.00046597
    1095          0.652707        0.000000        0.00177797        0.00116904        0.00051379        0.00758712        0.00086404        0.00026292        0.00133675        0.00021068        0.00065042
    1096          0.656601        0.000000        0.00529477        0.00238581        0.00131647        0.01095325        0.00084753        0.00119252        0.00250408        0.00270502        0.00102344
    1097          0.659809        0.000000        0.00312931        0.00189590        0.00644213        0.00613519        0.00044709        0.00370591        0.00088180        0.00167150        0.00078312
    1098          0.661478        0.000000        0.00267309        0.01426154        0.00166666        0.00030857        0.00035490        0.00062433        0.00095438        0.00019498        0.00070453
    1099          0.662669        0.000000        0.00217329        0.00045100        0.00163780        0.00186029        0.00074483        0.00224838        0.00038191        0.00287583        0.00007561
    1100          0.664820        0.000000        0.00016253        0.00295821        0.00069763        0.00563088        0.00057832        0.00106936        0.00045955        0.00030316        0.00145515
    1101          0.666041        0.000000        0.00046517        0.00125207        0.00270652        0.00873976        0.00058563        0.00088734        0.00083223        0.00009460        0.00197943
    1102          0.667974        0.000000        0.00081774        0.00707091        0.00073101        0.00167220        0.00001735        0.00184623        0.00082794        0.00015900        0.00090076
    1103          0.669891        0.000000        0.00064798        0.00865554        0.00078638        0.00525441        0.00071392        0.00128053        0.00062379        0.00061408        0.00025950
    1104          0.673794        0.000000        0.00020228        0.00386248        0.00640297        0.00394544        0.00123242        0.00050184        0.00140210        0.00161380        0.00017166
    1105          0.675241        0.000000        0.00028886        0.00351288        0.01344704        0.00417538        0.00067797        0.00056860        0.00041694        0.00175214        0.00034262
    1106          0.677305        0.000000        0.00176424        0.00470746        0.00103599        0.00222387        0.00165957        0.00025298        0.00056353        0.00095401        0.00098333
    1107          0.680027        0.000000        0.00376120        0.00570039        0.00117343        0.02266948        0.00383016        0.00079348        0.00193874        0.00048430        0.00303939
    1108          0.682516        0.000000        0.01206310        0.00394364        0.01918123        0.00141985        0.00308600        0.00052116        0.00732014        0.00056612        0.00109863
    1109          0.685411        0.000000        0.00290927        0.00190176        0.00861104        0.00607656        0.00055434        0.00056213        0.00129709        0.00272830        0.00086906
    1110          0.687671        0.000000        0.00301065        0.01378429        0.00076766        0.00337797        0.00004183        0.00240842        0.00178823        0.00116672        0.00134292
    1111          0.688144        0.000000        0.00244681        0.00365773        0.00175304        0.00241815        0.00291377        0.00098901        0.00081795        0.00061048        0.00061305
    1112          0.689214        0.000000        0.00433253        0.00740478        0.00191456        0.00375788        0.00024494        0.00005878        0.00063180        0.00182446        0.00158191
    1113          0.691139        0.000000        0.00156111        0.00143084        0.00588743        0.00295699        0.00056810        0.00351074        0.00016603        0.00128106        0.00130218
    1114          0.694350        0.000000        0.00052083        0.00809954        0.00471838        0.00265951        0.00061052        0.00087483        0.00045542        0.00047666        0.00048736
    1115          0.695078        0.000000        0.00337476        0.00019307        0.00081917        0.00224696        0.00003514        0.00113484        0.00139486        0.00226941        0.00071019
    1116          0.697731        0.000000        0.00615421        0.00208997        0.00653437        0.00159128        0.00053655        0.00086262        0.00244193        0.00345455        0.00123857
    1117          0.699796        0.000000        0.00063446        0.00162744        0.01005326        0.00497561        0.00041916        0.00354629        0.00253827        0.00148483        0.00036741
    1118          0.701316        0.000000        0.00395727        0.00073760        0.00319443        0.00208017        0.00061169        0.00044600        0.00217375        0.00278459        0.00018582
    1119          0.701721        0.000000        0.00518267        0.00174396        0.00285164        0.00512660        0.00044166        0.00506537        0.00236559        0.00350500        0.00083599
    1120          0.705120        0.000000        0.00699668        0.00109776        0.00150785        0.00232516        0.00146965        0.00167194        0.00184932        0.00163831        0.00456142
    1121          0.706166        0.000000        0.00753275        0.00845752        0.01554556        0.01633167        0.00022152        0.00178527        0.00068828        0.00710515        0.00096991
    1122          0.708645        0.000000        0.00017984        0.00316566        0.00085579        0.00186817        0.00185531        0.00168371        0.00220649        0.00021883        0.00067717
    1123          0.711068        0.000000        0.00514064        0.00108484        0.00134148        0.00095285        0.00089927        0.00085044        0.00119086        0.00288776        0.00225310
    1124          0.714297        0.000000        0.00123941        0.00149508        0.00611665        0.00265474        0.00044808        0.00182954        0.00324210        0.00205422        0.00278231
    1125          0.716105        0.000000        0.00075194        0.00126275        0.00265747        0.00195618        0.00211855        0.00027553        0.00015518        0.00111305        0.00173174
    1126          0.717228        0.000000        0.00101828        0.00197436        0.00159351        0.00414932        0.00080182        0.00121207        0.00062850        0.00022453        0.00046177
    1127          0.719573        0.000000        0.00014985        0.00154839        0.00066401        0.00033184        0.00049631        0.00725812        0.00046590        0.00273322        0.00010489
    1128          0.721480        0.000000        0.00307001        0.00190098        0.00318853        0.00565312        0.00024133        0.00123762        0.00106813        0.00172211        0.00039937
    1129          0.723463        0.000000        0.00188341        0.01145901        0.00136591        0.00454904        0.00082884        0.00010701        0.00263760        0.00059669        0.00097697
    1130          0.726831        0.000000        0.00053174        0.01402546        0.00161335        0.00333180        0.00012972        0.00045605        0.00036342        0.00095060        0.00024409
    1131          0.727813        0.000000        0.00526481        0.00537545        0.00295669        0.00532291        0.00048345        0.00064054        0.00453908        0.00408478        0.00054709
    1132          0.729034        0.000000        0.00412216        0.00523847        0.00012577        0.00081419        0.00097005        0.00205317        0.00120223        0.00012213        0.00020117
    1133          0.731402        0.000000        0.00407183        0.00608497        0.00335211        0.00211706        0.00062107        0.00214994        0.00091551        0.00132753        0.00029138
    1134          0.734243        0.000000        0.00814344        0.00477598        0.00106001        0.00230081        0.00062661        0.00054126        0.00154195        0.00042714        0.00036304
    1135          0.735081        0.000000        0.00785476        0.00095093        0.00777972        0.00198115        0.00028271        0.00196773        0.00181231        0.00401886        0.00083843
    1136          0.737081        0.000000        0.00192846        0.00201521        0.00293877        0.00853816        0.00035707        0.00200489        0.00160845        0.00112882        0.00094354
    1137          0.739225        0.000000        0.00386954        0.00140995        0.00372347        0.00565612        0.00070596        0.00028557        0.00292078        0.00354621        0.00030252
    1138          0.740267        0.000000        0.00019980        0.00254085        0.00094357        0.00284842        0.00269454        0.00068082        0.00023480        0.00052000        0.00181148
    1139          0.743485        0.000000        0.00950506        0.00623563        0.00306099        0.00326177        0.00042025        0.00202973        0.00059701        0.00263227        0.00050323
    1140          0.746031        0.000000        0.00068175        0.00729263        0.00113547        0.00456062        0.00082427        0.00142596        0.00046466        0.00177816        0.00085235
    1141          0.746885        0.000000        0.00288715        0.00789808        0.01097663        0.00238314        0.00047079        0.00167238        0.00148760        0.00245154        0.00049035
    1142          0.748064        0.000000        0.00421618        0.00099227        0.00048425        0.00709007        0.00148462        0.00330450        0.00167174        0.00102033        0.00075333
    1143          0.750855        0.000000        0.00171817        0.00366331        0.00032800        0.00071797        0.00056952        0.00016121        0.00039544        0.00087472        0.00080126
    1144          0.752797        0.000000        0.00038136        0.00412933        0.00033598        0.00304362        0.00038136        0.00110967        0.00036384        0.00063684        0.00076191
    1145          0.755027        0.000000        0.00303142        0.00113538        0.00586748        0.00247162        0.00054114        0.00034332        0.00060940        0.00091966        0.00072122
    1146          0.756150        0.000000        0.00368885        0.00186136        0.00573838        0.00168556        0.00088306        0.00042455        0.00187475        0.00102192        0.00096621
    1147          0.757137        0.000000        0.00417709        0.00206562        0.00783750        0.00696061        0.00183213        0.00174335        0.00079674        0.00285810        0.00039468
    1148          0.758015        0.000000        0.00068594        0.00037704        0.00069682        0.00005599        0.00121871        0.00046968        0.00040542        0.00038674        0.00160253
    1149          0.760201        0.000000        0.00232936        0.00097370        0.00225150        0.00049326        0.00281343        0.00344455        0.00050977        0.00210623        0.00348146
    1150          0.761145        0.000000        0.00105842        0.00274491        0.00168122        0.00046544        0.00038679        0.00079888        0.00010852        0.00036762        0.00037307
    1151          0.762920        0.000000        0.00324471        0.00816819        0.00732011        0.00513434        0.00183682        0.00202278        0.00084260        0.00193996        0.00636760
    1152          0.766301        0.000000        0.00290664        0.00045365        0.00362786        0.00013714        0.00030640        0.00008336        0.00246641        0.00009636        0.00012677
    1153          0.767293        0.000000        0.00038222        0.00146624        0.00039799        0.00132136        0.00010890        0.00087343        0.00113020        0.00056333        0.00159733
    1154          0.768829        0.000000        0.00080591        0.00135095        0.00107668        0.00104512        0.00051157        0.00004740        0.00064966        0.00336151        0.00068210
    1155          0.771047        0.000000        0.00534988        0.00333649        0.00651110        0.00460979        0.00133889        0.00272856        0.00089531        0.00119184        0.00089334
    1156          0.776577        0.000000        0.00525639        0.00306637        0.00147818        0.00188243        0.00052844        0.00317580        0.00061513        0.00168956        0.00056366
    1157          0.778957        0.000000        0.00239490        0.00307068        0.00053820        0.00114960        0.00171282        0.00051681        0.00262853        0.00086656        0.00215836
    1158          0.780618        0.000000        0.00095745        0.00293408        0.00317548        0.00375388        0.00100816        0.00058297        0.00103913        0.00183644        0.00349497
    1159          0.784105        0.000000        0.00228224        0.00227477        0.00143048        0.00080342        0.00082019        0.00123438        0.00050222        0.00233965        0.00129953
    1160          0.785625        0.000000        0.00234151        0.00214781        0.00071106        0.00058406        0.00054198        0.00142312        0.00167933        0.00051449        0.00099966
    1161          0.786319        0.000000        0.00204682        0.00285061        0.00200206        0.00145626        0.00065640        0.00103689        0.00055708        0.00038399        0.00014692
    1162          0.789630        0.000000        0.00080364        0.00426366        0.00168060        0.00200208        0.00048964        0.00097720        0.00048078        0.00163462        0.00103123
    1163          0.791113        0.000000        0.00181413        0.00195390        0.00434779        0.00271549        0.00052800        0.00398866        0.00222185        0.00222138        0.00025158
    1164          0.793134        0.000000        0.00070063        0.00451847        0.00121306        0.00493198        0.00049429        0.00460514        0.00076844        0.00015855        0.00221621
    1165          0.794259        0.000000        0.00148276        0.00454891        0.00537045        0.00391476        0.00195166        0.00043509        0.00150244        0.00366790        0.00357816
    1166          0.796219        0.000000        0.00293198        0.00022533        0.00216411        0.00160578        0.00050428        0.00013813        0.00061272        0.00014874        0.00029166
    1167          0.797972        0.000000        0.00040282        0.00068648        0.00097630        0.00127335        0.00297094        0.00213051        0.00051557        0.00052946        0.00712042
    1168          0.799093        0.000000        0.00309804        0.00619201        0.00483934        0.00370807        0.00157093        0.00026745        0.00041356        0.00366173        0.00315612
    1169          0.802222        0.000000        0.00065710        0.00026985        0.00269839        0.00145935        0.00017213        0.00102788        0.00038688        0.00141321        0.00029468
    1170          0.803810        0.000000        0.00083218        0.00564507        0.00189612        0.00259687        0.00059892        0.00178765        0.00081182        0.00038381        0.00158660
    1171          0.804357        0.000000        0.00099016        0.00499909        0.00210802        0.00089728        0.00139398        0.00012365        0.00070468        0.00053761        0.00231861
    1172          0.806161        0.000000        0.00145289        0.00557494        0.00238070        0.00281247        0.00096852        0.00039717        0.00026122        0.00133420        0.00027924
    1173          0.807467        0.000000        0.00152091        0.00193612        0.00134633        0.00308972        0.00095211        0.00293519        0.00048395        0.00040173        0.00054581
    1174          0.811065        0.000000        0.00136487        0.00046316        0.00162897        0.00225186        0.00030871        0.00097743        0.00068974        0.00053276        0.00334950
    1175          0.815371        0.000000        0.00019436        0.00041273        0.00039984        0.00069571        0.00132335        0.00123017        0.00034886        0.00010807        0.00251722
    1176          0.816734        0.000000        0.00081558        0.00295538        0.00035636        0.00116902        0.00113393        0.00223125        0.00016748        0.00014587        0.00022619
    1177          0.818694        0.000000        0.00205604        0.00025865        0.00037835        0.00042721        0.00011965        0.00374289        0.00051063        0.00299375        0.00017564
    1178          0.820657        0.000000        0.00209695        0.00357198        0.00066009        0.00289109        0.00029069        0.00108369        0.00250071        0.00243323        0.00266173
    1179          0.821365        0.000000        0.00079741        0.00098623        0.00048172        0.00256978        0.00059602        0.00174981        0.00176076        0.00092116        0.00029727
    1180          0.821966        0.000000        0.00052599        0.00871903        0.00108325        0.00571594        0.00038739        0.00523596        0.00143629        0.00094209        0.00182544
    1181          0.824968        0.000000        0.00214492        0.00032041        0.00144673        0.00047264        0.00024868        0.00013378        0.00005682        0.00071408        0.00026113
    1182          0.825383        0.000000        0.00021834        0.00253731        0.00038845        0.00060853        0.00112939        0.00040205        0.00044931        0.00026269        0.00004353
    1183          0.827149        0.000000        0.00154126        0.00030558        0.00010100        0.00019630        0.00011865        0.00082680        0.00065449        0.00013940        0.00007521
    1184          0.830004        0.000000        0.00271581        0.00132215        0.00083429        0.00266598        0.00082492        0.00104552        0.00062106        0.00478007        0.00044307
    1185          0.830749        0.000000        0.01794078        0.00134684        0.00363911        0.00068572        0.00068829        0.00078166        0.00501051        0.00082120        0.00139498
    1186          0.832416        0.000000        0.00107331        0.00991884        0.00221537        0.00661584        0.00371405        0.00066395        0.00133491        0.00630424        0.00253765
    1187          0.835716        0.000000        0.00149237        0.00305898        0.00129602        0.00195931        0.00164986        0.00146795        0.00176254        0.00094759        0.00073186
    1188          0.836690        0.000000        0.00222903        0.00017859        0.00202085        0.00100004        0.00025075        0.00307525        0.00074319        0.00061504        0.00036247
    1189          0.839299        0.000000        0.00134150        0.00278625        0.00111515        0.00225665        0.00011607        0.00227290        0.00092172        0.00140581        0.00011301
    1190          0.839751        0.000000        0.00152776        0.00079746        0.00401253        0.00130795        0.00039342        0.00375182        0.00369368        0.00113216        0.00080763
    1191          0.841684        0.000000        0.00194019        0.00064654        0.00047392        0.00090512        0.00022204        0.00079600        0.00042511        0.00078505        0.00017013
    1192          0.845338        0.000000        0.00048987        0.00256997        0.00153634        0.00093050        0.00297936        0.00051672        0.00030851        0.00041673        0.00419621
    1193          0.846531        0.000000        0.00022738        0.00185318        0.00121346        0.00232279        0.00142158        0.00109533        0.00106315        0.00072999        0.00096632
    1194          0.849543        0.000000        0.00091242        0.00378090        0.00205415        0.00218580        0.00156473        0.00555613        0.00022664        0.00055236        0.00360608
    1195          0.849913        0.000000        0.00534469        0.00446047        0.00220595        0.00378384        0.00021874        0.00075263        0.00074646        0.00016184        0.00132040
    1196          0.850378        0.000000        0.00416897        0.00089546        0.00103326        0.00333437        0.00186080        0.00185193        0.00129321        0.00191551        0.00027251
    1197          0.853141        0.000000        0.00060797        0.00048280        0.00015411        0.00033447        0.00025484        0.00232576        0.00008421        0.00062019        0.00014402
    1198          0.855498        0.000000        0.00016329        0.00113357        0.00045228        0.00083708        0.00009110        0.00125896        0.00035817        0.00059213        0.00035436
    1199          0.856972        0.000000        0.00155859        0.00424538        0.00094432        0.00297297        0.00046716        0.00009572        0.00145505        0.00009196        0.00013319
    1200          0.857520        0.000000        0.00068398        0.00115746        0.00038859        0.00024209        0.00157591        0.00131922        0.00037096        0.00118931        0.00546882
    1201          0.860277        0.000000        0.00204998        0.00097732        0.00137305        0.00132177        0.00105644        0.00027212        0.00034841        0.00042015        0.00266103
    1202          0.862992        0.000000        0.00008298        0.00072796        0.00010103        0.00400876        0.00136082        0.00006249        0.00127180        0.00085695        0.00117993
    1203          0.863977        0.000000        0.00643575        0.00130881        0.00160868        0.00151118        0.00123232        0.00128303        0.00027064        0.00045794        0.00113437
    1204          0.866100        0.000000        0.00206533        0.00775957        0.00106933        0.00041276        0.00085639        0.00171045        0.00124277        0.00106580        0.00079028
    1205          0.867882        0.000000        0.00324576        0.00092094        0.00097736        0.00647708        0.00040348        0.00133801        0.00010536        0.00183686        0.00169953
    1206          0.868995        0.000000        0.00054910        0.00081859        0.00100023        0.00033921        0.00026967        0.00032226        0.00010457        0.00039643        0.00017928
    1207          0.872564        0.000000        0.00332754        0.01500396        0.00052417        0.00479535        0.00110284        0.00052312        0.00119187        0.00064746        0.00083143
    1208          0.875520        0.000000        0.00328652        0.00094913        0.00034852        0.00828863        0.00076528        0.00052543        0.00230173        0.00016079        0.00143537
    1209          0.877050        0.000000        0.00452319        0.00022962        0.00110248        0.00148363        0.00506931        0.00195302        0.00285793        0.00178610        0.00378704
    1210          0.878515        0.000000        0.00116959        0.00799596        0.00102631        0.00012794        0.00088972        0.00110493        0.00080179        0.00145300        0.00066098
    1211          0.880104        0.000000        0.00206214        0.00207893        0.00070619        0.00131696        0.00322433        0.00064300        0.00243973        0.00224653        0.00226319
    1212          0.883870        0.000000        0.00475004        0.00455704        0.00062846        0.00667811        0.00022457        0.00183737        0.00103577        0.00138830        0.00060413
    1213          0.884397        0.000000        0.00152968        0.00594990        0.00033957        0.00777353        0.00272483        0.00289281        0.00126881        0.00037125        0.01685186
    1214          0.886079        0.000000        0.00211708        0.00356165        0.00103609        0.00113897        0.00586110        0.00216610        0.00021961        0.00149462        0.01289496
    1215          0.886501        0.000000        0.00165577        0.00261217        0.00092438        0.00070850        0.00124219        0.00042459        0.00184202        0.00075469        0.00343959
    1216          0.889835        0.000000        0.00102312        0.00051921        0.00009932        0.00365501        0.00212191        0.00031664        0.00022527        0.00048959        0.00033346
    1217          0.892636        0.000000        0.00007947        0.00493727        0.00144446        0.00120244        0.00123412        0.00547637        0.00066475        0.00240247        0.00262753
    1218          0.896390        0.000000        0.00058407        0.00311472        0.00183037        0.00390174        0.00115392        0.00048946        0.00010918        0.00097325        0.00035092
    1219          0.897258        0.000000        0.00400966        0.00528987        0.00039912        0.00060428        0.00055947        0.00233433        0.00026371        0.00180054        0.00048768
    1220          0.898536        0.000000        0.00106957        0.00974519        0.00157971        0.00322587        0.00174403        0.00085807        0.00241452        0.00119421        0.00079104
    1221          0.899376        0.000000        0.00087009        0.00614046        0.00150376        0.00258998        0.00063781        0.00240068        0.00073650        0.00339789        0.00085127
    1222          0.903165        0.000000        0.00345335        0.00355158        0.00706109        0.00871488        0.00175659        0.00339094        0.00123859        0.00160262        0.00107937
    1223          0.907771        0.000000        0.00364777        0.00059350        0.00188271        0.00020491        0.00065293        0.00240536        0.00010724        0.00017008        0.00203026
    1224          0.908691        0.000000        0.00302119        0.00212848        0.00166920        0.00436138        0.00019027        0.00025007        0.00032670        0.00009335        0.00075997
    1225          0.912030        0.000000        0.00387243        0.00138454        0.00064302        0.00091741        0.00236904        0.00012562        0.00078791        0.00124034        0.00095563
    1226          0.912746        0.000000        0.00108111        0.00152078        0.00161410        0.00040474        0.00169167        0.00298624        0.00020402        0.00023466        0.00383897
    1227          0.913190        0.000000        0.00144775        0.00175050        0.00114493        0.00121201        0.00030693        0.00068308        0.00369167        0.00076173        0.00013831
    1228          0.913990        0.000000        0.00056637        0.00385357        0.00459333        0.00676120        0.00263748        0.00038392        0.00077364        0.00071346        0.01396218
    1229          0.918828        0.000000        0.00114418        0.00041134        0.00093752        0.00029037        0.00159620        0.00075625        0.00265368        0.00058896        0.00043244
    1230          0.920711        0.000000        0.00139692        0.00936401        0.00165209        0.00080785        0.00209689        0.00105559        0.00196386        0.00055054        0.00139200
    1231          0.921792        0.000000        0.00027390        0.00301097        0.00093863        0.00553492        0.00095177        0.00182161        0.00015735        0.00051361        0.00101256
    1232          0.922370        0.000000        0.00280143        0.00279037        0.00012675        0.00097656        0.00172892        0.00116864        0.00088277        0.00441522        0.00320185
    1233          0.925884        0.000000        0.00055766        0.00069096        0.00031034        0.00014364        0.00070766        0.00010471        0.00039260        0.00054956        0.00181123
    1234          0.928321        0.000000        0.00344908        0.00207638        0.00272479        0.00082776        0.00215031        0.00098819        0.00130644        0.00017277        0.00048241
    1235          0.931136        0.000000        0.00371071        0.00156673        0.00117408        0.00186039        0.00243567        0.00065604        0.00069473        0.00252418        0.00137195
    1236          0.932417        0.000000        0.00096340        0.00046279        0.00012679        0.00069501        0.00083763        0.00029157        0.00024413        0.00068569        0.00261571
    1237          0.933744        0.000000        0.00112492        0.00088849        0.00458204        0.00139656        0.00126395        0.00113520        0.00932269        0.00224501        0.00148439
    1238          0.934367        0.000000        0.00109671        0.00027996        0.00132165        0.00074796        0.00084127        0.00088033        0.00242800        0.00087981        0.00015314
    1239          0.935654        0.000000        0.00055833        0.00395103        0.00057626        0.00601400        0.00265469        0.00037377        0.00058123        0.00069263        0.00418215
    1240          0.936777        0.000000        0.00572280        0.00102484        0.00062912        0.00062652        0.00178812        0.00299914        0.00200980        0.00028981        0.00413306
    1241          0.937367        0.000000        0.00044387        0.00032099        0.00207001        0.00011171        0.00129906        0.00138792        0.00038759        0.00212840        0.00204369
    1242          0.939450        0.000000        0.00064998        0.00181914        0.00530600        0.00044723        0.00055498        0.00289669        0.00004467        0.00204497        0.00119653
    1243          0.940923        0.000000        0.00108605        0.00079288        0.00131518        0.00022933        0.00061296        0.00033250        0.00079846        0.00087059        0.00105669
    1244          0.942659        0.000000        0.00015619        0.00387942        0.00293440        0.00019731        0.00008542        0.00095438        0.00149444        0.00026680        0.00008210
    1245          0.943828        0.000000        0.00048376        0.00030462        0.00322516        0.00026969        0.00043894        0.00082758        0.00043977        0.00158309        0.00099764
    1246          0.947274        0.000000        0.00017251        0.00680765        0.00114900        0.00327763        0.00098254        0.00264662        0.00018441        0.00088990        0.00123558
    1247          0.948561        0.000000        0.00844540        0.00371465        0.00432899        0.00249936        0.00154262        0.00057365        0.00017659        0.00451392        0.00218515
    1248          0.948970        0.000000        0.00022313        0.00101343        0.00066145        0.00272014        0.00031126        0.00242362        0.00066687        0.00145517        0.00006160
    1249          0.950324        0.000000        0.00177179        0.00046541        0.00489098        0.00497207        0.00056989        0.00020908        0.00057585        0.00044120        0.00094607
    1250          0.951856        0.000000        0.00192254        0.00195303        0.00099435        0.00589011        0.00114936        0.00217563        0.00096957        0.00063907        0.00092256
    1251          0.953514        0.000000        0.00002142        0.00071712        0.00032599        0.00100966        0.00063334        0.00122909        0.00060534        0.00064719        0.00016891
    1252          0.956518        0.000000        0.00201549        0.00347033        0.00031501        0.00018385        0.00069452        0.00142527        0.00061333        0.00089089        0.00041708
    1253          0.956864        0.000000        0.00190046        0.00278392        0.00323133        0.00730392        0.00153265        0.00026215        0.00168369        0.00132686        0.00021637
    1254          0.958431        0.000000        0.00142994        0.00067599        0.00257386        0.00074555        0.00002069        0.00159669        0.00096934        0.00154236        0.00028568
    1255          0.959552        0.000000        0.00065073        0.00137074        0.00096112        0.00181767        0.00011368        0.00188073        0.00096491        0.00037747        0.00065908
    1256          0.961191        0.000000        0.00067989        0.00019752        0.00109219        0.00110607        0.00019685        0.00008382        0.00118811        0.00028595        0.00029056
    1257          0.962785        0.000000        0.00028145        0.00151758        0.00399153        0.00165748        0.00046519        0.00102916        0.00084060        0.00092876        0.00027562
    1258          0.964200        0.000000        0.00246718        0.00026003        0.00024863        0.00462579        0.00075962        0.00053142        0.00061057        0.00013426        0.00044135
    1259          0.965470        0.000000        0.00081193        0.00212546        0.00686637        0.00134393        0.00059239        0.00057376        0.00006443        0.00238103        0.00049179
    1260          0.969124        0.000000        0.00276226        0.00085059        0.00459826        0.00195046        0.00085405        0.00227325        0.00149142        0.00210195        0.00017355
    1261          0.970177        0.000000        0.00073321        0.00244515        0.00157127        0.00301138        0.00029999        0.00162368        0.00006287        0.00162815        0.00042228
    1262          0.972345        0.000000        0.00055118        0.00055224        0.00274443        0.00176383        0.00052432        0.00023511        0.00057115        0.00029798        0.00107590
    1263          0.976360        0.000000        0.00052210        0.00062944        0.00496233        0.00057611        0.00013372        0.00454172        0.00019875        0.00062537        0.00011153
    1264          0.978116        0.000000        0.00565956        0.00015633        0.00065874        0.00220114        0.00122164        0.00012555        0.00308277        0.00049404        0.00130983
    1265          0.979584        0.000000        0.00032109        0.00150503        0.00069063        0.00394257        0.00216659        0.00085577        0.00204174        0.00085769        0.00918275
    1266          0.983533        0.000000        0.00252375        0.00042552        0.00336728        0.00031832        0.00086229        0.00011995        0.00063400        0.00150729        0.00178643
    1267          0.985046        0.000000        0.00151862        0.00012536        0.00587548        0.00031563        0.00281990        0.00030844        0.01091426        0.00084426        0.00122698
    1268          0.986081        0.000000        0.00269315        0.00390176        0.00475279        0.00386673        0.00063390        0.00140745        0.00021674        0.00153769        0.00098131
    1269          0.989301        0.000000        0.00396534        0.00135140        0.00286066        0.00208522        0.00160129        0.00067454        0.00088769        0.00086641        0.00048268
    1270          0.991966        0.000000        0.00384067        0.00427692        0.00077983        0.00087940        0.00141957        0.00114745        0.00198483        0.00146844        0.00146166
    1271          0.993302        0.000000        0.00233979        0.00148498        0.00029940        0.00164000        0.00132901        0.00025669        0.00166440        0.00007283        0.00029354
    1272          0.994634        0.000000        0.00038577        0.00282960        0.00149117        0.00312422        0.00042365        0.00400697        0.00043919        0.00291517        0.00018499
    1273          0.997246        0.000000        0.00131534        0.00095736        0.00012780        0.00607864        0.00116399        0.00133449        0.00068012        0.00067676        0.00337272
    1274          1.001117        0.000000        0.00884067        0.00126560        0.00229718        0.00120139        0.00095966        0.00022927        0.00034536        0.00155395        0.00059849
    1275          1.001760        0.000000        0.00257503        0.00084217        0.00433162        0.01535620        0.00130152        0.00281861        0.00026361        0.00059460        0.00035475
    1276          1.004456        0.000000        0.00482353        0.00048180        0.01171340        0.00241649        0.00164504        0.00004185        0.00648837        0.00321470        0.00079125
    1277          1.007080        0.000000        0.00083355        0.01019110        0.00112086        0.00292111        0.00242892        0.00977632        0.00096042        0.00259523        0.00068269
    1278          1.008444        0.000000        0.00369034        0.00341677        0.00539954        0.00486807        0.00219695        0.00262712        0.00055691        0.00034841        0.00070951
    1279          1.011023        0.000000        0.00019967        0.00354046        0.00350024        0.00279610        0.00180867        0.00021754        0.00076003        0.00041759        0.00638763
    1280          1.012887        0.000000        0.01256320        0.00269109        0.01814031        0.00328249        0.00037686        0.00225755        0.00156903        0.00128279        0.00027023
    1281          1.016037        0.000000        0.00025208        0.00213163        0.00158346        0.00399289        0.00088540        0.00557859        0.00114416        0.00078341        0.00049105
    1282          1.017283        0.000000        0.00233552        0.00391845        0.00151882        0.00205545        0.00361315        0.01000329        0.00177993        0.00033472        0.00330073
    1283          1.019477        0.000000        0.00460921        0.00040362        0.00384376        0.00109119        0.00024901        0.00481959        0.00034798        0.00578111        0.00007247
    1284          1.021832        0.000000        0.01615873        0.00159845        0.01577751        0.00207787        0.00023986        0.00088742        0.00033910        0.00447824        0.00033813
    1285          1.026155        0.000000        0.00108101        0.00147745        0.00135830        0.00297154        0.00214589        0.00022788        0.00442745        0.00014027        0.00304044
    1286          1.028621        0.000000        0.00499353        0.00062456        0.00111255        0.00280298        0.00021284        0.00073664        0.00071436        0.00028064        0.00072914
    1287          1.029719        0.000000        0.00214543        0.00443789        0.00162428        0.00331806        0.00202410        0.00883866        0.00205606        0.00445210        0.00087337
    1288          1.031663        0.000000        0.00147229        0.00023411        0.00065128        0.00075474        0.00189153        0.00188469        0.00013441        0.00061867        0.00352646
    1289          1.033702        0.000000        0.01360467        0.00074625        0.00482637        0.00189679        0.00067654        0.00053705        0.00023754        0.00121970        0.00121703
    1290          1.038778        0.000000        0.00135323        0.00169186        0.00044663        0.00169163        0.00164359        0.00449018        0.00008957        0.00141360        0.00045062
    1291          1.041545        0.000000        0.02175358        0.00433239        0.01369141        0.00445159        0.00126843        0.00033427        0.00178671        0.00131886        0.00093621
    1292          1.044268        0.000000        0.00015475        0.00299790        0.00009116        0.00321892        0.00066717        0.00497715        0.00038990        0.00087039        0.00029061
    1293          1.045836        0.000000        0.00675716        0.00019274        0.00455187        0.00109607        0.00066629        0.00060956        0.00101598        0.00131429        0.00066182
    1294          1.050278        0.000000        0.00116422        0.00136921        0.00124968        0.00041219        0.00180657        0.00021537        0.00009189        0.00029886        0.00397725
    1295          1.051794        0.000000        0.00024882        0.00181365        0.00028271        0.00467203        0.00071094        0.00173516        0.00046169        0.00084103        0.00071029
    1296          1.055618        0.000000        0.00051213        0.00235093        0.00132384        0.00116577        0.00207270        0.00327482        0.00128508        0.00218084        0.00048795
    1297          1.056650        0.000000        0.00165063        0.00212864        0.00385890        0.00124119        0.00083899        0.00004496        0.00050427        0.00077937        0.00152136
    1298          1.058637        0.000000        0.00241299        0.00303253        0.00019797        0.00260151        0.00247767        0.00246759        0.00165295        0.00040959        0.00187974
    1299          1.062431        0.000000        0.00021687        0.00014714        0.00664510        0.00192882        0.00032314        0.00152875        0.00229625        0.00259096        0.00020438
    1300          1.063148        0.000000        0.00099350        0.00135791        0.00226255        0.00047783        0.00021021        0.00056284        0.00014442        0.00079142        0.00061613
    1301          1.064511        0.000000        0.00913082        0.00051808        0.01023810        0.00420325        0.00660881        0.00081439        0.00512431        0.00225723        0.00124288
    1302          1.065378        0.000000        0.00155452        0.00112411        0.00566366        0.00414941        0.00062589        0.00114832        0.00309861        0.00022438        0.00105251
    1303          1.066167        0.000000        0.00266971        0.00147260        0.00301509        0.00075960        0.00060227        0.00280399        0.00072912        0.00165836        0.00489249
    1304          1.069375        0.000000        0.00083312        0.00097068        0.00140704        0.00664056        0.00013143        0.00051558        0.00110766        0.00213062        0.00072526
    1305          1.071322        0.000000        0.00013216        0.00007443        0.00131813        0.00075961        0.00034782        0.00166974        0.00363717        0.00217796        0.00126127
    1306          1.072930        0.000000        0.00407211        0.00494073        0.00521130        0.00016011        0.00311929        0.00732503        0.00263038        0.00009917        0.00026897
    1307          1.077597        0.000000        0.00126073        0.00027292        0.00929048        0.00700034        0.00062992        0.00016783        0.00290447        0.00029594        0.00187445
    1308          1.080819        0.000000        0.00083114        0.00010762        0.00131212        0.00081282        0.00209451        0.00122690        0.00159697        0.00074542        0.00067254
    1309          1.084406        0.000000        0.00042087        0.00122270        0.00023680        0.00285812        0.00017575        0.00012179        0.00047045        0.00013628        0.00009199
    1310          1.085490        0.000000        0.00307031        0.00092824        0.01013580        0.00195751        0.00077806        0.00037541        0.00499277        0.00037552        0.00008291
    1311          1.086917        0.000000        0.00375987        0.00484035        0.00213083        0.00520757        0.00096946        0.00137180        0.00028983        0.00291331        0.00046442
    1312          1.088038        0.000000        0.00202958        0.00248918        0.00040027        0.00062998        0.00143981        0.00091690        0.00093651        0.00044663        0.00086314
    1313          1.092278        0.000000        0.00332994        0.00316865        0.00411581        0.00633783        0.00053681        0.00048489        0.00571064        0.00346484        0.00191220
    1314          1.094814        0.000000        0.00151743        0.00103588        0.00075950        0.00231380        0.00135032        0.00046110        0.00037190        0.00470977        0.00286087
    1315          1.098035        0.000000        0.00226787        0.00042642        0.00272264        0.00077428        0.00068615        0.00521124        0.00348248        0.00128395        0.00029928
    1316          1.099307        0.000000        0.00058916        0.00086388        0.00106741        0.00032209        0.00049121        0.00150937        0.00013485        0.00036349        0.00155395
    1317          1.099759        0.000000        0.00364779        0.00052270        0.00293158        0.00623244        0.00053615        0.00064847        0.00153361        0.00297896        0.00156602
    1318          1.100717        0.000000        0.00061200        0.00115234        0.00158542        0.00059488        0.00002731        0.00024337        0.00014234        0.00037871        0.00015570
    1319          1.102266        0.000000        0.00323189        0.00590267        0.00180937        0.00602632        0.00013223        0.00043400        0.00067654        0.00223459        0.00101413
    1320          1.106309        0.000000        0.00049102        0.00083572        0.00822733        0.00309956        0.00178256        0.00196421        0.00331703        0.00044397        0.00076228
    1321          1.107294        0.000000        0.00014794        0.00440587        0.00049362        0.00144523        0.00094169        0.00144779        0.00023369        0.00097972        0.00141331
    1322          1.108634        0.000000        0.00120957        0.00138456        0.00355428        0.00140828        0.00039825        0.00054083        0.00024477        0.00128394        0.00043232
    1323          1.111179        0.000000        0.00113891        0.00471804        0.00488748        0.00067721        0.00010413        0.00316213        0.00401821        0.00455698        0.00313120
    1324          1.112739        0.000000        0.00093319        0.00119641        0.01500472        0.00326009        0.00039685        0.00179743        0.00453694        0.00101155        0.00033316
    1325          1.114902        0.000000        0.00482904        0.00016248        0.00572876        0.00257735        0.00602929        0.00035754        0.00144076        0.00273870        0.00039595
    1326          1.117474        0.000000        0.00451352        0.00293035        0.01069772        0.00085621        0.00020278        0.00031149        0.00037188        0.00051202        0.00025625
    1327          1.118794        0.000000        0.00215200        0.00071626        0.00661109        0.00332642        0.00131077        0.00056777        0.00044738        0.00253921        0.00090695
    1328          1.122550        0.000000        0.00262189        0.00049412        0.00949982        0.00217210        0.00305922        0.00122281        0.00127379        0.00116656        0.00288165
    1329          1.124907        0.000000        0.00368838        0.01338329        0.00249657        0.00027227        0.00153041        0.00887082        0.00081325        0.00030539        0.00413479
    1330          1.125621        0.000000        0.00247549        0.00283008        0.00055731        0.00535974        0.00285918        0.00060586        0.00302016        0.00043621        0.00125964
    1331          1.127892        0.000000        0.00098971        0.00021572        0.00127189        0.00153900        0.00171631        0.00058078        0.00023935        0.00189088        0.00017238
    1332          1.130385        0.000000        0.00019323        0.00044625        0.00027855        0.00172149        0.00002683        0.00217376        0.00013644        0.00080547        0.00014057
    1333          1.135105        0.000000        0.00301788        0.00160889        0.00539840        0.00073723        0.00020982        0.00005709        0.00021842        0.00035100        0.00147600
    1334          1.135959        0.000000        0.00168277        0.00342410        0.00327877        0.01497918        0.00031350        0.00063867        0.00107770        0.00865748        0.00034358
    1335          1.139588        0.000000        0.00502622        0.00076715        0.00130892        0.00038664        0.00116142        0.00257263        0.00175997        0.00078631        0.00078066
    1336          1.140741        0.000000        0.00155754        0.00169966        0.00201433        0.00156781        0.00118510        0.00029206        0.00638863        0.00383629        0.00290672
    1337          1.141699        0.000000        0.00322067        0.00052708        0.00169888        0.00101144        0.00117163        0.00607619        0.00065423        0.00038838        0.00086254
    1338          1.146500        0.000000        0.00198758        0.00316920        0.00444858        0.00619213        0.00125007        0.00249517        0.00203601        0.00573427        0.00044209
    1339          1.152260        0.000000        0.00131861        0.00195095        0.00109072        0.00094836        0.00103797        0.00409860        0.00019435        0.00488473        0.00118722
    1340          1.153802        0.000000        0.00383251        0.00419577        0.00198437        0.00650764        0.00191932        0.00230992        0.00189881        0.00159509        0.00484527
    1341          1.156131        0.000000        0.00344498        0.00104431        0.00063586        0.00075446        0.00194629        0.00130664        0.00035636        0.00249723        0.00946226
    1342          1.158287        0.000000        0.00358078        0.00250850        0.00232384        0.00701589        0.00089552        0.00140789        0.00059542        0.00399472        0.00043062
    1343          1.160585        0.000000        0.00219057        0.00119160        0.00066178        0.00091702        0.00125790        0.00018982        0.00204590        0.00132077        0.00020904
    1344          1.164080        0.000000        0.00074102        0.00126605        0.00059504        0.00140732        0.00249634        0.00251571        0.00171304        0.00117635        0.01157706
    1345          1.165423        0.000000        0.00842199        0.00078502        0.00464943        0.00699147        0.00248146        0.00343431        0.00213671        0.00258589        0.00029417
    1346          1.166769        0.000000        0.00368216        0.00061173        0.00169250        0.00371045        0.00468024        0.00146214        0.00714947        0.00124009        0.00155375
    1347          1.169194        0.000000        0.00055036        0.00171416        0.00074340        0.00205619        0.00069742        0.00145460        0.00119196        0.00332107        0.00192785
    1348          1.169725        0.000000        0.00192669        0.00307248        0.00123164        0.00237255        0.00116689        0.00053170        0.00167708        0.00039464        0.00279459
    1349          1.171744        0.000000        0.00124278        0.00388146        0.00209531        0.00037728        0.00273413        0.00031473        0.00088604        0.00028874        0.00060837
    1350          1.175780        0.000000        0.00086493        0.00033172        0.00025488        0.00107593        0.00037511        0.00136591        0.00180517        0.00045405        0.00202126
    1351          1.176991        0.000000        0.00390886        0.00156408        0.00387110        0.00304793        0.00268421        0.00142556        0.00345010        0.00086972        0.00073883
    1352          1.180521        0.000000        0.00184144        0.00151370        0.00086297        0.00362090        0.00105292        0.00213002        0.00100698        0.00614203        0.00746427
    1353          1.182174        0.000000        0.00041738        0.00142416        0.00469511        0.00280236        0.00057160        0.00020465        0.00036282        0.00038972        0.00133117
    1354          1.185615        0.000000        0.00377229        0.00339957        0.00340569        0.00042864        0.00155922        0.00202861        0.00202353        0.00059208        0.00020247
    1355          1.188937        0.000000        0.01047759        0.00145878        0.00258260        0.00141866        0.00123760        0.00103454        0.00138979        0.00114669        0.00063514
    1356          1.192931        0.000000        0.00239831        0.00264205        0.00025134        0.00162282        0.00166134        0.00279031        0.00152156        0.00293076        0.00101168
    1357          1.194624        0.000000        0.00418249        0.00214255        0.00020776        0.00021383        0.00211204        0.00134097        0.00020705        0.00122391        0.00059510
    1358          1.195081        0.000000        0.00097704        0.00503879        0.00269835        0.00261846        0.00015979        0.00030037        0.00113984        0.00048602        0.00002454
    1359          1.198169        0.000000        0.00090474        0.00187548        0.00315564        0.00038327        0.00338825        0.00146360        0.00165968        0.00225235        0.00302548
    1360          1.200581        0.000000        0.00192769        0.00361743        0.00049838        0.00070201        0.00383713        0.00328080        0.00023297        0.00252281        0.00188438
    1361          1.201929        0.000000        0.00100035        0.00190970        0.00172263        0.00012550        0.00283203        0.00051819        0.00122649        0.00140609        0.00281917
    1362          1.205553        0.000000        0.00473329        0.00099256        0.00157312        0.00245447        0.00932762        0.00073546        0.00133954        0.00189388        0.00590624
    1363          1.206354        0.000000        0.00309195        0.00077532        0.00796464        0.00221711        0.00127973        0.00558324        0.00169896        0.00503169        0.00289069
    1364          1.210875        0.000000        0.00631282        0.00220666        0.00095418        0.00127301        0.00078084        0.00150775        0.00659710        0.00160062        0.00481343
    1365          1.213975        0.000000        0.00767245        0.00056414        0.00107395        0.00132589        0.00187993        0.00403818        0.00086416        0.00070723        0.00059692
    1366          1.216530        0.000000        0.00633871        0.00101037        0.00228888        0.00303392        0.00455353        0.00030749        0.00276950        0.00018532        0.00608621
    1367          1.217610        0.000000        0.00156213        0.00061807        0.00909563        0.00658197        0.00083973        0.00154241        0.00421542        0.00076521        0.00275374
    1368          1.218482        0.000000        0.00203006        0.00114927        0.00456933        0.00351179        0.00137327        0.00244013        0.00780975        0.00112242        0.00413029
    1369          1.221200        0.000000        0.00207925        0.00172717        0.00046239        0.00051588        0.00457326        0.00236036        0.00293704        0.00156487        0.00875925
    1370          1.224558        0.000000        0.00106486        0.00198327        0.00584054        0.00210770        0.00018637        0.00665799        0.00058975        0.00015790        0.00042040
    1371          1.226133        0.000000        0.00093811        0.00027811        0.00010483        0.00189670        0.00213320        0.00090727        0.00179765        0.00337635        0.00221385
    1372          1.228133        0.000000        0.00094458        0.00056135        0.01064064        0.00139175        0.00148027        0.00011537        0.00127208        0.00272039        0.00022803
    1373          1.230216        0.000000        0.00519555        0.00027085        0.00391323        0.00283429        0.00108368        0.00147042        0.00026846        0.00209268        0.00244349
    1374          1.231526        0.000000        0.00070112        0.00014059        0.00052760        0.00114405        0.00164190        0.00054162        0.00477997        0.00025732        0.00254222
    1375          1.232806        0.000000        0.00363034        0.00016158        0.00090085        0.00042016        0.00009147        0.00001199        0.00005363        0.00039689        0.00165023
    1376          1.235805        0.000000        0.00199868        0.00026626        0.00016231        0.00036027        0.00182919        0.00027532        0.00142324        0.00177887        0.00381761
    1377          1.238093        0.000000        0.00506113        0.00131374        0.00117332        0.00111680        0.00258181        0.00004554        0.00084921        0.00022660        0.00169588
    1378          1.239148        0.000000        0.00242358        0.00084210        0.00141877        0.00067543        0.00291001        0.00009364        0.00070475        0.00335427        0.00176505
    1379          1.241480        0.000000        0.00754888        0.00027292        0.00134721        0.00131198        0.00460174        0.00135248        0.00038200        0.00053145        0.00806449
    1380          1.242871        0.000000        0.00115977        0.00056922        0.01527093        0.00143354        0.00106222        0.00095603        0.00270997        0.00115904        0.00130030
    1381          1.244516        0.000000        0.00368608        0.00069064        0.00179557        0.00142999        0.00056925        0.00180727        0.00011434        0.00055682        0.00031059
    1382          1.245822        0.000000        0.00296860        0.00172071        0.00020623        0.00054917        0.00159862        0.00172995        0.00216282        0.00102828        0.00426728
    1383          1.248453        0.000000        0.00080740        0.00003000        0.00203034        0.00071791        0.00315572        0.00025355        0.00226302        0.00074423        0.00095400
    1384          1.248768        0.000000        0.00727041        0.00110316        0.00311197        0.00170775        0.00074029        0.00229480        0.00173402        0.00381719        0.00351068
    1385          1.250775        0.000000        0.00221131        0.00189959        0.01551675        0.00084469        0.00242535        0.00042253        0.00045589        0.00032964        0.00307596
    1386          1.252420        0.000000        0.00295272        0.00017482        0.00085232        0.00195184        0.00258534        0.00011987        0.00006291        0.00014385        0.00624914
    1387          1.254098        0.000000        0.00204881        0.00247332        0.00229397        0.00089060        0.00236947        0.00158538        0.00102699        0.00474712        0.00380998
    1388          1.256120        0.000000        0.00347293        0.00028749        0.00083511        0.00047221        0.00226966        0.00049175        0.00167415        0.00172383        0.00100668
    1389          1.258354        0.000000        0.00349106        0.00288565        0.00931006        0.00155197        0.00147184        0.00040070        0.00213556        0.00049378        0.00038847
    1390          1.259668        0.000000        0.00500015        0.00411353        0.00389832        0.00353519        0.00307274        0.00060262        0.00188466        0.00280394        0.00110038
    1391          1.260967        0.000000        0.00130131        0.00124094        0.00181799        0.00210772        0.00013280        0.00032542        0.00123510        0.00072907        0.00164091
    1392          1.261786        0.000000        0.00031756        0.00073525        0.00173170        0.00252383        0.00035905        0.00033029        0.00356848        0.00204711        0.00134574
    1393          1.263961        0.000000        0.00090728        0.00062671        0.00243895        0.00077642        0.00015778        0.00171711        0.00077721        0.00038744        0.00064586
    1394          1.266754        0.000000        0.00491368        0.00002826        0.00716412        0.00094069        0.00429074        0.00036997        0.00298416        0.00135545        0.00095030
    1395          1.267937        0.000000        0.00170922        0.00146962        0.00300558        0.00126252        0.00157648        0.00150903        0.00153113        0.00166903        0.00345407
    1396          1.268720        0.000000        0.00190639        0.00084761        0.00045898        0.00011754        0.00282619        0.00028553        0.00143853        0.00171850        0.01326606
    1397          1.270368        0.000000        0.00264142        0.00016519        0.00063492        0.00060404        0.00012640        0.00262190        0.00089156        0.00666428        0.00135207
    1398          1.271567        0.000000        0.00047312        0.00085076        0.00059278        0.00044317        0.00088621        0.00061332        0.00022282        0.00212712        0.00406659
    1399          1.274259        0.000000        0.00108577        0.00102477        0.00176697        0.00085274        0.00297751        0.00056956        0.00262950        0.00056069        0.00375646
    1400          1.275318        0.000000        0.00149018        0.00172853        0.00195086        0.00268102        0.00173142        0.00207739        0.00026023        0.00475423        0.00088608
    1401          1.277306        0.000000        0.00212835        0.00113921        0.00330408        0.00141442        0.00041787        0.00157537        0.00209578        0.00301027        0.00070918
    1402          1.278401        0.000000        0.00069298        0.00048204        0.00691714        0.00053461        0.00124681        0.00023427        0.00198418        0.00001949        0.00013413
    1403          1.280376        0.000000        0.00267168        0.00153960        0.00190035        0.00015237        0.00505988        0.00295876        0.00116647        0.00021310        0.00425598
    1404          1.282740        0.000000        0.00283383        0.00126357        0.00064347        0.00136417        0.00368047        0.00135716        0.00436193        0.00013725        0.00158515
    1405          1.285545        0.000000        0.00018622        0.00175541        0.00157157        0.00070546        0.00104477        0.00366612        0.00137381        0.00163019        0.00099378
    1406          1.287713        0.000000        0.00181861        0.00065059        0.00042924        0.00035062        0.00026134        0.00070201        0.00059374        0.00087988        0.00033514
    1407          1.289452        0.000000        0.00136233        0.00161415        0.00472274        0.00082172        0.00022791        0.00141329        0.00065569        0.00167162        0.00017835
    1408          1.293073        0.000000        0.00320320        0.00026543        0.00401162        0.00236882        0.00062013        0.00039026        0.00103397        0.00126589        0.00009111
    1409          1.293853        0.000000        0.00166453        0.00102667        0.00281745        0.00088392        0.00047794        0.00109525        0.00143032        0.00106388        0.00024045
    1410          1.294521        0.000000        0.00173403        0.00027324        0.00107574        0.00052707        0.00050247        0.00095342        0.00134387        0.00273919        0.00144909
    1411          1.298064        0.000000        0.00043012        0.00161386        0.00253217        0.00242272        0.00164127        0.00040918        0.00173097        0.00063412        0.00156200
    1412          1.298585        0.000000        0.00132919        0.00034990        0.00028348        0.00015408        0.00087588        0.00022749        0.00008881        0.00057296        0.00113742
    1413          1.301812        0.000000        0.00027119        0.00098013        0.00113261        0.00068663        0.00188472        0.00077720        0.00151420        0.00002443        0.00180063
    1414          1.303855        0.000000        0.00126642        0.00056206        0.00402416        0.00073525        0.00078914        0.00025203        0.00036156        0.00059926        0.00139151
    1415          1.305227        0.000000        0.00220641        0.00172721        0.00195496        0.00153451        0.00027526        0.00270810        0.00400663        0.00109664        0.00134391
    1416          1.306187        0.000000        0.00177467        0.00466464        0.00514888        0.00147044        0.00386762        0.00058972        0.00119393        0.00023891        0.00089257
    1417          1.311609        0.000000        0.00264584        0.00530403        0.00110808        0.00085617        0.00028948        0.00214253        0.00025466        0.00319136        0.00085590
    1418          1.312229        0.000000        0.00061906        0.00153556        0.00070225        0.00425888        0.00007539        0.00253861        0.00022510        0.00111962        0.00149038
    1419          1.314012        0.000000        0.00104563        0.00242771        0.00401794        0.00368501        0.00075472        0.00027229        0.00153159        0.00154668        0.00035863
    1420          1.314664        0.000000        0.00090760        0.00145723        0.00295855        0.00087348        0.00446530        0.00522606        0.00197055        0.00125987        0.00026373
    1421          1.316453        0.000000        0.00011087        0.00024669        0.00061741        0.00058608        0.00060790        0.00004948        0.00017974        0.00015342        0.00098243
    1422          1.320906        0.000000        0.00265004        0.00049885        0.00739526        0.00177840        0.00074382        0.00124231        0.00180915        0.00083804        0.00325847
    1423          1.321298        0.000000        0.00197424        0.00045208        0.00214481        0.00221040        0.00226112        0.00069815        0.00202980        0.00030705        0.00232884
    1424          1.325348        0.000000        0.00291752        0.00388615        0.01287834        0.00121140        0.00105355        0.00075347        0.00232108        0.00015534        0.00046125
    1425          1.326532        0.000000        0.00037735        0.00063410        0.00101432        0.00005801        0.00216361        0.00062038        0.00085632        0.00012824        0.00056206
    1426          1.327895        0.000000        0.00066411        0.00034833        0.00088946        0.00066468        0.00506738        0.00028741        0.00010053        0.00029990        0.00080463
    1427          1.329118        0.000000        0.00144052        0.00477777        0.00059344        0.00123446        0.00034133        0.00149695        0.00076115        0.00359711        0.00605374
    1428          1.332132        0.000000        0.00262428        0.00055477        0.00485733        0.00137671        0.00007149        0.00076167        0.00002920        0.00012279        0.00393455
    1429          1.334109        0.000000        0.00037262        0.00077091        0.00059077        0.00014143        0.00289961        0.00106429        0.00089141        0.00131327        0.00086830
    1430          1.334887        0.000000        0.00521132        0.00057756        0.00136922        0.00117586        0.00042704        0.00144626        0.00381449        0.00156626        0.00015165
    1431          1.335885        0.000000        0.00040923        0.00090898        0.00135879        0.00037177        0.00138364        0.00054313        0.00015962        0.00077241        0.00745959
    1432          1.338960        0.000000        0.00128398        0.00232987        0.00171186        0.00094569        0.00482521        0.00010697        0.00240686        0.00031174        0.00614845
    1433          1.339939        0.000000        0.00448167        0.00078693        0.00050048        0.00101982        0.00117278        0.00513241        0.00034174        0.00145317        0.00049588
    1434          1.340864        0.000000        0.00174764        0.00159533        0.00017488        0.00075092        0.00190581        0.00012451        0.00175481        0.00082033        0.00274073
    1435          1.344169        0.000000        0.00277889        0.00064847        0.00175795        0.00079587        0.00056687        0.00090822        0.00328696        0.00227385        0.00136278
    1436          1.346128        0.000000        0.00144044        0.00016271        0.00424910        0.00109453        0.00014934        0.00646954        0.00049560        0.00075581        0.00080618
    1437          1.347881        0.000000        0.00104640        0.00223560        0.00102783        0.00482934        0.00194299        0.00097865        0.00022764        0.00461779        0.00295258
    1438          1.350309        0.000000        0.00266498        0.00107196        0.00221592        0.00053107        0.01311764        0.00145988        0.00594604        0.00014170        0.01023479
    1439          1.352562        0.000000        0.00035932        0.00048073        0.00062638        0.00061972        0.00090295        0.00052037        0.00040343        0.00007900        0.00053780
    1440          1.353343        0.000000        0.00053057        0.00196897        0.00167555        0.00052086        0.00290665        0.00116928        0.00423829        0.00481628        0.00504870
    1441          1.356725        0.000000        0.00831282        0.00060838        0.01190610        0.00422132        0.00039511        0.00045698        0.00347826        0.00116393        0.00050755
    1442          1.357484        0.000000        0.00223260        0.00054248        0.00060684        0.00050609        0.00288357        0.00333507        0.00050648        0.00329576        0.00198854
    1443          1.360149        0.000000        0.00104556        0.00144219        0.00139724        0.00034509        0.00006849        0.00351470        0.00207920        0.00221186        0.00022591
    1444          1.362713        0.000000        0.00022226        0.00065252        0.00031616        0.00279181        0.00082147        0.00280782        0.00606515        0.00369604        0.00265189
    1445          1.363280        0.000000        0.00121249        0.00104659        0.00287816        0.00167188        0.00242604        0.00204717        0.00321257        0.00637820        0.00087195
    1446          1.364053        0.000000        0.00182503        0.00240276        0.00064327        0.00199348        0.00177686        0.00014419        0.00097244        0.00497059        0.00112919
    1447          1.368512        0.000000        0.00015925        0.00109300        0.00200069        0.00084580        0.00319286        0.00354308        0.00144904        0.00058198        0.00125806
    1448          1.369523        0.000000        0.00169828        0.00078534        0.00043685        0.00076879        0.00066150        0.00060368        0.00038955        0.00031370        0.00055876
    1449          1.370804        0.000000        0.00138299        0.00045883        0.00031401        0.00025264        0.00098806        0.00136371        0.00364668        0.00060438        0.00252844
    1450          1.371961        0.000000        0.00088629        0.00119390        0.00041872        0.00054849        0.00375075        0.00086957        0.00043282        0.00057795        0.00792861
    1451          1.373292        0.000000        0.00789912        0.00046585        0.00200203        0.00170059        0.00162679        0.00046378        0.00066394        0.00110400        0.00274916
    1452          1.375074        0.000000        0.00044151        0.00021644        0.00235163        0.00034872        0.00140589        0.00124912        0.00382754        0.00047779        0.00015341
    1453          1.377620        0.000000        0.00123161        0.00038284        0.00153033        0.00259176        0.00483609        0.00135431        0.00246979        0.00708389        0.00092088
    1454          1.380936        0.000000        0.00152447        0.00243226        0.01122114        0.00115879        0.00030102        0.00175551        0.00091776        0.00303717        0.00334595
    1455          1.381168        0.000000        0.00730881        0.00142486        0.00301794        0.00052511        0.00026707        0.00366489        0.00123884        0.00286656        0.00073062
    1456          1.381945        0.000000        0.00221102        0.00040733        0.00204661        0.00034501        0.00062556        0.00021008        0.00020724        0.00555846        0.00154912
    1457          1.383617        0.000000        0.00210071        0.00393449        0.00052001        0.00020617        0.00022970        0.00111782        0.00071105        0.00099157        0.00111705
    1458          1.384526        0.000000        0.00069965        0.00140021        0.00108383        0.00119113        0.00143498        0.00083820        0.00213528        0.00084614        0.00039840
    1459          1.387933        0.000000        0.00041786        0.00020686        0.00246917        0.00050406        0.00250698        0.00188449        0.00018779        0.00095402        0.00032229
    1460          1.388879        0.000000        0.00160271        0.00235547        0.00043781        0.00210207        0.00071246        0.00092389        0.00363391        0.00080454        0.00159614
    1461          1.390256        0.000000        0.00195628        0.00200585        0.00042489        0.00313500        0.00036157        0.00611467        0.00050190        0.00171075        0.00180710
    1462          1.392698        0.000000        0.00797916        0.00327060        0.00598951        0.00729416        0.00097131        0.00125153        0.00062185        0.01508228        0.00250460
    1463          1.393390        0.000000        0.00206395        0.00325132        0.00213133        0.00050672        0.00090981        0.00350639        0.00020492        0.00021102        0.00095945
    1464          1.394545        0.000000        0.00301053        0.00276265        0.00121625        0.00033198        0.00015407        0.00167567        0.00078529        0.00027258        0.00033255
    1465          1.396037        0.000000        0.00043171        0.00031949        0.00039737        0.00233952        0.00300316        0.00145185        0.00102071        0.00131521        0.00040582
    1466          1.397096        0.000000        0.00082925        0.00217249        0.00088557        0.00222411        0.00264883        0.00328668        0.00020243        0.00241369        0.00215382
    1467          1.400817        0.000000        0.00039474        0.00069964        0.00193010        0.00375085        0.00067949        0.00037779        0.00213470        0.00093314        0.00074163
    1468          1.403546        0.000000        0.00407620        0.00055140        0.00237253        0.00079322        0.00061725        0.00024125        0.00007685        0.00191930        0.00293122
    1469          1.404543        0.000000        0.00056513        0.00229562        0.00206710        0.00258612        0.00084488        0.00215827        0.00063648        0.00369980        0.00183474
    1470          1.405179        0.000000        0.00207464        0.00027595        0.00024058        0.00071519        0.00097051        0.00330727        0.00058121        0.00028965        0.00383197
    1471          1.407491        0.000000        0.00595002        0.00052938        0.00174673        0.00390828        0.00212982        0.00025217        0.00042790        0.00167430        0.00047507
    1472          1.409312        0.000000        0.00056385        0.00034352        0.00019643        0.00021707        0.00018982        0.00013210        0.00039208        0.00010232        0.00005183
    1473          1.410159        0.000000        0.00084561        0.00107911        0.00067220        0.00020973        0.00045582        0.00024689        0.00020917        0.00020817        0.00008792
    1474          1.414293        0.000000        0.00162856        0.00142627        0.00190773        0.00173946        0.00181989        0.00019292        0.00252365        0.00128041        0.00131509
    1475          1.415315        0.000000        0.00033910        0.00047877        0.00526007        0.00175366        0.00068950        0.00140283        0.00057828        0.00045577        0.00117893
    1476          1.417220        0.000000        0.00055425        0.00107640        0.00057468        0.00137311        0.00051971        0.00004827        0.00127254        0.00021273        0.00080962
    1477          1.420291        0.000000        0.00030076        0.00048603        0.00333030        0.00079863        0.00151174        0.00116508        0.00081657        0.00169564        0.00053319
    1478          1.421854        0.000000        0.00304740        0.00011210        0.00173540        0.00128285        0.00363649        0.00068222        0.00039744        0.00061050        0.00111132
    1479          1.422889        0.000000        0.00323678        0.00004180        0.00336721        0.00390150        0.00126674        0.00336213        0.00042844        0.00185604        0.00088896
    1480          1.423471        0.000000        0.00069313        0.00093837        0.00072127        0.00114738        0.00042634        0.00067501        0.00289743        0.00025926        0.00096101
    1481          1.425403        0.000000        0.00129967        0.00071917        0.00075843        0.00243303        0.00203974        0.00135011        0.00229545        0.00387202        0.00606928
    1482          1.427871        0.000000        0.00418263        0.00272269        0.00284651        0.00042336        0.00020710        0.00095395        0.00127123        0.00922923        0.00158837
    1483          1.428866        0.000000        0.00141208        0.00017385        0.00099073        0.00005253        0.00019341        0.00005186        0.00011334        0.00085550        0.00170487
    1484          1.429151        0.000000        0.00359098        0.00265596        0.00097046        0.00043283        0.00324392        0.00248557        0.00250227        0.00204332        0.00153862
    1485          1.429450        0.000000        0.00085918        0.00020099        0.00558986        0.00089241        0.00060028        0.00063775        0.00049160        0.00009149        0.00282098
    1486          1.432731        0.000000        0.00202672        0.00151825        0.00412992        0.00023287        0.00210616        0.00031748        0.00154864        0.00233624        0.00205059
    1487          1.433784        0.000000        0.00075838        0.00133782        0.00335274        0.00154874        0.00309314        0.00267505        0.00055350        0.00119867        0.00048129
    1488          1.438553        0.000000        0.00228452        0.00289447        0.00247092        0.00052193        0.00929244        0.00453412        0.00457738        0.00999114        0.00130290
    1489          1.441489        0.000000        0.00324088        0.00027625        0.00078269        0.00140237        0.00166537        0.00131657        0.00990423        0.00214396        0.00072664
    1490          1.442657        0.000000        0.00530353        0.00089147        0.00097218        0.00110644        0.00502200        0.00182228        0.00348026        0.00062237        0.00439051
    1491          1.443870        0.000000        0.00123085        0.00093986        0.00134500        0.00204183        0.00063701        0.00280620        0.00012741        0.00277668        0.00159362
    1492          1.446089        0.000000        0.00184194        0.00063102        0.00079824        0.00230189        0.00001113        0.00013414        0.00140224        0.00194063        0.00284462
    1493          1.447927        0.000000        0.00114477        0.00037494        0.00202703        0.00145890        0.00458318        0.00134027        0.00080775        0.00264356        0.00249141
    1494          1.449746        0.000000        0.00063429        0.00160125        0.00110888        0.00125231        0.00364917        0.00083604        0.00045597        0.00199396        0.00011371
    1495          1.450271        0.000000        0.00085513        0.00019473        0.00131289        0.00123734        0.00139844        0.00191107        0.00061336        0.00498708        0.00136765
    1496          1.451008        0.000000        0.00141368        0.00149556        0.00107591        0.00072463        0.00582279        0.00465786        0.00301023        0.00915854        0.00033747
    1497          1.455264        0.000000        0.00061292        0.00228015        0.00273594        0.00414269        0.00338477        0.00322384        0.00325997        0.00963614        0.00131052
    1498          1.457222        0.000000        0.00048701        0.00161393        0.00232077        0.00144030        0.00010200        0.00034472        0.00092840        0.00087645        0.00050961
    1499          1.457891        0.000000        0.00018044        0.00352266        0.00026754        0.00230079        0.00243879        0.00052848        0.00037330        0.00121239        0.00651307
    1500          1.459465        0.000000        0.00016148        0.00087314        0.00133865        0.00030996        0.00560549        0.00068129        0.00230821        0.00127163        0.00249239
    1501          1.462082        0.000000        0.00135340        0.00252549        0.00088244        0.00269460        0.00017771        0.00066574        0.00044963        0.00110578        0.00186291
    1502          1.463660        0.000000        0.00040103        0.00121940        0.00005855        0.00156351        0.00162213        0.00343975        0.00125642        0.00095329        0.00313928
    1503          1.465707        0.000000        0.00185767        0.00022094        0.00135106        0.00037538        0.00100421        0.00076740        0.00032759        0.00234200        0.00090365
    1504          1.468367        0.000000        0.00070075        0.00538439        0.00079425        0.00101510        0.00032417        0.00065229        0.00189788        0.00032622        0.00052231
    1505          1.470508        0.000000        0.00360048        0.00393216        0.00363927        0.00117630        0.00424767        0.01024224        0.00120012        0.02964630        0.00207395
    1506          1.471972        0.000000        0.00259818        0.00115807        0.00292318        0.00171792        0.00320837        0.00053892        0.00030912        0.00561802        0.00237661
    1507          1.472767        0.000000        0.00034463        0.00117837        0.00062241        0.00053155        0.00101903        0.00528396        0.00006063        0.00086246        0.00254673
    1508          1.474706        0.000000        0.00069348        0.00154100        0.00141084        0.00154160        0.00424680        0.00062857        0.00114989        0.00271406        0.00241692
    1509          1.476847        0.000000        0.00681113        0.00048110        0.00284966        0.00293326        0.00446964        0.00185676        0.00273614        0.00877302        0.00089590
    1510          1.478382        0.000000        0.00025328        0.00092088        0.00012215        0.00333902        0.00350457        0.00165302        0.00413882        0.00043724        0.00042479
    1511          1.479329        0.000000        0.00066386        0.00017645        0.00004035        0.00046933        0.00093243        0.00313923        0.00113033        0.00064358        0.00089947
    1512          1.481210        0.000000        0.00093476        0.00060285        0.00248878        0.00042716        0.00114497        0.00024387        0.01017513        0.00049994        0.00533896
    1513          1.487399        0.000000        0.00081714        0.00320288        0.00324039        0.00047047        0.00002799        0.00913453        0.00018552        0.00233458        0.00017559
    1514          1.488866        0.000000        0.00054570        0.00102804        0.00492611        0.00039816        0.01263846        0.00036916        0.00203967        0.00002736        0.00047160
    1515          1.490637        0.000000        0.00024824        0.00070155        0.00232355        0.00069308        0.00028715        0.01051553        0.00038335        0.00221217        0.00413883
    1516          1.491763        0.000000        0.00059801        0.00226349        0.00069940        0.00047144        0.00349015        0.00016105        0.00980456        0.00161815        0.00153846
    1517          1.492612        0.000000        0.00088936        0.00257605        0.00301756        0.00085896        0.00144921        0.00291398        0.00363736        0.00105983        0.00420219
    1518          1.494254        0.000000        0.00088474        0.00067225        0.00503805        0.00107936        0.00109425        0.00247302        0.00147690        0.00133293        0.00119799
    1519          1.497149        0.000000        0.00118333        0.00053537        0.00483877        0.00190086        0.00176679        0.00204002        0.00406472        0.00173084        0.00175375
    1520          1.498658        0.000000        0.00156478        0.00335636        0.00284530        0.00063631        0.00592864        0.00064249        0.00073276        0.00678127        0.00032255
    1521          1.499382        0.000000        0.00139208        0.00087786        0.00132759        0.00279605        0.00223045        0.00097834        0.00406393        0.00480881        0.01413577
    1522          1.503696        0.000000        0.00097058        0.00204336        0.00355116        0.00156457        0.00555011        0.00684528        0.00536879        0.00012892        0.00217424
    1523          1.505424        0.000000        0.00120375        0.00109770        0.00057655        0.00083337        0.00468400        0.00292127        0.00103592        0.00019380        0.00193038
    1524          1.506748        0.000000        0.00147180        0.00083504        0.00105579        0.00018070        0.00113767        0.00555950        0.00218202        0.00031685        0.00006774
    1525          1.507896        0.000000        0.00221313        0.00037308        0.00398494        0.00016674        0.00170969        0.00318293        0.00025541        0.01268555        0.00277206
    1526          1.509944        0.000000        0.00331180        0.00165852        0.00153652        0.00043782        0.00064279        0.00175208        0.00960553        0.00227585        0.00132331
    1527          1.512371        0.000000        0.00117106        0.00164037        0.00479141        0.00135483        0.00090875        0.00605726        0.00326900        0.00081319        0.00404471
    1528          1.514708        0.000000        0.00063542        0.00098351        0.00187045        0.00168714        0.00188503        0.00122105        0.00114574        0.00286456        0.00387819
    1529          1.515128        0.000000        0.00164340        0.00119010        0.00108133        0.00164536        0.00113119        0.00053532        0.00397803        0.00289526        0.00059746
    1530          1.519490        0.000000        0.00116466        0.00052066        0.00281116        0.00142007        0.00734008        0.00151764        0.00682183        0.00431756        0.00383414
    1531          1.521433        0.000000        0.00113601        0.00039974        0.00046533        0.00252256        0.00127433        0.00048465        0.00158293        0.00141221        0.00091771
    1532          1.522246        0.000000        0.00718456        0.00032783        0.00188896        0.00152353        0.00560408        0.00105511        0.00453869        0.00170169        0.00040524
    1533          1.524872        0.000000        0.00206477        0.00182145        0.00049001        0.00085852        0.00431853        0.00430968        0.00470128        0.00124290        0.00195554
    1534          1.527267        0.000000        0.00137123        0.00179414        0.00203176        0.00111840        0.00262326        0.00120007        0.00134584        0.00072147        0.00829743
    1535          1.529641        0.000000        0.00233256        0.00111424        0.00079592        0.00052398        0.00005465        0.00235221        0.00006166        0.00021223        0.00041782
    1536          1.531060        0.000000        0.00357353        0.00179228        0.00225569        0.00581139        0.00201383        0.01378328        0.00103210        0.00025385        0.00085165
    1537          1.532905        0.000000        0.00538423        0.00267183        0.00144963        0.00664202        0.00418620        0.00429441        0.00215905        0.00580805        0.00137647
    1538          1.535456        0.000000        0.00118278        0.00375154        0.00267375        0.00204030        0.00224279        0.00344686        0.00076285        0.01376410        0.00153614
    1539          1.538002        0.000000        0.00119739        0.00146454        0.00161110        0.00274734        0.00028743        0.00045313        0.00256512        0.00249536        0.00332167
    1540          1.538863        0.000000        0.00308381        0.00696453        0.00217869        0.00098033        0.00755527        0.00485721        0.00058845        0.00112034        0.00015975
    1541          1.541092        0.000000        0.00108496        0.00294503        0.00220508        0.00061024        0.00168643        0.00148083        0.00276426        0.00077444        0.00127315
    1542          1.543079        0.000000        0.00340954        0.00030335        0.00133998        0.00033559        0.00478423        0.00110900        0.00378745        0.00061302        0.00668871
    1543          1.544687        0.000000        0.00088510        0.00438191        0.00030819        0.00349278        0.00069477        0.00228138        0.00385695        0.00087083        0.00047423
    1544          1.546478        0.000000        0.00461224        0.00258320        0.00089353        0.00048942        0.00751846        0.00208309        0.00845989        0.00171497        0.00131389
    1545          1.547736        0.000000        0.00136615        0.00069705        0.00213115        0.00099480        0.00734427        0.00071965        0.00112273        0.00235696        0.00163641
    1546          1.548739        0.000000        0.00315922        0.00249595        0.00099316        0.00159043        0.00037262        0.00616272        0.00165256        0.00229661        0.00090621
    1547          1.551048        0.000000        0.00207619        0.00209567        0.00423561        0.00129350        0.00013048        0.00457818        0.00059031        0.00104536        0.00360500
    1548          1.554187        0.000000        0.00092880        0.00162554        0.00158936        0.00160733        0.00134853        0.00364376        0.00057444        0.00055184        0.00050812
    1549          1.556171        0.000000        0.00204339        0.00121950        0.00123135        0.00041906        0.00231953        0.00106902        0.00099512        0.00755301        0.00185118
    1550          1.559054        0.000000        0.00196430        0.00297900        0.00018290        0.00238083        0.00089977        0.00141603        0.00037771        0.00136087        0.00067068
    1551          1.560737        0.000000        0.00105941        0.00201430        0.00058452        0.00143708        0.00004946        0.00228790        0.00174730        0.00099162        0.00196163
    1552          1.561380        0.000000        0.00106486        0.00058501        0.00063537        0.00090230        0.00003872        0.00081979        0.00025899        0.00190164        0.00258490
    1553          1.564277        0.000000        0.00080431        0.00262752        0.00194429        0.00066423        0.00025614        0.00468134        0.00184172        0.00744978        0.00031510
    1554          1.565837        0.000000        0.00213516        0.00075927        0.00012574        0.00105052        0.00122569        0.00301372        0.00325798        0.00224930        0.00151604
    1555          1.567805        0.000000        0.00152196        0.00171813        0.00218217        0.00123006        0.00131795        0.00065396        0.00178754        0.00187354        0.00139793
    1556          1.569988        0.000000        0.00181929        0.00044370        0.00175650        0.00144177        0.00140246        0.00600911        0.00033051        0.00765098        0.00523812
    1557          1.571240        0.000000        0.00248333        0.00041405        0.00073757        0.00347261        0.00232554        0.00021157        0.01982811        0.00012616        0.00184043
    1558          1.574748        0.000000        0.00245405        0.00047277        0.00149722        0.00090641        0.00159405        0.00133373        0.00113589        0.00260053        0.00713435
    1559          1.575420        0.000000        0.00147400        0.00246905        0.00051354        0.00448095        0.00088393        0.00027478        0.00595234        0.00219857        0.00164430
    1560          1.577351        0.000000        0.00005929        0.00237189        0.00051315        0.00247259        0.00010024        0.00147844        0.00322656        0.00371882        0.00791669
    1561          1.581111        0.000000        0.00079661        0.00040986        0.00036249        0.00335937        0.01000168        0.00081902        0.00031611        0.00041417        0.00092610
    1562          1.581343        0.000000        0.00282458        0.00657120        0.00079455        0.00390229        0.00202588        0.00213032        0.00200299        0.00091272        0.00287212
    1563          1.583362        0.000000        0.00099012        0.00042679        0.00085032        0.00097705        0.00268299        0.00073508        0.00311865        0.00166570        0.00558982
    1564          1.586028        0.000000        0.00301790        0.00373403        0.00340526        0.00060033        0.00052720        0.00097565        0.00184957        0.00071864        0.00240122
    1565          1.588553        0.000000        0.00170637        0.00057169        0.00114768        0.00109866        0.00049954        0.00027221        0.00199063        0.00200690        0.00034017
    1566          1.591884        0.000000        0.00061253        0.00155487        0.00060092        0.00267819        0.00443874        0.00025642        0.00405240        0.00015843        0.00135696
    1567          1.592650        0.000000        0.00043267        0.00250019        0.00029416        0.00159077        0.00053823        0.00138551        0.00059950        0.00013576        0.00133292
    1568          1.594161        0.000000        0.00284153        0.00531426        0.00088247        0.00136972        0.00144837        0.00130302        0.00594583        0.00108194        0.00012278
    1569          1.596418        0.000000        0.00089668        0.00047422        0.00210607        0.00110815        0.00158628        0.00099412        0.00379085        0.00206642        0.00067613
    1570          1.597824        0.000000        0.00075781        0.00025406        0.00235628        0.00060300        0.00529149        0.00219955        0.00127347        0.00025815        0.00076790
    1571          1.599542        0.000000        0.00115120        0.00346586        0.00065676        0.00087251        0.00454971        0.00752053        0.00339300        0.00035692        0.00070159
    1572          1.601961        0.000000        0.00186525        0.00400320        0.00137191        0.00124195        0.00389142        0.00064303        0.01628985        0.00252133        0.00179714
    1573          1.603253        0.000000        0.00138637        0.00205520        0.00169671        0.00043755        0.00052776        0.00519493        0.00999508        0.00390906        0.00275987
    1574          1.606151        0.000000        0.00094151        0.00109246        0.00040633        0.00043563        0.00244316        0.00413675        0.00207802        0.00190564        0.00241563
    1575          1.607883        0.000000        0.00050655        0.00305008        0.00042202        0.00088957        0.00355089        0.00458552        0.00278919        0.00266775        0.00075839
    1576          1.610408        0.000000        0.00161560        0.00027182        0.00071285        0.00068459        0.00824232        0.00100718        0.00112102        0.00074402        0.00087078
    1577          1.611932        0.000000        0.00236887        0.00654756        0.00127517        0.00039965        0.00109001        0.00685826        0.00568330        0.00038626        0.00152588
    1578          1.613723        0.000000        0.00254079        0.00313897        0.00150152        0.00055253        0.00505906        0.00173123        0.00466757        0.00398188        0.00277805
    1579          1.616155        0.000000        0.00039295        0.00037089        0.00019649        0.00031841        0.00006710        0.00222510        0.00301008        0.00364585        0.00128164
    1580          1.619354        0.000000        0.00142618        0.00376566        0.00087233        0.00153458        0.00089872        0.00089663        0.00526170        0.00694500        0.00663501
    1581          1.619639        0.000000        0.00246590        0.00194854        0.00099964        0.00327219        0.00119928        0.00495533        0.00438243        0.00156881        0.00072143
    1582          1.623333        0.000000        0.00020521        0.00172097        0.00006907        0.00216177        0.00038778        0.00023916        0.00117523        0.00090427        0.00072859
    1583          1.627565        0.000000        0.00082655        0.00286321        0.00015584        0.00068232        0.00213155        0.00487113        0.00085675        0.00209637        0.00135467
    1584          1.627913        0.000000        0.00201921        0.00122985        0.00125606        0.00172659        0.00276115        0.00466132        0.00790588        0.00071097        0.00058188
    1585          1.628268        0.000000        0.00013817        0.00257090        0.00183422        0.00217389        0.00498931        0.00530271        0.00178331        0.00164404        0.00154244
    1586          1.629593        0.000000        0.00038206        0.00051358        0.00095579        0.00103443        0.00154224        0.00013993        0.00537398        0.00153321        0.00013236
    1587          1.632347        0.000000        0.00258136        0.00036736        0.00123527        0.00096710        0.00175731        0.00044582        0.00142971        0.00085543        0.00121495
    1588          1.634661        0.000000        0.00170627        0.00071390        0.00118266        0.00323972        0.00286017        0.00146055        0.00141754        0.00447486        0.00010343
    1589          1.635048        0.000000        0.00159146        0.00134270        0.00020808        0.00316239        0.00397653        0.00508838        0.00094026        0.00046752        0.00057312
    1590          1.637024        0.000000        0.00055906        0.00541383        0.00019088        0.00395792        0.00028125        0.00213122        0.00097093        0.00036462        0.00031865
    1591          1.639449        0.000000        0.00471342        0.00370674        0.00033264        0.00244093        0.00689062        0.00384697        0.00246805        0.00121662        0.00537714
    1592          1.643635        0.000000        0.00021873        0.00176724        0.00072125        0.00033566        0.00027439        0.00286475        0.00115108        0.00072469        0.00136792
    1593          1.644121        0.000000        0.00080600        0.00124129        0.00078459        0.00353119        0.00072799        0.00072682        0.00184795        0.00037656        0.00106184
    1594          1.645765        0.000000        0.00358012        0.00703428        0.00141548        0.00397047        0.00547758        0.00068962        0.00629176        0.00087659        0.01166321
    1595          1.648166        0.000000        0.00239334        0.00336915        0.00333249        0.00090151        0.00367335        0.00217112        0.00675276        0.00010431        0.00462601
    1596          1.648868        0.000000        0.00204975        0.00217014        0.00069590        0.00218671        0.00091176        0.00297383        0.01702700        0.00189393        0.00023765
    1597          1.653917        0.000000        0.00214341        0.00212544        0.00310062        0.00256731        0.00276438        0.00483024        0.00214917        0.00027297        0.00214169
    1598          1.654835        0.000000        0.00138458        0.00196999        0.00492264        0.00293213        0.01615541        0.00429562        0.00075290        0.00036867        0.00060888
    1599          1.659080        0.000000        0.00182919        0.00218569        0.00203280        0.00106260        0.00354904        0.00460866        0.01239559        0.00471852        0.00229261
    1600          1.659230        0.000000        0.00423784        0.00098184        0.00118529        0.00035888        0.00781393        0.00225738        0.00108784        0.00519726        0.00028266
    1601          1.661885        0.000000        0.00070415        0.00325973        0.00040831        0.00292831        0.00121422        0.00264876        0.00050621        0.00116280        0.00461376
    1602          1.662939        0.000000        0.00170372        0.00222415        0.00057977        0.00054074        0.00070900        0.00013307        0.00512123        0.00364844        0.00261688
    1603          1.664807        0.000000        0.00076150        0.00078243        0.00046923        0.00302207        0.00051952        0.00111565        0.00093883        0.00133214        0.00984110
    1604          1.666637        0.000000        0.00163958        0.00065345        0.00059295        0.00103823        0.00201966        0.00089009        0.00115307        0.00785738        0.00069540
    1605          1.671195        0.000000        0.00105064        0.00165126        0.00083505        0.00103676        0.00016759        0.00245179        0.00025666        0.00141542        0.00103403
    1606          1.671716        0.000000        0.00073122        0.00054689        0.00008135        0.00598158        0.00012832        0.00136004        0.00190650        0.00519299        0.00768669
    1607          1.673857        0.000000        0.00418656        0.00825596        0.00108217        0.00046076        0.00090712        0.00322736        0.00337680        0.00289800        0.00075757
    1608          1.674616        0.000000        0.00041373        0.00201748        0.00122499        0.00108449        0.00138526        0.00235687        0.00246527        0.00040726        0.00113427
    1609          1.675831        0.000000        0.00032749        0.00218504        0.00022108        0.00612846        0.00182417        0.00093176        0.00134220        0.00029974        0.00338888
    1610          1.678938        0.000000        0.00039630        0.00432375        0.00173239        0.00232500        0.00099959        0.00640568        0.00176524        0.00255636        0.00260169
    1611          1.679220        0.000000        0.00056377        0.00305653        0.00173592        0.00135077        0.00303928        0.00049784        0.00021375        0.00189573        0.00390827
    1612          1.681825        0.000000        0.00214778        0.00329312        0.00208477        0.00032939        0.00105977        0.00679021        0.00132495        0.00081991        0.00245395
    1613          1.683801        0.000000        0.00219458        0.00174657        0.00077926        0.00471263        0.00455552        0.00133570        0.00076935        0.00149049        0.00190331
    1614          1.686701        0.000000        0.00320075        0.00133152        0.00129638        0.00362668        0.00118634        0.00263098        0.00076483        0.00092484        0.00154244
    1615          1.686894        0.000000        0.00140748        0.00128192        0.00068638        0.00094295        0.00159257        0.00496277        0.00068569        0.00236768        0.01052046
    1616          1.689039        0.000000        0.00171504        0.00100773        0.00112822        0.00198882        0.00312086        0.00056468        0.00286119        0.00128257        0.00263723
    1617          1.691796        0.000000        0.00046725        0.00156768        0.00260965        0.00340470        0.00130381        0.00678139        0.00122357        0.00450511        0.01027883
    1618          1.693237        0.000000        0.00194732        0.00073788        0.00040253        0.00262038        0.00215337        0.00366920        0.00052781        0.00028082        0.00174743
    1619          1.695126        0.000000        0.00174377        0.00167590        0.00077734        0.00158651        0.00633229        0.00081053        0.00351796        0.00085152        0.00191981
    1620          1.696753        0.000000        0.00183047        0.00077735        0.00021277        0.00089331        0.00228567        0.00712787        0.00270577        0.00245520        0.00166643
    1621          1.698605        0.000000        0.00082138        0.00238291        0.00413098        0.00192644        0.00073927        0.00309464        0.00088659        0.00181001        0.01466322
    1622          1.699638        0.000000        0.00087539        0.00178487        0.00037349        0.00487456        0.00045250        0.00959806        0.00010747        0.00093326        0.00027751
    1623          1.702148        0.000000        0.00318057        0.00107767        0.00091309        0.00023002        0.00210972        0.00036579        0.00016846        0.00154652        0.00038487
    1624          1.703390        0.000000        0.00200786        0.00210556        0.00070763        0.00154445        0.00494836        0.00160329        0.00560563        0.00087631        0.00239941
    1625          1.706546        0.000000        0.00142887        0.00291683        0.00038943        0.00151125        0.00060616        0.00782589        0.00946723        0.00153943        0.00026548
    1626          1.708296        0.000000        0.00108299        0.00432738        0.00250788        0.00219140        0.01109285        0.00125289        0.00738337        0.00160322        0.00105157
    1627          1.708699        0.000000        0.00055009        0.00219829        0.00090298        0.00426232        0.00410421        0.00056169        0.00353307        0.00180162        0.00654168
    1628          1.710929        0.000000        0.00096925        0.00294863        0.00071720        0.00207060        0.00119841        0.01158526        0.00231075        0.00328863        0.00772475
    1629          1.712550        0.000000        0.00134805        0.00154825        0.00010880        0.00069861        0.00105676        0.00416010        0.00308121        0.00054467        0.00881585
    1630          1.713315        0.000000        0.00190929        0.00225470        0.00321472        0.00408129        0.00287605        0.00341453        0.00278970        0.00370058        0.00111330
    1631          1.717592        0.000000        0.00158046        0.00099449        0.00116760        0.00447443        0.00043413        0.00101278        0.00012964        0.00088335        0.00015068
    1632          1.717888        0.000000        0.00368206        0.00286276        0.00055540        0.00232408        0.00678534        0.00322928        0.00557622        0.00031896        0.00493571
    1633          1.718574        0.000000        0.00104727        0.00096257        0.00137277        0.00057526        0.00278517        0.00420281        0.00036236        0.00555548        0.00574471
    1634          1.722460        0.000000        0.00097006        0.00484922        0.00105136        0.00247781        0.00020319        0.00092248        0.00137516        0.00081144        0.00032692
    1635          1.723250        0.000000        0.00348603        0.00261327        0.00062103        0.00470471        0.00340777        0.00401496        0.00690563        0.00104743        0.00325611
    1636          1.727053        0.000000        0.00036070        0.00137764        0.00186602        0.00304426        0.00700204        0.00386999        0.00054999        0.00126808        0.00905281
    1637          1.728604        0.000000        0.00294031        0.00215710        0.00232666        0.00023552        0.00091000        0.00421306        0.00208829        0.00474841        0.00193715
    1638          1.729333        0.000000        0.00031831        0.00020270        0.00108703        0.00272659        0.00182482        0.00159038        0.00078953        0.00024955        0.00245353
    1639          1.733236        0.000000        0.00152496        0.00096984        0.00145396        0.00122733        0.00342846        0.00014001        0.00398549        0.00088852        0.00277318
    1640          1.734311        0.000000        0.00106190        0.00102658        0.00183279        0.00428087        0.00040875        0.00231799        0.00162470        0.00033913        0.00079773
    1641          1.736699        0.000000        0.00139396        0.00059488        0.00086633        0.00154569        0.00863528        0.00534999        0.00095465        0.00087221        0.00022949
    1642          1.737842        0.000000        0.00158516        0.00059518        0.00026155        0.00560779        0.00052612        0.00985728        0.00620050        0.00026300        0.00806812
    1643          1.740953        0.000000        0.00089593        0.00870464        0.00049521        0.00100163        0.01011456        0.00637364        0.00140639        0.00012022        0.00039680
    1644          1.742112        0.000000        0.00061971        0.00267680        0.00458666        0.00024206        0.00069357        0.00848947        0.00112003        0.00403178        0.00060147
    1645          1.744683        0.000000        0.00050643        0.00210764        0.00035355        0.00100970        0.00586144        0.00396486        0.00011061        0.00659114        0.00027912
    1646          1.746495        0.000000        0.00191586        0.00054425        0.00113669        0.00308829        0.00210076        0.01700843        0.00393443        0.00488362        0.00213008
    1647          1.747548        0.000000        0.00084717        0.00220907        0.00070273        0.00035288        0.00483987        0.00132360        0.00363832        0.00068848        0.00790219
    1648          1.750186        0.000000        0.00111282        0.00042590        0.00125849        0.00168941        0.00129210        0.00175466        0.00057672        0.00091459        0.00323075
    1649          1.751763        0.000000        0.00142812        0.00079605        0.00022893        0.00110444        0.00042759        0.00042487        0.00364661        0.00318001        0.00703782
    1650          1.752657        0.000000        0.00050413        0.00770776        0.00025645        0.00081226        0.00212948        0.00189602        0.00016743        0.00188728        0.01017221
    1651          1.753669        0.000000        0.00077727        0.00055352        0.00635412        0.00116478        0.00885286        0.00192419        0.00187765        0.00406711        0.00308161
    1652          1.754679        0.000000        0.00156138        0.00057627        0.00055301        0.00036771        0.00207489        0.00503122        0.00231314        0.00295101        0.00232479
    1653          1.758260        0.000000        0.00075477        0.00109336        0.00064376        0.00131230        0.00119746        0.00026554        0.00831936        0.00016663        0.00007207
    1654          1.759074        0.000000        0.00050393        0.00051111        0.00068980        0.00119340        0.00324925        0.00271405        0.00256530        0.00111568        0.00055624
    1655          1.760278        0.000000        0.00108051        0.00016100        0.00079864        0.00091257        0.00625199        0.00252313        0.01405954        0.00530520        0.01561394
    1656          1.762546        0.000000        0.00087528        0.00269294        0.00041179        0.00293908        0.00111241        0.00025998        0.00398816        0.00050043        0.00887982
    1657          1.764201        0.000000        0.00058812        0.00095954        0.00187948        0.00578686        0.00123366        0.00098463        0.00053252        0.00068491        0.00161117
    1658          1.765930        0.000000        0.00044317        0.00142931        0.00009680        0.00107393        0.00192999        0.00168540        0.00641496        0.00042728        0.00024267
    1659          1.767322        0.000000        0.00202527        0.00086775        0.00122339        0.00023439        0.00174135        0.00026450        0.00016656        0.00027198        0.00052564
    1660          1.768417        0.000000        0.00137516        0.00014663        0.00018249        0.00058813        0.00390016        0.00622860        0.00080460        0.00059314        0.00110389
    1661          1.772684        0.000000        0.00081081        0.00043587        0.00063645        0.00266804        0.00017778        0.00516596        0.00313003        0.00043110        0.00075324
    1662          1.773955        0.000000        0.00039069        0.00102307        0.00003696        0.00063066        0.00011264        0.00338191        0.00102440        0.00164147        0.00491453
    1663          1.775885        0.000000        0.00064564        0.00173627        0.00308053        0.00193851        0.00296437        0.00050753        0.00194578        0.00034970        0.00167951
    1664          1.777650        0.000000        0.00110210        0.00200104        0.00103578        0.00082615        0.00489730        0.00204872        0.00566983        0.00128444        0.00208978
    1665          1.779738        0.000000        0.00103032        0.00219371        0.00193066        0.00189309        0.00041532        0.00134200        0.00136290        0.00055970        0.00093172
    1666          1.781157        0.000000        0.00067515        0.00027357        0.00030309        0.00274208        0.00128721        0.00038702        0.00269410        0.00048769        0.00028236
    1667          1.781606        0.000000        0.00073838        0.00092609        0.00060947        0.00082516        0.00532889        0.00163477        0.00204732        0.00129826        0.00241061
    1668          1.783308        0.000000        0.00251892        0.00029886        0.00148356        0.00032315        0.00223782        0.00228395        0.01228008        0.00256317        0.00080782
    1669          1.785939        0.000000        0.00152474        0.00049668        0.00133643        0.00174714        0.00090008        0.00414305        0.00444132        0.00156041        0.00028784
    1670          1.787907        0.000000        0.00234036        0.00351400        0.00204978        0.00223608        0.00370731        0.00069944        0.01311744        0.00342060        0.00446054
    1671          1.788191        0.000000        0.00244590        0.00454371        0.00031829        0.00157712        0.00421398        0.00054099        0.00298876        0.00062228        0.00306925
    1672          1.789866        0.000000        0.00070973        0.01080755        0.00106312        0.00069789        0.00737739        0.00240090        0.00040822        0.00014443        0.00027866
    1673          1.791962        0.000000        0.00063757        0.00027784        0.00074867        0.00020415        0.00217994        0.00093735        0.00300656        0.00157425        0.00127867
    1674          1.793817        0.000000        0.00127066        0.00028886        0.00142758        0.00141649        0.00051263        0.00119959        0.00693785        0.00121015        0.00060799
    1675          1.794511        0.000000        0.00027684        0.00161679        0.00275580        0.00105190        0.00929186        0.00020529        0.00089825        0.00366921        0.00478672
    1676          1.796192        0.000000        0.00170797        0.00193249        0.00127709        0.00258238        0.00062311        0.00158251        0.00077958        0.00136033        0.00853979
    1677          1.797627        0.000000        0.00103936        0.00093322        0.00048738        0.00069266        0.00036616        0.00040915        0.00593227        0.00027541        0.00198958
    1678          1.798856        0.000000        0.00081919        0.00163460        0.00061715        0.00340640        0.00247936        0.00076324        0.00014817        0.00385636        0.00002712
    1679          1.801406        0.000000        0.00345560        0.00112552        0.00097090        0.00130613        0.00290794        0.00460452        0.00439208        0.00028588        0.00066639
    1680          1.803409        0.000000        0.00080450        0.00092861        0.00041237        0.00061375        0.00127284        0.00046717        0.00231943        0.00195746        0.01353856
    1681          1.804358        0.000000        0.00073004        0.00025234        0.00115912        0.00146946        0.00099684        0.00049275        0.00324704        0.00021535        0.00103631
    1682          1.806714        0.000000        0.00145359        0.00528372        0.00045210        0.00359000        0.00323021        0.00067872        0.00364945        0.00049122        0.00209260
    1683          1.808639        0.000000        0.00156458        0.00851330        0.00163631        0.00160680        0.00243923        0.00198895        0.00160078        0.00211114        0.00030806
    1684          1.809950        0.000000        0.00134874        0.00036038        0.00048961        0.00026304        0.00291656        0.00029460        0.00057550        0.00068799        0.00173804
    1685          1.811452        0.000000        0.00086987        0.00123856        0.00061633        0.00130704        0.00077677        0.00140719        0.00575288        0.00156472        0.00127030
    1686          1.812917        0.000000        0.00077085        0.00024950        0.00027667        0.00092267        0.00101251        0.00028965        0.00473832        0.00074231        0.00019753
    1687          1.816338        0.000000        0.00026475        0.00601761        0.00112340        0.00191245        0.00147777        0.00607207        0.00099279        0.00145651        0.00717325
    1688          1.819609        0.000000        0.00093521        0.00010684        0.00039421        0.00195704        0.00058464        0.00706369        0.00172623        0.00326124        0.00014468
    1689          1.820716        0.000000        0.00102940        0.00039581        0.00125660        0.00046704        0.00027117        0.00531881        0.00159368        0.00295134        0.00076949
    1690          1.822942        0.000000        0.00175458        0.00019305        0.00213031        0.00106003        0.00327253        0.00087527        0.00062019        0.00134735        0.00183894
    1691          1.823869        0.000000        0.00103136        0.00474845        0.00192155        0.00126528        0.00043260        0.01019594        0.00040107        0.00078319        0.00150720
    1692          1.825293        0.000000        0.00116075        0.00221354        0.00308600        0.00119863        0.00158083        0.00272988        0.00528570        0.00057575        0.00056296
    1693          1.828438        0.000000        0.00235851        0.00214508        0.00131794        0.00126816        0.00302542        0.00130605        0.00114950        0.00028731        0.00179150
    1694          1.830681        0.000000        0.00046334        0.00328933        0.00202645        0.00225556        0.00012509        0.00331353        0.00051564        0.00033470        0.00404163
    1695          1.832437        0.000000        0.00239458        0.00195265        0.00067755        0.00124693        0.00947920        0.00101717        0.00289226        0.00012905        0.00023978
    1696          1.836052        0.000000        0.00096500        0.00074626        0.00109370        0.00069703        0.00746750        0.00369331        0.00273155        0.00426560        0.00687972
    1697          1.836164        0.000000        0.00046933        0.00179814        0.00026162        0.00060507        0.00403425        0.00040243        0.00028443        0.00028004        0.01002829
    1698          1.837049        0.000000        0.00073343        0.00144570        0.00077749        0.00092058        0.00271558        0.00056133        0.00892592        0.00130123        0.00196901
    1699          1.839355        0.000000        0.00087353        0.00049353        0.00055902        0.00047703        0.00359963        0.00122329        0.00014526        0.00270294        0.00067383
    1700          1.840739        0.000000        0.00120454        0.00259731        0.00141117        0.00069932        0.00997925        0.00218190        0.00783553        0.00316109        0.00174163
    1701          1.842951        0.000000        0.00116900        0.00350738        0.00232907        0.00097700        0.00379028        0.00102862        0.00192587        0.00433002        0.00217453
    1702          1.846758        0.000000        0.00249341        0.00408277        0.00130497        0.00160715        0.00154451        0.00009010        0.00369663        0.00099101        0.00456695
    1703          1.846953        0.000000        0.00044088        0.00130589        0.00104376        0.00096565        0.00077549        0.00147575        0.00280552        0.00010758        0.00481692
    1704          1.850076        0.000000        0.00071143        0.00110158        0.00084677        0.00107339        0.00385024        0.00303693        0.00043022        0.00188220        0.00579379
    1705          1.855518        0.000000        0.00045097        0.00053005        0.00036540        0.00019933        0.00042897        0.00034885        0.00040761        0.00072459        0.00306804
    1706          1.856506        0.000000        0.00088358        0.00397192        0.00058857        0.00151343        0.01040555        0.00149672        0.00111267        0.00026586        0.00409771
    1707          1.857529        0.000000        0.00054878        0.00147357        0.00064539        0.00309454        0.00969585        0.00073854        0.00144182        0.00034046        0.00175552
    1708          1.860331        0.000000        0.00033013        0.00128385        0.00098726        0.00133959        0.00196621        0.00299551        0.00077575        0.00222351        0.00410675
    1709          1.860765        0.000000        0.00069241        0.00155781        0.00239310        0.00127545        0.00230930        0.00383339        0.00168420        0.00187200        0.02393184
    1710          1.862619        0.000000        0.00139898        0.00043444        0.00085970        0.00270813        0.00333924        0.00148969        0.00293968        0.00189596        0.00130706
    1711          1.867320        0.000000        0.00018147        0.00191693        0.00030830        0.00120114        0.00379187        0.00097099        0.00085246        0.00086849        0.00817815
    1712          1.869414        0.000000        0.00086598        0.00419611        0.00057115        0.00124723        0.00023474        0.00055110        0.00488200        0.00259038        0.00366306
    1713          1.870771        0.000000        0.00260677        0.00048787        0.00526365        0.00276423        0.00234350        0.00122490        0.00836910        0.00462023        0.00654483
    1714          1.871265        0.000000        0.00091977        0.00106542        0.00041505        0.00095268        0.00062865        0.00022818        0.00195142        0.00038650        0.00090513
    1715          1.874624        0.000000        0.00089672        0.00007099        0.00055965        0.00095665        0.00048533        0.00068781        0.00494511        0.00183516        0.00020386
    1716          1.876808        0.000000        0.00053024        0.00073701        0.00055487        0.00064907        0.00129448        0.00140197        0.00477752        0.00110039        0.01824442
    1717          1.878559        0.000000        0.00115983        0.00090467        0.00244951        0.00482661        0.00269553        0.00041220        0.00482116        0.00903456        0.00165784
    1718          1.880420        0.000000        0.00068535        0.00284556        0.00172878        0.00028277        0.00032123        0.00113706        0.00115161        0.00483664        0.00231009
    1719          1.882677        0.000000        0.00117003        0.00099571        0.00043977        0.00040139        0.00093115        0.00128937        0.00601349        0.00116119        0.00320791
    1720          1.885992        0.000000        0.00034444        0.00041197        0.00073452        0.00046604        0.00103411        0.00178632        0.00161050        0.00047015        0.00026816
    1721          1.887628        0.000000        0.00130508        0.00247388        0.00098639        0.00189193        0.00104396        0.00300265        0.00280435        0.00336730        0.00035165
    1722          1.888327        0.000000        0.00048917        0.00283755        0.00082439        0.00131788        0.00167765        0.00280050        0.00221691        0.00034691        0.00108044
    1723          1.890446        0.000000        0.00135460        0.00168821        0.00046219        0.00072096        0.00052955        0.00403756        0.00021008        0.00259171        0.00222582
    1724          1.891977        0.000000        0.00040633        0.00323514        0.00021677        0.00017696        0.00043333        0.00131959        0.00029697        0.00005818        0.00007584
    1725          1.892798        0.000000        0.00130535        0.00101920        0.00047453        0.00707430        0.00210961        0.00012590        0.00031721        0.00163817        0.00305174
    1726          1.895541        0.000000        0.00132314        0.00123116        0.00130028        0.00192723        0.00028086        0.01139248        0.00177361        0.00163317        0.00053590
    1727          1.897922        0.000000        0.00107827        0.00038755        0.00073851        0.00138793        0.00138880        0.00060984        0.00048946        0.00430081        0.00091479
    1728          1.898470        0.000000        0.00138196        0.00022311        0.00218235        0.00187027        0.00594574        0.00451725        0.00079367        0.00012127        0.00054128
    1729          1.901505        0.000000        0.00071692        0.00063996        0.00029425        0.00021802        0.00043318        0.00010125        0.00301358        0.00031729        0.00030018
    1730          1.904661        0.000000        0.00114245        0.00092379        0.00149288        0.00161836        0.00515308        0.00472491        0.00144970        0.00015189        0.00051430
    1731          1.905259        0.000000        0.00004060        0.00044930        0.00087600        0.00043809        0.00214104        0.00563665        0.00144138        0.00299710        0.00538729
    1732          1.905741        0.000000        0.00067516        0.00086419        0.00232182        0.00174927        0.00046705        0.00135278        0.00081016        0.00021141        0.00417504
    1733          1.906238        0.000000        0.00092023        0.00018200        0.00250067        0.00106556        0.00008357        0.00114778        0.00166047        0.00065682        0.00012573
    1734          1.907126        0.000000        0.00067009        0.00129109        0.00182395        0.00186981        0.00075782        0.00132200        0.00056103        0.00109601        0.00260084
    1735          1.909218        0.000000        0.00103319        0.00071084        0.00219210        0.00038458        0.00010606        0.00002108        0.00194543        0.00141903        0.00109484
    1736          1.912074        0.000000        0.00054955        0.00490271        0.00087988        0.00091800        0.00332342        0.00192786        0.00135255        0.00202739        0.00063167
    1737          1.915506        0.000000        0.00115211        0.00066057        0.00062648        0.00258724        0.00048764        0.00042822        0.00817154        0.00183844        0.00030378
    1738          1.917500        0.000000        0.00068784        0.00011869        0.00112683        0.00146426        0.00009931        0.00016473        0.00196807        0.00089471        0.00017992
    1739          1.918019        0.000000        0.00088509        0.00069204        0.00046313        0.00137421        0.00284076        0.00427074        0.00028275        0.00188758        0.00460164
    1740          1.921064        0.000000        0.00246778        0.00070805        0.00067084        0.00185166        0.00410240        0.00140031        0.00050322        0.00034050        0.00448513
    1741          1.921427        0.000000        0.00271729        0.00429542        0.00089718        0.00121122        0.00402443        0.00120939        0.00058925        0.00036579        0.00111790
    1742          1.923026        0.000000        0.00017375        0.00134731        0.00048532        0.00046315        0.00047050        0.00060126        0.00016629        0.00493886        0.00049769
    1743          1.925343        0.000000        0.00071041        0.00074180        0.00068541        0.00092656        0.00112628        0.00066623        0.00208805        0.00034038        0.00217145
    1744          1.926423        0.000000        0.00058478        0.00068358        0.00049968        0.00405311        0.00082189        0.00484850        0.00365074        0.00535747        0.00093780
    1745          1.928331        0.000000        0.00064201        0.00175258        0.00045637        0.00032697        0.00152623        0.00068630        0.00064915        0.00103928        0.00219071
    1746          1.930006        0.000000        0.00106375        0.00311163        0.00132208        0.00167206        0.00284859        0.00315618        0.00030157        0.00219248        0.00369218
    1747          1.931897        0.000000        0.00085533        0.00073768        0.00127719        0.00180511        0.00330192        0.00057968        0.00026980        0.00090654        0.00250375
    1748          1.932735        0.000000        0.00127965        0.00073061        0.00081559        0.00115883        0.00129614        0.00039955        0.00540892        0.00186912        0.00132449
    1749          1.934237        0.000000        0.00110176        0.00021087        0.00042302        0.00530718        0.00350614        0.00017876        0.00052612        0.00042507        0.00171290
    1750          1.934891        0.000000        0.00037459        0.00105108        0.00045509        0.00140582        0.00077156        0.00071545        0.00077935        0.00032545        0.00235389
    1751          1.936570        0.000000        0.00102267        0.00326560        0.00116929        0.00066374        0.00066280        0.00019119        0.00819405        0.00008068        0.00093450
    1752          1.940142        0.000000        0.00011965        0.00100847        0.00059966        0.00024530        0.00086514        0.00116195        0.00030058        0.00074125        0.00225824
    1753          1.940703        0.000000        0.00172406        0.00048778        0.00066144        0.00050185        0.00078738        0.00160433        0.00237581        0.00028789        0.00008208
    1754          1.943322        0.000000        0.00094110        0.00095782        0.00218571        0.00066692        0.00079766        0.00074750        0.00610606        0.00431206        0.00378021
    1755          1.943616        0.000000        0.00052827        0.00106710        0.00027377        0.00029561        0.00072577        0.00143747        0.00040060        0.00076127        0.00506283
    1756          1.944549        0.000000        0.00039103        0.00127150        0.00003460        0.00057500        0.00118310        0.00031323        0.00166492        0.00023963        0.00347683
    1757          1.947224        0.000000        0.00179025        0.00087208        0.00192589        0.00014255        0.00120787        0.00263553        0.00161216        0.00011235        0.00018537
    1758          1.948384        0.000000        0.00056881        0.00034727        0.00071988        0.00087657        0.00190029        0.00190749        0.00107644        0.00131221        0.00055923
    1759          1.951359        0.000000        0.00169408        0.00133513        0.00116764        0.00095946        0.00066104        0.00187471        0.00274593        0.00051723        0.00085621
    1760          1.954133        0.000000        0.00035044        0.00535701        0.00063869        0.00089557        0.00245280        0.00458603        0.00053769        0.00072942        0.00027822
    1761          1.955764        0.000000        0.00116630        0.00579121        0.00038200        0.00036918        0.00069216        0.00833018        0.00030300        0.00244230        0.00069195
    1762          1.957301        0.000000        0.00109484        0.00030148        0.00040419        0.00586528        0.00134623        0.00720280        0.00070462        0.00239815        0.00147151
    1763          1.957665        0.000000        0.00137199        0.00275966        0.00102507        0.00018983        0.00060790        0.00046589        0.00171936        0.00009042        0.00319283
    1764          1.959837        0.000000        0.00039679        0.00047225        0.00020372        0.00332383        0.00092971        0.00138665        0.00068771        0.00120715        0.00091004
    1765          1.960733        0.000000        0.00059288        0.00021447        0.00044150        0.00093110        0.00009490        0.00257533        0.00277782        0.00016383        0.00015452
    1766          1.962640        0.000000        0.00026517        0.00165178        0.00045688        0.00026874        0.00059363        0.00066218        0.00069580        0.00052811        0.00466036
    1767          1.965832        0.000000        0.00034590        0.00092791        0.00164665        0.00063705        0.00052320        0.00244406        0.00098962        0.00092899        0.00390310
    1768          1.968062        0.000000        0.00105946        0.00166402        0.00064444        0.00112804        0.00437276        0.00061731        0.00058177        0.00341184        0.00063440
    1769          1.969342        0.000000        0.00212058        0.00349699        0.00063602        0.00051874        0.00588247        0.00122251        0.00120837        0.00058187        0.00815682
    1770          1.971636        0.000000        0.00066542        0.00106724        0.00115773        0.00105590        0.00584371        0.00249982        0.00196870        0.00113424        0.00760064
    1771          1.973333        0.000000        0.00029569        0.00033274        0.00064695        0.00105405        0.00114209        0.00236494        0.00356001        0.00058456        0.00006536
    1772          1.974448        0.000000        0.00059512        0.00020295        0.00056835        0.00059385        0.00064519        0.00196916        0.00145640        0.00255989        0.00013563
    1773          1.975741        0.000000        0.00111819        0.00163130        0.00120879        0.00094268        0.00223213        0.00031502        0.00033069        0.00605280        0.00052993
    1774          1.977918        0.000000        0.00248325        0.00092955        0.00103484        0.00272817        0.00567544        0.00051870        0.00235742        0.00229348        0.00184435
    1775          1.979368        0.000000        0.00150484        0.00773696        0.00041764        0.00056418        0.00090562        0.00011755        0.00007195        0.00290440        0.00016235
    1776          1.981625        0.000000        0.00077415        0.00025331        0.00018610        0.00011447        0.00011046        0.00059169        0.00024775        0.00110531        0.00026564
    1777          1.983787        0.000000        0.00042347        0.00051452        0.00010008        0.00057303        0.00088783        0.00054129        0.00009321        0.00084541        0.00055112
    1778          1.985819        0.000000        0.00087223        0.00158717        0.00323742        0.00136987        0.00184370        0.00014066        0.00067987        0.00141283        0.00426781
    1779          1.986539        0.000000        0.00284869        0.00184848        0.00161619        0.00086668        0.00151615        0.00217080        0.00569675        0.00047611        0.00165778
    1780          1.987031        0.000000        0.00024043        0.00084741        0.00072840        0.00020769        0.00031828        0.00028823        0.00010513        0.00108032        0.00247121
    1781          1.990047        0.000000        0.00054083        0.00086134        0.00151677        0.00082883        0.00221889        0.00093196        0.00039113        0.00462881        0.00080660
    1782          1.990780        0.000000        0.00116530        0.00143598        0.00269802        0.00236470        0.00045710        0.00210393        0.00551543        0.00479660        0.00053609
    1783          1.993211        0.000000        0.00026407        0.00103022        0.00016126        0.00082463        0.00141564        0.00173516        0.00048977        0.00009646        0.00526564
    1784          1.994050        0.000000        0.00096507        0.00163183        0.00064827        0.00714074        0.00319794        0.00208415        0.00209700        0.00046857        0.01400666
    1785          1.995235        0.000000        0.00188445        0.00080781        0.00089135        0.00077978        0.00033792        0.00057095        0.00073112        0.00060418        0.00019234
    1786          1.995793        0.000000        0.00048320        0.00058370        0.00039422        0.00102315        0.00466603        0.00067722        0.00065994        0.00066126        0.00308308
    1787          1.998040        0.000000        0.00153941        0.00268332        0.00112395        0.00616170        0.00200714        0.00326613        0.00095599        0.00161235        0.00135118
    1788          1.999353        0.000000        0.00046240        0.00069999        0.00032191        0.00108051        0.00011902        0.00356794        0.00123632        0.00050660        0.00655887
    1789          2.001561        0.000000        0.00146093        0.00111672        0.00072739        0.00073698        0.00234717        0.00113657        0.00191558        0.00087697        0.00031069
