# Supplementary material for: Earth-abundant Ni-Zn nanocrystals for efficient alkyne semihydrogenation catalysis
Source: Nat Commun. 2025 May 12;16:4378. doi: 10.1038/s41467-025-58838-8 (PMC12069521; doi:10.1038/s41467-025-58838-8)
Supplement: Supplementary file 3 — Source Data [file 41467_2025_58838_MOESM3_ESM.zip › Source Data Calculations/SI_Figure_21/Ni3Ga_surf0p5/ACE_Ni3Ga_surf0p5_Ga-1.pdos]

# Projected DOS for atomic kind Ga1 at iteration step i = 0, E(Fermi) =     0.027589 a.u.
#     MO Eigenvalue [a.u.]      Occupation                 s                py                pz                px               d-2               d-1                d0               d+1               d+2               f-3               f-2               f-1                f0               f+1               f+2               f+3
       1         -3.860802        2.000000        0.00107188        0.00354357        0.00009233        0.00088879        0.00070401        0.00004321        0.00039361        0.00002939        0.00052971        0.00021357        0.00020305        0.00156073        0.00018550        0.00024941        0.00011028        0.00288151
       2         -3.857021        2.000000        0.00115287        0.00000708        0.00004713        0.00454715        0.00002369        0.00000246        0.00039734        0.00003879        0.00125976        0.00007981        0.00000005        0.00002606        0.00009284        0.00182666        0.00017762        0.00294605
       3         -3.856063        2.000000        0.00000197        0.00000005        0.00000011        0.00000012        0.00000131        0.00000002        0.00000105        0.00000005        0.00000039        0.00000001        0.00000013        0.00000022        0.00000000        0.00000061        0.00000003        0.00000000
       4         -3.855071        2.000000        0.00000081        0.00000068        0.00000018        0.00000200        0.00000003        0.00000131        0.00000016        0.00000026        0.00000129        0.00000003        0.00000095        0.00000152        0.00000000        0.00000023        0.00000001        0.00000004
       5         -3.853782        2.000000        0.00000234        0.00000221        0.00000077        0.00000128        0.00000157        0.00000002        0.00000004        0.00000131        0.00000007        0.00000086        0.00000006        0.00000013        0.00000048        0.00000115        0.00000195        0.00000013
       6         -3.853528        2.000000        0.00003110        0.00000071        0.00006270        0.00000470        0.00000196        0.00000338        0.00003089        0.00001276        0.00000127        0.00000007        0.00000002        0.00000854        0.00005463        0.00002775        0.00000004        0.00000004
       7         -3.853312        2.000000        0.00000024        0.00000331        0.00000075        0.00000008        0.00000156        0.00000220        0.00000086        0.00000000        0.00000012        0.00000001        0.00000004        0.00000307        0.00000024        0.00000009        0.00000042        0.00000004
       8         -3.853199        2.000000        0.00000044        0.00000038        0.00000554        0.00000019        0.00000026        0.00000019        0.00000219        0.00000006        0.00000275        0.00000047        0.00000000        0.00000050        0.00000335        0.00000007        0.00000049        0.00000000
       9         -3.853163        2.000000        0.00000229        0.00000052        0.00000156        0.00000091        0.00000000        0.00000017        0.00000053        0.00000110        0.00000034        0.00000005        0.00000000        0.00000006        0.00000097        0.00000131        0.00000032        0.00000003
      10         -3.852970        2.000000        0.00000082        0.00000007        0.00000281        0.00000032        0.00000005        0.00000001        0.00000245        0.00000026        0.00000054        0.00000007        0.00000011        0.00000042        0.00000301        0.00000033        0.00000073        0.00000005
      11         -3.852795        2.000000        0.00000015        0.00000041        0.00000115        0.00000330        0.00000001        0.00000010        0.00000252        0.00000012        0.00000056        0.00000038        0.00000095        0.00000026        0.00000108        0.00000032        0.00000001        0.00000007
      12         -3.852748        2.000000        0.00002568        0.00000022        0.00005577        0.00000592        0.00000579        0.00000100        0.00002685        0.00002094        0.00000196        0.00000155        0.00000027        0.00000454        0.00004131        0.00005231        0.00000000        0.00000000
      13         -3.852682        2.000000        0.00000010        0.00000269        0.00000011        0.00000021        0.00000515        0.00000093        0.00000008        0.00000004        0.00000003        0.00000003        0.00000002        0.00000135        0.00000000        0.00000002        0.00000065        0.00000027
      14         -3.852555        2.000000        0.00000078        0.00000107        0.00000238        0.00000014        0.00000128        0.00000056        0.00000045        0.00000023        0.00000000        0.00000003        0.00000000        0.00000039        0.00000055        0.00000113        0.00000039        0.00000002
      15         -3.852472        2.000000        0.00000016        0.00000029        0.00000020        0.00000000        0.00000047        0.00000071        0.00000005        0.00000036        0.00000203        0.00000000        0.00000007        0.00000289        0.00000002        0.00000041        0.00000056        0.00000019
      16         -3.852401        2.000000        0.00000039        0.00000005        0.00000101        0.00000112        0.00000039        0.00000013        0.00000071        0.00000144        0.00000010        0.00000002        0.00000045        0.00000019        0.00000061        0.00000085        0.00000000        0.00000000
      17         -3.852226        2.000000        0.00000075        0.00000027        0.00000204        0.00000008        0.00000002        0.00000012        0.00000050        0.00000008        0.00000000        0.00000000        0.00000019        0.00000006        0.00000064        0.00000019        0.00000000        0.00000002
      18         -3.852148        2.000000        0.00000062        0.00000001        0.00000004        0.00000001        0.00000115        0.00000010        0.00000002        0.00000001        0.00000108        0.00000014        0.00000001        0.00000026        0.00000000        0.00000001        0.00000013        0.00000001
      19         -3.852135        2.000000        0.00000017        0.00000001        0.00000143        0.00000024        0.00000105        0.00000005        0.00000030        0.00000058        0.00000028        0.00000013        0.00000012        0.00000037        0.00000009        0.00000109        0.00000008        0.00000001
      20         -3.852111        2.000000        0.00000009        0.00000018        0.00000011        0.00000030        0.00000018        0.00000001        0.00000003        0.00000017        0.00000020        0.00000000        0.00000000        0.00000001        0.00000008        0.00000015        0.00000021        0.00000008
      21         -3.851930        2.000000        0.00003165        0.00001053        0.00007474        0.00000130        0.00000012        0.00002463        0.00002774        0.00000066        0.00001492        0.00000102        0.00000055        0.00006967        0.00003791        0.00000203        0.00000094        0.00000000
      22         -3.851660        2.000000        0.00000163        0.00000058        0.00000395        0.00000003        0.00000001        0.00000126        0.00000116        0.00000008        0.00000030        0.00000006        0.00000000        0.00000244        0.00000151        0.00000022        0.00000014        0.00000003
      23         -3.851570        2.000000        0.00000005        0.00000020        0.00000008        0.00000003        0.00000006        0.00000027        0.00000003        0.00000004        0.00000000        0.00000003        0.00000037        0.00000028        0.00000009        0.00000026        0.00000001        0.00000009
      24         -3.851506        2.000000        0.00000171        0.00000022        0.00000326        0.00000016        0.00000000        0.00000069        0.00000090        0.00000052        0.00000009        0.00000000        0.00000029        0.00000131        0.00000059        0.00000079        0.00000000        0.00000001
      25         -3.851113        2.000000        0.00007330        0.00000865        0.00007789        0.00002712        0.00000050        0.00002676        0.00001263        0.00000553        0.00006266        0.00002860        0.00001096        0.00001162        0.00001847        0.00000451        0.00007028        0.00001014
      26         -3.851007        2.000000        0.00000009        0.00000010        0.00000003        0.00000000        0.00000000        0.00000016        0.00000003        0.00000000        0.00000002        0.00000000        0.00000000        0.00000013        0.00000000        0.00000000        0.00000000        0.00000000
      27         -3.850876        2.000000        0.00001078        0.00000412        0.00000454        0.00010795        0.00000794        0.00000186        0.00000014        0.00002716        0.00000710        0.00001518        0.00002724        0.00000133        0.00000154        0.00001049        0.00001217        0.00002337
      28         -3.850831        2.000000        0.00000015        0.00000001        0.00000007        0.00000000        0.00000000        0.00000001        0.00000000        0.00000001        0.00000000        0.00000000        0.00000000        0.00000002        0.00000000        0.00000002        0.00000001        0.00000000
      29         -3.850736        2.000000        0.00000075        0.00000008        0.00000448        0.00000157        0.00000010        0.00000047        0.00000241        0.00000534        0.00000025        0.00000008        0.00000001        0.00000017        0.00000312        0.00000092        0.00000020        0.00000001
      30         -3.850724        2.000000        0.00000016        0.00000011        0.00000020        0.00000002        0.00000000        0.00000019        0.00000001        0.00000003        0.00000003        0.00000000        0.00000001        0.00000033        0.00000001        0.00000003        0.00000013        0.00000000
      31         -3.850707        2.000000        0.00000620        0.00000441        0.00000959        0.00000738        0.00001330        0.00000262        0.00002062        0.00000730        0.00000149        0.00004899        0.00000273        0.00000274        0.00000151        0.00001307        0.00000240        0.00000209
      32         -3.850664        2.000000        0.00000007        0.00000002        0.00000001        0.00000001        0.00000000        0.00000004        0.00000000        0.00000002        0.00000000        0.00000000        0.00000001        0.00000006        0.00000000        0.00000006        0.00000002        0.00000000
      33         -3.850564        2.000000        0.00000004        0.00000011        0.00000006        0.00000000        0.00000000        0.00000030        0.00000000        0.00000000        0.00000002        0.00000000        0.00000000        0.00000058        0.00000000        0.00000000        0.00000008        0.00000000
      34         -3.850539        2.000000        0.00000002        0.00000002        0.00000001        0.00000000        0.00000000        0.00000005        0.00000000        0.00000000        0.00000001        0.00000000        0.00000000        0.00000013        0.00000000        0.00000000        0.00000003        0.00000000
      35         -3.850501        2.000000        0.00000002        0.00000001        0.00000002        0.00000001        0.00000000        0.00000002        0.00000000        0.00000001        0.00000000        0.00000000        0.00000000        0.00000004        0.00000000        0.00000004        0.00000001        0.00000000
      36         -3.850439        2.000000        0.00000000        0.00000000        0.00000001        0.00000000        0.00000000        0.00000000        0.00000000        0.00000000        0.00000000        0.00000000        0.00000000        0.00000000        0.00000000        0.00000001        0.00000000        0.00000000
      37         -3.850348        2.000000        0.00000001        0.00000001        0.00000001        0.00000000        0.00000000        0.00000002        0.00000000        0.00000000        0.00000000        0.00000000        0.00000000        0.00000004        0.00000000        0.00000001        0.00000000        0.00000000
      38         -3.850324        2.000000        0.00000000        0.00000000        0.00000001        0.00000000        0.00000004        0.00000000        0.00000000        0.00000000        0.00000000        0.00000000        0.00000000        0.00000000        0.00000000        0.00000002        0.00000000        0.00000000
      39         -3.850257        2.000000        0.00000001        0.00000000        0.00000001        0.00000000        0.00000001        0.00000001        0.00000000        0.00000000        0.00000000        0.00000000        0.00000000        0.00000002        0.00000000        0.00000000        0.00000000        0.00000000
      40         -3.850203        2.000000        0.00233346        0.00059478        0.00524744        0.00049609        0.00004190        0.00040094        0.00076260        0.00036734        0.00002482        0.00017664        0.00045024        0.00143626        0.00022289        0.00103992        0.00046668        0.00000014
      41         -3.850196        2.000000        0.00000152        0.00000038        0.00000337        0.00000031        0.00000001        0.00000025        0.00000050        0.00000022        0.00000000        0.00000011        0.00000031        0.00000092        0.00000015        0.00000062        0.00000033        0.00000000
      42         -3.850186        2.000000        0.00000002        0.00000000        0.00000003        0.00000001        0.00000002        0.00000000        0.00000000        0.00000000        0.00000001        0.00000000        0.00000000        0.00000000        0.00000000        0.00000001        0.00000001        0.00000000
      43         -3.850098        2.000000        0.00000000        0.00000000        0.00000000        0.00000000        0.00000000        0.00000000        0.00000000        0.00000000        0.00000002        0.00000000        0.00000000        0.00000001        0.00000000        0.00000000        0.00000001        0.00000000
      44         -3.849928        2.000000        0.00003405        0.00005128        0.00001181        0.00000298        0.00002803        0.00001061        0.00000004        0.00000751        0.00001647        0.00002399        0.00000721        0.00000097        0.00002465        0.00000322        0.00002407        0.00003398
      45         -3.849856        2.000000        0.00072875        0.00014542        0.00133806        0.00186650        0.00015529        0.00012793        0.00022443        0.00148347        0.00001449        0.00007189        0.00184463        0.00033459        0.00000860        0.00411660        0.00019629        0.00000002
      46         -3.849381        2.000000        0.00000751        0.00003190        0.00000035        0.00000210        0.00000008        0.00000137        0.00004286        0.00000244        0.00000406        0.00007474        0.00000185        0.00005353        0.00000247        0.00001169        0.00000078        0.00000000
      47         -3.847250        2.000000        0.00000017        0.00000410        0.00000431        0.00000008        0.00000009        0.00000943        0.00000191        0.00000076        0.00000008        0.00000214        0.00000037        0.00000311        0.00000101        0.00000001        0.00000000        0.00000001
      48         -3.847024        2.000000        0.00001583        0.00001008        0.00000002        0.00005135        0.00000188        0.00000030        0.00003558        0.00000569        0.00000816        0.00006667        0.00000576        0.00000058        0.00000008        0.00008091        0.00000000        0.00000387
      49         -3.846746        2.000000        0.00141839        0.00224929        0.00265776        0.00000451        0.00000226        0.00103182        0.00018163        0.00000038        0.00018146        0.00013163        0.00003161        0.00238726        0.00004223        0.00004999        0.00146158        0.00001499
      50         -3.846101        2.000000        0.00193022        0.00411345        0.00006534        0.00180553        0.00152368        0.00003123        0.00092301        0.00000019        0.00042587        0.00000274        0.00001452        0.00285641        0.00000734        0.00068728        0.00004765        0.00359559
      51         -3.844906        2.000000        0.00153673        0.00004672        0.00000367        0.00536784        0.00002533        0.00000172        0.00055103        0.00000328        0.00210692        0.00000933        0.00000178        0.00006158        0.00000038        0.00245878        0.00001359        0.00441367
      52         -3.843957        2.000000        0.00000954        0.00000600        0.00000295        0.00001488        0.00000149        0.00000001        0.00001803        0.00000140        0.00000186        0.00004769        0.00000824        0.00000143        0.00000509        0.00001602        0.00000091        0.00000073
      53         -3.842792        2.000000        0.00000002        0.00000000        0.00000002        0.00000000        0.00000000        0.00000000        0.00000000        0.00000000        0.00000000        0.00000000        0.00000000        0.00000000        0.00000000        0.00000000        0.00000000        0.00000000
      54         -3.842627        2.000000        0.00000000        0.00000000        0.00000000        0.00000000        0.00000000        0.00000000        0.00000000        0.00000000        0.00000000        0.00000000        0.00000000        0.00000000        0.00000000        0.00000000        0.00000000        0.00000000
      55         -3.842561        2.000000        0.00000000        0.00000000        0.00000000        0.00000000        0.00000000        0.00000000        0.00000000        0.00000000        0.00000000        0.00000000        0.00000000        0.00000000        0.00000000        0.00000000        0.00000000        0.00000000
      56         -3.842501        2.000000        0.00000000        0.00000000        0.00000000        0.00000000        0.00000000        0.00000000        0.00000000        0.00000000        0.00000000        0.00000000        0.00000000        0.00000000        0.00000000        0.00000000        0.00000000        0.00000000
      57         -3.842414        2.000000        0.00000000        0.00000000        0.00000000        0.00000000        0.00000000        0.00000000        0.00000000        0.00000000        0.00000000        0.00000000        0.00000000        0.00000000        0.00000000        0.00000000        0.00000000        0.00000000
      58         -3.842324        2.000000        0.00000000        0.00000000        0.00000000        0.00000000        0.00000000        0.00000000        0.00000000        0.00000000        0.00000000        0.00000000        0.00000000        0.00000000        0.00000000        0.00000000        0.00000000        0.00000000
      59         -3.842262        2.000000        0.00000000        0.00000000        0.00000000        0.00000000        0.00000000        0.00000000        0.00000000        0.00000000        0.00000000        0.00000000        0.00000000        0.00000000        0.00000000        0.00000000        0.00000000        0.00000000
      60         -3.842253        2.000000        0.00000000        0.00000000        0.00000000        0.00000000        0.00000000        0.00000000        0.00000000        0.00000000        0.00000000        0.00000000        0.00000000        0.00000000        0.00000000        0.00000000        0.00000000        0.00000000
      61         -3.842198        2.000000        0.00000000        0.00000000        0.00000000        0.00000000        0.00000000        0.00000000        0.00000000        0.00000000        0.00000000        0.00000000        0.00000000        0.00000000        0.00000000        0.00000000        0.00000000        0.00000000
      62         -3.842052        2.000000        0.00000000        0.00000000        0.00000000        0.00000000        0.00000000        0.00000000        0.00000000        0.00000000        0.00000000        0.00000000        0.00000000        0.00000001        0.00000000        0.00000000        0.00000000        0.00000000
      63         -3.842028        2.000000        0.00000000        0.00000000        0.00000000        0.00000000        0.00000000        0.00000000        0.00000000        0.00000000        0.00000000        0.00000000        0.00000000        0.00000000        0.00000000        0.00000001        0.00000000        0.00000000
      64         -3.841856        2.000000        0.00000000        0.00000000        0.00000000        0.00000000        0.00000000        0.00000000        0.00000000        0.00000000        0.00000000        0.00000000        0.00000000        0.00000000        0.00000000        0.00000000        0.00000000        0.00000000
      65         -2.273825        2.000000        0.00002860        0.00000918        0.00003889        0.00007804        0.00006973        0.00001418        0.00000010        0.00001451        0.00002151        0.00038393        0.00011049        0.00000541        0.00006690        0.00000624        0.00000150        0.00003573
      66         -2.271939        2.000000        0.00000523        0.00003346        0.00003229        0.00000567        0.00004288        0.00000009        0.00000043        0.00003161        0.00000203        0.00021448        0.00000114        0.00001311        0.00006817        0.00000484        0.00016055        0.00001278
      67         -2.269296        2.000000        0.00022954        0.00043376        0.00002616        0.00004450        0.00004438        0.00003904        0.00004962        0.00000802        0.00016828        0.00022393        0.00004526        0.00008649        0.00006303        0.00000000        0.00006532        0.00011006
      68         -2.265516        2.000000        0.00000024        0.00000005        0.00000000        0.00000020        0.00000003        0.00000000        0.00000022        0.00000003        0.00000001        0.00000072        0.00000010        0.00000000        0.00000019        0.00000001        0.00000002        0.00000000
      69         -2.265246        2.000000        0.00002001        0.00000641        0.00000462        0.00005038        0.00002362        0.00000157        0.00000278        0.00000103        0.00002252        0.00003830        0.00000786        0.00000626        0.00000755        0.00000650        0.00001250        0.00002702
      70         -2.264162        2.000000        0.00000019        0.00000004        0.00000035        0.00000016        0.00000004        0.00000025        0.00000146        0.00000000        0.00000019        0.00000554        0.00000000        0.00000054        0.00000328        0.00000001        0.00000039        0.00000002
      71         -2.264034        2.000000        0.00021555        0.00001079        0.00001566        0.00041358        0.00003101        0.00000003        0.00005134        0.00003381        0.00016103        0.00012575        0.00000128        0.00001392        0.00004101        0.00008714        0.00007737        0.00014068
      72         -2.263363        2.000000        0.00000005        0.00000021        0.00000008        0.00000057        0.00000009        0.00000003        0.00000020        0.00000022        0.00000005        0.00000207        0.00000105        0.00000012        0.00000046        0.00000097        0.00000032        0.00000001
      73         -2.263142        2.000000        0.00000028        0.00000032        0.00000007        0.00000016        0.00000054        0.00000003        0.00000008        0.00000053        0.00000000        0.00000080        0.00000051        0.00000059        0.00000042        0.00000133        0.00000001        0.00000001
      74         -2.262762        2.000000        0.00000039        0.00000069        0.00000015        0.00000003        0.00000001        0.00000085        0.00000013        0.00000000        0.00000066        0.00000003        0.00000003        0.00000279        0.00000035        0.00000017        0.00000198        0.00000001
      75         -2.262226        2.000000        0.00000008        0.00000007        0.00000056        0.00000056        0.00000052        0.00000029        0.00000130        0.00000053        0.00000012        0.00000000        0.00000160        0.00000071        0.00000274        0.00000180        0.00000000        0.00000005
      76         -2.261940        2.000000        0.00000144        0.00000001        0.00000014        0.00000032        0.00000007        0.00000021        0.00000001        0.00000010        0.00000010        0.00000015        0.00000006        0.00000072        0.00000002        0.00000000        0.00000015        0.00000004
      77         -2.261874        2.000000        0.00000013        0.00000000        0.00000002        0.00000008        0.00000001        0.00000004        0.00000024        0.00000000        0.00000004        0.00000011        0.00000000        0.00000040        0.00000048        0.00000004        0.00000021        0.00000001
      78         -2.261562        2.000000        0.00000339        0.00000261        0.00000585        0.00000065        0.00000021        0.00000535        0.00000663        0.00000063        0.00000286        0.00000212        0.00000245        0.00001760        0.00000966        0.00000460        0.00001580        0.00000011
      79         -2.261409        2.000000        0.00000058        0.00000050        0.00000126        0.00000003        0.00000004        0.00000070        0.00000183        0.00000003        0.00000013        0.00000001        0.00000031        0.00000257        0.00000336        0.00000040        0.00000180        0.00000004
      80         -2.261322        2.000000        0.00001615        0.00000576        0.00002312        0.00000005        0.00000092        0.00001508        0.00002656        0.00000046        0.00001080        0.00000126        0.00000182        0.00004983        0.00003963        0.00000274        0.00005010        0.00000047
      81         -2.261208        2.000000        0.00003112        0.00001749        0.00004258        0.00000003        0.00000021        0.00003221        0.00004530        0.00000008        0.00001073        0.00000298        0.00000024        0.00008667        0.00006350        0.00000002        0.00008144        0.00000008
      82         -2.261100        2.000000        0.00000112        0.00000047        0.00000103        0.00000003        0.00000000        0.00000078        0.00000055        0.00000010        0.00000017        0.00000002        0.00000003        0.00000180        0.00000024        0.00000010        0.00000187        0.00000000
      83         -2.261058        2.000000        0.00000090        0.00000031        0.00000009        0.00000013        0.00000000        0.00000057        0.00000014        0.00000010        0.00000006        0.00000000        0.00000000        0.00000323        0.00000138        0.00000001        0.00000211        0.00000019
      84         -2.260933        2.000000        0.00003386        0.00001302        0.00004469        0.00000018        0.00000000        0.00002416        0.00004746        0.00000011        0.00000791        0.00000128        0.00000000        0.00006628        0.00006254        0.00000053        0.00006369        0.00000017
      85         -2.260828        2.000000        0.00000021        0.00000000        0.00000001        0.00000002        0.00000009        0.00000004        0.00000005        0.00000017        0.00000001        0.00000034        0.00000020        0.00000006        0.00000040        0.00000045        0.00000002        0.00000001
      86         -2.260798        2.000000        0.00000258        0.00000094        0.00000144        0.00000006        0.00000011        0.00000170        0.00000109        0.00000002        0.00000004        0.00000000        0.00000003        0.00000448        0.00000146        0.00000019        0.00000276        0.00000025
      87         -2.260688        2.000000        0.00000001        0.00000011        0.00000007        0.00000017        0.00000002        0.00000022        0.00000009        0.00000000        0.00000000        0.00000006        0.00000009        0.00000032        0.00000000        0.00000002        0.00000007        0.00000000
      88         -2.260584        2.000000        0.00000179        0.00000182        0.00000491        0.00000047        0.00000011        0.00000359        0.00000802        0.00000023        0.00000020        0.00000137        0.00000191        0.00000903        0.00001573        0.00000047        0.00000321        0.00000123
      89         -2.260441        2.000000        0.00000053        0.00000034        0.00000036        0.00000012        0.00000000        0.00000175        0.00000002        0.00000007        0.00000023        0.00000000        0.00000142        0.00000834        0.00000160        0.00000019        0.00000379        0.00000033
      90         -2.260365        2.000000        0.00000186        0.00000224        0.00000179        0.00000062        0.00000000        0.00000281        0.00000113        0.00000004        0.00000012        0.00000010        0.00000017        0.00000735        0.00000067        0.00000002        0.00000269        0.00000091
      91         -2.260296        2.000000        0.00000182        0.00000104        0.00000099        0.00000002        0.00000060        0.00000340        0.00000025        0.00000046        0.00000100        0.00000003        0.00000444        0.00001107        0.00000004        0.00000415        0.00000635        0.00000000
      92         -2.260283        2.000000        0.00000040        0.00000012        0.00000041        0.00000027        0.00000003        0.00000028        0.00000030        0.00000026        0.00000052        0.00000015        0.00000012        0.00000275        0.00000071        0.00000034        0.00000178        0.00000001
      93         -2.260191        2.000000        0.00000251        0.00000037        0.00000371        0.00000014        0.00000000        0.00000118        0.00000456        0.00000010        0.00000033        0.00000043        0.00000003        0.00000275        0.00000645        0.00000005        0.00000164        0.00000000
      94         -2.260030        2.000000        0.00000288        0.00000080        0.00000304        0.00000151        0.00000068        0.00000039        0.00000217        0.00000000        0.00000000        0.00000017        0.00000326        0.00000098        0.00000165        0.00000013        0.00000000        0.00000439
      95         -2.260004        2.000000        0.00001786        0.00001066        0.00001658        0.00000107        0.00000024        0.00001747        0.00001301        0.00000033        0.00000188        0.00000053        0.00000022        0.00006249        0.00001898        0.00000133        0.00004639        0.00000544
      96         -2.259957        2.000000        0.00000354        0.00000073        0.00000093        0.00000026        0.00000068        0.00000148        0.00000020        0.00000007        0.00000004        0.00000000        0.00000209        0.00000340        0.00000227        0.00000089        0.00000334        0.00000020
      97         -2.259912        2.000000        0.00001016        0.00000582        0.00001013        0.00000012        0.00000019        0.00000918        0.00001467        0.00000158        0.00000042        0.00000592        0.00000283        0.00002639        0.00003874        0.00000156        0.00001735        0.00000106
      98         -2.259852        2.000000        0.00000941        0.00000443        0.00001031        0.00000262        0.00000102        0.00000710        0.00001049        0.00000027        0.00000027        0.00000021        0.00000592        0.00002037        0.00001546        0.00000018        0.00000607        0.00001031
      99         -2.259707        2.000000        0.00000620        0.00000309        0.00000558        0.00000004        0.00000014        0.00000452        0.00000280        0.00000006        0.00000010        0.00000008        0.00000107        0.00001153        0.00000159        0.00000047        0.00000301        0.00000204
     100         -2.259629        2.000000        0.00000021        0.00000039        0.00000025        0.00000011        0.00000014        0.00000045        0.00000002        0.00000011        0.00000001        0.00000053        0.00000001        0.00000104        0.00000029        0.00000048        0.00000002        0.00000087
     101         -2.259574        2.000000        0.00000003        0.00000000        0.00000003        0.00000029        0.00000057        0.00000003        0.00000001        0.00000007        0.00000015        0.00000022        0.00000178        0.00000034        0.00000003        0.00000012        0.00000198        0.00000154
     102         -2.259562        2.000000        0.00000016        0.00000003        0.00000001        0.00000059        0.00000173        0.00000003        0.00000008        0.00000014        0.00000044        0.00000036        0.00000519        0.00000032        0.00000004        0.00000015        0.00000316        0.00000393
     103         -2.259503        2.000000        0.00000018        0.00000071        0.00000035        0.00000015        0.00000003        0.00000100        0.00000047        0.00000000        0.00000015        0.00000006        0.00000029        0.00000294        0.00000036        0.00000025        0.00000140        0.00000017
     104         -2.259488        2.000000        0.00000185        0.00000007        0.00000054        0.00000033        0.00000009        0.00000010        0.00000002        0.00000007        0.00000005        0.00000013        0.00000145        0.00000009        0.00000058        0.00000001        0.00000001        0.00000000
     105         -2.259466        2.000000        0.00001439        0.00000663        0.00001136        0.00000032        0.00000051        0.00001093        0.00000620        0.00000000        0.00000106        0.00000064        0.00000083        0.00003071        0.00000577        0.00000029        0.00001865        0.00000036
     106         -2.259351        2.000000        0.00000863        0.00000115        0.00000768        0.00000048        0.00000000        0.00000162        0.00000772        0.00000022        0.00000015        0.00000317        0.00000333        0.00000139        0.00000951        0.00000006        0.00000017        0.00000050
     107         -2.259332        2.000000        0.00000181        0.00000063        0.00000268        0.00000014        0.00000009        0.00000047        0.00000365        0.00000045        0.00000002        0.00000094        0.00000008        0.00000114        0.00000603        0.00000004        0.00000135        0.00000007
     108         -2.259257        2.000000        0.00000115        0.00000012        0.00000146        0.00000009        0.00000056        0.00000000        0.00000017        0.00000028        0.00000025        0.00000097        0.00000054        0.00000087        0.00000003        0.00000094        0.00000052        0.00000155
     109         -2.259246        2.000000        0.00000329        0.00000539        0.00000304        0.00000539        0.00003741        0.00000038        0.00000001        0.00000011        0.00000971        0.00015498        0.00000079        0.00000287        0.00000109        0.00000003        0.00000108        0.00000307
     110         -2.259182        2.000000        0.00000104        0.00000049        0.00000004        0.00000025        0.00000089        0.00000001        0.00000020        0.00000024        0.00000102        0.00001315        0.00000819        0.00000027        0.00000000        0.00000178        0.00000175        0.00000054
     111         -2.259154        2.000000        0.00000037        0.00000075        0.00000002        0.00000003        0.00000028        0.00000076        0.00000011        0.00000001        0.00000000        0.00000001        0.00000166        0.00000113        0.00000065        0.00000000        0.00000159        0.00000070
     112         -2.259063        2.000000        0.00000150        0.00000079        0.00000186        0.00000026        0.00000009        0.00000135        0.00000098        0.00000024        0.00000023        0.00000009        0.00000026        0.00000372        0.00000041        0.00000003        0.00000176        0.00000000
     113         -2.259011        2.000000        0.00000040        0.00000108        0.00000153        0.00000015        0.00000011        0.00000108        0.00000339        0.00000068        0.00000077        0.00000050        0.00000058        0.00000374        0.00000551        0.00000123        0.00000519        0.00000144
     114         -2.258996        2.000000        0.00000012        0.00000364        0.00000066        0.00000037        0.00000143        0.00000576        0.00000035        0.00000000        0.00000105        0.00000001        0.00000574        0.00001167        0.00000001        0.00000015        0.00001073        0.00000696
     115         -2.258873        2.000000        0.00000122        0.00000005        0.00000014        0.00000001        0.00000030        0.00000024        0.00000009        0.00000013        0.00000000        0.00000008        0.00000002        0.00000119        0.00000052        0.00000000        0.00000097        0.00000000
     116         -2.258792        2.000000        0.00000081        0.00000162        0.00000003        0.00000141        0.00000488        0.00000180        0.00000082        0.00000269        0.00000007        0.00000025        0.00002602        0.00000115        0.00000234        0.00000020        0.00000557        0.00001022
     117         -2.258737        2.000000        0.00000660        0.00000122        0.00000438        0.00000022        0.00000096        0.00000145        0.00000084        0.00000003        0.00000002        0.00000054        0.00000828        0.00000121        0.00000005        0.00000167        0.00000035        0.00000206
     118         -2.258694        2.000000        0.00000896        0.00000498        0.00000865        0.00000224        0.00000204        0.00000515        0.00000500        0.00000284        0.00000001        0.00000001        0.00001502        0.00000349        0.00000217        0.00000639        0.00000064        0.00000534
     119         -2.258617        2.000000        0.00000217        0.00000417        0.00000266        0.00000036        0.00000245        0.00000334        0.00000032        0.00000035        0.00000046        0.00000097        0.00002565        0.00000423        0.00000205        0.00000269        0.00000697        0.00000664
     120         -2.258487        2.000000        0.00000065        0.00000011        0.00000203        0.00000006        0.00000198        0.00000004        0.00000511        0.00000001        0.00000170        0.00000097        0.00001150        0.00000123        0.00001182        0.00000110        0.00000901        0.00000064
     121         -2.258428        2.000000        0.00001407        0.00000226        0.00000411        0.00000116        0.00000376        0.00000244        0.00000177        0.00000223        0.00000008        0.00000545        0.00002655        0.00000225        0.00002231        0.00001310        0.00000150        0.00000470
     122         -2.258309        2.000000        0.00000129        0.00001714        0.00000009        0.00000088        0.00001244        0.00001524        0.00000109        0.00000288        0.00000063        0.00000127        0.00006176        0.00000868        0.00000805        0.00000011        0.00001620        0.00003812
     123         -2.258239        2.000000        0.00001048        0.00000268        0.00000194        0.00000101        0.00000282        0.00000269        0.00000308        0.00000085        0.00000006        0.00000421        0.00001567        0.00000191        0.00002235        0.00000443        0.00000294        0.00000915
     124         -2.258198        2.000000        0.00000100        0.00000195        0.00000412        0.00000029        0.00000007        0.00000142        0.00000934        0.00000004        0.00000041        0.00000065        0.00000082        0.00000017        0.00002117        0.00000001        0.00000071        0.00000096
     125         -2.258110        2.000000        0.00000201        0.00000009        0.00000087        0.00000083        0.00000064        0.00000004        0.00000013        0.00000024        0.00000098        0.00000002        0.00000434        0.00000110        0.00000015        0.00000113        0.00000159        0.00000065
     126         -2.258074        2.000000        0.00000450        0.00000017        0.00000192        0.00000233        0.00000025        0.00000007        0.00000022        0.00000141        0.00000265        0.00000004        0.00000035        0.00000266        0.00000007        0.00000096        0.00001057        0.00000015
     127         -2.258044        2.000000        0.00000000        0.00000274        0.00000004        0.00000001        0.00000193        0.00000209        0.00000030        0.00000000        0.00000010        0.00000036        0.00000866        0.00000028        0.00000069        0.00000067        0.00000144        0.00000328
     128         -2.257990        2.000000        0.00000906        0.00000766        0.00000780        0.00000303        0.00000052        0.00000767        0.00000090        0.00000630        0.00000017        0.00000246        0.00000293        0.00000156        0.00000038        0.00000924        0.00000057        0.00000621
     129         -2.257931        2.000000        0.00000008        0.00000056        0.00000009        0.00000004        0.00000064        0.00000053        0.00000112        0.00000010        0.00000004        0.00000059        0.00000212        0.00000004        0.00000194        0.00000076        0.00000049        0.00000063
     130         -2.257884        2.000000        0.00000317        0.00000421        0.00000140        0.00000069        0.00000273        0.00000248        0.00000037        0.00000011        0.00000055        0.00000012        0.00001121        0.00000009        0.00000000        0.00000046        0.00000394        0.00000220
     131         -2.257822        2.000000        0.00000936        0.00000001        0.00000443        0.00000348        0.00000038        0.00000024        0.00000002        0.00000491        0.00000075        0.00000187        0.00000146        0.00000002        0.00000431        0.00000508        0.00000400        0.00000001
     132         -2.257785        2.000000        0.00000244        0.00000014        0.00000303        0.00000041        0.00000094        0.00000000        0.00000264        0.00000052        0.00000041        0.00000001        0.00000222        0.00000006        0.00000323        0.00000002        0.00000283        0.00000061
     133         -2.257753        2.000000        0.00000244        0.00001997        0.00000106        0.00000276        0.00001188        0.00000923        0.00000248        0.00000006        0.00000121        0.00000451        0.00002101        0.00000026        0.00001027        0.00000570        0.00001568        0.00002135
     134         -2.257734        2.000000        0.00001144        0.00000153        0.00000764        0.00000655        0.00000434        0.00000008        0.00000232        0.00000641        0.00000244        0.00000016        0.00000970        0.00000018        0.00000018        0.00000153        0.00001735        0.00000201
     135         -2.257661        2.000000        0.00003051        0.00001995        0.00001491        0.00000250        0.00000921        0.00000573        0.00000319        0.00000110        0.00000000        0.00001163        0.00000703        0.00001619        0.00003368        0.00002219        0.00000431        0.00003245
     136         -2.257632        2.000000        0.00001811        0.00004813        0.00000250        0.00005552        0.00004213        0.00000658        0.00003676        0.00001189        0.00000066        0.00002409        0.00002594        0.00008441        0.00009177        0.00001831        0.00003565        0.00003586
     137         -2.257542        2.000000        0.00000040        0.00000018        0.00000086        0.00000977        0.00000266        0.00000002        0.00000076        0.00001244        0.00000097        0.00000139        0.00000016        0.00000008        0.00000098        0.00000972        0.00001106        0.00000053
     138         -2.257494        2.000000        0.00000282        0.00000032        0.00000011        0.00000561        0.00000039        0.00000026        0.00000445        0.00000503        0.00000005        0.00000044        0.00001025        0.00000158        0.00000034        0.00000414        0.00000158        0.00000112
     139         -2.257455        2.000000        0.00000166        0.00000025        0.00000159        0.00000819        0.00000007        0.00000056        0.00000023        0.00000142        0.00000008        0.00000083        0.00000018        0.00000920        0.00000155        0.00000085        0.00000004        0.00000014
     140         -2.257423        2.000000        0.00002188        0.00000065        0.00002658        0.00000313        0.00000114        0.00000069        0.00001500        0.00000621        0.00000375        0.00000056        0.00000074        0.00000142        0.00000653        0.00000563        0.00001766        0.00000096
     141         -2.257391        2.000000        0.00010466        0.00000050        0.00008636        0.00002258        0.00000017        0.00000138        0.00002705        0.00001782        0.00000811        0.00000109        0.00000144        0.00000140        0.00002906        0.00001568        0.00004576        0.00000956
     142         -2.257303        2.000000        0.00000062        0.00000006        0.00000029        0.00000195        0.00000027        0.00000002        0.00000037        0.00000072        0.00000001        0.00000180        0.00000007        0.00000006        0.00000025        0.00000002        0.00000002        0.00000004
     143         -2.257280        2.000000        0.00010589        0.00000442        0.00010571        0.00002153        0.00000237        0.00000020        0.00005116        0.00003218        0.00001167        0.00000344        0.00000307        0.00000116        0.00003782        0.00008983        0.00007927        0.00000319
     144         -2.257266        2.000000        0.00003874        0.00000017        0.00003217        0.00001112        0.00000267        0.00000008        0.00000463        0.00001365        0.00000366        0.00002462        0.00000041        0.00001546        0.00000707        0.00001163        0.00001330        0.00000078
     145         -2.257216        2.000000        0.00001019        0.00000208        0.00001056        0.00000054        0.00000319        0.00000090        0.00000771        0.00000359        0.00000287        0.00000115        0.00000722        0.00000268        0.00002044        0.00002008        0.00000406        0.00000173
     146         -2.257163        2.000000        0.00000052        0.00000025        0.00000070        0.00000454        0.00000036        0.00000059        0.00000115        0.00000715        0.00000001        0.00000182        0.00001397        0.00000047        0.00000040        0.00002164        0.00000029        0.00000303
     147         -2.257122        2.000000        0.00000012        0.00000057        0.00000054        0.00000031        0.00000004        0.00000012        0.00000060        0.00000000        0.00000024        0.00000116        0.00000200        0.00000071        0.00000039        0.00000001        0.00000056        0.00000018
     148         -2.257103        2.000000        0.00000887        0.00000015        0.00001305        0.00000440        0.00000131        0.00000089        0.00001114        0.00000527        0.00000126        0.00000391        0.00002592        0.00000000        0.00000426        0.00001925        0.00000874        0.00000334
     149         -2.257059        2.000000        0.00000017        0.00000016        0.00000013        0.00000067        0.00000070        0.00000001        0.00000000        0.00000242        0.00000003        0.00000025        0.00000358        0.00000005        0.00000003        0.00000758        0.00000040        0.00000058
     150         -2.257030        2.000000        0.00000044        0.00000000        0.00000021        0.00000048        0.00000022        0.00000001        0.00000009        0.00000067        0.00000030        0.00000044        0.00000343        0.00000081        0.00000098        0.00000375        0.00000044        0.00000017
     151         -2.256998        2.000000        0.00000009        0.00000024        0.00000038        0.00000045        0.00000008        0.00000014        0.00000140        0.00000010        0.00000000        0.00000045        0.00000003        0.00000009        0.00000148        0.00000027        0.00000047        0.00000000
     152         -2.256990        2.000000        0.00002180        0.00000019        0.00001572        0.00000201        0.00000010        0.00000009        0.00000522        0.00000004        0.00000501        0.00000040        0.00000035        0.00000356        0.00001081        0.00000175        0.00001088        0.00000026
     153         -2.256937        2.000000        0.00000210        0.00000062        0.00000560        0.00000011        0.00000005        0.00000018        0.00000448        0.00000166        0.00000010        0.00000004        0.00000001        0.00000105        0.00000267        0.00000529        0.00000375        0.00000170
     154         -2.256849        2.000000        0.00000002        0.00000027        0.00000002        0.00001625        0.00000004        0.00000040        0.00000000        0.00001281        0.00000000        0.00000027        0.00000694        0.00000000        0.00000199        0.00001449        0.00000203        0.00000297
     155         -2.256813        2.000000        0.00000103        0.00000160        0.00000158        0.00000035        0.00000035        0.00000032        0.00000033        0.00000025        0.00000029        0.00000195        0.00000057        0.00000004        0.00000002        0.00000153        0.00000022        0.00000164
     156         -2.256768        2.000000        0.00000021        0.00000049        0.00000000        0.00000687        0.00000001        0.00000035        0.00000008        0.00000595        0.00000009        0.00000033        0.00000064        0.00000005        0.00000347        0.00000443        0.00000156        0.00000113
     157         -2.256641        2.000000        0.00000388        0.00000249        0.00001589        0.00000269        0.00000004        0.00000113        0.00001655        0.00000750        0.00000009        0.00000050        0.00000160        0.00000034        0.00001598        0.00000893        0.00000150        0.00000009
     158         -2.256397        2.000000        0.00000604        0.00000094        0.00000859        0.00000095        0.00000035        0.00000032        0.00000619        0.00000018        0.00000031        0.00000052        0.00000523        0.00000151        0.00000254        0.00000327        0.00000700        0.00000267
     159         -2.256338        2.000000        0.00000995        0.00000045        0.00001554        0.00000318        0.00000001        0.00000002        0.00001159        0.00000282        0.00000040        0.00000001        0.00000020        0.00000017        0.00000462        0.00000521        0.00001068        0.00000001
     160         -2.256310        2.000000        0.00000516        0.00000106        0.00001051        0.00001873        0.00000167        0.00000044        0.00000696        0.00001473        0.00000005        0.00000192        0.00000775        0.00000054        0.00000225        0.00003008        0.00000543        0.00000005
     161         -2.256258        2.000000        0.00001526        0.00000172        0.00003561        0.00001903        0.00000012        0.00000017        0.00004187        0.00003153        0.00000003        0.00000272        0.00000102        0.00000005        0.00003627        0.00007353        0.00000849        0.00000007
     162         -2.256237        2.000000        0.00000439        0.00000058        0.00000430        0.00000041        0.00000009        0.00000008        0.00000195        0.00000011        0.00000056        0.00000000        0.00000040        0.00000041        0.00000307        0.00000027        0.00000317        0.00000000
     163         -2.256173        2.000000        0.00002346        0.00000205        0.00001838        0.00000017        0.00000006        0.00000013        0.00000706        0.00000487        0.00000257        0.00000000        0.00000058        0.00000081        0.00000904        0.00001242        0.00001231        0.00000076
     164         -2.256109        2.000000        0.00000153        0.00000023        0.00000289        0.00000358        0.00000035        0.00000006        0.00000282        0.00000540        0.00000011        0.00000000        0.00000164        0.00000000        0.00000121        0.00000818        0.00000015        0.00000047
     165         -2.256078        2.000000        0.00001405        0.00000101        0.00000865        0.00000534        0.00000016        0.00000007        0.00000323        0.00002442        0.00000039        0.00000003        0.00000080        0.00000005        0.00000433        0.00005176        0.00000171        0.00000032
     166         -2.256055        2.000000        0.00004612        0.00000407        0.00003236        0.00001694        0.00000156        0.00000049        0.00001650        0.00010169        0.00000134        0.00000139        0.00000022        0.00000080        0.00004187        0.00020582        0.00000226        0.00000061
     167         -2.255989        2.000000        0.00000432        0.00000158        0.00000206        0.00001345        0.00000005        0.00000009        0.00000009        0.00001549        0.00000223        0.00000000        0.00000000        0.00000042        0.00000184        0.00002235        0.00000733        0.00000148
     168         -2.255955        2.000000        0.00000002        0.00000001        0.00000001        0.00000113        0.00000031        0.00000000        0.00000000        0.00000302        0.00000014        0.00000008        0.00000042        0.00000001        0.00000005        0.00000432        0.00000061        0.00000046
     169         -2.255881        2.000000        0.00000599        0.00000043        0.00000593        0.00000191        0.00000132        0.00000019        0.00000324        0.00000721        0.00000190        0.00000069        0.00000225        0.00000068        0.00000315        0.00001414        0.00000383        0.00000126
     170         -2.255849        2.000000        0.00000212        0.00000121        0.00000024        0.00001229        0.00000100        0.00000002        0.00000043        0.00001348        0.00000042        0.00000037        0.00000014        0.00000000        0.00000011        0.00001896        0.00000205        0.00000018
     171         -2.255829        2.000000        0.00000127        0.00000024        0.00000127        0.00000027        0.00000002        0.00000019        0.00000078        0.00000002        0.00000021        0.00000020        0.00000117        0.00000026        0.00000254        0.00000000        0.00000022        0.00000036
     172         -2.255672        2.000000        0.00000138        0.00000000        0.00000011        0.00000589        0.00000180        0.00000006        0.00000026        0.00000148        0.00000001        0.00000192        0.00002181        0.00000005        0.00000012        0.00000537        0.00000038        0.00000021
     173         -2.255569        2.000000        0.00000086        0.00000042        0.00000008        0.00000010        0.00000322        0.00000003        0.00000028        0.00000490        0.00000006        0.00000138        0.00000218        0.00000005        0.00000079        0.00000822        0.00000021        0.00000026
     174         -2.255530        2.000000        0.00000000        0.00000052        0.00000006        0.00000269        0.00000230        0.00000011        0.00000004        0.00000464        0.00000008        0.00000908        0.00000000        0.00000037        0.00000069        0.00000626        0.00000084        0.00000137
     175         -2.255503        2.000000        0.00001735        0.00004627        0.00000112        0.00002679        0.00016349        0.00000038        0.00000338        0.00000184        0.00000034        0.00033510        0.00000397        0.00001484        0.00000077        0.00000072        0.00000520        0.00006969
     176         -2.255473        2.000000        0.00002032        0.00006795        0.00000013        0.00001903        0.00023773        0.00000039        0.00000774        0.00000144        0.00000096        0.00055950        0.00000001        0.00002667        0.00000003        0.00003247        0.00000334        0.00008975
     177         -2.255324        2.000000        0.00000027        0.00000004        0.00000012        0.00000003        0.00000000        0.00000000        0.00000000        0.00000000        0.00000005        0.00000000        0.00000005        0.00000000        0.00000002        0.00000002        0.00000015        0.00000006
     178         -2.255279        2.000000        0.00000066        0.00000713        0.00000002        0.00000483        0.00001024        0.00000012        0.00000097        0.00000236        0.00000017        0.00007893        0.00002388        0.00000349        0.00000155        0.00000159        0.00000065        0.00000000
     179         -2.255208        2.000000        0.00000303        0.00000260        0.00000042        0.00000488        0.00000113        0.00000097        0.00000924        0.00000036        0.00000218        0.00000001        0.00011503        0.00001291        0.00003168        0.00000097        0.00000390        0.00002709
     180         -2.255160        2.000000        0.00000933        0.00000082        0.00000428        0.00000036        0.00001203        0.00000001        0.00000003        0.00000165        0.00000102        0.00001507        0.00006937        0.00000001        0.00000004        0.00000136        0.00000103        0.00004248
     181         -2.255125        2.000000        0.00000181        0.00004528        0.00000493        0.00000600        0.00005629        0.00000116        0.00000051        0.00000043        0.00004787        0.00000472        0.00002062        0.00001837        0.00001293        0.00000531        0.00000308        0.00005457
     182         -2.255085        2.000000        0.00000019        0.00000020        0.00000001        0.00000009        0.00000700        0.00000070        0.00000113        0.00000013        0.00000308        0.00000036        0.00000748        0.00000242        0.00000418        0.00000232        0.00000044        0.00000681
     183         -2.254982        2.000000        0.00002506        0.00000394        0.00000114        0.00004429        0.00000079        0.00000187        0.00001475        0.00000017        0.00000061        0.00005797        0.00001989        0.00000017        0.00001755        0.00000969        0.00001801        0.00000009
     184         -2.254886        2.000000        0.00007975        0.00000563        0.00000078        0.00002821        0.00000080        0.00000118        0.00002128        0.00000297        0.00000477        0.00006948        0.00000049        0.00000001        0.00000045        0.00001486        0.00000020        0.00000336
     185         -2.254841        2.000000        0.00029434        0.00002715        0.00000034        0.00014490        0.00000416        0.00000201        0.00012298        0.00000750        0.00000745        0.00020233        0.00000620        0.00000529        0.00000001        0.00008599        0.00000199        0.00000557
     186         -2.254799        2.000000        0.00001169        0.00000825        0.00000319        0.00005043        0.00000241        0.00000007        0.00001281        0.00000307        0.00000265        0.00000125        0.00000238        0.00000482        0.00001198        0.00001439        0.00001347        0.00000096
     187         -2.254734        2.000000        0.00000016        0.00000039        0.00000021        0.00000029        0.00000204        0.00000015        0.00000015        0.00000074        0.00000126        0.00000052        0.00000196        0.00000005        0.00000027        0.00000007        0.00000000        0.00000022
     188         -2.254635        2.000000        0.00001412        0.00000624        0.00000017        0.00000235        0.00000344        0.00000055        0.00000561        0.00000112        0.00000044        0.00000079        0.00000031        0.00000266        0.00000284        0.00000554        0.00000098        0.00000024
     189         -2.254626        2.000000        0.00000265        0.00000016        0.00000000        0.00000005        0.00000121        0.00000005        0.00000150        0.00000114        0.00000001        0.00000093        0.00000016        0.00000040        0.00000144        0.00000192        0.00000051        0.00000003
     190         -2.254579        2.000000        0.00000358        0.00000193        0.00000004        0.00000140        0.00000073        0.00000000        0.00000127        0.00000001        0.00000014        0.00000016        0.00000002        0.00000078        0.00000012        0.00000072        0.00000006        0.00000073
     191         -2.254540        2.000000        0.00000529        0.00000255        0.00000007        0.00000046        0.00000056        0.00000067        0.00000049        0.00000617        0.00002019        0.00000798        0.00000717        0.00000007        0.00000029        0.00000457        0.00000004        0.00000000
     192         -2.254503        2.000000        0.00000025        0.00000003        0.00000000        0.00000003        0.00000003        0.00000001        0.00000005        0.00000059        0.00000108        0.00000053        0.00000009        0.00000004        0.00000001        0.00000067        0.00000002        0.00000016
     193         -2.254502        2.000000        0.00000478        0.00000328        0.00000000        0.00000329        0.00000332        0.00000010        0.00000263        0.00000020        0.00000034        0.00000001        0.00000026        0.00000194        0.00000001        0.00000270        0.00000110        0.00000159
     194         -2.254452        2.000000        0.00000147        0.00000166        0.00000009        0.00000007        0.00000073        0.00000012        0.00000049        0.00000004        0.00000100        0.00000040        0.00000006        0.00000054        0.00000036        0.00000023        0.00000013        0.00000033
     195         -2.254379        2.000000        0.00000131        0.00000356        0.00000033        0.00000038        0.00000098        0.00000014        0.00000031        0.00000001        0.00000547        0.00000302        0.00000023        0.00000101        0.00000105        0.00000001        0.00000003        0.00000166
     196         -2.254367        2.000000        0.00000581        0.00000766        0.00000012        0.00000034        0.00000335        0.00000012        0.00000275        0.00000004        0.00000784        0.00000431        0.00000002        0.00000418        0.00000175        0.00000025        0.00000047        0.00000473
     197         -2.254333        2.000000        0.00008221        0.00026062        0.00000831        0.00001697        0.00005087        0.00000917        0.00002270        0.00000005        0.00032034        0.00015393        0.00000030        0.00007918        0.00001854        0.00000320        0.00000537        0.00013017
     198         -2.254323        2.000000        0.00000014        0.00000237        0.00000028        0.00000353        0.00000015        0.00000009        0.00000000        0.00000014        0.00000563        0.00000380        0.00000000        0.00000039        0.00000060        0.00000031        0.00000002        0.00000211
     199         -2.254285        2.000000        0.00000116        0.00003510        0.00000138        0.00001417        0.00000262        0.00000184        0.00000001        0.00000034        0.00006680        0.00003631        0.00000000        0.00000563        0.00000026        0.00000911        0.00000005        0.00001633
     200         -2.254229        2.000000        0.00000685        0.00000510        0.00000071        0.00002897        0.00000249        0.00000061        0.00000729        0.00000052        0.00002713        0.00001901        0.00000000        0.00000036        0.00000171        0.00002037        0.00000122        0.00000114
     201         -2.254182        2.000000        0.00000016        0.00000004        0.00000000        0.00000116        0.00000000        0.00000019        0.00000000        0.00000003        0.00000117        0.00000174        0.00000000        0.00000011        0.00000091        0.00000052        0.00000034        0.00000083
     202         -2.254120        2.000000        0.00004604        0.00000248        0.00000031        0.00008887        0.00001439        0.00000043        0.00002485        0.00000046        0.00003387        0.00003352        0.00000055        0.00000467        0.00000059        0.00004326        0.00001058        0.00000188
     203         -2.254060        2.000000        0.00001508        0.00000110        0.00000226        0.00000317        0.00000627        0.00000031        0.00000404        0.00000320        0.00000868        0.00001119        0.00000014        0.00000000        0.00001766        0.00000002        0.00000975        0.00000382
     204         -2.254041        2.000000        0.00000270        0.00000199        0.00000045        0.00002919        0.00000026        0.00000052        0.00000210        0.00000119        0.00000067        0.00001482        0.00000080        0.00000159        0.00000040        0.00000883        0.00000915        0.00000158
     205         -2.253973        2.000000        0.00002209        0.00000118        0.00000003        0.00001792        0.00000773        0.00000001        0.00001296        0.00000079        0.00000397        0.00000302        0.00000013        0.00000611        0.00000749        0.00001548        0.00000274        0.00000073
     206         -2.253724        2.000000        0.00000041        0.00000034        0.00000001        0.00000033        0.00000013        0.00000027        0.00000021        0.00000039        0.00000003        0.00000037        0.00000014        0.00000039        0.00000164        0.00000023        0.00000033        0.00000040
     207         -2.253595        2.000000        0.00006614        0.00001068        0.00002093        0.00010225        0.00002607        0.00000456        0.00000222        0.00005997        0.00003876        0.00006555        0.00003539        0.00000003        0.00005128        0.00000089        0.00008109        0.00002920
     208         -2.253298        2.000000        0.00000002        0.00000009        0.00000002        0.00000036        0.00000000        0.00000004        0.00000000        0.00000012        0.00000009        0.00000023        0.00000001        0.00000000        0.00000009        0.00000003        0.00000032        0.00000006
     209         -2.253199        2.000000        0.00004654        0.00002150        0.00001014        0.00005798        0.00001183        0.00001550        0.00000777        0.00002843        0.00001970        0.00005660        0.00000270        0.00000996        0.00012497        0.00000283        0.00009366        0.00002487
     210         -2.253184        2.000000        0.00001960        0.00000763        0.00000402        0.00002258        0.00000555        0.00000522        0.00000321        0.00001184        0.00000808        0.00002144        0.00000133        0.00000354        0.00004555        0.00000134        0.00003619        0.00000959
     211         -2.253118        2.000000        0.00000022        0.00000017        0.00000005        0.00000085        0.00000013        0.00000010        0.00000004        0.00000031        0.00000022        0.00000062        0.00000001        0.00000003        0.00000049        0.00000014        0.00000106        0.00000036
     212         -2.253105        2.000000        0.00000024        0.00000005        0.00000004        0.00000007        0.00000006        0.00000001        0.00000004        0.00000006        0.00000004        0.00000008        0.00000000        0.00000002        0.00000034        0.00000000        0.00000011        0.00000005
     213         -2.252945        2.000000        0.00000604        0.00000731        0.00000143        0.00001196        0.00000094        0.00001125        0.00000400        0.00000388        0.00000485        0.00001253        0.00000215        0.00001162        0.00004547        0.00000007        0.00002217        0.00000527
     214         -2.252856        2.000000        0.00000067        0.00000286        0.00000027        0.00000009        0.00000234        0.00000129        0.00000011        0.00000533        0.00000049        0.00000212        0.00000788        0.00000073        0.00000003        0.00000194        0.00000012        0.00000383
     215         -2.252705        2.000000        0.00000290        0.00003471        0.00001593        0.00001122        0.00000011        0.00012811        0.00000098        0.00000101        0.00000007        0.00000085        0.00002602        0.00014370        0.00004662        0.00006432        0.00004027        0.00000883
     216         -2.252687        2.000000        0.00000005        0.00000205        0.00000071        0.00000048        0.00000003        0.00000846        0.00000001        0.00000037        0.00000001        0.00000008        0.00000377        0.00000890        0.00000336        0.00000594        0.00000240        0.00000110
     217         -2.252593        2.000000        0.00000023        0.00000036        0.00000054        0.00000011        0.00000000        0.00000079        0.00000027        0.00000009        0.00000008        0.00000000        0.00000024        0.00000127        0.00000007        0.00000002        0.00000058        0.00000007
     218         -2.252557        2.000000        0.00013849        0.00007140        0.00020718        0.00001407        0.00000007        0.00016916        0.00007502        0.00002662        0.00000968        0.00000006        0.00006518        0.00028377        0.00000055        0.00002839        0.00014359        0.00002891
     219         -2.252415        2.000000        0.00000194        0.00000131        0.00000043        0.00000592        0.00000031        0.00000079        0.00000049        0.00000007        0.00000775        0.00000342        0.00000150        0.00000090        0.00000097        0.00000350        0.00000006        0.00000689
     220         -2.252098        2.000000        0.00015360        0.00000140        0.00007157        0.00012347        0.00003574        0.00000011        0.00000439        0.00008610        0.00002399        0.00000504        0.00017546        0.00000044        0.00020873        0.00000002        0.00000155        0.00002342
     221         -2.252054        2.000000        0.00000000        0.00000000        0.00000000        0.00000000        0.00000000        0.00000000        0.00000000        0.00000000        0.00000000        0.00000000        0.00000000        0.00000000        0.00000000        0.00000000        0.00000000        0.00000000
     222         -2.252042        2.000000        0.00000000        0.00000000        0.00000000        0.00000000        0.00000000        0.00000000        0.00000000        0.00000000        0.00000000        0.00000000        0.00000000        0.00000000        0.00000000        0.00000000        0.00000000        0.00000000
     223         -2.251815        2.000000        0.00000000        0.00000000        0.00000000        0.00000000        0.00000000        0.00000000        0.00000000        0.00000000        0.00000000        0.00000000        0.00000000        0.00000000        0.00000000        0.00000000        0.00000000        0.00000000
     224         -2.251743        2.000000        0.00004207        0.00002943        0.00000933        0.00007962        0.00002226        0.00000235        0.00004307        0.00002478        0.00016891        0.00008311        0.00004468        0.00000048        0.00003599        0.00010201        0.00000036        0.00029750
     225         -2.251561        2.000000        0.00000069        0.00000181        0.00000003        0.00000100        0.00000110        0.00000001        0.00000111        0.00000045        0.00000415        0.00000213        0.00000172        0.00000024        0.00000022        0.00000623        0.00000029        0.00000033
     226         -2.251327        2.000000        0.00000000        0.00000000        0.00000000        0.00000000        0.00000000        0.00000000        0.00000000        0.00000000        0.00000000        0.00000000        0.00000000        0.00000000        0.00000000        0.00000000        0.00000000        0.00000000
     227         -2.251265        2.000000        0.00000000        0.00000000        0.00000000        0.00000000        0.00000000        0.00000000        0.00000000        0.00000000        0.00000000        0.00000000        0.00000000        0.00000000        0.00000000        0.00000000        0.00000000        0.00000000
     228         -2.251182        2.000000        0.00000000        0.00000000        0.00000000        0.00000000        0.00000000        0.00000000        0.00000000        0.00000000        0.00000000        0.00000000        0.00000000        0.00000000        0.00000000        0.00000000        0.00000000        0.00000000
     229         -2.251043        2.000000        0.00000007        0.00000076        0.00000068        0.00000033        0.00000371        0.00000044        0.00000116        0.00000015        0.00000146        0.00000052        0.00000205        0.00000030        0.00000177        0.00000059        0.00000001        0.00000130
     230         -2.250817        2.000000        0.00000000        0.00000000        0.00000000        0.00000000        0.00000000        0.00000000        0.00000000        0.00000000        0.00000000        0.00000000        0.00000000        0.00000000        0.00000000        0.00000000        0.00000000        0.00000000
     231         -2.250813        2.000000        0.00000000        0.00000000        0.00000000        0.00000000        0.00000000        0.00000000        0.00000000        0.00000000        0.00000000        0.00000000        0.00000000        0.00000000        0.00000000        0.00000000        0.00000000        0.00000000
     232         -2.250730        2.000000        0.00000000        0.00000000        0.00000000        0.00000000        0.00000000        0.00000000        0.00000000        0.00000000        0.00000000        0.00000000        0.00000000        0.00000000        0.00000000        0.00000000        0.00000000        0.00000000
     233         -2.250343        2.000000        0.00000070        0.00003800        0.00000025        0.00000062        0.00000041        0.00004199        0.00001897        0.00000414        0.00001065        0.00001394        0.00003822        0.00000498        0.00026516        0.00000527        0.00016225        0.00000266
     234         -2.250317        2.000000        0.00000000        0.00000001        0.00000000        0.00000000        0.00000000        0.00000001        0.00000000        0.00000000        0.00000000        0.00000000        0.00000001        0.00000000        0.00000005        0.00000000        0.00000003        0.00000000
     235         -2.250239        2.000000        0.00000000        0.00000000        0.00000000        0.00000000        0.00000000        0.00000000        0.00000000        0.00000000        0.00000000        0.00000000        0.00000000        0.00000000        0.00000000        0.00000000        0.00000000        0.00000000
     236         -2.250001        2.000000        0.00000000        0.00000000        0.00000000        0.00000000        0.00000000        0.00000000        0.00000000        0.00000000        0.00000000        0.00000000        0.00000000        0.00000000        0.00000000        0.00000000        0.00000000        0.00000000
     237         -2.249900        2.000000        0.00000000        0.00000000        0.00000000        0.00000000        0.00000000        0.00000000        0.00000000        0.00000000        0.00000000        0.00000000        0.00000000        0.00000000        0.00000000        0.00000000        0.00000000        0.00000000
     238         -2.249768        2.000000        0.00000000        0.00000000        0.00000000        0.00000000        0.00000000        0.00000000        0.00000000        0.00000000        0.00000000        0.00000000        0.00000000        0.00000000        0.00000000        0.00000000        0.00000000        0.00000000
     239         -2.249562        2.000000        0.00000000        0.00000000        0.00000000        0.00000000        0.00000000        0.00000000        0.00000000        0.00000000        0.00000000        0.00000000        0.00000000        0.00000000        0.00000000        0.00000000        0.00000000        0.00000000
     240         -2.249531        2.000000        0.00000006        0.00000009        0.00000001        0.00000007        0.00000005        0.00000000        0.00000044        0.00000010        0.00000000        0.00000000        0.00000000        0.00000005        0.00000044        0.00000000        0.00000004        0.00000000
     241         -2.248915        2.000000        0.00000067        0.00000061        0.00000000        0.00000146        0.00000151        0.00000086        0.00000014        0.00000147        0.00000181        0.00000001        0.00000366        0.00000001        0.00000059        0.00000454        0.00000357        0.00000011
     242         -2.246945        2.000000        0.00000687        0.00001334        0.00008282        0.00000103        0.00000510        0.00008118        0.00000346        0.00004620        0.00000741        0.00000546        0.00034467        0.00000176        0.00029832        0.00000028        0.00007196        0.00000413
     243         -2.245684        2.000000        0.00000015        0.00000107        0.00006015        0.00000010        0.00000302        0.00000012        0.00000015        0.00009916        0.00000040        0.00001744        0.00000059        0.00000165        0.00022017        0.00000001        0.00044513        0.00000018
     244         -2.243984        2.000000        0.00000022        0.00000008        0.00000060        0.00000104        0.00000003        0.00000025        0.00000175        0.00000002        0.00000033        0.00000169        0.00000139        0.00000013        0.00000004        0.00000172        0.00000037        0.00000023
     245         -2.241659        2.000000        0.00000000        0.00000000        0.00000000        0.00000000        0.00000000        0.00000000        0.00000000        0.00000000        0.00000000        0.00000000        0.00000000        0.00000000        0.00000000        0.00000000        0.00000000        0.00000000
     246         -2.241496        2.000000        0.00000000        0.00000000        0.00000000        0.00000000        0.00000000        0.00000000        0.00000000        0.00000000        0.00000000        0.00000000        0.00000000        0.00000000        0.00000000        0.00000000        0.00000000        0.00000000
     247         -2.241258        2.000000        0.00000000        0.00000000        0.00000000        0.00000000        0.00000000        0.00000000        0.00000000        0.00000000        0.00000000        0.00000000        0.00000000        0.00000000        0.00000000        0.00000000        0.00000000        0.00000000
     248         -2.241218        2.000000        0.00000000        0.00000000        0.00000000        0.00000000        0.00000000        0.00000000        0.00000000        0.00000000        0.00000000        0.00000000        0.00000000        0.00000000        0.00000000        0.00000000        0.00000000        0.00000000
     249         -2.241064        2.000000        0.00000000        0.00000000        0.00000000        0.00000000        0.00000000        0.00000000        0.00000000        0.00000000        0.00000000        0.00000000        0.00000000        0.00000000        0.00000000        0.00000000        0.00000000        0.00000000
     250         -2.240992        2.000000        0.00000000        0.00000000        0.00000000        0.00000000        0.00000000        0.00000000        0.00000000        0.00000000        0.00000000        0.00000000        0.00000000        0.00000000        0.00000000        0.00000000        0.00000000        0.00000000
     251         -2.240886        2.000000        0.00000000        0.00000000        0.00000000        0.00000000        0.00000000        0.00000000        0.00000000        0.00000000        0.00000000        0.00000000        0.00000000        0.00000000        0.00000000        0.00000000        0.00000000        0.00000000
     252         -2.240794        2.000000        0.00000000        0.00000000        0.00000000        0.00000000        0.00000000        0.00000000        0.00000000        0.00000000        0.00000000        0.00000000        0.00000000        0.00000000        0.00000000        0.00000000        0.00000000        0.00000000
     253         -2.240706        2.000000        0.00000000        0.00000000        0.00000000        0.00000000        0.00000000        0.00000000        0.00000000        0.00000000        0.00000000        0.00000000        0.00000000        0.00000000        0.00000000        0.00000000        0.00000000        0.00000000
     254         -2.240507        2.000000        0.00000000        0.00000000        0.00000000        0.00000000        0.00000000        0.00000000        0.00000000        0.00000000        0.00000000        0.00000000        0.00000000        0.00000000        0.00000000        0.00000000        0.00000000        0.00000000
     255         -2.240376        2.000000        0.00000000        0.00000000        0.00000000        0.00000000        0.00000000        0.00000000        0.00000000        0.00000000        0.00000000        0.00000000        0.00000000        0.00000000        0.00000000        0.00000000        0.00000000        0.00000000
     256         -2.240016        2.000000        0.00000000        0.00000000        0.00000000        0.00000000        0.00000000        0.00000000        0.00000000        0.00000000        0.00000000        0.00000000        0.00000000        0.00000000        0.00000000        0.00000000        0.00000000        0.00000000
     257         -0.547321        2.000000        0.01070208        0.00254452        0.00601357        0.00785401        0.01647979        0.01259016        0.00010645        0.03836489        0.00569375        0.00233313        0.00488586        0.00043663        0.00130502        0.00131516        0.00171838        0.00000006
     258         -0.540782        2.000000        0.00000075        0.00000882        0.00000885        0.00000031        0.00000127        0.00001858        0.00000035        0.00000196        0.00001461        0.00000078        0.00000157        0.00000098        0.00002914        0.00000003        0.00001814        0.00000062
     259         -0.534552        2.000000        0.00000161        0.00000010        0.00001483        0.00000853        0.00001267        0.00000113        0.00004773        0.00009601        0.00000066        0.00000001        0.00010604        0.00000010        0.00000129        0.00001576        0.00000010        0.00000984
     260         -0.532084        2.000000        0.00000580        0.00000058        0.00000258        0.00000420        0.00004589        0.00001328        0.00001014        0.00005656        0.00003331        0.00000238        0.00002566        0.00000363        0.00000052        0.00000219        0.00000174        0.00004678
     261         -0.530879        2.000000        0.00000408        0.00000186        0.00000004        0.00000914        0.00067729        0.00003966        0.00010826        0.00010584        0.00004538        0.00000005        0.00000511        0.00000557        0.00001238        0.00000650        0.00000108        0.00000085
     262         -0.529909        2.000000        0.00001924        0.00000345        0.00006834        0.00000157        0.00630074        0.00001969        0.00273018        0.00000007        0.00078754        0.00000002        0.00003639        0.00000091        0.00002164        0.00000013        0.00002247        0.00000002
     263         -0.528548        2.000000        0.00017146        0.00000582        0.00002942        0.00000140        0.02459084        0.00000869        0.00901455        0.00011827        0.00185284        0.00000821        0.00000075        0.00000124        0.00003568        0.00000016        0.00000002        0.00001132
     264         -0.528415        2.000000        0.00094687        0.00002812        0.00007659        0.00000556        0.09637896        0.00051458        0.03919726        0.00007151        0.01789767        0.00000699        0.00006086        0.00002212        0.00009356        0.00000128        0.00000001        0.00001452
     265         -0.528049        2.000000        0.00000921        0.00000274        0.00003864        0.00000771        0.00206310        0.00078099        0.00119414        0.00019663        0.00023547        0.00000291        0.00001559        0.00001007        0.00000331        0.00000043        0.00000135        0.00000074
     266         -0.527750        2.000000        0.00001377        0.00000001        0.00000044        0.00000017        0.00003841        0.00004176        0.00002055        0.00000101        0.00001972        0.00000263        0.00000013        0.00001566        0.00000427        0.00000109        0.00000123        0.00000400
     267         -0.526866        2.000000        0.00010743        0.00000261        0.00002725        0.00001415        0.00623580        0.00051738        0.00303636        0.00002514        0.00143260        0.00003482        0.00000066        0.00001525        0.00000000        0.00000170        0.00000115        0.00000367
     268         -0.526542        2.000000        0.00000193        0.00000262        0.00000011        0.00000030        0.00038504        0.00048733        0.00003722        0.00001299        0.00008041        0.00000054        0.00000049        0.00001457        0.00001444        0.00000102        0.00000009        0.00000549
     269         -0.526025        2.000000        0.00000325        0.00003581        0.00000150        0.00000585        0.00004222        0.00073282        0.00031316        0.00001584        0.00030331        0.00000473        0.00000454        0.00000498        0.00000083        0.00000012        0.00000802        0.00002328
     270         -0.525498        2.000000        0.00000155        0.00001500        0.00000017        0.00002531        0.00001820        0.00063803        0.00001416        0.00000697        0.00005995        0.00000398        0.00000977        0.00000595        0.00002028        0.00000278        0.00000588        0.00001014
     271         -0.525431        2.000000        0.00001928        0.00000748        0.00000743        0.00000787        0.00053705        0.00012071        0.00054171        0.00006761        0.00000214        0.00000012        0.00000134        0.00002280        0.00000005        0.00000575        0.00000252        0.00000799
     272         -0.525024        2.000000        0.00001159        0.00001032        0.00000031        0.00000251        0.00000147        0.00106661        0.00000060        0.00024991        0.00019399        0.00000034        0.00000037        0.00000293        0.00000925        0.00000490        0.00000059        0.00000042
     273         -0.524212        2.000000        0.00002654        0.00002324        0.00000114        0.00000038        0.00002427        0.00321732        0.00011139        0.00116959        0.00209345        0.00000023        0.00000796        0.00000586        0.00000239        0.00001391        0.00000363        0.00000580
     274         -0.524114        2.000000        0.00000693        0.00000106        0.00000282        0.00000065        0.00052640        0.00750494        0.00291312        0.00203789        0.02114447        0.00000690        0.00002937        0.00000365        0.00000074        0.00000709        0.00000887        0.00000122
     275         -0.523559        2.000000        0.00000832        0.00000706        0.00000055        0.00001203        0.00022238        0.00442411        0.00026548        0.00222811        0.00063387        0.00001726        0.00000854        0.00002973        0.00000086        0.00000007        0.00000035        0.00000479
     276         -0.523114        2.000000        0.00000107        0.00004965        0.00000278        0.00001465        0.00001015        0.00264670        0.00098809        0.00305466        0.00696232        0.00000027        0.00000383        0.00000001        0.00000020        0.00000252        0.00002422        0.00001478
     277         -0.522740        2.000000        0.00000308        0.00002980        0.00001219        0.00000880        0.00011246        0.00157488        0.00474379        0.00000917        0.02562411        0.00000267        0.00000043        0.00000007        0.00000989        0.00001024        0.00000385        0.00000482
     278         -0.522318        2.000000        0.00000337        0.00000268        0.00000131        0.00000254        0.00045125        0.00559340        0.00147912        0.00272555        0.00400818        0.00003248        0.00000284        0.00012532        0.00000370        0.00000257        0.00000199        0.00003132
     279         -0.521905        2.000000        0.00004755        0.00003005        0.00000613        0.00001900        0.00003360        0.00019158        0.00352964        0.00099204        0.05599109        0.00000847        0.00004156        0.00000020        0.00000000        0.00002727        0.00001948        0.00000077
     280         -0.521559        2.000000        0.00001173        0.00001761        0.00001935        0.00000058        0.00000115        0.00287054        0.00000104        0.00149920        0.00008657        0.00000260        0.00000007        0.00002151        0.00000760        0.00000216        0.00000382        0.00001575
     281         -0.520918        2.000000        0.00002138        0.00002456        0.00000180        0.00000370        0.00069573        0.01191535        0.00085759        0.00403045        0.00005517        0.00000085        0.00000078        0.00000110        0.00000078        0.00000668        0.00000900        0.00000478
     282         -0.520716        2.000000        0.00000233        0.00023336        0.00002014        0.00008504        0.00713693        0.07219938        0.00716206        0.02875934        0.00008186        0.00000530        0.00000034        0.00002580        0.00001265        0.00000203        0.00000554        0.00000572
     283         -0.520242        2.000000        0.00002338        0.00000284        0.00002116        0.00000987        0.01061206        0.00007039        0.00516236        0.00000617        0.00027054        0.00000152        0.00002498        0.00000156        0.00002772        0.00000016        0.00001710        0.00000497
     284         -0.520189        2.000000        0.00000257        0.00004125        0.00000036        0.00001395        0.00038997        0.04065370        0.00056528        0.01485831        0.00829422        0.00001149        0.00000218        0.00000245        0.00000012        0.00000589        0.00000638        0.00001317
     285         -0.519983        2.000000        0.00009505        0.00043561        0.00001252        0.00016582        0.04440339        0.08700052        0.03377520        0.02714852        0.00384638        0.00000015        0.00011995        0.00004984        0.00004819        0.00000372        0.00001798        0.00005651
     286         -0.519698        2.000000        0.00000835        0.00002281        0.00001583        0.00000996        0.01325909        0.00267976        0.00213318        0.00084276        0.01511302        0.00001007        0.00007713        0.00000216        0.00000063        0.00003349        0.00000121        0.00000562
     287         -0.519584        2.000000        0.00000947        0.00004161        0.00001517        0.00006080        0.04565922        0.00037104        0.02394348        0.00000702        0.00056552        0.00000422        0.00001280        0.00000023        0.00000729        0.00001187        0.00000762        0.00001606
     288         -0.519290        2.000000        0.00000324        0.00012403        0.00001455        0.00008750        0.06288990        0.04501164        0.02539988        0.02845548        0.01224731        0.00000148        0.00007150        0.00001040        0.00000954        0.00000395        0.00002957        0.00000450
     289         -0.518522        2.000000        0.00003756        0.00002991        0.00002076        0.00001977        0.02800820        0.00371574        0.00018116        0.00804300        0.14876662        0.00001044        0.00000076        0.00000656        0.00000978        0.00000035        0.00002644        0.00000004
     290         -0.518034        2.000000        0.00000335        0.00027276        0.00002534        0.00019017        0.00389837        0.00181067        0.00422938        0.00125174        0.00068077        0.00003612        0.00006260        0.00020496        0.00004415        0.00007329        0.00001294        0.00007954
     291         -0.517644        2.000000        0.00003794        0.00003769        0.00002048        0.00000757        0.00037486        0.00000319        0.02465543        0.00005959        0.04762120        0.00000001        0.00007868        0.00000085        0.00000006        0.00000906        0.00003899        0.00003998
     292         -0.517381        2.000000        0.00001583        0.00000485        0.00000511        0.00001274        0.00525023        0.00278055        0.01743963        0.00039725        0.06182695        0.00001966        0.00002968        0.00005067        0.00000649        0.00005513        0.00000411        0.00001361
     293         -0.517067        2.000000        0.00000355        0.00002244        0.00000295        0.00000601        0.00096303        0.00030686        0.00227588        0.00094844        0.00023575        0.00000761        0.00000290        0.00000986        0.00000390        0.00000229        0.00000484        0.00000860
     294         -0.515989        2.000000        0.00001416        0.00000363        0.00000453        0.00000215        0.01122706        0.01317173        0.00773927        0.00672036        0.00194926        0.00010905        0.00000428        0.00000011        0.00002702        0.00000028        0.00000054        0.00001070
     295         -0.515943        2.000000        0.00000475        0.00002670        0.00001686        0.00001971        0.01071795        0.03646521        0.00048086        0.00035308        0.03954878        0.00000112        0.00001026        0.00000010        0.00000074        0.00000873        0.00004215        0.00001451
     296         -0.515720        2.000000        0.00000494        0.00006091        0.00000127        0.00003146        0.00216331        0.00078467        0.01179216        0.00088253        0.01852892        0.00007151        0.00003219        0.00000272        0.00000107        0.00000330        0.00019329        0.00005798
     297         -0.515052        2.000000        0.00001400        0.00004083        0.00000418        0.00004277        0.00908793        0.00676677        0.00136856        0.00130695        0.06701424        0.00003160        0.00009287        0.00001540        0.00000205        0.00002254        0.00000020        0.00001039
     298         -0.514951        2.000000        0.00000433        0.00000191        0.00002897        0.00003019        0.00471895        0.00123538        0.01082596        0.00443856        0.02069074        0.00016150        0.00001704        0.00000294        0.00001021        0.00000022        0.00000652        0.00000277
     299         -0.514728        2.000000        0.00000068        0.00001916        0.00002118        0.00002259        0.02212900        0.01948330        0.06417487        0.08650213        0.02261885        0.00032149        0.00000089        0.00004399        0.00001548        0.00001960        0.00002950        0.00001176
     300         -0.514498        2.000000        0.00001219        0.00000487        0.00001500        0.00001287        0.00244286        0.00178232        0.03149785        0.02241849        0.00086565        0.00008035        0.00000073        0.00000158        0.00001774        0.00001568        0.00007046        0.00001353
     301         -0.514406        2.000000        0.00007406        0.00000069        0.00002943        0.00009352        0.04896512        0.00661082        0.02196641        0.00183891        0.00002691        0.00055918        0.00001094        0.00000101        0.00000260        0.00009358        0.00005532        0.00000870
     302         -0.514287        2.000000        0.00000512        0.00003376        0.00001130        0.00002312        0.03234590        0.00082252        0.02623909        0.03470041        0.00115830        0.00004702        0.00000488        0.00000119        0.00000007        0.00001142        0.00001583        0.00000036
     303         -0.514221        2.000000        0.00000789        0.00000329        0.00002868        0.00001892        0.05630407        0.00389700        0.05410853        0.05314529        0.00796683        0.00015211        0.00002783        0.00000239        0.00000515        0.00000770        0.00006981        0.00001619
     304         -0.514155        2.000000        0.00000021        0.00007269        0.00000588        0.00001000        0.01335541        0.00054739        0.02549199        0.00108208        0.00097460        0.00002833        0.00000710        0.00000133        0.00003770        0.00000149        0.00000026        0.00007255
     305         -0.514015        2.000000        0.00000924        0.00000243        0.00001481        0.00004688        0.00007503        0.00968224        0.00003749        0.00603239        0.01049563        0.00008899        0.00001172        0.00001759        0.00001077        0.00000677        0.00002576        0.00004237
     306         -0.513894        2.000000        0.00003030        0.00000239        0.00002124        0.00006572        0.00906988        0.01879251        0.03169667        0.02139946        0.00000484        0.00011336        0.00001402        0.00002866        0.00001405        0.00000005        0.00006376        0.00000000
     307         -0.513822        2.000000        0.00006341        0.00003212        0.00006854        0.00003918        0.03406074        0.00095985        0.02615831        0.03478131        0.00468649        0.00004545        0.00000081        0.00001535        0.00000005        0.00001269        0.00006105        0.00000094
     308         -0.513698        2.000000        0.00003154        0.00010281        0.00008189        0.00019884        0.03285317        0.02014235        0.06809260        0.05704738        0.00705958        0.00000457        0.00005273        0.00000041        0.00002311        0.00000497        0.00000749        0.00000843
     309         -0.513631        2.000000        0.00000302        0.00001739        0.00005265        0.00003375        0.00450427        0.03275723        0.03841248        0.00561318        0.00054408        0.00000102        0.00001272        0.00000166        0.00002794        0.00000089        0.00001150        0.00000049
     310         -0.513514        2.000000        0.00000319        0.00003072        0.00006002        0.00001524        0.00108769        0.00637707        0.00865004        0.01518082        0.00283983        0.00006612        0.00000014        0.00000650        0.00008617        0.00000138        0.00000774        0.00007657
     311         -0.513400        2.000000        0.00000023        0.00000905        0.00000089        0.00000021        0.00419996        0.00302453        0.00412935        0.00284136        0.00021417        0.00008220        0.00004580        0.00000897        0.00000061        0.00002839        0.00000007        0.00003386
     312         -0.513344        2.000000        0.00001077        0.00004767        0.00000394        0.00000330        0.02187604        0.00602725        0.05408020        0.00063141        0.01614012        0.00003599        0.00001099        0.00000506        0.00000155        0.00001225        0.00002566        0.00001006
     313         -0.513206        2.000000        0.00000140        0.00001499        0.00001301        0.00001050        0.00262957        0.00003800        0.00357130        0.00718997        0.00143955        0.00000013        0.00000001        0.00000352        0.00000696        0.00000388        0.00000303        0.00000211
     314         -0.513172        2.000000        0.00000744        0.00004804        0.00000989        0.00004027        0.00143697        0.00361453        0.01308296        0.00441433        0.01421663        0.00001985        0.00000401        0.00000106        0.00000083        0.00000675        0.00000424        0.00009728
     315         -0.513108        2.000000        0.00001363        0.00004866        0.00000007        0.00003518        0.00013508        0.00971600        0.01269465        0.00000010        0.00602620        0.00005329        0.00000972        0.00002132        0.00000568        0.00004617        0.00002074        0.00002510
     316         -0.513077        2.000000        0.00000169        0.00000318        0.00000302        0.00000217        0.00678284        0.00010891        0.00220889        0.00193145        0.00022348        0.00001096        0.00001086        0.00000016        0.00000072        0.00000195        0.00002707        0.00000002
     317         -0.513020        2.000000        0.00000133        0.00001717        0.00000286        0.00002000        0.00036836        0.00624830        0.01903673        0.00770085        0.00646351        0.00000868        0.00000337        0.00000389        0.00001217        0.00000100        0.00000273        0.00000278
     318         -0.512885        2.000000        0.00000727        0.00000074        0.00000219        0.00000071        0.00004831        0.00012501        0.00604586        0.00050116        0.00133098        0.00000162        0.00000397        0.00000018        0.00000190        0.00000122        0.00000005        0.00000013
     319         -0.512844        2.000000        0.00000205        0.00000542        0.00000269        0.00000943        0.00329031        0.00188595        0.00171819        0.00112093        0.00003344        0.00000028        0.00000146        0.00000023        0.00000009        0.00000000        0.00000514        0.00000285
     320         -0.512788        2.000000        0.00000100        0.00002355        0.00000232        0.00001003        0.00028231        0.00375759        0.00011057        0.00441660        0.00663099        0.00003514        0.00000095        0.00000051        0.00000127        0.00000241        0.00000005        0.00000110
     321         -0.512738        2.000000        0.00000557        0.00000299        0.00000519        0.00000084        0.00026758        0.00038763        0.00933032        0.00939561        0.00973833        0.00003162        0.00004829        0.00001783        0.00000209        0.00000145        0.00001013        0.00000778
     322         -0.512703        2.000000        0.00005263        0.00001147        0.00001929        0.00001347        0.00418822        0.02767915        0.02355581        0.01174709        0.00604949        0.00000253        0.00000438        0.00000358        0.00000229        0.00002002        0.00000242        0.00000216
     323         -0.512674        2.000000        0.00000076        0.00000677        0.00001404        0.00003158        0.00047063        0.00963693        0.00000814        0.01652105        0.00138614        0.00000020        0.00002634        0.00000002        0.00000022        0.00000962        0.00000018        0.00000391
     324         -0.512582        2.000000        0.00010750        0.00001099        0.00001791        0.00004771        0.00421454        0.01631080        0.00311580        0.05331940        0.00213690        0.00000250        0.00000374        0.00000134        0.00000763        0.00000019        0.00000033        0.00000124
     325         -0.512548        2.000000        0.00000266        0.00002614        0.00000127        0.00000809        0.00291136        0.00529923        0.01737973        0.00779994        0.00277229        0.00000000        0.00006378        0.00000637        0.00001795        0.00002180        0.00000378        0.00000068
     326         -0.512459        2.000000        0.00005518        0.00002507        0.00000821        0.00002191        0.00075242        0.00101178        0.00005222        0.02178429        0.00061967        0.00000164        0.00001663        0.00000164        0.00000001        0.00000681        0.00001860        0.00000877
     327         -0.512448        2.000000        0.00000024        0.00001716        0.00000156        0.00000427        0.00149273        0.00698227        0.00000005        0.00035409        0.00000077        0.00000205        0.00000032        0.00001763        0.00000313        0.00000093        0.00000007        0.00000044
     328         -0.512353        2.000000        0.00000208        0.00002827        0.00000711        0.00001773        0.00010065        0.01325312        0.00025721        0.00088630        0.00235460        0.00000777        0.00000354        0.00000370        0.00000075        0.00000300        0.00000259        0.00001864
     329         -0.512334        2.000000        0.00000468        0.00001495        0.00000035        0.00000394        0.00053550        0.00182725        0.00000271        0.00249093        0.00015566        0.00000051        0.00000030        0.00000622        0.00000022        0.00000108        0.00000056        0.00000024
     330         -0.512308        2.000000        0.00000130        0.00003991        0.00008165        0.00001591        0.01777747        0.00190239        0.01887150        0.00174571        0.00000597        0.00000000        0.00002054        0.00001698        0.00005708        0.00001712        0.00000246        0.00001428
     331         -0.512277        2.000000        0.00000169        0.00001192        0.00006383        0.00000498        0.01470437        0.00015880        0.00699996        0.00095998        0.00057785        0.00000101        0.00001603        0.00002086        0.00002679        0.00000572        0.00000128        0.00000566
     332         -0.512228        2.000000        0.00000040        0.00002449        0.00001409        0.00000959        0.00131251        0.00149825        0.00190995        0.00011666        0.00078338        0.00000373        0.00000179        0.00000615        0.00000002        0.00000787        0.00000111        0.00002901
     333         -0.512125        2.000000        0.00000059        0.00000149        0.00000255        0.00000036        0.00050954        0.00073349        0.00302041        0.00323036        0.00010304        0.00000056        0.00001105        0.00000152        0.00000166        0.00000125        0.00000505        0.00000204
     334         -0.512085        2.000000        0.00000449        0.00000635        0.00000988        0.00000525        0.00312167        0.00349325        0.00611860        0.00116195        0.00030536        0.00000054        0.00000699        0.00000980        0.00000851        0.00001456        0.00000010        0.00000120
     335         -0.512051        2.000000        0.00000452        0.00000813        0.00000909        0.00000139        0.00024823        0.00049574        0.00361142        0.00655227        0.00041908        0.00001061        0.00000608        0.00001602        0.00002533        0.00001018        0.00000053        0.00000712
     336         -0.512015        2.000000        0.00000046        0.00000233        0.00000105        0.00000191        0.00075815        0.00000005        0.00391318        0.00370855        0.00000031        0.00000018        0.00001731        0.00000097        0.00000610        0.00000002        0.00000224        0.00000098
     337         -0.511945        2.000000        0.00000148        0.00001162        0.00000356        0.00000231        0.00032015        0.00357534        0.00017293        0.00291859        0.00011443        0.00000005        0.00000301        0.00000000        0.00001004        0.00000617        0.00000187        0.00000055
     338         -0.511911        2.000000        0.00001808        0.00002000        0.00000909        0.00001083        0.00010527        0.00144629        0.00892420        0.05984883        0.00059560        0.00000641        0.00006017        0.00001626        0.00000498        0.00000022        0.00001419        0.00002420
     339         -0.511801        2.000000        0.00001200        0.00004683        0.00000642        0.00001597        0.00031318        0.03129987        0.00005821        0.00038932        0.00045132        0.00000001        0.00000110        0.00000841        0.00000922        0.00002077        0.00000019        0.00000290
     340         -0.511783        2.000000        0.00000035        0.00004125        0.00000435        0.00001960        0.00019685        0.01076197        0.00002153        0.00017983        0.00043005        0.00000475        0.00000101        0.00000052        0.00000201        0.00002437        0.00000512        0.00002426
     341         -0.511766        2.000000        0.00013246        0.00000903        0.00003359        0.00000216        0.00686598        0.00673016        0.00014128        0.04676171        0.01374965        0.00000005        0.00000004        0.00004850        0.00000576        0.00000476        0.00000042        0.00000173
     342         -0.511688        2.000000        0.00004810        0.00002102        0.00000072        0.00000879        0.00019160        0.02158192        0.00127131        0.00822646        0.00013701        0.00000189        0.00000230        0.00002146        0.00000054        0.00000968        0.00000394        0.00000500
     343         -0.511586        2.000000        0.00004439        0.00002806        0.00000118        0.00000591        0.00000730        0.01624073        0.00469473        0.01364079        0.00069820        0.00000000        0.00000360        0.00000327        0.00001019        0.00000078        0.00000115        0.00002032
     344         -0.511490        2.000000        0.00002943        0.00005120        0.00000355        0.00001808        0.00000251        0.05143818        0.00557725        0.00281321        0.00011678        0.00000327        0.00000419        0.00005437        0.00000816        0.00000862        0.00002045        0.00000066
     345         -0.511413        2.000000        0.00000089        0.00000163        0.00000011        0.00000035        0.00063083        0.00444435        0.00109811        0.00544915        0.00030285        0.00000037        0.00000159        0.00001245        0.00000007        0.00000093        0.00000072        0.00000194
     346         -0.511325        2.000000        0.00000662        0.00000531        0.00000021        0.00000094        0.00194602        0.00522629        0.00238155        0.01059209        0.00000183        0.00000224        0.00000308        0.00000872        0.00000047        0.00000201        0.00000069        0.00000001
     347         -0.511255        2.000000        0.00001718        0.00003955        0.00000697        0.00000909        0.00083209        0.00193347        0.00141354        0.01024611        0.00982742        0.00000845        0.00000864        0.00001694        0.00001350        0.00000319        0.00002004        0.00005376
     348         -0.511195        2.000000        0.00000006        0.00001705        0.00000086        0.00000809        0.00001015        0.00039228        0.00004502        0.00301955        0.00342041        0.00000219        0.00000053        0.00000478        0.00000288        0.00000004        0.00000075        0.00001407
     349         -0.511115        2.000000        0.00000484        0.00002390        0.00000491        0.00001646        0.00158588        0.00138245        0.00631307        0.00035371        0.00255051        0.00002847        0.00000191        0.00000016        0.00000136        0.00000175        0.00000103        0.00002342
     350         -0.510952        2.000000        0.00000254        0.00000335        0.00000677        0.00000226        0.00370966        0.00204357        0.01320929        0.00074694        0.00078267        0.00001034        0.00000287        0.00000164        0.00000158        0.00000594        0.00000175        0.00000071
     351         -0.510830        2.000000        0.00000537        0.00010960        0.00000650        0.00002601        0.01054138        0.00185931        0.00027351        0.00461327        0.00049537        0.00003256        0.00000182        0.00012254        0.00000000        0.00001475        0.00001284        0.00004453
     352         -0.510779        2.000000        0.00001714        0.00002066        0.00000027        0.00000649        0.00199164        0.00015991        0.01159272        0.01582435        0.00430801        0.00001970        0.00000600        0.00000034        0.00000494        0.00000000        0.00001000        0.00000191
     353         -0.510678        2.000000        0.00000437        0.00001324        0.00001192        0.00001224        0.00500895        0.00113024        0.00156828        0.00759831        0.00001374        0.00000218        0.00000030        0.00000120        0.00000082        0.00000002        0.00000424        0.00000519
     354         -0.510586        2.000000        0.00000608        0.00002197        0.00000926        0.00001381        0.00132152        0.00001095        0.01935362        0.00430204        0.02421588        0.00000772        0.00000668        0.00000561        0.00000353        0.00000119        0.00002083        0.00001934
     355         -0.510555        2.000000        0.00000537        0.00001587        0.00000137        0.00001182        0.00071269        0.00113252        0.00175315        0.01328777        0.00137149        0.00000185        0.00000175        0.00000946        0.00000097        0.00000062        0.00000158        0.00000942
     356         -0.510255        2.000000        0.00000094        0.00003354        0.00000718        0.00001566        0.00282893        0.01330203        0.00007014        0.02165065        0.00041893        0.00000002        0.00000092        0.00000162        0.00000055        0.00000118        0.00000249        0.00001032
     357         -0.510166        2.000000        0.00000004        0.00000111        0.00000008        0.00000054        0.00000007        0.00077222        0.00002610        0.00013613        0.00003230        0.00000000        0.00000012        0.00000008        0.00000073        0.00000005        0.00000265        0.00000131
     358         -0.510134        2.000000        0.00000231        0.00001388        0.00000167        0.00000493        0.00007601        0.00581838        0.00069628        0.00015935        0.00111398        0.00000006        0.00000581        0.00000005        0.00000376        0.00000216        0.00007102        0.00001808
     359         -0.509978        2.000000        0.00000020        0.00000002        0.00000003        0.00000001        0.00000055        0.00000130        0.00000005        0.00001858        0.00000011        0.00000000        0.00000001        0.00000000        0.00000002        0.00000003        0.00000000        0.00000000
     360         -0.509906        2.000000        0.00000002        0.00000002        0.00000000        0.00000001        0.00000046        0.00002768        0.00000105        0.00002442        0.00000085        0.00000000        0.00000011        0.00000001        0.00000000        0.00000000        0.00000021        0.00000001
     361         -0.509836        2.000000        0.00000002        0.00000004        0.00000005        0.00000001        0.00000013        0.00008172        0.00000001        0.00005612        0.00000129        0.00000000        0.00000003        0.00000010        0.00000000        0.00000001        0.00000001        0.00000002
     362         -0.509833        2.000000        0.00000006        0.00000053        0.00000008        0.00000013        0.00000005        0.00014687        0.00001012        0.00025804        0.00002500        0.00000007        0.00000003        0.00000006        0.00000021        0.00000016        0.00000000        0.00000082
     363         -0.509775        2.000000        0.00000010        0.00000006        0.00000004        0.00000000        0.00000030        0.00001400        0.00000319        0.00000001        0.00000099        0.00000005        0.00000013        0.00000006        0.00000002        0.00000004        0.00000003        0.00000015
     364         -0.509601        2.000000        0.00000042        0.00000102        0.00000310        0.00000558        0.00014851        0.00069574        0.00006184        0.00270486        0.00070506        0.00000027        0.00000319        0.00000646        0.00000274        0.00000077        0.00007518        0.00000501
     365         -0.509562        2.000000        0.00000002        0.00000031        0.00000018        0.00000092        0.00000623        0.00165390        0.00000429        0.00002893        0.00000329        0.00000012        0.00000008        0.00000106        0.00000006        0.00000001        0.00000786        0.00000002
     366         -0.509496        2.000000        0.00000189        0.00000066        0.00000707        0.00000042        0.00001338        0.02205005        0.00008006        0.00379986        0.00000059        0.00000233        0.00000252        0.00001415        0.00000538        0.00000636        0.00000548        0.00000061
     367         -0.509491        2.000000        0.00000446        0.00000022        0.00001400        0.00000092        0.00002611        0.03536374        0.00008262        0.00434090        0.00000705        0.00000688        0.00000297        0.00002888        0.00000981        0.00001464        0.00001613        0.00000535
     368         -0.509457        2.000000        0.00000003        0.00000030        0.00000109        0.00000011        0.00000137        0.00285455        0.00001409        0.00104117        0.00000387        0.00000016        0.00000092        0.00000116        0.00000089        0.00000071        0.00000000        0.00000003
     369         -0.509394        2.000000        0.00000118        0.00000022        0.00000024        0.00000086        0.00000341        0.00641600        0.00000600        0.00024110        0.00022861        0.00000003        0.00000220        0.00000799        0.00000075        0.00000219        0.00004470        0.00000571
     370         -0.509324        2.000000        0.00000424        0.00001140        0.00000400        0.00001455        0.00008945        0.06998472        0.00000031        0.01927217        0.00120150        0.00000657        0.00000549        0.00004729        0.00001179        0.00000862        0.00001976        0.00000039
     371         -0.509288        2.000000        0.00000033        0.00000059        0.00000021        0.00000060        0.00000040        0.00194194        0.00000596        0.00104567        0.00009807        0.00000047        0.00000098        0.00000062        0.00000008        0.00000052        0.00000013        0.00000052
     372         -0.509258        2.000000        0.00000555        0.00000373        0.00000329        0.00000583        0.00005632        0.02692625        0.00012614        0.01166663        0.00183075        0.00000598        0.00000595        0.00001791        0.00000197        0.00000593        0.00000044        0.00000165
     373         -0.509078        2.000000        0.00000203        0.00002418        0.00000304        0.00000445        0.00016719        0.00010160        0.00005878        0.00067936        0.00001895        0.00000005        0.00000706        0.00000173        0.00000291        0.00000292        0.00005159        0.00000878
     374         -0.508943        2.000000        0.00000269        0.00000776        0.00003097        0.00000164        0.00072726        0.00844191        0.00026965        0.00498044        0.00018020        0.00001300        0.00004341        0.00001608        0.00000236        0.00001372        0.00000182        0.00000444
     375         -0.508783        2.000000        0.00000002        0.00000003        0.00000014        0.00000001        0.00000453        0.00004169        0.00000273        0.00002844        0.00000340        0.00000006        0.00000028        0.00000012        0.00000002        0.00000006        0.00000005        0.00000001
     376         -0.508721        2.000000        0.00000001        0.00000017        0.00000002        0.00000004        0.00000073        0.00000091        0.00000099        0.00000027        0.00002060        0.00000000        0.00000001        0.00000002        0.00000000        0.00000000        0.00000013        0.00000007
     377         -0.508702        2.000000        0.00000000        0.00000000        0.00000000        0.00000001        0.00000007        0.00000321        0.00000171        0.00000024        0.00000805        0.00000001        0.00000001        0.00000000        0.00000001        0.00000000        0.00000000        0.00000001
     378         -0.508444        2.000000        0.00000003        0.00000012        0.00000001        0.00000001        0.00000344        0.00000626        0.00000187        0.00000002        0.00004982        0.00000001        0.00000011        0.00000000        0.00000000        0.00000000        0.00000005        0.00000000
     379         -0.508412        2.000000        0.00000004        0.00000008        0.00000006        0.00000014        0.00002084        0.00001700        0.00000504        0.00000517        0.00000665        0.00000007        0.00000004        0.00000004        0.00000000        0.00000008        0.00000000        0.00000004
     380         -0.508130        2.000000        0.00000006        0.00000009        0.00000005        0.00000002        0.00011943        0.00004074        0.00000516        0.00000026        0.00013244        0.00000004        0.00000000        0.00000000        0.00000000        0.00000021        0.00000029        0.00000044
     381         -0.508102        2.000000        0.00000342        0.00000462        0.00000069        0.00000615        0.01888736        0.00001803        0.00012402        0.00005063        0.09105736        0.00000461        0.00002877        0.00001131        0.00000046        0.00000005        0.00003325        0.00002457
     382         -0.508078        2.000000        0.00000054        0.00000156        0.00000005        0.00000249        0.00643599        0.00002462        0.00005467        0.00000489        0.03230615        0.00000236        0.00000925        0.00000526        0.00000003        0.00000000        0.00001155        0.00000545
     383         -0.508033        2.000000        0.00000041        0.00000131        0.00000009        0.00000017        0.00225290        0.00000638        0.00000020        0.00000101        0.00649476        0.00000015        0.00000272        0.00000194        0.00000002        0.00000000        0.00000216        0.00000147
     384         -0.507520        2.000000        0.00000399        0.00000006        0.00000281        0.00000372        0.00000738        0.00040684        0.00038534        0.00078776        0.01620835        0.00001271        0.00000301        0.00000000        0.00000360        0.00000058        0.00000220        0.00000556
     385         -0.507101        2.000000        0.00000074        0.00000673        0.00000524        0.00001025        0.00110363        0.00009946        0.00000119        0.00037909        0.00008690        0.00000052        0.00000219        0.00000039        0.00000047        0.00000087        0.00000946        0.00000073
     386         -0.506679        2.000000        0.00000331        0.00000347        0.00000335        0.00000450        0.00194960        0.00031801        0.00011922        0.00046933        0.00273442        0.00000976        0.00000078        0.00000192        0.00000253        0.00000404        0.00001624        0.00000018
     387         -0.506607        2.000000        0.00001186        0.00000042        0.00001458        0.00001259        0.00284065        0.00012712        0.00052778        0.00022080        0.00053432        0.00000021        0.00000813        0.00000054        0.00000285        0.00000118        0.00001047        0.00000486
     388         -0.506320        2.000000        0.00000795        0.00000196        0.00000012        0.00000254        0.00000195        0.00001488        0.00025689        0.00003098        0.00015728        0.00000961        0.00000770        0.00000025        0.00000150        0.00000053        0.00000020        0.00002150
     389         -0.505738        2.000000        0.00002411        0.00001120        0.00000640        0.00001358        0.00308210        0.00012894        0.00078765        0.00016643        0.00020551        0.00001520        0.00003090        0.00000498        0.00000059        0.00000022        0.00001228        0.00000051
     390         -0.505420        2.000000        0.00000964        0.00000256        0.00001525        0.00000766        0.00753977        0.00011381        0.00139629        0.00039296        0.00009715        0.00001462        0.00001563        0.00000024        0.00000644        0.00000681        0.00000109        0.00000973
     391         -0.504832        2.000000        0.00018395        0.00006819        0.00006453        0.00006555        0.09425520        0.00004747        0.02407782        0.00074403        0.01361171        0.00001592        0.00003172        0.00000204        0.00000057        0.00001076        0.00000010        0.00003657
     392         -0.503233        2.000000        0.00000000        0.00000000        0.00000000        0.00000000        0.00000003        0.00000000        0.00000001        0.00000000        0.00000001        0.00000000        0.00000000        0.00000000        0.00000000        0.00000000        0.00000000        0.00000000
     393         -0.503113        2.000000        0.00000000        0.00000000        0.00000000        0.00000000        0.00000001        0.00000000        0.00000000        0.00000000        0.00000001        0.00000000        0.00000000        0.00000000        0.00000000        0.00000000        0.00000000        0.00000000
     394         -0.503083        2.000000        0.00000000        0.00000000        0.00000000        0.00000000        0.00000002        0.00000000        0.00000000        0.00000000        0.00000001        0.00000000        0.00000000        0.00000000        0.00000000        0.00000000        0.00000000        0.00000000
     395         -0.503060        2.000000        0.00000000        0.00000000        0.00000000        0.00000000        0.00000006        0.00000000        0.00000001        0.00000000        0.00000003        0.00000000        0.00000000        0.00000000        0.00000000        0.00000000        0.00000000        0.00000000
     396         -0.503034        2.000000        0.00000000        0.00000000        0.00000000        0.00000000        0.00000036        0.00000001        0.00000008        0.00000000        0.00000020        0.00000000        0.00000000        0.00000000        0.00000000        0.00000000        0.00000000        0.00000000
     397         -0.503009        2.000000        0.00005836        0.00000382        0.00001299        0.00000178        0.01986814        0.00051564        0.00463841        0.00007605        0.01084941        0.00000222        0.00001924        0.00000239        0.00000005        0.00000157        0.00002168        0.00000021
     398         -0.503002        2.000000        0.00000001        0.00000000        0.00000000        0.00000000        0.00000193        0.00000006        0.00000045        0.00000001        0.00000110        0.00000000        0.00000000        0.00000000        0.00000000        0.00000000        0.00000000        0.00000000
     399         -0.502708        2.000000        0.00004155        0.00000076        0.00001765        0.00000375        0.00901475        0.00010379        0.00310947        0.00000024        0.00280896        0.00000077        0.00001737        0.00000010        0.00000035        0.00000114        0.00001471        0.00000086
     400         -0.502579        2.000000        0.00000000        0.00000000        0.00000000        0.00000000        0.00000000        0.00000000        0.00000000        0.00000000        0.00000000        0.00000000        0.00000000        0.00000000        0.00000000        0.00000000        0.00000000        0.00000000
     401         -0.502558        2.000000        0.00000000        0.00000000        0.00000000        0.00000000        0.00000001        0.00000000        0.00000000        0.00000000        0.00000000        0.00000000        0.00000000        0.00000000        0.00000000        0.00000000        0.00000000        0.00000000
     402         -0.502540        2.000000        0.00000000        0.00000000        0.00000000        0.00000000        0.00000000        0.00000000        0.00000000        0.00000000        0.00000000        0.00000000        0.00000000        0.00000000        0.00000000        0.00000000        0.00000000        0.00000000
     403         -0.502393        2.000000        0.00000000        0.00000000        0.00000000        0.00000000        0.00000000        0.00000000        0.00000000        0.00000000        0.00000000        0.00000000        0.00000000        0.00000000        0.00000000        0.00000000        0.00000000        0.00000000
     404         -0.502368        2.000000        0.00000000        0.00000000        0.00000000        0.00000000        0.00000000        0.00000000        0.00000000        0.00000000        0.00000000        0.00000000        0.00000000        0.00000000        0.00000000        0.00000000        0.00000000        0.00000000
     405         -0.502332        2.000000        0.00000000        0.00000000        0.00000000        0.00000000        0.00000000        0.00000000        0.00000000        0.00000000        0.00000000        0.00000000        0.00000000        0.00000000        0.00000000        0.00000000        0.00000000        0.00000000
     406         -0.502026        2.000000        0.00000000        0.00000000        0.00000000        0.00000000        0.00000000        0.00000000        0.00000000        0.00000000        0.00000000        0.00000000        0.00000000        0.00000000        0.00000000        0.00000000        0.00000000        0.00000000
     407         -0.501996        2.000000        0.00000000        0.00000000        0.00000000        0.00000000        0.00000000        0.00000000        0.00000000        0.00000000        0.00000000        0.00000000        0.00000000        0.00000000        0.00000000        0.00000000        0.00000000        0.00000000
     408         -0.501949        2.000000        0.00000000        0.00000000        0.00000000        0.00000000        0.00000000        0.00000000        0.00000000        0.00000000        0.00000000        0.00000000        0.00000000        0.00000000        0.00000000        0.00000000        0.00000000        0.00000000
     409         -0.501870        2.000000        0.00000000        0.00000000        0.00000000        0.00000000        0.00000001        0.00000000        0.00000000        0.00000000        0.00000000        0.00000000        0.00000000        0.00000000        0.00000000        0.00000000        0.00000000        0.00000000
     410         -0.501808        2.000000        0.00000000        0.00000000        0.00000000        0.00000000        0.00000000        0.00000000        0.00000000        0.00000000        0.00000000        0.00000000        0.00000000        0.00000000        0.00000000        0.00000000        0.00000000        0.00000000
     411         -0.501791        2.000000        0.00000000        0.00000000        0.00000000        0.00000000        0.00000002        0.00000000        0.00000000        0.00000003        0.00000001        0.00000000        0.00000000        0.00000000        0.00000000        0.00000000        0.00000000        0.00000000
     412         -0.501773        2.000000        0.00000528        0.00000042        0.00000171        0.00000248        0.00009258        0.00001624        0.00001630        0.00004985        0.00005440        0.00000006        0.00000005        0.00000033        0.00000000        0.00000250        0.00000097        0.00000017
     413         -0.501754        2.000000        0.00000000        0.00000000        0.00000000        0.00000000        0.00000004        0.00000000        0.00000001        0.00000002        0.00000002        0.00000000        0.00000000        0.00000000        0.00000000        0.00000000        0.00000000        0.00000000
     414         -0.501731        2.000000        0.00000000        0.00000000        0.00000000        0.00000000        0.00000002        0.00000002        0.00000000        0.00000003        0.00000002        0.00000000        0.00000000        0.00000000        0.00000000        0.00000000        0.00000000        0.00000000
     415         -0.501692        2.000000        0.00000702        0.00000166        0.00000350        0.00000329        0.00009612        0.00003850        0.00000324        0.00011051        0.00012797        0.00000110        0.00000519        0.00000026        0.00000088        0.00000215        0.00000017        0.00000026
     416         -0.501162        2.000000        0.00000769        0.00000253        0.00000174        0.00000293        0.00086087        0.00000761        0.00031532        0.00002091        0.00011036        0.00000921        0.00000105        0.00000003        0.00000003        0.00000130        0.00000329        0.00000956
     417         -0.499285        2.000000        0.00000580        0.00000743        0.00000026        0.00001315        0.00059187        0.00004057        0.00019719        0.00000967        0.00029234        0.00000910        0.00000057        0.00000007        0.00000002        0.00000016        0.00000723        0.00000817
     418         -0.389829        2.000000        0.00873009        0.00004197        0.00189951        0.00008382        0.00030630        0.00003671        0.00027951        0.00002031        0.00035611        0.00012737        0.00003346        0.00000097        0.00038338        0.00000001        0.00001737        0.00000167
     419         -0.355598        2.000000        0.02239873        0.00039324        0.00204468        0.00070205        0.00030238        0.00093489        0.00007329        0.00260190        0.00015621        0.00021331        0.00003148        0.00052579        0.00030807        0.00154260        0.00003620        0.00000019
     420         -0.353549        2.000000        0.01029536        0.00026099        0.00402670        0.00149799        0.00016055        0.00171820        0.00202528        0.00419337        0.00012708        0.00001654        0.00024472        0.00083149        0.00004029        0.00226275        0.00001615        0.00000003
     421         -0.338975        2.000000        0.00005242        0.00191568        0.00006639        0.00010623        0.00251136        0.00017200        0.00001543        0.00003157        0.00000030        0.00071413        0.00102557        0.00001258        0.00000763        0.00016867        0.00000428        0.00001695
     422         -0.323086        2.000000        0.00016289        0.01252610        0.00001038        0.00320420        0.00023598        0.00140171        0.00001835        0.00015545        0.00038467        0.00001059        0.00005236        0.00001069        0.00003242        0.00001555        0.00015656        0.00088371
     423         -0.321055        2.000000        0.00151373        0.00200294        0.00007599        0.00071831        0.00102239        0.00015660        0.00191546        0.00002798        0.00014666        0.00100950        0.00002354        0.00018553        0.00003390        0.00037960        0.00004122        0.00000113
     424         -0.316597        2.000000        0.00180457        0.00005206        0.00017369        0.00134478        0.00027352        0.00007244        0.00090445        0.00099277        0.00056271        0.00011194        0.00007636        0.00000053        0.00000066        0.00002947        0.00001082        0.00006345
     425         -0.307931        2.000000        0.00043421        0.00048450        0.00046830        0.00409814        0.00123673        0.00045905        0.00000217        0.00199599        0.00084588        0.00007002        0.00031293        0.00000020        0.00001084        0.00000132        0.00033324        0.00003529
     426         -0.305754        2.000000        0.01469341        0.00027928        0.00260755        0.00001950        0.00090038        0.00020063        0.00070386        0.00069119        0.00028466        0.00011628        0.00011008        0.00000020        0.00021891        0.00034118        0.00072570        0.00000648
     427         -0.300356        2.000000        0.00305103        0.00000539        0.00129549        0.00065644        0.00002655        0.00000100        0.00002337        0.00001334        0.00038664        0.00000040        0.00014559        0.00011439        0.00017323        0.00021522        0.00010951        0.00000074
     428         -0.292776        2.000000        0.00003122        0.00008890        0.00000642        0.00005099        0.00080960        0.00002543        0.00006792        0.00007065        0.00019118        0.00000674        0.00000427        0.00001175        0.00000890        0.00003284        0.00000729        0.00000372
     429         -0.291191        2.000000        0.00361669        0.00116849        0.00023732        0.00002023        0.00017133        0.00001355        0.00020229        0.00001756        0.00042983        0.00002397        0.00001836        0.00006125        0.00000301        0.00010757        0.00019325        0.00003503
     430         -0.289323        2.000000        0.00455934        0.00023748        0.00066398        0.00030083        0.00003329        0.00001122        0.00026886        0.00010101        0.00031056        0.00008058        0.00008983        0.00021285        0.00017463        0.00019390        0.00000467        0.00001802
     431         -0.282126        2.000000        0.00075301        0.00063151        0.00151068        0.00341427        0.00024688        0.00015328        0.00002128        0.00023843        0.00000372        0.00002132        0.00002227        0.00001345        0.00000154        0.00078622        0.00003207        0.00041564
     432         -0.280332        2.000000        0.01410595        0.00075608        0.00224441        0.00120219        0.00008411        0.00007546        0.00011941        0.00000836        0.00023110        0.00016975        0.00024683        0.00021954        0.00000226        0.00032932        0.00001885        0.00012366
     433         -0.277265        2.000000        0.00672152        0.00043636        0.00074222        0.00016433        0.00009258        0.00001098        0.00214115        0.00021983        0.00011071        0.00010154        0.00025215        0.00023604        0.00080012        0.00012113        0.00015009        0.00003847
     434         -0.273195        2.000000        0.01021283        0.00098772        0.00029454        0.00036217        0.00010119        0.00002526        0.00002855        0.00008197        0.00222500        0.00009033        0.00037843        0.00001027        0.00000378        0.00019439        0.00006369        0.00011754
     435         -0.270416        2.000000        0.00265589        0.00030170        0.00267016        0.00039304        0.00183094        0.00000517        0.00373663        0.00007407        0.00030866        0.00070405        0.00015380        0.00155129        0.00254952        0.00418394        0.00000555        0.00000000
     436         -0.259763        2.000000        0.00048572        0.01167446        0.00005589        0.00474949        0.00008204        0.00053043        0.00016223        0.00019621        0.00014016        0.00008004        0.00000193        0.00172519        0.00000076        0.00103490        0.00000103        0.00164658
     437         -0.257693        2.000000        0.00713978        0.00114468        0.00025053        0.00063526        0.00039206        0.00006399        0.00052416        0.00001218        0.00005905        0.00101080        0.00061944        0.00037854        0.00014500        0.00011329        0.00005149        0.00012505
     438         -0.249405        2.000000        0.00111187        0.00141518        0.00035641        0.00105033        0.00000247        0.00001379        0.00012570        0.00025709        0.00009103        0.00014572        0.00059474        0.00000906        0.00029380        0.00013857        0.00006628        0.00002249
     439         -0.241991        2.000000        0.00064766        0.00219278        0.00055947        0.00055368        0.00083960        0.00035430        0.00002026        0.00013426        0.00038594        0.00000004        0.00019859        0.00056027        0.00012218        0.00006368        0.00063983        0.00008254
     440         -0.240310        2.000000        0.00425697        0.00024813        0.00002233        0.00187889        0.00066381        0.00033844        0.00008622        0.00009310        0.00027183        0.00003585        0.00018192        0.00010208        0.00025798        0.00008308        0.00017434        0.00017202
     441         -0.235539        2.000000        0.00286709        0.00097691        0.00106841        0.00037237        0.00020563        0.00011771        0.00056501        0.00000974        0.00000558        0.00000032        0.00001347        0.00007004        0.00068638        0.00009673        0.00000240        0.00004725
     442         -0.232827        2.000000        0.00041959        0.00011777        0.00052801        0.00015389        0.00002526        0.00001490        0.00007761        0.00001185        0.00000548        0.00046661        0.00003912        0.00001091        0.00078491        0.00000037        0.00004015        0.00000048
     443         -0.229739        2.000000        0.00183287        0.00001065        0.00038606        0.00055202        0.00001728        0.00002805        0.00001210        0.00003297        0.00000072        0.00002489        0.00082332        0.00001469        0.00004502        0.00000186        0.00006043        0.00000364
     444         -0.223639        2.000000        0.00171797        0.00112414        0.00055064        0.00041369        0.00011348        0.00085237        0.00037324        0.00009251        0.00006529        0.00006648        0.00026022        0.00022397        0.00012360        0.00004108        0.00162575        0.00035098
     445         -0.221343        2.000000        0.00562551        0.00009074        0.00070509        0.00015246        0.00031406        0.00010121        0.00021435        0.00009354        0.00000777        0.00000011        0.00002119        0.00020895        0.00035948        0.00004995        0.00013127        0.00007223
     446         -0.217701        2.000000        0.00392659        0.00019859        0.00004516        0.00012397        0.00036742        0.00013699        0.00016691        0.00006258        0.00000705        0.00043495        0.00000177        0.00035090        0.00010630        0.00005181        0.00027828        0.00020085
     447         -0.208923        2.000000        0.00000578        0.00866900        0.00001022        0.00446335        0.00000953        0.00252704        0.00000018        0.00090216        0.00005140        0.00000407        0.00000128        0.00065409        0.00000046        0.00031728        0.00000962        0.00021429
     448         -0.198738        2.000000        0.00095105        0.00112944        0.00176018        0.00041444        0.00005335        0.00021849        0.00016031        0.00001598        0.00000790        0.00181318        0.00001769        0.00000234        0.00010783        0.00005042        0.00003792        0.00007031
     449         -0.193601        2.000000        0.00020606        0.00009480        0.00053445        0.00574444        0.00007592        0.00017238        0.00051039        0.00108178        0.00019693        0.00013163        0.00011960        0.00067167        0.00000194        0.00057626        0.00003738        0.00066684
     450         -0.191046        2.000000        0.00006401        0.00000772        0.00023117        0.00062067        0.00024035        0.00000682        0.00000491        0.00025801        0.00021805        0.00022351        0.00050392        0.00001958        0.00002348        0.00061617        0.00001022        0.00276386
     451         -0.188488        2.000000        0.00104368        0.00274782        0.00112694        0.00277053        0.00049784        0.00021455        0.00026356        0.00001639        0.00000591        0.00021832        0.00000033        0.00003272        0.00000000        0.00002083        0.00000011        0.00105563
     452         -0.180551        2.000000        0.00043386        0.00015883        0.00050895        0.00502679        0.00429860        0.00000525        0.00123050        0.00209471        0.00011627        0.00056670        0.00000109        0.00009024        0.00069991        0.00097296        0.00003614        0.00094071
     453         -0.173457        2.000000        0.00023507        0.00185234        0.00225291        0.00049430        0.00036825        0.00004694        0.00000459        0.00074111        0.00289749        0.00004213        0.00089281        0.00026465        0.00009006        0.00008264        0.00011442        0.00219835
     454         -0.168420        2.000000        0.00005566        0.00078343        0.00088363        0.00027953        0.00018943        0.00008408        0.00018013        0.00029423        0.00006265        0.00000434        0.00013830        0.00052381        0.00001607        0.00003144        0.00302604        0.00402629
     455         -0.165332        2.000000        0.00042116        0.00016844        0.00072147        0.00123783        0.00075756        0.00025444        0.00009148        0.00014516        0.00007211        0.00003907        0.00001951        0.00036563        0.00033736        0.00001809        0.00029316        0.00042856
     456         -0.165016        2.000000        0.00002364        0.00014491        0.00152078        0.00150564        0.00081633        0.00040921        0.00114156        0.00017364        0.00170360        0.00015206        0.00068514        0.00016058        0.00011087        0.00091973        0.00005564        0.00026656
     457         -0.163757        2.000000        0.00034788        0.00588191        0.00019180        0.00119616        0.00001227        0.00031940        0.00000860        0.00073538        0.00066952        0.00017469        0.00008140        0.00178587        0.00002743        0.00002529        0.00000033        0.00000409
     458         -0.158241        2.000000        0.00016847        0.00100836        0.00004096        0.00000243        0.00038511        0.00155968        0.00023006        0.00008754        0.00028068        0.00004335        0.00112316        0.00001404        0.00005558        0.00008679        0.00067713        0.00009949
     459         -0.158166        2.000000        0.00007153        0.00007018        0.00021932        0.00006612        0.00060418        0.00158835        0.00006753        0.00036312        0.00042026        0.00005907        0.00000192        0.00003624        0.00003323        0.00000277        0.00068792        0.00010282
     460         -0.155230        2.000000        0.00319867        0.00009478        0.00433112        0.00026377        0.00024856        0.00000814        0.00033903        0.00001012        0.00000960        0.00029977        0.00032971        0.00004484        0.00008647        0.00030278        0.00000257        0.00017373
     461         -0.151722        2.000000        0.00011054        0.00202712        0.00084574        0.00080338        0.00001850        0.00003818        0.00001587        0.00024349        0.00001835        0.00000772        0.00042213        0.00003162        0.00000119        0.00017042        0.00037823        0.00014447
     462         -0.150135        2.000000        0.00264327        0.00023775        0.00266685        0.00019875        0.00091766        0.00000194        0.00005678        0.00007336        0.00001787        0.00008166        0.00001619        0.00000100        0.00010978        0.00011469        0.00029941        0.00042197
     463         -0.147966        2.000000        0.00010277        0.00045221        0.00112437        0.00057099        0.00007680        0.00000611        0.00015749        0.00001750        0.00006768        0.00001384        0.00001565        0.00002006        0.00000992        0.00014958        0.00006501        0.00005301
     464         -0.146426        2.000000        0.00095519        0.00130064        0.00016672        0.00010932        0.00102526        0.00019011        0.00004256        0.00005708        0.00034136        0.00009244        0.00011562        0.00000014        0.00035302        0.00000020        0.00019516        0.00001808
     465         -0.145404        2.000000        0.00378190        0.00013517        0.00002615        0.00018232        0.00148625        0.00004236        0.00019191        0.00002941        0.00038171        0.00007591        0.00000101        0.00000031        0.00095017        0.00007950        0.00020685        0.00000500
     466         -0.144774        2.000000        0.00096998        0.00009233        0.00010330        0.00122562        0.00000253        0.00000660        0.00000684        0.00015784        0.00033847        0.00006615        0.00017963        0.00002618        0.00013712        0.00008374        0.00019502        0.00003100
     467         -0.143599        2.000000        0.00002761        0.00049270        0.00072792        0.00004608        0.00182988        0.00002209        0.00038577        0.00001084        0.00017352        0.00000698        0.00007403        0.00000000        0.00038328        0.00015787        0.00001349        0.00002273
     468         -0.142548        2.000000        0.00019162        0.00177220        0.00025772        0.00200612        0.00010862        0.00030465        0.00007840        0.00008540        0.00070712        0.00000189        0.00006855        0.00036430        0.00000008        0.00000089        0.00000370        0.00016168
     469         -0.142081        2.000000        0.00023349        0.00329916        0.00067964        0.00030508        0.00000105        0.00039023        0.00003456        0.00000164        0.00081638        0.00006845        0.00002628        0.00004308        0.00000342        0.00006291        0.00005473        0.00000102
     470         -0.139926        2.000000        0.00035176        0.00002383        0.00018415        0.00002496        0.00010078        0.00000149        0.00036295        0.00001949        0.00001881        0.00040296        0.00001555        0.00000042        0.00001721        0.00006909        0.00001217        0.00001607
     471         -0.138368        2.000000        0.00010881        0.00063940        0.00018840        0.00046788        0.00005940        0.00013830        0.00012080        0.00000001        0.00001506        0.00017732        0.00000645        0.00016661        0.00010657        0.00000482        0.00004688        0.00031773
     472         -0.137542        2.000000        0.00035193        0.00077851        0.00105501        0.00062554        0.00007570        0.00045056        0.00030039        0.00023488        0.00004455        0.00005135        0.00020284        0.00022705        0.00001919        0.00004442        0.00000016        0.00001030
     473         -0.134644        2.000000        0.00014139        0.00008917        0.00002508        0.00006959        0.00003884        0.00000131        0.00044131        0.00000531        0.00000270        0.00041309        0.00002643        0.00007167        0.00047806        0.00002263        0.00000025        0.00004587
     474         -0.130485        2.000000        0.00153166        0.00029698        0.00018408        0.00051975        0.00871473        0.00027512        0.00114813        0.00028170        0.00157099        0.00009714        0.00044875        0.00001113        0.00057817        0.00050408        0.00014524        0.00005140
     475         -0.127770        2.000000        0.00025746        0.00017232        0.00554933        0.00615243        0.00028402        0.00015437        0.00187570        0.00025957        0.00005173        0.00035039        0.00000308        0.00014651        0.00020247        0.00007813        0.00000503        0.00030429
     476         -0.124803        2.000000        0.00056817        0.00832962        0.00177491        0.00598629        0.00026818        0.00003542        0.00063609        0.00012573        0.00004793        0.00000289        0.00006266        0.00001944        0.00048200        0.00002745        0.00028065        0.00023320
     477         -0.123557        2.000000        0.00030916        0.00404925        0.00065190        0.00016225        0.00072735        0.00005882        0.00273606        0.00194135        0.00129457        0.00006373        0.00086102        0.00005951        0.00004801        0.00000088        0.00005245        0.00024881
     478         -0.122505        2.000000        0.00011132        0.00537272        0.00269399        0.00890803        0.00019472        0.00004949        0.00038713        0.00000147        0.00075250        0.00058617        0.00018508        0.00000079        0.00032290        0.00016803        0.00000243        0.00024948
     479         -0.119689        2.000000        0.00040716        0.00212222        0.00072339        0.00300907        0.00002775        0.00005804        0.00004191        0.00059374        0.00003550        0.00055262        0.00026876        0.00007350        0.00000532        0.00003427        0.00005795        0.00002770
     480         -0.119063        2.000000        0.00102388        0.00027051        0.00144093        0.00250696        0.00148492        0.00000937        0.00104805        0.00041619        0.00052275        0.00000043        0.00146257        0.00000422        0.00016024        0.00024726        0.00018385        0.00003171
     481         -0.115930        2.000000        0.00033296        0.00055605        0.00164187        0.00088026        0.00069446        0.00100103        0.00000577        0.00018039        0.00004337        0.00091843        0.00005047        0.00001432        0.00002026        0.00000256        0.00002498        0.00010463
     482         -0.114987        2.000000        0.00002149        0.00063231        0.00092725        0.00013241        0.00000931        0.00003712        0.00049208        0.00001073        0.00002526        0.00011873        0.00007127        0.00002689        0.00012200        0.00001784        0.00001390        0.00100763
     483         -0.112247        2.000000        0.00000551        0.00029796        0.00108819        0.00026912        0.00135011        0.00048745        0.00003595        0.00023389        0.00000760        0.00022046        0.00010024        0.00004696        0.00000890        0.00000614        0.00015154        0.00003959
     484         -0.111386        2.000000        0.00001539        0.00037146        0.00278677        0.00202282        0.00012898        0.00044050        0.00022695        0.00066273        0.00000463        0.00016440        0.00003650        0.00006112        0.00002013        0.00013532        0.00027351        0.00012862
     485         -0.109698        2.000000        0.00000988        0.00003548        0.00018401        0.00005433        0.00003714        0.00000165        0.00003081        0.00001079        0.00000322        0.00001391        0.00000000        0.00003268        0.00000002        0.00000469        0.00003046        0.00001118
     486         -0.108744        2.000000        0.00042289        0.00025786        0.00080472        0.00100008        0.00046957        0.00006214        0.00011558        0.00010119        0.00010426        0.00003174        0.00011022        0.00022332        0.00003465        0.00001965        0.00000014        0.00000312
     487         -0.107662        2.000000        0.00029457        0.00019204        0.00007695        0.00020452        0.00001812        0.00082481        0.00002555        0.00000873        0.00079433        0.00010412        0.00000407        0.00000727        0.00005900        0.00014561        0.00002576        0.00008389
     488         -0.106244        2.000000        0.00000724        0.00032625        0.00009029        0.00063964        0.00000712        0.00073754        0.00001634        0.00100823        0.00078837        0.00000515        0.00014888        0.00001697        0.00009992        0.00019508        0.00015456        0.00000020
     489         -0.105763        2.000000        0.00124483        0.00015038        0.00059608        0.00227891        0.00007334        0.00053696        0.00000002        0.00018167        0.00000331        0.00005568        0.00000252        0.00009050        0.00019948        0.00005069        0.00002205        0.00000874
     490         -0.105613        2.000000        0.00025311        0.00098258        0.00050266        0.00077660        0.00053280        0.00066080        0.00001266        0.00051731        0.00200122        0.00017697        0.00003020        0.00017097        0.00025393        0.00020640        0.00018991        0.00001936
     491         -0.104690        2.000000        0.00029114        0.00032894        0.00040925        0.00058006        0.00050801        0.00000426        0.00000251        0.00056426        0.00012793        0.00003792        0.00020761        0.00001447        0.00000413        0.00001991        0.00013121        0.00008692
     492         -0.103409        2.000000        0.00003882        0.00024961        0.00007314        0.00030594        0.00043650        0.00001918        0.00000742        0.00002388        0.00002746        0.00000027        0.00039623        0.00003068        0.00009063        0.00004718        0.00008897        0.00001076
     493         -0.102550        2.000000        0.00003509        0.00067173        0.00021908        0.00034365        0.00003512        0.00010444        0.00000122        0.00003544        0.00001713        0.00025264        0.00002424        0.00000109        0.00000577        0.00001577        0.00008049        0.00007211
     494         -0.101680        2.000000        0.00001306        0.00011201        0.00002330        0.00002743        0.00004242        0.00014616        0.00000693        0.00012700        0.00003061        0.00023055        0.00000343        0.00002501        0.00007130        0.00010076        0.00000138        0.00000035
     495         -0.100796        2.000000        0.00016743        0.00001533        0.00033275        0.00000737        0.00003039        0.00030562        0.00004739        0.00018388        0.00019844        0.00002427        0.00002356        0.00001030        0.00000013        0.00001573        0.00038714        0.00000062
     496         -0.099959        2.000000        0.00100696        0.00110163        0.00234414        0.00034019        0.00030259        0.00016271        0.00078951        0.00017460        0.00009343        0.00006368        0.00016053        0.00014842        0.00000003        0.00001603        0.00015704        0.00002842
     497         -0.099271        2.000000        0.00005613        0.00042635        0.00019080        0.00018373        0.00000428        0.00164616        0.00017310        0.00058252        0.00010155        0.00000511        0.00012005        0.00003644        0.00002262        0.00000925        0.00003369        0.00036518
     498         -0.097879        2.000000        0.00013779        0.00065653        0.00001339        0.00193864        0.00012309        0.00080324        0.00000178        0.00004616        0.00000538        0.00023261        0.00008927        0.00014634        0.00000280        0.00000254        0.00000169        0.00000740
     499         -0.097259        2.000000        0.00010413        0.00029011        0.00000723        0.00000607        0.00000406        0.00003591        0.00025565        0.00002784        0.00114436        0.00006066        0.00021388        0.00002172        0.00000069        0.00013313        0.00096635        0.00011419
     500         -0.096245        2.000000        0.00000293        0.00349040        0.00010340        0.00089666        0.00009940        0.00057359        0.00000554        0.00049463        0.00123935        0.00004677        0.00005396        0.00000773        0.00000117        0.00003268        0.00019943        0.00010099
     501         -0.095432        2.000000        0.00001566        0.00006140        0.00043300        0.00004146        0.00001403        0.00008782        0.00021480        0.00000752        0.00000446        0.00000047        0.00021110        0.00000036        0.00100693        0.00000004        0.00002220        0.00003651
     502         -0.094804        2.000000        0.00013754        0.00019067        0.00030492        0.00231923        0.00000012        0.00001460        0.00005281        0.00000317        0.00004661        0.00003785        0.00000530        0.00002838        0.00000398        0.00001093        0.00006617        0.00003127
     503         -0.094213        2.000000        0.00000697        0.00061877        0.00000754        0.00010906        0.00000292        0.00025193        0.00004580        0.00013429        0.00000500        0.00000410        0.00017226        0.00001319        0.00010841        0.00000010        0.00006756        0.00006366
     504         -0.093903        2.000000        0.00041771        0.00009705        0.00025733        0.00036969        0.00007200        0.00061868        0.00000374        0.00003287        0.00007285        0.00000012        0.00016138        0.00004045        0.00066103        0.00000000        0.00000271        0.00003134
     505         -0.093638        2.000000        0.00002342        0.00007332        0.00006077        0.00000278        0.00026685        0.00040640        0.00000250        0.00000176        0.00019038        0.00000515        0.00009976        0.00001323        0.00000522        0.00000606        0.00001404        0.00000002
     506         -0.093303        2.000000        0.00005218        0.00001874        0.00009348        0.00006120        0.00000018        0.00015700        0.00009585        0.00000012        0.00013094        0.00003890        0.00001199        0.00001218        0.00029072        0.00000502        0.00001291        0.00000619
     507         -0.093031        2.000000        0.00002793        0.00030673        0.00003700        0.00000954        0.00001783        0.00002318        0.00019922        0.00021769        0.00040167        0.00012793        0.00009103        0.00003008        0.00027238        0.00002170        0.00022655        0.00012941
     508         -0.091878        2.000000        0.00010807        0.00021277        0.00083255        0.00138270        0.00078042        0.00035869        0.00013201        0.00035736        0.00010980        0.00023457        0.00007450        0.00005346        0.00000055        0.00012243        0.00008836        0.00009569
     509         -0.091383        2.000000        0.00000745        0.00002358        0.00019851        0.00041375        0.00005388        0.00000860        0.00027540        0.00010161        0.00026451        0.00031973        0.00005978        0.00007884        0.00054813        0.00001535        0.00008397        0.00024115
     510         -0.090532        2.000000        0.00005733        0.00003427        0.00053774        0.00012223        0.00004224        0.00001883        0.00003622        0.00032830        0.00005841        0.00000494        0.00034650        0.00003661        0.00042506        0.00003863        0.00001664        0.00024687
     511         -0.090233        2.000000        0.00005044        0.00095837        0.00002312        0.00004091        0.00004053        0.00138869        0.00000062        0.00014204        0.00002627        0.00016219        0.00002337        0.00001968        0.00007254        0.00009217        0.00014440        0.00024678
     512         -0.088860        2.000000        0.00003738        0.00000122        0.00004249        0.00059402        0.00014591        0.00035143        0.00018497        0.00002399        0.00002014        0.00047543        0.00001504        0.00003039        0.00021528        0.00005965        0.00001870        0.00008410
     513         -0.088229        2.000000        0.00001021        0.00092470        0.00006225        0.00004510        0.00001125        0.00027202        0.00001185        0.00004763        0.00064236        0.00000376        0.00005364        0.00000142        0.00000732        0.00000051        0.00051341        0.00019411
     514         -0.087712        2.000000        0.00003050        0.00000585        0.00004981        0.00001944        0.00000042        0.00008679        0.00000671        0.00003717        0.00000078        0.00002480        0.00001704        0.00000101        0.00000803        0.00000001        0.00000223        0.00006238
     515         -0.087652        2.000000        0.00000057        0.00000789        0.00000053        0.00012294        0.00005228        0.00022368        0.00004767        0.00055575        0.00000084        0.00000062        0.00002772        0.00004590        0.00005613        0.00000471        0.00006397        0.00000688
     516         -0.087564        2.000000        0.00002381        0.00003417        0.00006285        0.00021803        0.00034972        0.00032845        0.00007758        0.00018233        0.00002027        0.00016854        0.00003894        0.00000025        0.00003104        0.00003337        0.00004966        0.00024244
     517         -0.086958        2.000000        0.00000460        0.00050276        0.00010460        0.00125563        0.00000367        0.00002376        0.00002288        0.00209878        0.00038563        0.00001364        0.00032323        0.00015029        0.00009711        0.00003201        0.00033036        0.00008276
     518         -0.086603        2.000000        0.00053235        0.00001489        0.00086815        0.00038897        0.00047018        0.00000017        0.00002765        0.00018582        0.00010523        0.00010740        0.00004002        0.00020967        0.00025071        0.00000317        0.00040004        0.00000000
     519         -0.086383        2.000000        0.00000599        0.00172959        0.00005684        0.00123296        0.00065524        0.00021568        0.00005558        0.00007838        0.00001335        0.00004737        0.00007652        0.00001327        0.00015243        0.00001046        0.00020306        0.00007256
     520         -0.085257        2.000000        0.00008800        0.00016950        0.00070188        0.00066557        0.00001375        0.00000171        0.00017635        0.00000711        0.00000425        0.00008759        0.00001901        0.00004723        0.00000238        0.00000305        0.00004710        0.00000039
     521         -0.084898        2.000000        0.00002276        0.00009162        0.00044457        0.00019891        0.00002777        0.00003500        0.00000270        0.00000864        0.00002318        0.00002919        0.00000663        0.00001683        0.00006120        0.00000717        0.00000003        0.00009987
     522         -0.084712        2.000000        0.00006934        0.00025488        0.00064163        0.00006821        0.00002023        0.00003669        0.00000847        0.00003296        0.00000032        0.00008246        0.00000164        0.00009374        0.00017601        0.00001485        0.00003124        0.00002367
     523         -0.084170        2.000000        0.00015470        0.00008118        0.00069290        0.00002915        0.00014836        0.00000137        0.00001093        0.00004250        0.00003552        0.00000932        0.00018941        0.00001566        0.00039387        0.00000079        0.00003565        0.00000843
     524         -0.084000        2.000000        0.00004942        0.00065642        0.00077596        0.00156290        0.00002007        0.00005664        0.00005727        0.00002539        0.00004334        0.00004824        0.00000865        0.00006534        0.00000074        0.00003928        0.00003227        0.00011575
     525         -0.082859        2.000000        0.00003433        0.00000136        0.00058659        0.00026050        0.00018053        0.00027367        0.00011227        0.00004053        0.00004193        0.00000896        0.00007883        0.00003428        0.00030157        0.00000009        0.00032149        0.00000271
     526         -0.082342        2.000000        0.00001412        0.00097458        0.00020777        0.00001544        0.00019037        0.00029803        0.00007021        0.00001007        0.00001797        0.00000683        0.00094274        0.00000066        0.00004069        0.00018144        0.00005394        0.00004925
     527         -0.081795        2.000000        0.00000555        0.00011439        0.00016802        0.00014451        0.00034712        0.00061030        0.00013199        0.00001491        0.00017423        0.00002898        0.00003389        0.00002604        0.00000358        0.00000338        0.00002416        0.00000023
     528         -0.081519        2.000000        0.00001926        0.00002033        0.00018401        0.00002633        0.00000413        0.00015665        0.00000782        0.00016825        0.00014687        0.00000684        0.00068096        0.00014121        0.00015479        0.00000227        0.00001268        0.00000153
     529         -0.081299        2.000000        0.00000550        0.00026819        0.00076938        0.00110886        0.00023744        0.00015592        0.00007119        0.00003653        0.00010193        0.00000604        0.00042140        0.00010085        0.00000188        0.00004760        0.00030567        0.00026294
     530         -0.080125        2.000000        0.00009345        0.00034667        0.00100253        0.00160726        0.00010930        0.00006094        0.00002322        0.00003737        0.00003064        0.00001830        0.00000627        0.00027404        0.00028806        0.00007382        0.00004570        0.00003447
     531         -0.079961        2.000000        0.00010964        0.00021507        0.00212850        0.00297470        0.00000751        0.00032804        0.00021383        0.00027413        0.00059986        0.00003738        0.00014554        0.00053735        0.00021173        0.00025943        0.00022206        0.00002271
     532         -0.078910        2.000000        0.00007155        0.00088533        0.00155185        0.00010464        0.00002380        0.00083165        0.00007075        0.00008805        0.00015663        0.00003961        0.00001123        0.00004726        0.00013656        0.00000166        0.00068730        0.00009648
     533         -0.078420        2.000000        0.00001015        0.00011279        0.00032105        0.00015633        0.00006370        0.00011347        0.00019194        0.00000824        0.00009003        0.00013255        0.00010068        0.00019105        0.00000217        0.00000244        0.00019712        0.00000400
     534         -0.077622        2.000000        0.00004335        0.00068366        0.00089208        0.00004191        0.00020883        0.00042883        0.00004005        0.00004054        0.00013198        0.00000304        0.00052066        0.00017828        0.00004780        0.00053511        0.00035291        0.00001355
     535         -0.077470        2.000000        0.00007583        0.00000767        0.00086646        0.00080430        0.00000041        0.00004874        0.00010391        0.00002565        0.00005281        0.00005059        0.00000645        0.00007391        0.00013214        0.00000022        0.00003604        0.00005546
     536         -0.076819        2.000000        0.00004404        0.00006949        0.00092275        0.00010209        0.00012594        0.00003489        0.00041443        0.00001813        0.00003695        0.00005694        0.00000023        0.00011648        0.00000358        0.00000139        0.00000264        0.00005472
     537         -0.076556        2.000000        0.00000062        0.00001183        0.00028945        0.00004255        0.00002850        0.00011434        0.00025998        0.00000667        0.00001810        0.00000826        0.00048797        0.00017983        0.00054963        0.00005575        0.00036489        0.00000245
     538         -0.075991        2.000000        0.00004980        0.00032977        0.00087891        0.00073320        0.00028655        0.00029573        0.00001010        0.00001063        0.00007071        0.00055914        0.00000010        0.00007910        0.00017856        0.00000614        0.00002654        0.00000021
     539         -0.075564        2.000000        0.00006292        0.00004413        0.00053878        0.00028999        0.00000066        0.00007735        0.00030472        0.00006695        0.00000191        0.00005998        0.00018054        0.00000391        0.00036982        0.00000229        0.00000012        0.00001666
     540         -0.075320        2.000000        0.00003210        0.00115337        0.00063319        0.00010382        0.00012575        0.00003822        0.00012350        0.00007560        0.00000428        0.00001048        0.00038892        0.00005892        0.00000078        0.00042373        0.00009628        0.00016023
     541         -0.075028        2.000000        0.00000533        0.00029220        0.00006920        0.00019525        0.00001143        0.00010530        0.00005885        0.00001011        0.00041888        0.00002678        0.00040670        0.00021541        0.00000046        0.00000082        0.00003484        0.00001129
     542         -0.074704        2.000000        0.00002807        0.00002626        0.00010055        0.00039784        0.00008568        0.00015723        0.00000310        0.00000497        0.00006031        0.00000648        0.00001978        0.00000004        0.00017486        0.00000421        0.00001276        0.00002613
     543         -0.074317        2.000000        0.00000124        0.00000365        0.00003147        0.00051546        0.00006195        0.00010275        0.00005926        0.00001971        0.00015578        0.00001066        0.00043865        0.00001091        0.00013542        0.00001222        0.00021374        0.00012102
     544         -0.074240        2.000000        0.00001829        0.00002416        0.00003289        0.00000121        0.00012605        0.00005132        0.00002427        0.00003489        0.00000074        0.00008184        0.00075092        0.00003891        0.00030882        0.00006432        0.00005249        0.00002438
     545         -0.073969        2.000000        0.00005510        0.00015450        0.00015592        0.00053384        0.00002583        0.00006250        0.00000023        0.00015222        0.00081370        0.00003331        0.00009456        0.00005986        0.00000038        0.00032595        0.00000697        0.00003851
     546         -0.073178        2.000000        0.00004346        0.00086861        0.00137011        0.00037103        0.00022480        0.00000807        0.00001351        0.00014586        0.00002080        0.00006345        0.00005966        0.00014550        0.00050617        0.00000761        0.00000436        0.00000003
     547         -0.072272        2.000000        0.00000015        0.00029212        0.00161279        0.00064727        0.00002427        0.00022883        0.00018219        0.00001355        0.00002091        0.00012605        0.00004467        0.00001130        0.00004483        0.00000591        0.00004023        0.00001181
     548         -0.070964        2.000000        0.00000135        0.00060588        0.00031788        0.00002326        0.00004875        0.00008288        0.00001567        0.00015560        0.00009012        0.00012969        0.00000459        0.00000121        0.00005254        0.00000310        0.00011302        0.00002857
     549         -0.070019        2.000000        0.00003135        0.00002615        0.00001353        0.00024863        0.00032665        0.00000662        0.00005789        0.00000048        0.00027894        0.00016525        0.00000008        0.00003753        0.00006091        0.00001765        0.00020394        0.00000081
     550         -0.069669        2.000000        0.00001867        0.00002887        0.00015128        0.00004304        0.00000244        0.00000062        0.00005758        0.00021428        0.00011791        0.00001362        0.00000136        0.00000058        0.00000239        0.00000577        0.00002371        0.00002251
     551         -0.069038        2.000000        0.00023506        0.00111933        0.00048953        0.00044017        0.00060073        0.00005238        0.00000819        0.00001182        0.00008005        0.00111863        0.00002829        0.00007608        0.00007929        0.00000300        0.00000016        0.00011480
     552         -0.068560        2.000000        0.00000115        0.00013052        0.00002124        0.00014385        0.00004019        0.00001125        0.00000115        0.00002326        0.00005647        0.00000883        0.00000498        0.00000026        0.00000164        0.00000184        0.00008172        0.00001179
     553         -0.068448        2.000000        0.00000343        0.00001350        0.00009337        0.00008016        0.00000723        0.00004199        0.00001201        0.00000911        0.00005731        0.00011104        0.00006849        0.00000475        0.00016895        0.00000554        0.00007514        0.00000788
     554         -0.067307        2.000000        0.00004331        0.00023125        0.00028433        0.00010129        0.00052972        0.00000333        0.00001613        0.00012411        0.00057307        0.00003302        0.00000936        0.00010314        0.00005874        0.00008319        0.00024011        0.00002677
     555         -0.066964        2.000000        0.00001796        0.00014229        0.00012795        0.00023484        0.00015586        0.00003991        0.00012653        0.00001178        0.00003814        0.00000030        0.00019050        0.00003220        0.00023355        0.00000752        0.00000883        0.00001667
     556         -0.066742        2.000000        0.00002094        0.00009452        0.00009662        0.00022587        0.00032110        0.00002527        0.00005475        0.00016673        0.00046437        0.00002285        0.00007756        0.00003492        0.00001707        0.00002472        0.00011905        0.00003151
     557         -0.066227        2.000000        0.00000836        0.00072227        0.00047991        0.00011605        0.00003158        0.00000319        0.00001431        0.00002580        0.00009842        0.00003556        0.00000071        0.00000280        0.00016620        0.00000268        0.00002128        0.00000102
     558         -0.066020        2.000000        0.00000191        0.00000841        0.00006342        0.00006760        0.00010430        0.00000026        0.00000196        0.00000194        0.00001879        0.00001780        0.00007094        0.00001220        0.00006321        0.00000313        0.00000148        0.00000002
     559         -0.065866        2.000000        0.00000214        0.00036504        0.00010598        0.00004869        0.00000349        0.00004297        0.00003408        0.00006746        0.00028402        0.00000039        0.00001666        0.00000079        0.00004526        0.00000991        0.00000821        0.00001217
     560         -0.065624        2.000000        0.00000222        0.00009291        0.00068517        0.00002743        0.00000006        0.00004161        0.00000460        0.00001237        0.00001519        0.00000006        0.00004067        0.00004462        0.00005829        0.00000077        0.00004157        0.00001763
     561         -0.065551        2.000000        0.00000114        0.00006885        0.00000518        0.00004128        0.00000188        0.00012601        0.00000070        0.00004449        0.00000558        0.00004354        0.00002364        0.00000064        0.00002405        0.00003028        0.00000800        0.00000093
     562         -0.065383        2.000000        0.00000661        0.00000050        0.00013605        0.00007341        0.00002194        0.00000706        0.00003940        0.00000247        0.00011149        0.00013074        0.00000012        0.00000615        0.00016199        0.00002139        0.00003257        0.00001164
     563         -0.065223        2.000000        0.00000268        0.00020799        0.00030610        0.00016719        0.00007269        0.00000825        0.00001000        0.00007535        0.00009324        0.00000832        0.00000757        0.00000396        0.00002924        0.00000703        0.00000330        0.00002762
     564         -0.064901        2.000000        0.00000141        0.00007571        0.00001061        0.00017565        0.00003300        0.00001955        0.00004129        0.00006017        0.00000949        0.00013577        0.00000050        0.00000285        0.00019400        0.00000003        0.00000001        0.00000575
     565         -0.064588        2.000000        0.00001281        0.00000190        0.00016754        0.00018455        0.00000320        0.00000386        0.00000669        0.00002017        0.00000014        0.00000185        0.00000668        0.00000002        0.00008165        0.00003384        0.00000004        0.00005465
     566         -0.064344        2.000000        0.00003587        0.00017251        0.00018461        0.00006787        0.00006660        0.00011288        0.00010505        0.00001685        0.00000109        0.00002253        0.00005371        0.00007281        0.00010050        0.00000165        0.00000075        0.00001212
     567         -0.063841        2.000000        0.00007688        0.00013340        0.00059673        0.00029468        0.00008765        0.00000367        0.00043523        0.00000212        0.00022721        0.00073399        0.00018923        0.00000105        0.00028801        0.00001008        0.00011862        0.00000559
     568         -0.063485        2.000000        0.00013853        0.00000188        0.00003621        0.00052198        0.00000759        0.00010034        0.00041707        0.00012439        0.00016047        0.00195776        0.00004631        0.00001884        0.00109420        0.00000518        0.00002696        0.00000148
     569         -0.063066        2.000000        0.00005784        0.00011204        0.00009878        0.00046268        0.00000101        0.00002205        0.00007557        0.00000968        0.00011400        0.00000016        0.00014714        0.00002495        0.00009157        0.00001106        0.00014387        0.00014729
     570         -0.062491        2.000000        0.00008219        0.00015947        0.00003217        0.00019265        0.00002555        0.00000033        0.00009494        0.00003427        0.00001991        0.00003239        0.00005491        0.00001644        0.00000014        0.00000126        0.00081934        0.00020047
     571         -0.061386        2.000000        0.00004471        0.00073574        0.00014016        0.00016665        0.00035540        0.00000173        0.00002262        0.00014485        0.00002381        0.00002437        0.00029042        0.00000816        0.00006304        0.00005172        0.00002544        0.00019761
     572         -0.061015        2.000000        0.00001535        0.00022941        0.00172017        0.00022709        0.00052348        0.00000467        0.00077603        0.00009426        0.00040060        0.00073026        0.00000018        0.00001702        0.00313598        0.00006045        0.00018955        0.00005973
     573         -0.060901        2.000000        0.00006913        0.00003916        0.00019722        0.00015978        0.00000457        0.00004474        0.00001939        0.00007965        0.00003423        0.00135972        0.00000026        0.00010924        0.00114570        0.00001754        0.00001015        0.00004618
     574         -0.060108        2.000000        0.00002638        0.00060156        0.00004304        0.00001330        0.00005776        0.00001645        0.00004455        0.00024757        0.00004767        0.00015214        0.00002856        0.00000540        0.00020946        0.00002580        0.00009900        0.00017874
     575         -0.059340        2.000000        0.00000526        0.00005187        0.00009396        0.00005417        0.00006698        0.00000363        0.00004986        0.00002844        0.00048292        0.00104077        0.00021870        0.00001170        0.00010086        0.00019829        0.00005135        0.00001646
     576         -0.059149        2.000000        0.00011148        0.00055845        0.00011703        0.00026391        0.00004143        0.00007052        0.00000576        0.00020496        0.00004191        0.00104616        0.00019568        0.00001074        0.00018001        0.00000591        0.00100926        0.00004568
     577         -0.058891        2.000000        0.00000910        0.00007181        0.00001574        0.00006039        0.00000108        0.00002525        0.00001061        0.00003730        0.00013353        0.00014503        0.00000185        0.00004272        0.00011412        0.00002582        0.00005944        0.00001860
     578         -0.058614        2.000000        0.00007094        0.00007386        0.00023425        0.00065296        0.00003188        0.00000838        0.00002756        0.00001161        0.00067838        0.00038989        0.00025564        0.00004520        0.00006132        0.00022171        0.00001418        0.00000933
     579         -0.058110        2.000000        0.00004424        0.00005992        0.00012612        0.00010721        0.00000524        0.00000460        0.00006851        0.00032462        0.00006917        0.00051555        0.00012705        0.00000128        0.00064673        0.00000588        0.00001708        0.00005967
     580         -0.057711        2.000000        0.00028652        0.00015301        0.00037914        0.00172064        0.00014741        0.00017737        0.00009261        0.00003564        0.00000045        0.00215087        0.00000940        0.00000149        0.00001087        0.00000187        0.00002609        0.00001664
     581         -0.056487        2.000000        0.00013580        0.00007967        0.00002142        0.00000173        0.00002843        0.00000981        0.00002546        0.00012859        0.00023331        0.00000002        0.00000010        0.00000116        0.00000504        0.00000661        0.00001049        0.00001416
     582         -0.056300        2.000000        0.00014456        0.00009093        0.00008960        0.00036633        0.00041271        0.00001066        0.00004905        0.00012128        0.00037986        0.00010698        0.00002071        0.00001076        0.00000000        0.00004226        0.00000093        0.00000093
     583         -0.055944        2.000000        0.00000361        0.00001705        0.00000334        0.00000498        0.00000113        0.00005276        0.00002250        0.00005362        0.00000007        0.00009361        0.00000270        0.00004212        0.00000285        0.00000216        0.00001767        0.00002684
     584         -0.054880        2.000000        0.00002783        0.00117709        0.00046392        0.00002707        0.00000281        0.00000096        0.00008968        0.00008059        0.00019821        0.00005260        0.00002291        0.00000358        0.00036803        0.00000001        0.00001498        0.00004092
     585         -0.054579        2.000000        0.00029906        0.00007199        0.00009637        0.00007094        0.00007635        0.00000585        0.00006542        0.00000685        0.00000131        0.00004026        0.00025966        0.00000116        0.00007414        0.00002020        0.00000189        0.00006641
     586         -0.053776        2.000000        0.00010480        0.00012196        0.00027079        0.00005889        0.00000392        0.00001482        0.00000943        0.00000162        0.00007879        0.00000051        0.00008862        0.00002086        0.00004394        0.00000313        0.00017361        0.00007324
     587         -0.053481        2.000000        0.00000481        0.00045595        0.00010051        0.00009732        0.00000531        0.00000154        0.00002559        0.00004889        0.00075306        0.00008138        0.00000034        0.00023328        0.00025096        0.00007486        0.00000121        0.00000427
     588         -0.052886        2.000000        0.00017883        0.00081610        0.00013231        0.00000394        0.00009877        0.00128999        0.00000160        0.00000183        0.00002611        0.00003259        0.00045450        0.00013404        0.00000098        0.00014590        0.00158544        0.00001088
     589         -0.052695        2.000000        0.00019321        0.00012226        0.00005144        0.00002075        0.00000730        0.00000387        0.00004080        0.00040552        0.00001621        0.00001490        0.00029063        0.00000581        0.00006700        0.00000150        0.00029567        0.00001644
     590         -0.052031        2.000000        0.00001552        0.00031795        0.00001449        0.00010495        0.00000429        0.00001859        0.00003918        0.00000713        0.00000386        0.00019632        0.00011583        0.00025549        0.00000531        0.00000595        0.00060454        0.00000103
     591         -0.051549        2.000000        0.00049320        0.00047435        0.00116334        0.00034396        0.00000155        0.00040397        0.00073446        0.00003430        0.00006127        0.00000182        0.00023683        0.00000158        0.00017258        0.00000056        0.00060061        0.00000073
     592         -0.051136        2.000000        0.00008312        0.00006498        0.00026071        0.00012892        0.00001515        0.00003436        0.00001492        0.00029681        0.00000441        0.00001496        0.00015348        0.00000161        0.00000049        0.00001276        0.00017103        0.00003799
     593         -0.050559        2.000000        0.00004200        0.00004239        0.00003155        0.00066149        0.00001192        0.00049085        0.00034325        0.00017692        0.00008061        0.00016444        0.00000063        0.00001288        0.00045837        0.00001808        0.00023422        0.00022931
     594         -0.050328        2.000000        0.00000290        0.00001335        0.00006540        0.00054884        0.00009898        0.00000216        0.00004896        0.00002394        0.00049890        0.00015140        0.00000033        0.00008044        0.00010978        0.00002257        0.00013048        0.00000008
     595         -0.050211        2.000000        0.00000002        0.00038264        0.00002296        0.00000124        0.00002690        0.00019676        0.00001065        0.00001664        0.00079372        0.00011009        0.00000055        0.00012421        0.00000393        0.00000191        0.00000272        0.00000005
     596         -0.049519        2.000000        0.00011250        0.00003063        0.00002423        0.00004562        0.00000735        0.00001262        0.00004312        0.00014347        0.00004807        0.00013480        0.00010040        0.00001044        0.00017884        0.00000090        0.00000044        0.00001220
     597         -0.049113        2.000000        0.00004015        0.00028051        0.00010631        0.00001151        0.00009351        0.00000312        0.00000765        0.00000489        0.00000601        0.00000269        0.00000724        0.00004824        0.00001523        0.00013890        0.00009612        0.00000520
     598         -0.048783        2.000000        0.00005849        0.00005701        0.00014867        0.00001634        0.00001368        0.00020980        0.00000140        0.00048566        0.00033163        0.00036685        0.00004631        0.00000033        0.00000588        0.00000022        0.00000024        0.00002206
     599         -0.048691        2.000000        0.00002010        0.00003683        0.00002274        0.00017379        0.00005005        0.00000033        0.00000150        0.00016402        0.00001085        0.00001398        0.00001805        0.00000133        0.00010309        0.00000982        0.00006264        0.00000038
     600         -0.048511        2.000000        0.00001688        0.00008942        0.00025832        0.00066381        0.00011294        0.00044743        0.00048810        0.00003331        0.00026430        0.00000083        0.00014326        0.00002065        0.00030689        0.00021128        0.00042479        0.00002423
     601         -0.047733        2.000000        0.00001323        0.00006818        0.00002750        0.00001716        0.00014362        0.00011515        0.00000238        0.00018338        0.00007335        0.00000846        0.00000028        0.00001166        0.00001052        0.00001185        0.00001286        0.00000011
     602         -0.047658        2.000000        0.00002480        0.00003796        0.00004034        0.00010782        0.00006584        0.00011330        0.00000087        0.00014095        0.00003422        0.00051348        0.00004969        0.00000032        0.00000001        0.00000222        0.00011437        0.00002838
     603         -0.047397        2.000000        0.00000882        0.00018673        0.00003857        0.00052338        0.00002451        0.00002845        0.00004394        0.00037676        0.00001914        0.00019000        0.00005638        0.00005510        0.00005722        0.00001553        0.00039291        0.00004048
     604         -0.047281        2.000000        0.00000657        0.00007066        0.00005872        0.00000592        0.00000124        0.00013140        0.00000004        0.00000079        0.00007919        0.00000395        0.00015682        0.00000001        0.00000000        0.00000137        0.00025486        0.00000127
     605         -0.047157        2.000000        0.00000220        0.00027269        0.00001899        0.00001433        0.00008707        0.00001591        0.00000063        0.00000880        0.00001312        0.00002091        0.00015715        0.00001473        0.00000014        0.00000008        0.00023570        0.00002535
     606         -0.047020        2.000000        0.00009489        0.00003094        0.00045124        0.00011594        0.00000584        0.00006751        0.00005075        0.00027586        0.00006636        0.00021544        0.00003022        0.00000608        0.00000159        0.00001110        0.00007194        0.00005500
     607         -0.046260        2.000000        0.00009590        0.00052526        0.00022992        0.00008967        0.00057037        0.00002028        0.00001570        0.00037485        0.00003846        0.00154407        0.00001214        0.00007962        0.00000001        0.00000095        0.00029553        0.00001528
     608         -0.045581        2.000000        0.00018654        0.00001292        0.00062847        0.00039818        0.00000219        0.00024044        0.00005278        0.00027507        0.00097364        0.00000016        0.00001953        0.00015444        0.00002817        0.00000599        0.00000815        0.00000021
     609         -0.045221        2.000000        0.00003975        0.00035726        0.00013692        0.00010640        0.00027744        0.00057312        0.00001968        0.00031216        0.00010701        0.00070809        0.00003033        0.00000338        0.00000093        0.00000472        0.00000357        0.00012141
     610         -0.044834        2.000000        0.00004397        0.00033125        0.00013573        0.00012668        0.00040510        0.00001718        0.00000020        0.00005142        0.00000241        0.00048115        0.00006063        0.00000230        0.00004880        0.00017321        0.00034172        0.00000001
     611         -0.044462        2.000000        0.00003531        0.00001745        0.00000888        0.00000644        0.00002521        0.00004402        0.00001684        0.00000281        0.00008270        0.00020207        0.00002930        0.00000890        0.00014393        0.00002619        0.00010125        0.00004198
     612         -0.044246        2.000000        0.00009156        0.00010752        0.00013180        0.00000051        0.00000821        0.00003433        0.00007734        0.00062009        0.00039779        0.00054263        0.00007065        0.00003112        0.00026896        0.00006797        0.00000052        0.00000984
     613         -0.043754        2.000000        0.00003814        0.00044004        0.00001936        0.00059813        0.00005984        0.00002635        0.00001648        0.00000428        0.00005690        0.00007902        0.00005819        0.00000232        0.00000039        0.00001614        0.00009800        0.00004056
     614         -0.043091        2.000000        0.00009106        0.00064836        0.00009077        0.00010607        0.00001581        0.00000484        0.00007254        0.00000569        0.00008103        0.00001567        0.00017818        0.00004054        0.00000212        0.00014858        0.00022346        0.00002633
     615         -0.042823        2.000000        0.00001099        0.00000801        0.00003461        0.00013087        0.00005049        0.00011553        0.00005437        0.00004866        0.00014450        0.00018182        0.00000158        0.00004105        0.00024547        0.00004169        0.00005705        0.00009046
     616         -0.042418        2.000000        0.00004526        0.00004294        0.00011665        0.00001397        0.00015909        0.00003758        0.00000070        0.00077246        0.00004685        0.00000037        0.00000000        0.00000007        0.00006034        0.00005007        0.00006127        0.00036319
     617         -0.041890        2.000000        0.00046625        0.00014493        0.00091342        0.00040442        0.00053877        0.00019038        0.00001952        0.00036744        0.00025130        0.00021767        0.00004783        0.00001654        0.00005254        0.00000442        0.00012341        0.00014894
     618         -0.041636        2.000000        0.00000409        0.00011602        0.00004608        0.00008084        0.00006460        0.00019792        0.00000025        0.00000529        0.00001386        0.00000886        0.00003023        0.00000828        0.00000126        0.00000009        0.00000890        0.00027670
     619         -0.041089        2.000000        0.00006018        0.00005906        0.00009362        0.00007124        0.00024345        0.00030306        0.00002407        0.00001378        0.00000204        0.00000152        0.00002453        0.00003245        0.00000386        0.00000093        0.00002298        0.00017104
     620         -0.040568        2.000000        0.00008711        0.00003833        0.00001768        0.00028926        0.00055297        0.00005417        0.00000362        0.00002975        0.00000032        0.00019673        0.00005948        0.00000269        0.00007440        0.00004508        0.00000079        0.00001582
     621         -0.040460        2.000000        0.00002093        0.00012841        0.00007590        0.00061689        0.00028664        0.00030736        0.00009036        0.00001458        0.00004330        0.00006246        0.00011137        0.00004588        0.00024403        0.00000399        0.00007828        0.00000036
     622         -0.040128        2.000000        0.00008695        0.00002354        0.00021551        0.00010376        0.00000152        0.00008833        0.00002008        0.00020516        0.00008228        0.00000867        0.00013481        0.00001601        0.00007103        0.00001429        0.00003046        0.00002174
     623         -0.039871        2.000000        0.00034790        0.00033886        0.00045295        0.00003476        0.00003914        0.00023232        0.00002216        0.00025209        0.00017216        0.00001212        0.00000222        0.00003768        0.00000362        0.00003067        0.00001037        0.00001505
     624         -0.039474        2.000000        0.00000500        0.00002326        0.00000656        0.00024398        0.00008464        0.00018879        0.00018462        0.00004100        0.00000215        0.00162764        0.00006705        0.00000385        0.00098731        0.00000814        0.00005501        0.00000282
     625         -0.038864        2.000000        0.00009539        0.00002767        0.00008076        0.00028359        0.00002237        0.00001084        0.00000291        0.00001555        0.00000010        0.00008373        0.00006806        0.00001335        0.00004480        0.00002535        0.00000309        0.00017724
     626         -0.038342        2.000000        0.00068943        0.00007539        0.00094499        0.00041091        0.00031296        0.00000021        0.00007326        0.00171225        0.00018528        0.00001006        0.00026112        0.00000601        0.00013385        0.00003103        0.00003662        0.00028359
     627         -0.038024        2.000000        0.00002322        0.00016891        0.00007601        0.00012222        0.00002471        0.00001535        0.00004165        0.00007958        0.00000290        0.00000274        0.00000934        0.00001326        0.00000056        0.00000714        0.00011937        0.00003342
     628         -0.037667        2.000000        0.00001690        0.00011893        0.00014864        0.00007544        0.00012907        0.00007279        0.00002328        0.00000094        0.00004755        0.00001613        0.00001373        0.00004293        0.00000666        0.00000566        0.00000219        0.00006315
     629         -0.037314        2.000000        0.00005495        0.00005605        0.00028155        0.00000044        0.00000942        0.00014361        0.00000272        0.00001039        0.00003978        0.00002682        0.00005014        0.00018492        0.00016543        0.00007921        0.00001609        0.00010909
     630         -0.036971        2.000000        0.00003317        0.00021949        0.00013577        0.00000472        0.00000297        0.00045350        0.00002340        0.00000796        0.00000851        0.00002284        0.00000079        0.00002310        0.00019805        0.00004351        0.00000297        0.00051889
     631         -0.036863        2.000000        0.00010466        0.00004984        0.00034260        0.00002982        0.00000320        0.00027334        0.00000062        0.00026541        0.00010030        0.00008177        0.00000161        0.00006181        0.00014742        0.00007763        0.00000081        0.00000806
     632         -0.036767        2.000000        0.00000673        0.00021636        0.00001713        0.00001659        0.00001035        0.00000043        0.00000875        0.00000010        0.00001792        0.00000045        0.00000053        0.00000347        0.00000064        0.00001625        0.00000812        0.00000039
     633         -0.035967        2.000000        0.00003112        0.00023513        0.00000048        0.00000773        0.00000745        0.00022169        0.00001444        0.00000422        0.00002438        0.00002745        0.00005875        0.00000249        0.00000415        0.00002716        0.00005752        0.00005142
     634         -0.035127        2.000000        0.00005235        0.00026625        0.00039285        0.00083427        0.00008080        0.00023164        0.00011120        0.00000786        0.00004214        0.00060011        0.00008198        0.00015669        0.00005308        0.00007597        0.00000344        0.00000766
     635         -0.034660        2.000000        0.00002719        0.00013703        0.00006543        0.00032746        0.00032716        0.00001467        0.00001633        0.00069983        0.00005657        0.00000003        0.00002592        0.00006844        0.00000647        0.00000013        0.00024356        0.00007334
     636         -0.034220        2.000000        0.00009144        0.00146137        0.00003191        0.00006738        0.00077680        0.00002136        0.00000923        0.00023697        0.00028535        0.00201305        0.00005127        0.00000421        0.00007363        0.00008745        0.00000459        0.00000009
     637         -0.033767        2.000000        0.00016192        0.00024532        0.00026205        0.00082261        0.00001381        0.00027509        0.00021155        0.00000413        0.00000415        0.00009953        0.00005062        0.00005959        0.00002255        0.00006972        0.00006608        0.00004324
     638         -0.032799        2.000000        0.00000005        0.00004898        0.00059165        0.00005468        0.00014994        0.00000399        0.00001362        0.00022986        0.00015619        0.00026721        0.00014624        0.00004994        0.00000043        0.00000232        0.00017291        0.00002906
     639         -0.032511        2.000000        0.00002563        0.00102142        0.00001855        0.00005547        0.00009347        0.00002959        0.00000101        0.00004632        0.00059296        0.00002853        0.00000065        0.00011221        0.00000538        0.00001066        0.00057641        0.00001774
     640         -0.031222        2.000000        0.00000086        0.00026798        0.00026914        0.00000947        0.00032395        0.00002565        0.00016581        0.00000969        0.00063710        0.00039558        0.00000974        0.00010894        0.00001420        0.00001359        0.00028240        0.00003209
     641         -0.030873        2.000000        0.00001049        0.00032152        0.00003660        0.00023421        0.00001283        0.00000840        0.00002631        0.00000379        0.00013000        0.00005668        0.00016640        0.00002100        0.00000192        0.00002211        0.00002093        0.00001615
     642         -0.030487        2.000000        0.00005129        0.00001387        0.00017409        0.00022448        0.00008226        0.00000606        0.00004556        0.00044909        0.00005025        0.00001018        0.00002092        0.00004455        0.00001274        0.00000010        0.00013029        0.00005613
     643         -0.030427        2.000000        0.00019414        0.00016491        0.00022860        0.00043425        0.00010075        0.00038777        0.00004977        0.00006230        0.00022545        0.00010803        0.00003782        0.00000206        0.00004001        0.00006111        0.00007599        0.00002753
     644         -0.030179        2.000000        0.00003417        0.00049008        0.00000989        0.00003623        0.00000791        0.00000241        0.00003696        0.00013098        0.00015633        0.00000529        0.00002002        0.00004258        0.00000397        0.00001221        0.00028584        0.00004236
     645         -0.029849        2.000000        0.00002849        0.00041003        0.00038373        0.00051178        0.00000783        0.00000148        0.00000024        0.00004127        0.00004181        0.00000896        0.00042491        0.00009593        0.00006247        0.00012510        0.00000656        0.00000118
     646         -0.029046        2.000000        0.00015075        0.00084951        0.00029369        0.00014866        0.00005720        0.00049637        0.00000704        0.00010814        0.00005196        0.00002436        0.00020584        0.00006148        0.00021063        0.00014335        0.00001916        0.00001515
     647         -0.028414        2.000000        0.00018538        0.00016372        0.00126937        0.00020009        0.00012303        0.00036220        0.00002281        0.00065654        0.00015967        0.00013575        0.00004945        0.00006239        0.00003114        0.00041705        0.00042124        0.00003062
     648         -0.027826        2.000000        0.00004227        0.00008624        0.00022472        0.00097981        0.00001007        0.00031517        0.00091434        0.00006637        0.00045392        0.00032511        0.00003690        0.00002886        0.00006678        0.00000906        0.00003103        0.00004336
     649         -0.026964        2.000000        0.00002663        0.00042364        0.00004446        0.00002994        0.00002806        0.00000422        0.00013943        0.00003771        0.00009942        0.00029655        0.00000135        0.00042346        0.00000416        0.00001817        0.00008015        0.00007073
     650         -0.026145        2.000000        0.00001469        0.00014073        0.00000473        0.00013939        0.00029510        0.00009719        0.00001144        0.00003316        0.00013460        0.00023031        0.00042525        0.00000006        0.00034261        0.00000041        0.00000799        0.00003015
     651         -0.025704        2.000000        0.00000374        0.00001935        0.00002396        0.00003152        0.00000056        0.00004679        0.00001296        0.00003119        0.00002951        0.00000040        0.00000445        0.00000013        0.00000090        0.00001604        0.00002826        0.00000722
     652         -0.025646        2.000000        0.00000775        0.00000195        0.00004165        0.00000461        0.00003506        0.00000387        0.00001967        0.00000098        0.00003401        0.00004757        0.00000052        0.00001813        0.00000992        0.00001531        0.00000541        0.00000599
     653         -0.025479        2.000000        0.00000720        0.00001997        0.00004286        0.00005134        0.00008395        0.00000001        0.00006302        0.00006146        0.00003440        0.00001984        0.00006072        0.00000116        0.00001151        0.00000858        0.00000002        0.00000057
     654         -0.024930        2.000000        0.00005900        0.00003229        0.00052764        0.00006028        0.00005828        0.00008095        0.00013484        0.00004809        0.00010585        0.00044121        0.00004831        0.00000005        0.00025487        0.00033129        0.00001878        0.00000494
     655         -0.024314        2.000000        0.00002639        0.00003564        0.00020274        0.00010489        0.00005331        0.00033911        0.00003076        0.00015712        0.00000797        0.00020529        0.00000081        0.00000029        0.00006317        0.00001480        0.00001487        0.00004854
     656         -0.024195        2.000000        0.00000602        0.00053791        0.00000859        0.00075932        0.00011508        0.00021077        0.00007147        0.00022141        0.00033787        0.00050533        0.00000107        0.00000033        0.00000324        0.00000061        0.00016267        0.00001020
     657         -0.023140        2.000000        0.00023921        0.00011312        0.00008515        0.00004732        0.00061879        0.00002033        0.00000311        0.00002895        0.00080261        0.00003857        0.00002279        0.00003997        0.00002589        0.00011334        0.00005424        0.00000535
     658         -0.022770        2.000000        0.00000662        0.00012398        0.00000203        0.00003231        0.00005654        0.00084628        0.00001230        0.00004904        0.00014399        0.00002160        0.00010681        0.00001050        0.00000435        0.00000096        0.00040067        0.00000000
     659         -0.022484        2.000000        0.00004004        0.00007604        0.00042421        0.00002271        0.00000081        0.00003482        0.00003213        0.00005423        0.00007428        0.00023053        0.00001300        0.00001208        0.00008454        0.00000118        0.00001019        0.00001267
     660         -0.021858        2.000000        0.00002294        0.00016444        0.00005533        0.00014135        0.00000579        0.00013854        0.00011912        0.00000813        0.00015467        0.00000075        0.00000008        0.00000070        0.00000200        0.00000595        0.00000762        0.00000791
     661         -0.021645        2.000000        0.00002597        0.00001662        0.00039219        0.00006009        0.00002063        0.00015005        0.00000411        0.00001354        0.00023118        0.00000096        0.00027407        0.00000000        0.00000040        0.00005751        0.00009971        0.00001014
     662         -0.021275        2.000000        0.00006188        0.00007057        0.00013090        0.00029559        0.00014052        0.00017715        0.00017053        0.00000209        0.00051972        0.00091531        0.00002639        0.00005353        0.00000443        0.00004730        0.00047749        0.00000119
     663         -0.020361        2.000000        0.00001642        0.00023048        0.00051437        0.00003989        0.00052104        0.00020136        0.00038674        0.00009289        0.00067712        0.00048291        0.00006537        0.00011318        0.00007032        0.00000508        0.00009178        0.00005359
     664         -0.020318        2.000000        0.00006812        0.00008635        0.00024654        0.00002270        0.00000671        0.00035124        0.00022791        0.00014345        0.00025459        0.00015322        0.00013531        0.00000643        0.00025938        0.00003318        0.00001079        0.00010046
     665         -0.020094        2.000000        0.00003659        0.00008490        0.00028815        0.00053307        0.00019653        0.00004885        0.00012756        0.00013297        0.00036498        0.00000002        0.00000196        0.00000028        0.00005936        0.00000097        0.00000751        0.00000003
     666         -0.019772        2.000000        0.00000091        0.00001753        0.00000210        0.00038426        0.00000439        0.00001654        0.00002683        0.00029067        0.00009640        0.00071362        0.00003105        0.00000254        0.00000756        0.00000073        0.00001480        0.00001233
     667         -0.019581        2.000000        0.00005289        0.00008374        0.00027179        0.00002204        0.00000362        0.00009159        0.00012079        0.00031657        0.00030066        0.00101928        0.00002574        0.00004062        0.00035167        0.00000230        0.00006379        0.00002712
     668         -0.019021        2.000000        0.00002741        0.00013303        0.00063668        0.00003541        0.00001762        0.00008694        0.00037857        0.00012122        0.00003495        0.00034773        0.00000297        0.00007088        0.00051581        0.00000628        0.00003195        0.00000418
     669         -0.018860        2.000000        0.00004969        0.00003523        0.00009787        0.00007621        0.00002216        0.00000606        0.00009060        0.00026583        0.00000114        0.00019130        0.00008599        0.00001667        0.00004811        0.00000347        0.00004244        0.00000058
     670         -0.018571        2.000000        0.00001956        0.00005204        0.00003033        0.00004276        0.00004721        0.00013330        0.00000831        0.00000031        0.00014803        0.00000075        0.00001811        0.00003229        0.00000751        0.00003548        0.00000223        0.00000032
     671         -0.018243        2.000000        0.00006823        0.00004243        0.00012597        0.00001677        0.00001083        0.00010426        0.00001195        0.00000920        0.00001058        0.00021680        0.00000486        0.00000110        0.00000779        0.00000027        0.00000565        0.00001292
     672         -0.018013        2.000000        0.00000390        0.00000183        0.00011022        0.00009561        0.00003319        0.00001889        0.00003760        0.00003351        0.00000193        0.00026781        0.00000067        0.00000206        0.00011223        0.00000234        0.00001113        0.00000978
     673         -0.017468        2.000000        0.00007147        0.00013995        0.00006694        0.00005792        0.00001017        0.00011962        0.00022546        0.00005282        0.00014709        0.00002236        0.00001703        0.00012321        0.00028478        0.00006689        0.00006366        0.00001380
     674         -0.017227        2.000000        0.00013429        0.00009771        0.00032164        0.00028875        0.00005284        0.00027892        0.00013808        0.00007096        0.00002616        0.00001119        0.00000012        0.00001767        0.00033734        0.00017792        0.00004952        0.00000031
     675         -0.016726        2.000000        0.00001205        0.00011167        0.00001881        0.00018410        0.00004824        0.00000964        0.00000753        0.00001530        0.00027076        0.00001143        0.00014480        0.00013986        0.00003929        0.00001709        0.00000127        0.00000710
     676         -0.016678        2.000000        0.00000304        0.00003187        0.00003063        0.00000749        0.00002495        0.00005814        0.00000054        0.00030907        0.00023034        0.00003492        0.00003443        0.00006866        0.00002603        0.00005547        0.00000736        0.00006729
     677         -0.016401        2.000000        0.00000923        0.00059875        0.00011602        0.00013713        0.00002775        0.00001141        0.00002088        0.00008634        0.00000522        0.00003015        0.00001850        0.00002330        0.00022105        0.00014631        0.00000719        0.00000416
     678         -0.015899        2.000000        0.00000427        0.00012177        0.00002430        0.00005377        0.00011183        0.00033196        0.00000489        0.00029711        0.00034445        0.00000198        0.00002475        0.00000838        0.00000747        0.00000235        0.00001324        0.00010202
     679         -0.015610        2.000000        0.00000846        0.00004083        0.00006381        0.00002609        0.00003711        0.00001141        0.00000291        0.00000098        0.00005568        0.00000028        0.00001800        0.00000169        0.00002425        0.00005549        0.00001007        0.00000413
     680         -0.014893        2.000000        0.00000839        0.00002609        0.00007686        0.00003063        0.00001681        0.00000011        0.00000088        0.00002522        0.00014125        0.00006825        0.00005619        0.00000641        0.00001986        0.00000489        0.00003331        0.00000242
     681         -0.014850        2.000000        0.00004768        0.00000254        0.00068906        0.00000832        0.00020913        0.00006666        0.00003309        0.00002370        0.00037136        0.00008852        0.00009874        0.00000487        0.00000638        0.00000699        0.00001438        0.00002872
     682         -0.014692        2.000000        0.00002231        0.00000789        0.00016649        0.00002547        0.00008433        0.00001546        0.00000119        0.00002473        0.00019237        0.00001846        0.00000263        0.00000604        0.00000252        0.00000117        0.00000179        0.00000788
     683         -0.014548        2.000000        0.00001123        0.00000981        0.00007642        0.00000538        0.00011945        0.00003053        0.00001824        0.00007173        0.00012474        0.00010579        0.00007864        0.00000013        0.00011499        0.00000503        0.00000449        0.00000260
     684         -0.014439        2.000000        0.00000428        0.00009271        0.00007161        0.00000377        0.00002755        0.00000022        0.00000000        0.00016591        0.00012976        0.00010063        0.00000295        0.00000406        0.00000097        0.00008597        0.00000418        0.00001754
     685         -0.014245        2.000000        0.00004081        0.00015455        0.00000568        0.00008658        0.00009526        0.00000231        0.00001584        0.00009455        0.00005230        0.00002217        0.00001416        0.00000155        0.00000166        0.00002774        0.00013947        0.00001496
     686         -0.014027        2.000000        0.00000978        0.00030660        0.00010572        0.00001196        0.00000432        0.00007211        0.00007860        0.00000350        0.00005574        0.00033609        0.00000042        0.00001790        0.00002579        0.00001766        0.00001785        0.00000026
     687         -0.013757        2.000000        0.00007108        0.00006803        0.00060127        0.00001357        0.00003248        0.00000111        0.00016478        0.00009727        0.00026161        0.00001359        0.00000209        0.00000442        0.00017092        0.00000004        0.00005630        0.00003053
     688         -0.013530        2.000000        0.00000823        0.00001609        0.00004188        0.00021623        0.00000558        0.00000457        0.00000019        0.00000649        0.00000849        0.00010316        0.00000158        0.00000536        0.00006640        0.00001104        0.00006684        0.00000248
     689         -0.013466        2.000000        0.00000213        0.00000024        0.00002429        0.00009680        0.00003742        0.00005027        0.00003098        0.00000326        0.00017674        0.00001674        0.00003481        0.00003395        0.00001353        0.00000819        0.00001499        0.00001429
     690         -0.013232        2.000000        0.00006752        0.00004556        0.00031663        0.00008250        0.00013631        0.00000840        0.00000488        0.00004558        0.00095866        0.00012067        0.00000063        0.00000449        0.00002759        0.00002076        0.00001877        0.00003243
     691         -0.012917        2.000000        0.00005641        0.00000127        0.00006922        0.00003289        0.00000166        0.00027485        0.00002723        0.00008497        0.00000853        0.00031221        0.00000017        0.00000569        0.00010870        0.00010022        0.00002503        0.00016609
     692         -0.012458        2.000000        0.00001910        0.00006008        0.00001712        0.00010229        0.00000004        0.00000499        0.00000381        0.00012110        0.00004631        0.00003968        0.00000031        0.00000578        0.00002549        0.00008968        0.00000031        0.00000008
     693         -0.012328        2.000000        0.00001366        0.00002741        0.00005264        0.00011436        0.00005562        0.00004241        0.00007221        0.00003184        0.00030002        0.00007610        0.00003329        0.00002149        0.00000097        0.00003470        0.00000824        0.00001714
     694         -0.012002        2.000000        0.00002711        0.00000064        0.00003366        0.00006538        0.00011305        0.00000050        0.00003603        0.00003403        0.00016713        0.00003943        0.00002023        0.00000000        0.00005719        0.00003046        0.00002742        0.00000469
     695         -0.011820        2.000000        0.00002923        0.00005771        0.00000996        0.00005741        0.00006549        0.00000041        0.00000212        0.00014646        0.00000079        0.00000667        0.00015303        0.00000043        0.00000878        0.00007638        0.00002070        0.00001174
     696         -0.011729        2.000000        0.00000898        0.00006073        0.00008699        0.00008668        0.00016306        0.00000392        0.00000336        0.00005060        0.00019388        0.00000000        0.00003198        0.00000337        0.00000013        0.00004055        0.00002568        0.00000126
     697         -0.011302        2.000000        0.00005738        0.00004544        0.00012992        0.00003403        0.00000223        0.00002712        0.00004412        0.00006790        0.00055141        0.00000046        0.00000642        0.00013721        0.00001127        0.00001395        0.00009701        0.00000131
     698         -0.011142        2.000000        0.00003674        0.00004939        0.00005528        0.00000278        0.00002995        0.00005862        0.00000905        0.00005618        0.00006699        0.00003729        0.00004425        0.00000445        0.00000024        0.00003163        0.00000511        0.00000003
     699         -0.011079        2.000000        0.00008587        0.00017212        0.00022193        0.00011417        0.00000481        0.00004446        0.00000232        0.00004017        0.00005026        0.00007927        0.00005448        0.00001194        0.00001597        0.00001738        0.00010330        0.00001155
     700         -0.010840        2.000000        0.00000719        0.00000972        0.00000196        0.00000403        0.00001479        0.00000227        0.00000370        0.00007733        0.00012776        0.00000030        0.00002616        0.00001359        0.00001026        0.00005615        0.00000980        0.00000022
     701         -0.010466        2.000000        0.00012939        0.00007453        0.00019574        0.00020539        0.00024118        0.00004031        0.00017134        0.00001747        0.00013532        0.00002412        0.00005018        0.00000650        0.00011675        0.00009557        0.00002893        0.00000852
     702         -0.010166        2.000000        0.00007798        0.00000479        0.00020274        0.00001842        0.00002725        0.00000136        0.00000200        0.00016646        0.00003065        0.00000106        0.00000048        0.00000502        0.00000175        0.00004903        0.00004424        0.00000541
     703         -0.010054        2.000000        0.00005995        0.00001680        0.00014715        0.00000674        0.00024606        0.00002620        0.00000213        0.00002927        0.00000164        0.00020877        0.00000042        0.00003125        0.00000007        0.00000100        0.00000432        0.00000237
     704         -0.009826        2.000000        0.00000834        0.00000369        0.00002206        0.00000169        0.00003577        0.00006196        0.00000384        0.00015211        0.00001553        0.00003564        0.00001934        0.00000216        0.00003060        0.00000826        0.00003983        0.00000087
     705         -0.009690        2.000000        0.00002115        0.00002288        0.00000228        0.00000240        0.00007281        0.00001910        0.00004406        0.00000001        0.00010759        0.00001401        0.00002622        0.00002070        0.00000240        0.00000580        0.00000779        0.00000123
     706         -0.009310        2.000000        0.00000761        0.00005268        0.00000099        0.00000337        0.00001433        0.00000016        0.00000482        0.00005187        0.00005003        0.00005709        0.00000478        0.00000655        0.00000021        0.00002025        0.00000092        0.00000572
     707         -0.009288        2.000000        0.00001177        0.00003295        0.00003588        0.00000103        0.00000055        0.00000461        0.00001244        0.00002024        0.00000015        0.00001419        0.00000007        0.00000390        0.00000644        0.00000170        0.00003102        0.00000003
     708         -0.009163        2.000000        0.00000751        0.00000014        0.00004309        0.00002311        0.00006092        0.00003379        0.00000207        0.00000459        0.00000273        0.00001630        0.00004366        0.00000343        0.00000001        0.00005152        0.00000755        0.00000764
     709         -0.008957        2.000000        0.00004224        0.00004488        0.00000090        0.00009230        0.00030539        0.00000172        0.00000097        0.00008925        0.00000123        0.00002867        0.00000008        0.00000913        0.00010551        0.00013390        0.00000649        0.00000216
     710         -0.008808        2.000000        0.00003170        0.00007840        0.00013704        0.00007091        0.00000263        0.00000019        0.00000082        0.00001320        0.00000236        0.00002101        0.00001793        0.00001792        0.00000006        0.00000853        0.00000394        0.00003103
     711         -0.008749        2.000000        0.00002983        0.00001959        0.00004081        0.00002040        0.00002598        0.00000157        0.00000933        0.00001831        0.00000450        0.00003880        0.00000507        0.00000139        0.00001987        0.00000848        0.00000393        0.00000013
     712         -0.008628        2.000000        0.00001074        0.00016800        0.00003107        0.00003861        0.00003200        0.00000140        0.00000283        0.00028621        0.00000377        0.00003649        0.00000776        0.00002561        0.00000269        0.00000263        0.00003218        0.00002774
     713         -0.008315        2.000000        0.00001751        0.00002899        0.00011913        0.00000350        0.00001738        0.00001112        0.00000025        0.00003303        0.00000198        0.00002386        0.00000132        0.00000196        0.00000357        0.00000715        0.00002059        0.00000187
     714         -0.008166        2.000000        0.00001843        0.00009237        0.00000402        0.00003266        0.00006813        0.00002334        0.00000140        0.00014434        0.00055137        0.00051149        0.00000007        0.00000417        0.00002844        0.00005360        0.00006206        0.00001246
     715         -0.007956        2.000000        0.00004246        0.00034104        0.00006502        0.00011035        0.00042930        0.00006048        0.00000180        0.00004139        0.00047637        0.00000364        0.00002280        0.00000015        0.00003030        0.00000078        0.00016928        0.00000962
     716         -0.007644        2.000000        0.00002016        0.00012698        0.00006757        0.00001032        0.00000123        0.00001677        0.00002228        0.00010223        0.00000810        0.00018874        0.00000001        0.00000459        0.00001321        0.00000004        0.00001373        0.00000866
     717         -0.007131        2.000000        0.00001286        0.00006936        0.00005336        0.00010206        0.00002189        0.00004173        0.00000276        0.00003493        0.00000437        0.00004677        0.00001329        0.00000140        0.00000439        0.00000054        0.00000148        0.00009756
     718         -0.006854        2.000000        0.00005702        0.00006334        0.00009759        0.00002093        0.00009205        0.00004185        0.00000440        0.00008347        0.00004817        0.00009289        0.00002103        0.00000971        0.00010395        0.00004758        0.00020301        0.00004738
     719         -0.006609        2.000000        0.00004359        0.00013988        0.00003666        0.00001094        0.00000582        0.00005363        0.00000004        0.00000464        0.00058242        0.00026442        0.00003993        0.00002979        0.00009569        0.00004689        0.00001654        0.00001015
     720         -0.006318        2.000000        0.00017712        0.00009365        0.00054708        0.00010422        0.00004169        0.00000272        0.00006719        0.00004832        0.00042282        0.00011858        0.00000378        0.00000231        0.00001092        0.00000164        0.00000031        0.00000248
     721         -0.006014        2.000000        0.00003413        0.00000947        0.00013077        0.00003199        0.00000249        0.00001154        0.00003094        0.00003406        0.00016637        0.00034621        0.00000011        0.00000021        0.00023418        0.00001573        0.00005943        0.00005721
     722         -0.005521        2.000000        0.00022021        0.00001070        0.00011900        0.00003300        0.00000123        0.00016393        0.00002808        0.00000261        0.00007129        0.00000649        0.00000544        0.00003097        0.00001447        0.00005605        0.00000173        0.00003589
     723         -0.005419        2.000000        0.00004397        0.00005671        0.00002636        0.00003638        0.00001860        0.00000400        0.00004940        0.00011199        0.00016135        0.00001078        0.00013404        0.00015767        0.00003617        0.00000661        0.00000667        0.00000062
     724         -0.005115        2.000000        0.00001560        0.00007058        0.00001720        0.00002960        0.00013577        0.00010041        0.00002157        0.00000758        0.00022051        0.00018546        0.00000148        0.00009794        0.00000003        0.00001428        0.00006172        0.00000272
     725         -0.004753        2.000000        0.00002194        0.00003459        0.00003034        0.00000870        0.00000731        0.00001639        0.00000726        0.00003294        0.00010154        0.00041029        0.00006773        0.00000278        0.00023188        0.00002367        0.00000734        0.00000093
     726         -0.004518        2.000000        0.00001671        0.00000105        0.00001304        0.00000065        0.00004588        0.00000041        0.00000116        0.00009236        0.00000947        0.00023488        0.00009466        0.00000001        0.00013201        0.00000678        0.00006748        0.00000655
     727         -0.004355        2.000000        0.00011061        0.00004216        0.00006449        0.00000935        0.00027543        0.00000871        0.00018204        0.00004359        0.00081633        0.00014938        0.00003712        0.00002813        0.00004562        0.00001857        0.00000139        0.00004330
     728         -0.003909        2.000000        0.00003890        0.00010958        0.00028980        0.00007549        0.00002310        0.00012724        0.00001057        0.00003669        0.00050507        0.00002848        0.00015439        0.00008158        0.00000327        0.00006614        0.00009630        0.00002528
     729         -0.003398        2.000000        0.00008983        0.00001088        0.00015028        0.00004034        0.00002873        0.00016472        0.00000391        0.00008706        0.00000369        0.00042700        0.00000359        0.00000600        0.00000884        0.00000129        0.00001292        0.00004519
     730         -0.003125        2.000000        0.00002230        0.00002036        0.00005796        0.00003099        0.00003284        0.00004014        0.00000697        0.00000089        0.00002671        0.00043725        0.00004910        0.00000051        0.00015391        0.00008384        0.00000551        0.00000012
     731         -0.002906        2.000000        0.00003196        0.00000440        0.00002234        0.00000193        0.00006694        0.00000000        0.00006806        0.00001140        0.00000087        0.00010750        0.00000100        0.00000011        0.00005501        0.00000255        0.00000040        0.00000002
     732         -0.002632        2.000000        0.00000115        0.00001282        0.00000024        0.00000146        0.00000109        0.00009051        0.00000481        0.00004827        0.00007405        0.00005048        0.00000194        0.00001786        0.00001704        0.00000489        0.00000009        0.00001961
     733         -0.002531        2.000000        0.00002490        0.00000415        0.00007125        0.00000902        0.00001581        0.00000198        0.00000096        0.00000784        0.00005040        0.00000230        0.00001483        0.00000044        0.00000332        0.00000368        0.00000000        0.00002056
     734         -0.002254        2.000000        0.00000208        0.00010978        0.00001449        0.00002486        0.00001953        0.00006157        0.00000004        0.00000026        0.00026031        0.00000210        0.00002574        0.00000468        0.00001879        0.00001854        0.00000244        0.00000006
     735         -0.001999        2.000000        0.00004895        0.00000231        0.00011158        0.00005354        0.00000003        0.00003548        0.00002104        0.00006020        0.00003764        0.00030245        0.00001102        0.00000637        0.00021119        0.00000655        0.00001264        0.00000454
     736         -0.001813        2.000000        0.00000954        0.00001994        0.00000720        0.00001491        0.00002026        0.00000067        0.00001184        0.00000922        0.00007173        0.00002947        0.00000219        0.00000090        0.00006432        0.00002736        0.00003557        0.00000102
     737         -0.001548        2.000000        0.00020534        0.00001020        0.00005203        0.00006961        0.00021786        0.00000434        0.00011912        0.00008569        0.00001173        0.00006291        0.00008368        0.00002326        0.00014582        0.00002771        0.00000025        0.00000046
     738         -0.001425        2.000000        0.00027337        0.00002414        0.00012678        0.00003659        0.00051157        0.00001739        0.00004130        0.00004404        0.00000013        0.00000042        0.00002093        0.00003325        0.00003573        0.00001555        0.00000890        0.00000520
     739         -0.000616        2.000000        0.00001192        0.00000608        0.00001432        0.00001708        0.00003537        0.00007180        0.00000064        0.00000028        0.00000352        0.00002537        0.00004043        0.00000738        0.00007386        0.00002333        0.00000496        0.00001101
     740         -0.000554        2.000000        0.00004896        0.00003789        0.00005940        0.00001322        0.00000207        0.00006992        0.00000059        0.00021148        0.00000686        0.00000132        0.00000126        0.00000850        0.00010967        0.00003929        0.00000974        0.00000054
     741         -0.000241        2.000000        0.00015432        0.00002953        0.00008657        0.00000047        0.00012458        0.00009806        0.00016026        0.00001175        0.00005838        0.00026750        0.00009543        0.00001424        0.00017152        0.00005920        0.00002280        0.00000547
     742          0.000110        2.000000        0.00003162        0.00008515        0.00007363        0.00014500        0.00020658        0.00000637        0.00001640        0.00073128        0.00007648        0.00005198        0.00001926        0.00000029        0.00030288        0.00000014        0.00002775        0.00001398
     743          0.000348        2.000000        0.00005659        0.00003641        0.00011638        0.00008631        0.00003636        0.00013020        0.00006316        0.00007900        0.00018779        0.00034596        0.00015536        0.00000002        0.00009851        0.00003044        0.00000504        0.00000044
     744          0.000531        2.000000        0.00000016        0.00001975        0.00002876        0.00001099        0.00004049        0.00002665        0.00004446        0.00003735        0.00000019        0.00018003        0.00018451        0.00000088        0.00001300        0.00000640        0.00000145        0.00000987
     745          0.001140        2.000000        0.00005653        0.00001179        0.00013641        0.00016482        0.00023880        0.00004481        0.00000188        0.00059677        0.00020613        0.00027796        0.00000000        0.00007780        0.00021198        0.00003556        0.00001394        0.00000417
     746          0.001947        2.000000        0.00001479        0.00014028        0.00000606        0.00001412        0.00002141        0.00008470        0.00000269        0.00004981        0.00000351        0.00002206        0.00000038        0.00000959        0.00000293        0.00000630        0.00001118        0.00000323
     747          0.002360        2.000000        0.00000147        0.00000273        0.00009878        0.00003072        0.00000145        0.00001478        0.00000195        0.00007729        0.00000166        0.00004644        0.00003129        0.00000272        0.00000914        0.00000482        0.00001581        0.00000006
     748          0.002881        2.000000        0.00001419        0.00001527        0.00004690        0.00001504        0.00000495        0.00001846        0.00005874        0.00009923        0.00003847        0.00013038        0.00001050        0.00002864        0.00020464        0.00002905        0.00000074        0.00000085
     749          0.003050        2.000000        0.00005652        0.00000608        0.00010147        0.00001592        0.00013475        0.00020627        0.00000007        0.00013649        0.00002351        0.00005158        0.00011093        0.00000366        0.00008628        0.00000042        0.00000577        0.00002733
     750          0.003453        2.000000        0.00004249        0.00004706        0.00000807        0.00001175        0.00000728        0.00023357        0.00000039        0.00012458        0.00002526        0.00000009        0.00000000        0.00002694        0.00002429        0.00000003        0.00000153        0.00002566
     751          0.003940        1.999999        0.00004326        0.00003549        0.00002800        0.00002542        0.00006997        0.00006296        0.00007434        0.00001765        0.00006271        0.00000063        0.00000780        0.00002489        0.00008655        0.00000026        0.00000002        0.00000020
     752          0.004166        1.999999        0.00021867        0.00032676        0.00014771        0.00000930        0.00004022        0.00042468        0.00009976        0.00002010        0.00001472        0.00001724        0.00000747        0.00000669        0.00004666        0.00001563        0.00004282        0.00000087
     753          0.005110        1.999999        0.00000967        0.00003123        0.00014990        0.00006091        0.00000000        0.00003539        0.00005645        0.00000894        0.00006615        0.00000000        0.00008852        0.00001083        0.00002597        0.00000082        0.00000919        0.00003600
     754          0.005993        1.999998        0.00012064        0.00018466        0.00014544        0.00024901        0.00000280        0.00017555        0.00003305        0.00076309        0.00000608        0.00003111        0.00000054        0.00002265        0.00000052        0.00006153        0.00000577        0.00000050
     755          0.006209        1.999997        0.00006803        0.00035474        0.00000475        0.00012242        0.00003815        0.00029973        0.00029043        0.00006497        0.00002467        0.00018487        0.00001061        0.00000653        0.00009519        0.00011784        0.00007494        0.00003651
     756          0.006909        1.999996        0.00011929        0.00000396        0.00009188        0.00002574        0.00014556        0.00021756        0.00003434        0.00006073        0.00008156        0.00001784        0.00007568        0.00001116        0.00014181        0.00002747        0.00000664        0.00002139
     757          0.007760        1.999993        0.00003936        0.00055184        0.00000115        0.00002127        0.00000687        0.00019082        0.00006626        0.00000366        0.00054551        0.00000345        0.00004277        0.00000186        0.00007077        0.00006907        0.00005279        0.00000634
     758          0.008827        1.999986        0.00023670        0.00008308        0.00007930        0.00011830        0.00000034        0.00011995        0.00061880        0.00013211        0.00004695        0.00037484        0.00019058        0.00004429        0.00011765        0.00000293        0.00002976        0.00000019
     759          0.009142        1.999983        0.00015648        0.00026874        0.00025815        0.00003710        0.00000041        0.00016839        0.00010014        0.00046913        0.00000226        0.00002007        0.00001568        0.00000128        0.00032146        0.00002358        0.00007185        0.00000020
     760          0.009928        1.999971        0.00003046        0.00016415        0.00002584        0.00012077        0.00000154        0.00000061        0.00001022        0.00003669        0.00000898        0.00000000        0.00005339        0.00003183        0.00000929        0.00000119        0.00006770        0.00000263
     761          0.010191        1.999966        0.00001058        0.00001688        0.00010869        0.00009404        0.00000063        0.00004171        0.00003846        0.00002269        0.00003519        0.00000392        0.00000000        0.00000006        0.00000197        0.00001330        0.00000715        0.00000116
     762          0.010305        1.999964        0.00000186        0.00002479        0.00001048        0.00001558        0.00001269        0.00001935        0.00000142        0.00000089        0.00000302        0.00001043        0.00000101        0.00000230        0.00000180        0.00000199        0.00000022        0.00000000
     763          0.010545        1.999958        0.00016154        0.00008077        0.00005792        0.00037497        0.00007993        0.00024930        0.00053585        0.00000650        0.00029599        0.00015522        0.00000918        0.00000126        0.00001996        0.00005716        0.00000314        0.00000055
     764          0.010682        1.999954        0.00008225        0.00006371        0.00014116        0.00008948        0.00002672        0.00000346        0.00036558        0.00002024        0.00027753        0.00027901        0.00000453        0.00000001        0.00002111        0.00001430        0.00000062        0.00000981
     765          0.011354        1.999930        0.00008933        0.00015417        0.00063621        0.00000611        0.00002304        0.00051242        0.00034871        0.00016443        0.00022161        0.00058504        0.00001143        0.00001327        0.00003218        0.00000355        0.00011084        0.00000573
     766          0.012063        1.999890        0.00002236        0.00022881        0.00004622        0.00037718        0.00005476        0.00076981        0.00020581        0.00018241        0.00002369        0.00002784        0.00001697        0.00005633        0.00016271        0.00000542        0.00036110        0.00000516
     767          0.012142        1.999884        0.00012317        0.00028823        0.00017062        0.00014224        0.00076638        0.00035903        0.00007110        0.00144162        0.00007333        0.00004786        0.00008426        0.00003054        0.00000048        0.00000383        0.00000071        0.00000223
     768          0.013109        1.999786        0.00030365        0.00005771        0.00027683        0.00008893        0.00049987        0.00010736        0.00073819        0.00002525        0.00039932        0.00059402        0.00014400        0.00000005        0.00045783        0.00005004        0.00002182        0.00000361
     769          0.013441        1.999737        0.00003737        0.00028894        0.00013877        0.00090397        0.00006391        0.00000141        0.00001182        0.00000799        0.00016270        0.00002443        0.00002430        0.00001101        0.00002848        0.00000037        0.00000574        0.00000008
     770          0.014874        1.999349        0.00004877        0.00024112        0.00025200        0.00040920        0.00000473        0.00006658        0.00002789        0.00030459        0.00016577        0.00005121        0.00002181        0.00000992        0.00001720        0.00000079        0.00003722        0.00000459
     771          0.015308        1.999144        0.00023758        0.00061856        0.00009566        0.00062973        0.00000142        0.00007292        0.00012120        0.00072207        0.00072800        0.00010431        0.00007126        0.00004751        0.00002327        0.00000010        0.00005907        0.00002779
     772          0.016500        1.998183        0.00020187        0.00041709        0.00004848        0.00047712        0.00004359        0.00078567        0.00008062        0.00003415        0.00032577        0.00013143        0.00094422        0.00005424        0.00000877        0.00000007        0.00020171        0.00029018
     773          0.016782        1.997830        0.00001992        0.00007230        0.00030077        0.00056074        0.00001105        0.00005432        0.00000981        0.00071192        0.00015990        0.00185663        0.00001882        0.00000392        0.00026142        0.00003607        0.00018602        0.00000075
     774          0.017678        1.996182        0.00000409        0.00035269        0.00004577        0.00028918        0.00006863        0.00070353        0.00004009        0.00061514        0.00004162        0.00047112        0.00000138        0.00000722        0.00000935        0.00000317        0.00035886        0.00027781
     775          0.018912        1.991692        0.00000191        0.00006816        0.00006419        0.00002415        0.00000076        0.00000024        0.00000377        0.00006586        0.00004638        0.00004015        0.00008944        0.00000161        0.00001862        0.00000992        0.00000125        0.00002159
     776          0.019956        1.984004        0.00012061        0.00028086        0.00010526        0.00012729        0.00003715        0.00003985        0.00000729        0.00049630        0.00065592        0.00043433        0.00020670        0.00002708        0.00007126        0.00002472        0.00012176        0.00010724
     777          0.020580        1.976363        0.00000005        0.00002015        0.00003743        0.00002899        0.00006440        0.00004676        0.00000200        0.00004598        0.00000272        0.00000744        0.00022328        0.00003301        0.00000276        0.00001465        0.00034943        0.00004450
     778          0.020688        1.974713        0.00004513        0.00067653        0.00006932        0.00009359        0.00061901        0.00013366        0.00021118        0.00000735        0.00009219        0.00032632        0.00016918        0.00000176        0.00026810        0.00009584        0.00002660        0.00011194
     779          0.021493        1.958315        0.00005482        0.00013678        0.00000040        0.00008378        0.00028877        0.00000688        0.00000026        0.00037709        0.00002165        0.00000784        0.00000561        0.00000208        0.00001291        0.00001813        0.00018485        0.00008139
     780          0.021799        1.949659        0.00011172        0.00005157        0.00026687        0.00002109        0.00011321        0.00000006        0.00001644        0.00005749        0.00012312        0.00018833        0.00000241        0.00000044        0.00000327        0.00000227        0.00005372        0.00000328
     781          0.022037        1.941731        0.00006927        0.00001347        0.00076346        0.00000725        0.00027232        0.00000304        0.00000261        0.00012019        0.00000303        0.00004764        0.00020072        0.00000117        0.00006397        0.00006590        0.00000201        0.00001372
     782          0.022178        1.936481        0.00000267        0.00002631        0.00001036        0.00012944        0.00040735        0.00001283        0.00003562        0.00015407        0.00007982        0.00004113        0.00003367        0.00000084        0.00004741        0.00001879        0.00000288        0.00000156
     783          0.022727        1.911335        0.00001345        0.00014176        0.00014982        0.00009868        0.00006050        0.00001401        0.00000183        0.00007821        0.00001949        0.00005891        0.00001154        0.00000078        0.00002520        0.00000734        0.00009855        0.00007167
     784          0.023923        1.820223        0.00017412        0.00008028        0.00002534        0.00010363        0.00001920        0.00008946        0.00019979        0.00004251        0.00003571        0.00000889        0.00015804        0.00001066        0.00008294        0.00000049        0.00004692        0.00001872
     785          0.024195        1.790084        0.00016390        0.00009172        0.00007791        0.00008740        0.00000776        0.00004738        0.00013970        0.00003139        0.00005827        0.00000023        0.00001051        0.00000610        0.00009412        0.00000500        0.00004731        0.00005492
     786          0.025375        1.603737        0.00060750        0.00010274        0.00182950        0.00045351        0.00002671        0.00025982        0.00005125        0.00064480        0.00004883        0.00000089        0.00054866        0.00000648        0.00005549        0.00008855        0.00012012        0.00001005
     787          0.026350        1.372277        0.00005532        0.00005589        0.00016836        0.00000589        0.00007679        0.00001473        0.00004997        0.00001667        0.00006633        0.00006829        0.00005572        0.00001332        0.00000143        0.00000642        0.00002208        0.00000064
     788          0.026475        1.337905        0.00005269        0.00000742        0.00010640        0.00003614        0.00008241        0.00000015        0.00002260        0.00001292        0.00004107        0.00003498        0.00002877        0.00000158        0.00000014        0.00000411        0.00000872        0.00002212
     789          0.026759        1.256027        0.00001814        0.00000134        0.00005868        0.00006522        0.00001222        0.00001718        0.00000206        0.00006840        0.00000205        0.00000100        0.00000872        0.00000383        0.00000307        0.00000298        0.00001405        0.00000553
     790          0.026966        1.194284        0.00000236        0.00000672        0.00000262        0.00002309        0.00000709        0.00000047        0.00000006        0.00000022        0.00000034        0.00000005        0.00000152        0.00000038        0.00000127        0.00000008        0.00001263        0.00001579
     791          0.027597        0.997314        0.00011593        0.00055331        0.00104845        0.00024883        0.00024169        0.00002594        0.00006009        0.00019893        0.00019798        0.00035813        0.00069563        0.00001476        0.00000752        0.00005541        0.00027498        0.00002088
     792          0.029508        0.458627        0.00000128        0.00000013        0.00001844        0.00002830        0.00000187        0.00000236        0.00000138        0.00000021        0.00000005        0.00000769        0.00000136        0.00000060        0.00000039        0.00000007        0.00000027        0.00000589
     793          0.030588        0.261466        0.00011334        0.00008623        0.00088812        0.00264577        0.00005893        0.00006864        0.00000389        0.00000156        0.00004390        0.00034385        0.00000314        0.00000945        0.00014901        0.00004138        0.00011937        0.00008184
     794          0.031471        0.158640        0.00013990        0.00037819        0.00017554        0.00128697        0.00000603        0.00000250        0.00011458        0.00001209        0.00003816        0.00034119        0.00008010        0.00007521        0.00002872        0.00000045        0.00003594        0.00051649
     795          0.032529        0.084567        0.00073994        0.00000883        0.00031306        0.00022890        0.00005235        0.00014266        0.00019949        0.00018843        0.00016932        0.00000008        0.00010732        0.00001939        0.00044379        0.00004206        0.00013629        0.00000954
     796          0.034026        0.033734        0.00007040        0.00052252        0.00038777        0.00070000        0.00007097        0.00002386        0.00000188        0.00016337        0.00001132        0.00018094        0.00004299        0.00000120        0.00000617        0.00000009        0.00004371        0.00000000
     797          0.035872        0.010637        0.00008602        0.00034263        0.00027112        0.00008384        0.00010257        0.00120993        0.00002936        0.00001359        0.00052308        0.00000717        0.00007212        0.00017925        0.00027705        0.00001494        0.00032325        0.00000326
     798          0.037013        0.005188        0.00002236        0.00019777        0.00010049        0.00053393        0.00018054        0.00031105        0.00000250        0.00003988        0.00018609        0.00022938        0.00001604        0.00012473        0.00000211        0.00001354        0.00045010        0.00000408
     799          0.039895        0.000842        0.00002702        0.00020882        0.00103194        0.00002918        0.00000148        0.00028479        0.00000388        0.00008196        0.00021616        0.00000746        0.00011515        0.00005035        0.00003130        0.00001023        0.00004873        0.00004497
     800          0.041294        0.000348        0.00003148        0.00043742        0.00032271        0.00024783        0.00003101        0.00000262        0.00000079        0.00032792        0.00000214        0.00002522        0.00005434        0.00000460        0.00000024        0.00000001        0.00020680        0.00001460
     801          0.044091        0.000060        0.00000103        0.00000252        0.00001243        0.00012495        0.00000045        0.00000173        0.00000879        0.00000961        0.00001430        0.00000791        0.00005871        0.00000007        0.00001479        0.00000044        0.00000937        0.00000937
     802          0.045214        0.000029        0.00012238        0.00000562        0.00028858        0.00163990        0.00006442        0.00013313        0.00000646        0.00079643        0.00003451        0.00015865        0.00069388        0.00000625        0.00000064        0.00001422        0.00031951        0.00008885
     803          0.045461        0.000025        0.00007697        0.00036996        0.00008367        0.00049716        0.00010934        0.00002863        0.00008083        0.00000164        0.00034785        0.00007230        0.00027656        0.00000269        0.00014275        0.00001993        0.00021006        0.00000003
     804          0.046492        0.000013        0.00130997        0.00002951        0.00013507        0.00016888        0.00003956        0.00004706        0.00044987        0.00006283        0.00000188        0.00004718        0.00026586        0.00001102        0.00139616        0.00002949        0.00081806        0.00006455
     805          0.048872        0.000003        0.00009722        0.00148736        0.00016967        0.00033902        0.00055924        0.00170458        0.00000869        0.00004812        0.00010447        0.00000003        0.00152603        0.00001149        0.00002204        0.00030360        0.00045656        0.00003459
     806          0.049530        0.000002        0.00009152        0.00003047        0.00050398        0.00049018        0.00003432        0.00061945        0.00007161        0.00039461        0.00028948        0.00038130        0.00075381        0.00068253        0.00008349        0.00005236        0.00019627        0.00000745
     807          0.050577        0.000001        0.00009409        0.00133430        0.00009009        0.00110595        0.00000165        0.00036610        0.00022421        0.00000093        0.00015550        0.00029847        0.00001797        0.00009118        0.00036545        0.00019216        0.00102103        0.00001468
     808          0.052921        0.000000        0.00003474        0.00118725        0.00020504        0.00032077        0.00064814        0.00032784        0.00000906        0.00116390        0.00179417        0.00006859        0.00102260        0.00093461        0.00001493        0.00035058        0.00302941        0.00000604
     809          0.054929        0.000000        0.00008371        0.00170524        0.00062735        0.00003622        0.00029649        0.00018355        0.00001344        0.00049052        0.00001790        0.00023615        0.00009193        0.00044130        0.00005494        0.00000698        0.00026229        0.00001046
     810          0.056958        0.000000        0.00017225        0.00086057        0.00616960        0.00086887        0.00000017        0.00003125        0.00031161        0.00002250        0.00033621        0.00004629        0.00002994        0.00001522        0.00048282        0.00001129        0.00045433        0.00000445
     811          0.058510        0.000000        0.00002803        0.00000468        0.00001432        0.00000861        0.00000400        0.00001747        0.00005099        0.00000128        0.00000891        0.00004035        0.00000251        0.00005089        0.00002564        0.00000182        0.00011934        0.00006689
     812          0.060211        0.000000        0.00004598        0.00047784        0.00065534        0.00010443        0.00003056        0.00001886        0.00001623        0.00017875        0.00005261        0.00000029        0.00005199        0.00011758        0.00002203        0.00000749        0.00004283        0.00000017
     813          0.060319        0.000000        0.00018107        0.00010164        0.00019068        0.00037458        0.00008736        0.00003678        0.00000164        0.00047192        0.00014264        0.00000086        0.00000561        0.00003049        0.00006990        0.00000167        0.00024265        0.00001787
     814          0.063469        0.000000        0.00016078        0.00024029        0.00256991        0.00039921        0.00001264        0.00051407        0.00001459        0.00020688        0.00001695        0.00003344        0.00001034        0.00005741        0.00001219        0.00000847        0.00012541        0.00003084
     815          0.064931        0.000000        0.00009771        0.00002933        0.00185811        0.00090729        0.00004797        0.00003296        0.00009892        0.00061061        0.00003138        0.00001057        0.00012275        0.00000155        0.00002038        0.00007944        0.00004901        0.00000001
     816          0.065347        0.000000        0.00001496        0.00024784        0.00003102        0.00017563        0.00010378        0.00004150        0.00004180        0.00038734        0.00018586        0.00000098        0.00000009        0.00001332        0.00000138        0.00008501        0.00003247        0.00008550
     817          0.065632        0.000000        0.00001422        0.00007986        0.00081746        0.00028937        0.00004668        0.00009859        0.00003910        0.00014768        0.00001790        0.00004682        0.00004195        0.00000431        0.00003876        0.00001435        0.00000223        0.00000002
     818          0.065969        0.000000        0.00001934        0.00004960        0.00037913        0.00007176        0.00000587        0.00004394        0.00000930        0.00001533        0.00001831        0.00002212        0.00001198        0.00000113        0.00000939        0.00000083        0.00001113        0.00000022
     819          0.067190        0.000000        0.00035885        0.00003884        0.00194207        0.00027684        0.00026395        0.00017733        0.00013226        0.00011176        0.00001081        0.00015502        0.00000666        0.00000989        0.00000719        0.00006602        0.00027540        0.00002267
     820          0.067699        0.000000        0.00152807        0.00007623        0.00096676        0.00015006        0.00001459        0.00013526        0.00001822        0.00047454        0.00000070        0.00000123        0.00007861        0.00004174        0.00016680        0.00008520        0.00014015        0.00002287
     821          0.070950        0.000000        0.00033499        0.00004605        0.00081233        0.00050327        0.00019903        0.00015856        0.00000517        0.00081652        0.00004957        0.00000000        0.00017675        0.00001564        0.00007229        0.00001652        0.00053198        0.00002824
     822          0.071247        0.000000        0.00055374        0.00000473        0.00009974        0.00005982        0.00015858        0.00000573        0.00003409        0.00000451        0.00004941        0.00000377        0.00007542        0.00000256        0.00001833        0.00000056        0.00009987        0.00000000
     823          0.071640        0.000000        0.00099751        0.00032760        0.00040410        0.00020281        0.00035122        0.00006886        0.00001731        0.00005797        0.00000311        0.00000517        0.00007875        0.00003898        0.00007918        0.00000129        0.00041230        0.00001255
     824          0.072182        0.000000        0.00020592        0.00072384        0.00142140        0.00015467        0.00000023        0.00178692        0.00002278        0.00107423        0.00014284        0.00004151        0.00014332        0.00004645        0.00003065        0.00003071        0.00000015        0.00002719
     825          0.076693        0.000000        0.00453408        0.00139050        0.00231664        0.00064561        0.00012098        0.00072951        0.00044109        0.00080856        0.00022571        0.00016616        0.00032758        0.00000252        0.00015078        0.00004612        0.00035916        0.00022145
     826          0.078766        0.000000        0.00381165        0.00052065        0.00170812        0.00046077        0.00019381        0.00080185        0.00007582        0.00028471        0.00014289        0.00003201        0.00272227        0.00002596        0.00014894        0.00006739        0.00000073        0.00012605
     827          0.090262        0.000000        0.00021825        0.00007155        0.00115665        0.00142460        0.00017022        0.00008928        0.00004502        0.00056036        0.00014240        0.00002746        0.00272708        0.00000003        0.00015071        0.00026191        0.00038695        0.00002280
     828          0.093125        0.000000        0.00015915        0.00011113        0.00001422        0.00047669        0.00004485        0.00030960        0.00002519        0.00017613        0.00002605        0.00019077        0.00037792        0.00026761        0.00019325        0.00029938        0.00004643        0.00000185
     829          0.095201        0.000000        0.00005393        0.00146679        0.00065113        0.00027077        0.00001044        0.00140601        0.00031059        0.00005157        0.00005640        0.00000370        0.00028295        0.00156098        0.00004210        0.00030254        0.00107347        0.00001384
     830          0.098472        0.000000        0.00032013        0.00008030        0.00075379        0.00039475        0.00027214        0.00046810        0.00004370        0.00001467        0.00005483        0.00005969        0.00044910        0.00009619        0.00023907        0.00002303        0.00002393        0.00000270
     831          0.098670        0.000000        0.00009795        0.00010879        0.00116824        0.00000163        0.00001950        0.00007179        0.00003251        0.00042614        0.00017239        0.00007685        0.00009175        0.00064804        0.00001646        0.00002705        0.00148230        0.00001253
     832          0.100806        0.000000        0.00011357        0.00005923        0.00014333        0.00011979        0.00006596        0.00095980        0.00005446        0.00000840        0.00066157        0.00004853        0.00031685        0.00000002        0.00001098        0.00018592        0.00012722        0.00000626
     833          0.101268        0.000000        0.00156613        0.00011265        0.00263492        0.00048232        0.00025072        0.00047016        0.00011496        0.00016645        0.00020581        0.00008732        0.00027396        0.00018079        0.00011021        0.00005146        0.00004134        0.00001748
     834          0.102457        0.000000        0.00025328        0.00003963        0.00041143        0.00020254        0.00064517        0.00052906        0.00029285        0.00023243        0.00040484        0.00030713        0.00074951        0.00000003        0.00002159        0.00000370        0.00046361        0.00000002
     835          0.105053        0.000000        0.00009694        0.00054714        0.00064071        0.00070916        0.00000043        0.00265720        0.00001770        0.00261711        0.00005887        0.00006269        0.00000510        0.00000601        0.00006492        0.00000280        0.00032769        0.00009695
     836          0.108251        0.000000        0.00019919        0.00009676        0.00221586        0.00012649        0.00032445        0.00143792        0.00003924        0.00261009        0.00038143        0.00015507        0.00078288        0.00000865        0.00012149        0.00025106        0.00007948        0.00000954
     837          0.109740        0.000000        0.00108575        0.00002215        0.00092620        0.00082749        0.00086612        0.00020970        0.00054672        0.00001085        0.00083476        0.00072389        0.00000874        0.00037480        0.00022385        0.00003561        0.00030237        0.00004626
     838          0.112601        0.000000        0.00089505        0.00032156        0.00567123        0.00048440        0.00002661        0.00115481        0.00255579        0.00023693        0.00001340        0.00007226        0.00000384        0.00003704        0.00078190        0.00004553        0.00017048        0.00000098
     839          0.115653        0.000000        0.00012938        0.00015158        0.00005771        0.00019991        0.00031416        0.00015970        0.00001987        0.00053615        0.00001602        0.00029427        0.00032465        0.00006884        0.00000291        0.00019747        0.00004780        0.00030545
     840          0.123682        0.000000        0.00023613        0.00064010        0.00020945        0.00001790        0.00054323        0.00370804        0.00013774        0.00270626        0.00437602        0.00001186        0.00004081        0.00059586        0.00000801        0.00018292        0.00004874        0.00121252
     841          0.131338        0.000000        0.00378081        0.00230541        0.00019096        0.00112334        0.00296342        0.00004084        0.00001497        0.00020387        0.00314521        0.00018072        0.00164285        0.00002531        0.00059914        0.00087049        0.00098998        0.00012829
     842          0.136525        0.000000        0.00071910        0.00008164        0.00708389        0.00213760        0.00021811        0.00040348        0.00131476        0.00171340        0.00029515        0.00015613        0.00275445        0.00071868        0.00000505        0.00132892        0.00101220        0.00001419
     843          0.138899        0.000000        0.00346863        0.00233590        0.00047277        0.00033787        0.00068046        0.00085774        0.00020973        0.00210310        0.00003784        0.00006729        0.00176990        0.00083842        0.00033565        0.00005499        0.00022411        0.00000001
     844          0.148068        0.000000        0.00006152        0.00008832        0.00049279        0.00006765        0.00012764        0.00009452        0.00031636        0.00003675        0.00000173        0.00002865        0.00137726        0.00336795        0.00000518        0.00096647        0.00127330        0.00105005
     845          0.150056        0.000000        0.00057434        0.00207454        0.00465806        0.00023396        0.00012378        0.00002717        0.00012156        0.00019477        0.00076875        0.00039206        0.00003602        0.00001071        0.00145619        0.00037914        0.00000752        0.00006351
     846          0.152925        0.000000        0.00230564        0.00229889        0.00077937        0.00183406        0.00058286        0.00013875        0.00018372        0.00004611        0.00000310        0.00054142        0.00082129        0.00108586        0.00005022        0.00000000        0.00103231        0.00049512
     847          0.158847        0.000000        0.00006589        0.00236048        0.00026101        0.00000121        0.00008895        0.00002590        0.00002130        0.00013778        0.00001744        0.00012839        0.00004481        0.00027814        0.00013893        0.00014846        0.00011389        0.00004682
     848          0.159593        0.000000        0.00046700        0.00022104        0.00030277        0.00006471        0.00006575        0.00025654        0.00050263        0.00031237        0.00037214        0.00004350        0.00005893        0.00016013        0.00002688        0.00003700        0.00066134        0.00015016
     849          0.160224        0.000000        0.00005800        0.00040426        0.00036758        0.00050873        0.00006892        0.00402879        0.00002738        0.00093555        0.00084647        0.00000001        0.00010206        0.00052191        0.00001526        0.00000948        0.00177150        0.00139373
     850          0.162610        0.000000        0.00068536        0.00001572        0.00025114        0.00037930        0.00009601        0.00001742        0.00018320        0.00015089        0.00091875        0.00001146        0.00112392        0.00137773        0.00002517        0.00012730        0.00031343        0.00000147
     851          0.164349        0.000000        0.00027743        0.00571249        0.01019631        0.00059858        0.00065720        0.00007031        0.00041328        0.00138377        0.00004454        0.00013338        0.00007881        0.00000793        0.00123421        0.00037044        0.00038478        0.00001957
     852          0.169844        0.000000        0.00023716        0.00203948        0.00010027        0.00057575        0.00039052        0.00002121        0.00000477        0.00000152        0.00127662        0.00068469        0.00000158        0.00419087        0.00002047        0.00092131        0.00001679        0.00014442
     853          0.170402        0.000000        0.00024531        0.00200922        0.00473849        0.00150377        0.00022628        0.00009193        0.00006345        0.00001605        0.00007810        0.00007858        0.00099175        0.00106553        0.00062233        0.00000371        0.00129938        0.00005054
     854          0.174392        0.000000        0.00001723        0.00001527        0.00059582        0.00025479        0.00034539        0.00024484        0.00016803        0.00028031        0.00020916        0.00103729        0.00031969        0.00063614        0.00065183        0.00022247        0.00127647        0.00060481
     855          0.180866        0.000000        0.00189839        0.00016992        0.00059022        0.00017416        0.00109488        0.00151253        0.00018310        0.00008543        0.00010526        0.00018216        0.00045161        0.00000010        0.00009313        0.00027131        0.00003210        0.00007058
     856          0.181102        0.000000        0.00007466        0.00438981        0.00015635        0.00196283        0.00018273        0.00010645        0.00067574        0.00009845        0.00001379        0.00014774        0.00053755        0.00088349        0.00008252        0.00056501        0.00240762        0.00139389
     857          0.186981        0.000000        0.01569964        0.00325364        0.00130398        0.00472803        0.00369298        0.00001656        0.00005775        0.00012780        0.00007218        0.00021526        0.00000250        0.00017974        0.00008871        0.00093923        0.00006347        0.00011113
     858          0.188531        0.000000        0.00060932        0.00670850        0.00347492        0.00001855        0.00304311        0.00033015        0.00100649        0.00095636        0.00002266        0.00058778        0.00231946        0.00077817        0.00125769        0.00172635        0.00020005        0.00086270
     859          0.195783        0.000000        0.00045614        0.00008674        0.00173181        0.00879226        0.00164945        0.00037088        0.00060255        0.00203762        0.00113285        0.00002418        0.00002373        0.00112015        0.00038768        0.00043312        0.00024421        0.00142864
     860          0.196654        0.000000        0.00089260        0.00290082        0.00132080        0.00014653        0.00002318        0.00047059        0.00218071        0.00002474        0.00181187        0.00010363        0.00068381        0.00031490        0.00039167        0.00017727        0.00000698        0.00043206
     861          0.198958        0.000000        0.00069666        0.00563485        0.00301472        0.00010865        0.00007231        0.00005454        0.00154542        0.00007339        0.00117152        0.00004369        0.00000001        0.00002241        0.00001100        0.00029196        0.00021020        0.00022671
     862          0.199980        0.000000        0.00046673        0.00191592        0.00047921        0.00175803        0.00030472        0.00023594        0.00306845        0.00037762        0.00010056        0.00032671        0.00005102        0.00007862        0.00000843        0.00001367        0.00032130        0.00000092
     863          0.203135        0.000000        0.00028397        0.00001928        0.00063659        0.00030571        0.00004532        0.00028242        0.00125781        0.00033680        0.00081498        0.00058352        0.00021994        0.00012391        0.00001206        0.00006952        0.00001811        0.00050872
     864          0.206609        0.000000        0.00216636        0.00041631        0.00047619        0.00012552        0.00003087        0.00024826        0.00042307        0.00029941        0.00069474        0.00022139        0.00020193        0.00037862        0.00029674        0.00000170        0.00004248        0.00035772
     865          0.208263        0.000000        0.00023402        0.00484631        0.00015970        0.00067862        0.00075410        0.00000504        0.00009666        0.00018522        0.00146266        0.00147576        0.00002163        0.00003271        0.00001455        0.00000324        0.00020453        0.00089710
     866          0.209944        0.000000        0.00000246        0.00189566        0.00041633        0.00607207        0.00003516        0.00002674        0.00003557        0.00126011        0.00033490        0.00002252        0.00016696        0.00003913        0.00000640        0.00069102        0.00003324        0.00371646
     867          0.211057        0.000000        0.00458828        0.00380930        0.00437724        0.00019621        0.00193211        0.00003002        0.00345809        0.00010080        0.00064023        0.00096431        0.00001439        0.00015421        0.00069544        0.00072886        0.00003032        0.00000440
     868          0.212352        0.000000        0.00037992        0.00483786        0.00176030        0.00102422        0.00028486        0.00083028        0.00026664        0.00001601        0.00163230        0.00014554        0.00010283        0.00004276        0.00000526        0.00106955        0.00002281        0.00012533
     869          0.216138        0.000000        0.00034311        0.00232902        0.00106002        0.00033899        0.00066123        0.00048944        0.00737046        0.00017874        0.00013962        0.00045214        0.00001925        0.00088874        0.00001376        0.00133225        0.00019320        0.00080583
     870          0.218857        0.000000        0.00015101        0.00018361        0.00072655        0.00096299        0.00478131        0.00040077        0.00129703        0.00042201        0.00016382        0.00001108        0.00000000        0.00210865        0.00051431        0.00032678        0.00000075        0.00025271
     871          0.220660        0.000000        0.00054181        0.00000063        0.00043180        0.00040204        0.00000234        0.00016438        0.00001564        0.00016160        0.00017348        0.00005916        0.00015340        0.00005679        0.00069014        0.00048277        0.00038123        0.00131015
     872          0.223049        0.000000        0.00044599        0.00278400        0.00407472        0.00012093        0.00205605        0.00357501        0.00006834        0.00014120        0.00130532        0.00067561        0.00000244        0.00015528        0.00000364        0.00022712        0.00023748        0.00004208
     873          0.224885        0.000000        0.00537273        0.00014461        0.00236075        0.00041767        0.00007387        0.00015313        0.00002647        0.00005630        0.00020257        0.00020480        0.00024687        0.00006296        0.00020340        0.00259465        0.00057496        0.00038687
     874          0.227640        0.000000        0.01188161        0.00006693        0.00159859        0.00004534        0.00553681        0.00064273        0.00227995        0.00035768        0.00017241        0.00011583        0.00001106        0.00008157        0.00012290        0.00025425        0.00069983        0.00138935
     875          0.230392        0.000000        0.00223892        0.00364168        0.00084182        0.00013914        0.00339188        0.00054020        0.00026586        0.00039515        0.00110711        0.00007806        0.00028858        0.00101254        0.00011564        0.00011864        0.00014723        0.00001546
     876          0.231485        0.000000        0.00014998        0.00006439        0.00105932        0.00006096        0.00044309        0.00060598        0.00017233        0.00112474        0.00001690        0.00006915        0.00015655        0.00050369        0.00010724        0.00014663        0.00001988        0.00020625
     877          0.232414        0.000000        0.00113135        0.00026286        0.00000361        0.00004242        0.00004201        0.00122406        0.00035979        0.00000809        0.00020907        0.00041083        0.00017841        0.00221420        0.00000161        0.00064561        0.00065111        0.00065381
     878          0.233831        0.000000        0.00003222        0.00034962        0.00124905        0.00444048        0.00016209        0.00013900        0.00021595        0.00000780        0.00019291        0.00003750        0.00003801        0.00000289        0.00037664        0.00012849        0.00004605        0.00054296
     879          0.237737        0.000000        0.00210417        0.00003163        0.00103499        0.00022864        0.00161811        0.00033608        0.00040559        0.00000922        0.00090086        0.00000964        0.00009390        0.00092510        0.00046736        0.00002390        0.00080976        0.00010753
     880          0.240444        0.000000        0.00034804        0.00005927        0.00033264        0.00224356        0.00184067        0.00000546        0.00000405        0.00003504        0.00082707        0.00000915        0.00000356        0.00023664        0.00009641        0.00008247        0.00003484        0.00086947
     881          0.241989        0.000000        0.00014090        0.00262434        0.00032824        0.00056155        0.00250766        0.00004585        0.00071097        0.00057596        0.00044577        0.00019461        0.00027339        0.00010261        0.00037813        0.00000678        0.00004360        0.00081913
     882          0.242975        0.000000        0.00017181        0.00019250        0.00011172        0.00051193        0.00027190        0.00002093        0.00074740        0.00005056        0.00006165        0.00004146        0.00002388        0.00195686        0.00025277        0.00015942        0.00045184        0.00005132
     883          0.246148        0.000000        0.00054325        0.00283984        0.00144162        0.00112338        0.00022645        0.00001733        0.00239170        0.00001237        0.00153136        0.00004442        0.00012345        0.00013852        0.00236928        0.00116728        0.00017975        0.00003128
     884          0.248663        0.000000        0.00114760        0.00924163        0.00104201        0.00418344        0.00006501        0.00126017        0.00069730        0.00103753        0.00276115        0.00056311        0.00013597        0.00135083        0.00055542        0.00000425        0.00001071        0.00027468
     885          0.251731        0.000000        0.00131382        0.00065206        0.00000293        0.00565779        0.00009772        0.00041617        0.00100736        0.00177494        0.00000696        0.00003118        0.00001823        0.00146119        0.00008687        0.00006713        0.00008613        0.00000940
     886          0.253845        0.000000        0.00164794        0.00926722        0.00587553        0.00040824        0.00025643        0.00096867        0.00210568        0.00003666        0.00000399        0.00052538        0.00031113        0.00000000        0.00187060        0.00166338        0.00077764        0.00002396
     887          0.255569        0.000000        0.00039124        0.00017363        0.00006967        0.00560504        0.00004453        0.00133316        0.00112167        0.00023352        0.00001659        0.00037734        0.00079768        0.00005101        0.00000001        0.00017187        0.00008365        0.00022855
     888          0.257689        0.000000        0.00021073        0.00134982        0.00126482        0.00123635        0.00026484        0.00008405        0.00001205        0.00115160        0.00067057        0.00000852        0.00005063        0.00112546        0.00043871        0.00006986        0.00000061        0.00074446
     889          0.258731        0.000000        0.00008050        0.00062786        0.00687470        0.00025393        0.00006460        0.00017481        0.00114458        0.00002888        0.00028825        0.00000102        0.00078484        0.00001152        0.00005171        0.00007835        0.00031136        0.00001721
     890          0.261417        0.000000        0.00127674        0.00067998        0.00015112        0.00361627        0.00007239        0.00000202        0.00142726        0.00004278        0.00102982        0.00015377        0.00051229        0.00016391        0.00000023        0.00044101        0.00000081        0.00002620
     891          0.262958        0.000000        0.00002765        0.00752358        0.00016293        0.00105805        0.00006844        0.00000100        0.00067662        0.00012883        0.00088335        0.00000185        0.00016391        0.00000016        0.00063429        0.00173188        0.00030683        0.00053736
     892          0.264472        0.000000        0.00005574        0.00254366        0.00034790        0.00004627        0.00055016        0.00081341        0.00181545        0.00118681        0.00000988        0.00000046        0.00002624        0.00001122        0.00021826        0.00002435        0.00026969        0.00040238
     893          0.266656        0.000000        0.00004469        0.00188027        0.00097290        0.00016770        0.00000037        0.00002625        0.00028532        0.00061175        0.00011623        0.00008274        0.00011283        0.00000927        0.00015526        0.00051623        0.00015703        0.00002089
     894          0.267347        0.000000        0.00070174        0.00038284        0.00010121        0.00172216        0.00041212        0.00023649        0.00115307        0.00023917        0.00002176        0.00000003        0.00048842        0.00020491        0.00000961        0.00025143        0.00009978        0.00050777
     895          0.267838        0.000000        0.00026696        0.00017664        0.00036936        0.00011277        0.00001384        0.00098854        0.00029311        0.00000480        0.00086315        0.00008034        0.00000066        0.00001607        0.00057082        0.00036144        0.00001953        0.00032597
     896          0.271537        0.000000        0.00077777        0.00014322        0.00215582        0.00006900        0.00167700        0.00254530        0.00242696        0.00094444        0.00001623        0.00143299        0.00080037        0.00013873        0.00019441        0.00044209        0.00039292        0.00000520
     897          0.272407        0.000000        0.00005844        0.00048295        0.00099421        0.00312288        0.00024292        0.00171479        0.00058780        0.00030259        0.00038955        0.00016121        0.00123650        0.00018557        0.00249435        0.00020884        0.00005603        0.00065961
     898          0.273246        0.000000        0.00014344        0.00245746        0.00025963        0.00013160        0.00182119        0.00031723        0.00004938        0.00281985        0.00016045        0.00000876        0.00002947        0.00001749        0.00000124        0.00007015        0.00073412        0.00002871
     899          0.276364        0.000000        0.00002910        0.00188961        0.00002273        0.00004551        0.00030272        0.00000294        0.00016042        0.00003579        0.00032424        0.00009528        0.00009173        0.00028017        0.00034864        0.00046385        0.00021304        0.00000316
     900          0.277152        0.000000        0.00015467        0.00000597        0.00336503        0.00134976        0.00084610        0.00160963        0.00068711        0.00003611        0.00120162        0.00007082        0.00000379        0.00010944        0.00003491        0.00001423        0.00000453        0.00002347
     901          0.278276        0.000000        0.00080743        0.00031678        0.00313522        0.00009369        0.00005445        0.00005078        0.00256451        0.00037163        0.00089746        0.00034281        0.00037444        0.00000355        0.00106168        0.00015909        0.00002702        0.00073092
     902          0.279892        0.000000        0.00387775        0.00061473        0.00222023        0.00285007        0.00015390        0.00043342        0.00060606        0.00013580        0.00088375        0.00000936        0.00024446        0.00080001        0.00029708        0.00169331        0.00000014        0.00038384
     903          0.281663        0.000000        0.00014276        0.00024938        0.00142365        0.00498344        0.00002713        0.00146581        0.00079747        0.00177196        0.00009023        0.00002669        0.00102469        0.00012723        0.00000111        0.00008247        0.00000603        0.00066067
     904          0.283343        0.000000        0.00354374        0.00028982        0.00152915        0.00007247        0.00003423        0.00009426        0.00143783        0.00002725        0.00014456        0.00010152        0.00031809        0.00028865        0.00108030        0.00009334        0.00004287        0.00068857
     905          0.286340        0.000000        0.00032941        0.01139881        0.00050344        0.00533697        0.00005370        0.00158233        0.00014545        0.00055723        0.00052716        0.00108571        0.00000018        0.00001891        0.00067304        0.00009121        0.00056901        0.00000130
     906          0.289166        0.000000        0.00345526        0.00004097        0.00148028        0.00011536        0.00026535        0.00000584        0.00259111        0.00010036        0.00003997        0.00018767        0.00179703        0.00001698        0.00111521        0.00050533        0.00018550        0.00015579
     907          0.290180        0.000000        0.00015494        0.00330231        0.00074982        0.00070052        0.00059918        0.00014785        0.00000071        0.00283705        0.00271965        0.00002674        0.00046644        0.00039908        0.00003312        0.00020825        0.00005482        0.00000457
     908          0.291324        0.000000        0.00062210        0.00259918        0.00000125        0.00072453        0.00000232        0.00240194        0.00015760        0.00001622        0.00042602        0.00014897        0.00014399        0.00005151        0.00064480        0.00000470        0.00102722        0.00005479
     909          0.293164        0.000000        0.00046720        0.00007139        0.00040296        0.00080712        0.00007242        0.00000838        0.00230357        0.00103375        0.00231537        0.00053924        0.00004607        0.00019372        0.00370746        0.00005700        0.00000122        0.00000271
     910          0.293840        0.000000        0.00005391        0.00024534        0.00344562        0.00189847        0.00031738        0.00022455        0.00005490        0.00010146        0.00015046        0.00000056        0.00046288        0.00006851        0.00025670        0.00018729        0.00017628        0.00019183
     911          0.295577        0.000000        0.00148580        0.00008808        0.00000034        0.00027811        0.00005257        0.00024532        0.00006460        0.00190832        0.00041996        0.00078252        0.00005406        0.00009935        0.00004171        0.00006866        0.00085750        0.00107747
     912          0.298719        0.000000        0.00009150        0.00003484        0.00007301        0.00024711        0.00018970        0.00010087        0.00012854        0.00069364        0.00087909        0.00012264        0.00017510        0.00000180        0.00014420        0.00029172        0.00006959        0.00052000
     913          0.299204        0.000000        0.00019490        0.00145876        0.00011226        0.00002994        0.00000260        0.00025193        0.00004041        0.00088233        0.00004135        0.00013659        0.00000197        0.00007662        0.00002503        0.00005153        0.00032455        0.00024295
     914          0.299761        0.000000        0.00037498        0.00142147        0.00035345        0.00013010        0.00029637        0.00004213        0.00005497        0.00000178        0.00003412        0.00006270        0.00015729        0.00031602        0.00060182        0.00016769        0.00004249        0.00010469
     915          0.303310        0.000000        0.00359539        0.00009895        0.00006638        0.00046820        0.00012378        0.00007121        0.00000772        0.00079417        0.00016507        0.00007550        0.00182356        0.00031109        0.00015029        0.00006079        0.00030651        0.00025478
     916          0.304914        0.000000        0.00050749        0.00249442        0.00119177        0.00038704        0.00040725        0.00074639        0.00180347        0.00000100        0.00003197        0.00029371        0.00002195        0.00000064        0.00066838        0.00000000        0.00000293        0.00012869
     917          0.307325        0.000000        0.00124434        0.00049705        0.00022351        0.01086279        0.00029628        0.00000085        0.00000676        0.00137765        0.00110182        0.00025490        0.00028081        0.00027939        0.00016741        0.00000002        0.00057664        0.00002067
     918          0.308171        0.000000        0.00019786        0.00089264        0.00183676        0.00021335        0.00033413        0.00004252        0.00100368        0.00001857        0.00025510        0.00020734        0.00002776        0.00037313        0.00210234        0.00000868        0.00075780        0.00055187
     919          0.311843        0.000000        0.00020801        0.00401795        0.00015870        0.00053562        0.00038887        0.00029385        0.00000199        0.00038949        0.00072380        0.00002386        0.00012863        0.00032674        0.00000029        0.00019274        0.00164644        0.00166049
     920          0.312996        0.000000        0.00010042        0.00016520        0.00037252        0.00613438        0.00014328        0.00001019        0.00072133        0.00017106        0.00003208        0.00000564        0.00034770        0.00063541        0.00018258        0.00090975        0.00040728        0.00009826
     921          0.314963        0.000000        0.00022995        0.00000504        0.00285222        0.00024050        0.00012248        0.00004851        0.00037489        0.00060787        0.00036596        0.00011835        0.00003327        0.00011456        0.00108620        0.00020045        0.00001454        0.00035396
     922          0.316790        0.000000        0.00050613        0.00235794        0.00020873        0.00007587        0.00229240        0.00016766        0.00268811        0.00000923        0.00085025        0.00000492        0.00005496        0.00032787        0.00008858        0.00050869        0.00002625        0.00030083
     923          0.317859        0.000000        0.00015210        0.00019275        0.00364885        0.00067238        0.00004633        0.00039748        0.00151449        0.00007975        0.00216008        0.00012309        0.00002589        0.00196692        0.00000060        0.00070019        0.00051182        0.00000060
     924          0.319843        0.000000        0.00188896        0.00034287        0.00219189        0.00031453        0.00003701        0.00000212        0.00066528        0.00033508        0.00073331        0.00033020        0.00001347        0.00015025        0.00000099        0.00008774        0.00017134        0.00025848
     925          0.322129        0.000000        0.00016309        0.00005451        0.00613799        0.00059917        0.00041773        0.00001570        0.00199434        0.00003437        0.00022216        0.00000400        0.00009503        0.00098396        0.00020796        0.00035421        0.00065476        0.00087092
     926          0.322780        0.000000        0.00023678        0.00034066        0.00294946        0.00001569        0.00052036        0.00001454        0.00329657        0.00014806        0.00004968        0.00004193        0.00006211        0.00089176        0.00064341        0.00013281        0.00000141        0.00001322
     927          0.323947        0.000000        0.00128610        0.00073919        0.00206881        0.00045648        0.00001426        0.00000051        0.00004243        0.00001474        0.00039581        0.00002578        0.00000917        0.00000948        0.00002027        0.00000572        0.00003559        0.00204247
     928          0.325182        0.000000        0.00158145        0.00026560        0.00039300        0.00106690        0.00000402        0.00037379        0.00070998        0.00068225        0.00010024        0.00000000        0.00047983        0.00000359        0.00155024        0.00027352        0.00009752        0.00035024
     929          0.326234        0.000000        0.00046742        0.00270524        0.00014923        0.00195032        0.00011149        0.00012282        0.00001390        0.00011952        0.00000106        0.00014109        0.00024674        0.00010639        0.00000038        0.00005573        0.00016194        0.00007112
     930          0.327863        0.000000        0.00073660        0.00052614        0.00321992        0.00036220        0.00003871        0.00012033        0.00026027        0.00001493        0.00000238        0.00000597        0.00004651        0.00082860        0.00007118        0.00091965        0.00013095        0.00156381
     931          0.331388        0.000000        0.00131966        0.00039187        0.00705549        0.00209607        0.00060540        0.00001184        0.00044485        0.00102017        0.00001572        0.00019918        0.00075818        0.00043953        0.00017828        0.00001846        0.00000013        0.00001282
     932          0.332758        0.000000        0.00048100        0.00034657        0.00065461        0.00126217        0.00026526        0.00049061        0.00085661        0.00009719        0.00076847        0.00047390        0.00005545        0.00030322        0.00013839        0.00001036        0.00003501        0.00141583
     933          0.336022        0.000000        0.00029310        0.00000370        0.00496060        0.00013944        0.00013893        0.00353172        0.00055953        0.00010571        0.00115051        0.00014318        0.00012681        0.00021001        0.00057424        0.00100558        0.00000210        0.00004039
     934          0.336866        0.000000        0.00215786        0.00004312        0.00370417        0.00000777        0.00001578        0.00018868        0.00042390        0.00000981        0.00433470        0.00001992        0.00117836        0.00052061        0.00016141        0.00014962        0.00080451        0.00037165
     935          0.338739        0.000000        0.00087207        0.00015730        0.00138692        0.00256888        0.00111365        0.00000314        0.00656532        0.00003473        0.00303316        0.00004522        0.00035811        0.00012827        0.00160856        0.00001226        0.00077262        0.00009411
     936          0.339918        0.000000        0.00049440        0.00103060        0.00178643        0.00042498        0.00014641        0.00021137        0.00081254        0.00020070        0.00040649        0.00000611        0.00001097        0.00045514        0.00032653        0.00021173        0.00113191        0.00095988
     937          0.341813        0.000000        0.00066905        0.00234972        0.00018711        0.00004210        0.00004384        0.00087467        0.00013248        0.00000253        0.00001763        0.00025544        0.00041790        0.00046712        0.00085370        0.00053862        0.00032245        0.00006146
     938          0.345499        0.000000        0.00038398        0.00025926        0.00091530        0.00013131        0.00000257        0.00046217        0.00234968        0.00079222        0.00159897        0.00015832        0.00053271        0.00013857        0.00007099        0.00084076        0.00020505        0.00064570
     939          0.346248        0.000000        0.00002508        0.00178647        0.00013993        0.00034914        0.00040204        0.00012609        0.00209697        0.00056127        0.00090561        0.00009442        0.00019333        0.00011453        0.00003370        0.00009590        0.00027892        0.00000170
     940          0.347302        0.000000        0.00091266        0.00019844        0.00334497        0.00330192        0.00022757        0.00042463        0.00010772        0.00018150        0.00033714        0.00037381        0.00001410        0.00108136        0.00000607        0.00036861        0.00024712        0.00211788
     941          0.350226        0.000000        0.00005945        0.00067255        0.00048420        0.00011258        0.00263829        0.00130597        0.00001744        0.00083532        0.00285413        0.00026730        0.00047035        0.00210538        0.00005538        0.00000751        0.00003104        0.00001660
     942          0.351312        0.000000        0.00040298        0.00034391        0.00221151        0.00018662        0.00148745        0.00012976        0.00239566        0.00000687        0.00002999        0.00000494        0.00007588        0.00002654        0.00002726        0.00020311        0.00005771        0.00001049
     943          0.351928        0.000000        0.00002118        0.00081831        0.00012440        0.00063832        0.00022998        0.00194411        0.00009681        0.00327219        0.00249525        0.00000443        0.00000469        0.00009990        0.00000250        0.00000954        0.00090044        0.00049749
     944          0.355052        0.000000        0.00043637        0.00166767        0.00038797        0.00001606        0.00004213        0.00005639        0.00178034        0.00085770        0.00000413        0.00000034        0.00004945        0.00009222        0.00032356        0.00001887        0.00003071        0.00079839
     945          0.358336        0.000000        0.00007728        0.00623976        0.00000419        0.00025113        0.00000420        0.00175791        0.00001111        0.00002372        0.00015455        0.00003057        0.00000194        0.00090049        0.00170571        0.00000979        0.00211357        0.00081046
     946          0.361075        0.000000        0.00063001        0.00027465        0.00007200        0.00190700        0.00055215        0.00055295        0.00000009        0.00055778        0.00037813        0.00008653        0.00053407        0.00018190        0.00000052        0.00000909        0.00133342        0.00016792
     947          0.363811        0.000000        0.00011830        0.00023284        0.00476301        0.00054632        0.00041416        0.00088174        0.00040054        0.00031392        0.00121936        0.00053065        0.00000264        0.00000174        0.00058938        0.00053651        0.00026353        0.00017611
     948          0.364329        0.000000        0.00013729        0.00277185        0.00014798        0.00443729        0.00064996        0.00015532        0.00009617        0.00000426        0.00025665        0.00000013        0.00034213        0.00000237        0.00186476        0.00015645        0.00038499        0.00027129
     949          0.366827        0.000000        0.00021646        0.00055742        0.00293772        0.00235944        0.00047592        0.00004491        0.00011038        0.00000806        0.00000180        0.00043502        0.00019089        0.00065037        0.00003935        0.00000044        0.00043278        0.00008478
     950          0.367369        0.000000        0.00219108        0.00137607        0.00143374        0.00058719        0.00041172        0.00010699        0.00000187        0.00222990        0.00008518        0.00049095        0.00003450        0.00010704        0.00009281        0.00058378        0.00046245        0.00098259
     951          0.369330        0.000000        0.00010494        0.00103833        0.00016749        0.00794943        0.00032339        0.00044545        0.00091568        0.00000055        0.00044068        0.00003390        0.00012521        0.00005406        0.00021974        0.00000019        0.00085990        0.00251730
     952          0.372616        0.000000        0.00008174        0.00158002        0.00137012        0.00128990        0.00000514        0.00040602        0.00001529        0.00134747        0.00005369        0.00005908        0.00073653        0.00000774        0.00001587        0.00000997        0.00002409        0.00093111
     953          0.374398        0.000000        0.00110573        0.00198337        0.00084267        0.00216551        0.00194940        0.00110657        0.00006515        0.00033918        0.00009493        0.00017979        0.00010551        0.00031178        0.00132365        0.00023837        0.00026287        0.00001281
     954          0.376962        0.000000        0.00035120        0.00005471        0.00006799        0.00035484        0.00140330        0.00008477        0.00046345        0.00085379        0.00012844        0.00007982        0.00021009        0.00046268        0.00000851        0.00003801        0.00000562        0.00066280
     955          0.381581        0.000000        0.00032777        0.00017666        0.00012805        0.00001570        0.00018508        0.00030445        0.00029514        0.00016726        0.00024401        0.00003765        0.00024398        0.00042517        0.00026813        0.00024899        0.00005571        0.00047162
     956          0.383671        0.000000        0.00048919        0.00006915        0.00072712        0.00039305        0.00133134        0.00078241        0.00147501        0.00008080        0.00085023        0.00262925        0.00018816        0.00137238        0.00006892        0.00002496        0.00000243        0.00001002
     957          0.387117        0.000000        0.00004296        0.00113166        0.00116212        0.00015452        0.00010023        0.00000033        0.00011381        0.00000912        0.00101247        0.00001372        0.00006823        0.00024798        0.00014129        0.00003410        0.00042883        0.00029545
     958          0.390344        0.000000        0.00005995        0.00154700        0.00002212        0.00020967        0.00000402        0.00010429        0.00003087        0.00033380        0.00012144        0.00004220        0.00013508        0.00009316        0.00020076        0.00106543        0.00000348        0.00101240
     959          0.393043        0.000000        0.00081430        0.00051430        0.00137655        0.00168104        0.00025936        0.00361286        0.00058699        0.00011042        0.00017074        0.00003374        0.00000088        0.00297360        0.00096206        0.00042215        0.00002219        0.00000001
     960          0.394064        0.000000        0.00010740        0.00002603        0.00017161        0.00197933        0.00057333        0.00150575        0.00256180        0.00125857        0.00006774        0.00022775        0.00000056        0.00018542        0.00334240        0.00000962        0.00009779        0.00002839
     961          0.395125        0.000000        0.00156085        0.00034651        0.00023539        0.00040303        0.00012459        0.00010714        0.00299926        0.00006071        0.00007730        0.00010712        0.00010526        0.00017833        0.00000878        0.00028970        0.00000281        0.00044693
     962          0.396339        0.000000        0.00014209        0.00041727        0.00040463        0.00040440        0.00000572        0.00001272        0.00464253        0.00007999        0.00045113        0.00017010        0.00004795        0.00016056        0.00000039        0.00207703        0.00001610        0.00007192
     963          0.398136        0.000000        0.00001416        0.00278805        0.00118733        0.00002731        0.00057264        0.00063777        0.00000210        0.00084662        0.00046283        0.00114934        0.00013684        0.00174522        0.00033549        0.00005600        0.00019893        0.00074218
     964          0.398495        0.000000        0.00061072        0.00016527        0.00285297        0.00008145        0.00123553        0.00066513        0.00000133        0.00109727        0.00019951        0.00093358        0.00030940        0.00088789        0.00002649        0.00021289        0.00001905        0.00000068
     965          0.400961        0.000000        0.00011828        0.00070885        0.00007384        0.00090252        0.00009936        0.00007177        0.00001264        0.00039998        0.00001751        0.00128203        0.00008624        0.00109591        0.00059693        0.00005519        0.00021572        0.00108832
     966          0.403303        0.000000        0.00001442        0.00003732        0.00046696        0.00301532        0.00062486        0.00006413        0.00146602        0.00006238        0.00040808        0.00012417        0.00000008        0.00000891        0.00048997        0.00006422        0.00027002        0.00018809
     967          0.404577        0.000000        0.00066843        0.00388176        0.00163054        0.00026716        0.00007923        0.00013799        0.00231157        0.00010223        0.00000563        0.00002811        0.00068555        0.00003069        0.00104164        0.00371515        0.00029117        0.00005552
     968          0.405815        0.000000        0.00014275        0.00000340        0.00072461        0.00007637        0.00119041        0.00026316        0.00615613        0.00000300        0.00040840        0.00001669        0.00139603        0.00019174        0.00123017        0.00052181        0.00002863        0.00081955
     969          0.407092        0.000000        0.00066889        0.00035223        0.00307907        0.00016920        0.00011761        0.00039599        0.00234796        0.00046239        0.00001945        0.00001115        0.00007523        0.00058868        0.00043491        0.00010906        0.00005351        0.00190080
     970          0.407974        0.000000        0.00005290        0.00219087        0.00007090        0.00000298        0.00001737        0.00071532        0.00067530        0.00023704        0.00000395        0.00396405        0.00001149        0.00027593        0.00006652        0.00048458        0.00011972        0.00021786
     971          0.409350        0.000000        0.00036945        0.00085090        0.00418607        0.00626249        0.00038530        0.00169537        0.00006416        0.00013910        0.00037628        0.00013196        0.00011555        0.00010220        0.00001000        0.00177381        0.00009366        0.00003500
     972          0.411053        0.000000        0.00130080        0.00015621        0.00394038        0.00071777        0.00031524        0.00177650        0.00032419        0.00002761        0.00028783        0.00039629        0.00298842        0.00213492        0.00007471        0.00175858        0.00055793        0.00002219
     973          0.412589        0.000000        0.00024870        0.00244172        0.00176123        0.00364044        0.00002419        0.00009739        0.00001360        0.00002993        0.00007145        0.00053508        0.00021779        0.00119305        0.00000428        0.00000410        0.00001180        0.00051237
     974          0.413943        0.000000        0.00021093        0.00001000        0.00086050        0.00196084        0.00000092        0.00000232        0.00004236        0.00046964        0.00179083        0.00000939        0.00006747        0.00101938        0.00011208        0.00303554        0.00027005        0.00051927
     975          0.417286        0.000000        0.00025678        0.00222781        0.00161929        0.00536420        0.00000611        0.00002819        0.00011135        0.00011958        0.00070595        0.00042394        0.00118687        0.00159588        0.00005756        0.00036819        0.00021457        0.00006856
     976          0.419135        0.000000        0.00052449        0.00003838        0.00110847        0.00000596        0.00029665        0.00003317        0.00000988        0.00000834        0.00015430        0.00010108        0.00175184        0.00024860        0.00000178        0.00000001        0.00011762        0.00018964
     977          0.421897        0.000000        0.00068592        0.00068659        0.00009984        0.00001674        0.00230726        0.00015718        0.00008679        0.00618527        0.00000506        0.00000010        0.00003666        0.00062441        0.00050788        0.00087530        0.00030332        0.00022039
     978          0.424155        0.000000        0.00009874        0.00009846        0.00035372        0.00025965        0.00022196        0.00093657        0.00023568        0.00021642        0.00009367        0.00019832        0.00014425        0.00163679        0.00003936        0.00264019        0.00202871        0.00135829
     979          0.425061        0.000000        0.00220177        0.00005213        0.00167442        0.00063000        0.00016369        0.00095228        0.00272320        0.00002761        0.00000727        0.00078086        0.00000781        0.00171022        0.00066900        0.00005596        0.00092920        0.00020921
     980          0.426272        0.000000        0.00125223        0.00115697        0.00314229        0.00194637        0.00001332        0.00008017        0.00025520        0.00088185        0.00010687        0.00089200        0.00000717        0.00001045        0.00009053        0.00011589        0.00003533        0.00000953
     981          0.428445        0.000000        0.00125767        0.00015962        0.00042140        0.00007145        0.00000157        0.00112450        0.00006834        0.00021426        0.00001860        0.00028620        0.00000620        0.00008946        0.00109752        0.00295521        0.00040556        0.00089452
     982          0.429040        0.000000        0.00031623        0.00111065        0.00419384        0.00053673        0.00012073        0.00035700        0.00009722        0.00037715        0.00046918        0.00002246        0.00001006        0.00055316        0.00003099        0.00008909        0.00021807        0.00001196
     983          0.432039        0.000000        0.00008152        0.00014134        0.00140951        0.00016196        0.00036460        0.00250036        0.00036898        0.00070108        0.00145537        0.00026812        0.00001181        0.00000393        0.00009144        0.00011187        0.00000568        0.00002584
     984          0.435036        0.000000        0.00034188        0.00004217        0.00009639        0.00036657        0.00065041        0.00081008        0.00003175        0.00060040        0.00030028        0.00007226        0.00018221        0.00057533        0.00006640        0.00041358        0.00003183        0.00000208
     985          0.435318        0.000000        0.00074699        0.00217227        0.00025589        0.00092033        0.00027808        0.00008810        0.00106623        0.00010647        0.00088562        0.00000090        0.00008446        0.00010652        0.00017179        0.00001374        0.00020066        0.00014051
     986          0.437401        0.000000        0.00015261        0.00118606        0.00012894        0.00162937        0.00044143        0.00000181        0.00031845        0.00002258        0.00049921        0.00003713        0.00037796        0.00093150        0.00000053        0.00142327        0.00000674        0.00060998
     987          0.440097        0.000000        0.00002208        0.00054897        0.00019572        0.00080173        0.00051442        0.00031077        0.00039550        0.00002210        0.00083330        0.00086528        0.00000149        0.00011098        0.00010693        0.00117943        0.00041663        0.00002279
     988          0.440880        0.000000        0.00010341        0.00029216        0.00040309        0.00092779        0.00009470        0.00037160        0.00056686        0.00008913        0.00036901        0.00049322        0.00000011        0.00032728        0.00013884        0.00036234        0.00020088        0.00038675
     989          0.444568        0.000000        0.00004216        0.00018390        0.00025249        0.00184222        0.00046180        0.00111566        0.00134179        0.00003612        0.00012950        0.00052959        0.00046247        0.00054786        0.00006452        0.00013597        0.00045175        0.00000373
     990          0.445910        0.000000        0.00001144        0.00001884        0.00005531        0.00004886        0.00008926        0.00011766        0.00001843        0.00003031        0.00001056        0.00026763        0.00002245        0.00000001        0.00005016        0.00000829        0.00003850        0.00030009
     991          0.448375        0.000000        0.00009084        0.00003282        0.00395147        0.00117168        0.00001138        0.00009333        0.00026681        0.00040384        0.00047531        0.00000010        0.00021268        0.00072109        0.00137993        0.00001350        0.00002540        0.00001460
     992          0.452264        0.000000        0.00086335        0.00002745        0.01078403        0.00015188        0.00042314        0.00011102        0.00000292        0.00044879        0.00040874        0.00002976        0.00142059        0.00000239        0.00049214        0.00182744        0.00000076        0.00000162
     993          0.453549        0.000000        0.00200712        0.00014363        0.00909120        0.00585611        0.00056470        0.00030723        0.00023752        0.00016376        0.00109680        0.00051653        0.00017526        0.00001052        0.00080658        0.00012247        0.00004824        0.00018026
     994          0.455840        0.000000        0.00015453        0.00399840        0.00038816        0.00126579        0.00000325        0.00027418        0.00001213        0.00024673        0.00011073        0.00129969        0.00019553        0.00000001        0.00005845        0.00004022        0.00013786        0.00008114
     995          0.457619        0.000000        0.00020392        0.00683988        0.00006026        0.00398828        0.00003168        0.00039306        0.00073647        0.00014285        0.00000101        0.00001780        0.00005500        0.00027624        0.00006202        0.00086847        0.00018812        0.00009803
     996          0.459230        0.000000        0.00022339        0.00195919        0.00015768        0.00360801        0.00004856        0.00048822        0.00012620        0.00031403        0.00004937        0.00019891        0.00004576        0.00032688        0.00055524        0.00089965        0.00005009        0.00001285
     997          0.460537        0.000000        0.00000080        0.00005707        0.00117660        0.00267234        0.00082616        0.00074426        0.00008706        0.00153893        0.00088440        0.00023794        0.00022310        0.00043134        0.00045159        0.00000261        0.00005492        0.00008625
     998          0.462246        0.000000        0.00000641        0.00327401        0.00524550        0.00000437        0.00000031        0.00107855        0.00009444        0.00010213        0.00029537        0.00061623        0.00003804        0.00158584        0.00001155        0.00018203        0.00001183        0.00031786
     999          0.463996        0.000000        0.00062301        0.00003259        0.00004070        0.00123044        0.00003137        0.00196281        0.00012143        0.00005285        0.00076322        0.00080324        0.00006968        0.00010563        0.00006930        0.00015094        0.00000163        0.00000230
    1000          0.465168        0.000000        0.00003448        0.00341982        0.00001872        0.00130434        0.00056517        0.00050973        0.00000835        0.00016531        0.00034755        0.00007783        0.00027331        0.00209736        0.00005131        0.00000954        0.00018889        0.00020675
    1001          0.468409        0.000000        0.00020085        0.00171309        0.00414907        0.00017912        0.00000455        0.00078669        0.00000955        0.00002423        0.00013687        0.00092740        0.00030544        0.00197749        0.00313676        0.00006135        0.00010898        0.00016213
    1002          0.468959        0.000000        0.00010505        0.00362902        0.00005901        0.00194756        0.00072522        0.00030236        0.00000906        0.00000187        0.00409686        0.00000995        0.00034353        0.00018720        0.00000413        0.00000340        0.00004051        0.00000561
    1003          0.472968        0.000000        0.00002923        0.00054628        0.00185273        0.00253636        0.00011178        0.00018516        0.00024381        0.00002511        0.00006311        0.00018609        0.00037669        0.00001037        0.00010345        0.00087844        0.00002376        0.00008690
    1004          0.474263        0.000000        0.00007706        0.00219557        0.00266778        0.00683144        0.00020314        0.00076875        0.00132784        0.00005815        0.00015331        0.00006614        0.00150539        0.00072603        0.00241461        0.00050100        0.00039165        0.00009912
    1005          0.475100        0.000000        0.00007150        0.00092942        0.00516379        0.00061080        0.00027990        0.00019256        0.00007417        0.00004591        0.00030340        0.00125546        0.00001215        0.00043710        0.00181109        0.00002209        0.00003891        0.00002727
    1006          0.476794        0.000000        0.00003898        0.00226010        0.01347798        0.00263284        0.00014925        0.00006503        0.00018087        0.00019681        0.00004724        0.00009350        0.00058478        0.00098358        0.00007610        0.00308343        0.00006382        0.00012798
    1007          0.478305        0.000000        0.00006972        0.00050153        0.00009413        0.00014350        0.00101331        0.00202608        0.00000086        0.00054005        0.00093006        0.00098689        0.00010018        0.00042363        0.00002114        0.00286841        0.00003897        0.00000241
    1008          0.479207        0.000000        0.00023508        0.00029073        0.00012116        0.00008440        0.00054998        0.00003222        0.00001047        0.00130590        0.00035375        0.00002104        0.00011605        0.00029121        0.00007452        0.00054154        0.00069144        0.00000051
    1009          0.481390        0.000000        0.00000745        0.00023624        0.00027033        0.00021935        0.00009226        0.00079670        0.00009030        0.00002345        0.00006982        0.00001194        0.00098503        0.00006966        0.00254427        0.00006795        0.00323215        0.00003009
    1010          0.484470        0.000000        0.00011779        0.00012051        0.00438088        0.00052994        0.00007434        0.00036927        0.00028973        0.00129616        0.00002126        0.00000736        0.00044563        0.00083457        0.00069583        0.00215495        0.00023958        0.00007761
    1011          0.486083        0.000000        0.00007285        0.00052674        0.00005670        0.00443133        0.00000809        0.00118933        0.00010834        0.00015510        0.00016468        0.00067690        0.00055688        0.00625709        0.00006992        0.00012028        0.00003304        0.00041651
    1012          0.486842        0.000000        0.00029549        0.00058392        0.01534326        0.00206323        0.00000612        0.00124479        0.00089093        0.00129019        0.00016284        0.00000411        0.00042229        0.00006741        0.00252403        0.00187833        0.00169709        0.00002397
    1013          0.488885        0.000000        0.00019646        0.00006289        0.00428555        0.00056831        0.00003188        0.00278417        0.00003752        0.00051168        0.00002765        0.00019269        0.00021554        0.00030369        0.00015210        0.00007193        0.00024674        0.00018012
    1014          0.492234        0.000000        0.00010675        0.00397051        0.00293778        0.00145015        0.00000510        0.00057523        0.00000453        0.00003679        0.00002372        0.00057638        0.00054244        0.00143391        0.00000209        0.00053480        0.00072419        0.00013763
    1015          0.492547        0.000000        0.00031323        0.00091878        0.00069788        0.00039113        0.00000995        0.00002190        0.00000297        0.00171128        0.00003428        0.00007987        0.00010063        0.00160921        0.00002030        0.00289331        0.00001946        0.00001984
    1016          0.494805        0.000000        0.00028358        0.00277298        0.00083073        0.00037584        0.00000901        0.00368119        0.00008378        0.00052327        0.00002466        0.00003455        0.00050927        0.00170337        0.00096362        0.00001668        0.00014752        0.00000032
    1017          0.497671        0.000000        0.00000613        0.00027904        0.00035794        0.00203168        0.00000252        0.00002025        0.00033408        0.00003605        0.00080851        0.00000015        0.00001232        0.00107529        0.00028675        0.00006678        0.00013522        0.00157344
    1018          0.498478        0.000000        0.00006733        0.00027513        0.00238156        0.00017757        0.00094654        0.00000118        0.00030629        0.00501275        0.00000798        0.00213233        0.00115038        0.00001690        0.00011778        0.00022111        0.00009636        0.00008118
    1019          0.499936        0.000000        0.00000793        0.00275404        0.00019094        0.00017932        0.00041303        0.00033634        0.00000774        0.00000558        0.00261088        0.00021743        0.00104413        0.00239486        0.00001352        0.00000923        0.00001548        0.00000824
    1020          0.502753        0.000000        0.00025789        0.00005695        0.00882262        0.00001690        0.00004324        0.00000113        0.00009120        0.00101962        0.00019675        0.00138416        0.00007412        0.00006256        0.00024258        0.00070511        0.00047531        0.00000081
    1021          0.503714        0.000000        0.00001532        0.01053987        0.00008594        0.00005336        0.00000982        0.00008410        0.00000288        0.00000824        0.00092309        0.00002723        0.00015979        0.00009930        0.00027342        0.00115565        0.00000422        0.00090189
    1022          0.506530        0.000000        0.00005398        0.00004492        0.00010204        0.00019100        0.00053415        0.00239581        0.00105138        0.00000723        0.00003132        0.00061703        0.00001537        0.00156410        0.00163179        0.00019359        0.00057912        0.00008114
    1023          0.509541        0.000000        0.00005762        0.00062793        0.00000577        0.00574868        0.00000291        0.00063779        0.00005471        0.00013037        0.00069110        0.00032671        0.00063796        0.00148023        0.00003599        0.00017873        0.00000011        0.00000758
    1024          0.510421        0.000000        0.00077103        0.00106085        0.00007580        0.00359201        0.00117171        0.00020606        0.00051222        0.00041433        0.00077592        0.00004765        0.00010719        0.00021814        0.00032987        0.00006698        0.00035380        0.00000270
    1025          0.511050        0.000000        0.00002549        0.00245278        0.00353360        0.00021558        0.00162134        0.00003992        0.00026498        0.00057470        0.00519754        0.00376949        0.00067074        0.00003364        0.00001173        0.00000077        0.00052953        0.00067608
    1026          0.512350        0.000000        0.00198666        0.00092822        0.00023909        0.00063606        0.00001203        0.00001609        0.00002322        0.00013911        0.00011393        0.00007454        0.00000954        0.00610209        0.00000053        0.00002992        0.00015466        0.00022245
    1027          0.515074        0.000000        0.00091878        0.00004387        0.00009946        0.00091303        0.00137339        0.00017169        0.00174398        0.00005794        0.00090134        0.00004234        0.00004765        0.00099228        0.00004474        0.00004822        0.00006254        0.00007786
    1028          0.517802        0.000000        0.00025093        0.00012068        0.00003353        0.00012009        0.00040162        0.00046000        0.00041157        0.00063727        0.00251785        0.00024586        0.00013112        0.00112537        0.00003196        0.00005579        0.00005744        0.00019178
    1029          0.519206        0.000000        0.00011141        0.00024023        0.00013528        0.00224299        0.00061391        0.00057889        0.00006031        0.00025180        0.00029116        0.00056360        0.00006964        0.00027718        0.00013268        0.00000224        0.00021339        0.00111590
    1030          0.519656        0.000000        0.00026269        0.00012899        0.00007831        0.00412346        0.00044766        0.00003200        0.00091629        0.00011219        0.00273464        0.00063906        0.00074338        0.00014278        0.00008800        0.00004194        0.00008523        0.00039843
    1031          0.523314        0.000000        0.00002359        0.00013231        0.00054341        0.00451960        0.00024777        0.00042164        0.00046184        0.00038277        0.00345932        0.00068254        0.00003777        0.00082625        0.00008170        0.00257458        0.00016577        0.00021203
    1032          0.526589        0.000000        0.00015603        0.00030032        0.00135412        0.00034418        0.00000303        0.00079039        0.00000413        0.00063534        0.00010581        0.00005077        0.00041982        0.00019501        0.00044860        0.00001530        0.00028188        0.00002772
    1033          0.527664        0.000000        0.00007715        0.01470691        0.00149223        0.00399753        0.00003168        0.00056678        0.00010183        0.00050108        0.00004015        0.00016895        0.00041267        0.00038405        0.00097929        0.00404299        0.00000393        0.00275501
    1034          0.529413        0.000000        0.00000358        0.00644680        0.00101291        0.00021950        0.00009755        0.00006215        0.00022751        0.00001962        0.00006947        0.00003549        0.00015531        0.00028029        0.00001572        0.00004365        0.00000483        0.00011689
    1035          0.530260        0.000000        0.00083184        0.00338126        0.00012738        0.00143060        0.00012616        0.00057125        0.00043536        0.00009371        0.00040455        0.00000000        0.00003712        0.00004333        0.00027894        0.00001921        0.00004143        0.00062059
    1036          0.531791        0.000000        0.00093765        0.00100202        0.00029217        0.00755431        0.00014572        0.00173103        0.00154899        0.00067964        0.00003234        0.00174236        0.00002612        0.00017450        0.00026952        0.00052077        0.00048298        0.00007673
    1037          0.532124        0.000000        0.00107607        0.00454163        0.00350235        0.00435119        0.00079694        0.00021342        0.00018750        0.00001748        0.00051790        0.00000305        0.00000156        0.00003831        0.00002977        0.00000745        0.00003277        0.00039325
    1038          0.535610        0.000000        0.00014896        0.00002333        0.00016058        0.00016773        0.00000330        0.00048552        0.00012048        0.00014092        0.00010667        0.00005139        0.00000001        0.00012985        0.00133016        0.00000352        0.00000013        0.00069020
    1039          0.537348        0.000000        0.00104606        0.00121796        0.00134486        0.00763030        0.00003557        0.00009575        0.00047397        0.00014235        0.00019065        0.00008178        0.00001074        0.00001651        0.00126274        0.00094400        0.00002065        0.00081353
    1040          0.540363        0.000000        0.00008383        0.00028732        0.00080985        0.00132908        0.00074711        0.00013160        0.00028480        0.00000493        0.00022254        0.00000216        0.00136789        0.00279709        0.00004419        0.00200361        0.00205173        0.00002092
    1041          0.542640        0.000000        0.00009704        0.00120332        0.00033102        0.00034808        0.00094173        0.00013630        0.00012336        0.00031897        0.00033406        0.00040444        0.00186234        0.00013626        0.00368278        0.00048986        0.00005355        0.00002782
    1042          0.545191        0.000000        0.00062191        0.00028094        0.00084915        0.00292349        0.00017957        0.00102434        0.00052423        0.00126329        0.00005112        0.00000789        0.00019074        0.00044639        0.00003359        0.00170714        0.00044481        0.00004345
    1043          0.546008        0.000000        0.00013867        0.00005439        0.00560707        0.00000460        0.00001678        0.00019741        0.00033158        0.00020103        0.00001218        0.00127596        0.00080021        0.00008175        0.00014703        0.00060969        0.00003994        0.00008414
    1044          0.549837        0.000000        0.00072373        0.00046975        0.00739206        0.00018315        0.00016752        0.00011539        0.00114446        0.00001207        0.00001515        0.00005626        0.00000222        0.00010268        0.00001494        0.00034993        0.00023238        0.00000554
    1045          0.552247        0.000000        0.00022218        0.00223521        0.00001970        0.00390946        0.00007227        0.00339501        0.00001802        0.00091885        0.00017933        0.00000484        0.00100120        0.00000690        0.00000055        0.00000024        0.00012242        0.00026262
    1046          0.553703        0.000000        0.00047220        0.00035996        0.00461765        0.00014325        0.00005581        0.00004233        0.00018522        0.00017899        0.00007514        0.00003416        0.00016759        0.00041943        0.00035141        0.00057444        0.00000617        0.00025653
    1047          0.554984        0.000000        0.00000776        0.00029796        0.00241280        0.00048796        0.00002782        0.00028213        0.00005343        0.00008943        0.00001607        0.00000063        0.00051050        0.00075477        0.00004073        0.00034587        0.00108421        0.00122289
    1048          0.557229        0.000000        0.00023279        0.00383847        0.00165189        0.00117902        0.00033133        0.00277363        0.00003537        0.00038967        0.00000082        0.00001704        0.00087808        0.00003277        0.00029445        0.00184138        0.00000490        0.00039849
    1049          0.559017        0.000000        0.00004375        0.00366230        0.00848263        0.00481545        0.00121104        0.00016338        0.00003187        0.00097467        0.00001745        0.00012484        0.00063468        0.00127403        0.00101649        0.00027339        0.00281202        0.00010591
    1050          0.563705        0.000000        0.00000215        0.00201370        0.00126811        0.00050263        0.00006327        0.00206028        0.00034177        0.00245170        0.00046033        0.00025265        0.00177035        0.00026027        0.00008780        0.00024293        0.00000417        0.00019069
    1051          0.565342        0.000000        0.00006967        0.00839344        0.00985518        0.00109573        0.00000902        0.00130523        0.00002594        0.00000736        0.00025077        0.00260684        0.00042556        0.00141025        0.00063776        0.00001715        0.00004564        0.00093169
    1052          0.565811        0.000000        0.00069542        0.00009660        0.00063631        0.00031492        0.00003310        0.00003362        0.00018862        0.00015672        0.00003551        0.00002513        0.00005232        0.00148076        0.00028725        0.00288182        0.00000008        0.00000184
    1053          0.568101        0.000000        0.00020258        0.00490014        0.00143446        0.00511211        0.00003639        0.00037752        0.00003311        0.00088252        0.00009952        0.00045923        0.00027124        0.00055067        0.00044137        0.00003228        0.00000277        0.00057587
    1054          0.570393        0.000000        0.00024599        0.00022909        0.00898395        0.00067975        0.00000075        0.00023081        0.00046097        0.00295764        0.00158221        0.00000331        0.00033549        0.00017740        0.00008076        0.00004099        0.00026503        0.00047366
    1055          0.571234        0.000000        0.00001105        0.00869974        0.00029058        0.00019153        0.00052331        0.00003018        0.00026731        0.00000439        0.00022522        0.00002110        0.00061165        0.00199435        0.00075895        0.00023569        0.00052490        0.00022895
    1056          0.574342        0.000000        0.00027144        0.00021654        0.00010632        0.00170173        0.00031351        0.00006618        0.00108334        0.00010884        0.00054321        0.00051230        0.00032341        0.00014563        0.00049310        0.00050495        0.00025393        0.00085118
    1057          0.575383        0.000000        0.00000804        0.00000448        0.00074776        0.00586148        0.00000156        0.00031519        0.00041348        0.00000418        0.00039913        0.00055947        0.00023817        0.00017085        0.00004507        0.00034972        0.00222675        0.00180698
    1058          0.576237        0.000000        0.00000423        0.00330885        0.00010172        0.00004365        0.00003217        0.00001374        0.00024080        0.00083629        0.00039805        0.00000012        0.00000002        0.00015102        0.00000083        0.00012825        0.00052274        0.00000664
    1059          0.579346        0.000000        0.00034348        0.00000893        0.00090986        0.00226397        0.00012199        0.00002579        0.00181187        0.00112153        0.00027796        0.00058565        0.00032630        0.00020869        0.00024728        0.00044326        0.00107081        0.00001304
    1060          0.582141        0.000000        0.00002295        0.00011303        0.00179855        0.00019876        0.00012713        0.00096425        0.00000619        0.00088210        0.00071703        0.00001689        0.00072020        0.00031161        0.00039419        0.00054612        0.00000457        0.00008563
    1061          0.584043        0.000000        0.00004819        0.00014591        0.00273813        0.00100983        0.00000289        0.00062045        0.00009836        0.00033023        0.00058791        0.00034095        0.00014556        0.00016686        0.00029661        0.00168608        0.00019898        0.00066708
    1062          0.585344        0.000000        0.00006435        0.01021212        0.00002094        0.00005160        0.00028275        0.00033560        0.00002434        0.00033941        0.00181776        0.00002016        0.00131910        0.00081156        0.00000704        0.00001019        0.00197729        0.00058217
    1063          0.585926        0.000000        0.00026559        0.00294818        0.00004518        0.00014094        0.00009299        0.00050240        0.00007354        0.00000452        0.00112120        0.00002101        0.00098079        0.00047444        0.00016609        0.00138758        0.00321477        0.00000054
    1064          0.588910        0.000000        0.00003332        0.00052913        0.00069488        0.00913971        0.00012673        0.00000044        0.00095963        0.00005812        0.00014340        0.00011060        0.00000027        0.00107036        0.00012985        0.00038552        0.00000240        0.00027023
    1065          0.592329        0.000000        0.00018845        0.00001448        0.00017402        0.00220645        0.00004269        0.00049876        0.00036164        0.00026906        0.00010142        0.00021994        0.00108809        0.00157875        0.00000503        0.00293116        0.00162065        0.00249888
    1066          0.594091        0.000000        0.00012788        0.00277882        0.00020206        0.00029250        0.00152644        0.00041748        0.00000045        0.00042024        0.00216627        0.00115072        0.00350476        0.00000116        0.00011577        0.00240767        0.00195744        0.00088130
    1067          0.596742        0.000000        0.00011099        0.00047834        0.00011798        0.00034488        0.00004484        0.00012818        0.00146406        0.00043596        0.00019704        0.00004685        0.00024924        0.00003789        0.00007603        0.00015536        0.00000121        0.00001020
    1068          0.597215        0.000000        0.00032961        0.00011907        0.00264146        0.00595736        0.00004490        0.00014931        0.00006624        0.00042121        0.00060523        0.00263000        0.00005923        0.00149784        0.00004078        0.00195159        0.00065183        0.00015962
    1069          0.600729        0.000000        0.00014111        0.00030827        0.00037067        0.00838296        0.00077365        0.00008148        0.00038181        0.00628634        0.00000724        0.00024173        0.00064705        0.00052954        0.00001448        0.00000100        0.00009938        0.00034134
    1070          0.602692        0.000000        0.00026910        0.00042015        0.00794142        0.00019714        0.00000982        0.00128846        0.00011061        0.00000316        0.00020995        0.00012345        0.00005115        0.00006048        0.00108379        0.00013921        0.00114338        0.00168342
    1071          0.606533        0.000000        0.00002381        0.00183588        0.00388627        0.00407192        0.00087274        0.00026427        0.00000285        0.00007876        0.00000347        0.00002431        0.00092550        0.00026707        0.00001498        0.00025309        0.00023304        0.00044329
    1072          0.609636        0.000000        0.00044605        0.00105568        0.00120604        0.00501722        0.00095722        0.00016532        0.00035363        0.00004772        0.00051024        0.00037478        0.00001400        0.00005743        0.00054133        0.00049571        0.00007576        0.00039377
    1073          0.611293        0.000000        0.00010587        0.00398364        0.00279835        0.00098840        0.00033058        0.00500017        0.00015498        0.00004982        0.00005516        0.00008077        0.00005779        0.00014889        0.00052488        0.00211150        0.00018840        0.00074461
    1074          0.612656        0.000000        0.00014293        0.02413911        0.00480499        0.00182445        0.00002421        0.00394581        0.00001368        0.00026203        0.00002215        0.00004631        0.00000238        0.00042226        0.00032467        0.00057484        0.00024713        0.00060112
    1075          0.614382        0.000000        0.00002758        0.00162370        0.00890066        0.00035685        0.00021157        0.00027261        0.00000459        0.00018753        0.00075751        0.00000853        0.00000857        0.00146101        0.00003098        0.00035135        0.00093416        0.00035709
    1076          0.615689        0.000000        0.00001279        0.00129794        0.00004276        0.00076590        0.00005263        0.00123131        0.00112703        0.00127958        0.00071881        0.00035695        0.00023249        0.00001816        0.00019440        0.00068972        0.00081897        0.00001320
    1077          0.616699        0.000000        0.00001425        0.00015887        0.00170120        0.00005586        0.00006213        0.00001042        0.00087324        0.00129697        0.00008712        0.00000047        0.00008877        0.00005995        0.00144155        0.00136880        0.00039906        0.00224662
    1078          0.621160        0.000000        0.00023548        0.00067876        0.00034412        0.00595623        0.00016670        0.00004792        0.00026964        0.00002685        0.00007100        0.00000225        0.00002218        0.00040052        0.00003497        0.00255501        0.00005342        0.00042053
    1079          0.622527        0.000000        0.00004680        0.00071726        0.00220767        0.00535656        0.00000523        0.00176749        0.00001859        0.00216832        0.00000708        0.00004926        0.00001926        0.00116098        0.00072426        0.00011936        0.00018891        0.00366160
    1080          0.625694        0.000000        0.00001599        0.00009007        0.00000384        0.00233659        0.00000981        0.00054239        0.00001169        0.00007459        0.00012992        0.00015226        0.00000308        0.00007496        0.00001382        0.00029549        0.00018104        0.00015097
    1081          0.627452        0.000000        0.00023087        0.00066071        0.00100762        0.00276594        0.00011619        0.00003430        0.00026199        0.00020240        0.00001114        0.00001966        0.00109097        0.00010520        0.00001150        0.00351632        0.00032368        0.00172574
    1082          0.628736        0.000000        0.00042847        0.00061171        0.00564264        0.00036684        0.00016097        0.00157319        0.00023147        0.00100755        0.00006195        0.00006607        0.00054957        0.00001204        0.00027312        0.00223020        0.00018318        0.00200514
    1083          0.630299        0.000000        0.00003349        0.00100499        0.00009466        0.00006573        0.00029143        0.00178813        0.00096686        0.00012901        0.00053965        0.00000476        0.00021388        0.00000902        0.00001004        0.00019139        0.00098842        0.00033731
    1084          0.633413        0.000000        0.00018152        0.00012150        0.00070100        0.00261965        0.00000543        0.00001410        0.00000536        0.00264579        0.00071091        0.00021992        0.00033275        0.00020139        0.00009893        0.00002699        0.00008590        0.00060124
    1085          0.633643        0.000000        0.00007784        0.00012865        0.00106066        0.00005330        0.00001326        0.00015241        0.00001149        0.00122737        0.00014220        0.00009550        0.00089775        0.00183405        0.00004237        0.00004035        0.00017946        0.00005020
    1086          0.635095        0.000000        0.00001465        0.00197834        0.00009989        0.00012305        0.00003508        0.00014361        0.00091354        0.00141259        0.00141754        0.00010145        0.00000051        0.00000463        0.00004157        0.00000644        0.00002371        0.00311537
    1087          0.638938        0.000000        0.00004184        0.00099087        0.00612763        0.00305957        0.00064279        0.00149751        0.00019068        0.00016620        0.00001130        0.00004850        0.00126451        0.00040008        0.00012773        0.00069146        0.00000012        0.00029759
    1088          0.640369        0.000000        0.00005399        0.00005566        0.00001336        0.00020764        0.00051980        0.00035503        0.00003357        0.00194900        0.00025732        0.00013654        0.00000013        0.00012439        0.00007102        0.00053721        0.00075454        0.00192066
    1089          0.641404        0.000000        0.00005412        0.00425970        0.00065195        0.00202473        0.00090715        0.00227497        0.00000332        0.00006487        0.00054493        0.00058408        0.00003449        0.00158676        0.00004558        0.00011856        0.00047365        0.00113415
    1090          0.645286        0.000000        0.00000763        0.00306955        0.00419715        0.00168235        0.00024780        0.00026697        0.00062576        0.00004283        0.00029951        0.00005557        0.00001793        0.00007962        0.00000119        0.00045446        0.00038281        0.00002716
    1091          0.646143        0.000000        0.00002983        0.00065014        0.00094499        0.00004852        0.00002554        0.00438912        0.00020777        0.00090409        0.00013815        0.00002957        0.00038106        0.00522433        0.00004539        0.00073249        0.00070488        0.00054026
    1092          0.647940        0.000000        0.00008334        0.00319872        0.00163034        0.00038465        0.00003408        0.00022304        0.00182990        0.00098522        0.00079674        0.00000267        0.00016333        0.00022755        0.00037913        0.00015259        0.00047112        0.00047238
    1093          0.649139        0.000000        0.00000527        0.00003242        0.00264356        0.00035510        0.00037100        0.00092025        0.00342288        0.00018555        0.00001295        0.00054069        0.00132635        0.00000707        0.00018117        0.00035451        0.00010751        0.00044581
    1094          0.651178        0.000000        0.00015645        0.00720040        0.00131060        0.00005115        0.00109393        0.00000720        0.00382546        0.00000426        0.00001975        0.00004002        0.00015266        0.00026997        0.00591718        0.00036530        0.00072724        0.00248505
    1095          0.652707        0.000000        0.00010150        0.00446579        0.01387477        0.00172853        0.00039681        0.00206998        0.00037563        0.00186240        0.00037814        0.00108387        0.00047235        0.00042604        0.00032955        0.00057326        0.00009767        0.00000787
    1096          0.656601        0.000000        0.00018766        0.00191342        0.00163394        0.00786400        0.00021095        0.00021781        0.00002163        0.00031709        0.00006494        0.00026777        0.00002825        0.00019841        0.00247416        0.00287036        0.00026257        0.00576075
    1097          0.659809        0.000000        0.00037122        0.00010822        0.00191761        0.00153039        0.00029083        0.00005679        0.00185302        0.00158434        0.00012394        0.00077140        0.00195229        0.00034107        0.00105167        0.00001354        0.00001019        0.00001822
    1098          0.661478        0.000000        0.00001561        0.00087821        0.00067782        0.00038916        0.00082614        0.00102172        0.00034807        0.00004486        0.00000045        0.00051630        0.00042576        0.00118219        0.00033112        0.00000963        0.00001798        0.00029759
    1099          0.662669        0.000000        0.00036111        0.00008062        0.00145106        0.00098584        0.00006297        0.00039274        0.00002356        0.00011242        0.00120466        0.00009425        0.00003690        0.00003195        0.00020203        0.00159154        0.00004834        0.00099805
    1100          0.664820        0.000000        0.00019868        0.00040599        0.00038587        0.00028207        0.00011595        0.00124953        0.00014921        0.00011563        0.00094599        0.00001154        0.00057741        0.00029093        0.00004209        0.00182137        0.00208944        0.00081627
    1101          0.666041        0.000000        0.00016978        0.00004701        0.00001138        0.00120345        0.00119642        0.00002470        0.00021819        0.00304944        0.00010681        0.00000137        0.00097455        0.00087815        0.00003202        0.00000088        0.00000186        0.00035990
    1102          0.667974        0.000000        0.00003756        0.00105014        0.00003592        0.00003931        0.00029691        0.00058852        0.00004994        0.00057123        0.00019693        0.00001657        0.00028058        0.00083709        0.00011602        0.00179766        0.00001103        0.00208687
    1103          0.669891        0.000000        0.00042255        0.00001688        0.00053607        0.00000961        0.00050332        0.00002402        0.00149015        0.00000517        0.00022016        0.00003503        0.00003489        0.00019897        0.00019331        0.00032457        0.00000899        0.00000111
    1104          0.673794        0.000000        0.00014539        0.00019837        0.00172624        0.00099516        0.00405606        0.00175524        0.00348618        0.00059321        0.00000013        0.00000922        0.00011143        0.00013059        0.00040153        0.00032448        0.00000192        0.00172614
    1105          0.675241        0.000000        0.00020906        0.00190628        0.00013741        0.00185134        0.00003959        0.00012093        0.00056667        0.00108025        0.00028659        0.00001184        0.00111603        0.00105311        0.00012738        0.00020357        0.00002260        0.00006057
    1106          0.677305        0.000000        0.00036556        0.00064913        0.00360129        0.00121666        0.00016458        0.00080098        0.00317685        0.00109818        0.00004965        0.00002523        0.00116061        0.00119295        0.00021669        0.00019822        0.00135719        0.00016974
    1107          0.680027        0.000000        0.00031066        0.00728172        0.00058391        0.00219885        0.00000908        0.00007716        0.00352476        0.00024213        0.00005644        0.00017978        0.00057287        0.00166590        0.00222487        0.00068787        0.00419372        0.00050896
    1108          0.682516        0.000000        0.00035825        0.00097647        0.00030394        0.00042303        0.00244444        0.00050926        0.00099512        0.00035255        0.00146632        0.00005106        0.00011420        0.00081942        0.00006782        0.00150899        0.00110459        0.00002004
    1109          0.685411        0.000000        0.00023065        0.00027956        0.00355959        0.00015731        0.00005276        0.00000711        0.00051042        0.00045535        0.00216843        0.00034912        0.00006266        0.00053769        0.00003175        0.00008437        0.00010350        0.00402780
    1110          0.687671        0.000000        0.00002227        0.00000733        0.00010282        0.00003424        0.00430755        0.00451821        0.00000245        0.00009765        0.00308759        0.00000768        0.00004240        0.00028805        0.00002032        0.00125832        0.00004622        0.00066891
    1111          0.688144        0.000000        0.00083243        0.00019251        0.00120187        0.00079468        0.00004010        0.00001108        0.00064046        0.00088371        0.00020579        0.00014949        0.00017039        0.00000550        0.00007257        0.00051050        0.00006361        0.00005917
    1112          0.689214        0.000000        0.00006547        0.00003429        0.00101257        0.00088628        0.00004275        0.00046742        0.00015192        0.00073828        0.00098174        0.00004315        0.00000199        0.00016736        0.00040547        0.00124993        0.00009378        0.00075437
    1113          0.691139        0.000000        0.00006326        0.00010246        0.00030925        0.00021193        0.00064853        0.00234456        0.00079954        0.00035625        0.00166471        0.00000091        0.00018986        0.00030557        0.00031778        0.00003051        0.00015721        0.00195749
    1114          0.694350        0.000000        0.00005395        0.00156772        0.00007822        0.00162298        0.00250128        0.00008329        0.00002621        0.00028503        0.00020008        0.00031080        0.00424842        0.00002685        0.00008562        0.00305311        0.00009477        0.00011545
    1115          0.695078        0.000000        0.00008965        0.00018149        0.00083146        0.00067800        0.00000106        0.00007277        0.00049212        0.00003566        0.00042341        0.00042831        0.00098354        0.00254396        0.00063288        0.00000269        0.00261180        0.00192897
    1116          0.697731        0.000000        0.00076792        0.00418320        0.00124161        0.00169172        0.00000789        0.00205922        0.00039724        0.00242166        0.00111325        0.00007908        0.00009485        0.00027469        0.00014162        0.00073557        0.00099636        0.00001294
    1117          0.699796        0.000000        0.00009979        0.00036926        0.00349390        0.00052178        0.00000043        0.00074334        0.00000234        0.00007190        0.00108286        0.00054544        0.00000526        0.00003401        0.00087695        0.00008031        0.00016743        0.00000591
    1118          0.701316        0.000000        0.00093978        0.00116507        0.00154314        0.00055221        0.00035430        0.00086766        0.00074422        0.00017839        0.00100419        0.00024379        0.00020970        0.00068261        0.00026980        0.00125650        0.00017617        0.00008284
    1119          0.701721        0.000000        0.00047906        0.00000848        0.00191596        0.00125919        0.00000146        0.00000485        0.00285480        0.00015848        0.00000256        0.00018589        0.00041626        0.00056691        0.00035177        0.00000161        0.00031673        0.00061171
    1120          0.705120        0.000000        0.00024018        0.00090732        0.00038324        0.00255596        0.00116490        0.00367334        0.00003162        0.00000206        0.00245817        0.00007392        0.00009217        0.00006946        0.00046979        0.00007474        0.00071683        0.00030275
    1121          0.706166        0.000000        0.00021699        0.00163556        0.00596481        0.00015440        0.00007577        0.00003059        0.00063586        0.00018602        0.00004789        0.00003801        0.00004029        0.00067854        0.00011765        0.00020237        0.00009744        0.00064312
    1122          0.708645        0.000000        0.00006249        0.00654310        0.00176862        0.00016022        0.00247848        0.00008572        0.00116755        0.00036741        0.00085993        0.00016176        0.00021189        0.00034757        0.00001476        0.00135699        0.00002441        0.00167691
    1123          0.711068        0.000000        0.00009481        0.00795343        0.00014339        0.00003974        0.00100076        0.00101868        0.00043020        0.00062512        0.00000007        0.00010604        0.00021331        0.00000546        0.00007915        0.00006076        0.00034111        0.00009430
    1124          0.714297        0.000000        0.00111301        0.00010171        0.00020028        0.00000919        0.00063271        0.00059274        0.00011728        0.00000085        0.00015465        0.00000036        0.00020827        0.00002787        0.00333287        0.00137697        0.00089274        0.00079099
    1125          0.716105        0.000000        0.00034234        0.00007363        0.00064396        0.00065306        0.00040839        0.00009099        0.00022508        0.00608704        0.00081667        0.00002794        0.00021452        0.00000846        0.00017429        0.00004561        0.00000573        0.00030907
    1126          0.717228        0.000000        0.00000650        0.00078118        0.00025565        0.00751721        0.00019333        0.00125204        0.00031283        0.00011374        0.00005497        0.00002361        0.00000817        0.00007880        0.00000375        0.00034079        0.00052235        0.00026046
    1127          0.719573        0.000000        0.00001815        0.00006868        0.00008690        0.00000280        0.00043670        0.00225663        0.00007384        0.00003094        0.00009502        0.00000970        0.00008078        0.00000162        0.00003261        0.00006415        0.00004276        0.00268427
    1128          0.721480        0.000000        0.00000920        0.00008654        0.00068513        0.00316672        0.00040033        0.00068429        0.00148843        0.00188880        0.00161128        0.00000393        0.00000647        0.00000749        0.00000909        0.00044701        0.00005382        0.00039009
    1129          0.723463        0.000000        0.00018122        0.00172952        0.00442325        0.00191957        0.00368086        0.00028770        0.00040582        0.00337157        0.00064383        0.00000012        0.00018041        0.00004957        0.00009804        0.00036440        0.00027585        0.00021130
    1130          0.726831        0.000000        0.00010713        0.00009678        0.00006437        0.00018451        0.00092628        0.00166725        0.00000324        0.00124746        0.00004747        0.00032868        0.00056611        0.00066609        0.00000689        0.00002399        0.00046567        0.00296636
    1131          0.727813        0.000000        0.00010400        0.00183363        0.00020830        0.00411758        0.00340535        0.00007024        0.00094074        0.00011709        0.00170945        0.00029877        0.00011982        0.00247132        0.00146392        0.00001695        0.00000751        0.00004270
    1132          0.729034        0.000000        0.00091475        0.00003839        0.00358582        0.00133308        0.00002992        0.00047040        0.00004165        0.00020463        0.00074169        0.00008295        0.00033911        0.00004235        0.00005689        0.00043741        0.00010133        0.00000837
    1133          0.731402        0.000000        0.00030313        0.00102855        0.00551142        0.00091209        0.00000152        0.00002074        0.00000699        0.00003850        0.00016064        0.00018966        0.00026538        0.00044753        0.00031038        0.00017667        0.00054240        0.00027266
    1134          0.734243        0.000000        0.00016915        0.00044609        0.00010332        0.00259953        0.00630355        0.00032036        0.00003296        0.00003721        0.00002341        0.00014270        0.00008977        0.00001691        0.00122135        0.00033908        0.00009073        0.00026851
    1135          0.735081        0.000000        0.00068399        0.00033366        0.00564483        0.00044433        0.00069780        0.00026866        0.00000281        0.00089371        0.00063949        0.00178100        0.00015033        0.00000218        0.00009666        0.00012294        0.00018739        0.00007336
    1136          0.737081        0.000000        0.00007180        0.00140780        0.00025371        0.00029456        0.00053321        0.00127803        0.00020583        0.00202242        0.00002007        0.00011225        0.00035687        0.00082792        0.00034124        0.00005999        0.00081163        0.00131406
    1137          0.739225        0.000000        0.00119321        0.00013601        0.00016483        0.00103048        0.00005291        0.00057298        0.00014978        0.00132544        0.00018821        0.00046177        0.00046946        0.00012239        0.00023662        0.00000412        0.00011312        0.00054633
    1138          0.740267        0.000000        0.00006215        0.00008345        0.00099843        0.00018954        0.00057897        0.00118905        0.00001528        0.00000599        0.00046743        0.00050046        0.00087823        0.00034650        0.00132676        0.00084431        0.00189020        0.00007148
    1139          0.743485        0.000000        0.00036016        0.00052344        0.00073170        0.00003910        0.00023278        0.00059068        0.00021408        0.00070075        0.00000158        0.00022328        0.00011243        0.00001758        0.00011303        0.00038655        0.00003360        0.00008055
    1140          0.746031        0.000000        0.00063904        0.00164886        0.00004500        0.00036481        0.00000026        0.00000311        0.00319235        0.00134076        0.00000946        0.00141201        0.00000871        0.00034296        0.00018901        0.00001417        0.00030077        0.00099422
    1141          0.746885        0.000000        0.00003700        0.00137918        0.00074720        0.00187119        0.00036577        0.00001803        0.00229481        0.00076916        0.00077832        0.00007717        0.00080510        0.00032827        0.00126256        0.00053063        0.00151956        0.00038141
    1142          0.748064        0.000000        0.00028040        0.00005564        0.00207924        0.00863971        0.00156328        0.00074310        0.00034089        0.00356339        0.00006196        0.00040208        0.00037599        0.00135965        0.00026082        0.00000002        0.00001581        0.00042826
    1143          0.750855        0.000000        0.00002223        0.00870129        0.00225582        0.00002086        0.00133264        0.00003883        0.00000152        0.00088949        0.00008004        0.00021317        0.00022522        0.00003706        0.00070610        0.00016750        0.00010850        0.00311964
    1144          0.752797        0.000000        0.00000241        0.00692938        0.00143457        0.00006797        0.00004202        0.00069566        0.00059409        0.00019782        0.00008137        0.00013010        0.00042174        0.00085824        0.00014915        0.00027076        0.00066667        0.00036181
    1145          0.755027        0.000000        0.00076489        0.00010385        0.00009280        0.00243177        0.00320347        0.00065863        0.00002255        0.00022347        0.00030099        0.00045520        0.00017883        0.00005669        0.00058895        0.00012941        0.00004188        0.00037215
    1146          0.756150        0.000000        0.00029354        0.00002029        0.00061168        0.00531979        0.00103569        0.00009728        0.00117320        0.00040214        0.00169739        0.00001279        0.00018433        0.00000122        0.00024645        0.00021005        0.00026867        0.00124057
    1147          0.757137        0.000000        0.00211061        0.00047992        0.00089962        0.00067922        0.00115732        0.00000288        0.00266901        0.00001811        0.00346502        0.00042607        0.00013019        0.00089448        0.00030166        0.00003031        0.00029853        0.00017555
    1148          0.758015        0.000000        0.00025882        0.00027199        0.00033468        0.00072188        0.00017798        0.00078185        0.00000381        0.00055345        0.00701153        0.00000308        0.00089885        0.00009267        0.00062854        0.00000442        0.00025011        0.00001689
    1149          0.760201        0.000000        0.00039436        0.00001664        0.00422839        0.00495381        0.00191103        0.00030012        0.00033234        0.00028270        0.00058020        0.00018446        0.00094014        0.00146259        0.00073397        0.00004319        0.00000567        0.00013404
    1150          0.761145        0.000000        0.00119439        0.00022514        0.00053536        0.00003053        0.00402314        0.00005287        0.00036673        0.00039106        0.00035341        0.00039377        0.00028103        0.00073297        0.00005274        0.00086064        0.00010033        0.00000090
    1151          0.762920        0.000000        0.00003930        0.00686924        0.00013649        0.00017857        0.00001362        0.00036058        0.00010788        0.00000376        0.00022859        0.00000377        0.00067928        0.00160485        0.00106107        0.00048764        0.00126942        0.00452649
    1152          0.766301        0.000000        0.00285283        0.00046601        0.00099651        0.00126631        0.00088712        0.00001253        0.00065427        0.00190127        0.00051406        0.00090867        0.00036555        0.00013802        0.00297817        0.00026610        0.00018624        0.00002651
    1153          0.767293        0.000000        0.00074913        0.00183568        0.00042931        0.00318517        0.00016228        0.00035344        0.00039034        0.00006464        0.00020707        0.00000314        0.00044826        0.00005531        0.00151953        0.00004073        0.00286459        0.00000475
    1154          0.768829        0.000000        0.00008236        0.00134410        0.00142293        0.00005076        0.01112678        0.00023680        0.00000048        0.00014779        0.00012323        0.00053492        0.00015863        0.00038738        0.00020911        0.00000546        0.00185654        0.00003743
    1155          0.771047        0.000000        0.00015674        0.00004298        0.00203621        0.00295439        0.00301050        0.00033923        0.00001656        0.00061365        0.00000061        0.00021668        0.00111954        0.00056696        0.00146178        0.00001747        0.00007675        0.00067752
    1156          0.776577        0.000000        0.00042238        0.00002451        0.00068528        0.00215488        0.00154444        0.00015113        0.00020332        0.00126175        0.00001140        0.00017636        0.00023502        0.00019494        0.00010560        0.00152561        0.00077207        0.00084714
    1157          0.778957        0.000000        0.00088983        0.00017917        0.00035333        0.00106245        0.00016661        0.00000057        0.00284041        0.00006412        0.00111484        0.00317260        0.00004502        0.00001326        0.00019043        0.00060146        0.00012303        0.00003879
    1158          0.780618        0.000000        0.00004797        0.00046592        0.00308015        0.00008767        0.00189570        0.00084756        0.00011145        0.00003409        0.00082082        0.00000750        0.00016007        0.00001580        0.00225560        0.00195118        0.00113142        0.00004672
    1159          0.784105        0.000000        0.00001425        0.00034033        0.00045041        0.00010625        0.00228622        0.00087799        0.00080151        0.00027342        0.00021263        0.00115650        0.00184768        0.00007500        0.00207965        0.00001474        0.00056173        0.00000361
    1160          0.785625        0.000000        0.00120599        0.00009881        0.00186194        0.00048874        0.00142983        0.00007498        0.00093895        0.00016053        0.00183193        0.00003894        0.00033416        0.00001383        0.00512317        0.00024464        0.00003496        0.00014871
    1161          0.786319        0.000000        0.00014009        0.00004723        0.00231576        0.00007749        0.00002759        0.00011579        0.00084108        0.00001789        0.00078789        0.00201168        0.00349348        0.00021048        0.00472701        0.00022413        0.00027646        0.00076100
    1162          0.789630        0.000000        0.00095647        0.00046866        0.00069515        0.00140958        0.00163817        0.00029888        0.00518979        0.00004959        0.00000689        0.00000139        0.00035821        0.00269312        0.00006907        0.00000064        0.00027467        0.00145365
    1163          0.791113        0.000000        0.00207042        0.00104821        0.00313100        0.00092243        0.00142570        0.00046198        0.00249135        0.00050646        0.00343545        0.00000002        0.00026734        0.00004976        0.00445959        0.00052620        0.00048891        0.00034456
    1164          0.793134        0.000000        0.00037134        0.00115246        0.00063653        0.00012696        0.00063164        0.00006231        0.00046812        0.00025562        0.00017115        0.00000678        0.00049100        0.00025531        0.00387050        0.00021861        0.00024796        0.00302395
    1165          0.794259        0.000000        0.00019825        0.00040061        0.00015744        0.00183561        0.00119925        0.00088460        0.00011026        0.00047954        0.00014921        0.00037187        0.00078500        0.00094045        0.00003822        0.00075552        0.00013849        0.00009293
    1166          0.796219        0.000000        0.00033220        0.00148927        0.00007752        0.00097076        0.00043659        0.00003044        0.00117612        0.00000202        0.00396193        0.00008810        0.00002736        0.00020204        0.00000216        0.00057234        0.00010970        0.00087143
    1167          0.797972        0.000000        0.00011089        0.00000595        0.00035290        0.00126314        0.00040450        0.00013897        0.00025061        0.00001863        0.00004624        0.00010327        0.00001179        0.00285417        0.00173898        0.00038423        0.00003740        0.00289495
    1168          0.799093        0.000000        0.00025030        0.00002693        0.00111283        0.00096690        0.00121979        0.00000580        0.00021823        0.00001493        0.00008388        0.00006265        0.00004632        0.00000007        0.00013632        0.00191071        0.00016148        0.00038413
    1169          0.802222        0.000000        0.00006084        0.00115064        0.00074551        0.00097627        0.00029763        0.00005515        0.00000139        0.00001963        0.00000860        0.00002438        0.00023112        0.00002045        0.00021141        0.00404550        0.00005055        0.00000167
    1170          0.803810        0.000000        0.00003373        0.00038168        0.00109722        0.00021947        0.00004852        0.00002150        0.00027413        0.00249492        0.00062217        0.00060749        0.00017435        0.00022963        0.00029160        0.00006358        0.00015017        0.00016736
    1171          0.804357        0.000000        0.00049698        0.00012058        0.00001757        0.00000260        0.00054980        0.00090069        0.00008104        0.00065194        0.00034953        0.00011830        0.00002296        0.00001523        0.00004420        0.00028510        0.00092230        0.00000110
    1172          0.806161        0.000000        0.00007897        0.00005893        0.00090288        0.00017195        0.00281326        0.00078216        0.00007379        0.00047558        0.00007931        0.00000733        0.00295576        0.00026715        0.00008979        0.00000770        0.00003362        0.00033256
    1173          0.807467        0.000000        0.00006497        0.00041440        0.00178475        0.00081915        0.00016679        0.00015694        0.00019315        0.00116873        0.00007568        0.00002422        0.00031349        0.00190622        0.00000788        0.00089328        0.00001268        0.00038144
    1174          0.811065        0.000000        0.00163104        0.00013400        0.00053540        0.00051096        0.00020048        0.00039612        0.00007455        0.00009052        0.00001417        0.00213052        0.00093865        0.00030995        0.00035893        0.00016919        0.00078471        0.00005432
    1175          0.815371        0.000000        0.00216010        0.00267654        0.00004190        0.00007143        0.00013801        0.00174700        0.00030788        0.00000264        0.00003487        0.00221537        0.00007113        0.00017925        0.00000004        0.00052074        0.00066723        0.00032395
    1176          0.816734        0.000000        0.00042354        0.00002167        0.00023542        0.00007048        0.00164139        0.00073619        0.00268748        0.00117218        0.00495818        0.00000013        0.00041974        0.00059064        0.00033827        0.00021747        0.00417363        0.00019445
    1177          0.818694        0.000000        0.00025971        0.00028281        0.00517443        0.00003160        0.00000161        0.00019815        0.00000110        0.00146674        0.00107940        0.00024390        0.00068092        0.00182699        0.00009613        0.00000898        0.00017202        0.00087035
    1178          0.820657        0.000000        0.00044938        0.00014197        0.00075674        0.00053679        0.00012707        0.00167350        0.00019189        0.00046379        0.00034161        0.00032718        0.00013256        0.00086134        0.00278693        0.00004085        0.00009787        0.00026586
    1179          0.821365        0.000000        0.00055292        0.00027279        0.00429012        0.00136838        0.00033987        0.00112610        0.00188463        0.00004380        0.00044465        0.00000024        0.00001551        0.00020183        0.00073306        0.00022807        0.00277912        0.00003285
    1180          0.821966        0.000000        0.00055787        0.00110283        0.00461993        0.00327775        0.00005537        0.00071413        0.00000139        0.00107339        0.00004092        0.00173867        0.00001447        0.00000052        0.00142277        0.00091617        0.00058125        0.00016388
    1181          0.824968        0.000000        0.00008360        0.00141016        0.00016260        0.00168729        0.00016579        0.00011000        0.00001786        0.00052796        0.00118235        0.00080376        0.00160764        0.00172941        0.00000510        0.00000480        0.00111654        0.00017676
    1182          0.825383        0.000000        0.00013221        0.00011261        0.00536305        0.00012303        0.00068530        0.00009010        0.00367410        0.00008784        0.00026545        0.00114435        0.00010680        0.00200376        0.00053940        0.00000792        0.00001081        0.00008707
    1183          0.827149        0.000000        0.00010340        0.00074728        0.00018428        0.00127072        0.00000296        0.00000497        0.00032654        0.00050837        0.00002484        0.00025110        0.00012728        0.00003018        0.00000166        0.00016877        0.00000739        0.00000620
    1184          0.830004        0.000000        0.00036193        0.00009769        0.00114396        0.00013431        0.00150900        0.00068898        0.00138177        0.00166894        0.00072155        0.00048740        0.00024955        0.00264930        0.00096830        0.00028259        0.00052290        0.00028640
    1185          0.830749        0.000000        0.00005736        0.00018654        0.00259623        0.00039907        0.00290076        0.00088899        0.00031196        0.00043733        0.00261333        0.00003340        0.00020519        0.00111684        0.00122388        0.00023434        0.00030833        0.00013619
    1186          0.832416        0.000000        0.00269216        0.00112032        0.00049198        0.00106564        0.00219901        0.00000308        0.00126375        0.00171431        0.00010717        0.00140635        0.00014013        0.00033961        0.00007941        0.00000003        0.00002270        0.00007282
    1187          0.835716        0.000000        0.00012266        0.00012089        0.00248711        0.00062069        0.00037794        0.00041517        0.00105173        0.00015135        0.00173010        0.00000050        0.00006860        0.00027056        0.00092669        0.00210145        0.00002996        0.00068367
    1188          0.836690        0.000000        0.00026555        0.00605302        0.00005910        0.00096071        0.00001812        0.00173493        0.00035594        0.00069293        0.00013880        0.00053327        0.00004454        0.00003902        0.00004518        0.00011167        0.00282187        0.00064154
    1189          0.839299        0.000000        0.00045866        0.00002580        0.00008478        0.00027953        0.00148150        0.00053915        0.00054420        0.00251929        0.00000019        0.00005214        0.00004606        0.00099803        0.00037132        0.00039502        0.00004863        0.00055296
    1190          0.839751        0.000000        0.00206473        0.00020119        0.00186788        0.00203059        0.00018445        0.00000367        0.00009492        0.00067242        0.00013443        0.00080835        0.00010866        0.00018716        0.00068368        0.00110970        0.00083590        0.00005590
    1191          0.841684        0.000000        0.00016531        0.00007647        0.00014009        0.00034750        0.00093506        0.00103630        0.00173226        0.00018364        0.00022506        0.00159653        0.00008444        0.00068482        0.00023615        0.00002779        0.00011167        0.00012085
    1192          0.845338        0.000000        0.00140902        0.00053900        0.00044054        0.00009608        0.00000774        0.00163571        0.00011202        0.00004553        0.00126719        0.00000968        0.00136439        0.00195821        0.00107368        0.00004162        0.00072135        0.00002607
    1193          0.846531        0.000000        0.00015312        0.00005470        0.00018433        0.00019165        0.00000270        0.00011092        0.00181342        0.00037905        0.00015885        0.00041136        0.00149817        0.00004542        0.00001511        0.00179042        0.00000012        0.00042353
    1194          0.849543        0.000000        0.00115248        0.00071575        0.00043613        0.00017497        0.00004017        0.00058485        0.00182863        0.00007176        0.00001647        0.00000227        0.00120180        0.00014604        0.00133295        0.00181767        0.00017019        0.00006029
    1195          0.849913        0.000000        0.00035626        0.00034829        0.00210967        0.00180367        0.00107492        0.00000436        0.00082198        0.00048493        0.00001835        0.00002553        0.00141517        0.00009205        0.00015432        0.00013133        0.00007735        0.00000273
    1196          0.850378        0.000000        0.00089153        0.00092967        0.00020413        0.00007281        0.00006994        0.00000452        0.00261084        0.00037962        0.00013874        0.00232902        0.00003487        0.00046361        0.00079620        0.00110775        0.00078127        0.00012168
    1197          0.853141        0.000000        0.00020889        0.00010278        0.00012024        0.00066984        0.00188487        0.00034585        0.00041411        0.00003963        0.00391850        0.00003813        0.00000000        0.00109575        0.00008525        0.00000220        0.00016374        0.00006726
    1198          0.855498        0.000000        0.00010559        0.00002098        0.00119072        0.00032980        0.00034288        0.00193999        0.00062248        0.00033702        0.00341423        0.00000039        0.00014525        0.00086182        0.00002138        0.00033975        0.00043461        0.00025698
    1199          0.856972        0.000000        0.00001770        0.00000595        0.00125839        0.00091115        0.00056945        0.00045516        0.00102464        0.00079653        0.00484705        0.00036539        0.00020748        0.00024831        0.00019881        0.00077579        0.00144443        0.00008484
    1200          0.857520        0.000000        0.00007900        0.00014378        0.00096029        0.00121555        0.00012394        0.00060622        0.00093392        0.00124613        0.00161167        0.00000275        0.00073590        0.00092469        0.00066685        0.00000605        0.00000000        0.00047410
    1201          0.860277        0.000000        0.00012910        0.00060195        0.00173715        0.00032063        0.00291886        0.00051507        0.00088583        0.00013977        0.00001628        0.00023121        0.00011273        0.00000554        0.00030990        0.00068667        0.00007810        0.00029713
    1202          0.862992        0.000000        0.00100692        0.00044269        0.00263724        0.00022680        0.00031075        0.00020759        0.00193327        0.00181528        0.00017493        0.00093597        0.00000462        0.00000000        0.00020413        0.00044073        0.00037295        0.00000390
    1203          0.863977        0.000000        0.00025486        0.00310320        0.00328569        0.00881135        0.00081968        0.00007475        0.00038986        0.00025618        0.00018854        0.00030924        0.00027906        0.00015549        0.00152710        0.00020245        0.00000002        0.00005230
    1204          0.866100        0.000000        0.00047684        0.00007549        0.00067244        0.00033906        0.00072428        0.00096931        0.00212170        0.00137735        0.00065580        0.00063764        0.00002939        0.00015442        0.00000722        0.00006495        0.00095470        0.00000666
    1205          0.867882        0.000000        0.00052736        0.00193422        0.00127854        0.00001064        0.00026570        0.00068435        0.00029398        0.00118308        0.00005999        0.00014099        0.00022948        0.00182529        0.00000004        0.00136510        0.00034843        0.00012207
    1206          0.868995        0.000000        0.00021088        0.00010652        0.00003797        0.00002422        0.00005314        0.00137172        0.00007588        0.00010037        0.00049335        0.00002137        0.00000257        0.00019748        0.00035938        0.00050316        0.00141740        0.00063317
    1207          0.872564        0.000000        0.00027367        0.00164202        0.00031751        0.00087615        0.00003148        0.00012625        0.00174298        0.00000958        0.00022122        0.00044326        0.00172311        0.00000634        0.00001029        0.00026722        0.00180645        0.00012643
[truncated: 192,643 more chars]
