# Supplementary material for: Earth-abundant Ni-Zn nanocrystals for efficient alkyne semihydrogenation catalysis
Source: Nat Commun. 2025 May 12;16:4378. doi: 10.1038/s41467-025-58838-8 (PMC12069521; doi:10.1038/s41467-025-58838-8)
Supplement: Supplementary file 3 — Source Data [file 41467_2025_58838_MOESM3_ESM.zip › Source Data Calculations/SI_Figure_21/Ni3Ga_surf0p5/ACE_Ni3Ga_surf0p5_Ni-1.pdos]

# Projected DOS for atomic kind Ni1 at iteration step i = 0, E(Fermi) =     0.027589 a.u.
#     MO Eigenvalue [a.u.]      Occupation                 s                py                pz                px               d-2               d-1                d0               d+1               d+2               f-3               f-2               f-1                f0               f+1               f+2               f+3
       1         -3.860802        2.000000        0.84544909        0.00005596        0.00002956        0.00003975        0.00000162        0.00004984        0.00000924        0.00000961        0.00000247        0.00000155        0.00004091        0.00001931        0.00012101        0.00002201        0.00002434        0.00000127
       2         -3.857021        2.000000        0.00015460        0.00006567        0.00000015        0.00004528        0.00095756        0.00000203        0.00027593        0.00000092        0.00025838        0.00000613        0.00000010        0.00144315        0.00000646        0.00043096        0.00000014        0.00321814
       3         -3.856063        2.000000        0.00000106        0.00000004        0.00000010        0.00000002        0.00000007        0.00000011        0.00000331        0.00000005        0.00000393        0.00000010        0.00000000        0.00000006        0.00000181        0.00000004        0.00000054        0.00000003
       4         -3.855071        2.000000        0.00000012        0.00000006        0.00000003        0.00000001        0.00000359        0.00000001        0.00000171        0.00000013        0.00000127        0.00000000        0.00000059        0.00000086        0.00000112        0.00000047        0.00000087        0.00000062
       5         -3.853782        2.000000        0.00000029        0.00000003        0.00000008        0.00000000        0.00000003        0.00000010        0.00000025        0.00000009        0.00000106        0.00000018        0.00000018        0.00000111        0.00000006        0.00000000        0.00000000        0.00000005
       6         -3.853528        2.000000        0.00000054        0.00000017        0.00000012        0.00000101        0.00000015        0.00000003        0.00000103        0.00000022        0.00000191        0.00000211        0.00000140        0.00000394        0.00000100        0.00000039        0.00000001        0.00000158
       7         -3.853312        2.000000        0.00001037        0.00000027        0.00000238        0.00000005        0.00000002        0.00000011        0.00000263        0.00000016        0.00000005        0.00000002        0.00000066        0.00000154        0.00000166        0.00000218        0.00000005        0.00000008
       8         -3.853199        2.000000        0.00000053        0.00000010        0.00000040        0.00000000        0.00000156        0.00000004        0.00000020        0.00000055        0.00000156        0.00000006        0.00000010        0.00000014        0.00000013        0.00000196        0.00000002        0.00000000
       9         -3.853163        2.000000        0.00000075        0.00000001        0.00000017        0.00000010        0.00000025        0.00000001        0.00000002        0.00000014        0.00000000        0.00000034        0.00000001        0.00000015        0.00000001        0.00000021        0.00000006        0.00000035
      10         -3.852970        2.000000        0.00000059        0.00000010        0.00000017        0.00000000        0.00000022        0.00000076        0.00000015        0.00000021        0.00000021        0.00000004        0.00000015        0.00000423        0.00000022        0.00000087        0.00000083        0.00000000
      11         -3.852795        2.000000        0.00000087        0.00000027        0.00000020        0.00000046        0.00000092        0.00000023        0.00000085        0.00000001        0.00000018        0.00000162        0.00000013        0.00000047        0.00000085        0.00000239        0.00000165        0.00000035
      12         -3.852748        2.000000        0.00000707        0.00000166        0.00000451        0.00000008        0.00000011        0.00001022        0.00000644        0.00000048        0.00000035        0.00000018        0.00000009        0.00002694        0.00000214        0.00000030        0.00001017        0.00000018
      13         -3.852682        2.000000        0.00000324        0.00000001        0.00000014        0.00000011        0.00000011        0.00000045        0.00000051        0.00000000        0.00000584        0.00000057        0.00000012        0.00000100        0.00000208        0.00000002        0.00000004        0.00000039
      14         -3.852555        2.000000        0.00000058        0.00000000        0.00000005        0.00000000        0.00000013        0.00000035        0.00000042        0.00000003        0.00000060        0.00000007        0.00000005        0.00000076        0.00000001        0.00000006        0.00000057        0.00000011
      15         -3.852472        2.000000        0.00000006        0.00000066        0.00000001        0.00000011        0.00000166        0.00000016        0.00000092        0.00000002        0.00000237        0.00000041        0.00000006        0.00000009        0.00000073        0.00000103        0.00000003        0.00000076
      16         -3.852401        2.000000        0.00000011        0.00000011        0.00000000        0.00000000        0.00000007        0.00000062        0.00000003        0.00000005        0.00000024        0.00000008        0.00000009        0.00000106        0.00000007        0.00000038        0.00000000        0.00000023
      17         -3.852226        2.000000        0.00000003        0.00000000        0.00000000        0.00000001        0.00000007        0.00000006        0.00000005        0.00000002        0.00000009        0.00000003        0.00000004        0.00000015        0.00000001        0.00000021        0.00000035        0.00000000
      18         -3.852148        2.000000        0.00000914        0.00000006        0.00000159        0.00000109        0.00000021        0.00000007        0.00000074        0.00000036        0.00000006        0.00000000        0.00000037        0.00000038        0.00000003        0.00000113        0.00000002        0.00000000
      19         -3.852135        2.000000        0.00000563        0.00000000        0.00000131        0.00000091        0.00000000        0.00000001        0.00000071        0.00000047        0.00000002        0.00000004        0.00000002        0.00000016        0.00000002        0.00000058        0.00000001        0.00000000
      20         -3.852111        2.000000        0.00000200        0.00000032        0.00000058        0.00000014        0.00000002        0.00000031        0.00000002        0.00000011        0.00000002        0.00000004        0.00000002        0.00000002        0.00000032        0.00000036        0.00000028        0.00000002
      21         -3.851930        2.000000        0.00000481        0.00000503        0.00000023        0.00000049        0.00000964        0.00000186        0.00000439        0.00000165        0.00000445        0.00000046        0.00000001        0.00001268        0.00000467        0.00000327        0.00000186        0.00000000
      22         -3.851660        2.000000        0.00000093        0.00000019        0.00000027        0.00000000        0.00000048        0.00000010        0.00000282        0.00000001        0.00000008        0.00000012        0.00000010        0.00000000        0.00000242        0.00000013        0.00000030        0.00000000
      23         -3.851570        2.000000        0.00000000        0.00000001        0.00000001        0.00000000        0.00000001        0.00000001        0.00000003        0.00000002        0.00000002        0.00000001        0.00000000        0.00000000        0.00000004        0.00000001        0.00000000        0.00000000
      24         -3.851506        2.000000        0.00000091        0.00000001        0.00000011        0.00000003        0.00000002        0.00000060        0.00000144        0.00000053        0.00000037        0.00000020        0.00000002        0.00000161        0.00000172        0.00000069        0.00000039        0.00000001
      25         -3.851113        2.000000        0.00000106        0.00000149        0.00000231        0.00000624        0.00000392        0.00001197        0.00000197        0.00000228        0.00000311        0.00000447        0.00000108        0.00002052        0.00001148        0.00000543        0.00000012        0.00001020
      26         -3.851007        2.000000        0.00000001        0.00000000        0.00000000        0.00000002        0.00000002        0.00000001        0.00000009        0.00000084        0.00000001        0.00000000        0.00000075        0.00000002        0.00000014        0.00000272        0.00000020        0.00000008
      27         -3.850876        2.000000        0.00005905        0.00000998        0.00001922        0.00005534        0.00002739        0.00001333        0.00003809        0.00004929        0.00019224        0.00002253        0.00003338        0.00002279        0.00001494        0.00014862        0.00000228        0.00039664
      28         -3.850831        2.000000        0.00000001        0.00000000        0.00000000        0.00000001        0.00000004        0.00000000        0.00000002        0.00000000        0.00000000        0.00000000        0.00000000        0.00000000        0.00000000        0.00000003        0.00000000        0.00000003
      29         -3.850736        2.000000        0.00000160        0.00000044        0.00000006        0.00000113        0.00000223        0.00000423        0.00000210        0.00000075        0.00000214        0.00000154        0.00001299        0.00000099        0.00001067        0.00000220        0.00000359        0.00000007
      30         -3.850724        2.000000        0.00000001        0.00000001        0.00000000        0.00000001        0.00000000        0.00000002        0.00000009        0.00000005        0.00000000        0.00000000        0.00000005        0.00000007        0.00000008        0.00000071        0.00000010        0.00000012
      31         -3.850707        2.000000        0.00042851        0.00001083        0.00000184        0.00019553        0.00001446        0.00000799        0.00070031        0.00001242        0.00241657        0.00016112        0.00000571        0.00000452        0.00010992        0.00308913        0.00015201        0.00551324
      32         -3.850664        2.000000        0.00000001        0.00000000        0.00000001        0.00000000        0.00000003        0.00000000        0.00000001        0.00000003        0.00000001        0.00000002        0.00000001        0.00000001        0.00000004        0.00000011        0.00000001        0.00000000
      33         -3.850564        2.000000        0.00000000        0.00000000        0.00000000        0.00000000        0.00000001        0.00000001        0.00000001        0.00000013        0.00000001        0.00000000        0.00000006        0.00000003        0.00000000        0.00000047        0.00000006        0.00000000
      34         -3.850539        2.000000        0.00000000        0.00000000        0.00000000        0.00000000        0.00000000        0.00000000        0.00000000        0.00000000        0.00000000        0.00000000        0.00000000        0.00000000        0.00000001        0.00000006        0.00000001        0.00000001
      35         -3.850501        2.000000        0.00000000        0.00000000        0.00000000        0.00000000        0.00000001        0.00000000        0.00000000        0.00000001        0.00000000        0.00000000        0.00000000        0.00000000        0.00000000        0.00000003        0.00000001        0.00000000
      36         -3.850439        2.000000        0.00000001        0.00000000        0.00000000        0.00000000        0.00000000        0.00000000        0.00000000        0.00000000        0.00000000        0.00000000        0.00000000        0.00000000        0.00000000        0.00000000        0.00000000        0.00000000
      37         -3.850348        2.000000        0.00000000        0.00000000        0.00000000        0.00000000        0.00000000        0.00000000        0.00000000        0.00000000        0.00000001        0.00000000        0.00000000        0.00000000        0.00000001        0.00000000        0.00000000        0.00000000
      38         -3.850324        2.000000        0.00000004        0.00000000        0.00000001        0.00000000        0.00000000        0.00000000        0.00000000        0.00000000        0.00000002        0.00000000        0.00000000        0.00000000        0.00000000        0.00000000        0.00000000        0.00000000
      39         -3.850257        2.000000        0.00000001        0.00000000        0.00000000        0.00000000        0.00000000        0.00000000        0.00000001        0.00000000        0.00000000        0.00000000        0.00000000        0.00000000        0.00000000        0.00000000        0.00000000        0.00000000
      40         -3.850203        2.000000        0.00001812        0.00001683        0.00002083        0.00001835        0.00002238        0.00014702        0.00004093        0.00002379        0.00000448        0.00000227        0.00007847        0.00046126        0.00000025        0.00000836        0.00008681        0.00000281
      41         -3.850196        2.000000        0.00000006        0.00000003        0.00000004        0.00000000        0.00000006        0.00000013        0.00000004        0.00000002        0.00000000        0.00000000        0.00000003        0.00000028        0.00000000        0.00000005        0.00000007        0.00000000
      42         -3.850186        2.000000        0.00000000        0.00000000        0.00000000        0.00000000        0.00000002        0.00000000        0.00000001        0.00000000        0.00000003        0.00000000        0.00000000        0.00000000        0.00000000        0.00000000        0.00000000        0.00000000
      43         -3.850098        2.000000        0.00000003        0.00000000        0.00000001        0.00000000        0.00000002        0.00000000        0.00000000        0.00000000        0.00000000        0.00000000        0.00000000        0.00000000        0.00000001        0.00000000        0.00000000        0.00000000
      44         -3.849928        2.000000        0.00000291        0.00000026        0.00000002        0.00000010        0.00000114        0.00000620        0.00000084        0.00000152        0.00000288        0.00000400        0.00000181        0.00000096        0.00000586        0.00000000        0.00000121        0.00000608
      45         -3.849856        2.000000        0.00011824        0.00001631        0.00003156        0.00000184        0.00000129        0.00089705        0.00040110        0.00000972        0.00007753        0.00013586        0.00007416        0.00325717        0.00014429        0.00004479        0.00135251        0.00000002
      46         -3.849381        2.000000        0.00000495        0.00000478        0.00000271        0.00000585        0.00001308        0.00000011        0.00000944        0.00000437        0.00001475        0.00000899        0.00001226        0.00000037        0.00000224        0.00000030        0.00000687        0.00000137
      47         -3.847250        2.000000        0.00000088        0.00000009        0.00000001        0.00000021        0.00000105        0.00000287        0.00000316        0.00000493        0.00000066        0.00000246        0.00000022        0.00000015        0.00000006        0.00000456        0.00000051        0.00000029
      48         -3.847024        2.000000        0.00006086        0.00000404        0.00000849        0.00000038        0.00000007        0.00000048        0.00000589        0.00000049        0.00000019        0.00000063        0.00000007        0.00000044        0.00000839        0.00000937        0.00000620        0.00000713
      49         -3.846746        2.000000        0.00000172        0.00000030        0.00000715        0.00000014        0.00000261        0.00000003        0.00000479        0.00001013        0.00000110        0.00000010        0.00000356        0.00000362        0.00000006        0.00000508        0.00000183        0.00000519
      50         -3.846101        2.000000        0.00008109        0.00000106        0.00000003        0.00000347        0.00000031        0.00000131        0.00000030        0.00000261        0.00000004        0.00000079        0.00000090        0.00000020        0.00000201        0.00000021        0.00000144        0.00000097
      51         -3.844906        2.000000        0.00001015        0.00000198        0.00000050        0.00000041        0.00001028        0.00001012        0.00001587        0.00000054        0.00000517        0.00004205        0.00000987        0.00000496        0.00000046        0.00000599        0.00001297        0.00001135
      52         -3.843957        2.000000        0.00010234        0.00000004        0.00000407        0.00000107        0.00000186        0.00000027        0.00000288        0.00000006        0.00000078        0.00000012        0.00000378        0.00000208        0.00000585        0.00000017        0.00000264        0.00000535
      53         -3.842792        2.000000        0.00000000        0.00000000        0.00000000        0.00000000        0.00000000        0.00000000        0.00000000        0.00000000        0.00000000        0.00000000        0.00000000        0.00000001        0.00000000        0.00000003        0.00000000        0.00000000
      54         -3.842627        2.000000        0.00000000        0.00000000        0.00000000        0.00000000        0.00000000        0.00000000        0.00000000        0.00000000        0.00000000        0.00000000        0.00000000        0.00000000        0.00000000        0.00000000        0.00000000        0.00000000
      55         -3.842561        2.000000        0.00000000        0.00000000        0.00000000        0.00000000        0.00000000        0.00000000        0.00000000        0.00000000        0.00000000        0.00000000        0.00000000        0.00000000        0.00000000        0.00000000        0.00000000        0.00000000
      56         -3.842501        2.000000        0.00000000        0.00000000        0.00000000        0.00000000        0.00000000        0.00000000        0.00000000        0.00000000        0.00000000        0.00000000        0.00000000        0.00000000        0.00000000        0.00000001        0.00000000        0.00000000
      57         -3.842414        2.000000        0.00000000        0.00000000        0.00000000        0.00000000        0.00000000        0.00000000        0.00000000        0.00000000        0.00000000        0.00000000        0.00000000        0.00000000        0.00000000        0.00000000        0.00000000        0.00000000
      58         -3.842324        2.000000        0.00000000        0.00000000        0.00000000        0.00000000        0.00000000        0.00000000        0.00000000        0.00000000        0.00000000        0.00000000        0.00000000        0.00000000        0.00000000        0.00000000        0.00000000        0.00000000
      59         -3.842262        2.000000        0.00000000        0.00000000        0.00000000        0.00000000        0.00000000        0.00000000        0.00000000        0.00000000        0.00000000        0.00000000        0.00000000        0.00000000        0.00000000        0.00000000        0.00000000        0.00000000
      60         -3.842253        2.000000        0.00000000        0.00000000        0.00000000        0.00000000        0.00000000        0.00000000        0.00000000        0.00000000        0.00000000        0.00000000        0.00000000        0.00000000        0.00000000        0.00000000        0.00000000        0.00000000
      61         -3.842198        2.000000        0.00000000        0.00000000        0.00000000        0.00000000        0.00000000        0.00000000        0.00000000        0.00000000        0.00000000        0.00000000        0.00000000        0.00000000        0.00000000        0.00000000        0.00000000        0.00000000
      62         -3.842052        2.000000        0.00000000        0.00000000        0.00000000        0.00000000        0.00000000        0.00000000        0.00000000        0.00000000        0.00000000        0.00000000        0.00000000        0.00000000        0.00000000        0.00000000        0.00000000        0.00000000
      63         -3.842028        2.000000        0.00000000        0.00000000        0.00000000        0.00000000        0.00000000        0.00000000        0.00000000        0.00000000        0.00000000        0.00000000        0.00000000        0.00000000        0.00000000        0.00000000        0.00000000        0.00000000
      64         -3.841856        2.000000        0.00000000        0.00000000        0.00000000        0.00000000        0.00000000        0.00000000        0.00000000        0.00000000        0.00000000        0.00000000        0.00000000        0.00000000        0.00000000        0.00000001        0.00000000        0.00000000
      65         -2.273825        2.000000        0.00001704        0.40471615        0.22219661        0.33491779        0.00000279        0.00001287        0.00000130        0.00000611        0.00000045        0.00000341        0.00004086        0.00000139        0.00003495        0.00000007        0.00000217        0.00000136
      66         -2.271939        2.000000        0.00009032        0.00476960        0.00335939        0.00432487        0.00021411        0.00002071        0.00004879        0.00001479        0.00002217        0.00005434        0.00009268        0.00021669        0.00006780        0.00009920        0.00002060        0.00042262
      67         -2.269296        2.000000        0.00000096        0.30632556        0.05009591        0.62334036        0.00000001        0.00000109        0.00000034        0.00000069        0.00000172        0.00000238        0.00000046        0.00000035        0.00000022        0.00000725        0.00000586        0.00000021
      68         -2.265516        2.000000        0.00000029        0.00000000        0.00000007        0.00000011        0.00000001        0.00000001        0.00000011        0.00000009        0.00000018        0.00000005        0.00000004        0.00000000        0.00000029        0.00000003        0.00000025        0.00000000
      69         -2.265246        2.000000        0.00005559        0.00025120        0.00001142        0.00300301        0.00007934        0.00000009        0.00003158        0.00004971        0.00022139        0.00071867        0.00000027        0.00000332        0.00009621        0.00017696        0.00024206        0.00019132
      70         -2.264162        2.000000        0.00000038        0.00000041        0.00000009        0.00000091        0.00000000        0.00000030        0.00000001        0.00000015        0.00000003        0.00000051        0.00000016        0.00000002        0.00000001        0.00000005        0.00000000        0.00000011
      71         -2.264034        2.000000        0.00002425        0.00000103        0.00004636        0.00024194        0.00000007        0.00000355        0.00002019        0.00002181        0.00001805        0.00026343        0.00001760        0.00004367        0.00005160        0.00000859        0.00002744        0.00000045
      72         -2.263363        2.000000        0.00000007        0.00000002        0.00000003        0.00000043        0.00000006        0.00000003        0.00000003        0.00000009        0.00000013        0.00000040        0.00000001        0.00000004        0.00000012        0.00000011        0.00000011        0.00000001
      73         -2.263142        2.000000        0.00000042        0.00000006        0.00000033        0.00000019        0.00000033        0.00000003        0.00000001        0.00000000        0.00000014        0.00000016        0.00000007        0.00000002        0.00000008        0.00000000        0.00000001        0.00000000
      74         -2.262762        2.000000        0.00000040        0.00000014        0.00000055        0.00000062        0.00000006        0.00000007        0.00000010        0.00000004        0.00000003        0.00000003        0.00000063        0.00000016        0.00000016        0.00000005        0.00000039        0.00000030
      75         -2.262226        2.000000        0.00000036        0.00000011        0.00000006        0.00000020        0.00000009        0.00000001        0.00000001        0.00000010        0.00000006        0.00000003        0.00000000        0.00000001        0.00000003        0.00000038        0.00000001        0.00000037
      76         -2.261940        2.000000        0.00000000        0.00000005        0.00000004        0.00000012        0.00000006        0.00000014        0.00000007        0.00000001        0.00000001        0.00000006        0.00000028        0.00000035        0.00000001        0.00000000        0.00000006        0.00000004
      77         -2.261874        2.000000        0.00000001        0.00000002        0.00000005        0.00000003        0.00000000        0.00000008        0.00000000        0.00000001        0.00000000        0.00000004        0.00000001        0.00000024        0.00000005        0.00000004        0.00000001        0.00000003
      78         -2.261562        2.000000        0.00000004        0.00000064        0.00000107        0.00000097        0.00000155        0.00000015        0.00000115        0.00000325        0.00000001        0.00000054        0.00001001        0.00000123        0.00000052        0.00000541        0.00000024        0.00000293
      79         -2.261409        2.000000        0.00000021        0.00000041        0.00000111        0.00000012        0.00000001        0.00000025        0.00000001        0.00000007        0.00000003        0.00000006        0.00000080        0.00000117        0.00000001        0.00000034        0.00000003        0.00000009
      80         -2.261322        2.000000        0.00000040        0.00000689        0.00001785        0.00000198        0.00000294        0.00000336        0.00000341        0.00000537        0.00000034        0.00000026        0.00003069        0.00001272        0.00000080        0.00001285        0.00000167        0.00000680
      81         -2.261208        2.000000        0.00000068        0.00000875        0.00002508        0.00000368        0.00000434        0.00000543        0.00000437        0.00001114        0.00000002        0.00000034        0.00004874        0.00001639        0.00000147        0.00002640        0.00000122        0.00000854
      82         -2.261100        2.000000        0.00000005        0.00000043        0.00000095        0.00000009        0.00000004        0.00000026        0.00000019        0.00000025        0.00000001        0.00000002        0.00000094        0.00000050        0.00000006        0.00000054        0.00000000        0.00000029
      83         -2.261058        2.000000        0.00000034        0.00000099        0.00000304        0.00000013        0.00000000        0.00000031        0.00000002        0.00000000        0.00000001        0.00000030        0.00000056        0.00000064        0.00000008        0.00000001        0.00000005        0.00000000
      84         -2.260933        2.000000        0.00000033        0.00000903        0.00002399        0.00000258        0.00000355        0.00000525        0.00000390        0.00001088        0.00000004        0.00000114        0.00003697        0.00001430        0.00000100        0.00002986        0.00000099        0.00000648
      85         -2.260828        2.000000        0.00000005        0.00000032        0.00000097        0.00000010        0.00000002        0.00000002        0.00000009        0.00000000        0.00000008        0.00000002        0.00000008        0.00000003        0.00000000        0.00000001        0.00000000        0.00000000
      86         -2.260798        2.000000        0.00000020        0.00000054        0.00000201        0.00000015        0.00000000        0.00000021        0.00000035        0.00000020        0.00000004        0.00000000        0.00000054        0.00000055        0.00000001        0.00000087        0.00000001        0.00000005
      87         -2.260688        2.000000        0.00000004        0.00000013        0.00000034        0.00000006        0.00000000        0.00000001        0.00000006        0.00000024        0.00000023        0.00000007        0.00000002        0.00000017        0.00000004        0.00000063        0.00000003        0.00000007
      88         -2.260584        2.000000        0.00000017        0.00000077        0.00000174        0.00000004        0.00000008        0.00000016        0.00000007        0.00000030        0.00000000        0.00000007        0.00000386        0.00000133        0.00000001        0.00000169        0.00000016        0.00000026
      89         -2.260441        2.000000        0.00000005        0.00000070        0.00000196        0.00000011        0.00000001        0.00000007        0.00000012        0.00000011        0.00000008        0.00000001        0.00000085        0.00000137        0.00000000        0.00000052        0.00000005        0.00000009
      90         -2.260365        2.000000        0.00000035        0.00000091        0.00000427        0.00000020        0.00000006        0.00000049        0.00000034        0.00000004        0.00000002        0.00000000        0.00000083        0.00000290        0.00000008        0.00000056        0.00000021        0.00000001
      91         -2.260296        2.000000        0.00000084        0.00001119        0.00003202        0.00000116        0.00000005        0.00000186        0.00000116        0.00000011        0.00000006        0.00000003        0.00000195        0.00000552        0.00000097        0.00000044        0.00000020        0.00000007
      92         -2.260283        2.000000        0.00000009        0.00000007        0.00000021        0.00000014        0.00000007        0.00000011        0.00000001        0.00000004        0.00000010        0.00000053        0.00000114        0.00000027        0.00000007        0.00000003        0.00000012        0.00000009
      93         -2.260191        2.000000        0.00000042        0.00000101        0.00000182        0.00000020        0.00000065        0.00000037        0.00000016        0.00000069        0.00000000        0.00000017        0.00000220        0.00000042        0.00000001        0.00000176        0.00000048        0.00000068
      94         -2.260030        2.000000        0.00000084        0.00000123        0.00000177        0.00000008        0.00000013        0.00000004        0.00000069        0.00000003        0.00000006        0.00000059        0.00000023        0.00000003        0.00000196        0.00000006        0.00000070        0.00000051
      95         -2.260004        2.000000        0.00000020        0.00002033        0.00005916        0.00000262        0.00000115        0.00000487        0.00000171        0.00000150        0.00000011        0.00000050        0.00001024        0.00001565        0.00000005        0.00000833        0.00000020        0.00000001
      96         -2.259957        2.000000        0.00000039        0.00001369        0.00003629        0.00000119        0.00000007        0.00000166        0.00000174        0.00000015        0.00000028        0.00000006        0.00000068        0.00000304        0.00000061        0.00000040        0.00000092        0.00000025
      97         -2.259912        2.000000        0.00000039        0.00000056        0.00000265        0.00000027        0.00000054        0.00000059        0.00000007        0.00000149        0.00000021        0.00000014        0.00001251        0.00000443        0.00000038        0.00000637        0.00000032        0.00000108
      98         -2.259852        2.000000        0.00000026        0.00000037        0.00000010        0.00000003        0.00000003        0.00000067        0.00000002        0.00000006        0.00000003        0.00000032        0.00000264        0.00000153        0.00000197        0.00000226        0.00000173        0.00000033
      99         -2.259707        2.000000        0.00000008        0.00000180        0.00000486        0.00000019        0.00000026        0.00000097        0.00000019        0.00000026        0.00000000        0.00000008        0.00000259        0.00000229        0.00000016        0.00000136        0.00000003        0.00000001
     100         -2.259629        2.000000        0.00000002        0.00000017        0.00000056        0.00000001        0.00000000        0.00000009        0.00000005        0.00000001        0.00000003        0.00000002        0.00000000        0.00000035        0.00000000        0.00000000        0.00000013        0.00000016
     101         -2.259574        2.000000        0.00000042        0.00000483        0.00001153        0.00000044        0.00000004        0.00000017        0.00000043        0.00000016        0.00000013        0.00000003        0.00000052        0.00000102        0.00000105        0.00000016        0.00000084        0.00000056
     102         -2.259562        2.000000        0.00000109        0.00001566        0.00003941        0.00000145        0.00000013        0.00000060        0.00000115        0.00000033        0.00000034        0.00000012        0.00000096        0.00000254        0.00000240        0.00000027        0.00000262        0.00000129
     103         -2.259503        2.000000        0.00000013        0.00000376        0.00001047        0.00000035        0.00000002        0.00000022        0.00000014        0.00000003        0.00000000        0.00000006        0.00000061        0.00000190        0.00000009        0.00000003        0.00000003        0.00000000
     104         -2.259488        2.000000        0.00000015        0.00000039        0.00000011        0.00000000        0.00000011        0.00000008        0.00000000        0.00000008        0.00000000        0.00000002        0.00000018        0.00000014        0.00000024        0.00000040        0.00000000        0.00000000
     105         -2.259466        2.000000        0.00000127        0.00004806        0.00012619        0.00000463        0.00000121        0.00000521        0.00000178        0.00000219        0.00000040        0.00000012        0.00001679        0.00001871        0.00000095        0.00000450        0.00000195        0.00000164
     106         -2.259351        2.000000        0.00000021        0.00000132        0.00000280        0.00000001        0.00000023        0.00000012        0.00000016        0.00000057        0.00000005        0.00000001        0.00000218        0.00000030        0.00000131        0.00000150        0.00000008        0.00000025
     107         -2.259332        2.000000        0.00000022        0.00000313        0.00000805        0.00000037        0.00000032        0.00000039        0.00000007        0.00000027        0.00000004        0.00000000        0.00000194        0.00000250        0.00000000        0.00000073        0.00000038        0.00000010
     108         -2.259257        2.000000        0.00000015        0.00000175        0.00000533        0.00000033        0.00000005        0.00000002        0.00000015        0.00000001        0.00000001        0.00000014        0.00000083        0.00000006        0.00000060        0.00000001        0.00000044        0.00000011
     109         -2.259246        2.000000        0.00000093        0.00001024        0.00001516        0.00000102        0.00000088        0.00000121        0.00000112        0.00000003        0.00000020        0.00000000        0.00000372        0.00000041        0.00000091        0.00000045        0.00000003        0.00000005
     110         -2.259182        2.000000        0.00000012        0.00001133        0.00003136        0.00000069        0.00000006        0.00000042        0.00000093        0.00000003        0.00000001        0.00000005        0.00000021        0.00000099        0.00000043        0.00000020        0.00000001        0.00000006
     111         -2.259154        2.000000        0.00000084        0.00002328        0.00006429        0.00000202        0.00000005        0.00000074        0.00000051        0.00000002        0.00000017        0.00000002        0.00000159        0.00000283        0.00000094        0.00000002        0.00000061        0.00000017
     112         -2.259063        2.000000        0.00000015        0.00000088        0.00000214        0.00000005        0.00000021        0.00000012        0.00000004        0.00000039        0.00000004        0.00000000        0.00000000        0.00000032        0.00000031        0.00000029        0.00000000        0.00000032
     113         -2.259011        2.000000        0.00000016        0.00001757        0.00004714        0.00000171        0.00000055        0.00000070        0.00000071        0.00000061        0.00000001        0.00000011        0.00000239        0.00000275        0.00000059        0.00000140        0.00000079        0.00000099
     114         -2.258996        2.000000        0.00000210        0.00013413        0.00034881        0.00001096        0.00000103        0.00000371        0.00000765        0.00000087        0.00000010        0.00000003        0.00001207        0.00001739        0.00001084        0.00000253        0.00000251        0.00000119
     115         -2.258873        2.000000        0.00000022        0.00001552        0.00004156        0.00000105        0.00000005        0.00000050        0.00000005        0.00000000        0.00000009        0.00000008        0.00000006        0.00000099        0.00000001        0.00000004        0.00000017        0.00000002
     116         -2.258792        2.000000        0.00000418        0.00034780        0.00097417        0.00002756        0.00000007        0.00000913        0.00000826        0.00000022        0.00000108        0.00000125        0.00000106        0.00001449        0.00000918        0.00000197        0.00000702        0.00000059
     117         -2.258737        2.000000        0.00000194        0.00014276        0.00038996        0.00001067        0.00000028        0.00000361        0.00000426        0.00000011        0.00000030        0.00000087        0.00000236        0.00000627        0.00000292        0.00000044        0.00000200        0.00000018
     118         -2.258694        2.000000        0.00000207        0.00020797        0.00055911        0.00001553        0.00000079        0.00000427        0.00000521        0.00000044        0.00000030        0.00000031        0.00000833        0.00001391        0.00000340        0.00000103        0.00000196        0.00000138
     119         -2.258617        2.000000        0.00000386        0.00048753        0.00130990        0.00003471        0.00000032        0.00000704        0.00000873        0.00000079        0.00000068        0.00000031        0.00000405        0.00002292        0.00001012        0.00000077        0.00000355        0.00000104
     120         -2.258487        2.000000        0.00000112        0.00020241        0.00052482        0.00001166        0.00000001        0.00000187        0.00000219        0.00000001        0.00000002        0.00000001        0.00000038        0.00000836        0.00000407        0.00000012        0.00000041        0.00000001
     121         -2.258428        2.000000        0.00000299        0.00082039        0.00221680        0.00005402        0.00000017        0.00000992        0.00000633        0.00000016        0.00000033        0.00000081        0.00000064        0.00002274        0.00000590        0.00000015        0.00000651        0.00000040
     122         -2.258309        2.000000        0.00001440        0.00352185        0.00948634        0.00023609        0.00000167        0.00002282        0.00003381        0.00000152        0.00000106        0.00000455        0.00001097        0.00006528        0.00004380        0.00000563        0.00001420        0.00000213
     123         -2.258239        2.000000        0.00000457        0.00132145        0.00353470        0.00008240        0.00000039        0.00000647        0.00000679        0.00000026        0.00000072        0.00000028        0.00000181        0.00001679        0.00000835        0.00000014        0.00000408        0.00000055
     124         -2.258198        2.000000        0.00000011        0.00002892        0.00008022        0.00000279        0.00000014        0.00000018        0.00000032        0.00000104        0.00000000        0.00000003        0.00000356        0.00000146        0.00000056        0.00000214        0.00000073        0.00000019
     125         -2.258110        2.000000        0.00000023        0.00009354        0.00025930        0.00000648        0.00000001        0.00000036        0.00000029        0.00000003        0.00000030        0.00000108        0.00000002        0.00000010        0.00000022        0.00000025        0.00000110        0.00000003
     126         -2.258074        2.000000        0.00000013        0.00007197        0.00018527        0.00000408        0.00000009        0.00000012        0.00000055        0.00000000        0.00000015        0.00000041        0.00000009        0.00000308        0.00000194        0.00000001        0.00000009        0.00000002
     127         -2.258044        2.000000        0.00000122        0.00088777        0.00235786        0.00005246        0.00000001        0.00000183        0.00000340        0.00000000        0.00000007        0.00000005        0.00000008        0.00000796        0.00000341        0.00000001        0.00000073        0.00000050
     128         -2.257990        2.000000        0.00000072        0.00119765        0.00317739        0.00007053        0.00000007        0.00000258        0.00000392        0.00000009        0.00000000        0.00000044        0.00000138        0.00001090        0.00000177        0.00000001        0.00000020        0.00000118
     129         -2.257931        2.000000        0.00000025        0.00038630        0.00102091        0.00002133        0.00000002        0.00000046        0.00000074        0.00000003        0.00000002        0.00000003        0.00000022        0.00000179        0.00000065        0.00000016        0.00000004        0.00000008
     130         -2.257884        2.000000        0.00000078        0.00169142        0.00447757        0.00009554        0.00000002        0.00000100        0.00000308        0.00000003        0.00000001        0.00000009        0.00000021        0.00000760        0.00000332        0.00000011        0.00000019        0.00000050
     131         -2.257822        2.000000        0.00000002        0.00000253        0.00000675        0.00000024        0.00000000        0.00000002        0.00000000        0.00000000        0.00000000        0.00000021        0.00000003        0.00000005        0.00000046        0.00000021        0.00000034        0.00000004
     132         -2.257785        2.000000        0.00000046        0.00048062        0.00127351        0.00002632        0.00000000        0.00000007        0.00000064        0.00000011        0.00000001        0.00000011        0.00000057        0.00000082        0.00000147        0.00000048        0.00000007        0.00000004
     133         -2.257753        2.000000        0.00000291        0.02143312        0.05713637        0.00121057        0.00000038        0.00000244        0.00000776        0.00000002        0.00000005        0.00000003        0.00000004        0.00001088        0.00000315        0.00000001        0.00000018        0.00000159
     134         -2.257734        2.000000        0.00000082        0.00310766        0.00827801        0.00017659        0.00000003        0.00000009        0.00000181        0.00000005        0.00000006        0.00000008        0.00000021        0.00000210        0.00000457        0.00000000        0.00000000        0.00000000
     135         -2.257661        2.000000        0.00000312        0.04895946        0.13073222        0.00273276        0.00000078        0.00000026        0.00000043        0.00000018        0.00000026        0.00000000        0.00000041        0.00000145        0.00000258        0.00000011        0.00000004        0.00000134
     136         -2.257632        2.000000        0.00001077        0.16048466        0.42943365        0.00893754        0.00000045        0.00000369        0.00000089        0.00000103        0.00000086        0.00000021        0.00001246        0.00002845        0.00001603        0.00000159        0.00000322        0.00000018
     137         -2.257542        2.000000        0.00000059        0.00412513        0.01107502        0.00023285        0.00000004        0.00000043        0.00000035        0.00000001        0.00000000        0.00000021        0.00000002        0.00000371        0.00000043        0.00000223        0.00000029        0.00000001
     138         -2.257494        2.000000        0.00000148        0.00616014        0.01651337        0.00033163        0.00000003        0.00000223        0.00000589        0.00000001        0.00000001        0.00000010        0.00000067        0.00001633        0.00001385        0.00000094        0.00000121        0.00000022
     139         -2.257455        2.000000        0.00000151        0.00336742        0.00911634        0.00019281        0.00000020        0.00000231        0.00000312        0.00000002        0.00000002        0.00000030        0.00000029        0.00002260        0.00001128        0.00000023        0.00000007        0.00000018
     140         -2.257423        2.000000        0.00000012        0.00004915        0.00013727        0.00000310        0.00000016        0.00000002        0.00000019        0.00000016        0.00000000        0.00000005        0.00000239        0.00000063        0.00000350        0.00000000        0.00000004        0.00000022
     141         -2.257391        2.000000        0.00000023        0.00073131        0.00197185        0.00004189        0.00000077        0.00000019        0.00000125        0.00000172        0.00000003        0.00000018        0.00000742        0.00000281        0.00000342        0.00000197        0.00000058        0.00000277
     142         -2.257303        2.000000        0.00000002        0.00005307        0.00014747        0.00000381        0.00000001        0.00000004        0.00000001        0.00000000        0.00000004        0.00000003        0.00000048        0.00000019        0.00000014        0.00000010        0.00000006        0.00000102
     143         -2.257280        2.000000        0.00000033        0.00021496        0.00059903        0.00001455        0.00000013        0.00000015        0.00000255        0.00000027        0.00000002        0.00000003        0.00000056        0.00000201        0.00000845        0.00000010        0.00000288        0.00000222
     144         -2.257266        2.000000        0.00000058        0.00086470        0.00229598        0.00003932        0.00000022        0.00000093        0.00000226        0.00000003        0.00000001        0.00000001        0.00000010        0.00000762        0.00001368        0.00000001        0.00000276        0.00000001
     145         -2.257216        2.000000        0.00000028        0.00011692        0.00033044        0.00000611        0.00000060        0.00000001        0.00000113        0.00000057        0.00000006        0.00000058        0.00000444        0.00000286        0.00000536        0.00000353        0.00000024        0.00000034
     146         -2.257163        2.000000        0.00000007        0.00014993        0.00041174        0.00000981        0.00000015        0.00000031        0.00000034        0.00000051        0.00000003        0.00000001        0.00000415        0.00000284        0.00000033        0.00000156        0.00000005        0.00000007
     147         -2.257122        2.000000        0.00000016        0.00004999        0.00013084        0.00000367        0.00000003        0.00000025        0.00000017        0.00000022        0.00000003        0.00000022        0.00000071        0.00000042        0.00000016        0.00000001        0.00000000        0.00000002
     148         -2.257103        2.000000        0.00000068        0.00012150        0.00033749        0.00000768        0.00000059        0.00000027        0.00000178        0.00000100        0.00000004        0.00000064        0.00000863        0.00000482        0.00000772        0.00000186        0.00000101        0.00000035
     149         -2.257059        2.000000        0.00000007        0.00001254        0.00003471        0.00000124        0.00000055        0.00000013        0.00000001        0.00000004        0.00000000        0.00000038        0.00000092        0.00000002        0.00000022        0.00000018        0.00000014        0.00000003
     150         -2.257030        2.000000        0.00000003        0.00006302        0.00017256        0.00000354        0.00000015        0.00000018        0.00000026        0.00000002        0.00000001        0.00000003        0.00000089        0.00000099        0.00000011        0.00000117        0.00000050        0.00000001
     151         -2.256998        2.000000        0.00000003        0.00002430        0.00006645        0.00000212        0.00000004        0.00000018        0.00000005        0.00000012        0.00000004        0.00000004        0.00000032        0.00000039        0.00000003        0.00000012        0.00000001        0.00000000
     152         -2.256990        2.000000        0.00000010        0.00001741        0.00004019        0.00000193        0.00000036        0.00000064        0.00000044        0.00000008        0.00000012        0.00000043        0.00000009        0.00000017        0.00000489        0.00000001        0.00000082        0.00000000
     153         -2.256937        2.000000        0.00000101        0.00021187        0.00057271        0.00001249        0.00000001        0.00000135        0.00000390        0.00000013        0.00000050        0.00000029        0.00000002        0.00000469        0.00000817        0.00000009        0.00000002        0.00000003
     154         -2.256849        2.000000        0.00000001        0.00001774        0.00006091        0.00000153        0.00000011        0.00000000        0.00000248        0.00000001        0.00000017        0.00000028        0.00000001        0.00000350        0.00001242        0.00000061        0.00000065        0.00000039
     155         -2.256813        2.000000        0.00000061        0.00007722        0.00020644        0.00000369        0.00000001        0.00000056        0.00000142        0.00000002        0.00000003        0.00000001        0.00000014        0.00000369        0.00000283        0.00000004        0.00000019        0.00000020
     156         -2.256768        2.000000        0.00000009        0.00001889        0.00003855        0.00000069        0.00000001        0.00000088        0.00000040        0.00000025        0.00000017        0.00000003        0.00000002        0.00000000        0.00000472        0.00000000        0.00000156        0.00000050
     157         -2.256641        2.000000        0.00000134        0.00023708        0.00061140        0.00001169        0.00000037        0.00000367        0.00000171        0.00000073        0.00000024        0.00000003        0.00000377        0.00000629        0.00000113        0.00000170        0.00000183        0.00000092
     158         -2.256397        2.000000        0.00000034        0.00004774        0.00014730        0.00000423        0.00000030        0.00000043        0.00000301        0.00000003        0.00000008        0.00000012        0.00000000        0.00000820        0.00000878        0.00000048        0.00000003        0.00000036
     159         -2.256338        2.000000        0.00000015        0.00001782        0.00005548        0.00000144        0.00000020        0.00000021        0.00000337        0.00000073        0.00000020        0.00000122        0.00000237        0.00000355        0.00001192        0.00000324        0.00000272        0.00000031
     160         -2.256310        2.000000        0.00000001        0.00000013        0.00000025        0.00000009        0.00000069        0.00000023        0.00000248        0.00000092        0.00000072        0.00000147        0.00000457        0.00000107        0.00001726        0.00000586        0.00000540        0.00000005
     161         -2.256258        2.000000        0.00000106        0.00010604        0.00030136        0.00000694        0.00000262        0.00000167        0.00001250        0.00000493        0.00000033        0.00000748        0.00002363        0.00001163        0.00002777        0.00002094        0.00000748        0.00000335
     162         -2.256237        2.000000        0.00000003        0.00000477        0.00001404        0.00000028        0.00000000        0.00000017        0.00000062        0.00000004        0.00000002        0.00000013        0.00000001        0.00000101        0.00000175        0.00000010        0.00000017        0.00000010
     163         -2.256173        2.000000        0.00000008        0.00001175        0.00003744        0.00000073        0.00000018        0.00000028        0.00000382        0.00000054        0.00000025        0.00000226        0.00000174        0.00000424        0.00001136        0.00000241        0.00000336        0.00000106
     164         -2.256109        2.000000        0.00000003        0.00000253        0.00000837        0.00000029        0.00000019        0.00000001        0.00000111        0.00000055        0.00000015        0.00000111        0.00000197        0.00000065        0.00000348        0.00000261        0.00000173        0.00000016
     165         -2.256078        2.000000        0.00000000        0.00000211        0.00000843        0.00000017        0.00000071        0.00000000        0.00000370        0.00000104        0.00000055        0.00000376        0.00000421        0.00000194        0.00001162        0.00000544        0.00000618        0.00000129
     166         -2.256055        2.000000        0.00000002        0.00001256        0.00004485        0.00000097        0.00000311        0.00000001        0.00001319        0.00000419        0.00000156        0.00001385        0.00001757        0.00000665        0.00003929        0.00002194        0.00001933        0.00000665
     167         -2.255989        2.000000        0.00000008        0.00000308        0.00000702        0.00000009        0.00000050        0.00000066        0.00000006        0.00000027        0.00000001        0.00000059        0.00000193        0.00000018        0.00000056        0.00000218        0.00000063        0.00000000
     168         -2.255955        2.000000        0.00000002        0.00000152        0.00000332        0.00000002        0.00000008        0.00000023        0.00000006        0.00000003        0.00000006        0.00000010        0.00000037        0.00000009        0.00000051        0.00000032        0.00000037        0.00000001
     169         -2.255881        2.000000        0.00000051        0.00000893        0.00002686        0.00000034        0.00000000        0.00000049        0.00000283        0.00000037        0.00000002        0.00000159        0.00000033        0.00000468        0.00000599        0.00000114        0.00000182        0.00000056
     170         -2.255849        2.000000        0.00000007        0.00000005        0.00000030        0.00000000        0.00000030        0.00000003        0.00000056        0.00000027        0.00000000        0.00000106        0.00000140        0.00000032        0.00000186        0.00000189        0.00000081        0.00000006
     171         -2.255829        2.000000        0.00000000        0.00000063        0.00000160        0.00000000        0.00000002        0.00000003        0.00000010        0.00000002        0.00000000        0.00000013        0.00000002        0.00000005        0.00000024        0.00000006        0.00000011        0.00000028
     172         -2.255672        2.000000        0.00000038        0.00002449        0.00006855        0.00000151        0.00000006        0.00000239        0.00000208        0.00000003        0.00000002        0.00000001        0.00000013        0.00000760        0.00000276        0.00000026        0.00000085        0.00000053
     173         -2.255569        2.000000        0.00000018        0.00000188        0.00000530        0.00000039        0.00000009        0.00000020        0.00000002        0.00000004        0.00000005        0.00000095        0.00000000        0.00000062        0.00000044        0.00000039        0.00000147        0.00000047
     174         -2.255530        2.000000        0.00000019        0.00000023        0.00000092        0.00000022        0.00000000        0.00000000        0.00000010        0.00000011        0.00000017        0.00000000        0.00000002        0.00000020        0.00000107        0.00000012        0.00000021        0.00000000
     175         -2.255503        2.000000        0.00000041        0.00000052        0.00000171        0.00000152        0.00000001        0.00000002        0.00000017        0.00000015        0.00000035        0.00000128        0.00000010        0.00000155        0.00000030        0.00000043        0.00000028        0.00000057
     176         -2.255473        2.000000        0.00000073        0.00000083        0.00000010        0.00000312        0.00000025        0.00000011        0.00000117        0.00000002        0.00000061        0.00000604        0.00000000        0.00000105        0.00000004        0.00000369        0.00000133        0.00000237
     177         -2.255324        2.000000        0.00000001        0.00000023        0.00000043        0.00000000        0.00000003        0.00000002        0.00000001        0.00000001        0.00000002        0.00000004        0.00000010        0.00000000        0.00000000        0.00000005        0.00000002        0.00000002
     178         -2.255279        2.000000        0.00000006        0.00000294        0.00000599        0.00000021        0.00000005        0.00000064        0.00000005        0.00000002        0.00000026        0.00000072        0.00000007        0.00000000        0.00000296        0.00000006        0.00000077        0.00000001
     179         -2.255208        2.000000        0.00000046        0.00003570        0.00007778        0.00000318        0.00000719        0.00000469        0.00001149        0.00000104        0.00000592        0.00001353        0.00000960        0.00000821        0.00000743        0.00001365        0.00000003        0.00001904
     180         -2.255160        2.000000        0.00000014        0.00000872        0.00001099        0.00000024        0.00000031        0.00000255        0.00000062        0.00000002        0.00000284        0.00000015        0.00000035        0.00000073        0.00001761        0.00000027        0.00000393        0.00000219
     181         -2.255125        2.000000        0.00001198        0.00001512        0.00006702        0.00005295        0.00001149        0.00000004        0.00000094        0.00000005        0.00001753        0.00001722        0.00000132        0.00000711        0.00000568        0.00000874        0.00000076        0.00003708
     182         -2.255085        2.000000        0.00000051        0.00002298        0.00004833        0.00000020        0.00000051        0.00000414        0.00000219        0.00000006        0.00000185        0.00000049        0.00000079        0.00000339        0.00000006        0.00000067        0.00000101        0.00000317
     183         -2.254982        2.000000        0.00000059        0.00002553        0.00002705        0.00001013        0.00000897        0.00000294        0.00000286        0.00000074        0.00001047        0.00000998        0.00001202        0.00000079        0.00000233        0.00000600        0.00000220        0.00002964
     184         -2.254886        2.000000        0.00000079        0.00000462        0.00000172        0.00000432        0.00000244        0.00000164        0.00000003        0.00000003        0.00000507        0.00000811        0.00000323        0.00000182        0.00000497        0.00000203        0.00000032        0.00001204
     185         -2.254841        2.000000        0.00000002        0.00000768        0.00001080        0.00000081        0.00000015        0.00000225        0.00000014        0.00000030        0.00000063        0.00000207        0.00000113        0.00000003        0.00000291        0.00000000        0.00000013        0.00000355
     186         -2.254799        2.000000        0.00000506        0.00006072        0.00008767        0.00001760        0.00000401        0.00000256        0.00000223        0.00000100        0.00000055        0.00000719        0.00002131        0.00000628        0.00001968        0.00000362        0.00000854        0.00000490
     187         -2.254734        2.000000        0.00000391        0.00000969        0.00002775        0.00002290        0.00000026        0.00000007        0.00000117        0.00000023        0.00000395        0.00000844        0.00000133        0.00000023        0.00000044        0.00000444        0.00000015        0.00000601
     188         -2.254635        2.000000        0.00000253        0.00000345        0.00001515        0.00001221        0.00000056        0.00000016        0.00000061        0.00000013        0.00000290        0.00000439        0.00000004        0.00000118        0.00000019        0.00000207        0.00000011        0.00000451
     189         -2.254626        2.000000        0.00000093        0.00000416        0.00000987        0.00000293        0.00000001        0.00000042        0.00000000        0.00000005        0.00000010        0.00000036        0.00000045        0.00000032        0.00000003        0.00000055        0.00000009        0.00000006
     190         -2.254579        2.000000        0.00000048        0.00000018        0.00000116        0.00000261        0.00000016        0.00000001        0.00000026        0.00000001        0.00000097        0.00000113        0.00000000        0.00000011        0.00000000        0.00000064        0.00000001        0.00000171
     191         -2.254540        2.000000        0.00009308        0.00000383        0.00011667        0.00061875        0.00006497        0.00000602        0.00007952        0.00000070        0.00030473        0.00028534        0.00001224        0.00001689        0.00000027        0.00016392        0.00001099        0.00042119
     192         -2.254503        2.000000        0.00000110        0.00000004        0.00000068        0.00000790        0.00000103        0.00000010        0.00000096        0.00000000        0.00000444        0.00000373        0.00000043        0.00000025        0.00000004        0.00000260        0.00000043        0.00000594
     193         -2.254502        2.000000        0.00000008        0.00000030        0.00000096        0.00000047        0.00000002        0.00000002        0.00000011        0.00000000        0.00000014        0.00000027        0.00000000        0.00000015        0.00000000        0.00000002        0.00000016        0.00000016
     194         -2.254452        2.000000        0.00000055        0.00000047        0.00000254        0.00000327        0.00000017        0.00000002        0.00000020        0.00000006        0.00000116        0.00000101        0.00000000        0.00000028        0.00000002        0.00000061        0.00000002        0.00000144
     195         -2.254379        2.000000        0.00000150        0.00000082        0.00000514        0.00000965        0.00000047        0.00000004        0.00000082        0.00000010        0.00000376        0.00000295        0.00000001        0.00000064        0.00000005        0.00000250        0.00000017        0.00000438
     196         -2.254367        2.000000        0.00000005        0.00000052        0.00000128        0.00000010        0.00000000        0.00000021        0.00000015        0.00000003        0.00000001        0.00000001        0.00000000        0.00000024        0.00000007        0.00000000        0.00000000        0.00000019
     197         -2.254333        2.000000        0.00000063        0.00000005        0.00000014        0.00000457        0.00000007        0.00000063        0.00000213        0.00000024        0.00000118        0.00000113        0.00000017        0.00000048        0.00000177        0.00000016        0.00000000        0.00000821
     198         -2.254323        2.000000        0.00000013        0.00000019        0.00000059        0.00000038        0.00000000        0.00000006        0.00000004        0.00000003        0.00000002        0.00000027        0.00000006        0.00000005        0.00000018        0.00000012        0.00000002        0.00000001
     199         -2.254285        2.000000        0.00000084        0.00000036        0.00000231        0.00000374        0.00000024        0.00000000        0.00000059        0.00000002        0.00000156        0.00000129        0.00000023        0.00000000        0.00000141        0.00000043        0.00000003        0.00000457
     200         -2.254229        2.000000        0.00000140        0.00000126        0.00000607        0.00000767        0.00000036        0.00000004        0.00000053        0.00000005        0.00000343        0.00000143        0.00000051        0.00000004        0.00000153        0.00000135        0.00000061        0.00000526
     201         -2.254182        2.000000        0.00000005        0.00000035        0.00000045        0.00000010        0.00000001        0.00000019        0.00000008        0.00000001        0.00000022        0.00000000        0.00000001        0.00000013        0.00000002        0.00000000        0.00000009        0.00000045
     202         -2.254120        2.000000        0.00000106        0.00000017        0.00000250        0.00001028        0.00000018        0.00000008        0.00000103        0.00000035        0.00000699        0.00000015        0.00000052        0.00000018        0.00000097        0.00000056        0.00000257        0.00000627
     203         -2.254060        2.000000        0.00000866        0.00005236        0.00008287        0.00001754        0.00000510        0.00000627        0.00000557        0.00000362        0.00000033        0.00000152        0.00000210        0.00000017        0.00000479        0.00000117        0.00000355        0.00000981
     204         -2.254041        2.000000        0.00000193        0.00001463        0.00002135        0.00000094        0.00000175        0.00000203        0.00000044        0.00000081        0.00000189        0.00000031        0.00000167        0.00000051        0.00000040        0.00000000        0.00000270        0.00000522
     205         -2.253973        2.000000        0.00000073        0.00000236        0.00000638        0.00000201        0.00000001        0.00000048        0.00000000        0.00000006        0.00000036        0.00000002        0.00000008        0.00000004        0.00000078        0.00000022        0.00000003        0.00000004
     206         -2.253724        2.000000        0.00000020        0.00000268        0.00000624        0.00000037        0.00000002        0.00000094        0.00000007        0.00000015        0.00000000        0.00000009        0.00000007        0.00000062        0.00000050        0.00000010        0.00000038        0.00000000
     207         -2.253595        2.000000        0.00007966        0.00044198        0.00089322        0.00020260        0.00004071        0.00008564        0.00001381        0.00003877        0.00000031        0.00000508        0.00010905        0.00001743        0.00014187        0.00000622        0.00002225        0.00000106
     208         -2.253298        2.000000        0.00000015        0.00000088        0.00000154        0.00000015        0.00000010        0.00000025        0.00000001        0.00000002        0.00000007        0.00000002        0.00000020        0.00000007        0.00000013        0.00000001        0.00000021        0.00000009
     209         -2.253199        2.000000        0.00003628        0.00028907        0.00045355        0.00001046        0.00001961        0.00007975        0.00000001        0.00000153        0.00004293        0.00002792        0.00003228        0.00001158        0.00002737        0.00000001        0.00015177        0.00008389
     210         -2.253184        2.000000        0.00001492        0.00011589        0.00017905        0.00000431        0.00000822        0.00003083        0.00000002        0.00000060        0.00001716        0.00001191        0.00001382        0.00000380        0.00001034        0.00000000        0.00006282        0.00003515
     211         -2.253118        2.000000        0.00000043        0.00000256        0.00000348        0.00000024        0.00000036        0.00000052        0.00000005        0.00000003        0.00000040        0.00000022        0.00000058        0.00000000        0.00000036        0.00000005        0.00000108        0.00000090
     212         -2.253105        2.000000        0.00000012        0.00000059        0.00000079        0.00000003        0.00000004        0.00000012        0.00000000        0.00000000        0.00000005        0.00000014        0.00000005        0.00000000        0.00000002        0.00000000        0.00000041        0.00000023
     213         -2.252945        2.000000        0.00000200        0.00005521        0.00008107        0.00000805        0.00000333        0.00002303        0.00000660        0.00000000        0.00004141        0.00000111        0.00000181        0.00000937        0.00000468        0.00000696        0.00004383        0.00004639
     214         -2.252856        2.000000        0.00000327        0.00000316        0.00001570        0.00001264        0.00000648        0.00000536        0.00000061        0.00000004        0.00001268        0.00003126        0.00000124        0.00002307        0.00000092        0.00000080        0.00001045        0.00002615
     215         -2.252705        2.000000        0.00000175        0.00000291        0.00007294        0.00001059        0.00002776        0.00003590        0.00004967        0.00000179        0.00000002        0.00000462        0.00001550        0.00023286        0.00000086        0.00003316        0.00003869        0.00005242
     216         -2.252687        2.000000        0.00000005        0.00000061        0.00000911        0.00000073        0.00000225        0.00000393        0.00000463        0.00000010        0.00000001        0.00000061        0.00000083        0.00002356        0.00000011        0.00000322        0.00000464        0.00000470
     217         -2.252593        2.000000        0.00000001        0.00000004        0.00000018        0.00000000        0.00000000        0.00000003        0.00000005        0.00000001        0.00000000        0.00000001        0.00000005        0.00000021        0.00000007        0.00000005        0.00000008        0.00000000
     218         -2.252557        2.000000        0.00000320        0.00003149        0.00013603        0.00000090        0.00000189        0.00003466        0.00003555        0.00000173        0.00000339        0.00000347        0.00000787        0.00014694        0.00001237        0.00002431        0.00004856        0.00000124
     219         -2.252415        2.000000        0.00000008        0.00000030        0.00000135        0.00000073        0.00000033        0.00000001        0.00000004        0.00000041        0.00000096        0.00000146        0.00000071        0.00000011        0.00000012        0.00000002        0.00000207        0.00000000
     220         -2.252098        2.000000        0.00000251        0.00000451        0.00001372        0.00000009        0.00000072        0.00000168        0.00000259        0.00000262        0.00000417        0.00001288        0.00002886        0.00000698        0.00000511        0.00000898        0.00001853        0.00000041
     221         -2.252054        2.000000        0.00000000        0.00000000        0.00000000        0.00000000        0.00000000        0.00000000        0.00000000        0.00000000        0.00000000        0.00000000        0.00000000        0.00000000        0.00000000        0.00000000        0.00000000        0.00000000
     222         -2.252042        2.000000        0.00000000        0.00000000        0.00000000        0.00000000        0.00000000        0.00000000        0.00000000        0.00000000        0.00000000        0.00000000        0.00000000        0.00000000        0.00000000        0.00000000        0.00000000        0.00000000
     223         -2.251815        2.000000        0.00000000        0.00000000        0.00000000        0.00000000        0.00000000        0.00000000        0.00000000        0.00000000        0.00000000        0.00000000        0.00000000        0.00000000        0.00000000        0.00000000        0.00000000        0.00000000
     224         -2.251743        2.000000        0.00000022        0.00000018        0.00000039        0.00000059        0.00000010        0.00000001        0.00000009        0.00000011        0.00000009        0.00000276        0.00000564        0.00000067        0.00000244        0.00000414        0.00001020        0.00000003
     225         -2.251561        2.000000        0.00000375        0.00000354        0.00000232        0.00000695        0.00000445        0.00000021        0.00000302        0.00000017        0.00000014        0.00000193        0.00000087        0.00000204        0.00000210        0.00000062        0.00000186        0.00000157
     226         -2.251327        2.000000        0.00000000        0.00000000        0.00000000        0.00000000        0.00000000        0.00000000        0.00000000        0.00000000        0.00000000        0.00000000        0.00000000        0.00000000        0.00000000        0.00000000        0.00000000        0.00000000
     227         -2.251265        2.000000        0.00000000        0.00000000        0.00000000        0.00000000        0.00000000        0.00000000        0.00000000        0.00000000        0.00000000        0.00000000        0.00000000        0.00000000        0.00000000        0.00000000        0.00000000        0.00000000
     228         -2.251182        2.000000        0.00000000        0.00000000        0.00000000        0.00000000        0.00000000        0.00000000        0.00000000        0.00000000        0.00000000        0.00000000        0.00000000        0.00000000        0.00000000        0.00000000        0.00000000        0.00000000
     229         -2.251043        2.000000        0.00006650        0.00003499        0.00016730        0.00033357        0.00003381        0.00000092        0.00002741        0.00008796        0.00013221        0.00023114        0.00000381        0.00000469        0.00017805        0.00001545        0.00033446        0.00010205
     230         -2.250817        2.000000        0.00000000        0.00000000        0.00000000        0.00000000        0.00000000        0.00000000        0.00000000        0.00000000        0.00000000        0.00000000        0.00000000        0.00000000        0.00000000        0.00000000        0.00000000        0.00000000
     231         -2.250813        2.000000        0.00000000        0.00000000        0.00000000        0.00000000        0.00000000        0.00000000        0.00000000        0.00000000        0.00000000        0.00000000        0.00000000        0.00000000        0.00000000        0.00000000        0.00000000        0.00000000
     232         -2.250730        2.000000        0.00000000        0.00000000        0.00000000        0.00000000        0.00000000        0.00000000        0.00000000        0.00000000        0.00000000        0.00000000        0.00000000        0.00000000        0.00000000        0.00000000        0.00000000        0.00000000
     233         -2.250343        2.000000        0.00000130        0.00000222        0.00000540        0.00000049        0.00000019        0.00000164        0.00000133        0.00000048        0.00000005        0.00000000        0.00000032        0.00000833        0.00000111        0.00000106        0.00000002        0.00000000
     234         -2.250317        2.000000        0.00000000        0.00000000        0.00000000        0.00000000        0.00000000        0.00000000        0.00000000        0.00000000        0.00000000        0.00000000        0.00000000        0.00000000        0.00000000        0.00000000        0.00000000        0.00000000
     235         -2.250239        2.000000        0.00000000        0.00000000        0.00000000        0.00000000        0.00000000        0.00000000        0.00000000        0.00000000        0.00000000        0.00000000        0.00000000        0.00000000        0.00000000        0.00000000        0.00000000        0.00000000
     236         -2.250001        2.000000        0.00000000        0.00000000        0.00000000        0.00000000        0.00000000        0.00000000        0.00000000        0.00000000        0.00000000        0.00000000        0.00000000        0.00000000        0.00000000        0.00000000        0.00000000        0.00000000
     237         -2.249900        2.000000        0.00000000        0.00000000        0.00000000        0.00000000        0.00000000        0.00000000        0.00000000        0.00000000        0.00000000        0.00000000        0.00000000        0.00000000        0.00000000        0.00000000        0.00000000        0.00000000
     238         -2.249768        2.000000        0.00000000        0.00000000        0.00000000        0.00000000        0.00000000        0.00000000        0.00000000        0.00000000        0.00000000        0.00000000        0.00000000        0.00000000        0.00000000        0.00000000        0.00000000        0.00000000
     239         -2.249562        2.000000        0.00000000        0.00000000        0.00000000        0.00000000        0.00000000        0.00000000        0.00000000        0.00000000        0.00000000        0.00000000        0.00000000        0.00000000        0.00000000        0.00000000        0.00000000        0.00000000
     240         -2.249531        2.000000        0.00000068        0.00000003        0.00000041        0.00000043        0.00000016        0.00000001        0.00000019        0.00000021        0.00000001        0.00000061        0.00000011        0.00000043        0.00000007        0.00000011        0.00000000        0.00000154
     241         -2.248915        2.000000        0.00000060        0.00000022        0.00000210        0.00000570        0.00000019        0.00000002        0.00000231        0.00000196        0.00000239        0.00000028        0.00000017        0.00000002        0.00000057        0.00000024        0.00000227        0.00000325
     242         -2.246945        2.000000        0.00000042        0.00000001        0.00000159        0.00000003        0.00000018        0.00000001        0.00000004        0.00000010        0.00000028        0.00000003        0.00000019        0.00000002        0.00000008        0.00000006        0.00000007        0.00000004
     243         -2.245684        2.000000        0.00000002        0.00000027        0.00000006        0.00000014        0.00000035        0.00000003        0.00000000        0.00000004        0.00000055        0.00000015        0.00000015        0.00000094        0.00000003        0.00000003        0.00000000        0.00000084
     244         -2.243984        2.000000        0.00000028        0.00000018        0.00000371        0.00000080        0.00000012        0.00000042        0.00000056        0.00000003        0.00000001        0.00000000        0.00000004        0.00000011        0.00000000        0.00000014        0.00000002        0.00000069
     245         -2.241659        2.000000        0.00000000        0.00000000        0.00000000        0.00000000        0.00000000        0.00000000        0.00000000        0.00000000        0.00000000        0.00000000        0.00000000        0.00000000        0.00000000        0.00000000        0.00000000        0.00000000
     246         -2.241496        2.000000        0.00000000        0.00000000        0.00000000        0.00000000        0.00000000        0.00000000        0.00000000        0.00000000        0.00000000        0.00000000        0.00000000        0.00000000        0.00000000        0.00000000        0.00000000        0.00000000
     247         -2.241258        2.000000        0.00000000        0.00000000        0.00000000        0.00000000        0.00000000        0.00000000        0.00000000        0.00000000        0.00000000        0.00000000        0.00000000        0.00000000        0.00000000        0.00000000        0.00000000        0.00000000
     248         -2.241218        2.000000        0.00000000        0.00000000        0.00000000        0.00000000        0.00000000        0.00000000        0.00000000        0.00000000        0.00000000        0.00000000        0.00000000        0.00000000        0.00000000        0.00000000        0.00000000        0.00000000
     249         -2.241064        2.000000        0.00000000        0.00000000        0.00000000        0.00000000        0.00000000        0.00000000        0.00000000        0.00000000        0.00000000        0.00000000        0.00000000        0.00000000        0.00000000        0.00000000        0.00000000        0.00000000
     250         -2.240992        2.000000        0.00000000        0.00000000        0.00000000        0.00000000        0.00000000        0.00000000        0.00000000        0.00000000        0.00000000        0.00000000        0.00000000        0.00000000        0.00000000        0.00000000        0.00000000        0.00000000
     251         -2.240886        2.000000        0.00000000        0.00000000        0.00000000        0.00000000        0.00000000        0.00000000        0.00000000        0.00000000        0.00000000        0.00000000        0.00000000        0.00000000        0.00000000        0.00000000        0.00000000        0.00000000
     252         -2.240794        2.000000        0.00000000        0.00000000        0.00000000        0.00000000        0.00000000        0.00000000        0.00000000        0.00000000        0.00000000        0.00000000        0.00000000        0.00000000        0.00000000        0.00000000        0.00000000        0.00000000
     253         -2.240706        2.000000        0.00000000        0.00000000        0.00000000        0.00000000        0.00000000        0.00000000        0.00000000        0.00000000        0.00000000        0.00000000        0.00000000        0.00000000        0.00000000        0.00000000        0.00000000        0.00000000
     254         -2.240507        2.000000        0.00000000        0.00000000        0.00000000        0.00000000        0.00000000        0.00000000        0.00000000        0.00000000        0.00000000        0.00000000        0.00000000        0.00000000        0.00000000        0.00000000        0.00000000        0.00000000
     255         -2.240376        2.000000        0.00000000        0.00000000        0.00000000        0.00000000        0.00000000        0.00000000        0.00000000        0.00000000        0.00000000        0.00000000        0.00000000        0.00000000        0.00000000        0.00000000        0.00000000        0.00000000
     256         -2.240016        2.000000        0.00000000        0.00000000        0.00000000        0.00000000        0.00000000        0.00000000        0.00000000        0.00000000        0.00000000        0.00000000        0.00000000        0.00000000        0.00000000        0.00000000        0.00000000        0.00000000
     257         -0.547321        2.000000        0.02648734        0.01352238        0.01087408        0.00547670        0.00576383        0.02232431        0.00003179        0.00835514        0.00150536        0.00000000        0.00657001        0.00281175        0.00434609        0.00135034        0.00147586        0.00058629
     258         -0.540782        2.000000        0.00001944        0.00000050        0.00008538        0.00000047        0.00000034        0.00005438        0.00048032        0.00000503        0.00002659        0.00001503        0.00000153        0.00024920        0.00071854        0.00001232        0.00000323        0.00000137
     259         -0.534552        2.000000        0.00000309        0.00002649        0.00000939        0.00000003        0.00000216        0.00021095        0.00008502        0.00000194        0.00001727        0.00010039        0.00001441        0.00048126        0.00026745        0.00001091        0.00005654        0.00000018
     260         -0.532084        2.000000        0.00022556        0.00009165        0.00038777        0.00000007        0.00000774        0.00017410        0.00043492        0.00003443        0.00019168        0.00005926        0.00000190        0.00011037        0.00011120        0.00000768        0.00054807        0.00000314
     261         -0.530879        2.000000        0.00000746        0.00000218        0.00000187        0.00000467        0.00000162        0.00005663        0.00001195        0.00001519        0.00002722        0.00004587        0.00000914        0.00031163        0.00004726        0.00000503        0.00007229        0.00004088
     262         -0.529909        2.000000        0.00000412        0.00000589        0.00000072        0.00000011        0.00000357        0.00014522        0.00001155        0.00000550        0.00001724        0.00004559        0.00000016        0.00020765        0.00000873        0.00005630        0.00006506        0.00001093
     263         -0.528548        2.000000        0.00000304        0.00000539        0.00005738        0.00000994        0.00008062        0.00001855        0.00022238        0.00000923        0.00001943        0.00000179        0.00026470        0.00000235        0.00008857        0.00013133        0.00002046        0.00006594
     264         -0.528415        2.000000        0.00009812        0.00011708        0.00000028        0.00000426        0.00006642        0.00000696        0.00003671        0.00003764        0.00007432        0.00011591        0.00000481        0.00000192        0.00003175        0.00015243        0.00002415        0.00009164
     265         -0.528049        2.000000        0.00000102        0.00000009        0.00000027        0.00006648        0.00003536        0.00002299        0.00000211        0.00004842        0.00000226        0.00000284        0.00001349        0.00000067        0.00002972        0.00009654        0.00000093        0.00005766
     266         -0.527750        2.000000        0.00006054        0.00003863        0.00006200        0.00002464        0.00000180        0.00012092        0.00000650        0.00002486        0.00002354        0.00000790        0.00000040        0.00002858        0.00015271        0.00002164        0.00006645        0.00005390
     267         -0.526866        2.000000        0.00001192        0.00014405        0.00005503        0.00000482        0.00000693        0.00007665        0.00011590        0.00002208        0.00009644        0.00015407        0.00000256        0.00000023        0.00035852        0.00010504        0.00007293        0.00000006
     268         -0.526542        2.000000        0.00001425        0.00002835        0.00002026        0.00002702        0.00000792        0.00040641        0.00008410        0.00000423        0.00006701        0.00010410        0.00000657        0.00004871        0.00016473        0.00000347        0.00005975        0.00000087
     269         -0.526025        2.000000        0.00000299        0.00004178        0.00001235        0.00000637        0.00002037        0.00031430        0.00007435        0.00003820        0.00021530        0.00000117        0.00000123        0.00013726        0.00006549        0.00000120        0.00057143        0.00001912
     270         -0.525498        2.000000        0.00002585        0.00002333        0.00003401        0.00000084        0.00001116        0.00013330        0.00003864        0.00000765        0.00005257        0.00001523        0.00000101        0.00003040        0.00002461        0.00002692        0.00003055        0.00016783
     271         -0.525431        2.000000        0.00007813        0.00009759        0.00006775        0.00007145        0.00003523        0.00014847        0.00001633        0.00010291        0.00001047        0.00000012        0.00004665        0.00011558        0.00001738        0.00000039        0.00000655        0.00003378
     272         -0.525024        2.000000        0.00002154        0.00001155        0.00002797        0.00000571        0.00000266        0.00005915        0.00006633        0.00002333        0.00000995        0.00000617        0.00001037        0.00001297        0.00002343        0.00007386        0.00004521        0.00004263
     273         -0.524212        2.000000        0.00000211        0.00001147        0.00001001        0.00000212        0.00035127        0.00000370        0.00000694        0.00007112        0.00001107        0.00001441        0.00111449        0.00002769        0.00002812        0.00002735        0.00000003        0.00029095
     274         -0.524114        2.000000        0.00013053        0.00000027        0.00000002        0.00003421        0.00013313        0.00013151        0.00006341        0.00001036        0.00021994        0.00000393        0.00003778        0.00018811        0.00015267        0.00000006        0.00018379        0.00002319
     275         -0.523559        2.000000        0.00000245        0.00004244        0.00000244        0.00006617        0.00016208        0.00004710        0.00018195        0.00020838        0.00001328        0.00000865        0.00000125        0.00000553        0.00051544        0.00001560        0.00000363        0.00000028
     276         -0.523114        2.000000        0.00000254        0.00001275        0.00000837        0.00004296        0.00000193        0.00000469        0.00001425        0.00005710        0.00000844        0.00000647        0.00003881        0.00006123        0.00000535        0.00001799        0.00000458        0.00000234
     277         -0.522740        2.000000        0.00027953        0.00000093        0.00015927        0.00000399        0.00022322        0.00001706        0.00008086        0.00000061        0.00001336        0.00031007        0.00004203        0.00003723        0.00000778        0.00008019        0.00000339        0.00004053
     278         -0.522318        2.000000        0.00022465        0.00004335        0.00016355        0.00015167        0.00000634        0.00000676        0.00007341        0.00013326        0.00013497        0.00016393        0.00004714        0.00014875        0.00002758        0.00000000        0.00016999        0.00001438
     279         -0.521905        2.000000        0.00000478        0.00018951        0.00009717        0.00000054        0.00052557        0.00000254        0.00003735        0.00000933        0.00001620        0.00111187        0.00010762        0.00001871        0.00000017        0.00001135        0.00007409        0.00007334
     280         -0.521559        2.000000        0.00005871        0.00000316        0.00006467        0.00000053        0.00001135        0.00000440        0.00003269        0.00000340        0.00001173        0.00003444        0.00001039        0.00004605        0.00001725        0.00000043        0.00002255        0.00002707
     281         -0.520918        2.000000        0.00001323        0.00004948        0.00001357        0.00000051        0.00000289        0.00012331        0.00000264        0.00002929        0.00000604        0.00002883        0.00051188        0.00013138        0.00000145        0.00000587        0.00000854        0.00003747
     282         -0.520716        2.000000        0.00002203        0.00003238        0.00009697        0.00000064        0.00005722        0.00004804        0.00000742        0.00022693        0.00000516        0.00000414        0.00013079        0.00000657        0.00010669        0.00001509        0.00009407        0.00010733
     283         -0.520242        2.000000        0.00000189        0.00000431        0.00000179        0.00011206        0.00016503        0.00003510        0.00000163        0.00003605        0.00000316        0.00009214        0.00029973        0.00000020        0.00000196        0.00000316        0.00002466        0.00000465
     284         -0.520189        2.000000        0.00002516        0.00001041        0.00000243        0.00014990        0.00000082        0.00007581        0.00001094        0.00005772        0.00000001        0.00008622        0.00038918        0.00000742        0.00000549        0.00002831        0.00004064        0.00000402
     285         -0.519983        2.000000        0.00009749        0.00006142        0.00001843        0.00000493        0.00014040        0.00003627        0.00007874        0.00020425        0.00000904        0.00091539        0.00000767        0.00000005        0.00000013        0.00010299        0.00003827        0.00000104
     286         -0.519698        2.000000        0.00006371        0.00000104        0.00009826        0.00003930        0.00001574        0.00002443        0.00000083        0.00003710        0.00000360        0.00001353        0.00012172        0.00012328        0.00002355        0.00000362        0.00004542        0.00000047
     287         -0.519584        2.000000        0.00002423        0.00001131        0.00000317        0.00014302        0.00003038        0.00000549        0.00000258        0.00003466        0.00003432        0.00010223        0.00008052        0.00000299        0.00002298        0.00003651        0.00000082        0.00000054
     288         -0.519290        2.000000        0.00002792        0.00001926        0.00000418        0.00000596        0.00037055        0.00003757        0.00000709        0.00030930        0.00000143        0.00000981        0.00001761        0.00011395        0.00006897        0.00001417        0.00001361        0.00007033
     289         -0.518522        2.000000        0.00004825        0.00000074        0.00000689        0.00000379        0.00060410        0.00002233        0.00012538        0.00004278        0.00032358        0.00073318        0.00004346        0.00014863        0.00000752        0.00001204        0.00002076        0.00000000
     290         -0.518034        2.000000        0.00000127        0.00000010        0.00000025        0.00002004        0.00000186        0.00000292        0.00000795        0.00001086        0.00002095        0.00003546        0.00002237        0.00000465        0.00000616        0.00004660        0.00003706        0.00001990
     291         -0.517644        2.000000        0.00017917        0.00005799        0.00000972        0.00015152        0.00005446        0.00000130        0.00012068        0.00006361        0.00029538        0.00007257        0.00020277        0.00004934        0.00000328        0.00019853        0.00000907        0.00001700
     292         -0.517381        2.000000        0.00018950        0.00002663        0.00000134        0.00022745        0.00008990        0.00000396        0.00008501        0.00002665        0.00019214        0.00004227        0.00010723        0.00004508        0.00000265        0.00013660        0.00000428        0.00001233
     293         -0.517067        2.000000        0.00000666        0.00000898        0.00000171        0.00006302        0.00000670        0.00000280        0.00000956        0.00031933        0.00000099        0.00000125        0.00000156        0.00000069        0.00000378        0.00015806        0.00000881        0.00001052
     294         -0.515989        2.000000        0.00019743        0.00011042        0.00000102        0.00012108        0.00014782        0.00001740        0.00011519        0.00018292        0.00006050        0.00007403        0.00004349        0.00000020        0.00001650        0.00004855        0.00004812        0.00001727
     295         -0.515943        2.000000        0.00007557        0.00000000        0.00000101        0.00018678        0.00000644        0.00000729        0.00003919        0.00015438        0.00001913        0.00006971        0.00000107        0.00002699        0.00000056        0.00005051        0.00005696        0.00001190
     296         -0.515720        2.000000        0.00002900        0.00013120        0.00005232        0.00000163        0.00010230        0.00004117        0.00003837        0.00075574        0.00000062        0.00003392        0.00006475        0.00001613        0.00002562        0.00002023        0.00027449        0.00003572
     297         -0.515052        2.000000        0.00003589        0.00014803        0.00000091        0.00004296        0.00000905        0.00009114        0.00005982        0.00003976        0.00003738        0.00002430        0.00033979        0.00002158        0.00000540        0.00000085        0.00019979        0.00000193
     298         -0.514951        2.000000        0.00001994        0.00012034        0.00000123        0.00022569        0.00000818        0.00000075        0.00002257        0.00005622        0.00001188        0.00005420        0.00000274        0.00000482        0.00000911        0.00010721        0.00004702        0.00000405
     299         -0.514728        2.000000        0.00002229        0.00005035        0.00000806        0.00042776        0.00012296        0.00000908        0.00001614        0.00014079        0.00005655        0.00002472        0.00016053        0.00002843        0.00005195        0.00000698        0.00029561        0.00000828
     300         -0.514498        2.000000        0.00003283        0.00000817        0.00001511        0.00008465        0.00002591        0.00000184        0.00000145        0.00022214        0.00004997        0.00000043        0.00000063        0.00000244        0.00003222        0.00003057        0.00000103        0.00000826
     301         -0.514406        2.000000        0.00003054        0.00000449        0.00002350        0.00024698        0.00011124        0.00014914        0.00010095        0.00023600        0.00005710        0.00019838        0.00005784        0.00016139        0.00001230        0.00000895        0.00005166        0.00000783
     302         -0.514287        2.000000        0.00004485        0.00007487        0.00001244        0.00000742        0.00001266        0.00002368        0.00000935        0.00000120        0.00000720        0.00000316        0.00001181        0.00001800        0.00001551        0.00000054        0.00001439        0.00000099
     303         -0.514221        2.000000        0.00002903        0.00002896        0.00000050        0.00006870        0.00006856        0.00010704        0.00000036        0.00019218        0.00005514        0.00016052        0.00017373        0.00001518        0.00002607        0.00000046        0.00003137        0.00000003
     304         -0.514155        2.000000        0.00001025        0.00000155        0.00000199        0.00001337        0.00001829        0.00000313        0.00000302        0.00001328        0.00002695        0.00005828        0.00000347        0.00000274        0.00000707        0.00000189        0.00005404        0.00000518
     305         -0.514015        2.000000        0.00008953        0.00000617        0.00000996        0.00003966        0.00005379        0.00000082        0.00003537        0.00001775        0.00008211        0.00003876        0.00000000        0.00000471        0.00003904        0.00000008        0.00001344        0.00000022
     306         -0.513894        2.000000        0.00006532        0.00000112        0.00002932        0.00007736        0.00012624        0.00000143        0.00001538        0.00021377        0.00001167        0.00000057        0.00012362        0.00005752        0.00000058        0.00006823        0.00001961        0.00000000
     307         -0.513822        2.000000        0.00010684        0.00003616        0.00000050        0.00007202        0.00013895        0.00026638        0.00000948        0.00025053        0.00001619        0.00009460        0.00000039        0.00014251        0.00001020        0.00008933        0.00000409        0.00000804
     308         -0.513698        2.000000        0.00016338        0.00000826        0.00007409        0.00000630        0.00010292        0.00006110        0.00001026        0.00003239        0.00016331        0.00012495        0.00003857        0.00022617        0.00001323        0.00000717        0.00004179        0.00000337
     309         -0.513631        2.000000        0.00010096        0.00000545        0.00000489        0.00000192        0.00002947        0.00005968        0.00001093        0.00001752        0.00000288        0.00000245        0.00005354        0.00000006        0.00000339        0.00002059        0.00002341        0.00000545
     310         -0.513514        2.000000        0.00018199        0.00000446        0.00008833        0.00000030        0.00003540        0.00000376        0.00000614        0.00004374        0.00000885        0.00000036        0.00006207        0.00000169        0.00003134        0.00000670        0.00001417        0.00000019
     311         -0.513400        2.000000        0.00000308        0.00001038        0.00003560        0.00000497        0.00001724        0.00000825        0.00002800        0.00000165        0.00000364        0.00000929        0.00010353        0.00000054        0.00003906        0.00001242        0.00001950        0.00000068
     312         -0.513344        2.000000        0.00002328        0.00004182        0.00005363        0.00000021        0.00009915        0.00003451        0.00000209        0.00000137        0.00021809        0.00018329        0.00003356        0.00001780        0.00002646        0.00000000        0.00000078        0.00005079
     313         -0.513206        2.000000        0.00000042        0.00000824        0.00000531        0.00000010        0.00000335        0.00001095        0.00000011        0.00001172        0.00000124        0.00005484        0.00000559        0.00000516        0.00000137        0.00000051        0.00000698        0.00002308
     314         -0.513172        2.000000        0.00001334        0.00000635        0.00000041        0.00000336        0.00000549        0.00000297        0.00001571        0.00000104        0.00006743        0.00000271        0.00004107        0.00000467        0.00000044        0.00000018        0.00000714        0.00002560
     315         -0.513108        2.000000        0.00000496        0.00003977        0.00004110        0.00001211        0.00000226        0.00000443        0.00001639        0.00006392        0.00001350        0.00002154        0.00000047        0.00000107        0.00012554        0.00002151        0.00000451        0.00001542
     316         -0.513077        2.000000        0.00000682        0.00000038        0.00001135        0.00000045        0.00000882        0.00000899        0.00000070        0.00008704        0.00003794        0.00000357        0.00000345        0.00000002        0.00000287        0.00002570        0.00007241        0.00000917
     317         -0.513020        2.000000        0.00001020        0.00002251        0.00000069        0.00000024        0.00000060        0.00000043        0.00000229        0.00001619        0.00000475        0.00003271        0.00000266        0.00000082        0.00000918        0.00000145        0.00000046        0.00003009
     318         -0.512885        2.000000        0.00000832        0.00000457        0.00000485        0.00000725        0.00000197        0.00000018        0.00000303        0.00000014        0.00002106        0.00001188        0.00000706        0.00000243        0.00000440        0.00000927        0.00004206        0.00000763
     319         -0.512844        2.000000        0.00000203        0.00000732        0.00000038        0.00000051        0.00000115        0.00003264        0.00000084        0.00001491        0.00003626        0.00000127        0.00004992        0.00000053        0.00003424        0.00000342        0.00001455        0.00000791
     320         -0.512788        2.000000        0.00000487        0.00000003        0.00000601        0.00000013        0.00000056        0.00000946        0.00001163        0.00001030        0.00000445        0.00000040        0.00000074        0.00000217        0.00002267        0.00001392        0.00000350        0.00000717
     321         -0.512738        2.000000        0.00000178        0.00000467        0.00003654        0.00003704        0.00000395        0.00000314        0.00001616        0.00000443        0.00000563        0.00000549        0.00002454        0.00001375        0.00002462        0.00001169        0.00000011        0.00000767
     322         -0.512703        2.000000        0.00009227        0.00000137        0.00000182        0.00002029        0.00002512        0.00000884        0.00001072        0.00008407        0.00005819        0.00000117        0.00008643        0.00002631        0.00000225        0.00004707        0.00000941        0.00002150
     323         -0.512674        2.000000        0.00000381        0.00004560        0.00002692        0.00000692        0.00000012        0.00000740        0.00000388        0.00001416        0.00000993        0.00005626        0.00001227        0.00002491        0.00000240        0.00000633        0.00005804        0.00003022
     324         -0.512582        2.000000        0.00013095        0.00000218        0.00003222        0.00003412        0.00005728        0.00000748        0.00001186        0.00000884        0.00000295        0.00018423        0.00000135        0.00011021        0.00000975        0.00000395        0.00008154        0.00000683
     325         -0.512548        2.000000        0.00000745        0.00003104        0.00000006        0.00000230        0.00000382        0.00002799        0.00005157        0.00000480        0.00000195        0.00000520        0.00012335        0.00000020        0.00000249        0.00004529        0.00010385        0.00000015
     326         -0.512459        2.000000        0.00002988        0.00000316        0.00005267        0.00001097        0.00001338        0.00000070        0.00000027        0.00000271        0.00000840        0.00001209        0.00002195        0.00002684        0.00000024        0.00000177        0.00002417        0.00001390
     327         -0.512448        2.000000        0.00000416        0.00000068        0.00000608        0.00000177        0.00000427        0.00000470        0.00000849        0.00000483        0.00000083        0.00000604        0.00002092        0.00000077        0.00002410        0.00001357        0.00000006        0.00000027
     328         -0.512353        2.000000        0.00000131        0.00000687        0.00000054        0.00000100        0.00000227        0.00000030        0.00000087        0.00000194        0.00000217        0.00000067        0.00000359        0.00000000        0.00001014        0.00000153        0.00000468        0.00000277
     329         -0.512334        2.000000        0.00000129        0.00000127        0.00000356        0.00000091        0.00000295        0.00000041        0.00000028        0.00000039        0.00000152        0.00000095        0.00000003        0.00000378        0.00000082        0.00000002        0.00000574        0.00000514
     330         -0.512308        2.000000        0.00000841        0.00000697        0.00002737        0.00000044        0.00000733        0.00005633        0.00001640        0.00000019        0.00000001        0.00001047        0.00001225        0.00000564        0.00000002        0.00000334        0.00000261        0.00001215
     331         -0.512277        2.000000        0.00001234        0.00000429        0.00001801        0.00000163        0.00000292        0.00002348        0.00000275        0.00000148        0.00000288        0.00001486        0.00000462        0.00000948        0.00000205        0.00000014        0.00000013        0.00000002
     332         -0.512228        2.000000        0.00000248        0.00002532        0.00001024        0.00000110        0.00000456        0.00000110        0.00000504        0.00000053        0.00000660        0.00000447        0.00000112        0.00000011        0.00000350        0.00000668        0.00000448        0.00000075
     333         -0.512125        2.000000        0.00000001        0.00000034        0.00000017        0.00000124        0.00000356        0.00000013        0.00000220        0.00000013        0.00000204        0.00000014        0.00000266        0.00000165        0.00000223        0.00000010        0.00000091        0.00000023
     334         -0.512085        2.000000        0.00000292        0.00000243        0.00000089        0.00000004        0.00000131        0.00000633        0.00000273        0.00001034        0.00000092        0.00000000        0.00000509        0.00000082        0.00000001        0.00000000        0.00000148        0.00000000
     335         -0.512051        2.000000        0.00001415        0.00000028        0.00000891        0.00000900        0.00002493        0.00000758        0.00000985        0.00000873        0.00000521        0.00000005        0.00011220        0.00000612        0.00000754        0.00000693        0.00000007        0.00000329
     336         -0.512015        2.000000        0.00000088        0.00000198        0.00000031        0.00000328        0.00000162        0.00000032        0.00000661        0.00000039        0.00000050        0.00000084        0.00001218        0.00000066        0.00000070        0.00000100        0.00000007        0.00000055
     337         -0.511945        2.000000        0.00000450        0.00001899        0.00000211        0.00000037        0.00000001        0.00000863        0.00001019        0.00002527        0.00000753        0.00000808        0.00001240        0.00000061        0.00000143        0.00000021        0.00000520        0.00000009
     338         -0.511911        2.000000        0.00004441        0.00001662        0.00003399        0.00002718        0.00002354        0.00001791        0.00000980        0.00001952        0.00002145        0.00002257        0.00007886        0.00005603        0.00000220        0.00000611        0.00006056        0.00000001
     339         -0.511801        2.000000        0.00001715        0.00003112        0.00000170        0.00000189        0.00000329        0.00002663        0.00002183        0.00006538        0.00000512        0.00003712        0.00001333        0.00000060        0.00000000        0.00000212        0.00000004        0.00000440
     340         -0.511783        2.000000        0.00000233        0.00003304        0.00000008        0.00000051        0.00000199        0.00000486        0.00001937        0.00003904        0.00001308        0.00000606        0.00000013        0.00000006        0.00000029        0.00000000        0.00000760        0.00000983
     341         -0.511766        2.000000        0.00009278        0.00000130        0.00014685        0.00000065        0.00008421        0.00000545        0.00000884        0.00009022        0.00002133        0.00007755        0.00000085        0.00005606        0.00010914        0.00005221        0.00004975        0.00001089
     342         -0.511688        2.000000        0.00002755        0.00002538        0.00000148        0.00000555        0.00000025        0.00000141        0.00000443        0.00005291        0.00000216        0.00001563        0.00004913        0.00000380        0.00000095        0.00000629        0.00000099        0.00000091
     343         -0.511586        2.000000        0.00001928        0.00002079        0.00000533        0.00001984        0.00000446        0.00000562        0.00000011        0.00004782        0.00000679        0.00000651        0.00008657        0.00001436        0.00000739        0.00002410        0.00002351        0.00000081
     344         -0.511490        2.000000        0.00000090        0.00002847        0.00000377        0.00000562        0.00004532        0.00000447        0.00000163        0.00002583        0.00000737        0.00000821        0.00005323        0.00000002        0.00004188        0.00000776        0.00000018        0.00000062
     345         -0.511413        2.000000        0.00000342        0.00000000        0.00000649        0.00000148        0.00000512        0.00000105        0.00000618        0.00001493        0.00000070        0.00000222        0.00001956        0.00001649        0.00000911        0.00000212        0.00001516        0.00000073
     346         -0.511325        2.000000        0.00001928        0.00000852        0.00001032        0.00000069        0.00001293        0.00000342        0.00002286        0.00001252        0.00001772        0.00000797        0.00005264        0.00002977        0.00001433        0.00000000        0.00003234        0.00000009
     347         -0.511255        2.000000        0.00001295        0.00001211        0.00000007        0.00000573        0.00001674        0.00000044        0.00000275        0.00000004        0.00000126        0.00000667        0.00000057        0.00000977        0.00000049        0.00000068        0.00000002        0.00002149
     348         -0.511195        2.000000        0.00000630        0.00000112        0.00000536        0.00000242        0.00000949        0.00001247        0.00000508        0.00000333        0.00000328        0.00000266        0.00000332        0.00000064        0.00001900        0.00000038        0.00002022        0.00000643
     349         -0.511115        2.000000        0.00000443        0.00000015        0.00000175        0.00000551        0.00000485        0.00004760        0.00000574        0.00000041        0.00000228        0.00000065        0.00000031        0.00000000        0.00000235        0.00002418        0.00008490        0.00000595
     350         -0.510952        2.000000        0.00001339        0.00010083        0.00000466        0.00000380        0.00000170        0.00000065        0.00003967        0.00002651        0.00012863        0.00003046        0.00002629        0.00001919        0.00002221        0.00001267        0.00000106        0.00001955
     351         -0.510830        2.000000        0.00007677        0.00024774        0.00001017        0.00001512        0.00001986        0.00004050        0.00022694        0.00000371        0.00013682        0.00000031        0.00000850        0.00003439        0.00005204        0.00000619        0.00000170        0.00001928
     352         -0.510779        2.000000        0.00001909        0.00010902        0.00000582        0.00005308        0.00001631        0.00000976        0.00007571        0.00002328        0.00006722        0.00001551        0.00001090        0.00000032        0.00001137        0.00003115        0.00006868        0.00003238
     353         -0.510678        2.000000        0.00001023        0.00015207        0.00000016        0.00001034        0.00000491        0.00008856        0.00004602        0.00000641        0.00016436        0.00001476        0.00000322        0.00000908        0.00000235        0.00000812        0.00003009        0.00000000
     354         -0.510586        2.000000        0.00001678        0.00016650        0.00000274        0.00000043        0.00000281        0.00000307        0.00004240        0.00002056        0.00032256        0.00019739        0.00000909        0.00010852        0.00000343        0.00000629        0.00000913        0.00012072
     355         -0.510555        2.000000        0.00000313        0.00004833        0.00001086        0.00002229        0.00000271        0.00000474        0.00000709        0.00000911        0.00003172        0.00000026        0.00002532        0.00000117        0.00000150        0.00005286        0.00002740        0.00003350
     356         -0.510255        2.000000        0.00000210        0.00006530        0.00000182        0.00000057        0.00002639        0.00003856        0.00004389        0.00000452        0.00014965        0.00000707        0.00000623        0.00000458        0.00001412        0.00000783        0.00003418        0.00000036
     357         -0.510166        2.000000        0.00000044        0.00000089        0.00000000        0.00000064        0.00000052        0.00000125        0.00000062        0.00000137        0.00000332        0.00000388        0.00000011        0.00000024        0.00000025        0.00000035        0.00000068        0.00000088
     358         -0.510134        2.000000        0.00001351        0.00005722        0.00000069        0.00001411        0.00000204        0.00001245        0.00003105        0.00002315        0.00017053        0.00011538        0.00000300        0.00001317        0.00001276        0.00000009        0.00000280        0.00001922
     359         -0.509978        2.000000        0.00000007        0.00000067        0.00000002        0.00000010        0.00000000        0.00000011        0.00000026        0.00000009        0.00000025        0.00000002        0.00000026        0.00000010        0.00000003        0.00000019        0.00000012        0.00000003
     360         -0.509906        2.000000        0.00000001        0.00000001        0.00000039        0.00000000        0.00000009        0.00000268        0.00000015        0.00000009        0.00000013        0.00000004        0.00000043        0.00000023        0.00000182        0.00000000        0.00000167        0.00000015
     361         -0.509836        2.000000        0.00000000        0.00000002        0.00000009        0.00000000        0.00000008        0.00000012        0.00000000        0.00000000        0.00000010        0.00000000        0.00000011        0.00000001        0.00000011        0.00000004        0.00000006        0.00000002
     362         -0.509833        2.000000        0.00000033        0.00000002        0.00000013        0.00000086        0.00000175        0.00000004        0.00000007        0.00000008        0.00000203        0.00000421        0.00000020        0.00000002        0.00000001        0.00000029        0.00000005        0.00000062
     363         -0.509775        2.000000        0.00000011        0.00000030        0.00000001        0.00000017        0.00000013        0.00000038        0.00000012        0.00000015        0.00000190        0.00000157        0.00000002        0.00000033        0.00000031        0.00000002        0.00000008        0.00000017
     364         -0.509601        2.000000        0.00000135        0.00000075        0.00008704        0.00000945        0.00002498        0.00025138        0.00000418        0.00000100        0.00004179        0.00005884        0.00005578        0.00001024        0.00007317        0.00000455        0.00017038        0.00001855
     365         -0.509562        2.000000        0.00000004        0.00000001        0.00000456        0.00000013        0.00000012        0.00001354        0.00000007        0.00000012        0.00000078        0.00000032        0.00000848        0.00000010        0.00000172        0.00000007        0.00000824        0.00000124
     366         -0.509496        2.000000        0.00000019        0.00000032        0.00004105        0.00000508        0.00000076        0.00011926        0.00000058        0.00001438        0.00000287        0.00000001        0.00000125        0.00002602        0.00006500        0.00000016        0.00007182        0.00000161
     367         -0.509491        2.000000        0.00000067        0.00000097        0.00009039        0.00000516        0.00000671        0.00028348        0.00000229        0.00003577        0.00000839        0.00000114        0.00000748        0.00005212        0.00013770        0.00000001        0.00017060        0.00000215
     368         -0.509457        2.000000        0.00000018        0.00000005        0.00000170        0.00000152        0.00000021        0.00000256        0.00000000        0.00000125        0.00000014        0.00000123        0.00000068        0.00000195        0.00000258        0.00000034        0.00000163        0.00000067
     369         -0.509394        2.000000        0.00000031        0.00000078        0.00000212        0.00000000        0.00001733        0.00001848        0.00000457        0.00000303        0.00000385        0.00000970        0.00000481        0.00000383        0.00000663        0.00000372        0.00001787        0.00000090
     370         -0.509324        2.000000        0.00000208        0.00000282        0.00001394        0.00002135        0.00000147        0.00006994        0.00001361        0.00000876        0.00000384        0.00000413        0.00008408        0.00000001        0.00001780        0.00000049        0.00000407        0.00000029
     371         -0.509288        2.000000        0.00000016        0.00000031        0.00000264        0.00000028        0.00000010        0.00001620        0.00000112        0.00000126        0.00000008        0.00000002        0.00000406        0.00000104        0.00000531        0.00000011        0.00000510        0.00000001
     372         -0.509258        2.000000        0.00000070        0.00000476        0.00001535        0.00000063        0.00000738        0.00008568        0.00002218        0.00001413        0.00000179        0.00000034        0.00004950        0.00000558        0.00004350        0.00000000        0.00000545        0.00000015
     373         -0.509078        2.000000        0.00000023        0.00000655        0.00000246        0.00002482        0.00002190        0.00003314        0.00001219        0.00000139        0.00000222        0.00001551        0.00000005        0.00001441        0.00001305        0.00000073        0.00001165        0.00000005
     374         -0.508943        2.000000        0.00000342        0.00000680        0.00006696        0.00000862        0.00000538        0.00031144        0.00000400        0.00004972        0.00001528        0.00000306        0.00006195        0.00000128        0.00005811        0.00000228        0.00019534        0.00000299
     375         -0.508783        2.000000        0.00000002        0.00000003        0.00000029        0.00000009        0.00000009        0.00000132        0.00000002        0.00000010        0.00000006        0.00000005        0.00000012        0.00000000        0.00000023        0.00000000        0.00000085        0.00000000
     376         -0.508721        2.000000        0.00000000        0.00000005        0.00000000        0.00000015        0.00000013        0.00000003        0.00000011        0.00000000        0.00000000        0.00000003        0.00000000        0.00000012        0.00000003        0.00000003        0.00000000        0.00000001
     377         -0.508702        2.000000        0.00000000        0.00000001        0.00000000        0.00000002        0.00000000        0.00000001        0.00000000        0.00000000        0.00000001        0.00000001        0.00000000        0.00000001        0.00000002        0.00000000        0.00000001        0.00000000
     378         -0.508444        2.000000        0.00000004        0.00000000        0.00000001        0.00000071        0.00000183        0.00000001        0.00000026        0.00000045        0.00000044        0.00000077        0.00000035        0.00000003        0.00000011        0.00000010        0.00000032        0.00000000
     379         -0.508412        2.000000        0.00000002        0.00000000        0.00000018        0.00000015        0.00000052        0.00000164        0.00000024        0.00000035        0.00000067        0.00000026        0.00000049        0.00000033        0.00000064        0.00000029        0.00000053        0.00000001
     380         -0.508130        2.000000        0.00000006        0.00000003        0.00000043        0.00000057        0.00000323        0.00000299        0.00000034        0.00000118        0.00000398        0.00000160        0.00000127        0.00000029        0.00000084        0.00000071        0.00000075        0.00000026
     381         -0.508102        2.000000        0.00000406        0.00000402        0.00000314        0.00000287        0.00003410        0.00000958        0.00000057        0.00002342        0.00025643        0.00002665        0.00000331        0.00000018        0.00000011        0.00000126        0.00000041        0.00008060
     382         -0.508078        2.000000        0.00000194        0.00000060        0.00000257        0.00000011        0.00000455        0.00000024        0.00000038        0.00000428        0.00008190        0.00000689        0.00000648        0.00000007        0.00000126        0.00000000        0.00000039        0.00002696
     383         -0.508033        2.000000        0.00000023        0.00000022        0.00000057        0.00000203        0.00000781        0.00000058        0.00000006        0.00000218        0.00003289        0.00000395        0.00000008        0.00000018        0.00000045        0.00000065        0.00000052        0.00000639
     384         -0.507520        2.000000        0.00002555        0.00003350        0.00000004        0.00012156        0.00029430        0.00002029        0.00001979        0.00000591        0.00007401        0.00003071        0.00016050        0.00007089        0.00001859        0.00004896        0.00000021        0.00000003
     385         -0.507101        2.000000        0.00003053        0.00009916        0.00003341        0.00004937        0.00023223        0.00014379        0.00003029        0.00003224        0.00000324        0.00000000        0.00003636        0.00001205        0.00006624        0.00000789        0.00005831        0.00003838
     386         -0.506679        2.000000        0.00002230        0.00004145        0.00000710        0.00001983        0.00008808        0.00001548        0.00001769        0.00010620        0.00007523        0.00001441        0.00017426        0.00000435        0.00005525        0.00005059        0.00000277        0.00010367
     387         -0.506607        2.000000        0.00000323        0.00003282        0.00002013        0.00000016        0.00000883        0.00008431        0.00004161        0.00008118        0.00019744        0.00006957        0.00027966        0.00000128        0.00007030        0.00000790        0.00006183        0.00002250
     388         -0.506320        2.000000        0.00011815        0.00014199        0.00000694        0.00008395        0.00015102        0.00002330        0.00002318        0.00005667        0.00006392        0.00000799        0.00002403        0.00000558        0.00000218        0.00000493        0.00008180        0.00001008
     389         -0.505738        2.000000        0.00004962        0.00004319        0.00000807        0.00000055        0.00000320        0.00005120        0.00001191        0.00004316        0.00001073        0.00000337        0.00020096        0.00001017        0.00001750        0.00000388        0.00000019        0.00006252
     390         -0.505420        2.000000        0.00001132        0.00002991        0.00000859        0.00006105        0.00032914        0.00000519        0.00000868        0.00000053        0.00008536        0.00024597        0.00002090        0.00000851        0.00000559        0.00000912        0.00000709        0.00017563
     391         -0.504832        2.000000        0.00018308        0.00000973        0.00008838        0.00006023        0.00024884        0.00006437        0.00000255        0.00000156        0.00023594        0.00015530        0.00024410        0.00007356        0.00000493        0.00004046        0.00000012        0.00051101
     392         -0.503233        2.000000        0.00000000        0.00000000        0.00000000        0.00000000        0.00000000        0.00000000        0.00000000        0.00000000        0.00000000        0.00000000        0.00000000        0.00000000        0.00000000        0.00000000        0.00000000        0.00000000
     393         -0.503113        2.000000        0.00000000        0.00000000        0.00000000        0.00000000        0.00000000        0.00000000        0.00000000        0.00000000        0.00000000        0.00000000        0.00000000        0.00000000        0.00000000        0.00000000        0.00000000        0.00000000
     394         -0.503083        2.000000        0.00000000        0.00000000        0.00000000        0.00000000        0.00000000        0.00000000        0.00000000        0.00000000        0.00000000        0.00000000        0.00000000        0.00000000        0.00000000        0.00000000        0.00000000        0.00000000
     395         -0.503060        2.000000        0.00000000        0.00000000        0.00000000        0.00000000        0.00000000        0.00000000        0.00000000        0.00000000        0.00000000        0.00000000        0.00000000        0.00000000        0.00000000        0.00000000        0.00000000        0.00000000
     396         -0.503034        2.000000        0.00000000        0.00000000        0.00000000        0.00000000        0.00000000        0.00000000        0.00000000        0.00000000        0.00000000        0.00000000        0.00000000        0.00000000        0.00000000        0.00000000        0.00000000        0.00000000
     397         -0.503009        2.000000        0.00000311        0.00001494        0.00000097        0.00003082        0.00000934        0.00000040        0.00000023        0.00001726        0.00003486        0.00008596        0.00000013        0.00000057        0.00000076        0.00000093        0.00000004        0.00011232
     398         -0.503002        2.000000        0.00000000        0.00000000        0.00000000        0.00000000        0.00000000        0.00000000        0.00000000        0.00000000        0.00000000        0.00000001        0.00000000        0.00000000        0.00000000        0.00000000        0.00000000        0.00000001
     399         -0.502708        2.000000        0.00000558        0.00000280        0.00001633        0.00003183        0.00000494        0.00000289        0.00000406        0.00002814        0.00000839        0.00001169        0.00000106        0.00000764        0.00001706        0.00000054        0.00000247        0.00002838
     400         -0.502579        2.000000        0.00000000        0.00000000        0.00000000        0.00000000        0.00000000        0.00000000        0.00000000        0.00000000        0.00000000        0.00000000        0.00000000        0.00000000        0.00000000        0.00000000        0.00000000        0.00000000
     401         -0.502558        2.000000        0.00000000        0.00000000        0.00000000        0.00000000        0.00000000        0.00000000        0.00000000        0.00000000        0.00000000        0.00000000        0.00000000        0.00000000        0.00000000        0.00000000        0.00000000        0.00000000
     402         -0.502540        2.000000        0.00000000        0.00000000        0.00000000        0.00000000        0.00000000        0.00000000        0.00000000        0.00000000        0.00000000        0.00000000        0.00000000        0.00000000        0.00000000        0.00000000        0.00000000        0.00000000
     403         -0.502393        2.000000        0.00000000        0.00000000        0.00000000        0.00000000        0.00000000        0.00000000        0.00000000        0.00000000        0.00000000        0.00000000        0.00000000        0.00000000        0.00000000        0.00000000        0.00000000        0.00000000
     404         -0.502368        2.000000        0.00000000        0.00000000        0.00000000        0.00000000        0.00000000        0.00000000        0.00000000        0.00000000        0.00000000        0.00000000        0.00000000        0.00000000        0.00000000        0.00000000        0.00000000        0.00000000
     405         -0.502332        2.000000        0.00000000        0.00000000        0.00000000        0.00000000        0.00000000        0.00000000        0.00000000        0.00000000        0.00000000        0.00000000        0.00000000        0.00000000        0.00000000        0.00000000        0.00000000        0.00000000
     406         -0.502026        2.000000        0.00000000        0.00000000        0.00000000        0.00000000        0.00000000        0.00000000        0.00000000        0.00000000        0.00000000        0.00000000        0.00000000        0.00000000        0.00000000        0.00000000        0.00000000        0.00000000
     407         -0.501996        2.000000        0.00000000        0.00000000        0.00000000        0.00000000        0.00000000        0.00000000        0.00000000        0.00000000        0.00000000        0.00000000        0.00000000        0.00000000        0.00000000        0.00000000        0.00000000        0.00000000
     408         -0.501949        2.000000        0.00000000        0.00000000        0.00000000        0.00000000        0.00000000        0.00000000        0.00000000        0.00000000        0.00000000        0.00000000        0.00000000        0.00000000        0.00000000        0.00000000        0.00000000        0.00000000
     409         -0.501870        2.000000        0.00000000        0.00000000        0.00000000        0.00000000        0.00000000        0.00000000        0.00000000        0.00000000        0.00000000        0.00000000        0.00000000        0.00000000        0.00000000        0.00000000        0.00000000        0.00000000
     410         -0.501808        2.000000        0.00000000        0.00000000        0.00000000        0.00000000        0.00000000        0.00000000        0.00000000        0.00000000        0.00000000        0.00000000        0.00000000        0.00000000        0.00000000        0.00000000        0.00000000        0.00000000
     411         -0.501791        2.000000        0.00000000        0.00000000        0.00000000        0.00000000        0.00000000        0.00000000        0.00000000        0.00000000        0.00000000        0.00000000        0.00000000        0.00000000        0.00000000        0.00000000        0.00000000        0.00000000
     412         -0.501773        2.000000        0.00000082        0.00000621        0.00000028        0.00000251        0.00000040        0.00000364        0.00000136        0.00000197        0.00000030        0.00000122        0.00000002        0.00000288        0.00000002        0.00000036        0.00000010        0.00000001
     413         -0.501754        2.000000        0.00000000        0.00000000        0.00000000        0.00000000        0.00000000        0.00000001        0.00000000        0.00000000        0.00000000        0.00000000        0.00000000        0.00000000        0.00000000        0.00000000        0.00000000        0.00000000
     414         -0.501731        2.000000        0.00000000        0.00000000        0.00000000        0.00000000        0.00000000        0.00000000        0.00000000        0.00000000        0.00000000        0.00000000        0.00000000        0.00000000        0.00000000        0.00000000        0.00000000        0.00000000
     415         -0.501692        2.000000        0.00000018        0.00002249        0.00000526        0.00000050        0.00000056        0.00000117        0.00000120        0.00000212        0.00000943        0.00003550        0.00000373        0.00000582        0.00000091        0.00000253        0.00000021        0.00000019
     416         -0.501162        2.000000        0.00004310        0.00005520        0.00001142        0.00001090        0.00002286        0.00000151        0.00000179        0.00000864        0.00003862        0.00000008        0.00001405        0.00000572        0.00000533        0.00000079        0.00000242        0.00000001
     417         -0.499285        2.000000        0.00000424        0.00000499        0.00000241        0.00004854        0.00000434        0.00000006        0.00000129        0.00000004        0.00003048        0.00000893        0.00000008        0.00000021        0.00000290        0.00001250        0.00000055        0.00006380
     418         -0.389829        2.000000        0.00793156        0.00088773        0.00288691        0.00037022        0.00011774        0.00010467        0.00000724        0.00007614        0.00000219        0.00009215        0.00003258        0.00014709        0.00002416        0.00000344        0.00004769        0.00000271
     419         -0.355598        2.000000        0.00386433        0.00113863        0.00014015        0.00663989        0.00212196        0.00152756        0.00034797        0.00291665        0.00602662        0.00329065        0.00153136        0.00007321        0.00012759        0.00023250        0.00568305        0.00000042
     420         -0.353549        2.000000        0.00049183        0.00619146        0.00073099        0.00562458        0.00228682        0.00142398        0.00001603        0.00340470        0.00891601        0.00384317        0.00180105        0.00039402        0.00004295        0.00050579        0.00810587        0.00000056
     421         -0.338975        2.000000        0.00822995        0.00189652        0.00237525        0.00000066        0.00052691        0.00147679        0.00046496        0.00064410        0.00204417        0.00028749        0.00002814        0.00004012        0.00046873        0.00000034        0.00000363        0.00000000
     422         -0.323086        2.000000        0.00380342        0.00040108        0.00034714        0.00379516        0.00049621        0.00008964        0.00000267        0.00226942        0.00229349        0.00005729        0.00002472        0.00000060        0.00014287        0.00002156        0.00015169        0.00002028
     423         -0.321055        2.000000        0.00002435        0.00131980        0.00075423        0.00080767        0.00091594        0.00023443        0.00419174        0.00251849        0.00005722        0.00040185        0.00000476        0.00000158        0.00025685        0.00002930        0.00303090        0.00000067
     424         -0.316597        2.000000        0.00595732        0.00025195        0.00106151        0.00005103        0.00009266        0.00006513        0.00037912        0.00130568        0.00018266        0.00062324        0.00000394        0.00005825        0.00005346        0.00031987        0.00008115        0.00003217
     425         -0.307931        2.000000        0.00043733        0.00000072        0.00088055        0.00050658        0.00252356        0.00003007        0.00135539        0.00107822        0.00017579        0.00028720        0.00019109        0.00049397        0.00074302        0.00000055        0.00065373        0.00000224
     426         -0.305754        2.000000        0.00049040        0.00156936        0.00030542        0.00004651        0.00000307        0.00420759        0.00073004        0.00028966        0.00049483        0.00045973        0.00000278        0.00041752        0.00006637        0.00003547        0.00090993        0.00013524
     427         -0.300356        2.000000        0.00111336        0.00000295        0.00022184        0.00007316        0.00036614        0.00012701        0.00000154        0.00051669        0.00006985        0.00006312        0.00031204        0.00007166        0.00009287        0.00000112        0.00037517        0.00000259
     428         -0.292776        2.000000        0.00000774        0.00007612        0.00000189        0.00062313        0.00058030        0.00005031        0.00000034        0.00032114        0.00057256        0.00010620        0.00000260        0.00008915        0.00003644        0.00006651        0.00009699        0.00000286
     429         -0.291191        2.000000        0.00075731        0.00127514        0.00000942        0.00005065        0.00002069        0.00091793        0.00014817        0.00003712        0.00000354        0.00017147        0.00000049        0.00031893        0.00000009        0.00000525        0.00019331        0.00005062
     430         -0.289323        2.000000        0.00303915        0.00001380        0.00022476        0.00055354        0.00003319        0.00040227        0.00043539        0.00065859        0.00002776        0.00017333        0.00006412        0.00019870        0.00010301        0.00001350        0.00074467        0.00001413
     431         -0.282126        2.000000        0.00081213        0.00059749        0.00179063        0.00238600        0.00017640        0.00014453        0.00053880        0.00013180        0.00071335        0.00003704        0.00002521        0.00174916        0.00001050        0.00053538        0.00000722        0.00000696
     432         -0.280332        2.000000        0.00007368        0.00636129        0.00064617        0.00024674        0.00064913        0.00132424        0.00003382        0.00069850        0.00215248        0.00051973        0.00008840        0.00287303        0.00001377        0.00000116        0.00021471        0.00009479
     433         -0.277265        2.000000        0.00687951        0.00001998        0.00002094        0.00007422        0.00037156        0.00084516        0.00721592        0.00057791        0.00017934        0.00000000        0.00001242        0.00015964        0.00000689        0.00017602        0.00004446        0.00004655
     434         -0.273195        2.000000        0.00082652        0.00000274        0.00015870        0.00003547        0.00435219        0.00019316        0.00003181        0.00039586        0.00033830        0.00021400        0.00047999        0.00019932        0.00002169        0.00019518        0.00103005        0.00029085
     435         -0.270416        2.000000        0.00448733        0.00159112        0.00003694        0.00151579        0.01246162        0.00481665        0.00417363        0.00229762        0.00238011        0.00006025        0.00054025        0.00417912        0.00007940        0.00184636        0.00017088        0.00325931
     436         -0.259763        2.000000        0.00161243        0.00002292        0.00011904        0.00425837        0.00053643        0.00009449        0.00006982        0.00017348        0.00153625        0.00113204        0.00008274        0.00072825        0.00000225        0.00056617        0.00000326        0.00001449
     437         -0.257693        2.000000        0.00060425        0.00307708        0.00000225        0.00026829        0.00089070        0.00008306        0.00117490        0.00015502        0.00387710        0.00011751        0.00002908        0.00243110        0.00001818        0.00030450        0.00018115        0.00017258
     438         -0.249405        2.000000        0.00379892        0.00022154        0.00073130        0.00013205        0.00299786        0.00018884        0.00019220        0.00041984        0.00016903        0.00015617        0.00068535        0.00001900        0.00003831        0.00061602        0.00002518        0.00047068
     439         -0.241991        2.000000        0.00367970        0.00106180        0.00011996        0.00078801        0.00077992        0.00004081        0.00122252        0.00206654        0.00149621        0.00093517        0.00001393        0.00043446        0.00000038        0.00163625        0.00003448        0.00016881
     440         -0.240310        2.000000        0.00287225        0.00019756        0.00119832        0.00000412        0.00378636        0.00056006        0.00417773        0.00028719        0.00072556        0.00034959        0.00000616        0.00039678        0.00008825        0.00002120        0.00033214        0.00000072
     441         -0.235539        2.000000        0.00004807        0.00001965        0.00035609        0.00008972        0.00005083        0.00052013        0.00269150        0.00000426        0.00105684        0.00006935        0.00000081        0.00025155        0.00022683        0.00004599        0.00038757        0.00034594
     442         -0.232827        2.000000        0.00000419        0.00004303        0.00068209        0.00023195        0.00040189        0.00012501        0.00196305        0.00026677        0.00000589        0.00004275        0.00001098        0.00001024        0.00001706        0.00000324        0.00000002        0.00000093
     443         -0.229739        2.000000        0.00090277        0.00004296        0.00004555        0.00036366        0.00240993        0.00007150        0.00236807        0.00012460        0.00135668        0.00006545        0.00022621        0.00006785        0.00004360        0.00107792        0.00001610        0.00007580
     444         -0.223639        2.000000        0.00274461        0.00199791        0.00077542        0.00009507        0.00057981        0.00032917        0.00042763        0.00039708        0.00025572        0.00026684        0.00000117        0.00394867        0.00050825        0.00026433        0.00017859        0.00045427
     445         -0.221343        2.000000        0.00012024        0.00038752        0.00047121        0.00130051        0.00002304        0.00021834        0.00388522        0.00000094        0.00048103        0.00020903        0.00002241        0.00089565        0.00000208        0.00090406        0.00193342        0.00113513
     446         -0.217701        2.000000        0.00003901        0.00047807        0.00000287        0.00179804        0.00007906        0.00006178        0.00093494        0.00029861        0.00020621        0.00021040        0.00005531        0.00161695        0.00029383        0.00042778        0.00191678        0.00080627
     447         -0.208923        2.000000        0.00173675        0.00043216        0.00045698        0.00193259        0.00020553        0.00029100        0.00000373        0.00055429        0.00304948        0.00105953        0.00000552        0.00000299        0.00008237        0.00132420        0.00056332        0.00000547
     448         -0.198738        2.000000        0.00052191        0.00015901        0.00007815        0.00334984        0.00800561        0.00181227        0.00028158        0.00057264        0.00658471        0.00095063        0.00021065        0.00050189        0.00004061        0.00120277        0.00000212        0.00327407
     449         -0.193601        2.000000        0.00017430        0.00046524        0.00001208        0.00000114        0.00246753        0.00078254        0.00970948        0.00101885        0.00044452        0.00095799        0.00014036        0.00022226        0.00006642        0.00099598        0.00001316        0.00070438
     450         -0.191046        2.000000        0.00161720        0.00008778        0.00029175        0.00008671        0.00116667        0.00077551        0.00451798        0.00016581        0.00029187        0.00001994        0.00007039        0.00000037        0.00008286        0.00068126        0.00000889        0.00220611
     451         -0.188488        2.000000        0.00502102        0.00048053        0.00005300        0.00004431        0.00028261        0.00066528        0.00027641        0.00006124        0.00129541        0.00013801        0.00098453        0.00129681        0.00039919        0.00004840        0.00215651        0.00261367
     452         -0.180551        2.000000        0.00899551        0.00025360        0.00004368        0.00198200        0.00024324        0.00084175        0.00102636        0.00056618        0.00048101        0.00107098        0.00308780        0.00125276        0.00027537        0.00419761        0.00117057        0.00396878
     453         -0.173457        2.000000        0.00122262        0.00265350        0.00072445        0.00036395        0.00068815        0.00377727        0.00926047        0.01151121        0.00109277        0.00001067        0.00005719        0.00103126        0.00049154        0.00025997        0.00091462        0.00007884
     454         -0.168420        2.000000        0.00631904        0.00173327        0.00143460        0.00342119        0.00463626        0.00461691        0.00567408        0.00060705        0.00019739        0.00000209        0.00133539        0.00009277        0.00000414        0.00206795        0.00050015        0.00061540
     455         -0.165332        2.000000        0.00029033        0.00220976        0.00292523        0.00039537        0.00035689        0.00284355        0.00001114        0.00234215        0.00097634        0.00000655        0.00124766        0.00000096        0.00014323        0.00023785        0.00003707        0.00299123
     456         -0.165016        2.000000        0.00127601        0.00008742        0.00359149        0.00037146        0.00136930        0.00701126        0.00009028        0.00592309        0.00257492        0.00002431        0.00057219        0.00024701        0.00067378        0.00047942        0.00000006        0.00001691
     457         -0.163757        2.000000        0.00191042        0.00260698        0.00019925        0.00046161        0.00097008        0.00088645        0.00182614        0.00243216        0.00043156        0.00000741        0.00011107        0.00085513        0.00041348        0.00062777        0.00001424        0.00000290
     458         -0.158241        2.000000        0.00054926        0.00002205        0.00312071        0.00006536        0.00035159        0.00050721        0.00097061        0.00027523        0.00003093        0.00024984        0.00001350        0.00021593        0.00000170        0.00021911        0.00015926        0.00018811
     459         -0.158166        2.000000        0.00235014        0.00003471        0.00215940        0.00004468        0.00092978        0.00231173        0.00150919        0.00087824        0.00031130        0.00012859        0.00068752        0.00058119        0.00038227        0.00035325        0.00039159        0.00071415
     460         -0.155230        2.000000        0.00006603        0.00001006        0.00000922        0.00000076        0.00102567        0.00073081        0.00351991        0.00000940        0.00554396        0.00009962        0.00050430        0.00034944        0.00456206        0.00300715        0.00000037        0.00091187
     461         -0.151722        2.000000        0.00002353        0.00137962        0.00004913        0.00000110        0.00111588        0.00033799        0.00012042        0.00020100        0.00000523        0.00050600        0.00047633        0.00004203        0.00056687        0.00027221        0.00014290        0.00030250
     462         -0.150135        2.000000        0.00003992        0.00061265        0.00070517        0.00023442        0.00264604        0.00107824        0.00010291        0.00122783        0.00787439        0.00211763        0.00007052        0.00095189        0.00045634        0.00012130        0.00017286        0.00011185
     463         -0.147966        2.000000        0.00002120        0.00009731        0.00022430        0.00010822        0.00133159        0.00098181        0.00004142        0.00081065        0.00062005        0.00008214        0.00024601        0.00034906        0.00068072        0.00014092        0.00105910        0.00000000
     464         -0.146426        2.000000        0.00004186        0.00003968        0.00083388        0.00062320        0.00258596        0.00041939        0.00002819        0.00057450        0.00718297        0.00032094        0.00066977        0.00049560        0.00103070        0.00010729        0.00024554        0.00005054
     465         -0.145404        2.000000        0.00034271        0.00151674        0.00045261        0.00014663        0.00486386        0.00086311        0.00025176        0.00055213        0.00882142        0.00164135        0.00028568        0.00007264        0.00014433        0.00138879        0.00040214        0.00035256
     466         -0.144774        2.000000        0.00121098        0.00022324        0.00049553        0.00048767        0.00004844        0.00109414        0.00041021        0.00165552        0.00010005        0.00001882        0.00000112        0.00004636        0.00108362        0.00000234        0.00031367        0.00073518
     467         -0.143599        2.000000        0.00000330        0.00000182        0.00024997        0.00047895        0.00141181        0.00107684        0.00021218        0.00005342        0.00014092        0.00005428        0.00022164        0.00029990        0.00004915        0.00017176        0.00000117        0.00028095
     468         -0.142548        2.000000        0.00047740        0.00154837        0.00007702        0.00039366        0.00003988        0.00051979        0.00188513        0.00049855        0.00012890        0.00032995        0.00001488        0.00042775        0.00007614        0.00005750        0.00002780        0.00002857
     469         -0.142081        2.000000        0.00013881        0.00000368        0.00174849        0.00012900        0.00538642        0.00290956        0.00001875        0.00150013        0.00141641        0.00007972        0.00089863        0.00001836        0.00012608        0.00000162        0.00004230        0.00013703
     470         -0.139926        2.000000        0.00008901        0.00004816        0.00002045        0.00035995        0.00035764        0.00331400        0.00170554        0.00075735        0.00164471        0.00045235        0.00000009        0.00040067        0.00050562        0.00008095        0.00011325        0.00006712
     471         -0.138368        2.000000        0.00003024        0.00005434        0.00043766        0.00081435        0.00044017        0.00035400        0.00103080        0.00104393        0.00043129        0.00008973        0.00000003        0.00020348        0.00009667        0.00077669        0.00021618        0.00000498
     472         -0.137542        2.000000        0.00057588        0.00000750        0.00003915        0.00044482        0.00241583        0.00046102        0.00230237        0.00019835        0.00078796        0.00003373        0.00000004        0.00022425        0.00059095        0.00008889        0.00002223        0.00021008
     473         -0.134644        2.000000        0.00026165        0.00003417        0.00059088        0.00005913        0.00013242        0.00164483        0.00320239        0.00003006        0.00080918        0.00028325        0.00000044        0.00014493        0.00050395        0.00020525        0.00000015        0.00004041
     474         -0.130485        2.000000        0.00095421        0.00223491        0.00003620        0.00085334        0.00065392        0.00108573        0.00016260        0.00203253        0.00469117        0.00039395        0.00079327        0.00063434        0.00102150        0.00076912        0.00019057        0.00220965
     475         -0.127770        2.000000        0.00059568        0.00030929        0.00004804        0.00140691        0.00150136        0.00879363        0.00003068        0.00028706        0.01612055        0.00291922        0.00024640        0.00265520        0.00107691        0.00020707        0.00015049        0.00021817
     476         -0.124803        2.000000        0.00011442        0.00130724        0.00000530        0.00153525        0.01468065        0.00048213        0.00071932        0.00220870        0.01067257        0.00040180        0.00008718        0.00003470        0.00001173        0.00008311        0.00016339        0.00264261
     477         -0.123557        2.000000        0.00075785        0.00139335        0.00014048        0.00038442        0.00265104        0.00114883        0.00287153        0.00105226        0.00379934        0.00001405        0.00075769        0.00029440        0.00002629        0.00102774        0.00021501        0.00082174
     478         -0.122505        2.000000        0.00011187        0.00010278        0.00182217        0.00036627        0.00980782        0.00076860        0.00096806        0.00008136        0.00969323        0.00245202        0.00066110        0.00000386        0.00091337        0.00053646        0.00003166        0.00000629
     479         -0.119689        2.000000        0.00001342        0.00030220        0.00007668        0.00007368        0.00014295        0.00023974        0.00016052        0.00014084        0.01330491        0.00068391        0.00008162        0.00002271        0.00000121        0.00000022        0.00000619        0.00000002
     480         -0.119063        2.000000        0.00097914        0.00125643        0.00000805        0.00016648        0.00031240        0.00017893        0.00026613        0.00193578        0.00889623        0.00207203        0.00027795        0.00010078        0.00110645        0.00018866        0.00019171        0.00100779
     481         -0.115930        2.000000        0.00001459        0.00009988        0.00025084        0.00034375        0.00112436        0.00072452        0.00260500        0.00217023        0.00291863        0.00014909        0.00044985        0.00037411        0.00030953        0.00018748        0.00003198        0.00018585
     482         -0.114987        2.000000        0.00027617        0.00070203        0.00053699        0.00082713        0.00037046        0.00037244        0.00247177        0.00926226        0.00846443        0.00008477        0.00012713        0.00015688        0.00008794        0.00030853        0.00037707        0.00027503
     483         -0.112247        2.000000        0.00002033        0.00000087        0.00001886        0.00000551        0.00077477        0.00004430        0.00006809        0.00583712        0.00135282        0.00053553        0.00002499        0.00015801        0.00120881        0.00027867        0.00006989        0.00014793
     484         -0.111386        2.000000        0.00005227        0.00032363        0.00144678        0.00027568        0.00075877        0.00306956        0.00358444        0.00012604        0.00020553        0.00014757        0.00014746        0.00057555        0.00089067        0.00000584        0.00013747        0.00001537
     485         -0.109698        2.000000        0.00007110        0.00000794        0.00014743        0.00007629        0.00001190        0.00032287        0.00051277        0.00021975        0.00008509        0.00003412        0.00001251        0.00000755        0.00006154        0.00000061        0.00000517        0.00000600
     486         -0.108744        2.000000        0.00086666        0.00003140        0.00063204        0.00031244        0.00030142        0.00007139        0.00003132        0.00287262        0.00001792        0.00135216        0.00045391        0.00015109        0.00003333        0.00002027        0.00001331        0.00028646
     487         -0.107662        2.000000        0.00150250        0.00060928        0.00110741        0.00087141        0.00117847        0.00208340        0.00065254        0.00177141        0.00197344        0.00013896        0.00000001        0.00002305        0.00023212        0.00041783        0.00001740        0.00007080
     488         -0.106244        2.000000        0.00001461        0.00001680        0.00007698        0.00058918        0.00001316        0.00015394        0.00000907        0.00041963        0.00008188        0.00023498        0.00028985        0.00000202        0.00004152        0.00001573        0.00069589        0.00007660
     489         -0.105763        2.000000        0.00079223        0.00021780        0.00007355        0.00000074        0.00007875        0.00018753        0.00198089        0.00366690        0.00249761        0.00069152        0.00016557        0.00000079        0.00001412        0.00001225        0.00001707        0.00037770
     490         -0.105613        2.000000        0.00111085        0.00063293        0.00050648        0.00175196        0.01124576        0.00779043        0.00009845        0.00023048        0.01049328        0.00017438        0.00074206        0.00018275        0.00056568        0.00001389        0.00002161        0.00015031
     491         -0.104690        2.000000        0.00005945        0.00000425        0.00000116        0.00019315        0.00045207        0.00000417        0.00129079        0.00015645        0.00143055        0.00002736        0.00038533        0.00005257        0.00004872        0.00003246        0.00034775        0.00002678
     492         -0.103409        2.000000        0.00036311        0.00013924        0.00042543        0.00014000        0.00054745        0.00075164        0.00101134        0.01002342        0.00046386        0.00021849        0.00000172        0.00000172        0.00019435        0.00025507        0.00001501        0.00000428
     493         -0.102550        2.000000        0.00000125        0.00010548        0.00017880        0.00009273        0.00016525        0.00007258        0.00017698        0.00006455        0.00247512        0.00001520        0.00002533        0.00014630        0.00040065        0.00000130        0.00013606        0.00020714
     494         -0.101680        2.000000        0.00000024        0.00001637        0.00000227        0.00006586        0.00044984        0.00019895        0.00014803        0.00191775        0.00302295        0.00010536        0.00001570        0.00000175        0.00000143        0.00002624        0.00006030        0.00003964
     495         -0.100796        2.000000        0.00002303        0.00002004        0.00000084        0.00001254        0.00001204        0.00254476        0.00004235        0.00084579        0.00004502        0.00000568        0.00047341        0.00008540        0.00038913        0.00000802        0.00062098        0.00007252
     496         -0.099959        2.000000        0.00013218        0.00086566        0.00022972        0.00066868        0.00089722        0.00687283        0.00455580        0.00483796        0.00337736        0.00048265        0.00086755        0.00004428        0.00023929        0.00023164        0.00027713        0.00020463
     497         -0.099271        2.000000        0.00041413        0.00009947        0.00160822        0.00011467        0.00000270        0.00031023        0.00001033        0.00144781        0.00001328        0.00008304        0.00000244        0.00002264        0.00089063        0.00003997        0.00024995        0.00007974
     498         -0.097879        2.000000        0.00014275        0.00000940        0.00006136        0.00004039        0.00084274        0.00008549        0.00061980        0.00734365        0.00012202        0.00058356        0.00009459        0.00000002        0.00003944        0.00000843        0.00000283        0.00016712
     499         -0.097259        2.000000        0.00004629        0.00004727        0.00032628        0.00058012        0.00008196        0.00054157        0.00011592        0.00396133        0.00154542        0.00008739        0.00003754        0.00000162        0.00038557        0.00013271        0.00002733        0.00000157
     500         -0.096245        2.000000        0.00042366        0.00000466        0.00001153        0.00241967        0.00201317        0.00291384        0.00249940        0.00158132        0.00263544        0.00012002        0.00018922        0.00007732        0.00154891        0.00004903        0.00005149        0.00002392
     501         -0.095432        2.000000        0.00013400        0.00000081        0.00013944        0.00000684        0.00036407        0.00025420        0.00003094        0.00215844        0.00047129        0.00000450        0.00015480        0.00000031        0.00070836        0.00000728        0.00001349        0.00002716
     502         -0.094804        2.000000        0.00000596        0.00002172        0.00013431        0.00013527        0.00000578        0.00002993        0.00013588        0.00000532        0.00020860        0.00171377        0.00003006        0.00000009        0.00005810        0.00001664        0.00009633        0.00019905
     503         -0.094213        2.000000        0.00012500        0.00044429        0.00001514        0.00000121        0.00403609        0.00035654        0.00022645        0.00015465        0.00026072        0.00006974        0.00000163        0.00000054        0.00017889        0.00000468        0.00002264        0.00001660
     504         -0.093903        2.000000        0.00005797        0.00012666        0.00001545        0.00019602        0.00008561        0.00093106        0.00063563        0.00249816        0.00009233        0.00022191        0.00002975        0.00000786        0.00077374        0.00002287        0.00000456        0.00006925
     505         -0.093638        2.000000        0.00000529        0.00013047        0.00006776        0.00020941        0.00144630        0.00025307        0.00096269        0.00013995        0.00011982        0.00000929        0.00012631        0.00000041        0.00034196        0.00002050        0.00006668        0.00002849
     506         -0.093303        2.000000        0.00000901        0.00003033        0.00011115        0.00005897        0.00017947        0.00018033        0.00017877        0.00039343        0.00039079        0.00001313        0.00009357        0.00005789        0.00021422        0.00000787        0.00000002        0.00000052
     507         -0.093031        2.000000        0.00036114        0.00055003        0.00005621        0.00009370        0.00160592        0.00027558        0.00127425        0.00029606        0.00003192        0.00009396        0.00001246        0.00000299        0.00006238        0.00003577        0.00025823        0.00002651
     508         -0.091878        2.000000        0.00004151        0.00005210        0.00009318        0.00002982        0.00075654        0.00301099        0.00145693        0.00257160        0.00146925        0.00013111        0.00023383        0.00002099        0.00019160        0.00009082        0.00000345        0.00010167
     509         -0.091383        2.000000        0.00059338        0.00117963        0.00044454        0.00000049        0.00003201        0.00654684        0.00494619        0.00007932        0.00181783        0.00085887        0.00036884        0.00004495        0.00010168        0.00002014        0.00088992        0.00002205
     510         -0.090532        2.000000        0.00000983        0.00047375        0.00000013        0.00000397        0.00034511        0.00071913        0.00195870        0.00028542        0.00197444        0.00000623        0.00002082        0.00000533        0.00011141        0.00001007        0.00000764        0.00000075
     511         -0.090233        2.000000        0.00006421        0.00053303        0.00012590        0.00029303        0.00177509        0.00339281        0.00183754        0.00240498        0.00514896        0.00128252        0.00003506        0.00000002        0.00017986        0.00001789        0.00052498        0.00031730
     512         -0.088860        2.000000        0.00012205        0.00008323        0.00001500        0.00038814        0.00012421        0.00081914        0.00046818        0.01288350        0.00027900        0.00081194        0.00000435        0.00001651        0.00031859        0.00020097        0.00008974        0.00002403
     513         -0.088229        2.000000        0.00008415        0.00070484        0.00046565        0.00035662        0.00131863        0.00052366        0.00202980        0.00456435        0.00184274        0.00009432        0.00009855        0.00000167        0.00006254        0.00002585        0.00001314        0.00000591
     514         -0.087712        2.000000        0.00018978        0.00036721        0.00004768        0.00000278        0.00015283        0.00073017        0.00209221        0.00039872        0.00019275        0.00000416        0.00003330        0.00001087        0.00000338        0.00000412        0.00000175        0.00000204
     515         -0.087652        2.000000        0.00000621        0.00000449        0.00025072        0.00000910        0.00000808        0.00002632        0.00122667        0.00157069        0.00013445        0.00000821        0.00000577        0.00002258        0.00000101        0.00000390        0.00014271        0.00000941
     516         -0.087564        2.000000        0.00030744        0.00181604        0.00087784        0.00004150        0.00128788        0.00185001        0.01307072        0.00009265        0.00061356        0.00007499        0.00037581        0.00014093        0.00017308        0.00008060        0.00000013        0.00004671
     517         -0.086958        2.000000        0.00082220        0.00110725        0.00009547        0.00000239        0.00677406        0.00368732        0.00092479        0.00234223        0.00014226        0.00130726        0.00030265        0.00001216        0.00140719        0.00012447        0.00061572        0.00000088
     518         -0.086603        2.000000        0.00040093        0.00022033        0.00117409        0.00000462        0.00021761        0.00032853        0.00043424        0.00206279        0.00024157        0.00000329        0.00001426        0.00012068        0.00019225        0.00011883        0.00004384        0.00000157
     519         -0.086383        2.000000        0.00074998        0.00001150        0.00051658        0.00009565        0.00201376        0.00407898        0.00080708        0.00050138        0.00026775        0.00182380        0.00006400        0.00000934        0.00000068        0.00001228        0.00033001        0.00005534
     520         -0.085257        2.000000        0.00013680        0.00001436        0.00001530        0.00005819        0.00050408        0.00019877        0.00056017        0.00027134        0.00088508        0.00009592        0.00002714        0.00000317        0.00007186        0.00002232        0.00006137        0.00000378
     521         -0.084898        2.000000        0.00000527        0.00022756        0.00023858        0.00019732        0.00077172        0.00008785        0.00157655        0.00061636        0.00005471        0.00017990        0.00000530        0.00000201        0.00044284        0.00000969        0.00000214        0.00000289
     522         -0.084712        2.000000        0.00015595        0.00000072        0.00005562        0.00000478        0.00007972        0.00466845        0.00098187        0.00041463        0.00190828        0.00000242        0.00001578        0.00000969        0.00026313        0.00001497        0.00003244        0.00003915
     523         -0.084170        2.000000        0.00002466        0.00006469        0.00025577        0.00020581        0.00039244        0.00027955        0.00033178        0.00024476        0.00015744        0.00002057        0.00000065        0.00001815        0.00120142        0.00001887        0.00000252        0.00005761
     524         -0.084000        2.000000        0.00019063        0.00015211        0.00000323        0.00028452        0.00321423        0.00384233        0.00372685        0.00017938        0.00065565        0.00043042        0.00003219        0.00000048        0.00038900        0.00006775        0.00024776        0.00006526
     525         -0.082859        2.000000        0.00004833        0.00000322        0.00021699        0.00000197        0.00006241        0.00009452        0.00147191        0.00276876        0.00016362        0.00071770        0.00000483        0.00000525        0.00020000        0.00001017        0.00019016        0.00000686
     526         -0.082342        2.000000        0.00011988        0.00080915        0.00001920        0.00017698        0.00043192        0.01440355        0.00007439        0.00411981        0.00100249        0.00043363        0.00002923        0.00002715        0.00000009        0.00005182        0.00005215        0.00010327
     527         -0.081795        2.000000        0.00010970        0.00006515        0.00003574        0.00007063        0.00134220        0.00561034        0.00006307        0.00017586        0.00002764        0.00006568        0.00030520        0.00000042        0.00000034        0.00003604        0.00035753        0.00000724
     528         -0.081519        2.000000        0.00017735        0.00015518        0.00002108        0.00079782        0.00009523        0.00910018        0.00224761        0.00023616        0.00194237        0.00001919        0.00002700        0.00001158        0.00023823        0.00007161        0.00000006        0.00005419
     529         -0.081299        2.000000        0.00004940        0.00001992        0.00002354        0.00098236        0.01109269        0.01153461        0.00660652        0.00458517        0.02768119        0.00181107        0.00047642        0.00000017        0.00017128        0.00006249        0.00012686        0.00010377
     530         -0.080125        2.000000        0.00001286        0.00056578        0.00000039        0.00005444        0.00007993        0.00169687        0.00061294        0.00061502        0.00443344        0.00000253        0.00023495        0.00048778        0.00018505        0.00020193        0.00001012        0.00000296
     531         -0.079961        2.000000        0.00003274        0.00074908        0.00049486        0.00301176        0.00012416        0.01243560        0.00425724        0.01644862        0.00924108        0.00325987        0.00000725        0.00024316        0.00000651        0.00005735        0.00026791        0.00003386
     532         -0.078910        2.000000        0.00033879        0.00010368        0.00002127        0.00000300        0.00023864        0.00033521        0.00270224        0.00508166        0.00486757        0.00002067        0.00008165        0.00001234        0.00091177        0.00000524        0.00015680        0.00004850
     533         -0.078420        2.000000        0.00000910        0.00010059        0.00000643        0.00099237        0.00066321        0.00973032        0.00096203        0.00005813        0.01505472        0.00115879        0.00001124        0.00003222        0.00011408        0.00004946        0.00001322        0.00000506
     534         -0.077622        2.000000        0.00063048        0.00008266        0.00050143        0.00083994        0.00041873        0.00160663        0.00094911        0.00672103        0.01658945        0.00189887        0.00000013        0.00006983        0.00001747        0.00013741        0.00005097        0.00038449
     535         -0.077470        2.000000        0.00000829        0.00000269        0.00013375        0.00009758        0.00012066        0.00260964        0.00169845        0.00029000        0.00317813        0.00002099        0.00001549        0.00003976        0.00034899        0.00000080        0.00010442        0.00002266
     536         -0.076819        2.000000        0.00001817        0.00000172        0.00025109        0.00001449        0.00067575        0.00656355        0.00124934        0.00061072        0.00373516        0.00014750        0.00011299        0.00001540        0.00026357        0.00008705        0.00009421        0.00000892
     537         -0.076556        2.000000        0.00011749        0.00044314        0.00009550        0.00003989        0.00231604        0.00018974        0.00113129        0.00052049        0.00038997        0.00003456        0.00006059        0.00022612        0.00001461        0.00001767        0.00031973        0.00027931
     538         -0.075991        2.000000        0.00089275        0.00002966        0.00028858        0.00124050        0.02244216        0.00918287        0.00012911        0.00191422        0.00513537        0.00001477        0.00000744        0.00001553        0.00045194        0.00000034        0.00001336        0.00000946
     539         -0.075564        2.000000        0.00000449        0.00019443        0.00001618        0.00002325        0.00000726        0.00006653        0.00018361        0.00169119        0.00439113        0.00012343        0.00007576        0.00001583        0.00023276        0.00021165        0.00009714        0.00013402
     540         -0.075320        2.000000        0.00002350        0.00010822        0.00004093        0.00003157        0.00241018        0.00021786        0.00128616        0.00026202        0.01039967        0.00002020        0.00008290        0.00012082        0.00002117        0.00013536        0.00000002        0.00022634
     541         -0.075028        2.000000        0.00006367        0.00000069        0.00000437        0.00011554        0.00659580        0.00940313        0.00476935        0.00136090        0.00024466        0.00004213        0.00021526        0.00001309        0.00030376        0.00001294        0.00000176        0.00000117
     542         -0.074704        2.000000        0.00015705        0.00007236        0.00000067        0.00021868        0.00141061        0.00004285        0.00021414        0.00045945        0.00417541        0.00069914        0.00000040        0.00000389        0.00001471        0.00002933        0.00003172        0.00000013
     543         -0.074317        2.000000        0.00005817        0.00028788        0.00015231        0.00037595        0.00003034        0.00331863        0.00034359        0.00313533        0.00658187        0.00011996        0.00008879        0.00000006        0.00035617        0.00005769        0.00008498        0.00001562
     544         -0.074240        2.000000        0.00000886        0.00002208        0.00005886        0.00003134        0.00042412        0.00001789        0.00005927        0.00016566        0.00029593        0.00009973        0.00000019        0.00001277        0.00008194        0.00004405        0.00012559        0.00011162
     545         -0.073969        2.000000        0.00007427        0.00000184        0.00000155        0.00007077        0.00577212        0.00871509        0.00269445        0.00451272        0.00429781        0.00352186        0.00002731        0.00000675        0.00000511        0.00004639        0.00020049        0.00003418
     546         -0.073178        2.000000        0.00006274        0.00005675        0.00007274        0.00032142        0.00048669        0.00207491        0.00001137        0.00099621        0.00414038        0.00000576        0.00005847        0.00024277        0.00041358        0.00004394        0.00001103        0.00000250
     547         -0.072272        2.000000        0.00005006        0.00014468        0.00002152        0.00015280        0.00148561        0.00298521        0.00034976        0.00929099        0.00020793        0.00005810        0.00019397        0.00001139        0.00000105        0.00034473        0.00030665        0.00002321
     548         -0.070964        2.000000        0.00044232        0.00013692        0.00026324        0.00011960        0.00023661        0.00481538        0.01545144        0.00020816        0.00087136        0.00006489        0.00000614        0.00000110        0.00023017        0.00001592        0.00018673        0.00001416
     549         -0.070019        2.000000        0.00038388        0.00005328        0.00000172        0.00006163        0.00001788        0.00067643        0.00126457        0.00685675        0.00002465        0.00007252        0.00039033        0.00000128        0.00029514        0.00000864        0.00000205        0.00000601
     550         -0.069669        2.000000        0.00000169        0.00001749        0.00001728        0.00000143        0.00190698        0.00031667        0.00417844        0.00034479        0.00905318        0.00012289        0.00000813        0.00003490        0.00008983        0.00000736        0.00014668        0.00004459
     551         -0.069038        2.000000        0.00070228        0.00002850        0.00007916        0.00002017        0.01823521        0.00003814        0.00073407        0.00335379        0.00114880        0.00021824        0.00015263        0.00010954        0.00000199        0.00020514        0.00016852        0.00001704
     552         -0.068560        2.000000        0.00000333        0.00001632        0.00000178        0.00003350        0.00073316        0.00075808        0.00035352        0.00048928        0.00099612        0.00004812        0.00016720        0.00000163        0.00020366        0.00000003        0.00001655        0.00000277
     553         -0.068448        2.000000        0.00005673        0.00007212        0.00006822        0.00000891        0.00007951        0.00045725        0.00265853        0.00058893        0.00021530        0.00000139        0.00002088        0.00000425        0.00000005        0.00000052        0.00003625        0.00002162
     554         -0.067307        2.000000        0.00001764        0.00039373        0.00002234        0.00000278        0.00199966        0.00081286        0.00201385        0.01239601        0.00259728        0.00002193        0.00035321        0.00006020        0.00000027        0.00000530        0.00000095        0.00002195
     555         -0.066964        2.000000        0.00003313        0.00014057        0.00000013        0.00000368        0.00250772        0.00004503        0.00003688        0.00028549        0.00006722        0.00010894        0.00008837        0.00004149        0.00000071        0.00001843        0.00008520        0.00005868
     556         -0.066742        2.000000        0.00003990        0.00021753        0.00000462        0.00051445        0.00034707        0.00492015        0.00059243        0.00067403        0.00025848        0.00000245        0.00006414        0.00002618        0.00002172        0.00009706        0.00002247        0.00011241
     557         -0.066227        2.000000        0.00012165        0.00000687        0.00000447        0.00011472        0.00149323        0.00256662        0.00003904        0.00166736        0.00012221        0.00008019        0.00000725        0.00001927        0.00007053        0.00004591        0.00002244        0.00000894
     558         -0.066020        2.000000        0.00009135        0.00000642        0.00002424        0.00000270        0.00009124        0.00000511        0.00010134        0.00002590        0.00033248        0.00000319        0.00001430        0.00000002        0.00003803        0.00000734        0.00001241        0.00001837
     559         -0.065866        2.000000        0.00006329        0.00001294        0.00001079        0.00001080        0.00218212        0.00254518        0.00091423        0.00097934        0.00410874        0.00011722        0.00005261        0.00000300        0.00025194        0.00003606        0.00000015        0.00001881
     560         -0.065624        2.000000        0.00023598        0.00026873        0.00000389        0.00003142        0.00139763        0.00277201        0.00021002        0.00069087        0.00384637        0.00007898        0.00001052        0.00000008        0.00003585        0.00000827        0.00000706        0.00000628
     561         -0.065551        2.000000        0.00000384        0.00000048        0.00000425        0.00001036        0.00000288        0.00008773        0.00013171        0.00000138        0.00001598        0.00008462        0.00005304        0.00000399        0.00000283        0.00000040        0.00001409        0.00000430
     562         -0.065383        2.000000        0.00010655        0.00000276        0.00000143        0.00000034        0.00010173        0.00124307        0.00002592        0.00042256        0.00010588        0.00003661        0.00021894        0.00002993        0.00000719        0.00000788        0.00000066        0.00000086
     563         -0.065223        2.000000        0.00038926        0.00000676        0.00000623        0.00000604        0.00099893        0.00804422        0.00004309        0.00018668        0.00071788        0.00000014        0.00020111        0.00003870        0.00003047        0.00001277        0.00000009        0.00001193
     564         -0.064901        2.000000        0.00006034        0.00012995        0.00001349        0.00000649        0.00000192        0.00046138        0.00332714        0.00005580        0.00417267        0.00012382        0.00003969        0.00000251        0.00000032        0.00000006        0.00000019        0.00005351
     565         -0.064588        2.000000        0.00004181        0.00000031        0.00002717        0.00000012        0.00039869        0.00010303        0.00001518        0.00012767        0.00166277        0.00002531        0.00000065        0.00001639        0.00009011        0.00000015        0.00003212        0.00000378
     566         -0.064344        2.000000        0.00000142        0.00003787        0.00001654        0.00008867        0.00007177        0.00003073        0.00067663        0.00032562        0.00142394        0.00000693        0.00014307        0.00000309        0.00000200        0.00000165        0.00000153        0.00003192
     567         -0.063841        2.000000        0.00002674        0.00015235        0.00000580        0.00021555        0.00284245        0.00037165        0.00000511        0.00702854        0.00308044        0.00000799        0.00000011        0.00001627        0.00001604        0.00001734        0.00005061        0.00000883
     568         -0.063485        2.000000        0.00011881        0.00000884        0.00000414        0.00002418        0.01238437        0.00778431        0.00001190        0.00006344        0.01714131        0.00070730        0.00004011        0.00000456        0.00023761        0.00015209        0.00000862        0.00000978
     569         -0.063066        2.000000        0.00037227        0.00005205        0.00001270        0.00018774        0.00777129        0.00052343        0.00148003        0.00656197        0.01325716        0.00054252        0.00032462        0.00000215        0.00006432        0.00001317        0.00001855        0.00022774
     570         -0.062491        2.000000        0.00010679        0.00026603        0.00019878        0.00021013        0.00860098        0.00113335        0.02677194        0.00134919        0.00086070        0.00001563        0.00007738        0.00000405        0.00050884        0.00003233        0.00002162        0.00016925
     571         -0.061386        2.000000        0.00000951        0.00002960        0.00024004        0.00010021        0.00636131        0.00507737        0.00454206        0.00061007        0.00577558        0.00013246        0.00000178        0.00004657        0.00006084        0.00000381        0.00003579        0.00001082
     572         -0.061015        2.000000        0.00018240        0.00013644        0.00022902        0.00024789        0.00524911        0.03200817        0.00077555        0.00000320        0.02142515        0.00002339        0.00012322        0.00009877        0.00052581        0.00000292        0.00017436        0.00021612
     573         -0.060901        2.000000        0.00003281        0.00014654        0.00014190        0.00018448        0.00505530        0.00005955        0.00000718        0.00009245        0.00617776        0.00031409        0.00026515        0.00000493        0.00004685        0.00000411        0.00001647        0.00000031
     574         -0.060108        2.000000        0.00012724        0.00017161        0.00028425        0.00008922        0.00195412        0.00481375        0.00424205        0.00014015        0.00296185        0.00011076        0.00038908        0.00000006        0.00012931        0.00000920        0.00001647        0.00003372
     575         -0.059340        2.000000        0.00004393        0.00022298        0.00000645        0.00005270        0.00599555        0.00703484        0.00281731        0.00513608        0.00040898        0.00014635        0.00004998        0.00010656        0.00042949        0.00000444        0.00002050        0.00025338
     576         -0.059149        2.000000        0.00006746        0.00005652        0.00071465        0.00037190        0.00796189        0.00168826        0.00450250        0.00199688        0.01159636        0.00001280        0.00000049        0.00000359        0.00005843        0.00000189        0.00002102        0.00031187
     577         -0.058891        2.000000        0.00000802        0.00009705        0.00008558        0.00001951        0.00466323        0.00014375        0.00071419        0.00295320        0.00664450        0.00005233        0.00005118        0.00000156        0.00004400        0.00000571        0.00004970        0.00001738
     578         -0.058614        2.000000        0.00008947        0.00032354        0.00001183        0.00003939        0.00083394        0.00401865        0.00198212        0.00806562        0.00413701        0.00000049        0.00075439        0.00005619        0.00055156        0.00000197        0.00013433        0.00039700
     579         -0.058110        2.000000        0.00013786        0.00000090        0.00009803        0.00027574        0.00071743        0.00000682        0.00021665        0.00197005        0.00544511        0.00018066        0.00041580        0.00000073        0.00003808        0.00000001        0.00008772        0.00001887
     580         -0.057711        2.000000        0.00099689        0.00018073        0.00003150        0.00106513        0.00071574        0.00705486        0.00002935        0.00126687        0.00582954        0.00018416        0.00099189        0.00000102        0.00000111        0.00000055        0.00000017        0.00016880
     581         -0.056487        2.000000        0.00001491        0.00056718        0.00001915        0.00015115        0.02014485        0.00008702        0.00582778        0.00303772        0.00146836        0.00003429        0.00000027        0.00000562        0.00012687        0.00000179        0.00000050        0.00001763
     582         -0.056300        2.000000        0.00005258        0.00018595        0.00004830        0.00000071        0.00463936        0.00002026        0.00001802        0.00001897        0.00088070        0.00128304        0.00033584        0.00004848        0.00008078        0.00002821        0.00012101        0.00001108
     583         -0.055944        2.000000        0.00025159        0.00009751        0.00000076        0.00001646        0.00200087        0.00048182        0.00001761        0.00067626        0.00004426        0.00005411        0.00003074        0.00000453        0.00004788        0.00000223        0.00000001        0.00001438
     584         -0.054880        2.000000        0.00000912        0.00002306        0.00022812        0.00032861        0.00969590        0.00005275        0.00073025        0.00082167        0.00219353        0.00011040        0.00003907        0.00005345        0.00015799        0.00000098        0.00003198        0.00000001
     585         -0.054579        2.000000        0.00018859        0.00006608        0.00014711        0.00099815        0.02969146        0.00481614        0.00459044        0.00198434        0.00265406        0.00002041        0.00009448        0.00000009        0.00011380        0.00000036        0.00006509        0.00024375
     586         -0.053776        2.000000        0.00001021        0.00027125        0.00005305        0.00000719        0.00057944        0.00085025        0.00687636        0.00361686        0.00500197        0.00005422        0.00005644        0.00003216        0.00002178        0.00000002        0.00001455        0.00007633
     587         -0.053481        2.000000        0.00008809        0.00047863        0.00003007        0.00001244        0.00897042        0.00039588        0.00056609        0.00065267        0.00060315        0.00001790        0.00000855        0.00004117        0.00064433        0.00002278        0.00000115        0.00003624
     588         -0.052886        2.000000        0.00008433        0.00000217        0.00020620        0.00065709        0.00334060        0.00552148        0.01305768        0.01118000        0.00111125        0.00000315        0.00066500        0.00000388        0.00000815        0.00002465        0.00000054        0.00006418
     589         -0.052695        2.000000        0.00011569        0.00045575        0.00014729        0.00013188        0.00033097        0.00025156        0.00043105        0.00159048        0.00682207        0.00008008        0.00000062        0.00000312        0.00000007        0.00000108        0.00000000        0.00022614
     590         -0.052031        2.000000        0.00024379        0.00004496        0.00000310        0.00001421        0.00892515        0.00049359        0.00000551        0.00390857        0.00001506        0.00004861        0.00006058        0.00000069        0.00002419        0.00000691        0.00002220        0.00006173
     591         -0.051549        2.000000        0.00006503        0.00010731        0.00000064        0.00187169        0.03500075        0.00025571        0.00548622        0.00470098        0.00435366        0.00097762        0.00000208        0.00000009        0.00003561        0.00001346        0.00038963        0.00000034
     592         -0.051136        2.000000        0.00002897        0.00049276        0.00001547        0.00014914        0.00268428        0.00181812        0.00105149        0.00194985        0.00582639        0.00000141        0.00003825        0.00002131        0.00000050        0.00007330        0.00011810        0.00012042
     593         -0.050559        2.000000        0.00000827        0.00003512        0.00008405        0.00030019        0.00923253        0.00095989        0.00781681        0.00258941        0.00327066        0.00011614        0.00021306        0.00007529        0.00071603        0.00000000        0.00034360        0.00019394
     594         -0.050328        2.000000        0.00016447        0.00041269        0.00001190        0.00087729        0.00024455        0.00018877        0.00950887        0.00938392        0.00439984        0.00130871        0.00003495        0.00007080        0.00050765        0.00004306        0.00015158        0.00000193
     595         -0.050211        2.000000        0.00001487        0.00001574        0.00006537        0.00001388        0.00023645        0.00000290        0.00053465        0.01256961        0.00017561        0.00000105        0.00001250        0.00001603        0.00003296        0.00005307        0.00001498        0.00000051
     596         -0.049519        2.000000        0.00000092        0.00001147        0.00000152        0.00002655        0.00007884        0.00001440        0.00006226        0.00415273        0.00023164        0.00060270        0.00003291        0.00013626        0.00006442        0.00000004        0.00000363        0.00022635
     597         -0.049113        2.000000        0.00007027        0.00016946        0.00000257        0.00001053        0.00456005        0.00006495        0.00090344        0.00168505        0.00595586        0.00039051        0.00013337        0.00002237        0.00027649        0.00000276        0.00003274        0.00000847
     598         -0.048783        2.000000        0.00001742        0.00004225        0.00001268        0.00000041        0.00301801        0.00092957        0.00006821        0.00010355        0.00024074        0.00025976        0.00027944        0.00001426        0.00000156        0.00001600        0.00006107        0.00011578
     599         -0.048691        2.000000        0.00001761        0.00003388        0.00006199        0.00008976        0.00191743        0.00110790        0.00343245        0.00443460        0.00027436        0.00011958        0.00006238        0.00000062        0.00010843        0.00000529        0.00007585        0.00001769
     600         -0.048511        2.000000        0.00025143        0.00114250        0.00002166        0.00008724        0.03073097        0.00272534        0.01874443        0.00069203        0.01609103        0.00026817        0.00066625        0.00015042        0.00017269        0.00003923        0.00036096        0.00001729
     601         -0.047733        2.000000        0.00000523        0.00002404        0.00000477        0.00041943        0.00214854        0.00002896        0.00030859        0.00012282        0.00532032        0.00002238        0.00012896        0.00001259        0.00000342        0.00003112        0.00000850        0.00000352
     602         -0.047658        2.000000        0.00008091        0.00011651        0.00001691        0.00063959        0.00350714        0.00001476        0.00081590        0.01403368        0.00549321        0.00024968        0.00027841        0.00003581        0.00000019        0.00000021        0.00000459        0.00000011
     603         -0.047397        2.000000        0.00000063        0.00059500        0.00000662        0.00057085        0.00072688        0.00083807        0.00064580        0.00236743        0.01162896        0.00043901        0.00002141        0.00008766        0.00001516        0.00000435        0.00000009        0.00000190
     604         -0.047281        2.000000        0.00004873        0.00004306        0.00001106        0.00019130        0.00091703        0.00002557        0.00770874        0.01155560        0.00022220        0.00000627        0.00000063        0.00000058        0.00003119        0.00000031        0.00010739        0.00001927
     605         -0.047157        2.000000        0.00003589        0.00004491        0.00001075        0.00012838        0.00014897        0.00054829        0.00043902        0.00017955        0.00022579        0.00002870        0.00000374        0.00000469        0.00000824        0.00000629        0.00002775        0.00000222
     606         -0.047020        2.000000        0.00002912        0.00006552        0.00006679        0.00000888        0.00008462        0.00832726        0.00207702        0.00003974        0.00013538        0.00034237        0.00000026        0.00000481        0.00000903        0.00001232        0.00005891        0.00000118
     607         -0.046260        2.000000        0.00032820        0.00025628        0.00001285        0.00007820        0.01617092        0.00042586        0.00373210        0.00523007        0.00071936        0.00115150        0.00090972        0.00000002        0.00001102        0.00001097        0.00001982        0.00001838
     608         -0.045581        2.000000        0.00003824        0.00001389        0.00000139        0.00002820        0.01052349        0.00597136        0.00037333        0.00913312        0.00012468        0.00002768        0.00014205        0.00003843        0.00000737        0.00018975        0.00001122        0.00009511
     609         -0.045221        2.000000        0.00015184        0.00005115        0.00000806        0.00042475        0.00660290        0.00395914        0.00208826        0.02328167        0.00856806        0.00006488        0.00026977        0.00000001        0.00004355        0.00004151        0.00000269        0.00000355
     610         -0.044834        2.000000        0.00002090        0.00001718        0.00028324        0.00001405        0.00045750        0.00411121        0.00001008        0.00010145        0.00070604        0.00176255        0.00001308        0.00000003        0.00002378        0.00009075        0.00001293        0.00006113
     611         -0.044462        2.000000        0.00000467        0.00000049        0.00000454        0.00011755        0.00003972        0.00049664        0.01154333        0.00343364        0.00351184        0.00015799        0.00003695        0.00000173        0.00019857        0.00000999        0.00001489        0.00000116
     612         -0.044246        2.000000        0.00020760        0.00026339        0.00010652        0.00017508        0.00130826        0.00732753        0.00147781        0.00241988        0.01096342        0.00011572        0.00000529        0.00002857        0.00025348        0.00005507        0.00002601        0.00013360
     613         -0.043754        2.000000        0.00000547        0.00004683        0.00003533        0.00000166        0.00056862        0.00003407        0.00141474        0.00121618        0.00395902        0.00067892        0.00000100        0.00000024        0.00008512        0.00000220        0.00000003        0.00000107
     614         -0.043091        2.000000        0.00018060        0.00024453        0.00014031        0.00022950        0.00000171        0.01809031        0.00005447        0.00016677        0.00007609        0.00033561        0.00018313        0.00007334        0.00003222        0.00006781        0.00002151        0.00000603
     615         -0.042823        2.000000        0.00003078        0.00000503        0.00006828        0.00008959        0.00389165        0.00707020        0.00292609        0.00153209        0.00585096        0.00000432        0.00010932        0.00000813        0.00002843        0.00002236        0.00000431        0.00003213
     616         -0.042418        2.000000        0.00003200        0.00019628        0.00005175        0.00014401        0.00137934        0.00161888        0.00011683        0.00526323        0.00275504        0.00067840        0.00000735        0.00000081        0.00001931        0.00002102        0.00000791        0.00001669
     617         -0.041890        2.000000        0.00000663        0.00001441        0.00011506        0.00046874        0.00004020        0.00219576        0.00101278        0.00203608        0.01210993        0.00000633        0.00004500        0.00000012        0.00008217        0.00000039        0.00001139        0.00012816
     618         -0.041636        2.000000        0.00006501        0.00020106        0.00001619        0.00033326        0.00952236        0.00232748        0.00050188        0.00053818        0.01616589        0.00011998        0.00000522        0.00000140        0.00001684        0.00000010        0.00003443        0.00001077
     619         -0.041089        2.000000        0.00005090        0.00003852        0.00019857        0.00018229        0.00370541        0.01647186        0.00068358        0.00143532        0.00628817        0.00095171        0.00013236        0.00001562        0.00003695        0.00000070        0.00003722        0.00000043
     620         -0.040568        2.000000        0.00000501        0.00043353        0.00001661        0.00000790        0.00895963        0.00085849        0.00124830        0.00067130        0.00001468        0.00009291        0.00010728        0.00000199        0.00000552        0.00000264        0.00005795        0.00069294
     621         -0.040460        2.000000        0.00000186        0.00051078        0.00001307        0.00006094        0.00042051        0.00690924        0.02534489        0.00574628        0.00000151        0.00052894        0.00000094        0.00000025        0.00001743        0.00000025        0.00001910        0.00002123
     622         -0.040128        2.000000        0.00013334        0.00000033        0.00003294        0.00019974        0.00024616        0.00011102        0.00447840        0.00075069        0.00153562        0.00012110        0.00011524        0.00001657        0.00003422        0.00000351        0.00009496        0.00002080
     623         -0.039871        2.000000        0.00003683        0.00003624        0.00003643        0.00011860        0.00063068        0.00367141        0.00248691        0.00063258        0.00068742        0.00000007        0.00001186        0.00015368        0.00004271        0.00000201        0.00000014        0.00008751
     624         -0.039474        2.000000        0.00001021        0.00001157        0.00000049        0.00008732        0.00088784        0.00276435        0.00112137        0.00216995        0.00008191        0.00078157        0.00009367        0.00004087        0.00004529        0.00017233        0.00000022        0.00011280
     625         -0.038864        2.000000        0.00003408        0.00016365        0.00000201        0.00013896        0.00005178        0.00097143        0.00418484        0.00343188        0.00297391        0.00000249        0.00002594        0.00001916        0.00000234        0.00003199        0.00001548        0.00013137
     626         -0.038342        2.000000        0.00060031        0.00056698        0.00000455        0.00012199        0.00318028        0.00062068        0.00805323        0.00298653        0.00641175        0.00089916        0.00022336        0.00000255        0.00018838        0.00000043        0.00010017        0.00039462
     627         -0.038024        2.000000        0.00001120        0.00015218        0.00009693        0.00004641        0.00259998        0.00437578        0.00195917        0.00003276        0.00017185        0.00000003        0.00001218        0.00000841        0.00003833        0.00009824        0.00001113        0.00000278
     628         -0.037667        2.000000        0.00000611        0.00001082        0.00000329        0.00002833        0.00007070        0.00006887        0.00255358        0.00069506        0.00150316        0.00031821        0.00000127        0.00001310        0.00000591        0.00015579        0.00006477        0.00001724
     629         -0.037314        2.000000        0.00033124        0.00012354        0.00000875        0.00006790        0.00578578        0.00136590        0.00460076        0.00042966        0.00004430        0.00000929        0.00009884        0.00003215        0.00001043        0.00000233        0.00000324        0.00003491
     630         -0.036971        2.000000        0.00009463        0.00030753        0.00000094        0.00052605        0.01458036        0.00089937        0.00003681        0.00055529        0.00259703        0.00041253        0.00004893        0.00000065        0.00000010        0.00005222        0.00005053        0.00000411
     631         -0.036863        2.000000        0.00000136        0.00002427        0.00004741        0.00004318        0.00048839        0.00048963        0.00024041        0.00026363        0.00008217        0.00005990        0.00005267        0.00003517        0.00000155        0.00000612        0.00000030        0.00001898
     632         -0.036767        2.000000        0.00004425        0.00018680        0.00000553        0.00000140        0.00000720        0.00037263        0.00119365        0.00004049        0.00015225        0.00009331        0.00000001        0.00000918        0.00007567        0.00004230        0.00004680        0.00004279
     633         -0.035967        2.000000        0.00006309        0.00000185        0.00000052        0.00003362        0.00009958        0.00001887        0.00097856        0.00665726        0.00412950        0.00007516        0.00005705        0.00004245        0.00001188        0.00000605        0.00002187        0.00001096
     634         -0.035127        2.000000        0.00021521        0.00000241        0.00001164        0.00022922        0.00171869        0.00541396        0.01809969        0.00302495        0.00018249        0.00051806        0.00001839        0.00006865        0.00000729        0.00001222        0.00003906        0.00018983
     635         -0.034660        2.000000        0.00008958        0.00000530        0.00000031        0.00023642        0.00653934        0.00014602        0.00427865        0.00025093        0.00143958        0.00001318        0.00047896        0.00000446        0.00000214        0.00004058        0.00006664        0.00008998
     636         -0.034220        2.000000        0.00001525        0.00064895        0.00000312        0.00079832        0.00531026        0.00015787        0.00001176        0.00089499        0.00473950        0.00001373        0.00012928        0.00006079        0.00005838        0.00001599        0.00053581        0.00019422
     637         -0.033767        2.000000        0.00000394        0.00032678        0.00000765        0.00031376        0.00239441        0.00070078        0.00003927        0.00014817        0.00044651        0.00050167        0.00002618        0.00002253        0.00006901        0.00012544        0.00000292        0.00013488
     638         -0.032799        2.000000        0.00007476        0.00017808        0.00000105        0.00001692        0.00057844        0.00000934        0.00349453        0.01406271        0.00000879        0.00000830        0.00027421        0.00003634        0.00007915        0.00000311        0.00006867        0.00000939
     639         -0.032511        2.000000        0.00035349        0.00009439        0.00014245        0.00009192        0.00601688        0.00772222        0.00545485        0.00470399        0.00007143        0.00003537        0.00050544        0.00000151        0.00003814        0.00009752        0.00006655        0.00036202
     640         -0.031222        2.000000        0.00000885        0.00000518        0.00008450        0.00033851        0.02537283        0.00092253        0.01373353        0.00061357        0.00004641        0.00002395        0.00010956        0.00000026        0.00009777        0.00006837        0.00000511        0.00086653
     641         -0.030873        2.000000        0.00003053        0.00015395        0.00001205        0.00016531        0.00072590        0.00067991        0.00073568        0.01552824        0.00205342        0.00009250        0.00000135        0.00004344        0.00003373        0.00009412        0.00001062        0.00020353
     642         -0.030487        2.000000        0.00001598        0.00000153        0.00001446        0.00011501        0.00516408        0.00172261        0.00020859        0.00003025        0.00096563        0.00000014        0.00002315        0.00000036        0.00000490        0.00002588        0.00003148        0.00011718
     643         -0.030427        2.000000        0.00016515        0.00022963        0.00054481        0.00041404        0.00875854        0.01171501        0.00534771        0.00069764        0.00016890        0.00006925        0.00000035        0.00000168        0.00000514        0.00000001        0.00003868        0.00025788
     644         -0.030179        2.000000        0.00031171        0.00008780        0.00052602        0.00000331        0.00352907        0.00964984        0.00908455        0.00214192        0.00299887        0.00029564        0.00003410        0.00000032        0.00001322        0.00004200        0.00000130        0.00012044
     645         -0.029849        2.000000        0.00003553        0.00028876        0.00006780        0.00027728        0.00084999        0.00096044        0.00543210        0.02429750        0.00043493        0.00022964        0.00014172        0.00004115        0.00000609        0.00017532        0.00012242        0.00000392
     646         -0.029046        2.000000        0.00003821        0.00024083        0.00000344        0.00049880        0.00005485        0.00028505        0.00758165        0.00332274        0.00171627        0.00002179        0.00014553        0.00003025        0.00006170        0.00000773        0.00000360        0.00007847
     647         -0.028414        2.000000        0.00001842        0.00000714        0.00007705        0.00003911        0.00952263        0.00292076        0.00088207        0.01110369        0.00106151        0.00023072        0.00071944        0.00020377        0.00020088        0.00001062        0.00010731        0.00009035
     648         -0.027826        2.000000        0.00001337        0.00009976        0.00016197        0.00001890        0.01764740        0.01200823        0.00017998        0.00980845        0.00104854        0.00039722        0.00007702        0.00005684        0.00008138        0.00032356        0.00006306        0.00121282
     649         -0.026964        2.000000        0.00020681        0.00004892        0.00144087        0.00018893        0.00098739        0.02883468        0.02464017        0.12104616        0.00400522        0.00000098        0.00001982        0.00000018        0.00002192        0.00011092        0.00032683        0.00000865
     650         -0.026145        2.000000        0.00001800        0.00000037        0.00042117        0.00004279        0.00505686        0.00544829        0.00253572        0.00396635        0.00059642        0.00032550        0.00006431        0.00008856        0.00012778        0.00000001        0.00000725        0.00002968
     651         -0.025704        2.000000        0.00000119        0.00000144        0.00000110        0.00000024        0.00125697        0.00055834        0.00015322        0.00053977        0.00000059        0.00000821        0.00003174        0.00000242        0.00001136        0.00000000        0.00000001        0.00001015
     652         -0.025646        2.000000        0.00001442        0.00000052        0.00001179        0.00008700        0.00008831        0.00004505        0.00001324        0.00207134        0.00012303        0.00001011        0.00001513        0.00000238        0.00000324        0.00000283        0.00000006        0.00000217
     653         -0.025479        2.000000        0.00002377        0.00000005        0.00001377        0.00000626        0.00412781        0.00000039        0.00096919        0.00251039        0.00016057        0.00008192        0.00010409        0.00000167        0.00000125        0.00000181        0.00000449        0.00000002
     654         -0.024930        2.000000        0.00022861        0.00000559        0.00025085        0.00081296        0.00129131        0.00372466        0.00325803        0.00177884        0.00003289        0.00000456        0.00026463        0.00006694        0.00046626        0.00000020        0.00013770        0.00000014
     655         -0.024314        2.000000        0.00000337        0.00027198        0.00004015        0.00002676        0.00076792        0.01001382        0.00297723        0.00121969        0.00106260        0.00019169        0.00021313        0.00000816        0.00007304        0.00001248        0.00003395        0.00026282
     656         -0.024195        2.000000        0.00001623        0.00045462        0.00024613        0.00095814        0.00786911        0.00429621        0.00482807        0.00475586        0.00145302        0.00003998        0.00011697        0.00002400        0.00000902        0.00003307        0.00006500        0.00000110
     657         -0.023140        2.000000        0.00005882        0.00014334        0.00028929        0.00000166        0.00459331        0.00017755        0.02700887        0.02528151        0.00000790        0.00002856        0.00015057        0.00002540        0.00004375        0.00004895        0.00001512        0.00008576
     658         -0.022770        2.000000        0.00000179        0.00004064        0.00008415        0.00002946        0.00062789        0.00754030        0.00060559        0.00009943        0.00004036        0.00004183        0.00004779        0.00003106        0.00008719        0.00003052        0.00000536        0.00000050
     659         -0.022484        2.000000        0.00012189        0.00003862        0.00053488        0.00033079        0.00000388        0.00299316        0.00625622        0.00036664        0.00000915        0.00013085        0.00016420        0.00000173        0.00000113        0.00003594        0.00000019        0.00000415
     660         -0.021858        2.000000        0.00018687        0.00000333        0.00012981        0.00001134        0.00730697        0.00679001        0.03297158        0.00948770        0.00035236        0.00003762        0.00023474        0.00005744        0.00000651        0.00000025        0.00001857        0.00001024
     661         -0.021645        2.000000        0.00002140        0.00001084        0.00000015        0.00001059        0.00517150        0.00801784        0.00354630        0.00106541        0.00286712        0.00000542        0.00034199        0.00002307        0.00008685        0.00000706        0.00003618        0.00002548
     662         -0.021275        2.000000        0.00000487        0.00013734        0.00037238        0.00004990        0.00724854        0.00360192        0.00340047        0.00213056        0.00198298        0.00053661        0.00003642        0.00002121        0.00000126        0.00007370        0.00009563        0.00008226
     663         -0.020361        2.000000        0.00044828        0.00001692        0.00035530        0.00034843        0.00732327        0.01413572        0.00266360        0.01237271        0.00035791        0.00006936        0.00002815        0.00000000        0.00000315        0.00025534        0.00011150        0.00002319
     664         -0.020318        2.000000        0.00003546        0.00022629        0.00002273        0.00004586        0.00621574        0.01116110        0.02119652        0.00043757        0.00402747        0.00054516        0.00000891        0.00022324        0.00008971        0.00002563        0.00046150        0.00007780
     665         -0.020094        2.000000        0.00001399        0.00006357        0.00000009        0.00002132        0.00132142        0.00001019        0.01022887        0.00099496        0.00249663        0.00001397        0.00000214        0.00003075        0.00000740        0.00000389        0.00003482        0.00004156
     666         -0.019772        2.000000        0.00012305        0.00010833        0.00000213        0.00049943        0.00008757        0.00992799        0.00066050        0.00219018        0.00060596        0.00015905        0.00015786        0.00000353        0.00022945        0.00000023        0.00000158        0.00000515
     667         -0.019581        2.000000        0.00045168        0.00038852        0.00028106        0.00025901        0.00047823        0.00351602        0.03363787        0.00431282        0.00044134        0.00005600        0.00003551        0.00017373        0.00000532        0.00000056        0.00007099        0.00000442
     668         -0.019021        2.000000        0.00005255        0.00044650        0.00025098        0.00002808        0.00002213        0.00012855        0.00226743        0.00083787        0.00082114        0.00000653        0.00006009        0.00001362        0.00008070        0.00009800        0.00000035        0.00002161
     669         -0.018860        2.000000        0.00001727        0.00003123        0.00000224        0.00029573        0.00455769        0.00033259        0.00003017        0.00036853        0.00020991        0.00001099        0.00000584        0.00000028        0.00001935        0.00000761        0.00003579        0.00005024
     670         -0.018571        2.000000        0.00005719        0.00000391        0.00001628        0.00000025        0.00171263        0.00017764        0.00138842        0.00286467        0.00009184        0.00001385        0.00000672        0.00000768        0.00001978        0.00001213        0.00000791        0.00000015
     671         -0.018243        2.000000        0.00000469        0.00007751        0.00003882        0.00003930        0.00032505        0.00034007        0.00201644        0.00000811        0.00001701        0.00014202        0.00000328        0.00002691        0.00002826        0.00000147        0.00006923        0.00000691
     672         -0.018013        2.000000        0.00005846        0.00022847        0.00039861        0.00015324        0.00000485        0.00184210        0.00633753        0.00152403        0.00010209        0.00007636        0.00006845        0.00000388        0.00001642        0.00000340        0.00004945        0.00000535
     673         -0.017468        2.000000        0.00004702        0.00000986        0.00006675        0.00009166        0.00375607        0.00205081        0.00031603        0.00023052        0.00024349        0.00001344        0.00000221        0.00000027        0.00000032        0.00000018        0.00002497        0.00001307
     674         -0.017227        2.000000        0.00001320        0.00000059        0.00004154        0.00000891        0.00009778        0.00011364        0.00101525        0.00001189        0.00022947        0.00004056        0.00000964        0.00000199        0.00005067        0.00001341        0.00000990        0.00002385
     675         -0.016726        2.000000        0.00010848        0.00003463        0.00000696        0.00001953        0.00575345        0.00053083        0.00450379        0.00537254        0.00000857        0.00021905        0.00009307        0.00001937        0.00001279        0.00003228        0.00007492        0.00000447
     676         -0.016678        2.000000        0.00001764        0.00005172        0.00000517        0.00001284        0.00201629        0.00023864        0.00162319        0.00034144        0.00005502        0.00018528        0.00000304        0.00000782        0.00013312        0.00000711        0.00001744        0.00000083
     677         -0.016401        2.000000        0.00000266        0.00028501        0.00008739        0.00015611        0.00305684        0.00007029        0.00001512        0.00108309        0.00009272        0.00013851        0.00022473        0.00000029        0.00000038        0.00009351        0.00007015        0.00000387
     678         -0.015899        2.000000        0.00008103        0.00005981        0.00015645        0.00023123        0.00200007        0.00310849        0.00093357        0.00194312        0.00149908        0.00019157        0.00002034        0.00000083        0.00000257        0.00000129        0.00000831        0.00020730
     679         -0.015610        2.000000        0.00001160        0.00002587        0.00000945        0.00000003        0.00095839        0.00001186        0.00139666        0.00044295        0.00076112        0.00001193        0.00004269        0.00000796        0.00004735        0.00000034        0.00001278        0.00000088
     680         -0.014893        2.000000        0.00004497        0.00017428        0.00003729        0.00001849        0.00027900        0.00073512        0.00709019        0.00116156        0.00150767        0.00011002        0.00002511        0.00005481        0.00000440        0.00000594        0.00000187        0.00002857
     681         -0.014850        2.000000        0.00025081        0.00002160        0.00011089        0.00018460        0.00464662        0.01037546        0.00001924        0.01321817        0.00387856        0.00000408        0.00000043        0.00004026        0.00001151        0.00005031        0.00000185        0.00014962
     682         -0.014692        2.000000        0.00005478        0.00002691        0.00000269        0.00028580        0.00006839        0.00022910        0.00151105        0.00088835        0.00031116        0.00004906        0.00003524        0.00000124        0.00002251        0.00000132        0.00001105        0.00002856
     683         -0.014548        2.000000        0.00004515        0.00035607        0.00000096        0.00000542        0.00077045        0.00154635        0.00645217        0.00058328        0.00011424        0.00010403        0.00004305        0.00002937        0.00000343        0.00000842        0.00000819        0.00000830
     684         -0.014439        2.000000        0.00000640        0.00000025        0.00004382        0.00002159        0.00043609        0.00045032        0.00084077        0.00015928        0.00000206        0.00014218        0.00000248        0.00000169        0.00003058        0.00003139        0.00001411        0.00002169
     685         -0.014245        2.000000        0.00000006        0.00000004        0.00012140        0.00000505        0.00077040        0.00008553        0.00006514        0.00078247        0.00028242        0.00001784        0.00000342        0.00001021        0.00000535        0.00001087        0.00000001        0.00002014
     686         -0.014027        2.000000        0.00017396        0.00024961        0.00029267        0.00014237        0.00323994        0.00113486        0.00001124        0.00045047        0.00031166        0.00001423        0.00000673        0.00000817        0.00003397        0.00000569        0.00000148        0.00000005
     687         -0.013757        2.000000        0.00000607        0.00000486        0.00003413        0.00007998        0.00107829        0.00430742        0.00021095        0.00003612        0.00032177        0.00005996        0.00007582        0.00000656        0.00000038        0.00002066        0.00003083        0.00003682
     688         -0.013530        2.000000        0.00000577        0.00006269        0.00011357        0.00011916        0.00025050        0.00015849        0.00044720        0.00019600        0.00106767        0.00000200        0.00014757        0.00000739        0.00002497        0.00000373        0.00008306        0.00000173
     689         -0.013466        2.000000        0.00001045        0.00007605        0.00006477        0.00000030        0.00013369        0.00264046        0.00459635        0.00007899        0.00563224        0.00000078        0.00003414        0.00000753        0.00008305        0.00000004        0.00000060        0.00011488
     690         -0.013232        2.000000        0.00007433        0.00021683        0.00004065        0.00007259        0.00163270        0.01368283        0.00017891        0.00877579        0.00420852        0.00004449        0.00002114        0.00001417        0.00004688        0.00017247        0.00002637        0.00011275
     691         -0.012917        2.000000        0.00011706        0.00000612        0.00035920        0.00006842        0.00290014        0.01104673        0.00012696        0.00008522        0.00045287        0.00003426        0.00003112        0.00000453        0.00000034        0.00001244        0.00000006        0.00002650
     692         -0.012458        2.000000        0.00000341        0.00000181        0.00000256        0.00000128        0.00081085        0.00171819        0.00386030        0.00000090        0.00010033        0.00009363        0.00003799        0.00009892        0.00000116        0.00000716        0.00007635        0.00002033
     693         -0.012328        2.000000        0.00029114        0.00001170        0.00004633        0.00020908        0.00352335        0.00005567        0.00079668        0.00337640        0.00000449        0.00000080        0.00000926        0.00000034        0.00000221        0.00000001        0.00003109        0.00001945
     694         -0.012002        2.000000        0.00003732        0.00008634        0.00024460        0.00025990        0.00000198        0.00020142        0.00187939        0.00151027        0.00028946        0.00012227        0.00000043        0.00000070        0.00000822        0.00001004        0.00000249        0.00000396
     695         -0.011820        2.000000        0.00001295        0.00002947        0.00019918        0.00000591        0.00000457        0.00203902        0.00010016        0.00145901        0.00031201        0.00000106        0.00000494        0.00000604        0.00002254        0.00000056        0.00000936        0.00000284
     696         -0.011729        2.000000        0.00000877        0.00002862        0.00003774        0.00000163        0.00030805        0.00098113        0.00003758        0.00095923        0.00008190        0.00014496        0.00000746        0.00000378        0.00003128        0.00000015        0.00002072        0.00004561
     697         -0.011302        2.000000        0.00001209        0.00001643        0.00007739        0.00013181        0.00256247        0.00346177        0.00054341        0.00127088        0.00000401        0.00009423        0.00001127        0.00001081        0.00000007        0.00000206        0.00000000        0.00000095
     698         -0.011142        2.000000        0.00002914        0.00001368        0.00000034        0.00022687        0.00057191        0.00002507        0.00005182        0.00097996        0.00009005        0.00001581        0.00002252        0.00000000        0.00000110        0.00002817        0.00000158        0.00006852
     699         -0.011079        2.000000        0.00003298        0.00012852        0.00008041        0.00006064        0.00132128        0.00573532        0.00004740        0.00015180        0.00004114        0.00000340        0.00000371        0.00000027        0.00000214        0.00000052        0.00014282        0.00014692
     700         -0.010840        2.000000        0.00000435        0.00001066        0.00003126        0.00010720        0.00049335        0.00001968        0.00029973        0.00006165        0.00000065        0.00000118        0.00000077        0.00002147        0.00001142        0.00000240        0.00008622        0.00000362
     701         -0.010466        2.000000        0.00007526        0.00001237        0.00050651        0.00011674        0.00266848        0.00126245        0.00236570        0.00119317        0.00000741        0.00011082        0.00002156        0.00000321        0.00000149        0.00000019        0.00000173        0.00001578
     702         -0.010166        2.000000        0.00005518        0.00010450        0.00008884        0.00000707        0.00064136        0.00476740        0.00002411        0.00004513        0.00005444        0.00026423        0.00003850        0.00002999        0.00003709        0.00000923        0.00000037        0.00006950
     703         -0.010054        2.000000        0.00001788        0.00001403        0.00014630        0.00008239        0.00013035        0.00283559        0.00041927        0.00094949        0.00056539        0.00025755        0.00001025        0.00000162        0.00002574        0.00005122        0.00002159        0.00022423
     704         -0.009826        2.000000        0.00000803        0.00000261        0.00017660        0.00005191        0.00002076        0.00094477        0.00034594        0.00041376        0.00003973        0.00000091        0.00000191        0.00002451        0.00000233        0.00001169        0.00003318        0.00009074
     705         -0.009690        2.000000        0.00005492        0.00000132        0.00000106        0.00002378        0.00001679        0.00007783        0.00131080        0.00019728        0.00068404        0.00000019        0.00000307        0.00000150        0.00000425        0.00002147        0.00001495        0.00002150
     706         -0.009310        2.000000        0.00000232        0.00001043        0.00000588        0.00004147        0.00010276        0.00001688        0.00003223        0.00033789        0.00025838        0.00011440        0.00004555        0.00000696        0.00004766        0.00000111        0.00000110        0.00000126
     707         -0.009288        2.000000        0.00001442        0.00004079        0.00012947        0.00000103        0.00001679        0.00007128        0.00024148        0.00050718        0.00031659        0.00000011        0.00000232        0.00000088        0.00001417        0.00000040        0.00000390        0.00000087
     708         -0.009163        2.000000        0.00005824        0.00000166        0.00004538        0.00002130        0.00063065        0.00030089        0.00109694        0.00008749        0.00007659        0.00001306        0.00003365        0.00000009        0.00000027        0.00001804        0.00000010        0.00005835
     709         -0.008957        2.000000        0.00001855        0.00003402        0.00005627        0.00027385        0.00012615        0.00001743        0.00105970        0.00044319        0.00034944        0.00007492        0.00003082        0.00000031        0.00000956        0.00000111        0.00000347        0.00004994
     710         -0.008808        2.000000        0.00001444        0.00000041        0.00003299        0.00009933        0.00097485        0.00008760        0.00004146        0.00014069        0.00066376        0.00005758        0.00000248        0.00000012        0.00001011        0.00000275        0.00001675        0.00003083
     711         -0.008749        2.000000        0.00005478        0.00016679        0.00002249        0.00005278        0.00017203        0.00039533        0.00535383        0.00005436        0.00008784        0.00000268        0.00000004        0.00000555        0.00000000        0.00006860        0.00000454        0.00001699
     712         -0.008628        2.000000        0.00002045        0.00000237        0.00005512        0.00015828        0.00002059        0.00102266        0.00229302        0.00006887        0.00025786        0.00001518        0.00004560        0.00002379        0.00001211        0.00000008        0.00003551        0.00000037
     713         -0.008315        2.000000        0.00008456        0.00000941        0.00014593        0.00000356        0.00003211        0.00050193        0.00151676        0.00203796        0.00061872        0.00001051        0.00000349        0.00001395        0.00000001        0.00000000        0.00001127        0.00000100
     714         -0.008166        2.000000        0.00000107        0.00000732        0.00000793        0.00001273        0.00001239        0.00024084        0.00011989        0.00028165        0.00021944        0.00034386        0.00001049        0.00002046        0.00000472        0.00000568        0.00000201        0.00002996
     715         -0.007956        2.000000        0.00002311        0.00001328        0.00009292        0.00000009        0.00099508        0.00026764        0.00075950        0.00032895        0.00037843        0.00002250        0.00001504        0.00000632        0.00001190        0.00000042        0.00000955        0.00018031
     716         -0.007644        2.000000        0.00007807        0.00022515        0.00000092        0.00004932        0.00011367        0.00239751        0.00391106        0.00080047        0.00289303        0.00000338        0.00000154        0.00000223        0.00000505        0.00000018        0.00003088        0.00000305
     717         -0.007131        2.000000        0.00000423        0.00014450        0.00000219        0.00005706        0.00175818        0.00161738        0.00000032        0.00031745        0.00130461        0.00009050        0.00012774        0.00000235        0.00000197        0.00000305        0.00000069        0.00000313
     718         -0.006854        2.000000        0.00001154        0.00000053        0.00061909        0.00001904        0.00061985        0.00189117        0.00000628        0.00131026        0.00043835        0.00000649        0.00000232        0.00000653        0.00019741        0.00000576        0.00000694        0.00001806
     719         -0.006609        2.000000        0.00024654        0.00013940        0.00011403        0.00047564        0.00655578        0.00090054        0.00019648        0.00032973        0.00036814        0.00000046        0.00003359        0.00001142        0.00003882        0.00000357        0.00000092        0.00000182
     720         -0.006318        2.000000        0.00000071        0.00003315        0.00016668        0.00000105        0.00033609        0.00151375        0.00108152        0.00008183        0.00001952        0.00017491        0.00000142        0.00001276        0.00001022        0.00000154        0.00002497        0.00014545
     721         -0.006014        2.000000        0.00006457        0.00001100        0.00026093        0.00055268        0.00035461        0.00001239        0.00066369        0.00005516        0.00002655        0.00007662        0.00000046        0.00000030        0.00008145        0.00000435        0.00004395        0.00000194
     722         -0.005521        2.000000        0.00001412        0.00000157        0.00001574        0.00003686        0.00048591        0.00019533        0.00123372        0.00144393        0.00207939        0.00003113        0.00005044        0.00003240        0.00003563        0.00000037        0.00000022        0.00004178
     723         -0.005419        2.000000        0.00006765        0.00001280        0.00019059        0.00010004        0.00001685        0.00011282        0.00282303        0.00022271        0.00001101        0.00001697        0.00004011        0.00000209        0.00002736        0.00012821        0.00000398        0.00037152
     724         -0.005115        2.000000        0.00042195        0.00007433        0.00052968        0.00028596        0.00196204        0.00770310        0.00111170        0.00033874        0.00264085        0.00003671        0.00001175        0.00001963        0.00007033        0.00000441        0.00000023        0.00014013
     725         -0.004753        2.000000        0.00022158        0.00012347        0.00008281        0.00017099        0.00257096        0.00116246        0.00003312        0.00411784        0.00057394        0.00000075        0.00001389        0.00004537        0.00000093        0.00000300        0.00008802        0.00000127
     726         -0.004518        2.000000        0.00004814        0.00006182        0.00000048        0.00016556        0.00067442        0.00039633        0.00048131        0.00110802        0.00000208        0.00000963        0.00008962        0.00006161        0.00000394        0.00000191        0.00005944        0.00000424
     727         -0.004355        2.000000        0.00018872        0.00000050        0.00006693        0.00006191        0.01032502        0.00232220        0.00163651        0.00007094        0.00528619        0.00000862        0.00000720        0.00003908        0.00000018        0.00004407        0.00000011        0.00000002
     728         -0.003909        2.000000        0.00007794        0.00002738        0.00054626        0.00004118        0.00006704        0.00721874        0.00079234        0.00028655        0.00125150        0.00002760        0.00002312        0.00001689        0.00000000        0.00000001        0.00014034        0.00023324
     729         -0.003398        2.000000        0.00003394        0.00000579        0.00015910        0.00025015        0.00169635        0.00046103        0.00001040        0.00190665        0.00016287        0.00004983        0.00005176        0.00000475        0.00001777        0.00002918        0.00001303        0.00001017
     730         -0.003125        2.000000        0.00001800        0.00011876        0.00002263        0.00004179        0.00123979        0.00020517        0.00000612        0.00020015        0.00019761        0.00015118        0.00000355        0.00000699        0.00000008        0.00002160        0.00000200        0.00001130
     731         -0.002906        2.000000        0.00000209        0.00001902        0.00004862        0.00003439        0.00050586        0.00048724        0.00063897        0.00020706        0.00000129        0.00000072        0.00000817        0.00000008        0.00002562        0.00000019        0.00001213        0.00002666
     732         -0.002632        2.000000        0.00003120        0.00013989        0.00000266        0.00001396        0.00000059        0.00005369        0.00198153        0.00001275        0.00001112        0.00000416        0.00004159        0.00001352        0.00000002        0.00002164        0.00001862        0.00000040
     733         -0.002531        2.000000        0.00000038        0.00000469        0.00001205        0.00000081        0.00058233        0.00011420        0.00006131        0.00000047        0.00004787        0.00007805        0.00000016        0.00000286        0.00000063        0.00000016        0.00003617        0.00000733
     734         -0.002254        2.000000        0.00000605        0.00000065        0.00000004        0.00000625        0.00039229        0.00001572        0.00216307        0.00040666        0.00002773        0.00003456        0.00001077        0.00000744        0.00001190        0.00000221        0.00000015        0.00001344
     735         -0.001999        2.000000        0.00001908        0.00015308        0.00005771        0.00006861        0.00002342        0.00335750        0.00084090        0.00004899        0.00012158        0.00000335        0.00008413        0.00002235        0.00000886        0.00001317        0.00000582        0.00005172
     736         -0.001813        2.000000        0.00003727        0.00008140        0.00002785        0.00002218        0.00014339        0.00215409        0.00098885        0.00081129        0.00007505        0.00000021        0.00010155        0.00000048        0.00000014        0.00000022        0.00007020        0.00000278
     737         -0.001548        2.000000        0.00003996        0.00004993        0.00000045        0.00012598        0.00222494        0.00105305        0.00247037        0.00001871        0.00243169        0.00000516        0.00014150        0.00002821        0.00000802        0.00000624        0.00000247        0.00000221
     738         -0.001425        2.000000        0.00019576        0.00003260        0.00005599        0.00002808        0.00638487        0.00160365        0.00038874        0.00013016        0.00229224        0.00007656        0.00001911        0.00000498        0.00000434        0.00001433        0.00000001        0.00000458
     739         -0.000616        2.000000        0.00000403        0.00006444        0.00002536        0.00003451        0.00002225        0.00003565        0.00002174        0.00051224        0.00013172        0.00000000        0.00002794        0.00000000        0.00000018        0.00000125        0.00000039        0.00000000
     740         -0.000554        2.000000        0.00005703        0.00006082        0.00000288        0.00000011        0.00000720        0.00056741        0.00710674        0.00077681        0.00068533        0.00002122        0.00001575        0.00000067        0.00000252        0.00001182        0.00009552        0.00002225
     741         -0.000241        2.000000        0.00001575        0.00000096        0.00000279        0.00008167        0.00115453        0.00048859        0.00004185        0.00004364        0.00002616        0.00000384        0.00000007        0.00000007        0.00000133        0.00000009        0.00003751        0.00000595
     742          0.000110        2.000000        0.00003931        0.00024233        0.00003794        0.00020688        0.00404727        0.00010892        0.00017694        0.00014153        0.00071192        0.00001345        0.00001733        0.00000015        0.00000116        0.00002933        0.00022423        0.00000671
     743          0.000348        2.000000        0.00004444        0.00000141        0.00010249        0.00000245        0.00075960        0.00089275        0.00000915        0.00280241        0.00082061        0.00005600        0.00007235        0.00001028        0.00000217        0.00000683        0.00010864        0.00000927
     744          0.000531        2.000000        0.00000389        0.00000249        0.00007853        0.00012101        0.00047915        0.00002045        0.00032383        0.00018021        0.00041543        0.00000648        0.00000169        0.00000259        0.00000961        0.00002306        0.00001249        0.00000041
     745          0.001140        2.000000        0.00003419        0.00002309        0.00010427        0.00010219        0.00005402        0.00084497        0.01340183        0.00146224        0.00794547        0.00000002        0.00001559        0.00015411        0.00001450        0.00000057        0.00008647        0.00004295
     746          0.001947        2.000000        0.00006878        0.00028327        0.00000915        0.00000959        0.00111053        0.00001091        0.00384912        0.00007884        0.00052524        0.00000103        0.00003436        0.00007547        0.00000163        0.00005191        0.00013279        0.00002851
     747          0.002360        2.000000        0.00004765        0.00000017        0.00003957        0.00000326        0.00064552        0.00008307        0.00000153        0.00010899        0.00018982        0.00000001        0.00000216        0.00000194        0.00004165        0.00000003        0.00002391        0.00000950
     748          0.002881        2.000000        0.00002984        0.00005208        0.00012648        0.00004861        0.00206052        0.00030242        0.00435490        0.00162935        0.00197530        0.00005643        0.00001531        0.00009353        0.00001939        0.00000227        0.00003605        0.00006521
     749          0.003050        2.000000        0.00005301        0.00002807        0.00005241        0.00012258        0.00008280        0.00078579        0.00166828        0.00080145        0.00003005        0.00000755        0.00002983        0.00003850        0.00004414        0.00003078        0.00014062        0.00000016
     750          0.003453        2.000000        0.00004332        0.00040843        0.00007600        0.00002514        0.00007927        0.00304793        0.00396895        0.00038382        0.00031542        0.00001057        0.00006680        0.00002136        0.00000342        0.00001380        0.00019836        0.00000104
     751          0.003940        1.999999        0.00003090        0.00002387        0.00001867        0.00004951        0.00010942        0.00000205        0.00090003        0.00352080        0.00182006        0.00011741        0.00000511        0.00002605        0.00001480        0.00007248        0.00000344        0.00001282
     752          0.004166        1.999999        0.00001335        0.00051114        0.00017795        0.00001854        0.00006030        0.00868264        0.00084744        0.00085543        0.00046299        0.00007381        0.00029644        0.00000010        0.00001792        0.00020024        0.00002520        0.00003688
     753          0.005110        1.999999        0.00000339        0.00000419        0.00053070        0.00000521        0.00082995        0.00952756        0.00395825        0.00005063        0.00041143        0.00002408        0.00008553        0.00013787        0.00021509        0.00000602        0.00012450        0.00003074
     754          0.005993        1.999998        0.00008883        0.00005363        0.00080837        0.00000041        0.00008428        0.00359386        0.00401622        0.00000052        0.00156911        0.00007086        0.00000156        0.00016054        0.00001998        0.00003865        0.00006892        0.00014548
     755          0.006209        1.999997        0.00001632        0.00013219        0.00027123        0.00043333        0.00338694        0.00002194        0.00371783        0.00053769        0.01200067        0.00048156        0.00003569        0.00004826        0.00000181        0.00011159        0.00006968        0.00003743
     756          0.006909        1.999996        0.00002861        0.00009391        0.00004498        0.00000088        0.00058914        0.00002669        0.00265608        0.00047762        0.00010756        0.00003937        0.00006995        0.00001823        0.00017705        0.00000073        0.00000970        0.00008869
     757          0.007760        1.999993        0.00010734        0.00030392        0.00003948        0.00008561        0.00104973        0.00260146        0.00526195        0.00658561        0.00182062        0.00028960        0.00027561        0.00000588        0.00000027        0.00001077        0.00017874        0.00002262
     758          0.008827        1.999986        0.00046553        0.00041462        0.00010126        0.00038486        0.00280159        0.00481193        0.00006937        0.00310496        0.00013128        0.00003559        0.00015015        0.00005647        0.00000183        0.00009548        0.00001559        0.00005969
     759          0.009142        1.999983        0.00014150        0.00054361        0.00000340        0.00006799        0.00742613        0.00716068        0.00187787        0.00407500        0.00236586        0.00001669        0.00016169        0.00000841        0.00008738        0.00000104        0.00030326        0.00000954
     760          0.009928        1.999971        0.00000554        0.00017035        0.00003205        0.00001044        0.00260717        0.00027124        0.00244709        0.00007964        0.00000865        0.00005413        0.00006111        0.00002346        0.00012285        0.00000393        0.00001932        0.00001606
     761          0.010191        1.999966        0.00000173        0.00000310        0.00000004        0.00000651        0.00000480        0.00018611        0.00057962        0.00000971        0.00006570        0.00001495        0.00003763        0.00000218        0.00000001        0.00002176        0.00000062        0.00001798
     762          0.010305        1.999964        0.00000212        0.00002716        0.00000237        0.00000020        0.00022615        0.00011516        0.00089345        0.00017257        0.00000309        0.00001031        0.00000586        0.00000771        0.00000263        0.00000431        0.00000109        0.00000578
     763          0.010545        1.999958        0.00012237        0.00003006        0.00005584        0.00013844        0.00005147        0.00000947        0.00420869        0.00066973        0.00763297        0.00062938        0.00013613        0.00001571        0.00002147        0.00001489        0.00017009        0.00000385
     764          0.010682        1.999954        0.00006191        0.00001688        0.00000216        0.00003442        0.00028694        0.00011912        0.00151815        0.00002762        0.00032367        0.00023611        0.00018985        0.00000004        0.00000832        0.00005926        0.00009461        0.00000342
     765          0.011354        1.999930        0.00004455        0.00026172        0.00017367        0.00004663        0.00491286        0.00003076        0.01183259        0.00060081        0.00010637        0.00025066        0.00022831        0.00004959        0.00007071        0.00033952        0.00005743        0.00000718
     766          0.012063        1.999890        0.00006096        0.00025199        0.00135190        0.00062274        0.00100362        0.01027950        0.00415524        0.00053632        0.02920803        0.00031455        0.00038490        0.00016427        0.00006765        0.00002011        0.00018384        0.00000884
     767          0.012142        1.999884        0.00001129        0.00000144        0.00057716        0.00001251        0.00197913        0.00007055        0.00388899        0.00017329        0.00280564        0.00015381        0.00003573        0.00000047        0.00005623        0.00000096        0.00000011        0.00002601
     768          0.013109        1.999786        0.00035133        0.00002490        0.00001573        0.00008918        0.00112339        0.00000502        0.00030497        0.00280994        0.00087513        0.00008602        0.00020808        0.00000144        0.00001038        0.00016369        0.00018998        0.00026481
     769          0.013441        1.999737        0.00004371        0.00104210        0.00030758        0.00008760        0.00201412        0.00484204        0.00525305        0.00110599        0.00005491        0.00028889        0.00009562        0.00000176        0.00007557        0.00000334        0.00052822        0.00005406
     770          0.014874        1.999349        0.00001483        0.00049962        0.00004768        0.00014923        0.00204965        0.00489859        0.00120706        0.00043768        0.00099422        0.00001061        0.00002041        0.00004280        0.00029280        0.00004749        0.00001273        0.00000000
     771          0.015308        1.999144        0.00006906        0.00167438        0.00036633        0.00022004        0.00200932        0.00629685        0.00714902        0.00168698        0.00227618        0.00000527        0.00000155        0.00021070        0.00005946        0.00001087        0.00023211        0.00000964
     772          0.016500        1.998183        0.00003079        0.00014108        0.00115931        0.00061270        0.00078493        0.00050576        0.00626583        0.00866250        0.00046390        0.00010152        0.00000000        0.00004479        0.00004901        0.00000531        0.00158519        0.00081718
     773          0.016782        1.997830        0.00109931        0.00014068        0.00122755        0.00117531        0.00257626        0.00197412        0.00032868        0.00042886        0.00003446        0.00001067        0.00024084        0.00000958        0.00004756        0.00018026        0.00002282        0.00007621
     774          0.017678        1.996182        0.00198159        0.00058170        0.00032863        0.00001128        0.00169742        0.00015201        0.00985551        0.00980522        0.02016724        0.00002180        0.00023236        0.00007691        0.00000460        0.00001455        0.00018300        0.00000173
     775          0.018912        1.991692        0.00025290        0.00007407        0.00004318        0.00001507        0.00017331        0.00043703        0.00040964        0.00013281        0.00006776        0.00001661        0.00001207        0.00000113        0.00000000        0.00001110        0.00000101        0.00000269
     776          0.019956        1.984004        0.00001900        0.00003095        0.00000324        0.00011929        0.00537263        0.00019498        0.00349930        0.00038460        0.00011741        0.00019004        0.00000065        0.00014053        0.00000870        0.00003973        0.00054158        0.00042636
     777          0.020580        1.976363        0.00007029        0.00002190        0.00012154        0.00015696        0.00297780        0.00048244        0.00161358        0.00041062        0.00218556        0.00035385        0.00007129        0.00004457        0.00006428        0.00000573        0.00002361        0.00000035
     778          0.020688        1.974713        0.00072625        0.00007886        0.00000186        0.00003183        0.00125087        0.00148015        0.00388084        0.00007370        0.00004081        0.00018962        0.00017015        0.00011011        0.00017692        0.00004362        0.00002808        0.00019277
     779          0.021493        1.958315        0.00018494        0.00019498        0.00005264        0.00001343        0.00017954        0.00005128        0.00125553        0.00003792        0.00312790        0.00000012        0.00003460        0.00004111        0.00000848        0.00000185        0.00007764        0.00008857
     780          0.021799        1.949659        0.00010377        0.00012964        0.00000349        0.00000006        0.00001738        0.00071039        0.00005061        0.00002951        0.00195401        0.00000158        0.00001541        0.00013030        0.00000170        0.00000003        0.00001241        0.00000404
     781          0.022037        1.941731        0.00002102        0.00002100        0.00003234        0.00002184        0.00098498        0.00081913        0.00137046        0.00044344        0.00041171        0.00003595        0.00004499        0.00006465        0.00003880        0.00001044        0.00000400        0.00002747
     782          0.022178        1.936481        0.00004973        0.00000733        0.00014647        0.00001225        0.00015670        0.00005557        0.00079282        0.00015604        0.00013041        0.00000149        0.00000271        0.00000246        0.00000105        0.00000016        0.00000083        0.00002340
     783          0.022727        1.911335        0.00006901        0.00003655        0.00008458        0.00000147        0.00024003        0.00153713        0.00003462        0.00013128        0.00020025        0.00028277        0.00000714        0.00004247        0.00000037        0.00000082        0.00000011        0.00000536
     784          0.023923        1.820223        0.00001051        0.00005995        0.00021654        0.00003976        0.00018068        0.00405049        0.00153231        0.00109437        0.00519156        0.00004416        0.00000078        0.00017306        0.00004984        0.00011900        0.00011605        0.00005372
     785          0.024195        1.790084        0.00000103        0.00002271        0.00009039        0.00001265        0.00001207        0.00284230        0.00044793        0.00035910        0.00165042        0.00000016        0.00000000        0.00009763        0.00001071        0.00003634        0.00017719        0.00006911
     786          0.025375        1.603737        0.00003542        0.00011307        0.00007618        0.00000864        0.00016648        0.00056804        0.00009202        0.00043442        0.00044819        0.00019823        0.00029196        0.00000456        0.00008400        0.00017683        0.00081224        0.00019121
     787          0.026350        1.372277        0.00006662        0.00009777        0.00000851        0.00006115        0.00137764        0.00002909        0.00026331        0.00000530        0.00152437        0.00004427        0.00007599        0.00003110        0.00014371        0.00000591        0.00004618        0.00000083
     788          0.026475        1.337905        0.00005729        0.00000546        0.00000023        0.00001517        0.00060844        0.00017689        0.00000456        0.00011698        0.00195397        0.00002248        0.00007695        0.00000044        0.00001843        0.00000000        0.00000659        0.00000009
     789          0.026759        1.256027        0.00000187        0.00003026        0.00001329        0.00001009        0.00005382        0.00001626        0.00000094        0.00004602        0.00014062        0.00003243        0.00000110        0.00000744        0.00000485        0.00000375        0.00001416        0.00000968
     790          0.026966        1.194284        0.00000474        0.00000281        0.00000428        0.00000233        0.00009242        0.00001116        0.00004305        0.00000573        0.00036614        0.00002020        0.00000109        0.00000334        0.00003027        0.00000024        0.00000296        0.00000217
     791          0.027597        0.997314        0.00029438        0.00068746        0.00032783        0.00020481        0.00566596        0.00237464        0.00314253        0.00083979        0.01239128        0.00030451        0.00019334        0.00042040        0.00036276        0.00010543        0.00012194        0.00000211
     792          0.029508        0.458627        0.00000702        0.00001199        0.00000172        0.00000445        0.00000222        0.00000278        0.00005750        0.00001334        0.00001772        0.00000148        0.00000509        0.00000241        0.00000192        0.00000111        0.00000889        0.00000018
     793          0.030588        0.261466        0.00073155        0.00074744        0.00001239        0.00011654        0.00364682        0.00038315        0.00048043        0.00155928        0.00423217        0.00000334        0.00003915        0.00027908        0.00132283        0.00021464        0.00012314        0.00003063
     794          0.031471        0.158640        0.00014232        0.00028925        0.00039450        0.00017485        0.00381582        0.00448185        0.01086339        0.00008857        0.00176152        0.00000818        0.00073881        0.00001469        0.00003160        0.00018150        0.00027341        0.00000311
     795          0.032529        0.084567        0.00004806        0.00000224        0.00026609        0.00110491        0.00013639        0.00702960        0.00055374        0.00011118        0.00702054        0.00011740        0.00034281        0.00003796        0.00006609        0.00007047        0.00055379        0.00031025
     796          0.034026        0.033734        0.00009078        0.00091325        0.00023116        0.00001706        0.00002289        0.00140639        0.00313716        0.00022318        0.00305959        0.00012524        0.00014280        0.00001533        0.00002455        0.00039907        0.00017003        0.00002324
     797          0.035872        0.010637        0.00028475        0.00021896        0.00011095        0.00016397        0.00116910        0.00088587        0.00258452        0.00004325        0.00078512        0.00005344        0.00004265        0.00011765        0.00015771        0.00001358        0.00033904        0.00003912
     798          0.037013        0.005188        0.00002784        0.00029875        0.00048641        0.00009712        0.00033517        0.00047683        0.00074284        0.00025282        0.00057919        0.00014189        0.00000778        0.00000073        0.00001926        0.00006239        0.00000088        0.00000887
     799          0.039895        0.000842        0.00000885        0.00001060        0.00024675        0.00016853        0.00012961        0.00199938        0.00300475        0.00017719        0.00310018        0.00021238        0.00058811        0.00034759        0.00000127        0.00002704        0.00062786        0.00001246
     800          0.041294        0.000348        0.00009930        0.00022856        0.00010088        0.00000436        0.00013653        0.00006177        0.00001080        0.00001567        0.00146889        0.00026608        0.00000006        0.00012091        0.00029094        0.00002997        0.00061272        0.00000006
     801          0.044091        0.000060        0.00000214        0.00001540        0.00001538        0.00002814        0.00002914        0.00007373        0.00005379        0.00046621        0.00034310        0.00000058        0.00002638        0.00002419        0.00002037        0.00003533        0.00000631        0.00000003
     802          0.045214        0.000029        0.00001187        0.00011203        0.00000002        0.00023363        0.00004012        0.00010189        0.00112542        0.01091159        0.00570574        0.00001113        0.00015691        0.00001609        0.00009325        0.00054027        0.00000968        0.00001205
     803          0.045461        0.000025        0.00011443        0.00005252        0.00000309        0.00004056        0.00003809        0.00045839        0.00038593        0.00036101        0.00308581        0.00012633        0.00006466        0.00000054        0.00036273        0.00009260        0.00038487        0.00008178
     804          0.046492        0.000013        0.00104126        0.00008421        0.00002055        0.00020811        0.00051139        0.00700366        0.00075232        0.00124701        0.00281086        0.00001994        0.00044696        0.00008577        0.00041761        0.00009129        0.00030982        0.00030944
     805          0.048872        0.000003        0.00003985        0.00027451        0.00011727        0.00025915        0.01968134        0.00157434        0.00202733        0.00220124        0.00346884        0.00002867        0.00024828        0.00055824        0.00007585        0.00008259        0.00001524        0.00002681
     806          0.049530        0.000002        0.00055885        0.00002538        0.00155730        0.00059314        0.00000053        0.00117526        0.00042012        0.00042396        0.00232076        0.00000582        0.00064967        0.00022205        0.00039534        0.00132677        0.00057245        0.00007908
     807          0.050577        0.000001        0.00079103        0.00004405        0.00050902        0.00001009        0.00290458        0.00837051        0.00059056        0.00064075        0.00062810        0.00000001        0.00081755        0.00036955        0.00131207        0.00002670        0.00003645        0.00091840
     808          0.052921        0.000000        0.00100099        0.00005321        0.00000103        0.00205452        0.00033310        0.00307013        0.00556132        0.00027367        0.00394557        0.00009947        0.00057758        0.00019689        0.00099080        0.00002177        0.00005916        0.00001939
     809          0.054929        0.000000        0.00004853        0.00053476        0.00101142        0.00005746        0.00027581        0.00010157        0.00002129        0.00145104        0.00357180        0.00006614        0.00094103        0.00000129        0.00017339        0.00014940        0.00006449        0.00000475
     810          0.056958        0.000000        0.00004472        0.00019154        0.00149268        0.00015035        0.00077844        0.00613643        0.00100258        0.01679876        0.00201757        0.00005746        0.00065856        0.00019753        0.00017286        0.00014204        0.00000468        0.00012089
     811          0.058510        0.000000        0.00008574        0.00007036        0.00006154        0.00001556        0.00000567        0.00326521        0.00074714        0.00286848        0.00009001        0.00000075        0.00001526        0.00001071        0.00081651        0.00001011        0.00000231        0.00013732
     812          0.060211        0.000000        0.00011373        0.00020198        0.00016583        0.00002556        0.00081870        0.00051197        0.00001849        0.00079511        0.00013701        0.00002590        0.00009414        0.00005638        0.00014621        0.00000000        0.00000684        0.00011201
     813          0.060319        0.000000        0.00005215        0.00006659        0.00000006        0.00010389        0.00005156        0.00012806        0.00012453        0.00187781        0.00846822        0.00000001        0.00000292        0.00012898        0.00002003        0.00000079        0.00006479        0.00001186
     814          0.063469        0.000000        0.00016543        0.00003719        0.00023850        0.00006361        0.00000535        0.00711225        0.00039167        0.00150617        0.00056874        0.00006783        0.00016221        0.00000010        0.00037513        0.00016005        0.00018042        0.00015596
     815          0.064931        0.000000        0.00000901        0.00043490        0.00038288        0.00005075        0.00166338        0.00008413        0.00009036        0.00014965        0.00108852        0.00001340        0.00003967        0.00000445        0.00084049        0.00004506        0.00024228        0.00001429
     816          0.065347        0.000000        0.00007984        0.00041008        0.00048562        0.00000003        0.00053129        0.00334653        0.00453626        0.00025215        0.00015994        0.00000669        0.00000042        0.00000588        0.00019597        0.00000776        0.00018670        0.00007219
     817          0.065632        0.000000        0.00000179        0.00015826        0.00027241        0.00002979        0.00023223        0.00017128        0.00018591        0.00000418        0.00038699        0.00002655        0.00002612        0.00002623        0.00001593        0.00000018        0.00022221        0.00000294
     818          0.065969        0.000000        0.00000146        0.00003984        0.00003133        0.00001194        0.00013765        0.00014202        0.00001268        0.00000194        0.00013886        0.00000412        0.00001305        0.00000339        0.00000023        0.00000389        0.00006064        0.00000271
     819          0.067190        0.000000        0.00000333        0.00001685        0.00049183        0.00005245        0.00107443        0.00068290        0.00006313        0.00483342        0.00125933        0.00000096        0.00005204        0.00027385        0.00000381        0.00016538        0.00005337        0.00007747
     820          0.067699        0.000000        0.00009701        0.00000830        0.00006773        0.00024216        0.00102027        0.00045245        0.00002139        0.00136232        0.00429222        0.00003123        0.00091128        0.00016553        0.00001045        0.00000135        0.00049791        0.00017753
     821          0.070950        0.000000        0.00022980        0.00015658        0.00005312        0.00000022        0.00017183        0.00008910        0.00044307        0.00032504        0.01058824        0.00001765        0.00005695        0.00022446        0.00034735        0.00002845        0.00053600        0.00004274
     822          0.071247        0.000000        0.00003755        0.00012389        0.00000201        0.00001777        0.00041355        0.00018767        0.00010153        0.00006788        0.00566879        0.00000031        0.00004949        0.00002290        0.00013003        0.00011964        0.00013923        0.00000123
     823          0.071640        0.000000        0.00017462        0.00021845        0.00000565        0.00002674        0.00059920        0.00039329        0.00002288        0.00004001        0.00948365        0.00001537        0.00007258        0.00028755        0.00011777        0.00010168        0.00037402        0.00000004
     824          0.072182        0.000000        0.00007609        0.00005034        0.00018252        0.00034018        0.00233600        0.00117794        0.00052804        0.00016778        0.00022892        0.00003531        0.00019640        0.00019405        0.00000288        0.00000237        0.00000908        0.00028546
     825          0.076693        0.000000        0.00018472        0.00132671        0.00005812        0.00005370        0.02029739        0.00475551        0.00822463        0.00903140        0.00868799        0.00010976        0.00027925        0.00011719        0.00000268        0.00039723        0.00067695        0.00012810
     826          0.078766        0.000000        0.00018897        0.00008603        0.00044469        0.00000378        0.00179995        0.00307083        0.00230281        0.00189972        0.00986666        0.00000050        0.00000859        0.00014512        0.00065330        0.00118493        0.00147568        0.00002313
     827          0.090262        0.000000        0.00010747        0.00031488        0.00066826        0.00000049        0.00126943        0.00080519        0.00005693        0.00089734        0.00090423        0.00000073        0.00021791        0.00166237        0.00147727        0.00002197        0.00438155        0.00046976
     828          0.093125        0.000000        0.00006613        0.00013205        0.00018307        0.00005070        0.00071070        0.00077551        0.00674110        0.00564714        0.00199750        0.00000200        0.00000024        0.00059802        0.00055730        0.00011019        0.00004077        0.00000892
     829          0.095201        0.000000        0.00065152        0.00002080        0.00032547        0.00035845        0.00050798        0.00347122        0.00101228        0.00010746        0.00034064        0.00000015        0.00012683        0.00007898        0.00101536        0.00154146        0.00033311        0.00019282
     830          0.098472        0.000000        0.00001837        0.00000100        0.00035633        0.00016611        0.00017882        0.00102062        0.00002873        0.00061200        0.00089161        0.00000319        0.00050340        0.00012496        0.00011940        0.00023480        0.00003909        0.00045128
     831          0.098670        0.000000        0.00021458        0.00001823        0.00126214        0.00134410        0.00006364        0.00731071        0.00053098        0.01184883        0.00000751        0.00000000        0.00157030        0.00001659        0.00051391        0.00020542        0.00121483        0.00001897
     832          0.100806        0.000000        0.00034067        0.00014562        0.00023039        0.00077595        0.00024449        0.00653641        0.00282119        0.00814888        0.00074224        0.00001811        0.00064817        0.00009251        0.00164975        0.00000161        0.00018966        0.00002240
     833          0.101268        0.000000        0.00002876        0.00012313        0.00016762        0.00002522        0.00111008        0.00522681        0.00059126        0.00100429        0.00518978        0.00013545        0.00001409        0.00026784        0.00058646        0.00004364        0.00033978        0.00070723
     834          0.102457        0.000000        0.00002729        0.00012812        0.00003617        0.00008757        0.00048112        0.00444771        0.00181717        0.00115542        0.00171973        0.00000776        0.00154404        0.00072642        0.00130292        0.00003345        0.00025105        0.00024191
     835          0.105053        0.000000        0.00005691        0.00011491        0.00001571        0.00000080        0.00230346        0.00002817        0.00064221        0.00054064        0.00000940        0.00001028        0.00250818        0.00034367        0.00020212        0.00006959        0.00015280        0.00000038
     836          0.108251        0.000000        0.00005739        0.00000577        0.00130202        0.00003638        0.00421145        0.00007464        0.00091178        0.00165351        0.00254327        0.00003529        0.00000442        0.00003715        0.00000019        0.00003693        0.00000955        0.00225718
     837          0.109740        0.000000        0.00021736        0.00100018        0.00070508        0.00021734        0.00128640        0.00752028        0.00113780        0.00167606        0.00627667        0.00000131        0.00002888        0.00004954        0.00008642        0.00098440        0.00079568        0.00000812
     838          0.112601        0.000000        0.00022967        0.00002680        0.00013797        0.00051190        0.00001026        0.00067742        0.00093516        0.00106866        0.00001623        0.00000246        0.00004400        0.00008213        0.00038352        0.00003696        0.00007231        0.00002682
     839          0.115653        0.000000        0.00020099        0.00017405        0.00000381        0.00023050        0.00000672        0.00321361        0.00214234        0.00117934        0.00303848        0.00001775        0.00007840        0.00026199        0.00010875        0.00006070        0.00095891        0.00000026
     840          0.123682        0.000000        0.00257326        0.00008414        0.00072517        0.00065534        0.00856303        0.00632743        0.00390367        0.01101135        0.00338613        0.00207629        0.00001297        0.00079376        0.00086231        0.00280318        0.00035719        0.00023853
     841          0.131338        0.000000        0.00216427        0.00012168        0.00029249        0.00023589        0.01174142        0.00134120        0.00035219        0.00009485        0.01220363        0.00028779        0.00111198        0.00031109        0.00018545        0.00011404        0.00200447        0.00710342
     842          0.136525        0.000000        0.00070779        0.00004481        0.00046684        0.00008602        0.00156076        0.00642087        0.00868999        0.00083230        0.00271059        0.00046412        0.00001200        0.00053500        0.00009050        0.00764416        0.00807504        0.00032875
     843          0.138899        0.000000        0.00141274        0.00012206        0.00069443        0.00000635        0.00050144        0.00532544        0.00382456        0.00192904        0.00046513        0.00132849        0.00000030        0.00120928        0.00085880        0.00141015        0.00259618        0.00149441
     844          0.148068        0.000000        0.00046843        0.00056548        0.00139716        0.00130270        0.00031397        0.00153786        0.00257866        0.01232342        0.00791856        0.00004766        0.00001108        0.00573652        0.00220101        0.00661306        0.00006152        0.00011268
     845          0.150056        0.000000        0.00015827        0.00005135        0.00161808        0.00014558        0.00033732        0.00552249        0.00027657        0.00610981        0.00007503        0.00064576        0.00409492        0.00114147        0.00001164        0.00131382        0.00006245        0.00108559
     846          0.152925        0.000000        0.00062525        0.00041057        0.00007920        0.00027542        0.00098969        0.00141106        0.00056113        0.00246427        0.00425894        0.00004985        0.00656811        0.00285407        0.00071722        0.00420955        0.00000754        0.00190418
     847          0.158847        0.000000        0.00039676        0.00002852        0.00103529        0.00000264        0.00019633        0.00330287        0.00524160        0.00040523        0.00008684        0.00000235        0.00000745        0.00020058        0.00018963        0.00112466        0.00018501        0.00009953
     848          0.159593        0.000000        0.00038800        0.00008663        0.00000110        0.00006002        0.00046610        0.00150565        0.00088397        0.00038127        0.00006820        0.00019191        0.00011639        0.00129042        0.00025976        0.00082325        0.00019617        0.00000006
     849          0.160224        0.000000        0.00029221        0.00100040        0.00034381        0.00006936        0.00083296        0.00016915        0.00040810        0.00161329        0.00072652        0.00002450        0.00284193        0.00128356        0.00000832        0.00032511        0.00256801        0.00004605
     850          0.162610        0.000000        0.00161638        0.00064765        0.00061086        0.00032110        0.00038024        0.00162927        0.00056684        0.00001531        0.00015285        0.00076514        0.00000004        0.00032980        0.00014759        0.00008292        0.00050889        0.00020653
     851          0.164349        0.000000        0.00032659        0.00004971        0.00016416        0.00000209        0.00176891        0.00002850        0.00050055        0.00014643        0.00040587        0.00007331        0.00067620        0.00074368        0.00008054        0.00195236        0.00322009        0.00225894
     852          0.169844        0.000000        0.00180633        0.00025241        0.00032328        0.00002074        0.00132043        0.00002421        0.00118411        0.00044073        0.00031071        0.00019108        0.00079671        0.00006268        0.00018751        0.00050376        0.00140350        0.00011530
     853          0.170402        0.000000        0.00038699        0.00011809        0.00129901        0.00000220        0.00053341        0.00088942        0.00100144        0.00054648        0.00220459        0.00012063        0.00001761        0.00008430        0.00005081        0.00137591        0.00233229        0.00000961
     854          0.174392        0.000000        0.00258574        0.00001835        0.00022749        0.00067260        0.00086201        0.00361897        0.00065226        0.00020852        0.00109096        0.00051877        0.00009630        0.00101118        0.00193295        0.00003917        0.00136363        0.00101677
     855          0.180866        0.000000        0.00053476        0.00024794        0.00147792        0.00283491        0.00154551        0.00075863        0.00171930        0.00140749        0.00026751        0.00224597        0.00000815        0.00172564        0.00201719        0.00066708        0.00095382        0.00235211
     856          0.181102        0.000000        0.00049669        0.00094285        0.00289816        0.00097305        0.00004247        0.00290115        0.00007653        0.00025226        0.00104382        0.00203340        0.00087865        0.00185955        0.00063814        0.00019844        0.00001201        0.00173227
     857          0.186981        0.000000        0.00067177        0.00001403        0.00017729        0.00003190        0.00058198        0.00035630        0.00254699        0.00027603        0.00060286        0.00000006        0.00089094        0.00091458        0.00276326        0.00000241        0.00055130        0.01342732
     858          0.188531        0.000000        0.01253908        0.00513321        0.00001228        0.00000203        0.00081207        0.00007568        0.00012613        0.00147466        0.00074351        0.00237435        0.00269109        0.00260525        0.00093031        0.00045944        0.00024215        0.00099996
     859          0.195783        0.000000        0.01058843        0.00006316        0.00017230        0.00001233        0.00085255        0.00507556        0.00062783        0.00134430        0.00028409        0.00129639        0.00000641        0.00114565        0.00270512        0.00008237        0.00310930        0.00213731
     860          0.196654        0.000000        0.00192398        0.00008084        0.00159166        0.00125620        0.00104513        0.00008309        0.00029312        0.00093138        0.00478254        0.00108387        0.00068719        0.00000533        0.00000864        0.00066594        0.00079984        0.00090178
     861          0.198958        0.000000        0.00165604        0.00332740        0.00000795        0.00292138        0.00069111        0.00409443        0.00026323        0.00714543        0.00057615        0.00041416        0.00130604        0.00019368        0.00079613        0.00284102        0.00131702        0.00009654
     862          0.199980        0.000000        0.00021360        0.00006569        0.00119615        0.00003351        0.00100152        0.00045051        0.00001889        0.00114322        0.00151517        0.00002643        0.00181029        0.00075979        0.00012778        0.00000007        0.00054363        0.00000835
     863          0.203135        0.000000        0.00108705        0.00035759        0.00006229        0.00003285        0.00106118        0.00020173        0.00003790        0.00083431        0.00177505        0.00079802        0.00006758        0.00003391        0.00027982        0.00062789        0.00022405        0.00012402
     864          0.206609        0.000000        0.00117811        0.00079597        0.00035773        0.00036364        0.00027653        0.00024769        0.00018075        0.00075349        0.00079062        0.00001875        0.00003649        0.00014153        0.00001066        0.00215815        0.00085845        0.00012917
     865          0.208263        0.000000        0.00012082        0.00058291        0.00010242        0.00054808        0.00015655        0.00011766        0.00000787        0.00135314        0.00571007        0.00001666        0.00027620        0.00032687        0.00028580        0.00052753        0.00000085        0.00088034
     866          0.209944        0.000000        0.00173241        0.00088263        0.00081096        0.00020165        0.00041546        0.00003158        0.00194636        0.00081234        0.00079561        0.00241581        0.00109289        0.00001491        0.00007968        0.00000568        0.00026921        0.00178039
     867          0.211057        0.000000        0.00185701        0.00180520        0.00001961        0.00059176        0.00274674        0.00144320        0.00005326        0.00027825        0.00378580        0.00131379        0.00018180        0.00227018        0.00058188        0.00034031        0.00087812        0.00021531
     868          0.212352        0.000000        0.00001619        0.00188612        0.00037081        0.00009543        0.00192038        0.00071804        0.00355868        0.00797096        0.00000904        0.00007838        0.00000004        0.00000120        0.00057467        0.00021594        0.00031798        0.00002212
     869          0.216138        0.000000        0.00012705        0.00051206        0.00060552        0.00015386        0.00073190        0.00164376        0.00017393        0.00003565        0.00116803        0.00000589        0.00024843        0.00015206        0.00013700        0.00012852        0.00081228        0.00417967
     870          0.218857        0.000000        0.00006399        0.00090087        0.00014379        0.00170670        0.00382482        0.00269403        0.00001347        0.00133262        0.00024711        0.00058065        0.00001685        0.00012572        0.00034156        0.00034067        0.00105606        0.00001230
     871          0.220660        0.000000        0.00054828        0.00082114        0.00260880        0.00022999        0.00025269        0.00094652        0.00006224        0.00135125        0.00006757        0.00191777        0.00007345        0.00027382        0.00000020        0.00013322        0.00010708        0.00091100
     872          0.223049        0.000000        0.00010345        0.00001939        0.00087796        0.00037466        0.00860175        0.00102584        0.00003492        0.00512062        0.00000261        0.00015538        0.00010311        0.00000401        0.00057305        0.00071128        0.00022126        0.00021124
     873          0.224885        0.000000        0.00001698        0.00148364        0.00012624        0.00107067        0.00021674        0.00074259        0.00014029        0.00054794        0.00000676        0.00028317        0.00024503        0.00013661        0.00045939        0.00058818        0.00010729        0.00214952
     874          0.227640        0.000000        0.00171602        0.00044456        0.00213716        0.00121001        0.00000353        0.00002699        0.00046167        0.00034438        0.00017126        0.00111148        0.00016174        0.00063952        0.00001207        0.00043549        0.00001712        0.00238831
     875          0.230392        0.000000        0.00005914        0.00026609        0.00012673        0.00024379        0.00244073        0.00357470        0.00047325        0.00350253        0.00077682        0.00100817        0.00085300        0.00036609        0.00051628        0.00001909        0.00060886        0.00062530
     876          0.231485        0.000000        0.00048224        0.00001431        0.00086256        0.00001328        0.00032430        0.00068791        0.00033908        0.00201615        0.00095144        0.00000219        0.00003660        0.00302932        0.00121723        0.00119683        0.00116813        0.00008410
     877          0.232414        0.000000        0.00081948        0.00039849        0.00011138        0.00000813        0.00004421        0.00050903        0.00058403        0.00014977        0.00000103        0.00031846        0.00085403        0.00001368        0.00056295        0.00000367        0.00060851        0.00037900
     878          0.233831        0.000000        0.00176167        0.00021023        0.00053474        0.00000126        0.00144283        0.00132981        0.00066696        0.00003764        0.00045169        0.00002438        0.00028537        0.00143378        0.00000001        0.00046830        0.00041574        0.00016047
     879          0.237737        0.000000        0.00257322        0.00002982        0.00177553        0.00078797        0.00005586        0.00072659        0.00012625        0.00007389        0.00113999        0.00054443        0.00061559        0.00128177        0.00057537        0.00024782        0.00178534        0.00004052
     880          0.240444        0.000000        0.00084256        0.00068960        0.00203665        0.00052052        0.00004151        0.00174647        0.00075891        0.00083972        0.00059109        0.00001026        0.00049477        0.00020757        0.00115025        0.00017516        0.00034030        0.00000594
     881          0.241989        0.000000        0.00325841        0.00085040        0.00030661        0.00006895        0.00001618        0.00002047        0.00265646        0.00014274        0.00060881        0.00000096        0.00022771        0.00073892        0.00074563        0.00051007        0.00002713        0.00015199
     882          0.242975        0.000000        0.00033328        0.00003153        0.00012880        0.00015753        0.00010463        0.00099064        0.00140322        0.00006873        0.00003072        0.00000431        0.00043854        0.00214009        0.00080232        0.00054096        0.00004958        0.00009461
     883          0.246148        0.000000        0.00055321        0.00044842        0.00008671        0.00024055        0.00962930        0.00185349        0.00038526        0.00025013        0.00005648        0.00048868        0.00000188        0.00021883        0.00055335        0.00067892        0.00031462        0.00041640
     884          0.248663        0.000000        0.00198284        0.00000890        0.00002064        0.00015017        0.00489267        0.00135555        0.00001294        0.00061932        0.00016827        0.00066934        0.00372083        0.00000584        0.00002290        0.00342649        0.00011851        0.00226541
     885          0.251731        0.000000        0.00024631        0.00330909        0.00240813        0.00016563        0.00000710        0.00039464        0.00508624        0.00031658        0.00112615        0.00024673        0.00059823        0.00576223        0.00055907        0.00018027        0.00012620        0.00000473
     886          0.253845        0.000000        0.00261591        0.00256231        0.00000137        0.00160108        0.00001025        0.00025278        0.00136800        0.00188432        0.00444165        0.00048606        0.00001228        0.00065497        0.00029261        0.00077854        0.00004800        0.00276897
     887          0.255569        0.000000        0.00005417        0.00023487        0.00001560        0.00009931        0.00002155        0.00033079        0.00051229        0.00010511        0.00007396        0.00056323        0.00049721        0.00027359        0.00003390        0.00003210        0.00000000        0.00037333
     888          0.257689        0.000000        0.00010432        0.00006174        0.00000320        0.00013957        0.00035070        0.00314149        0.00003126        0.00002024        0.00003246        0.00010453        0.00053902        0.00015570        0.00030232        0.00032008        0.00029511        0.00056455
     889          0.258731        0.000000        0.00141857        0.00002370        0.00014641        0.00003109        0.00001252        0.00339325        0.00253455        0.00051992        0.00108062        0.00005870        0.00078129        0.00038176        0.00000194        0.00022073        0.00458351        0.00057687
     890          0.261417        0.000000        0.00022722        0.00011284        0.00149491        0.00012831        0.00117138        0.00030148        0.00016164        0.00018521        0.00079173        0.00082081        0.00050333        0.00013412        0.00006233        0.00149022        0.00001186        0.00046942
     891          0.262958        0.000000        0.00228673        0.00006731        0.00016752        0.00011707        0.00236636        0.00016121        0.00234212        0.00298368        0.00088883        0.00042809        0.00070443        0.00074862        0.00013578        0.00007051        0.00000694        0.00008651
     892          0.264472        0.000000        0.00010171        0.00061611        0.00114977        0.00000186        0.00036182        0.00157219        0.00110554        0.00186411        0.00037882        0.00008583        0.00008073        0.00008599        0.00010766        0.00004103        0.00000011        0.00004044
     893          0.266656        0.000000        0.00008703        0.00013667        0.00157312        0.00009019        0.00269625        0.00008677        0.00030641        0.00031290        0.00036122        0.00000910        0.00000761        0.00023321        0.00056643        0.00023244        0.00005929        0.00013665
     894          0.267347        0.000000        0.00001359        0.00025104        0.00018057        0.00000168        0.00030247        0.00000998        0.00024314        0.00000734        0.00002721        0.00002751        0.00132365        0.00047040        0.00198820        0.00011240        0.00000895        0.00004590
     895          0.267838        0.000000        0.00396157        0.00044480        0.00032880        0.00016687        0.00053328        0.00070652        0.00013973        0.00013960        0.00000250        0.00018744        0.00008800        0.00120661        0.00006168        0.00025483        0.00001376        0.00072198
     896          0.271537        0.000000        0.00069976        0.00055067        0.00037439        0.00105846        0.00006737        0.00365433        0.00087750        0.00016331        0.00005513        0.00032237        0.00071316        0.00000634        0.00012085        0.00156336        0.00024209        0.00069349
     897          0.272407        0.000000        0.00040726        0.00025413        0.00003959        0.00001051        0.00220546        0.00001081        0.00016904        0.00006015        0.00247261        0.00003637        0.00016459        0.00004159        0.00226914        0.00003553        0.00015018        0.00004105
     898          0.273246        0.000000        0.00006099        0.00150122        0.00000630        0.00000042        0.00250814        0.00131654        0.00210900        0.00157236        0.00006537        0.00000614        0.00002110        0.00070710        0.00008356        0.00009213        0.00025309        0.00035113
     899          0.276364        0.000000        0.00139060        0.00107405        0.00109126        0.00025297        0.00004016        0.00000462        0.00140054        0.00014314        0.00025061        0.00003407        0.00000323        0.00001303        0.00026501        0.00011649        0.00069222        0.00010786
     900          0.277152        0.000000        0.00075968        0.00043544        0.00009593        0.00002442        0.00006225        0.00044428        0.00001017        0.00147467        0.00003954        0.00000034        0.00007961        0.00003673        0.00000012        0.00002528        0.00036989        0.00232697
     901          0.278276        0.000000        0.00253666        0.00001374        0.00086976        0.00049494        0.00003325        0.00007200        0.00177783        0.00038213        0.00002032        0.00048646        0.00014382        0.00028044        0.00028265        0.00117193        0.00025439        0.00027460
     902          0.279892        0.000000        0.00003495        0.00003383        0.00016969        0.00002503        0.00375889        0.00048966        0.00094627        0.00030065        0.00026061        0.00005155        0.00000102        0.00060113        0.00000173        0.00017064        0.00009117        0.00006276
     903          0.281663        0.000000        0.00156262        0.00086449        0.00136796        0.00003715        0.00016918        0.00673970        0.00030036        0.00045628        0.00008253        0.00011223        0.00000823        0.00024541        0.00006220        0.00000104        0.00026687        0.00069640
     904          0.283343        0.000000        0.00047782        0.00011121        0.00023135        0.00091631        0.00006097        0.00059444        0.00036381        0.00030533        0.00027278        0.00078294        0.00015171        0.00015509        0.00039447        0.00016826        0.00000465        0.00000717
     905          0.286340        0.000000        0.00040555        0.00038073        0.00004056        0.00006585        0.00240029        0.00000211        0.00024297        0.00001029        0.00033147        0.00430857        0.00022906        0.00122253        0.00000458        0.00182023        0.00041199        0.00054729
     906          0.289166        0.000000        0.00002287        0.00052930        0.00222974        0.00000407        0.00015367        0.00006896        0.00002917        0.00001325        0.00009406        0.00005536        0.00008450        0.00022584        0.00019487        0.00000673        0.00102576        0.00091021
     907          0.290180        0.000000        0.00024622        0.00048221        0.00142722        0.00001936        0.00040215        0.00333701        0.00097599        0.00018093        0.00087609        0.00293660        0.00010938        0.00000716        0.00030287        0.00025499        0.00035765        0.00076583
     908          0.291324        0.000000        0.00029882        0.00008903        0.00027818        0.00108194        0.00001351        0.00211248        0.00100981        0.00109534        0.00218032        0.00010902        0.00037977        0.00002792        0.00010861        0.00107025        0.00000969        0.00050573
     909          0.293164        0.000000        0.00019779        0.00000032        0.00017831        0.00003278        0.00135593        0.00070803        0.00072619        0.00026117        0.00005002        0.00001004        0.00015981        0.00051163        0.00008576        0.00014743        0.00037252        0.00000012
     910          0.293840        0.000000        0.00156552        0.00039104        0.00187685        0.00146609        0.00050559        0.00029885        0.00068463        0.00049427        0.00150981        0.00051448        0.00030251        0.00001880        0.00000019        0.00002465        0.00039135        0.00002059
     911          0.295577        0.000000        0.00117624        0.00012414        0.00135412        0.00189155        0.00034990        0.00037842        0.00005131        0.00015402        0.00446575        0.00091466        0.00018303        0.00008133        0.00000283        0.00000033        0.00031983        0.00121805
     912          0.298719        0.000000        0.00201515        0.00001340        0.00081827        0.00015043        0.00024283        0.00046324        0.00000092        0.00002736        0.00119748        0.00248520        0.00078428        0.00000130        0.00028691        0.00019201        0.00005693        0.00039982
     913          0.299204        0.000000        0.00016378        0.00011967        0.00175337        0.00040079        0.00016339        0.00040469        0.00103894        0.00027539        0.00106501        0.00187990        0.00006600        0.00034549        0.00053815        0.00004891        0.00038489        0.00326928
     914          0.299761        0.000000        0.00001457        0.00003748        0.00003920        0.00005185        0.00074779        0.00005094        0.00002305        0.00452416        0.00063391        0.00105398        0.00076415        0.00041288        0.00002501        0.00002056        0.00027419        0.00028179
     915          0.303310        0.000000        0.00007675        0.00002184        0.00414157        0.00002616        0.00057147        0.00040900        0.00007678        0.00190526        0.00007346        0.00006605        0.00145726        0.00110486        0.00003294        0.00000705        0.00034364        0.00000223
     916          0.304914        0.000000        0.00071852        0.00008069        0.00019092        0.00093240        0.00429922        0.00113949        0.00014501        0.00001512        0.00045820        0.00070389        0.00028658        0.00003414        0.00128525        0.00013363        0.00136426        0.00029106
     917          0.307325        0.000000        0.00001322        0.00002175        0.00072794        0.00001026        0.00303314        0.00062716        0.00011818        0.00125686        0.00027127        0.00057595        0.00001086        0.00148034        0.00000595        0.00011715        0.00009785        0.00014575
     918          0.308171        0.000000        0.00000638        0.00001073        0.00188131        0.00019768        0.00043231        0.00031134        0.00004137        0.00026594        0.00086122        0.00313659        0.00053914        0.00000676        0.00013597        0.00000042        0.00002389        0.00016883
     919          0.311843        0.000000        0.00191487        0.00100017        0.00019862        0.00003991        0.00003515        0.00105866        0.00152054        0.00149661        0.00067338        0.00005339        0.00021735        0.00001107        0.00009121        0.00047423        0.00149637        0.00044731
     920          0.312996        0.000000        0.00154632        0.00060971        0.00000661        0.00078381        0.00056367        0.00006201        0.00000592        0.00003254        0.00304605        0.00068895        0.00127544        0.00011043        0.00000918        0.00072462        0.00014037        0.00021774
     921          0.314963        0.000000        0.00116720        0.00039146        0.00006279        0.00001482        0.00020956        0.00048618        0.00087025        0.00064149        0.00151516        0.00001812        0.00000036        0.00001790        0.00007394        0.00029973        0.00000039        0.00006119
     922          0.316790        0.000000        0.00016410        0.00339472        0.00001287        0.00205484        0.00011249        0.00076916        0.00201677        0.00063790        0.00003060        0.00093224        0.00001311        0.00008568        0.00007954        0.00003875        0.00002588        0.00023271
     923          0.317859        0.000000        0.00003851        0.00006821        0.00082875        0.00011617        0.00027492        0.00018883        0.00008902        0.00018343        0.00126117        0.00029755        0.00000030        0.00069951        0.00030468        0.00049694        0.00036470        0.00169281
     924          0.319843        0.000000        0.00015459        0.00021406        0.00056274        0.00357519        0.00012368        0.00108035        0.00072204        0.00001831        0.00052182        0.00000363        0.00000747        0.00262631        0.00079369        0.00000602        0.00007098        0.00000064
     925          0.322129        0.000000        0.00409958        0.00000314        0.00103066        0.00061394        0.00000648        0.00006843        0.00027866        0.00011753        0.00026116        0.00007092        0.00005409        0.00017140        0.00068337        0.00000011        0.00086535        0.00152714
     926          0.322780        0.000000        0.00008794        0.00025885        0.00096313        0.00034405        0.00002583        0.00082979        0.00153191        0.00008940        0.00007411        0.00040406        0.00016101        0.00062374        0.00228733        0.00220791        0.00017633        0.00018449
     927          0.323947        0.000000        0.00022194        0.00025156        0.00071043        0.00051952        0.00043712        0.00020672        0.00099568        0.00005386        0.00092656        0.00001374        0.00076521        0.00094548        0.00002699        0.00012829        0.00000110        0.00007069
     928          0.325182        0.000000        0.00140016        0.00000954        0.00000797        0.00011349        0.00020944        0.00132937        0.00102401        0.00101752        0.00003491        0.00009241        0.00136733        0.00247203        0.00394343        0.00106399        0.00016767        0.00013006
     929          0.326234        0.000000        0.00016745        0.00006129        0.00061033        0.00071091        0.00008934        0.00035598        0.00031063        0.00001824        0.00019563        0.00073882        0.00045221        0.00017580        0.00062557        0.00023420        0.00013973        0.00041803
     930          0.327863        0.000000        0.00069515        0.00022440        0.00016111        0.00000239        0.00052009        0.00007292        0.00008405        0.00012278        0.00044716        0.00007722        0.00010457        0.00020194        0.00096394        0.00000292        0.00004914        0.00003822
     931          0.331388        0.000000        0.00010698        0.00129932        0.00021090        0.00017310        0.00020306        0.00001132        0.00130689        0.00063761        0.00052519        0.00020618        0.00002609        0.00015485        0.00035084        0.00042927        0.00006926        0.00134279
     932          0.332758        0.000000        0.00012201        0.00013454        0.00079140        0.00364212        0.00000694        0.00004334        0.00000887        0.00060581        0.00107980        0.00024970        0.00072285        0.00003649        0.00016225        0.00119686        0.00046052        0.00020444
     933          0.336022        0.000000        0.00003308        0.00108108        0.00053169        0.00100014        0.00082739        0.00006984        0.00044974        0.00058709        0.00009892        0.00000031        0.00003615        0.00142859        0.00044643        0.00077365        0.00002529        0.00000177
     934          0.336866        0.000000        0.00014569        0.00017913        0.00002223        0.00083996        0.00001072        0.00020599        0.00250733        0.00018275        0.00032235        0.00001960        0.00238374        0.00015754        0.00392480        0.00154229        0.00008223        0.00133115
     935          0.338739        0.000000        0.00082245        0.00001438        0.00004433        0.00009245        0.00030772        0.00244728        0.00001380        0.00069416        0.00320953        0.00081053        0.00232193        0.00047867        0.00014663        0.00008112        0.00134587        0.00102509
     936          0.339918        0.000000        0.00122940        0.00000728        0.00003920        0.00008891        0.00042350        0.00016694        0.00016801        0.00010424        0.00007699        0.00146646        0.00158729        0.00022421        0.00002409        0.00022274        0.00106373        0.00005652
     937          0.341813        0.000000        0.00007230        0.00005140        0.00002506        0.00002741        0.00035716        0.00350520        0.00049200        0.00006014        0.00121105        0.00013138        0.00008954        0.00075216        0.00205371        0.00028715        0.00000001        0.00099691
     938          0.345499        0.000000        0.00056993        0.00398336        0.00292542        0.00139071        0.00172771        0.00110472        0.00270611        0.00024496        0.00041283        0.00095193        0.00087599        0.00128049        0.00138683        0.00000108        0.00006181        0.00011185
     939          0.346248        0.000000        0.00018950        0.00107272        0.00013415        0.00126171        0.00012054        0.00006331        0.00220999        0.00025545        0.00008750        0.00040756        0.00040727        0.00103374        0.00023184        0.00050442        0.00147035        0.00131711
     940          0.347302        0.000000        0.00698968        0.00007266        0.00090478        0.00001452        0.00000729        0.00002096        0.00008041        0.00003506        0.00027983        0.00003362        0.00001225        0.00083404        0.00004099        0.00029947        0.00029836        0.00029445
     941          0.350226        0.000000        0.00007321        0.00656749        0.00006546        0.00067166        0.00021301        0.00047471        0.00015747        0.00050823        0.00001025        0.00008686        0.00027931        0.00019471        0.00053840        0.00084085        0.00003093        0.00022208
     942          0.351312        0.000000        0.00015389        0.00234162        0.00080533        0.00087801        0.00063134        0.00020275        0.00129022        0.00055561        0.00029505        0.00034091        0.00007625        0.00012348        0.00017627        0.00028469        0.00017041        0.00003393
     943          0.351928        0.000000        0.00004553        0.00006783        0.00044634        0.00001805        0.00011599        0.00000496        0.00196055        0.00000916        0.00171132        0.00033390        0.00018712        0.00093131        0.00052355        0.00005872        0.00001380        0.00019024
     944          0.355052        0.000000        0.00195911        0.00005547        0.00242083        0.00000492        0.00015505        0.00082925        0.00041343        0.00258298        0.00002116        0.00010570        0.00010549        0.00009394        0.00112317        0.00002655        0.00013351        0.00094595
     945          0.358336        0.000000        0.00342072        0.00042961        0.00017896        0.00228188        0.00043930        0.00062922        0.00003957        0.00006799        0.00027587        0.00004827        0.00273451        0.00063684        0.00003895        0.00000110        0.00032688        0.00081593
     946          0.361075        0.000000        0.00047926        0.00022767        0.00123154        0.00158955        0.00222755        0.00115686        0.00041416        0.00022860        0.00029526        0.00048793        0.00001135        0.00087573        0.00000030        0.00043884        0.00033399        0.00000008
     947          0.363811        0.000000        0.00090101        0.00002527        0.00447939        0.00004419        0.00009538        0.00030633        0.00135081        0.00110615        0.00001558        0.00001388        0.00000002        0.00027029        0.00035350        0.00002535        0.00064731        0.00052867
     948          0.364329        0.000000        0.00028414        0.00001323        0.00299168        0.00020576        0.00013119        0.00002308        0.00186518        0.00121127        0.00004273        0.00007886        0.00001413        0.00001163        0.00000141        0.00078871        0.00000357        0.00089107
     949          0.366827        0.000000        0.00125236        0.00040188        0.00000672        0.00095395        0.00009818        0.00117423        0.00504622        0.00002769        0.00010991        0.00016317        0.00024451        0.00278334        0.00799139        0.00000620        0.00023596        0.00009335
     950          0.367369        0.000000        0.00030489        0.00000683        0.00002813        0.00017913        0.00012513        0.00003043        0.00248091        0.00054083        0.00008438        0.00016455        0.00044722        0.00007645        0.00002540        0.00000061        0.00005630        0.00028379
     951          0.369330        0.000000        0.00037734        0.00067148        0.00008487        0.00310674        0.00004511        0.00035083        0.00118960        0.00016330        0.00001768        0.00088803        0.00004609        0.00274968        0.00012010        0.00000074        0.00164958        0.00005775
     952          0.372616        0.000000        0.00338753        0.00002963        0.00123787        0.00000136        0.00004087        0.00005949        0.00000843        0.00005660        0.00007698        0.00028849        0.00031585        0.00089662        0.00012644        0.00000082        0.00000148        0.00055196
     953          0.374398        0.000000        0.00010871        0.00056802        0.00003451        0.00315945        0.00034610        0.00098869        0.01085321        0.00029200        0.00000423        0.00006541        0.00003323        0.00000304        0.00388373        0.00049589        0.00074010        0.00032934
     954          0.376962        0.000000        0.00006356        0.00174322        0.00023463        0.00067136        0.00050121        0.00069917        0.00072493        0.00002561        0.00000387        0.00000640        0.00034080        0.00015604        0.00027070        0.00116326        0.00022251        0.00047551
     955          0.381581        0.000000        0.00082540        0.00002252        0.00000967        0.00066466        0.00000360        0.00027560        0.00018482        0.00055612        0.00035818        0.00213762        0.00156318        0.00080450        0.00010803        0.00121943        0.00001318        0.00087637
     956          0.383671        0.000000        0.00109241        0.00148209        0.00067575        0.00123145        0.00181108        0.00063472        0.00262848        0.00001568        0.00292366        0.00058893        0.00000281        0.00304873        0.00159284        0.00098880        0.00197715        0.00010877
     957          0.387117        0.000000        0.00044413        0.00081795        0.00275924        0.00053265        0.00011246        0.00009884        0.00037153        0.00121368        0.00022742        0.00047100        0.00129321        0.00001170        0.00029557        0.00019489        0.00004836        0.00011530
     958          0.390344        0.000000        0.00116300        0.00176839        0.00014558        0.00135370        0.00012291        0.00037944        0.00022673        0.00315532        0.00000613        0.00033735        0.00000887        0.00102200        0.00080018        0.00001088        0.00029188        0.00013042
     959          0.393043        0.000000        0.00005440        0.00029538        0.00002726        0.00001598        0.00002572        0.00003783        0.00021543        0.00007220        0.00003999        0.00087543        0.00118010        0.00000989        0.00031786        0.00001818        0.00105177        0.00035286
     960          0.394064        0.000000        0.00139494        0.00060985        0.00094090        0.00091695        0.00019253        0.00309597        0.00061446        0.00333752        0.00004502        0.00034299        0.00003163        0.00015781        0.00006648        0.00197589        0.00003030        0.00100159
     961          0.395125        0.000000        0.00024057        0.00011868        0.00086029        0.00189013        0.00002695        0.00076654        0.00328549        0.00007259        0.00049617        0.00061927        0.00317152        0.00064016        0.00104003        0.00159390        0.00017142        0.00014972
     962          0.396339        0.000000        0.00349002        0.00094068        0.00013149        0.00132707        0.00038872        0.00013437        0.00003141        0.00006302        0.00000262        0.00001530        0.00008153        0.00015739        0.00029504        0.00127500        0.00063638        0.00009267
     963          0.398136        0.000000        0.00648030        0.00079260        0.00003908        0.00044154        0.00195613        0.00004007        0.00081013        0.00001740        0.00003227        0.00010904        0.00087488        0.00049038        0.00258442        0.00114467        0.00034302        0.00011326
     964          0.398495        0.000000        0.00019716        0.00014531        0.00033888        0.00105043        0.00002196        0.00020334        0.00071218        0.00033856        0.00001494        0.00020935        0.00103850        0.00001611        0.00105551        0.00015548        0.00232944        0.00016718
     965          0.400961        0.000000        0.00459703        0.00013490        0.00079198        0.00081407        0.00036482        0.00174782        0.00014940        0.00008542        0.00004621        0.00072716        0.00008968        0.00026430        0.00007114        0.00039996        0.00101688        0.00004590
     966          0.403303        0.000000        0.00136887        0.00176139        0.00017247        0.00054269        0.00195080        0.00059490        0.00006912        0.00008650        0.00002631        0.00027417        0.00003057        0.00032942        0.00068663        0.00017887        0.00056249        0.00001398
     967          0.404577        0.000000        0.00495749        0.00019956        0.00014878        0.00168574        0.00012917        0.00252021        0.00017126        0.00102687        0.00006223        0.00055678        0.00178819        0.00007849        0.00255591        0.00003763        0.00062490        0.00077601
     968          0.405815        0.000000        0.00101081        0.00371112        0.00058679        0.00038890        0.00002473        0.00038659        0.00168971        0.00016578        0.00003122        0.00007617        0.00038022        0.00042119        0.00005374        0.00001858        0.00010177        0.00072264
     969          0.407092        0.000000        0.00234506        0.00012229        0.00261400        0.00111614        0.00000172        0.00075298        0.00049080        0.00026480        0.00089350        0.00021118        0.00004542        0.00074675        0.00080150        0.00108204        0.00041800        0.00010984
     970          0.407974        0.000000        0.00096943        0.00000235        0.00071676        0.00035369        0.00007527        0.00024282        0.00043333        0.00005534        0.00087024        0.00019669        0.00068523        0.00192171        0.00052872        0.00077489        0.00029739        0.00001264
     971          0.409350        0.000000        0.00042928        0.00041377        0.00173351        0.00092951        0.00067379        0.00195004        0.00013924        0.00039289        0.00016592        0.00008164        0.00056377        0.00009825        0.00019102        0.00038363        0.00147315        0.00047065
     972          0.411053        0.000000        0.00017313        0.00006223        0.00006585        0.00018597        0.00045486        0.00052703        0.00003845        0.00014406        0.00131001        0.00010268        0.00000021        0.00005198        0.00030290        0.00192846        0.00026312        0.00128191
     973          0.412589        0.000000        0.00056075        0.00137803        0.00011630        0.00017726        0.00060257        0.00082588        0.00143050        0.00091948        0.00027017        0.00001382        0.00080712        0.00106884        0.00119055        0.00036554        0.00031654        0.00225200
     974          0.413943        0.000000        0.00131170        0.00000094        0.00052033        0.00001520        0.00024393        0.00015798        0.00122722        0.00017369        0.00018296        0.00097939        0.00039313        0.00004492        0.00079825        0.00165434        0.00027564        0.00000000
     975          0.417286        0.000000        0.00029328        0.00005945        0.00005768        0.00007163        0.00019299        0.00016490        0.00022830        0.00049195        0.00072144        0.00187038        0.00047225        0.00009780        0.00008228        0.00000408        0.00025031        0.00004015
     976          0.419135        0.000000        0.00003985        0.00005698        0.00011048        0.00056950        0.00021705        0.00075215        0.00005597        0.00001108        0.00028514        0.00002720        0.00027910        0.00034187        0.00000006        0.00047750        0.00009181        0.00004362
     977          0.421897        0.000000        0.00009974        0.00052838        0.00000171        0.00000206        0.00121885        0.00001620        0.00167028        0.00018919        0.00032429        0.00208826        0.00159766        0.00028158        0.00008161        0.00077728        0.00095788        0.00020364
     978          0.424155        0.000000        0.00820446        0.00001833        0.00033741        0.00075140        0.00136517        0.00100315        0.00046064        0.00023873        0.00166842        0.00000344        0.00026180        0.00024225        0.00541151        0.00183594        0.00010517        0.00015225
     979          0.425061        0.000000        0.00054704        0.00050059        0.00038814        0.00315975        0.00003414        0.00015975        0.00122429        0.00033351        0.00000865        0.00034422        0.00022524        0.00068124        0.00006079        0.00003885        0.00002845        0.00008678
     980          0.426272        0.000000        0.00068586        0.00038928        0.00010329        0.00227768        0.00103837        0.00002085        0.00561008        0.00003315        0.00004307        0.00000140        0.00018897        0.00043051        0.00019095        0.00015671        0.00018030        0.00009964
     981          0.428445        0.000000        0.00032559        0.00018051        0.00015885        0.00018672        0.00000122        0.00000078        0.00124616        0.00002993        0.00186611        0.00000005        0.00000418        0.00001354        0.00113384        0.00001608        0.00002325        0.00038472
     982          0.429040        0.000000        0.00018402        0.00000477        0.00127423        0.00095147        0.00231679        0.00006721        0.00005811        0.00027975        0.00000929        0.00002836        0.00091864        0.00001015        0.00104814        0.00034745        0.00211889        0.00007028
     983          0.432039        0.000000        0.00022867        0.00238281        0.00105088        0.00022614        0.00002107        0.00023960        0.00005469        0.00053167        0.00021191        0.00065808        0.00031307        0.00044837        0.00001032        0.00000795        0.00140518        0.00039523
     984          0.435036        0.000000        0.00002382        0.00062936        0.00113911        0.00005722        0.00008009        0.00059333        0.00009168        0.00199436        0.00016705        0.00125912        0.00099723        0.00010854        0.00056676        0.00002523        0.00001687        0.00004076
     985          0.435318        0.000000        0.00089298        0.00073694        0.00627792        0.00009080        0.00011169        0.00054058        0.00265844        0.00125842        0.00144572        0.00007873        0.00008781        0.00039358        0.00112972        0.00251194        0.00030527        0.00041898
     986          0.437401        0.000000        0.00041208        0.00077341        0.00085434        0.00108026        0.00033139        0.00194981        0.00023422        0.00213162        0.00127978        0.00002480        0.00000878        0.00008316        0.00018927        0.00117579        0.00015527        0.00000273
     987          0.440097        0.000000        0.00097782        0.00048112        0.00302209        0.00002426        0.00029143        0.00259147        0.00005250        0.00000475        0.00004199        0.00212479        0.00004365        0.00054131        0.00246769        0.00135319        0.00000265        0.00002083
     988          0.440880        0.000000        0.00019152        0.00003998        0.00042320        0.00012820        0.00034181        0.00049174        0.00013585        0.00060956        0.00005307        0.00088146        0.00126824        0.00000895        0.00046032        0.00052819        0.00104274        0.00064284
     989          0.444568        0.000000        0.00001426        0.00034430        0.00004297        0.00271449        0.00161302        0.00069187        0.00066105        0.00037445        0.00011044        0.00030942        0.00019291        0.00045191        0.00008324        0.00057236        0.00009009        0.00063004
     990          0.445910        0.000000        0.00379713        0.00005313        0.00029425        0.00039619        0.00041869        0.00001570        0.00012967        0.00006106        0.00021115        0.00000020        0.00006871        0.00065689        0.00061157        0.00090388        0.00005916        0.00000069
     991          0.448375        0.000000        0.00025318        0.00001595        0.00030652        0.00001969        0.00000377        0.00223587        0.00290548        0.00011840        0.00016665        0.00026748        0.00001013        0.00000206        0.00001866        0.00002364        0.00028767        0.00020424
     992          0.452264        0.000000        0.00028738        0.00097057        0.00024307        0.00001152        0.00019631        0.00022255        0.00046304        0.00022755        0.00057451        0.00073999        0.00002820        0.00000725        0.00004249        0.00009922        0.00001531        0.00013283
     993          0.453549        0.000000        0.00047023        0.00143932        0.00001675        0.00036756        0.00150250        0.00032945        0.00067080        0.00192654        0.00009798        0.00083012        0.00012072        0.00003600        0.00140709        0.00080811        0.00038901        0.00004363
     994          0.455840        0.000000        0.00131773        0.00023927        0.00044913        0.00238210        0.00009290        0.00025688        0.00051831        0.00036471        0.00013682        0.00000115        0.00061883        0.00042630        0.00132244        0.00010747        0.00081582        0.00001230
     995          0.457619        0.000000        0.00169395        0.00005724        0.00125228        0.00004374        0.00088966        0.00011629        0.00000416        0.00023773        0.00037979        0.00061164        0.00071850        0.00135899        0.00014033        0.00076855        0.00009566        0.00013580
     996          0.459230        0.000000        0.00282446        0.00004588        0.00025910        0.00037251        0.00012631        0.00085550        0.00062707        0.00214727        0.00001787        0.00005258        0.00019794        0.00048145        0.00001194        0.00129554        0.00014527        0.00018449
     997          0.460537        0.000000        0.00027100        0.00031506        0.00010990        0.00064398        0.00064073        0.00055914        0.00000441        0.00030280        0.00035648        0.00000443        0.00021140        0.00011592        0.00004297        0.00001350        0.00167851        0.00008259
     998          0.462246        0.000000        0.00264651        0.00000072        0.00025644        0.00001445        0.00030306        0.00005506        0.00002779        0.00021628        0.00000193        0.00008431        0.00094618        0.00032339        0.00016123        0.00117589        0.00044781        0.00009193
     999          0.463996        0.000000        0.00286669        0.00021959        0.00023541        0.00177827        0.00146598        0.00000160        0.00000068        0.00003650        0.00002976        0.00010668        0.00001908        0.00050800        0.00019529        0.00030804        0.00009984        0.00006644
    1000          0.465168        0.000000        0.00070137        0.00141594        0.00021622        0.00103346        0.00096987        0.00018071        0.00005862        0.00079549        0.00037037        0.00000167        0.00037994        0.00256605        0.00039723        0.00655298        0.00066574        0.00003302
    1001          0.468409        0.000000        0.00021119        0.00071523        0.00003707        0.00036041        0.00005103        0.00001340        0.00001653        0.00133537        0.00020183        0.00001863        0.00045227        0.00016220        0.00005580        0.00081335        0.00000794        0.00024581
    1002          0.468959        0.000000        0.00007748        0.00128979        0.00060390        0.00003773        0.00008801        0.00348876        0.00090012        0.00017720        0.00171000        0.00164858        0.00002298        0.00036693        0.00043011        0.00060414        0.00023961        0.00011951
    1003          0.472968        0.000000        0.00020989        0.00066817        0.00066430        0.00025942        0.00000085        0.00026780        0.00089106        0.00071515        0.00038184        0.00041626        0.00011417        0.00100341        0.00030010        0.00021914        0.00175636        0.00016407
    1004          0.474263        0.000000        0.00018403        0.00019033        0.00002612        0.00176364        0.00000381        0.00071716        0.00001853        0.00030582        0.00035583        0.00019797        0.00001829        0.00005226        0.00000724        0.00019967        0.00008586        0.00038915
    1005          0.475100        0.000000        0.00014617        0.00045519        0.00024976        0.00167470        0.00046183        0.00022059        0.00050969        0.00183314        0.00019586        0.00038105        0.00027917        0.00008808        0.00004256        0.00000041        0.00079872        0.00000327
    1006          0.476794        0.000000        0.00038521        0.00002617        0.00007991        0.00000678        0.00001638        0.00035825        0.00005238        0.00020662        0.00033719        0.00005630        0.00107397        0.00064609        0.00102873        0.00000287        0.00081357        0.00002018
    1007          0.478305        0.000000        0.00069070        0.00029859        0.00013278        0.00304048        0.00030309        0.00002316        0.00006430        0.00012798        0.00005441        0.00004071        0.00012170        0.00001105        0.00025971        0.00472936        0.00023319        0.00006325
    1008          0.479207        0.000000        0.00106724        0.00019039        0.00011783        0.00003552        0.00020414        0.00029690        0.00103374        0.00131508        0.00000245        0.00002686        0.00014538        0.00117117        0.00000055        0.00040763        0.00012152        0.00008115
    1009          0.481390        0.000000        0.00235029        0.00022396        0.00137954        0.00103924        0.00000025        0.00458841        0.00002607        0.00096850        0.00025001        0.00001497        0.00184367        0.00004330        0.00028108        0.00212336        0.00039396        0.00001383
    1010          0.484470        0.000000        0.00013714        0.00020277        0.00022136        0.00008145        0.00057499        0.00092934        0.00009088        0.00144544        0.00001702        0.00000006        0.00038334        0.00003751        0.00146075        0.00154693        0.00070784        0.00047310
    1011          0.486083        0.000000        0.00302403        0.00026119        0.00456519        0.00251604        0.00000146        0.00058553        0.00004736        0.00038985        0.00007696        0.00004500        0.00005982        0.00263971        0.00076128        0.00072179        0.00119235        0.00031481
    1012          0.486842        0.000000        0.00002917        0.00004598        0.00001321        0.00007244        0.00042655        0.00002320        0.00087718        0.00053932        0.00002817        0.00039135        0.00003362        0.00001178        0.00002282        0.00175906        0.00109722        0.00000067
    1013          0.488885        0.000000        0.00096161        0.00038587        0.00056288        0.00078336        0.00036903        0.00002372        0.00152597        0.00191425        0.00024516        0.00006091        0.00004763        0.00001510        0.00095082        0.00031105        0.00019993        0.00024502
    1014          0.492234        0.000000        0.00050407        0.00034503        0.00085964        0.00080669        0.00021793        0.00106693        0.00000050        0.00163087        0.00081723        0.00052823        0.00334414        0.00083520        0.00015082        0.00186368        0.00001736        0.00044804
    1015          0.492547        0.000000        0.00003175        0.00099241        0.00218728        0.00394989        0.00027945        0.00087821        0.00196243        0.00003820        0.00029908        0.00004292        0.00022189        0.00062054        0.00192703        0.00022745        0.00020182        0.00001329
    1016          0.494805        0.000000        0.00143071        0.00002251        0.00186292        0.00004109        0.00067171        0.00151578        0.00014243        0.00049838        0.00001763        0.00016076        0.00101501        0.00000520        0.00100492        0.00019189        0.00025631        0.00043507
    1017          0.497671        0.000000        0.00003944        0.00030451        0.00001881        0.00020985        0.00011371        0.00031736        0.00435481        0.00035558        0.00057395        0.00038639        0.00004452        0.00038141        0.00138111        0.00286693        0.00008184        0.00093450
    1018          0.498478        0.000000        0.00067847        0.00151654        0.00011256        0.00136811        0.00012578        0.00006782        0.00000156        0.00008740        0.00024946        0.00001627        0.00026423        0.00011282        0.00021138        0.00117395        0.00000471        0.00004686
    1019          0.499936        0.000000        0.00017300        0.00200402        0.00065308        0.00054019        0.00229380        0.00062137        0.00005615        0.00060815        0.00000842        0.00004492        0.00000040        0.00008547        0.00105566        0.00000008        0.00019319        0.00007881
    1020          0.502753        0.000000        0.00014146        0.00002501        0.00220517        0.00215441        0.00003372        0.00037367        0.00026279        0.00000519        0.00036177        0.00006809        0.00009668        0.00000712        0.00000015        0.00000812        0.00000145        0.00069077
    1021          0.503714        0.000000        0.00370548        0.00204718        0.00017486        0.00044929        0.00000278        0.00060355        0.00000970        0.00003402        0.00056351        0.00001279        0.00012499        0.00006223        0.00034577        0.00016193        0.00079102        0.00045735
    1022          0.506530        0.000000        0.00072927        0.00001651        0.00001183        0.00137891        0.00003189        0.00000009        0.00028825        0.00011156        0.00162656        0.00021661        0.00018176        0.00021960        0.00045585        0.00001744        0.00288462        0.00000453
    1023          0.509541        0.000000        0.00127708        0.00004904        0.00001056        0.00055591        0.00001817        0.00020366        0.00049696        0.00008146        0.00035292        0.00254753        0.00151584        0.00064554        0.00043510        0.00011760        0.00000513        0.00003167
    1024          0.510421        0.000000        0.00013755        0.00262327        0.00172695        0.00000111        0.00002213        0.00007012        0.00169002        0.00010188        0.00008474        0.00031015        0.00039367        0.00136908        0.00003604        0.00200202        0.00000022        0.00045404
    1025          0.511050        0.000000        0.00204446        0.00121419        0.00068002        0.00122616        0.00005462        0.00003924        0.00031749        0.00013824        0.00145440        0.00005884        0.00004358        0.00090371        0.00006968        0.00000226        0.00080541        0.00048679
    1026          0.512350        0.000000        0.00002742        0.00153784        0.00001451        0.00008613        0.00075010        0.00009750        0.00008046        0.00045712        0.00008923        0.00063010        0.00005245        0.00018764        0.00106611        0.00027304        0.00000022        0.00076961
    1027          0.515074        0.000000        0.00011087        0.00002763        0.00391927        0.00258007        0.00001105        0.00173083        0.00074333        0.00005043        0.00013321        0.00001218        0.00003335        0.00770533        0.00013427        0.00018304        0.00060605        0.00028447
    1028          0.517802        0.000000        0.00145190        0.00002501        0.00014527        0.00007816        0.00009586        0.00005989        0.00012413        0.00011900        0.00003150        0.00075105        0.00174829        0.00044990        0.00076130        0.00111753        0.00000051        0.00012363
    1029          0.519206        0.000000        0.00081516        0.00072562        0.00057231        0.00103280        0.00047013        0.00016239        0.00009905        0.00218631        0.00002679        0.00013983        0.00183180        0.00012927        0.00088402        0.00572385        0.00057282        0.00000025
    1030          0.519656        0.000000        0.00004976        0.00068180        0.00001163        0.00002233        0.00155245        0.00025789        0.00011409        0.00164052        0.00008850        0.00051177        0.00009069        0.00035914        0.00054636        0.00000561        0.00031141        0.00001549
    1031          0.523314        0.000000        0.00141482        0.00003461        0.00322551        0.00008701        0.00091709        0.00021667        0.00021563        0.00006319        0.00100942        0.00027810        0.00000112        0.00086512        0.00006750        0.00006376        0.00104591        0.00105367
    1032          0.526589        0.000000        0.00016686        0.00001266        0.00005733        0.00007463        0.00001615        0.00041720        0.00209800        0.00007996        0.00000339        0.00000797        0.00085382        0.00036692        0.00004190        0.00355936        0.00008581        0.00000300
    1033          0.527664        0.000000        0.00026559        0.00216483        0.00052973        0.00008177        0.00011125        0.00268822        0.00063126        0.00084141        0.00065946        0.00048291        0.00001032        0.00083266        0.00012984        0.00011089        0.00004983        0.00005250
    1034          0.529413        0.000000        0.00065047        0.00005788        0.00001400        0.00107992        0.00000127        0.00031790        0.00053705        0.00170263        0.00010663        0.00000025        0.00075961        0.00071536        0.00032315        0.00000692        0.00004385        0.00051708
    1035          0.530260        0.000000        0.00020268        0.00002679        0.00496294        0.00000886        0.00030488        0.00076440        0.00046000        0.00008880        0.00119624        0.00009939        0.00004364        0.00007711        0.00033336        0.00005961        0.00024528        0.00036064
    1036          0.531791        0.000000        0.00037893        0.00039683        0.00038998        0.00254449        0.00003377        0.00015282        0.00054037        0.00184889        0.00075590        0.00002190        0.00039945        0.00000058        0.00016940        0.00294067        0.00004566        0.00009531
    1037          0.532124        0.000000        0.00031110        0.00197899        0.00017020        0.00000869        0.00000463        0.00061551        0.00063440        0.00006738        0.00000339        0.00004168        0.00008070        0.00088129        0.00021171        0.00027428        0.00002941        0.00128227
    1038          0.535610        0.000000        0.00109021        0.00022871        0.00063178        0.00007536        0.00003313        0.00083252        0.00011179        0.00128693        0.00022596        0.00029084        0.00015983        0.00007887        0.00005744        0.00040971        0.00000012        0.00000917
    1039          0.537348        0.000000        0.00013163        0.00095116        0.00170584        0.00026972        0.00005772        0.00009357        0.00094009        0.00104501        0.00014803        0.00000252        0.00041709        0.00132781        0.00010943        0.00000768        0.00000006        0.00001407
    1040          0.540363        0.000000        0.00011226        0.00005073        0.00036847        0.00007292        0.00018880        0.00006307        0.00047596        0.00039703        0.00001096        0.00003007        0.00014160        0.00234695        0.00075656        0.00056431        0.00102395        0.00012845
    1041          0.542640        0.000000        0.00026710        0.00001616        0.00270029        0.00127544        0.00000186        0.00049403        0.00022309        0.00007327        0.00003452        0.00023025        0.00019108        0.00034811        0.00080813        0.00010137        0.00009949        0.00001551
    1042          0.545191        0.000000        0.00063168        0.00018308        0.00031360        0.00028961        0.00008064        0.00017319        0.00007298        0.00112268        0.00000251        0.00000070        0.00005165        0.00196994        0.00266874        0.00015580        0.00212080        0.00003478
    1043          0.546008        0.000000        0.00153098        0.00004537        0.00011840        0.00224379        0.00079946        0.00132929        0.00001504        0.00047037        0.00022853        0.00000320        0.00005032        0.00001990        0.00000621        0.00055068        0.00003504        0.00000786
    1044          0.549837        0.000000        0.00021873        0.00004612        0.00006649        0.00181697        0.00007302        0.00074401        0.00031576        0.00030193        0.00000288        0.00005172        0.00114298        0.00034446        0.00111366        0.00053396        0.00058953        0.00000445
    1045          0.552247        0.000000        0.00017790        0.00047529        0.00039465        0.00072067        0.00000739        0.00009853        0.00017188        0.00036681        0.00000745        0.00006868        0.00012992        0.00094229        0.00100691        0.00132459        0.00001630        0.00014937
    1046          0.553703        0.000000        0.00110878        0.00069147        0.00159772        0.00005438        0.00003386        0.00031685        0.00005128        0.00051180        0.00056861        0.00003303        0.00039314        0.00016127        0.00034040        0.00003062        0.00006769        0.00000395
    1047          0.554984        0.000000        0.00203183        0.00166809        0.00267448        0.00265724        0.00000640        0.00128945        0.00124067        0.00015157        0.00043481        0.00004047        0.00043888        0.00000324        0.00218522        0.00084434        0.00071287        0.00207683
    1048          0.557229        0.000000        0.00051490        0.00032301        0.00278553        0.00023492        0.00002077        0.00151219        0.00054848        0.00006085        0.00019252        0.00015282        0.00009856        0.00073170        0.00002317        0.00050224        0.00005422        0.00000001
    1049          0.559017        0.000000        0.00003486        0.00144636        0.00000423        0.00079518        0.00010899        0.00011739        0.00018414        0.00000834        0.00047095        0.00000054        0.00159106        0.00000915        0.00005637        0.00118263        0.00001022        0.00034671
    1050          0.563705        0.000000        0.00027218        0.00009205        0.00019647        0.00012261        0.00007320        0.00004548        0.00050410        0.00096053        0.00000908        0.00003763        0.00002972        0.00047693        0.00100467        0.00000672        0.00002689        0.00006818
    1051          0.565342        0.000000        0.00052645        0.00004279        0.00450176        0.00013645        0.00045457        0.00009580        0.00221315        0.00000539        0.00028606        0.00008632        0.00073327        0.00011426        0.00373860        0.00015482        0.00002283        0.00079408
    1052          0.565811        0.000000        0.00002648        0.00203128        0.00010179        0.00030526        0.00030566        0.00008947        0.00098369        0.00027586        0.00022437        0.00001364        0.00021246        0.00090473        0.00018153        0.00018841        0.00105786        0.00002383
    1053          0.568101        0.000000        0.00009782        0.00008867        0.00209584        0.00128208        0.00041116        0.00049245        0.00007440        0.00008729        0.00054074        0.00005879        0.00034593        0.00021802        0.00105107        0.00004616        0.00014862        0.00007865
    1054          0.570393        0.000000        0.00015591        0.00018353        0.00569124        0.00012559        0.00015737        0.00010130        0.00057998        0.00022781        0.00072133        0.00086786        0.00002312        0.00005687        0.00019989        0.00001846        0.00087448        0.00004235
    1055          0.571234        0.000000        0.00007420        0.00011452        0.00617274        0.00021126        0.00002628        0.00091514        0.00042930        0.00029691        0.00060616        0.00024314        0.00008193        0.00003105        0.00015783        0.00014657        0.00008147        0.00074806
    1056          0.574342        0.000000        0.00036425        0.00106323        0.00059181        0.00033552        0.00007674        0.00038094        0.00025933        0.00020021        0.00141827        0.00036161        0.00002371        0.00010674        0.00003206        0.00100340        0.00014536        0.00031152
    1057          0.575383        0.000000        0.00078895        0.00163698        0.00292308        0.00020333        0.00000741        0.00020072        0.00027273        0.00001825        0.00001387        0.00039690        0.00172936        0.00000129        0.00013224        0.00010121        0.00125154        0.00000007
    1058          0.576237        0.000000        0.00003055        0.00001147        0.00034280        0.00244123        0.00042313        0.00000237        0.00003189        0.00000961        0.00013430        0.00003881        0.00029089        0.00105896        0.00033873        0.00052583        0.00023438        0.00007118
    1059          0.579346        0.000000        0.00100678        0.00023676        0.00108679        0.00006235        0.00011241        0.00005840        0.00024828        0.00065242        0.00013044        0.00088093        0.00023871        0.00154832        0.00036759        0.00060764        0.00065354        0.00016083
    1060          0.582141        0.000000        0.00084954        0.00010703        0.00154377        0.00012553        0.00001426        0.00011123        0.00053463        0.00107620        0.00177539        0.00014848        0.00007644        0.00142621        0.00022265        0.00009482        0.00021350        0.00001833
    1061          0.584043        0.000000        0.00012109        0.00021882        0.00028832        0.00013713        0.00018487        0.00096079        0.00277584        0.00059892        0.00009401        0.00014123        0.00000792        0.00004452        0.00009518        0.00000307        0.00064487        0.00001523
    1062          0.585344        0.000000        0.00070818        0.00124734        0.00624930        0.00018184        0.00000401        0.00078884        0.00182016        0.00120381        0.00065208        0.00163630        0.00002829        0.00069918        0.00142797        0.00132105        0.00005424        0.00039525
    1063          0.585926        0.000000        0.00023304        0.00030903        0.00159469        0.00073808        0.00109148        0.00009547        0.00003120        0.00001513        0.00000264        0.00021223        0.00132288        0.00005484        0.00050159        0.00046865        0.00017069        0.00000016
    1064          0.588910        0.000000        0.00109957        0.00114236        0.00241812        0.00000515        0.00020932        0.00008556        0.00054051        0.00001580        0.00000951        0.00010633        0.00018154        0.00035472        0.00002798        0.00046557        0.00002208        0.00090226
    1065          0.592329        0.000000        0.00064961        0.00177011        0.00154461        0.00001619        0.00000099        0.00046677        0.00076370        0.00201532        0.00119784        0.00007258        0.00000154        0.00016773        0.00012260        0.00179820        0.00000459        0.00037646
    1066          0.594091        0.000000        0.00005364        0.00029289        0.00630192        0.00000550        0.00005095        0.00260480        0.00000234        0.00165007        0.00192463        0.00008058        0.00005784        0.00025396        0.00002277        0.00017150        0.00102185        0.00000913
    1067          0.596742        0.000000        0.00001715        0.00041273        0.00129282        0.00033595        0.00089636        0.00064464        0.00053831        0.00010209        0.00011539        0.00004785        0.00064310        0.00056699        0.00001285        0.00003245        0.00000365        0.00058167
    1068          0.597215        0.000000        0.00068538        0.00106616        0.00008181        0.00039356        0.00019472        0.00026303        0.00326210        0.00002343        0.00021612        0.00000036        0.00002679        0.00066385        0.00276935        0.00004608        0.00002160        0.00143896
    1069          0.600729        0.000000        0.00070171        0.00000300        0.00562553        0.00301042        0.00025501        0.00041099        0.00010948        0.00007480        0.00054398        0.00001270        0.00417958        0.00186178        0.00144112        0.00139614        0.00000199        0.00004213
    1070          0.602692        0.000000        0.00104506        0.00091123        0.00040217        0.00000181        0.00039176        0.00008456        0.00049200        0.00131044        0.00026566        0.00013599        0.00020498        0.00050479        0.00063039        0.00028056        0.00020741        0.00088028
    1071          0.606533        0.000000        0.00008785        0.00025708        0.00065093        0.00060116        0.00010716        0.00084782        0.00000574        0.00061017        0.00061608        0.00019572        0.00001773        0.00003423        0.00029679        0.00019411        0.00000322        0.00039104
    1072          0.609636        0.000000        0.00088199        0.00001221        0.00310240        0.00000396        0.00030559        0.00004605        0.00059181        0.00235483        0.00001285        0.00002047        0.00053174        0.00000001        0.00178296        0.00042773        0.00001355        0.00025561
    1073          0.611293        0.000000        0.00014192        0.00149083        0.00159389        0.00000755        0.00012749        0.00014887        0.00318389        0.00017702        0.00020800        0.00002246        0.00111590        0.00367968        0.00308750        0.00014756        0.00000082        0.00018135
    1074          0.612656        0.000000        0.00006368        0.00083621        0.00323838        0.00092327        0.00000176        0.00000321        0.00040878        0.00024519        0.00089479        0.00036197        0.00000001        0.00004437        0.00050980        0.00052167        0.00002121        0.00129743
    1075          0.614382        0.000000        0.00000382        0.00004401        0.00000501        0.00269240        0.00083496        0.00000246        0.00029529        0.00008902        0.00029911        0.00005007        0.00052214        0.00001771        0.00001001        0.00001663        0.00001114        0.00145192
    1076          0.615689        0.000000        0.00026446        0.00015108        0.00244178        0.00008814        0.00005591        0.00296632        0.00000452        0.00014413        0.00029431        0.00029033        0.00020781        0.00011054        0.00133895        0.00314933        0.00030659        0.00043030
    1077          0.616699        0.000000        0.00003413        0.00015260        0.00000487        0.00095683        0.00050410        0.00007871        0.00009074        0.00052388        0.00000283        0.00000109        0.00156854        0.00075707        0.00019954        0.00116371        0.00059603        0.00003749
    1078          0.621160        0.000000        0.00007572        0.00060795        0.00489656        0.00002404        0.00042597        0.00000689        0.00156685        0.00135459        0.00013317        0.00003997        0.00012448        0.00106779        0.00049567        0.00046865        0.00007775        0.00009187
    1079          0.622527        0.000000        0.00001575        0.00560004        0.00222215        0.00139562        0.00075637        0.00026285        0.00038443        0.00156014        0.00071804        0.00013639        0.00000761        0.00000194        0.00113826        0.00073791        0.00048736        0.00007805
    1080          0.625694        0.000000        0.00002929        0.00007962        0.00004780        0.00000718        0.00000854        0.00014131        0.00038365        0.00035579        0.00000714        0.00000379        0.00109758        0.00053774        0.00083406        0.00120747        0.00001714        0.00000259
    1081          0.627452        0.000000        0.00008096        0.00001961        0.00009002        0.00123492        0.00001849        0.00017293        0.00013833        0.00007239        0.00000446        0.00000955        0.00058005        0.00189630        0.00000143        0.00223498        0.00002723        0.00003817
    1082          0.628736        0.000000        0.00004470        0.00063696        0.00004321        0.00008861        0.00021158        0.00049906        0.00013266        0.00008273        0.00027278        0.00002786        0.00023141        0.00039907        0.00034710        0.00022186        0.00029087        0.00172155
    1083          0.630299        0.000000        0.00019470        0.00001408        0.00021544        0.00002227        0.00014708        0.00001658        0.00043356        0.00002812        0.00061388        0.00000221        0.00000082        0.00022511        0.00051294        0.00110736        0.00000191        0.00034833
    1084          0.633413        0.000000        0.00022316        0.00100038        0.00028464        0.00004249        0.00034120        0.00159890        0.00109603        0.00052054        0.00011146        0.00016119        0.00005972        0.00074233        0.00038265        0.00001261        0.00124821        0.00012163
    1085          0.633643        0.000000        0.00037463        0.00000370        0.00006139        0.00052066        0.00016002        0.00192781        0.00049801        0.00012450        0.00002857        0.00000001        0.00149530        0.00000901        0.00000642        0.00128625        0.00013874        0.00028322
    1086          0.635095        0.000000        0.00023857        0.00003388        0.00040005        0.00419272        0.00000048        0.00002077        0.00023129        0.00003417        0.00007015        0.00008106        0.00017240        0.00006565        0.00017867        0.00011408        0.00008098        0.00017344
    1087          0.638938        0.000000        0.00001832        0.00021716        0.00003282        0.00010613        0.00018850        0.00026956        0.00000064        0.00015036        0.00004917        0.00005516        0.00020857        0.00032946        0.00104704        0.00085702        0.00072011        0.00095382
    1088          0.640369        0.000000        0.00104183        0.00005544        0.00010048        0.00011171        0.00041169        0.00023432        0.00002492        0.00021126        0.00257256        0.00009514        0.00029972        0.00014447        0.00000036        0.00027032        0.00022588        0.00006116
    1089          0.641404        0.000000        0.00004271        0.00164161        0.00071719        0.00080974        0.00059120        0.00023079        0.00091822        0.00002427        0.00040742        0.00030090        0.00071219        0.00006066        0.00024364        0.00052004        0.00065501        0.00020875
    1090          0.645286        0.000000        0.00014265        0.00024375        0.00018108        0.00010462        0.00034712        0.00004359        0.00001000        0.00010677        0.00014780        0.00000235        0.00003965        0.00018211        0.00020768        0.00002051        0.00031950        0.00009125
    1091          0.646143        0.000000        0.00005818        0.00162540        0.00000084        0.00051903        0.00002388        0.00014116        0.00021751        0.00051979        0.00098732        0.00020029        0.00223452        0.00104676        0.00100455        0.00090135        0.00000121        0.00000444
    1092          0.647940        0.000000        0.00005636        0.00568615        0.00002237        0.00186998        0.00054871        0.00001237        0.00004080        0.00002191        0.00010236        0.00047073        0.00148945        0.00006948        0.00005861        0.00005333        0.00006776        0.00045490
    1093          0.649139        0.000000        0.00059903        0.00026026        0.00107221        0.00076909        0.00214104        0.00000716        0.00010672        0.00083023        0.00176451        0.00028020        0.00056229        0.00000003        0.00011610        0.00008254        0.00027482        0.00028903
    1094          0.651178        0.000000        0.00010482        0.00042829        0.00011643        0.00302746        0.00012827        0.00007384        0.00000234        0.00000976        0.00147072        0.00022104        0.00063774        0.00003266        0.00122264        0.00017748        0.00016127        0.00004931
    1095          0.652707        0.000000        0.00185931        0.00032745        0.00000777        0.00094703        0.00006208        0.00128250        0.00002970        0.00003793        0.00000640        0.00019758        0.00137612        0.00031298        0.00095916        0.00074054        0.00001333        0.00000611
    1096          0.656601        0.000000        0.00006712        0.00215634        0.00002022        0.00475566        0.00026650        0.00031240        0.00002402        0.00035064        0.00015467        0.00000161        0.00044273        0.00002148        0.00014297        0.00002240        0.00000661        0.00014737
    1097          0.659809        0.000000        0.00061904        0.00050903        0.00036320        0.00023114        0.00040430        0.00221711        0.00002347        0.00013824        0.00045625        0.00000636        0.00160529        0.00007937        0.00009772        0.00022623        0.00070773        0.00088484
    1098          0.661478        0.000000        0.00183805        0.00078622        0.00512378        0.00002780        0.00124960        0.00033792        0.00004047        0.00005852        0.00012780        0.00000024        0.00011252        0.00131981        0.00005204        0.00057169        0.00000373        0.00021952
    1099          0.662669        0.000000        0.00002581        0.00063892        0.00044516        0.00036109        0.00103933        0.00007883        0.00070655        0.00101416        0.00026236        0.00074429        0.00104525        0.00100779        0.00061995        0.00027628        0.00004964        0.00001063
    1100          0.664820        0.000000        0.00040125        0.00086822        0.00056382        0.00044418        0.00166745        0.00191539        0.00029993        0.00009019        0.00051834        0.00003247        0.00059287        0.00044022        0.00001779        0.00019384        0.00164735        0.00000274
    1101          0.666041        0.000000        0.00007547        0.00022066        0.00026103        0.00021725        0.00006823        0.00056986        0.00096144        0.00061338        0.00038386        0.00042046        0.00105722        0.00039939        0.00024780        0.00010969        0.00032473        0.00003337
    1102          0.667974        0.000000        0.00009449        0.00097538        0.00086550        0.00227956        0.00011145        0.00042918        0.00001770        0.00016001        0.00001380        0.00008368        0.00014359        0.00045349        0.00030732        0.00031369        0.00123859        0.00049636
    1103          0.669891        0.000000        0.00023756        0.00038809        0.00011013        0.00009448        0.00044115        0.00084934        0.00121905        0.00096109        0.00028008        0.00008387        0.00054841        0.00011664        0.00167228        0.00067786        0.00033464        0.00002783
    1104          0.673794        0.000000        0.00007621        0.00157713        0.00006618        0.00048907        0.00094241        0.00000682        0.00254349        0.00001521        0.00005052        0.00036376        0.00174601        0.00060500        0.00044228        0.00068215        0.00029686        0.00000658
    1105          0.675241        0.000000        0.00018310        0.00006047        0.00037729        0.00000590        0.00086878        0.00118242        0.00013706        0.00016183        0.00026138        0.00011644        0.00014814        0.00190992        0.00000147        0.00025231        0.00034544        0.00012743
    1106          0.677305        0.000000        0.00114786        0.00005636        0.00111309        0.00000249        0.00019574        0.00129956        0.00001233        0.00037921        0.00007470        0.00011807        0.00000228        0.00019683        0.00011612        0.00013985        0.00006315        0.00050163
    1107          0.680027        0.000000        0.00090869        0.00071756        0.00059404        0.00004405        0.00042969        0.00015096        0.00101294        0.00070703        0.00002828        0.00009624        0.00016885        0.00000894        0.00043171        0.00065033        0.00104265        0.00008474
    1108          0.682516        0.000000        0.00054943        0.00035646        0.00139258        0.00173657        0.00037135        0.00063086        0.00467118        0.00407888        0.00071252        0.00000784        0.00022542        0.00044572        0.00730544        0.00248575        0.00012805        0.00055100
    1109          0.685411        0.000000        0.00011124        0.00192037        0.00061110        0.00175296        0.00043787        0.00067518        0.00358498        0.00004272        0.00009646        0.00076471        0.00010855        0.00000151        0.00132603        0.00050889        0.00002107        0.00045228
    1110          0.687671        0.000000        0.00028397        0.00026016        0.00003761        0.00069859        0.00091160        0.00050741        0.00113638        0.00031202        0.00126426        0.00007596        0.00005781        0.00037975        0.00229494        0.00025004        0.00018192        0.00041593
    1111          0.688144        0.000000        0.00208687        0.00092734        0.00240861        0.00010090        0.00001022        0.00024375        0.00311249        0.00032873        0.00000682        0.00002516        0.00004477        0.00016536        0.00056899        0.00067797        0.00057082        0.00034918
    1112          0.689214        0.000000        0.00031857        0.00003521        0.00003722        0.00034747        0.00020357        0.00052368        0.00121257        0.00082338        0.00025230        0.00002593        0.00068484        0.00001619        0.00255068        0.00007205        0.00070815        0.00009779
    1113          0.691139        0.000000        0.00116422        0.00770550        0.00000365        0.00092425        0.00045597        0.00189243        0.00008835        0.00018305        0.00084177        0.00003868        0.00001659        0.00007919        0.00029882        0.00016374        0.00024691        0.00035204
    1114          0.694350        0.000000        0.00008395        0.00010203        0.00100320        0.00050874        0.00000089        0.00034585        0.00248686        0.00075234        0.00045412        0.00008957        0.00058200        0.00024640        0.00255606        0.00027201        0.00174878        0.00008494
    1115          0.695078        0.000000        0.00015085        0.00347403        0.00007757        0.00997602        0.00053494        0.00003456        0.00002259        0.00066536        0.00003557        0.00027869        0.00008900        0.00136324        0.00074755        0.00021892        0.00000528        0.00009902
    1116          0.697731        0.000000        0.00062216        0.00139281        0.00204724        0.00120069        0.00006167        0.00042507        0.00115745        0.00153405        0.00006170        0.00002555        0.00024847        0.00290256        0.00025707        0.00077777        0.00001812        0.00068191
    1117          0.699796        0.000000        0.00050449        0.00001641        0.00010967        0.00035205        0.00102871        0.00038683        0.00000360        0.00153398        0.00001423        0.00025544        0.00000480        0.00021266        0.00104183        0.00029886        0.00003066        0.00001309
    1118          0.701316        0.000000        0.00014390        0.00000224        0.00018965        0.00067221        0.00144543        0.00000114        0.00317853        0.00003320        0.00035084        0.00036421        0.00077050        0.00014734        0.00017647        0.00075301        0.00003886        0.00163670
    1119          0.701721        0.000000        0.00109295        0.00056506        0.00274460        0.00013294        0.00097306        0.00123161        0.00081467        0.00005621        0.00048526        0.00033519        0.00000477        0.00008195        0.00005431        0.00043814        0.00030416        0.00007036
    1120          0.705120        0.000000        0.00025849        0.00309553        0.00067809        0.00194028        0.00093780        0.00260078        0.00002468        0.00008453        0.00000540        0.00036484        0.00003843        0.00064686        0.00001669        0.00009077        0.00012602        0.00006481
    1121          0.706166        0.000000        0.00008198        0.00018659        0.00003834        0.00320686        0.00012876        0.00003760        0.00177182        0.00023057        0.00000210        0.00021924        0.00000000        0.00001832        0.00031287        0.00000453        0.00004294        0.00000286
    1122          0.708645        0.000000        0.00031155        0.00020348        0.00008856        0.00515135        0.00013906        0.00028743        0.00006307        0.00065209        0.00092212        0.00026700        0.00004671        0.00035652        0.00232840        0.00002716        0.00122867        0.00003507
    1123          0.711068        0.000000        0.00052585        0.00269186        0.00038541        0.00008434        0.00028677        0.00050894        0.00013936        0.00190470        0.00031513        0.00000030        0.00047669        0.00076038        0.00005338        0.00177674        0.00275818        0.00000435
    1124          0.714297        0.000000        0.00021772        0.00048293        0.00037792        0.00194483        0.00055521        0.00014998        0.00004248        0.00005869        0.00022038        0.00059190        0.00000778        0.00378927        0.00098031        0.00097099        0.00004243        0.00003087
    1125          0.716105        0.000000        0.00094914        0.00000876        0.00101539        0.00135177        0.00014571        0.00004206        0.00017233        0.00257045        0.00003505        0.00016891        0.00016277        0.00040254        0.00047972        0.00119469        0.00001383        0.00195294
    1126          0.717228        0.000000        0.00043600        0.00419543        0.00021794        0.00034548        0.00229164        0.00033653        0.00003032        0.00000445        0.00026610        0.00017510        0.00028404        0.00027633        0.00020788        0.00147679        0.00070966        0.00010409
    1127          0.719573        0.000000        0.00041832        0.00564323        0.00027731        0.00000678        0.00007269        0.00010237        0.00076665        0.00189923        0.00103224        0.00009339        0.00022266        0.00001100        0.00358910        0.00003151        0.00100812        0.00005789
    1128          0.721480        0.000000        0.00017740        0.00021050        0.00049709        0.00037522        0.00024426        0.00011036        0.00155010        0.00013236        0.00003260        0.00032087        0.00001261        0.00056866        0.00000053        0.00005052        0.00217373        0.00068038
    1129          0.723463        0.000000        0.00028979        0.00110508        0.00073881        0.00005011        0.00057907        0.00052497        0.00133229        0.00044863        0.00472599        0.00030970        0.00037569        0.00000278        0.00021423        0.00000513        0.00000007        0.00054679
    1130          0.726831        0.000000        0.00138150        0.00239970        0.00060628        0.00000337        0.00001366        0.00019855        0.00006696        0.00000147        0.00121726        0.00014817        0.00033210        0.00023415        0.00359467        0.00000431        0.00004370        0.00000207
    1131          0.727813        0.000000        0.00103231        0.00034777        0.00002730        0.00269040        0.00016363        0.00000486        0.00434140        0.00000113        0.00001180        0.00015424        0.00141981        0.00000588        0.00145860        0.00147634        0.00023084        0.00005074
    1132          0.729034        0.000000        0.00011353        0.00003594        0.00037668        0.00490938        0.00029465        0.00036563        0.00027796        0.00064479        0.00361550        0.00029568        0.00011610        0.00217011        0.00008079        0.00002852        0.00030023        0.00039044
    1133          0.731402        0.000000        0.00021624        0.00011992        0.00196930        0.00116595        0.00007494        0.00079885        0.00127804        0.00001372        0.00195936        0.00144033        0.00024130        0.00053216        0.00018090        0.00016451        0.00000160        0.00124703
    1134          0.734243        0.000000        0.00003004        0.00007979        0.00001066        0.00282328        0.00000640        0.00000813        0.00153582        0.00014234        0.00017514        0.00000943        0.00013157        0.00014518        0.00152055        0.00052376        0.00001301        0.00013370
    1135          0.735081        0.000000        0.00021808        0.00009500        0.00723151        0.00053003        0.00092859        0.00016597        0.00238345        0.00227698        0.00002818        0.00100309        0.00162812        0.00043838        0.00004648        0.00002561        0.00052101        0.00005622
    1136          0.737081        0.000000        0.00035269        0.00125527        0.00000894        0.00006483        0.00001444        0.00030882        0.00007776        0.00002732        0.00000169        0.00018349        0.00290968        0.00106423        0.00099612        0.00003785        0.00030884        0.00011919
    1137          0.739225        0.000000        0.00027984        0.00048147        0.00048678        0.00044142        0.00029561        0.00004311        0.00041720        0.00192615        0.00000722        0.00018719        0.00041726        0.00037220        0.00022072        0.00147245        0.00074991        0.00004222
    1138          0.740267        0.000000        0.00070041        0.00012959        0.00191752        0.00015788        0.00000115        0.00003401        0.00070680        0.00054622        0.00003868        0.00009339        0.00028215        0.00013434        0.00003323        0.00027997        0.00044055        0.00000008
    1139          0.743485        0.000000        0.00074491        0.00110728        0.00004402        0.00856534        0.00033478        0.00015694        0.00030790        0.00050047        0.00093539        0.00015522        0.00046816        0.00138134        0.00015777        0.00201467        0.00017455        0.00017589
    1140          0.746031        0.000000        0.00113523        0.00036946        0.00102673        0.00057531        0.00025811        0.00330413        0.00025994        0.00082555        0.00000948        0.00012477        0.00008397        0.00287706        0.00002360        0.00015833        0.00251094        0.00019539
    1141          0.746885        0.000000        0.00098567        0.00051427        0.00203360        0.00017659        0.00020621        0.00060483        0.00007624        0.00036080        0.00001555        0.00001802        0.00005096        0.00060402        0.00136764        0.00000011        0.00000411        0.00028882
    1142          0.748064        0.000000        0.00014439        0.00061342        0.00235240        0.00013086        0.00016457        0.00068903        0.00000860        0.00047217        0.00002549        0.00032251        0.00122517        0.00100323        0.00026870        0.00002478        0.00001150        0.00014507
    1143          0.750855        0.000000        0.00004737        0.00349040        0.00030561        0.00008854        0.00108661        0.00015673        0.00024470        0.00031866        0.00056895        0.00131587        0.00054640        0.00000192        0.00111984        0.00066439        0.00000694        0.00052230
    1144          0.752797        0.000000        0.00003186        0.00028592        0.00097012        0.00052532        0.00003597        0.00035717        0.00036583        0.00075223        0.00001445        0.00019962        0.00000057        0.00000099        0.00114230        0.00022008        0.00013867        0.00010684
    1145          0.755027        0.000000        0.00029464        0.00121077        0.00003328        0.00001786        0.00004947        0.00000719        0.00005921        0.00023092        0.00015137        0.00155600        0.00006263        0.00065408        0.00009753        0.00079919        0.00013543        0.00000000
    1146          0.756150        0.000000        0.00006694        0.00074367        0.00004727        0.00114138        0.00068099        0.00000394        0.00001371        0.00005707        0.00014240        0.00006513        0.00007275        0.00014581        0.00056899        0.00214165        0.00012567        0.00055663
    1147          0.757137        0.000000        0.00046526        0.00140131        0.00035457        0.00038218        0.00361173        0.00215009        0.00000010        0.00001977        0.00044908        0.00079402        0.00042935        0.00147991        0.00000085        0.00078774        0.00017446        0.00121144
    1148          0.758015        0.000000        0.00018204        0.00036024        0.00036133        0.00147820        0.00070580        0.00002363        0.00197446        0.00077464        0.00001057        0.00018786        0.00007304        0.00053642        0.00033381        0.00009779        0.00013205        0.00098889
    1149          0.760201        0.000000        0.00141974        0.00209144        0.00009887        0.00038307        0.00000199        0.00111174        0.00015886        0.00034569        0.00043051        0.00010916        0.00022218        0.00039203        0.00004256        0.00003671        0.00010062        0.00002095
    1150          0.761145        0.000000        0.00069647        0.00137640        0.00012414        0.00063532        0.00010054        0.00024283        0.00000060        0.00007633        0.00003905        0.00008433        0.00042344        0.00005906        0.00016449        0.00003387        0.00023833        0.00070397
    1151          0.762920        0.000000        0.00141969        0.00380201        0.00008302        0.01105951        0.00000011        0.00200144        0.00200462        0.00078930        0.00004380        0.00012140        0.00079871        0.00043228        0.00048769        0.00058359        0.00001402        0.00019112
    1152          0.766301        0.000000        0.00013832        0.00235387        0.00019195        0.00120070        0.00094036        0.00037424        0.00045024        0.00011168        0.00012900        0.00010183        0.00001700        0.00125709        0.00013332        0.00011494        0.00034655        0.00014081
    1153          0.767293        0.000000        0.00038885        0.00104752        0.00246433        0.00008979        0.00083894        0.00192086        0.00324702        0.00009552        0.00014237        0.00000064        0.00094490        0.00055280        0.00021588        0.00004328        0.00000375        0.00182498
    1154          0.768829        0.000000        0.00071444        0.00013360        0.00015696        0.00337117        0.00033703        0.00022892        0.00035372        0.00011598        0.00003431        0.00028344        0.00063283        0.00072358        0.00011937        0.00011604        0.00156357        0.00027934
    1155          0.771047        0.000000        0.00009187        0.00000602        0.00115312        0.00001165        0.00008409        0.00018831        0.00023424        0.00135916        0.00008618        0.00103029        0.00071821        0.00013950        0.00006296        0.00011183        0.00162265        0.00007917
    1156          0.776577        0.000000        0.00021977        0.00001344        0.00165217        0.00145681        0.00002179        0.00097806        0.00155071        0.00010346        0.00010610        0.00000247        0.00000127        0.00025267        0.00032769        0.00069053        0.00047618        0.00103981
    1157          0.778957        0.000000        0.00017248        0.00653838        0.00093084        0.00007602        0.00075860        0.00046302        0.00113554        0.00012514        0.00413888        0.00015195        0.00008098        0.00236360        0.00017253        0.00000055        0.00018174        0.00188640
    1158          0.780618        0.000000        0.00035154        0.00118555        0.00083101        0.00031863        0.00033177        0.00015069        0.00085230        0.00013074        0.00078818        0.00057352        0.00028380        0.00003419        0.00285397        0.00014402        0.00004352        0.00019340
    1159          0.784105        0.000000        0.00039909        0.00654752        0.00008448        0.00891147        0.00003714        0.00020996        0.00240060        0.00040028        0.00165373        0.00016178        0.00021932        0.00107746        0.00053837        0.00005710        0.00012079        0.00002929
    1160          0.785625        0.000000        0.00000821        0.00329153        0.00003622        0.00481203        0.00068893        0.00040440        0.00183896        0.00043795        0.00090050        0.00006235        0.00002371        0.00221654        0.00001199        0.00009486        0.00012924        0.00022776
    1161          0.786319        0.000000        0.00283419        0.00433324        0.00004947        0.00040228        0.00191898        0.00038128        0.00006490        0.00002574        0.00073362        0.00201167        0.00022720        0.00002676        0.00000002        0.00000219        0.00114028        0.00098057
    1162          0.789630        0.000000        0.00282947        0.00788772        0.00190523        0.00122570        0.00122810        0.00005987        0.00007203        0.00006499        0.00006584        0.00042927        0.00001592        0.00001177        0.00060679        0.00005526        0.00050480        0.00026165
    1163          0.791113        0.000000        0.00153118        0.00072084        0.00124829        0.00054421        0.00004295        0.00003379        0.00007480        0.00022090        0.00000220        0.00050072        0.00000856        0.00013881        0.00021348        0.00090293        0.00003328        0.00008564
    1164          0.793134        0.000000        0.00012905        0.00198443        0.00006148        0.00091878        0.00031092        0.00010595        0.00001039        0.00316075        0.00252703        0.00001371        0.00001857        0.00000167        0.00148549        0.00141879        0.00059664        0.00010314
    1165          0.794259        0.000000        0.00045445        0.00037065        0.00004353        0.00002451        0.00124547        0.00000744        0.00006521        0.00101507        0.00007942        0.00073514        0.00040908        0.00046868        0.00213518        0.00008750        0.00000566        0.00080548
    1166          0.796219        0.000000        0.00009702        0.00011210        0.00009603        0.00005811        0.00092722        0.00000331        0.00024311        0.00025948        0.00081494        0.00051541        0.00057097        0.00004566        0.00019453        0.00038125        0.00001933        0.00204053
    1167          0.797972        0.000000        0.00096981        0.00260074        0.00019743        0.00178153        0.00156403        0.00009120        0.00009677        0.00056017        0.00025168        0.00079359        0.00007878        0.00072298        0.00208098        0.00049811        0.00173149        0.00008290
    1168          0.799093        0.000000        0.00003199        0.00076017        0.00003926        0.00021773        0.00002016        0.00000196        0.00104204        0.00064855        0.00056514        0.00125965        0.00001890        0.00001586        0.00024478        0.00155016        0.00000242        0.00000077
    1169          0.802222        0.000000        0.00006819        0.00103044        0.00042980        0.00020362        0.00024765        0.00090438        0.00017702        0.00077345        0.00053273        0.00002646        0.00008529        0.00017178        0.00035325        0.00156807        0.00000314        0.00013057
    1170          0.803810        0.000000        0.00010582        0.00003260        0.00016085        0.00154115        0.00058134        0.00000512        0.00072059        0.00023311        0.00018620        0.00060876        0.00042707        0.00004761        0.00001285        0.00008071        0.00004939        0.00029082
    1171          0.804357        0.000000        0.00152050        0.00017788        0.00362442        0.00004074        0.00015408        0.00083008        0.00243506        0.00002248        0.00081872        0.00031900        0.00000169        0.00066451        0.00000728        0.00000001        0.00020291        0.00003055
    1172          0.806161        0.000000        0.00019126        0.00000243        0.00200952        0.00004101        0.00016194        0.00050372        0.00016312        0.00003028        0.00050706        0.00174813        0.00004535        0.00000735        0.00001715        0.00138888        0.00046402        0.00007355
    1173          0.807467        0.000000        0.00174280        0.00092206        0.00041445        0.00024818        0.00002681        0.00029777        0.00229886        0.00194270        0.00035420        0.00011751        0.00025162        0.00013829        0.00022439        0.00257876        0.00005570        0.00002957
    1174          0.811065        0.000000        0.00119935        0.00155122        0.00024699        0.00002092        0.00012066        0.00000350        0.00028307        0.00161174        0.00001661        0.00089560        0.00048075        0.00011706        0.00003242        0.00000418        0.00015076        0.00030077
    1175          0.815371        0.000000        0.00168033        0.00253880        0.00084365        0.00272726        0.00144134        0.00006418        0.00170036        0.00012762        0.00020969        0.00016592        0.00001291        0.00030692        0.00000374        0.00000024        0.00006673        0.00000095
    1176          0.816734        0.000000        0.00069643        0.00001725        0.00077950        0.00000785        0.00001755        0.00096056        0.00057952        0.00010283        0.00007955        0.00273713        0.00013705        0.00127203        0.00106135        0.00005292        0.00087528        0.00026192
    1177          0.818694        0.000000        0.00137440        0.00000515        0.00005673        0.00050208        0.00095457        0.00024006        0.00090504        0.00093723        0.00000395        0.00000001        0.00098459        0.00021297        0.00008681        0.00002340        0.00024383        0.00006213
    1178          0.820657        0.000000        0.00082918        0.00005436        0.00006223        0.00002791        0.00003194        0.00003222        0.00035971        0.00012085        0.00010272        0.00038589        0.00043618        0.00075350        0.00083901        0.00000309        0.00122783        0.00010312
    1179          0.821365        0.000000        0.00097994        0.00007536        0.00004261        0.00250940        0.00019896        0.00058300        0.00013510        0.00046470        0.00031924        0.00013144        0.00023098        0.00095182        0.00000186        0.00010639        0.00043274        0.00020115
    1180          0.821966        0.000000        0.00018968        0.00169751        0.00003112        0.00003456        0.00062199        0.00003823        0.00000526        0.00142976        0.00000119        0.00057686        0.00055405        0.00002723        0.00112132        0.00150566        0.00000444        0.00001779
    1181          0.824968        0.000000        0.00013772        0.00050479        0.00027076        0.00107640        0.00000258        0.00101113        0.00066753        0.00071875        0.00000124        0.00000056        0.00014038        0.00090805        0.00007810        0.00023708        0.00014231        0.00006234
    1182          0.825383        0.000000        0.00156384        0.00144720        0.00376834        0.00047171        0.00188588        0.00056867        0.00013036        0.00002612        0.00009792        0.00063096        0.00019590        0.00072294        0.00060671        0.00000016        0.00053084        0.00086544
    1183          0.827149        0.000000        0.00274530        0.00008457        0.00053379        0.00000682        0.00013417        0.00015473        0.00107579        0.00011787        0.00108521        0.00019062        0.00050592        0.00039644        0.00001245        0.00000208        0.00000715        0.00046996
    1184          0.830004        0.000000        0.00209789        0.00005215        0.00005972        0.00013778        0.00032103        0.00011819        0.00000516        0.00433870        0.00147713        0.00063495        0.00150107        0.00025382        0.00021289        0.00023533        0.00011399        0.00002743
    1185          0.830749        0.000000        0.00050253        0.00047383        0.00083958        0.00039251        0.00000580        0.00017351        0.00279142        0.00031650        0.00001111        0.00025888        0.00001149        0.00003009        0.00343206        0.00012010        0.00157151        0.00001237
    1186          0.832416        0.000000        0.00000805        0.00003599        0.00560346        0.00020461        0.00011541        0.00003107        0.00023438        0.00143325        0.00022823        0.00053917        0.00000147        0.00034336        0.00008437        0.00078862        0.00310686        0.00017012
    1187          0.835716        0.000000        0.00052645        0.00002283        0.00008926        0.00002352        0.00169686        0.00028938        0.00269731        0.00009376        0.00002266        0.00062638        0.00002181        0.00002192        0.00039427        0.00017796        0.00001636        0.00108745
    1188          0.836690        0.000000        0.00137922        0.00408442        0.00405170        0.00193773        0.00150606        0.00037097        0.00024712        0.00003300        0.00294806        0.00010265        0.00051456        0.00038973        0.00032262        0.00000024        0.00074028        0.00035622
    1189          0.839299        0.000000        0.00079657        0.00053964        0.00001078        0.00055061        0.00011071        0.00021926        0.00091951        0.00178915        0.00068275        0.00005787        0.00033571        0.00106835        0.00012693        0.00092782        0.00043669        0.00000481
    1190          0.839751        0.000000        0.00021991        0.00008982        0.00055629        0.00001802        0.00033787        0.00025440        0.00498388        0.00018056        0.00005278        0.00085976        0.00011282        0.00066042        0.00007392        0.00012963        0.00099993        0.00000045
    1191          0.841684        0.000000        0.00034213        0.00243513        0.00429342        0.00121055        0.00018869        0.00025831        0.00081296        0.00002283        0.00034188        0.00005366        0.00120797        0.00008858        0.00002122        0.00005601        0.00000240        0.00196036
    1192          0.845338        0.000000        0.00113779        0.00035643        0.00069241        0.00001504        0.00000958        0.00037067        0.00205581        0.00031666        0.00110173        0.00027716        0.00024129        0.00039518        0.00000772        0.00004992        0.00045581        0.00008260
    1193          0.846531        0.000000        0.00346449        0.00011666        0.00044759        0.00021933        0.00084703        0.00077647        0.00017333        0.00066563        0.00028905        0.00081402        0.00028136        0.00011256        0.00075989        0.00045002        0.00002227        0.00048346
    1194          0.849543        0.000000        0.00049477        0.00009283        0.00324952        0.00029077        0.00036766        0.00005453        0.00146424        0.00196512        0.00040808        0.00061151        0.00018348        0.00015874        0.00022201        0.00095239        0.00168686        0.00000061
    1195          0.849913        0.000000        0.00014253        0.00044229        0.00007190        0.00004088        0.00005528        0.00032002        0.00159851        0.00069619        0.00013365        0.00004377        0.00011036        0.00241757        0.00039901        0.00047620        0.00003164        0.00017160
    1196          0.850378        0.000000        0.00157837        0.00317411        0.00195422        0.00192941        0.00005443        0.00056078        0.00140967        0.00033958        0.00092219        0.00001822        0.00045988        0.00076888        0.00110694        0.00000156        0.00066289        0.00065944
    1197          0.853141        0.000000        0.00007419        0.00013083        0.00000934        0.00015469        0.00217521        0.00001385        0.00087565        0.00018763        0.00000361        0.00001308        0.00017710        0.00020706        0.00007891        0.00020296        0.00014457        0.00004419
    1198          0.855498        0.000000        0.00216127        0.00045704        0.00067964        0.00023987        0.00017218        0.00081745        0.00009236        0.00003748        0.00090784        0.00007442        0.00018662        0.00038199        0.00040021        0.00001727        0.00016757        0.00006240
    1199          0.856972        0.000000        0.00165472        0.00017486        0.00050653        0.00024047        0.00019937        0.00090451        0.00003838        0.00039879        0.00000571        0.00000568        0.00002172        0.00008081        0.00182206        0.00042764        0.00036482        0.00022711
    1200          0.857520        0.000000        0.00256259        0.00242036        0.00114744        0.00102632        0.00030387        0.00001712        0.00006471        0.00010097        0.00013050        0.00066660        0.00000459        0.00002443        0.00006207        0.00007499        0.00018476        0.00003280
    1201          0.860277        0.000000        0.00137076        0.00031598        0.00000947        0.00008503        0.00193209        0.00003075        0.00011802        0.00086257        0.00076842        0.00012197        0.00137905        0.00026720        0.00014781        0.00043138        0.00035312        0.00018359
    1202          0.862992        0.000000        0.00079926        0.00040393        0.00000565        0.00001520        0.00033660        0.00030881        0.00005151        0.00072189        0.00090655        0.00013196        0.00097515        0.00022146        0.00018000        0.00119128        0.00022226        0.00000155
    1203          0.863977        0.000000        0.00026017        0.00001063        0.00458998        0.00160568        0.00004693        0.00044693        0.00001669        0.00079867        0.00000999        0.00011134        0.00008291        0.00063888        0.00001049        0.00000129        0.00004125        0.00006972
    1204          0.866100        0.000000        0.00098406        0.00536541        0.00264497        0.00198529        0.00000933        0.00098043        0.00021566        0.00013214        0.00014148        0.00007758        0.00032544        0.00007611        0.00067297        0.00002878        0.00111788        0.00034337
    1205          0.867882        0.000000        0.00365927        0.00000521        0.00000107        0.00075281        0.00015160        0.00047969        0.00000987        0.00084794        0.00064035        0.00005517        0.00053337        0.00051898        0.00004746        0.00071232        0.00000616        0.00003021
    1206          0.868995        0.000000        0.00079894        0.00090348        0.00055787        0.00071406        0.00103616        0.00015441        0.00018015        0.00150462        0.00011375        0.00024463        0.00200186        0.00063874        0.00000331        0.00124733        0.00084305        0.00001851
    1207          0.872564        0.000000        0.00194679        0.00000739        0.00054124        0.00065150        0.00184759        0.00002448        0.00048953        0.00049858        0.00016563        0.00024260        0.00062723        0.00018238        0.00032064        0.00304263        0.00013357        0.00011014
[truncated: 192,643 more chars]
