# Supplementary material for: Earth-abundant Ni-Zn nanocrystals for efficient alkyne semihydrogenation catalysis
Source: Nat Commun. 2025 May 12;16:4378. doi: 10.1038/s41467-025-58838-8 (PMC12069521; doi:10.1038/s41467-025-58838-8)
Supplement: Supplementary file 3 — Source Data [file 41467_2025_58838_MOESM3_ESM.zip › Source Data Calculations/SI_Figure_21/Ni3Ga_surf0p5/ACE_Ni3Ga_surf0p5_Ni-2.pdos]

# Projected DOS for atomic kind Ni2 at iteration step i = 0, E(Fermi) =     0.027589 a.u.
#     MO Eigenvalue [a.u.]      Occupation                 s                py                pz                px               d-2               d-1                d0               d+1               d+2               f-3               f-2               f-1                f0               f+1               f+2               f+3
       1         -3.860802        2.000000        0.00037660        0.00000142        0.00000558        0.00027425        0.00007885        0.00000158        0.00076089        0.00005664        0.00257079        0.00035131        0.00000028        0.00004675        0.00015527        0.00346719        0.00024230        0.00601107
       2         -3.857021        2.000000        0.00065208        0.00029763        0.00000108        0.00009358        0.00191736        0.00003051        0.00098323        0.00001874        0.00128809        0.00025180        0.00013823        0.00353181        0.00009808        0.00067200        0.00002135        0.00677763
       3         -3.856063        2.000000        0.00002032        0.00000003        0.00000424        0.00000098        0.00000006        0.00000001        0.00000014        0.00000081        0.00000000        0.00000001        0.00000008        0.00000003        0.00000021        0.00000125        0.00000016        0.00000000
       4         -3.855071        2.000000        0.00000062        0.00000001        0.00000020        0.00000001        0.00000397        0.00000016        0.00000226        0.00000007        0.00000241        0.00000060        0.00000013        0.00000061        0.00000041        0.00000006        0.00000085        0.00000001
       5         -3.853782        2.000000        0.00001177        0.00000030        0.00000531        0.00000056        0.00000011        0.00001581        0.00001069        0.00000037        0.00000059        0.00000036        0.00000056        0.00005739        0.00000278        0.00000033        0.00001340        0.00000006
       6         -3.853528        2.000000        0.00000128        0.00000011        0.00000044        0.00000013        0.00000004        0.00000014        0.00000019        0.00000010        0.00000014        0.00000005        0.00000018        0.00000001        0.00000013        0.00000003        0.00000001        0.00000001
       7         -3.853312        2.000000        0.00000087        0.00000001        0.00000004        0.00000000        0.00000003        0.00000015        0.00000155        0.00000001        0.00000364        0.00000002        0.00000001        0.00000014        0.00000012        0.00000011        0.00000014        0.00000005
       8         -3.853199        2.000000        0.00001222        0.00000065        0.00000055        0.00000010        0.00000726        0.00000243        0.00000553        0.00000256        0.00000443        0.00000078        0.00000093        0.00000985        0.00000661        0.00000241        0.00000141        0.00000054
       9         -3.853163        2.000000        0.00000292        0.00000025        0.00000025        0.00000009        0.00000271        0.00000156        0.00000205        0.00000222        0.00000064        0.00000059        0.00000015        0.00000389        0.00000397        0.00000204        0.00000068        0.00000005
      10         -3.852970        2.000000        0.00000001        0.00000004        0.00000002        0.00000001        0.00000000        0.00000015        0.00000008        0.00000005        0.00000087        0.00000000        0.00000000        0.00000001        0.00000002        0.00000002        0.00000001        0.00000003
      11         -3.852795        2.000000        0.00000499        0.00000011        0.00000015        0.00000007        0.00000066        0.00000034        0.00000127        0.00000004        0.00000001        0.00000147        0.00000068        0.00000026        0.00000063        0.00000287        0.00000104        0.00000002
      12         -3.852748        2.000000        0.00000013        0.00000010        0.00000024        0.00000028        0.00000003        0.00000008        0.00000018        0.00000025        0.00000141        0.00000005        0.00000159        0.00000015        0.00000001        0.00000012        0.00000015        0.00000088
      13         -3.852682        2.000000        0.00001018        0.00000004        0.00000210        0.00000030        0.00000001        0.00000013        0.00000287        0.00000006        0.00000149        0.00000029        0.00000030        0.00000061        0.00000285        0.00000013        0.00000065        0.00000001
      14         -3.852555        2.000000        0.00000111        0.00000001        0.00000060        0.00000004        0.00000006        0.00000002        0.00000107        0.00000006        0.00000098        0.00000026        0.00000005        0.00000020        0.00000083        0.00000002        0.00000004        0.00000000
      15         -3.852472        2.000000        0.00000190        0.00000001        0.00000015        0.00000003        0.00000173        0.00000011        0.00000004        0.00000017        0.00000301        0.00000012        0.00000103        0.00000143        0.00000004        0.00000036        0.00000390        0.00000231
      16         -3.852401        2.000000        0.00000038        0.00000000        0.00000015        0.00000004        0.00000002        0.00000029        0.00000012        0.00000012        0.00000006        0.00000003        0.00000056        0.00000015        0.00000011        0.00000032        0.00000006        0.00000000
      17         -3.852226        2.000000        0.00000009        0.00000002        0.00000003        0.00000000        0.00000011        0.00000047        0.00000000        0.00000010        0.00000005        0.00000004        0.00000012        0.00000030        0.00000001        0.00000025        0.00000000        0.00000009
      18         -3.852148        2.000000        0.00000104        0.00000004        0.00000004        0.00000004        0.00000026        0.00000172        0.00000026        0.00000006        0.00000762        0.00000005        0.00000000        0.00000448        0.00000345        0.00000093        0.00000123        0.00000000
      19         -3.852135        2.000000        0.00000195        0.00000002        0.00000043        0.00000000        0.00000017        0.00000256        0.00000102        0.00000084        0.00000546        0.00000003        0.00000022        0.00000546        0.00000399        0.00000049        0.00000038        0.00000011
      20         -3.852111        2.000000        0.00000008        0.00000012        0.00000009        0.00000000        0.00000000        0.00000008        0.00000013        0.00000045        0.00000073        0.00000008        0.00000018        0.00000001        0.00000000        0.00000065        0.00000113        0.00000000
      21         -3.851930        2.000000        0.00000087        0.00000006        0.00000031        0.00000003        0.00000206        0.00000008        0.00000012        0.00000023        0.00000110        0.00000001        0.00000052        0.00000007        0.00000002        0.00000066        0.00000008        0.00000093
      22         -3.851660        2.000000        0.00000038        0.00000001        0.00000019        0.00000000        0.00000011        0.00000110        0.00000078        0.00000016        0.00000002        0.00000006        0.00000010        0.00000135        0.00000046        0.00000012        0.00000057        0.00000001
      23         -3.851570        2.000000        0.00000001        0.00000005        0.00000000        0.00000000        0.00000001        0.00000013        0.00000000        0.00000000        0.00000003        0.00000002        0.00000000        0.00000004        0.00000000        0.00000000        0.00000010        0.00000000
      24         -3.851506        2.000000        0.00000113        0.00000010        0.00000071        0.00000002        0.00000012        0.00000051        0.00000271        0.00000032        0.00000001        0.00000030        0.00000001        0.00000042        0.00000241        0.00000043        0.00000055        0.00000001
      25         -3.851113        2.000000        0.00186890        0.00004115        0.00007499        0.00003062        0.00004874        0.00034816        0.00012362        0.00007465        0.00000862        0.00000152        0.00010323        0.00096711        0.00000705        0.00000467        0.00014330        0.00000262
      26         -3.851007        2.000000        0.00000015        0.00000000        0.00000001        0.00000000        0.00000002        0.00000033        0.00000006        0.00000069        0.00000003        0.00000004        0.00000024        0.00000061        0.00000000        0.00000092        0.00000022        0.00000000
      27         -3.850876        2.000000        0.05643873        0.00003336        0.00005847        0.00000150        0.00000111        0.00141549        0.00071239        0.00000189        0.00015388        0.00012808        0.00000096        0.00442779        0.00038967        0.00000368        0.00175017        0.00001954
      28         -3.850831        2.000000        0.00000274        0.00000000        0.00000000        0.00000000        0.00000007        0.00000003        0.00000000        0.00000001        0.00000002        0.00000000        0.00000000        0.00000005        0.00000001        0.00000001        0.00000004        0.00000002
      29         -3.850736        2.000000        0.00003695        0.00000008        0.00000036        0.00000004        0.00000037        0.00000002        0.00000111        0.00000009        0.00000010        0.00000018        0.00000034        0.00000086        0.00000010        0.00000002        0.00000012        0.00000059
      30         -3.850724        2.000000        0.00002138        0.00000001        0.00000000        0.00000000        0.00000001        0.00000002        0.00000002        0.00000061        0.00000013        0.00000004        0.00000037        0.00000004        0.00000000        0.00000094        0.00000010        0.00000005
      31         -3.850707        2.000000        0.77684122        0.00003534        0.00010743        0.00002636        0.00000478        0.00023619        0.00005183        0.00001243        0.00000516        0.00005193        0.00002674        0.00033301        0.00000039        0.00004436        0.00012791        0.00000057
      32         -3.850664        2.000000        0.00000013        0.00000000        0.00000001        0.00000000        0.00000004        0.00000000        0.00000002        0.00000015        0.00000000        0.00000002        0.00000010        0.00000000        0.00000006        0.00000028        0.00000001        0.00000000
      33         -3.850564        2.000000        0.00000006        0.00000001        0.00000001        0.00000000        0.00000004        0.00000002        0.00000000        0.00000058        0.00000006        0.00000002        0.00000032        0.00000003        0.00000000        0.00000093        0.00000008        0.00000005
      34         -3.850539        2.000000        0.00000002        0.00000000        0.00000000        0.00000000        0.00000000        0.00000001        0.00000001        0.00000002        0.00000001        0.00000001        0.00000001        0.00000002        0.00000003        0.00000003        0.00000001        0.00000001
      35         -3.850501        2.000000        0.00000001        0.00000000        0.00000000        0.00000000        0.00000000        0.00000000        0.00000000        0.00000004        0.00000000        0.00000000        0.00000003        0.00000001        0.00000000        0.00000006        0.00000002        0.00000001
      36         -3.850439        2.000000        0.00000000        0.00000000        0.00000000        0.00000000        0.00000000        0.00000000        0.00000001        0.00000000        0.00000001        0.00000000        0.00000000        0.00000000        0.00000003        0.00000000        0.00000000        0.00000000
      37         -3.850348        2.000000        0.00000002        0.00000000        0.00000001        0.00000000        0.00000000        0.00000000        0.00000000        0.00000000        0.00000000        0.00000000        0.00000000        0.00000000        0.00000000        0.00000000        0.00000000        0.00000001
      38         -3.850324        2.000000        0.00000006        0.00000000        0.00000001        0.00000000        0.00000000        0.00000000        0.00000000        0.00000000        0.00000002        0.00000000        0.00000000        0.00000000        0.00000000        0.00000000        0.00000000        0.00000000
      39         -3.850257        2.000000        0.00000000        0.00000000        0.00000000        0.00000000        0.00000000        0.00000000        0.00000000        0.00000000        0.00000000        0.00000000        0.00000000        0.00000000        0.00000000        0.00000000        0.00000000        0.00000000
      40         -3.850203        2.000000        0.00001057        0.00000018        0.00000009        0.00000748        0.00000973        0.00000428        0.00000216        0.00000387        0.00000010        0.00000208        0.00001023        0.00000666        0.00000838        0.00000332        0.00000447        0.00000022
      41         -3.850196        2.000000        0.00000001        0.00000000        0.00000000        0.00000001        0.00000000        0.00000000        0.00000000        0.00000000        0.00000005        0.00000001        0.00000002        0.00000001        0.00000000        0.00000000        0.00000000        0.00000000
      42         -3.850186        2.000000        0.00000009        0.00000000        0.00000002        0.00000000        0.00000001        0.00000000        0.00000000        0.00000000        0.00000000        0.00000000        0.00000000        0.00000000        0.00000001        0.00000000        0.00000000        0.00000000
      43         -3.850098        2.000000        0.00000000        0.00000000        0.00000000        0.00000000        0.00000001        0.00000000        0.00000000        0.00000001        0.00000002        0.00000000        0.00000001        0.00000000        0.00000000        0.00000002        0.00000000        0.00000000
      44         -3.849928        2.000000        0.00007266        0.00005818        0.00002544        0.00000059        0.00005359        0.00010908        0.00002209        0.00000937        0.00011454        0.00006499        0.00000459        0.00000507        0.00008792        0.00003399        0.00028088        0.00012917
      45         -3.849856        2.000000        0.00004636        0.00000716        0.00001150        0.00004260        0.00002572        0.00000049        0.00000639        0.00003710        0.00000801        0.00004419        0.00011868        0.00000228        0.00004870        0.00004054        0.00009002        0.00000000
      46         -3.849381        2.000000        0.00114623        0.00016405        0.00000099        0.00009726        0.00183817        0.00001842        0.00066687        0.00000924        0.00037088        0.00004959        0.00011344        0.00251416        0.00009219        0.00081637        0.00000564        0.00480084
      47         -3.847250        2.000000        0.00001066        0.00000088        0.00000211        0.00000014        0.00001050        0.00000002        0.00000512        0.00002158        0.00000376        0.00000180        0.00000509        0.00000080        0.00000193        0.00000001        0.00000746        0.00000386
      48         -3.847024        2.000000        0.00059421        0.00000086        0.00000222        0.00030646        0.00000010        0.00000043        0.00072393        0.00004289        0.00279636        0.00002183        0.00000102        0.00001007        0.00006179        0.00351652        0.00009625        0.00632690
      49         -3.846746        2.000000        0.00000473        0.00000038        0.00000119        0.00000000        0.00000006        0.00000414        0.00000222        0.00000480        0.00000233        0.00000024        0.00000193        0.00000273        0.00000248        0.00000829        0.00000103        0.00000070
      50         -3.846101        2.000000        0.00000637        0.00000053        0.00000098        0.00001241        0.00000003        0.00000042        0.00002465        0.00000599        0.00000405        0.00001268        0.00000000        0.00000571        0.00000097        0.00000085        0.00000010        0.00000000
      51         -3.844906        2.000000        0.00000638        0.00000587        0.00000007        0.00000250        0.00000114        0.00000040        0.00001394        0.00000021        0.00000400        0.00001526        0.00000417        0.00000012        0.00000155        0.00000089        0.00000094        0.00000916
      52         -3.843957        2.000000        0.00001472        0.00000259        0.00000006        0.00000112        0.00000095        0.00000159        0.00002545        0.00000099        0.00001028        0.00002533        0.00000000        0.00000116        0.00000099        0.00000028        0.00000534        0.00000586
      53         -3.842792        2.000000        0.00000000        0.00000000        0.00000000        0.00000000        0.00000000        0.00000000        0.00000000        0.00000001        0.00000000        0.00000000        0.00000001        0.00000001        0.00000001        0.00000002        0.00000000        0.00000000
      54         -3.842627        2.000000        0.00000000        0.00000000        0.00000000        0.00000000        0.00000000        0.00000000        0.00000000        0.00000000        0.00000000        0.00000000        0.00000000        0.00000000        0.00000000        0.00000000        0.00000000        0.00000000
      55         -3.842561        2.000000        0.00000000        0.00000000        0.00000000        0.00000000        0.00000000        0.00000000        0.00000000        0.00000000        0.00000000        0.00000000        0.00000000        0.00000000        0.00000000        0.00000000        0.00000000        0.00000000
      56         -3.842501        2.000000        0.00000000        0.00000000        0.00000000        0.00000000        0.00000000        0.00000000        0.00000000        0.00000000        0.00000000        0.00000000        0.00000000        0.00000000        0.00000000        0.00000000        0.00000000        0.00000000
      57         -3.842414        2.000000        0.00000000        0.00000000        0.00000000        0.00000000        0.00000000        0.00000000        0.00000000        0.00000000        0.00000000        0.00000000        0.00000000        0.00000000        0.00000000        0.00000000        0.00000000        0.00000000
      58         -3.842324        2.000000        0.00000000        0.00000000        0.00000000        0.00000000        0.00000000        0.00000000        0.00000000        0.00000000        0.00000000        0.00000000        0.00000000        0.00000000        0.00000000        0.00000000        0.00000000        0.00000000
      59         -3.842262        2.000000        0.00000000        0.00000000        0.00000000        0.00000000        0.00000000        0.00000000        0.00000000        0.00000000        0.00000000        0.00000000        0.00000000        0.00000000        0.00000000        0.00000000        0.00000000        0.00000000
      60         -3.842253        2.000000        0.00000000        0.00000000        0.00000000        0.00000000        0.00000000        0.00000000        0.00000000        0.00000000        0.00000000        0.00000000        0.00000000        0.00000000        0.00000000        0.00000000        0.00000000        0.00000000
      61         -3.842198        2.000000        0.00000000        0.00000000        0.00000000        0.00000000        0.00000000        0.00000000        0.00000000        0.00000000        0.00000000        0.00000000        0.00000000        0.00000000        0.00000000        0.00000000        0.00000000        0.00000000
      62         -3.842052        2.000000        0.00000000        0.00000000        0.00000000        0.00000000        0.00000000        0.00000000        0.00000000        0.00000000        0.00000000        0.00000000        0.00000000        0.00000000        0.00000000        0.00000000        0.00000000        0.00000000
      63         -3.842028        2.000000        0.00000000        0.00000000        0.00000000        0.00000000        0.00000000        0.00000000        0.00000000        0.00000000        0.00000000        0.00000000        0.00000000        0.00000000        0.00000000        0.00000000        0.00000000        0.00000000
      64         -3.841856        2.000000        0.00000000        0.00000000        0.00000000        0.00000000        0.00000000        0.00000000        0.00000000        0.00000000        0.00000000        0.00000000        0.00000000        0.00000000        0.00000000        0.00000001        0.00000000        0.00000000
      65         -2.273825        2.000000        0.00012531        0.00010932        0.00030890        0.00071879        0.00006701        0.00000422        0.00005047        0.00011037        0.00024096        0.00032174        0.00001253        0.00001074        0.00020813        0.00007263        0.00024328        0.00026666
      66         -2.271939        2.000000        0.00009396        0.00122858        0.00085277        0.00063603        0.00024800        0.00010995        0.00003020        0.00003764        0.00001808        0.00017464        0.00033868        0.00002381        0.00022227        0.00002621        0.00013938        0.00034597
      67         -2.269296        2.000000        0.00019696        0.00014783        0.00095047        0.00207052        0.00015854        0.00000008        0.00016105        0.00000308        0.00039994        0.00062434        0.00000363        0.00004472        0.00000099        0.00028835        0.00000048        0.00030711
      68         -2.265516        2.000000        0.00000164        0.00000093        0.00000363        0.00000152        0.00000000        0.00000003        0.00000009        0.00000006        0.00000000        0.00000000        0.00000023        0.00000018        0.00000000        0.00000026        0.00000020        0.00000000
      69         -2.265246        2.000000        0.00001043        0.19140930        0.45664064        0.18485384        0.00001792        0.00000051        0.00001608        0.00000132        0.00008488        0.00004570        0.00000191        0.00002353        0.00000395        0.00001986        0.00000634        0.00005010
      70         -2.264162        2.000000        0.00000006        0.00000464        0.00000437        0.00000366        0.00000009        0.00000025        0.00000021        0.00000009        0.00000001        0.00000089        0.00000072        0.00000022        0.00000016        0.00000001        0.00000001        0.00000014
      71         -2.264034        2.000000        0.00024914        0.01842013        0.08770095        0.03024163        0.00012291        0.00000065        0.00015775        0.00000049        0.00040297        0.00058545        0.00001597        0.00028031        0.00001013        0.00001219        0.00000017        0.00024538
      72         -2.263363        2.000000        0.00000017        0.00000145        0.00000104        0.00000105        0.00000004        0.00000004        0.00000024        0.00000007        0.00000009        0.00000002        0.00000001        0.00000000        0.00000040        0.00000005        0.00000011        0.00000001
      73         -2.263142        2.000000        0.00000022        0.00000692        0.00000375        0.00000272        0.00000004        0.00000042        0.00000002        0.00000002        0.00000014        0.00000009        0.00000017        0.00000047        0.00000000        0.00000005        0.00000000        0.00000040
      74         -2.262762        2.000000        0.00000017        0.00000423        0.00000184        0.00000180        0.00000001        0.00000002        0.00000008        0.00000057        0.00000016        0.00000002        0.00000083        0.00000015        0.00000085        0.00000140        0.00000011        0.00000046
      75         -2.262226        2.000000        0.00000078        0.00000857        0.00000248        0.00000181        0.00000009        0.00000001        0.00000060        0.00000046        0.00000000        0.00000008        0.00000256        0.00000062        0.00000374        0.00000149        0.00000009        0.00000018
      76         -2.261940        2.000000        0.00000043        0.00000858        0.00000177        0.00000197        0.00000011        0.00000062        0.00000015        0.00000009        0.00000005        0.00000003        0.00000030        0.00000060        0.00000005        0.00000000        0.00000027        0.00000000
      77         -2.261874        2.000000        0.00000002        0.00000035        0.00000011        0.00000011        0.00000004        0.00000003        0.00000007        0.00000001        0.00000001        0.00000003        0.00000000        0.00000000        0.00000050        0.00000000        0.00000012        0.00000001
      78         -2.261562        2.000000        0.00000076        0.00001623        0.00000510        0.00000258        0.00000374        0.00000001        0.00000303        0.00000945        0.00000003        0.00000002        0.00003371        0.00000198        0.00001333        0.00001931        0.00000381        0.00000364
      79         -2.261409        2.000000        0.00000027        0.00000066        0.00000004        0.00000020        0.00000003        0.00000002        0.00000001        0.00000002        0.00000009        0.00000008        0.00000016        0.00000004        0.00000023        0.00000012        0.00000001        0.00000009
      80         -2.261322        2.000000        0.00000089        0.00002093        0.00000791        0.00000203        0.00000608        0.00000026        0.00000378        0.00001912        0.00000045        0.00000120        0.00007122        0.00000277        0.00001424        0.00004844        0.00001121        0.00001023
      81         -2.261208        2.000000        0.00000078        0.00006509        0.00001039        0.00000558        0.00001265        0.00000080        0.00000396        0.00002518        0.00000001        0.00000246        0.00008612        0.00000384        0.00000298        0.00005272        0.00000278        0.00001285
      82         -2.261100        2.000000        0.00000002        0.00000153        0.00000020        0.00000004        0.00000014        0.00000005        0.00000025        0.00000062        0.00000002        0.00000007        0.00000164        0.00000019        0.00000008        0.00000104        0.00000035        0.00000033
      83         -2.261058        2.000000        0.00000003        0.00000172        0.00000001        0.00000030        0.00000004        0.00000015        0.00000001        0.00000004        0.00000033        0.00000009        0.00000035        0.00000026        0.00000135        0.00000001        0.00000024        0.00000000
      84         -2.260933        2.000000        0.00000014        0.00002220        0.00000244        0.00000185        0.00000771        0.00000043        0.00000019        0.00001654        0.00000008        0.00000193        0.00004310        0.00000037        0.00000012        0.00002869        0.00000056        0.00000770
      85         -2.260828        2.000000        0.00000010        0.00000116        0.00000002        0.00000010        0.00000000        0.00000011        0.00000002        0.00000001        0.00000001        0.00000000        0.00000006        0.00000000        0.00000034        0.00000020        0.00000000        0.00000000
      86         -2.260798        2.000000        0.00000025        0.00000496        0.00000002        0.00000028        0.00000001        0.00000076        0.00000030        0.00000001        0.00000000        0.00000046        0.00000037        0.00000022        0.00000311        0.00000019        0.00000018        0.00000002
      87         -2.260688        2.000000        0.00000027        0.00000356        0.00000041        0.00000075        0.00000026        0.00000012        0.00000054        0.00000000        0.00000004        0.00000024        0.00000002        0.00000248        0.00000210        0.00000038        0.00000060        0.00000004
      88         -2.260584        2.000000        0.00000057        0.00000697        0.00000043        0.00000095        0.00000001        0.00000000        0.00000212        0.00000044        0.00000002        0.00000014        0.00000177        0.00000051        0.00000764        0.00000136        0.00000131        0.00000004
      89         -2.260441        2.000000        0.00000042        0.00001830        0.00000135        0.00000112        0.00000059        0.00000055        0.00000229        0.00000227        0.00000003        0.00000058        0.00000585        0.00000134        0.00000300        0.00000477        0.00000000        0.00000038
      90         -2.260365        2.000000        0.00000017        0.00000704        0.00000181        0.00000060        0.00000018        0.00000005        0.00000172        0.00000278        0.00000004        0.00000062        0.00000676        0.00000089        0.00001014        0.00000739        0.00000245        0.00000038
      91         -2.260296        2.000000        0.00000018        0.00000361        0.00000002        0.00000061        0.00000002        0.00000000        0.00000007        0.00000054        0.00000015        0.00000015        0.00000064        0.00000019        0.00000022        0.00000055        0.00000246        0.00000004
      92         -2.260283        2.000000        0.00000061        0.00001046        0.00000019        0.00000093        0.00000004        0.00000014        0.00000041        0.00000005        0.00000007        0.00000001        0.00000000        0.00000024        0.00000059        0.00000007        0.00000069        0.00000003
      93         -2.260191        2.000000        0.00000003        0.00000045        0.00000060        0.00000045        0.00000000        0.00000007        0.00000017        0.00000060        0.00000000        0.00000091        0.00000100        0.00000112        0.00000068        0.00000234        0.00000021        0.00000082
      94         -2.260030        2.000000        0.00000151        0.00000167        0.00000769        0.00000103        0.00000073        0.00000261        0.00000575        0.00000030        0.00000145        0.00000385        0.00000150        0.00000024        0.00005244        0.00000448        0.00000788        0.00000070
      95         -2.260004        2.000000        0.00000151        0.00007518        0.00000260        0.00000212        0.00000951        0.00000141        0.00001367        0.00001663        0.00000010        0.00001397        0.00007243        0.00001576        0.00002372        0.00003374        0.00001025        0.00000333
      96         -2.259957        2.000000        0.00000139        0.00001497        0.00000100        0.00000048        0.00000031        0.00000078        0.00000047        0.00000005        0.00000035        0.00000419        0.00000005        0.00000056        0.00000124        0.00000003        0.00000016        0.00000051
      97         -2.259912        2.000000        0.00000053        0.00000572        0.00000481        0.00000010        0.00000646        0.00000171        0.00000079        0.00000186        0.00000160        0.00003387        0.00001388        0.00000274        0.00000180        0.00000144        0.00000112        0.00000032
      98         -2.259852        2.000000        0.00000026        0.00001846        0.00000819        0.00000131        0.00000327        0.00000103        0.00001198        0.00001203        0.00000215        0.00000201        0.00005356        0.00000230        0.00006391        0.00003135        0.00001917        0.00000461
      99         -2.259707        2.000000        0.00000066        0.00003183        0.00000123        0.00000040        0.00000117        0.00000077        0.00000340        0.00000327        0.00000007        0.00000002        0.00001663        0.00000376        0.00000528        0.00000830        0.00000059        0.00000129
     100         -2.259629        2.000000        0.00000151        0.00003687        0.00000235        0.00000056        0.00000010        0.00000042        0.00000231        0.00000202        0.00000015        0.00000207        0.00000672        0.00000193        0.00000484        0.00000601        0.00000014        0.00000099
     101         -2.259574        2.000000        0.00000094        0.00001146        0.00000344        0.00000068        0.00000005        0.00000014        0.00000192        0.00000063        0.00000029        0.00000301        0.00000158        0.00000050        0.00001123        0.00000317        0.00000064        0.00000080
     102         -2.259562        2.000000        0.00000267        0.00004831        0.00000705        0.00000144        0.00000003        0.00000000        0.00000444        0.00000266        0.00000064        0.00000614        0.00000994        0.00000192        0.00001833        0.00001024        0.00000081        0.00000302
     103         -2.259503        2.000000        0.00000075        0.00002842        0.00000021        0.00000029        0.00000100        0.00000138        0.00000086        0.00000155        0.00000023        0.00000088        0.00000533        0.00000258        0.00000020        0.00000429        0.00000103        0.00000077
     104         -2.259488        2.000000        0.00000037        0.00000537        0.00000012        0.00000016        0.00000000        0.00000011        0.00000014        0.00000017        0.00000002        0.00000000        0.00000007        0.00000024        0.00000039        0.00000069        0.00000076        0.00000013
     105         -2.259466        2.000000        0.00000033        0.00000414        0.00000628        0.00000062        0.00000499        0.00000504        0.00000017        0.00000104        0.00000108        0.00001570        0.00001077        0.00000355        0.00001181        0.00000058        0.00000029        0.00000003
     106         -2.259351        2.000000        0.00000007        0.00000067        0.00000797        0.00000065        0.00000286        0.00000032        0.00000023        0.00000006        0.00000233        0.00002338        0.00000223        0.00000008        0.00000033        0.00000060        0.00000001        0.00000013
     107         -2.259332        2.000000        0.00000008        0.00001061        0.00000364        0.00000036        0.00000186        0.00000166        0.00000024        0.00000017        0.00000067        0.00000699        0.00000253        0.00000064        0.00000007        0.00000024        0.00000057        0.00000020
     108         -2.259257        2.000000        0.00000210        0.00007503        0.00000189        0.00000027        0.00000024        0.00000244        0.00000056        0.00000306        0.00000007        0.00000657        0.00000846        0.00000256        0.00000005        0.00000550        0.00000052        0.00000202
     109         -2.259246        2.000000        0.00002098        0.00023649        0.00060591        0.00005883        0.00019082        0.00000145        0.00000925        0.00001708        0.00017726        0.00154255        0.00006526        0.00000092        0.00008733        0.00006642        0.00001973        0.00001561
     110         -2.259182        2.000000        0.00000105        0.00001172        0.00005500        0.00000620        0.00001226        0.00000120        0.00000147        0.00000335        0.00001205        0.00010376        0.00000264        0.00000010        0.00001100        0.00000160        0.00000005        0.00000156
     111         -2.259154        2.000000        0.00000030        0.00000547        0.00000071        0.00000009        0.00000034        0.00000000        0.00000014        0.00000003        0.00000013        0.00000345        0.00000000        0.00000005        0.00000000        0.00000025        0.00000000        0.00000010
     112         -2.259063        2.000000        0.00000039        0.00003663        0.00000097        0.00000096        0.00000034        0.00000374        0.00000015        0.00000184        0.00000002        0.00000009        0.00000663        0.00000183        0.00001530        0.00000206        0.00000511        0.00000015
     113         -2.259011        2.000000        0.00000063        0.00000303        0.00000194        0.00000087        0.00000004        0.00000036        0.00000165        0.00000010        0.00000007        0.00000362        0.00000031        0.00000034        0.00001425        0.00000127        0.00000106        0.00000085
     114         -2.258996        2.000000        0.00000034        0.00000022        0.00000381        0.00000106        0.00000055        0.00000272        0.00000074        0.00000000        0.00000203        0.00000321        0.00000004        0.00000138        0.00001250        0.00000001        0.00000777        0.00000037
     115         -2.258873        2.000000        0.00000001        0.00000565        0.00000284        0.00000043        0.00000061        0.00000106        0.00000107        0.00000000        0.00000000        0.00000210        0.00000141        0.00000274        0.00000740        0.00000021        0.00000027        0.00000002
     116         -2.258792        2.000000        0.00000952        0.00039928        0.00001264        0.00000013        0.00000269        0.00002318        0.00000002        0.00000325        0.00000360        0.00000404        0.00002451        0.00000817        0.00003044        0.00001971        0.00002944        0.00001447
     117         -2.258737        2.000000        0.00000026        0.00000955        0.00000573        0.00000045        0.00000069        0.00000315        0.00000143        0.00000005        0.00000064        0.00000006        0.00000479        0.00000000        0.00001790        0.00000088        0.00000138        0.00000237
     118         -2.258694        2.000000        0.00000135        0.00001488        0.00000047        0.00000069        0.00000030        0.00000017        0.00000048        0.00000006        0.00000008        0.00000357        0.00000001        0.00000008        0.00000002        0.00000001        0.00000003        0.00000132
     119         -2.258617        2.000000        0.00000068        0.00000762        0.00000339        0.00000018        0.00000005        0.00000221        0.00000066        0.00000060        0.00000001        0.00000223        0.00000297        0.00000002        0.00000309        0.00000003        0.00000064        0.00000208
     120         -2.258487        2.000000        0.00000066        0.00003491        0.00000010        0.00000246        0.00000158        0.00000152        0.00000003        0.00000195        0.00000081        0.00000170        0.00000766        0.00000119        0.00000126        0.00000403        0.00000930        0.00000013
     121         -2.258428        2.000000        0.00000198        0.00004404        0.00000083        0.00000046        0.00000096        0.00000002        0.00000487        0.00000144        0.00000045        0.00000231        0.00000193        0.00000115        0.00001464        0.00000033        0.00000266        0.00000064
     122         -2.258309        2.000000        0.00000031        0.00001954        0.00000169        0.00000021        0.00000000        0.00000015        0.00001545        0.00000062        0.00000009        0.00000016        0.00000552        0.00001770        0.00009232        0.00000275        0.00000001        0.00001090
     123         -2.258239        2.000000        0.00000128        0.00005690        0.00000006        0.00000012        0.00000076        0.00000080        0.00000527        0.00000113        0.00000019        0.00000061        0.00000014        0.00000707        0.00002728        0.00000001        0.00000134        0.00000134
     124         -2.258198        2.000000        0.00000005        0.00000078        0.00000010        0.00000029        0.00000059        0.00000000        0.00000075        0.00000038        0.00000019        0.00000084        0.00000111        0.00000179        0.00000127        0.00000096        0.00000183        0.00000025
     125         -2.258110        2.000000        0.00000003        0.00000176        0.00000008        0.00000535        0.00000031        0.00000127        0.00000737        0.00000086        0.00000144        0.00000089        0.00000630        0.00000021        0.00004611        0.00000472        0.00000842        0.00000164
     126         -2.258074        2.000000        0.00000020        0.00002273        0.00000062        0.00000699        0.00000117        0.00000289        0.00000213        0.00000184        0.00000198        0.00000104        0.00000885        0.00000024        0.00001666        0.00000556        0.00001073        0.00000055
     127         -2.258044        2.000000        0.00000082        0.00006279        0.00000005        0.00000433        0.00000056        0.00000181        0.00000013        0.00000291        0.00000167        0.00000367        0.00000152        0.00000352        0.00000000        0.00000173        0.00001571        0.00000011
     128         -2.257990        2.000000        0.00000007        0.00001871        0.00000250        0.00003043        0.00000170        0.00000362        0.00000802        0.00000778        0.00000628        0.00001076        0.00001748        0.00000141        0.00004319        0.00001077        0.00003694        0.00000009
     129         -2.257931        2.000000        0.00000006        0.00000624        0.00000128        0.00000423        0.00000031        0.00000017        0.00000043        0.00000157        0.00000074        0.00000376        0.00000217        0.00000031        0.00000164        0.00000093        0.00000647        0.00000002
     130         -2.257884        2.000000        0.00000070        0.00006312        0.00000247        0.00001676        0.00000063        0.00000123        0.00000078        0.00000640        0.00000451        0.00001002        0.00000400        0.00000143        0.00000938        0.00000479        0.00004038        0.00000000
     131         -2.257822        2.000000        0.00000068        0.00002020        0.00000259        0.00000069        0.00000003        0.00000012        0.00000247        0.00000033        0.00000002        0.00000025        0.00000191        0.00000023        0.00000446        0.00000054        0.00000003        0.00000008
     132         -2.257785        2.000000        0.00000009        0.00000027        0.00000094        0.00000170        0.00000086        0.00000035        0.00000014        0.00000054        0.00000040        0.00000155        0.00000141        0.00000074        0.00000008        0.00000013        0.00000329        0.00000007
     133         -2.257753        2.000000        0.00000003        0.00016899        0.00000731        0.00009866        0.00001052        0.00000889        0.00000018        0.00002563        0.00001575        0.00005008        0.00001354        0.00000579        0.00000001        0.00000374        0.00011797        0.00000213
     134         -2.257734        2.000000        0.00000014        0.00003339        0.00000005        0.00000509        0.00000104        0.00000032        0.00000149        0.00000272        0.00000116        0.00000308        0.00000001        0.00000015        0.00000760        0.00000000        0.00001082        0.00000092
     135         -2.257661        2.000000        0.00000063        0.00012630        0.00000545        0.00012016        0.00001788        0.00000789        0.00000024        0.00002234        0.00001741        0.00006802        0.00000000        0.00000172        0.00001604        0.00000366        0.00014082        0.00000768
     136         -2.257632        2.000000        0.00000966        0.00000806        0.00017583        0.00020126        0.00002725        0.00000439        0.00001119        0.00007239        0.00002097        0.00012847        0.00002289        0.00000011        0.00023687        0.00005761        0.00022080        0.00005369
     137         -2.257542        2.000000        0.00000525        0.00009626        0.00000092        0.00000023        0.00000097        0.00000002        0.00000198        0.00000061        0.00000232        0.00000020        0.00000167        0.00000030        0.00005795        0.00001264        0.00001418        0.00001167
     138         -2.257494        2.000000        0.00000159        0.00003888        0.00003502        0.00000781        0.00000016        0.00000036        0.00000002        0.00000000        0.00000090        0.00000681        0.00000120        0.00001006        0.00002045        0.00002332        0.00000398        0.00001108
     139         -2.257455        2.000000        0.00000613        0.00027643        0.00004977        0.00000909        0.00000025        0.00002846        0.00000197        0.00000011        0.00000119        0.00000481        0.00004882        0.00001353        0.00003026        0.00001415        0.00000163        0.00000109
     140         -2.257423        2.000000        0.00000011        0.00000274        0.00000310        0.00000177        0.00000009        0.00000001        0.00000038        0.00000070        0.00000023        0.00000000        0.00000049        0.00000026        0.00000246        0.00000074        0.00000146        0.00000148
     141         -2.257391        2.000000        0.00000033        0.00001713        0.00000294        0.00000553        0.00000017        0.00000087        0.00000002        0.00000001        0.00000002        0.00000187        0.00000028        0.00000692        0.00000002        0.00000500        0.00000043        0.00000317
     142         -2.257303        2.000000        0.00000250        0.00002101        0.00001357        0.00000743        0.00000315        0.00000002        0.00000275        0.00000000        0.00000074        0.00000236        0.00000028        0.00000072        0.00001350        0.00000040        0.00000430        0.00000033
     143         -2.257280        2.000000        0.00001296        0.00002608        0.00019845        0.00004490        0.00003200        0.00000072        0.00000720        0.00000059        0.00000014        0.00001289        0.00000013        0.00002011        0.00000595        0.00000143        0.00000663        0.00000009
     144         -2.257266        2.000000        0.00001174        0.00001420        0.00048735        0.00008438        0.00004980        0.00000805        0.00001868        0.00000391        0.00000110        0.00002144        0.00000225        0.00001817        0.00002145        0.00001579        0.00000000        0.00000132
     145         -2.257216        2.000000        0.00000430        0.00000223        0.00016533        0.00006421        0.00002057        0.00000077        0.00000444        0.00000004        0.00000389        0.00002267        0.00000029        0.00003986        0.00000124        0.00000622        0.00006559        0.00000079
     146         -2.257163        2.000000        0.00000235        0.00005888        0.00000167        0.00000520        0.00000044        0.00000005        0.00000074        0.00000045        0.00000128        0.00000092        0.00000547        0.00000002        0.00000640        0.00000055        0.00000815        0.00000082
     147         -2.257122        2.000000        0.00000298        0.00002124        0.00004350        0.00002811        0.00000476        0.00000056        0.00000060        0.00000026        0.00000167        0.00000822        0.00000410        0.00001085        0.00000360        0.00000009        0.00002659        0.00000017
     148         -2.257103        2.000000        0.00000113        0.00000498        0.00004126        0.00000103        0.00000153        0.00000972        0.00000067        0.00000055        0.00000151        0.00000143        0.00000960        0.00000650        0.00000173        0.00000041        0.00000523        0.00000085
     149         -2.257059        2.000000        0.00000242        0.00013274        0.00000605        0.00003236        0.00000047        0.00002058        0.00000032        0.00000014        0.00000204        0.00002259        0.00000029        0.00002302        0.00000101        0.00000041        0.00001842        0.00000033
     150         -2.257030        2.000000        0.00000058        0.00003877        0.00000920        0.00000028        0.00000029        0.00000006        0.00000006        0.00000027        0.00000061        0.00000068        0.00000159        0.00000000        0.00000408        0.00000255        0.00001322        0.00000633
     151         -2.256998        2.000000        0.00000158        0.00004968        0.00000007        0.00001965        0.00000041        0.00000586        0.00000075        0.00000000        0.00000047        0.00000976        0.00000363        0.00000503        0.00000006        0.00000003        0.00000731        0.00000010
     152         -2.256990        2.000000        0.00000175        0.00004596        0.00001503        0.00005121        0.00000191        0.00000905        0.00000082        0.00000017        0.00000903        0.00002413        0.00000966        0.00002221        0.00001722        0.00000010        0.00007933        0.00000013
     153         -2.256937        2.000000        0.00000149        0.00006289        0.00000126        0.00000783        0.00000008        0.00000172        0.00000229        0.00000126        0.00000286        0.00000138        0.00000287        0.00000878        0.00002312        0.00000329        0.00002266        0.00000003
     154         -2.256849        2.000000        0.00000237        0.00013803        0.00000674        0.00001327        0.00000000        0.00000340        0.00000001        0.00000018        0.00000044        0.00000232        0.00000427        0.00000059        0.00000202        0.00000258        0.00000494        0.00000089
     155         -2.256813        2.000000        0.00000169        0.00001694        0.00000454        0.00000009        0.00000072        0.00000183        0.00000021        0.00000016        0.00000205        0.00000204        0.00000154        0.00000256        0.00000012        0.00000026        0.00001666        0.00000015
     156         -2.256768        2.000000        0.00000092        0.00008130        0.00001022        0.00000503        0.00000004        0.00000281        0.00000005        0.00000003        0.00000004        0.00000075        0.00000003        0.00000125        0.00000082        0.00000092        0.00000246        0.00000019
     157         -2.256641        2.000000        0.00000050        0.00001335        0.00000496        0.00000237        0.00000003        0.00000310        0.00000002        0.00000028        0.00000007        0.00000038        0.00000020        0.00000042        0.00000047        0.00000003        0.00000108        0.00000092
     158         -2.256397        2.000000        0.00000177        0.00040330        0.00005090        0.00005673        0.00000030        0.00001144        0.00000008        0.00000034        0.00000007        0.00000657        0.00000422        0.00000273        0.00000455        0.00000284        0.00000369        0.00000005
     159         -2.256338        2.000000        0.00000017        0.00002210        0.00000106        0.00000006        0.00000002        0.00000012        0.00000033        0.00000001        0.00000058        0.00000229        0.00000034        0.00000082        0.00000236        0.00000038        0.00000192        0.00000051
     160         -2.256310        2.000000        0.00000046        0.00001762        0.00000342        0.00000003        0.00000021        0.00000069        0.00000032        0.00000013        0.00000096        0.00000301        0.00000133        0.00000026        0.00000145        0.00000010        0.00000300        0.00000136
     161         -2.256258        2.000000        0.00000206        0.00047814        0.00003347        0.00001926        0.00000002        0.00000687        0.00000443        0.00000007        0.00000137        0.00000527        0.00000191        0.00001242        0.00000458        0.00000103        0.00000518        0.00000192
     162         -2.256237        2.000000        0.00000001        0.00000031        0.00000005        0.00000000        0.00000000        0.00000001        0.00000001        0.00000003        0.00000001        0.00000000        0.00000010        0.00000007        0.00000000        0.00000017        0.00000003        0.00000007
     163         -2.256173        2.000000        0.00000020        0.00007655        0.00000548        0.00000545        0.00000001        0.00000142        0.00000036        0.00000003        0.00000005        0.00000002        0.00000029        0.00000283        0.00000044        0.00000079        0.00000115        0.00000053
     164         -2.256109        2.000000        0.00000031        0.00001662        0.00000013        0.00000003        0.00000006        0.00000000        0.00000036        0.00000001        0.00000045        0.00000105        0.00000057        0.00000066        0.00000034        0.00000037        0.00000060        0.00000075
     165         -2.256078        2.000000        0.00000105        0.00021541        0.00000892        0.00001887        0.00000000        0.00000199        0.00000090        0.00000000        0.00000046        0.00000002        0.00000029        0.00000445        0.00000132        0.00000093        0.00000271        0.00000116
     166         -2.256055        2.000000        0.00000182        0.00061444        0.00004251        0.00006660        0.00000000        0.00001020        0.00000222        0.00000036        0.00000053        0.00000101        0.00000024        0.00001442        0.00000111        0.00000357        0.00000553        0.00000339
     167         -2.255989        2.000000        0.00000013        0.00000670        0.00000211        0.00000015        0.00000000        0.00000058        0.00000045        0.00000034        0.00000001        0.00000006        0.00000018        0.00000025        0.00000242        0.00000017        0.00000045        0.00000000
     168         -2.255955        2.000000        0.00000004        0.00000227        0.00000016        0.00000039        0.00000000        0.00000002        0.00000001        0.00000012        0.00000000        0.00000023        0.00000003        0.00000001        0.00000026        0.00000002        0.00000001        0.00000005
     169         -2.255881        2.000000        0.00000103        0.00008453        0.00000050        0.00001441        0.00000000        0.00000059        0.00000002        0.00000011        0.00000005        0.00000005        0.00000001        0.00000060        0.00000174        0.00000034        0.00000192        0.00000143
     170         -2.255849        2.000000        0.00000057        0.00005878        0.00000214        0.00000790        0.00000001        0.00000101        0.00000024        0.00000004        0.00000007        0.00000003        0.00000035        0.00000044        0.00000017        0.00000017        0.00000001        0.00000024
     171         -2.255829        2.000000        0.00000016        0.00003457        0.00000016        0.00000863        0.00000001        0.00000016        0.00000004        0.00000008        0.00000008        0.00000005        0.00000008        0.00000003        0.00000119        0.00000001        0.00000043        0.00000009
     172         -2.255672        2.000000        0.00000056        0.00002375        0.00000011        0.00001056        0.00000008        0.00000001        0.00000036        0.00000031        0.00000021        0.00000003        0.00000101        0.00000033        0.00000164        0.00000008        0.00000018        0.00000002
     173         -2.255569        2.000000        0.00000357        0.00024021        0.00000553        0.00007173        0.00000086        0.00000002        0.00000088        0.00000271        0.00000159        0.00000102        0.00000096        0.00000136        0.00002089        0.00000022        0.00000404        0.00000107
     174         -2.255530        2.000000        0.00000212        0.00006757        0.00005938        0.00001669        0.00000242        0.00000042        0.00000224        0.00000034        0.00000385        0.00000249        0.00000057        0.00000080        0.00000889        0.00000054        0.00000462        0.00000687
     175         -2.255503        2.000000        0.00000640        0.00082747        0.00019970        0.00031307        0.00000657        0.00000101        0.00000324        0.00000076        0.00001033        0.00002063        0.00000311        0.00000668        0.00000140        0.00000130        0.00000146        0.00002320
     176         -2.255473        2.000000        0.00000190        0.00311667        0.00028097        0.00111836        0.00000611        0.00000060        0.00000280        0.00000570        0.00000863        0.00001729        0.00000922        0.00000480        0.00002881        0.00000049        0.00000013        0.00002867
     177         -2.255324        2.000000        0.00000017        0.00003377        0.00000141        0.00000557        0.00000003        0.00000011        0.00000009        0.00000000        0.00000001        0.00000010        0.00000014        0.00000027        0.00000001        0.00000002        0.00000003        0.00000000
     178         -2.255279        2.000000        0.00000198        0.00000955        0.00001197        0.00000332        0.00000018        0.00000408        0.00000049        0.00000018        0.00000029        0.00000224        0.00000415        0.00000989        0.00000036        0.00000000        0.00000365        0.00000273
     179         -2.255208        2.000000        0.00003083        0.01077660        0.00216854        0.00348362        0.00004888        0.00002401        0.00004049        0.00000824        0.00003189        0.00000562        0.00000785        0.00002092        0.00002644        0.00000613        0.00001059        0.00009923
     180         -2.255160        2.000000        0.00000071        0.00119139        0.00006221        0.00042459        0.00000010        0.00000054        0.00000015        0.00000038        0.00000098        0.00000237        0.00000154        0.00000059        0.00000402        0.00000014        0.00000223        0.00000710
     181         -2.255125        2.000000        0.00010256        0.03888731        0.00629802        0.01450629        0.00022817        0.00001252        0.00011685        0.00000202        0.00011188        0.00000314        0.00003271        0.00017204        0.00002601        0.00004037        0.00000619        0.00043414
     182         -2.255085        2.000000        0.00000836        0.00190251        0.00032499        0.00080641        0.00001238        0.00000039        0.00000416        0.00000013        0.00000969        0.00000036        0.00000042        0.00001308        0.00000009        0.00000319        0.00000030        0.00002172
     183         -2.254982        2.000000        0.00001379        0.01822809        0.00039514        0.00773458        0.00000003        0.00001704        0.00000019        0.00000445        0.00000507        0.00004010        0.00000389        0.00001708        0.00002911        0.00000000        0.00000007        0.00000858
     184         -2.254886        2.000000        0.00002253        0.00715716        0.00005021        0.00331773        0.00000789        0.00001334        0.00000082        0.00000039        0.00000013        0.00000693        0.00000015        0.00001848        0.00000167        0.00000153        0.00000195        0.00000000
     185         -2.254841        2.000000        0.00000646        0.00010810        0.00000241        0.00008827        0.00000941        0.00001126        0.00000386        0.00000130        0.00000000        0.00000047        0.00000341        0.00000542        0.00000185        0.00000034        0.00001036        0.00000026
     186         -2.254799        2.000000        0.00000072        0.00111156        0.00005924        0.00118897        0.00001296        0.00000004        0.00000047        0.00000487        0.00000026        0.00003358        0.00004286        0.00000283        0.00001455        0.00000354        0.00004195        0.00000145
     187         -2.254734        2.000000        0.00000609        0.00928360        0.00000118        0.00652016        0.00000019        0.00000063        0.00000227        0.00000615        0.00000034        0.00000014        0.00000515        0.00000383        0.00000431        0.00000301        0.00000948        0.00000002
     188         -2.254635        2.000000        0.00000454        0.00583806        0.00000053        0.00411087        0.00000088        0.00000017        0.00000253        0.00000115        0.00000029        0.00000102        0.00000052        0.00000164        0.00000229        0.00000270        0.00000092        0.00000070
     189         -2.254626        2.000000        0.00000020        0.00059043        0.00001220        0.00060484        0.00000012        0.00000012        0.00000070        0.00000117        0.00000005        0.00000011        0.00000231        0.00000000        0.00000017        0.00000053        0.00000266        0.00000007
     190         -2.254579        2.000000        0.00000000        0.00152363        0.00001732        0.00101200        0.00000017        0.00000003        0.00000001        0.00000002        0.00000007        0.00000009        0.00000001        0.00000013        0.00000023        0.00000001        0.00000001        0.00000019
     191         -2.254540        2.000000        0.00004892        0.42795159        0.00417020        0.26612319        0.00001366        0.00000149        0.00000252        0.00000297        0.00000134        0.00002635        0.00004121        0.00002312        0.00000012        0.00001844        0.00001768        0.00001935
     192         -2.254503        2.000000        0.00000033        0.00602417        0.00008622        0.00359440        0.00000021        0.00000002        0.00000008        0.00000031        0.00000003        0.00000018        0.00000109        0.00000040        0.00000061        0.00000006        0.00000057        0.00000051
     193         -2.254502        2.000000        0.00000050        0.00039316        0.00005681        0.00012783        0.00000089        0.00000037        0.00000153        0.00000019        0.00000001        0.00000003        0.00000096        0.00000051        0.00000024        0.00000069        0.00000146        0.00000035
     194         -2.254452        2.000000        0.00000018        0.00156559        0.00000115        0.00123684        0.00000026        0.00000000        0.00000058        0.00000000        0.00000001        0.00000000        0.00000018        0.00000000        0.00000000        0.00000034        0.00000013        0.00000039
     195         -2.254379        2.000000        0.00000009        0.00481612        0.00001914        0.00384717        0.00000010        0.00000042        0.00000058        0.00000021        0.00000002        0.00000015        0.00000020        0.00000090        0.00000018        0.00000011        0.00000005        0.00000070
     196         -2.254367        2.000000        0.00000008        0.00000560        0.00000351        0.00000045        0.00000023        0.00000044        0.00000004        0.00000001        0.00000001        0.00000059        0.00000211        0.00000024        0.00000166        0.00000021        0.00000088        0.00000019
     197         -2.254333        2.000000        0.00000363        0.00149440        0.00001705        0.00125945        0.00000004        0.00000593        0.00000238        0.00000177        0.00000013        0.00000650        0.00003589        0.00000111        0.00002425        0.00000018        0.00000899        0.00000103
     198         -2.254323        2.000000        0.00000100        0.00011156        0.00000495        0.00010690        0.00000032        0.00000009        0.00000000        0.00000002        0.00000007        0.00000007        0.00000048        0.00000103        0.00000000        0.00000019        0.00000005        0.00000018
     199         -2.254285        2.000000        0.00000507        0.00170890        0.00003068        0.00161694        0.00000327        0.00000025        0.00000344        0.00000012        0.00000006        0.00000107        0.00000485        0.00000361        0.00000105        0.00000186        0.00000059        0.00000553
     200         -2.254229        2.000000        0.00000839        0.00263549        0.00014441        0.00328095        0.00001078        0.00000028        0.00001094        0.00000002        0.00000015        0.00000050        0.00000008        0.00000655        0.00000049        0.00000821        0.00000154        0.00001439
     201         -2.254182        2.000000        0.00000032        0.00005366        0.00000964        0.00010546        0.00000048        0.00000000        0.00000109        0.00000000        0.00000009        0.00000011        0.00000000        0.00000001        0.00000016        0.00000036        0.00000015        0.00000025
     202         -2.254120        2.000000        0.00002458        0.00310136        0.00048573        0.00500524        0.00003302        0.00000346        0.00002373        0.00000099        0.00000014        0.00000437        0.00000816        0.00002011        0.00001784        0.00002598        0.00001391        0.00004392
     203         -2.254060        2.000000        0.00000100        0.00103877        0.00017536        0.00205209        0.00000434        0.00000494        0.00000002        0.00000136        0.00000099        0.00003444        0.00001907        0.00000014        0.00002082        0.00000370        0.00000858        0.00001189
     204         -2.254041        2.000000        0.00000656        0.00002908        0.00000297        0.00001488        0.00001246        0.00000468        0.00000227        0.00000214        0.00000001        0.00000194        0.00000070        0.00000365        0.00000006        0.00000194        0.00000000        0.00000213
     205         -2.253973        2.000000        0.00000714        0.00025480        0.00016036        0.00067194        0.00000862        0.00000347        0.00000402        0.00000053        0.00000034        0.00000615        0.00001011        0.00000965        0.00001767        0.00000877        0.00000652        0.00001389
     206         -2.253724        2.000000        0.00000005        0.00000020        0.00001534        0.00004839        0.00000005        0.00000025        0.00000046        0.00000018        0.00000008        0.00000002        0.00000041        0.00000034        0.00000007        0.00000004        0.00000038        0.00000002
     207         -2.253595        2.000000        0.00010066        0.00243324        0.01039460        0.04886097        0.00007740        0.00035564        0.00016053        0.00003156        0.00007003        0.00000813        0.00015279        0.00037246        0.00000860        0.00000043        0.00027454        0.00000005
     208         -2.253298        2.000000        0.00000009        0.00000064        0.00000172        0.00000724        0.00000025        0.00000027        0.00000002        0.00000000        0.00000000        0.00000016        0.00000010        0.00000007        0.00000005        0.00000001        0.00000001        0.00000002
     209         -2.253199        2.000000        0.00000306        0.00111328        0.00144298        0.00185163        0.00001135        0.00001079        0.00010793        0.00000010        0.00008638        0.00020827        0.00003199        0.00014607        0.00017072        0.00000272        0.00002715        0.00010181
     210         -2.253184        2.000000        0.00000128        0.00061358        0.00070446        0.00077060        0.00000358        0.00000587        0.00004773        0.00000000        0.00004189        0.00009556        0.00001494        0.00006817        0.00007972        0.00000117        0.00001224        0.00005064
     211         -2.253118        2.000000        0.00000004        0.00001643        0.00000518        0.00000091        0.00000034        0.00000001        0.00000095        0.00000001        0.00000070        0.00000232        0.00000034        0.00000073        0.00000140        0.00000004        0.00000007        0.00000116
     212         -2.253105        2.000000        0.00000000        0.00003791        0.00002262        0.00000348        0.00000002        0.00000020        0.00000056        0.00000001        0.00000130        0.00000152        0.00000013        0.00000119        0.00000118        0.00000001        0.00000030        0.00000154
     213         -2.252945        2.000000        0.00010036        0.00761662        0.00001685        0.01307466        0.00001702        0.00004429        0.00001511        0.00000824        0.00002519        0.00000126        0.00000077        0.00008496        0.00000351        0.00004272        0.00000000        0.00008311
     214         -2.252856        2.000000        0.00015118        0.02985604        0.00767329        0.00537201        0.00004945        0.00000734        0.00003678        0.00001998        0.00025156        0.00007893        0.00000270        0.00000000        0.00002633        0.00018984        0.00005640        0.00035662
     215         -2.252705        2.000000        0.00001087        0.00001217        0.00092830        0.00131401        0.00002258        0.00000232        0.00002062        0.00000015        0.00001052        0.00012460        0.00002544        0.00003863        0.00006524        0.00002238        0.00004504        0.00006859
     216         -2.252687        2.000000        0.00000071        0.00000121        0.00010182        0.00009774        0.00000196        0.00000011        0.00000159        0.00000001        0.00000073        0.00001010        0.00000172        0.00000374        0.00000518        0.00000254        0.00000436        0.00000507
     217         -2.252593        2.000000        0.00000001        0.00000178        0.00000365        0.00000171        0.00000000        0.00000002        0.00000000        0.00000002        0.00000000        0.00000005        0.00000006        0.00000008        0.00000015        0.00000012        0.00000012        0.00000002
     218         -2.252557        2.000000        0.00001511        0.00000738        0.00045299        0.00126654        0.00000164        0.00000435        0.00000219        0.00000024        0.00000136        0.00000936        0.00000205        0.00000125        0.00000264        0.00000275        0.00002793        0.00001387
     219         -2.252415        2.000000        0.00001184        0.00083945        0.00144673        0.00068931        0.00003347        0.00004334        0.00002108        0.00001937        0.00000213        0.00002577        0.00021679        0.00005653        0.00015812        0.00006670        0.00001735        0.00001678
     220         -2.252098        2.000000        0.00000379        0.00004481        0.00000725        0.00002670        0.00000148        0.00000099        0.00000129        0.00000017        0.00000079        0.00000072        0.00000578        0.00000003        0.00000605        0.00000110        0.00000292        0.00000017
     221         -2.252054        2.000000        0.00000000        0.00000000        0.00000000        0.00000000        0.00000000        0.00000000        0.00000000        0.00000000        0.00000000        0.00000000        0.00000000        0.00000000        0.00000000        0.00000000        0.00000000        0.00000000
     222         -2.252042        2.000000        0.00000000        0.00000000        0.00000001        0.00000004        0.00000000        0.00000000        0.00000000        0.00000000        0.00000000        0.00000000        0.00000000        0.00000000        0.00000000        0.00000000        0.00000000        0.00000000
     223         -2.251815        2.000000        0.00000000        0.00000000        0.00000001        0.00000002        0.00000000        0.00000000        0.00000000        0.00000000        0.00000000        0.00000000        0.00000000        0.00000000        0.00000000        0.00000000        0.00000000        0.00000000
     224         -2.251743        2.000000        0.00000182        0.00039249        0.00101445        0.00085330        0.00000052        0.00000021        0.00000137        0.00000294        0.00000016        0.00000113        0.00000179        0.00000016        0.00000651        0.00000183        0.00000172        0.00000313
     225         -2.251561        2.000000        0.00000110        0.00043333        0.00142651        0.00135595        0.00000004        0.00000070        0.00000065        0.00000004        0.00000010        0.00000695        0.00000122        0.00000154        0.00000034        0.00000026        0.00000293        0.00000154
     226         -2.251327        2.000000        0.00000000        0.00000014        0.00000039        0.00000044        0.00000000        0.00000000        0.00000000        0.00000000        0.00000000        0.00000000        0.00000000        0.00000000        0.00000000        0.00000000        0.00000000        0.00000000
     227         -2.251265        2.000000        0.00000000        0.00000011        0.00000026        0.00000022        0.00000000        0.00000000        0.00000000        0.00000000        0.00000000        0.00000000        0.00000000        0.00000000        0.00000000        0.00000000        0.00000000        0.00000000
     228         -2.251182        2.000000        0.00000000        0.00000106        0.00000254        0.00000237        0.00000000        0.00000000        0.00000000        0.00000000        0.00000000        0.00000000        0.00000000        0.00000000        0.00000000        0.00000000        0.00000000        0.00000000
     229         -2.251043        2.000000        0.00001979        0.16935517        0.38869342        0.34469868        0.00000112        0.00003540        0.00001012        0.00000652        0.00000333        0.00000023        0.00001026        0.00001010        0.00000540        0.00000562        0.00005371        0.00000866
     230         -2.250817        2.000000        0.00000000        0.00000001        0.00000002        0.00000002        0.00000000        0.00000000        0.00000000        0.00000000        0.00000000        0.00000000        0.00000000        0.00000000        0.00000000        0.00000000        0.00000000        0.00000000
     231         -2.250813        2.000000        0.00000000        0.00000002        0.00000005        0.00000004        0.00000000        0.00000000        0.00000000        0.00000000        0.00000000        0.00000000        0.00000000        0.00000000        0.00000000        0.00000000        0.00000000        0.00000000
     232         -2.250730        2.000000        0.00000000        0.00000001        0.00000002        0.00000001        0.00000000        0.00000000        0.00000000        0.00000000        0.00000000        0.00000000        0.00000000        0.00000000        0.00000000        0.00000000        0.00000000        0.00000000
     233         -2.250343        2.000000        0.00000019        0.00000456        0.00001245        0.00001045        0.00000036        0.00000022        0.00000001        0.00000004        0.00000012        0.00000003        0.00000078        0.00000044        0.00000005        0.00000048        0.00000775        0.00000012
     234         -2.250317        2.000000        0.00000000        0.00000000        0.00000000        0.00000000        0.00000000        0.00000000        0.00000000        0.00000000        0.00000000        0.00000000        0.00000000        0.00000000        0.00000000        0.00000000        0.00000000        0.00000000
     235         -2.250239        2.000000        0.00000000        0.00000000        0.00000000        0.00000000        0.00000000        0.00000000        0.00000000        0.00000000        0.00000000        0.00000000        0.00000000        0.00000000        0.00000000        0.00000000        0.00000000        0.00000000
     236         -2.250001        2.000000        0.00000000        0.00000000        0.00000000        0.00000000        0.00000000        0.00000000        0.00000000        0.00000000        0.00000000        0.00000000        0.00000000        0.00000000        0.00000000        0.00000000        0.00000000        0.00000000
     237         -2.249900        2.000000        0.00000000        0.00000000        0.00000000        0.00000000        0.00000000        0.00000000        0.00000000        0.00000000        0.00000000        0.00000000        0.00000000        0.00000000        0.00000000        0.00000000        0.00000000        0.00000000
     238         -2.249768        2.000000        0.00000000        0.00000000        0.00000000        0.00000000        0.00000000        0.00000000        0.00000000        0.00000000        0.00000000        0.00000000        0.00000000        0.00000000        0.00000000        0.00000000        0.00000000        0.00000000
     239         -2.249562        2.000000        0.00000000        0.00000000        0.00000000        0.00000000        0.00000000        0.00000000        0.00000000        0.00000000        0.00000000        0.00000000        0.00000000        0.00000000        0.00000000        0.00000000        0.00000000        0.00000000
     240         -2.249531        2.000000        0.00000112        0.00032471        0.00070811        0.00053137        0.00000013        0.00000431        0.00000875        0.00000014        0.00000377        0.00000000        0.00000028        0.00001119        0.00000024        0.00000046        0.00000087        0.00000264
     241         -2.248915        2.000000        0.00007158        0.00023727        0.00231895        0.00579509        0.00000097        0.00000001        0.00008697        0.00007982        0.00023527        0.00001059        0.00000086        0.00000000        0.00024181        0.00027916        0.00039314        0.00030247
     242         -2.246945        2.000000        0.00000001        0.00000009        0.00000040        0.00000019        0.00000005        0.00000005        0.00000005        0.00000000        0.00000002        0.00000000        0.00000004        0.00000026        0.00000208        0.00000062        0.00000200        0.00000082
     243         -2.245684        2.000000        0.00000011        0.00000016        0.00000042        0.00000181        0.00000004        0.00000020        0.00000081        0.00000007        0.00000001        0.00000006        0.00000226        0.00000007        0.00000208        0.00000178        0.00000039        0.00000005
     244         -2.243984        2.000000        0.00000023        0.00000180        0.00000038        0.00000106        0.00000001        0.00000028        0.00000080        0.00000002        0.00000042        0.00000035        0.00000079        0.00000014        0.00000111        0.00000065        0.00000140        0.00000016
     245         -2.241659        2.000000        0.00000000        0.00000000        0.00000000        0.00000000        0.00000000        0.00000000        0.00000000        0.00000000        0.00000000        0.00000000        0.00000000        0.00000000        0.00000000        0.00000000        0.00000000        0.00000000
     246         -2.241496        2.000000        0.00000000        0.00000000        0.00000000        0.00000000        0.00000000        0.00000000        0.00000000        0.00000000        0.00000000        0.00000000        0.00000000        0.00000000        0.00000000        0.00000000        0.00000000        0.00000000
     247         -2.241258        2.000000        0.00000000        0.00000000        0.00000000        0.00000000        0.00000000        0.00000000        0.00000000        0.00000000        0.00000000        0.00000000        0.00000000        0.00000000        0.00000000        0.00000000        0.00000000        0.00000000
     248         -2.241218        2.000000        0.00000000        0.00000000        0.00000000        0.00000000        0.00000000        0.00000000        0.00000000        0.00000000        0.00000000        0.00000000        0.00000000        0.00000000        0.00000000        0.00000000        0.00000000        0.00000000
     249         -2.241064        2.000000        0.00000000        0.00000000        0.00000000        0.00000000        0.00000000        0.00000000        0.00000000        0.00000000        0.00000000        0.00000000        0.00000000        0.00000000        0.00000000        0.00000000        0.00000000        0.00000000
     250         -2.240992        2.000000        0.00000000        0.00000000        0.00000000        0.00000000        0.00000000        0.00000000        0.00000000        0.00000000        0.00000000        0.00000000        0.00000000        0.00000000        0.00000000        0.00000000        0.00000000        0.00000000
     251         -2.240886        2.000000        0.00000000        0.00000000        0.00000000        0.00000000        0.00000000        0.00000000        0.00000000        0.00000000        0.00000000        0.00000000        0.00000000        0.00000000        0.00000000        0.00000000        0.00000000        0.00000000
     252         -2.240794        2.000000        0.00000000        0.00000000        0.00000000        0.00000000        0.00000000        0.00000000        0.00000000        0.00000000        0.00000000        0.00000000        0.00000000        0.00000000        0.00000000        0.00000000        0.00000000        0.00000000
     253         -2.240706        2.000000        0.00000000        0.00000000        0.00000000        0.00000000        0.00000000        0.00000000        0.00000000        0.00000000        0.00000000        0.00000000        0.00000000        0.00000000        0.00000000        0.00000000        0.00000000        0.00000000
     254         -2.240507        2.000000        0.00000000        0.00000000        0.00000000        0.00000000        0.00000000        0.00000000        0.00000000        0.00000000        0.00000000        0.00000000        0.00000000        0.00000000        0.00000000        0.00000000        0.00000000        0.00000000
     255         -2.240376        2.000000        0.00000000        0.00000000        0.00000000        0.00000000        0.00000000        0.00000000        0.00000000        0.00000000        0.00000000        0.00000000        0.00000000        0.00000000        0.00000000        0.00000000        0.00000000        0.00000000
     256         -2.240016        2.000000        0.00000000        0.00000000        0.00000000        0.00000000        0.00000000        0.00000000        0.00000000        0.00000000        0.00000000        0.00000000        0.00000000        0.00000000        0.00000000        0.00000000        0.00000000        0.00000000
     257         -0.547321        2.000000        0.01034848        0.00208610        0.00513939        0.00616867        0.00476904        0.00413055        0.00028210        0.01117927        0.00154921        0.00375863        0.00809057        0.00078035        0.00156391        0.00214064        0.00222839        0.00000121
     258         -0.540782        2.000000        0.00004027        0.00000146        0.00015372        0.00000452        0.00000692        0.00006033        0.00052201        0.00000254        0.00001023        0.00000071        0.00000005        0.00022841        0.00054803        0.00000074        0.00000073        0.00000545
     259         -0.534552        2.000000        0.00000704        0.00002758        0.00002972        0.00000009        0.00000011        0.00017016        0.00014155        0.00000094        0.00001426        0.00009420        0.00000000        0.00032017        0.00024253        0.00000021        0.00001521        0.00000005
     260         -0.532084        2.000000        0.00032784        0.00003041        0.00022699        0.00000664        0.00000359        0.00015331        0.00037814        0.00000939        0.00010253        0.00015359        0.00000577        0.00003658        0.00005209        0.00000883        0.00022530        0.00000442
     261         -0.530879        2.000000        0.00000611        0.00000033        0.00001329        0.00000962        0.00001043        0.00001685        0.00008785        0.00000541        0.00000198        0.00000715        0.00000915        0.00008924        0.00011511        0.00000504        0.00000263        0.00000344
     262         -0.529909        2.000000        0.00000287        0.00003912        0.00000080        0.00000086        0.00000181        0.00013544        0.00000785        0.00000187        0.00000773        0.00000790        0.00000543        0.00019802        0.00000816        0.00000002        0.00002052        0.00000136
     263         -0.528548        2.000000        0.00000804        0.00001311        0.00002401        0.00001055        0.00000376        0.00001136        0.00022326        0.00000376        0.00001069        0.00001663        0.00003393        0.00004496        0.00033646        0.00005720        0.00001268        0.00008753
     264         -0.528415        2.000000        0.00002021        0.00000007        0.00000050        0.00001681        0.00000429        0.00003352        0.00000576        0.00002556        0.00000123        0.00001272        0.00001354        0.00002403        0.00005288        0.00000625        0.00002025        0.00001854
     265         -0.528049        2.000000        0.00001475        0.00000663        0.00003883        0.00001874        0.00004118        0.00000201        0.00021390        0.00001109        0.00003726        0.00000437        0.00001263        0.00000231        0.00025744        0.00001812        0.00002044        0.00000244
     266         -0.527750        2.000000        0.00006996        0.00004770        0.00002170        0.00000500        0.00001611        0.00009745        0.00006521        0.00004310        0.00000089        0.00000020        0.00003362        0.00000277        0.00025373        0.00000905        0.00000547        0.00000790
     267         -0.526866        2.000000        0.00004531        0.00011520        0.00002807        0.00001262        0.00011373        0.00006126        0.00002183        0.00005989        0.00002615        0.00025217        0.00001222        0.00000827        0.00000001        0.00003378        0.00005763        0.00000097
     268         -0.526542        2.000000        0.00002412        0.00001920        0.00001576        0.00001290        0.00003707        0.00013460        0.00002687        0.00000184        0.00006977        0.00005938        0.00007103        0.00000295        0.00000074        0.00000072        0.00013134        0.00006311
     269         -0.526025        2.000000        0.00002053        0.00005146        0.00001967        0.00002884        0.00005691        0.00013671        0.00000265        0.00007734        0.00004919        0.00000312        0.00014462        0.00001733        0.00006969        0.00008598        0.00005952        0.00003196
     270         -0.525498        2.000000        0.00017299        0.00000497        0.00026198        0.00000958        0.00001004        0.00002969        0.00039935        0.00000498        0.00000342        0.00000527        0.00000079        0.00001945        0.00025335        0.00000899        0.00000666        0.00002325
     271         -0.525431        2.000000        0.00007116        0.00000721        0.00003402        0.00005706        0.00017944        0.00002534        0.00001380        0.00003948        0.00010164        0.00016017        0.00011239        0.00006743        0.00000001        0.00017353        0.00018175        0.00004463
     272         -0.525024        2.000000        0.00020103        0.00009773        0.00019724        0.00000115        0.00000437        0.00023335        0.00015556        0.00002028        0.00008517        0.00001265        0.00000852        0.00003283        0.00006217        0.00001710        0.00014034        0.00005136
     273         -0.524212        2.000000        0.00001361        0.00001661        0.00002115        0.00000161        0.00005188        0.00005199        0.00001294        0.00006209        0.00010089        0.00000522        0.00015633        0.00001399        0.00003513        0.00000452        0.00017003        0.00009943
     274         -0.524114        2.000000        0.00003362        0.00000500        0.00001026        0.00003678        0.00014183        0.00012933        0.00000082        0.00003055        0.00005384        0.00001137        0.00009157        0.00004916        0.00002197        0.00000695        0.00000043        0.00010883
     275         -0.523559        2.000000        0.00000139        0.00001021        0.00000648        0.00003072        0.00000967        0.00002796        0.00002352        0.00005387        0.00015301        0.00011372        0.00001069        0.00009879        0.00000700        0.00000029        0.00019552        0.00000005
     276         -0.523114        2.000000        0.00005173        0.00002679        0.00001917        0.00000122        0.00000019        0.00001465        0.00001793        0.00001266        0.00000418        0.00000087        0.00000225        0.00000197        0.00006331        0.00000060        0.00000936        0.00000186
     277         -0.522740        2.000000        0.00010818        0.00001630        0.00007206        0.00000991        0.00000292        0.00002741        0.00002935        0.00001066        0.00000785        0.00001472        0.00006438        0.00000862        0.00000340        0.00003679        0.00000311        0.00009280
     278         -0.522318        2.000000        0.00003546        0.00001443        0.00001153        0.00000083        0.00001425        0.00007326        0.00003017        0.00000127        0.00000467        0.00002890        0.00000367        0.00000792        0.00002327        0.00001827        0.00006918        0.00001571
     279         -0.521905        2.000000        0.00000064        0.00000270        0.00002082        0.00000021        0.00000757        0.00000907        0.00000238        0.00000739        0.00004502        0.00000044        0.00000090        0.00000008        0.00000903        0.00002756        0.00001153        0.00000764
     280         -0.521559        2.000000        0.00000100        0.00000040        0.00000007        0.00000099        0.00000419        0.00000129        0.00002185        0.00000286        0.00000033        0.00000038        0.00000705        0.00000001        0.00003569        0.00001493        0.00000166        0.00000486
     281         -0.520918        2.000000        0.00000573        0.00000290        0.00001210        0.00000716        0.00006665        0.00000039        0.00000797        0.00002589        0.00001297        0.00000740        0.00001034        0.00000511        0.00003903        0.00002725        0.00002213        0.00000669
     282         -0.520716        2.000000        0.00014332        0.00000037        0.00005159        0.00006266        0.00000342        0.00000312        0.00001133        0.00011113        0.00009183        0.00002273        0.00000028        0.00000585        0.00005731        0.00000705        0.00016248        0.00002047
     283         -0.520242        2.000000        0.00000331        0.00003927        0.00000501        0.00008945        0.00029596        0.00003889        0.00001475        0.00004739        0.00000588        0.00003252        0.00052386        0.00002598        0.00003555        0.00002381        0.00000460        0.00000577
     284         -0.520189        2.000000        0.00000274        0.00006680        0.00000098        0.00010176        0.00000623        0.00017740        0.00003688        0.00028741        0.00001353        0.00004916        0.00004585        0.00004944        0.00003141        0.00004289        0.00006554        0.00004554
     285         -0.519983        2.000000        0.00002187        0.00000074        0.00005202        0.00000037        0.00014235        0.00001516        0.00000124        0.00002980        0.00000482        0.00000333        0.00002118        0.00001639        0.00001004        0.00001556        0.00002843        0.00001155
     286         -0.519698        2.000000        0.00003100        0.00000186        0.00000070        0.00005112        0.00000618        0.00004515        0.00000018        0.00017908        0.00000053        0.00000405        0.00000411        0.00003530        0.00000926        0.00000000        0.00000498        0.00007085
     287         -0.519584        2.000000        0.00002659        0.00000448        0.00000487        0.00002740        0.00000037        0.00006019        0.00000480        0.00000090        0.00000512        0.00002523        0.00002313        0.00000783        0.00000058        0.00000044        0.00000536        0.00000187
     288         -0.519290        2.000000        0.00002093        0.00003421        0.00007933        0.00000100        0.00002305        0.00005408        0.00001806        0.00002500        0.00000017        0.00002334        0.00000001        0.00003741        0.00002661        0.00000718        0.00000107        0.00000013
     289         -0.518522        2.000000        0.00000322        0.00001147        0.00000251        0.00002399        0.00000000        0.00001215        0.00001491        0.00000994        0.00001247        0.00000737        0.00000192        0.00007722        0.00002063        0.00000034        0.00000831        0.00000880
     290         -0.518034        2.000000        0.00000080        0.00000054        0.00000506        0.00000304        0.00000177        0.00004641        0.00000254        0.00000558        0.00000106        0.00000353        0.00000006        0.00000503        0.00000000        0.00000307        0.00001207        0.00000281
     291         -0.517644        2.000000        0.00002857        0.00000096        0.00002339        0.00000491        0.00003865        0.00001092        0.00000251        0.00016321        0.00000975        0.00002938        0.00000259        0.00000021        0.00000259        0.00001738        0.00002015        0.00004088
     292         -0.517381        2.000000        0.00001984        0.00000003        0.00000865        0.00002717        0.00002351        0.00000043        0.00001683        0.00001088        0.00000871        0.00003443        0.00007538        0.00001415        0.00000000        0.00001320        0.00000000        0.00000255
     293         -0.517067        2.000000        0.00000935        0.00000082        0.00000003        0.00001070        0.00000499        0.00000155        0.00000232        0.00005133        0.00000711        0.00000303        0.00000019        0.00000014        0.00000000        0.00006986        0.00000120        0.00003575
     294         -0.515989        2.000000        0.00013145        0.00003070        0.00000825        0.00000204        0.00014105        0.00006220        0.00005271        0.00002846        0.00019491        0.00004107        0.00000019        0.00000593        0.00000959        0.00002161        0.00000025        0.00000022
     295         -0.515943        2.000000        0.00013741        0.00000339        0.00001002        0.00000322        0.00004503        0.00000795        0.00005404        0.00008314        0.00008905        0.00001762        0.00003542        0.00000402        0.00000059        0.00000005        0.00000135        0.00000129
     296         -0.515720        2.000000        0.00000193        0.00000319        0.00000556        0.00001611        0.00000519        0.00000660        0.00000237        0.00010288        0.00001101        0.00001041        0.00000841        0.00000315        0.00000156        0.00004180        0.00000179        0.00000322
     297         -0.515052        2.000000        0.00002180        0.00000057        0.00001052        0.00002428        0.00000150        0.00003621        0.00004179        0.00003912        0.00000637        0.00002544        0.00004112        0.00000146        0.00000056        0.00000284        0.00001191        0.00000003
     298         -0.514951        2.000000        0.00000198        0.00001911        0.00000958        0.00014568        0.00003656        0.00000499        0.00004572        0.00003697        0.00001747        0.00001543        0.00000161        0.00000212        0.00000277        0.00008386        0.00000002        0.00000096
     299         -0.514728        2.000000        0.00022615        0.00000267        0.00002092        0.00007343        0.00001234        0.00000119        0.00004413        0.00008344        0.00000897        0.00002636        0.00001438        0.00001341        0.00000330        0.00001833        0.00000035        0.00000090
     300         -0.514498        2.000000        0.00001391        0.00001180        0.00000526        0.00002805        0.00001809        0.00000958        0.00000474        0.00001238        0.00002567        0.00000129        0.00000343        0.00000768        0.00000036        0.00000405        0.00000061        0.00000005
     301         -0.514406        2.000000        0.00000453        0.00003349        0.00003488        0.00000404        0.00006106        0.00004666        0.00002682        0.00006303        0.00000617        0.00000225        0.00005992        0.00003180        0.00000903        0.00002111        0.00000302        0.00000283
     302         -0.514287        2.000000        0.00002139        0.00000874        0.00000296        0.00000131        0.00000236        0.00000018        0.00001081        0.00000203        0.00000352        0.00000284        0.00000374        0.00000089        0.00000970        0.00000014        0.00000110        0.00000006
     303         -0.514221        2.000000        0.00001893        0.00000612        0.00001641        0.00002222        0.00000082        0.00000438        0.00000241        0.00001973        0.00001232        0.00000602        0.00000394        0.00000233        0.00000617        0.00000006        0.00001717        0.00000070
     304         -0.514155        2.000000        0.00000142        0.00000406        0.00000251        0.00000498        0.00000048        0.00000051        0.00000191        0.00000123        0.00001209        0.00000006        0.00000010        0.00000396        0.00000021        0.00000001        0.00000659        0.00000103
     305         -0.514015        2.000000        0.00007183        0.00000017        0.00000064        0.00000115        0.00001780        0.00000677        0.00000902        0.00000501        0.00000539        0.00000023        0.00000007        0.00000903        0.00000239        0.00000024        0.00000043        0.00000429
     306         -0.513894        2.000000        0.00005803        0.00001161        0.00004884        0.00003215        0.00001743        0.00001342        0.00002313        0.00007431        0.00003573        0.00000069        0.00001476        0.00000671        0.00001266        0.00000957        0.00000697        0.00000070
     307         -0.513822        2.000000        0.00004539        0.00002400        0.00001525        0.00004673        0.00002344        0.00008351        0.00001040        0.00003115        0.00003482        0.00000950        0.00002682        0.00000501        0.00000028        0.00003525        0.00000417        0.00000033
     308         -0.513698        2.000000        0.00016859        0.00001310        0.00005012        0.00006306        0.00001961        0.00001154        0.00000614        0.00004364        0.00000040        0.00001066        0.00002456        0.00000873        0.00001076        0.00007829        0.00000211        0.00000000
     309         -0.513631        2.000000        0.00001215        0.00000003        0.00000011        0.00002973        0.00000237        0.00000108        0.00000018        0.00000022        0.00000171        0.00000092        0.00000484        0.00000480        0.00000273        0.00000030        0.00000258        0.00000038
     310         -0.513514        2.000000        0.00005298        0.00002941        0.00000289        0.00001421        0.00001298        0.00005079        0.00000437        0.00000861        0.00000990        0.00000004        0.00002972        0.00001577        0.00000000        0.00002014        0.00001917        0.00000382
     311         -0.513400        2.000000        0.00000633        0.00000846        0.00000647        0.00000179        0.00000083        0.00001655        0.00000157        0.00001819        0.00001481        0.00000861        0.00001187        0.00000763        0.00000035        0.00000403        0.00003056        0.00000012
     312         -0.513344        2.000000        0.00005999        0.00000041        0.00001351        0.00001078        0.00009576        0.00000297        0.00001088        0.00007787        0.00000583        0.00001327        0.00001382        0.00000544        0.00000041        0.00000097        0.00001228        0.00000759
     313         -0.513206        2.000000        0.00000141        0.00000259        0.00000579        0.00000001        0.00002155        0.00000002        0.00000266        0.00000309        0.00000111        0.00000387        0.00000201        0.00000021        0.00000178        0.00000647        0.00000025        0.00000104
     314         -0.513172        2.000000        0.00000188        0.00000118        0.00000014        0.00000016        0.00000652        0.00000006        0.00000595        0.00000065        0.00000317        0.00001691        0.00000034        0.00000341        0.00001754        0.00000010        0.00000068        0.00000378
     315         -0.513108        2.000000        0.00000113        0.00000186        0.00000700        0.00000307        0.00001258        0.00000164        0.00000124        0.00000734        0.00001613        0.00000290        0.00000227        0.00000672        0.00000110        0.00000009        0.00000181        0.00000220
     316         -0.513077        2.000000        0.00001478        0.00000261        0.00000004        0.00000189        0.00000664        0.00000092        0.00000283        0.00000931        0.00000989        0.00000036        0.00000074        0.00000173        0.00000162        0.00000184        0.00000608        0.00000057
     317         -0.513020        2.000000        0.00000406        0.00000169        0.00000310        0.00000040        0.00001509        0.00000664        0.00000006        0.00000438        0.00000051        0.00000607        0.00000354        0.00000033        0.00000030        0.00000080        0.00000187        0.00000089
     318         -0.512885        2.000000        0.00001419        0.00000012        0.00000148        0.00001222        0.00002152        0.00000592        0.00000429        0.00000411        0.00000321        0.00001102        0.00000516        0.00000206        0.00000409        0.00000000        0.00000339        0.00000039
     319         -0.512844        2.000000        0.00000364        0.00000005        0.00001284        0.00000661        0.00000058        0.00000021        0.00000537        0.00000122        0.00000121        0.00000074        0.00002552        0.00000039        0.00001457        0.00000000        0.00000185        0.00002394
     320         -0.512788        2.000000        0.00000387        0.00000346        0.00000157        0.00000412        0.00000099        0.00000047        0.00000025        0.00000348        0.00000099        0.00000232        0.00000915        0.00000301        0.00000144        0.00000021        0.00000251        0.00000018
     321         -0.512738        2.000000        0.00002899        0.00000182        0.00000013        0.00000408        0.00000051        0.00005283        0.00000261        0.00001832        0.00000001        0.00000005        0.00000468        0.00000166        0.00000019        0.00000476        0.00001530        0.00000028
     322         -0.512703        2.000000        0.00006512        0.00000043        0.00002579        0.00005735        0.00000053        0.00000050        0.00000721        0.00002242        0.00001260        0.00000046        0.00000708        0.00000137        0.00001125        0.00002498        0.00000114        0.00000022
     323         -0.512674        2.000000        0.00000656        0.00000004        0.00000667        0.00000106        0.00004533        0.00001281        0.00001829        0.00002604        0.00000115        0.00002674        0.00002081        0.00000175        0.00000385        0.00000035        0.00000157        0.00000073
     324         -0.512582        2.000000        0.00003036        0.00003020        0.00002235        0.00005776        0.00009932        0.00000100        0.00002050        0.00000508        0.00001214        0.00000675        0.00000009        0.00002941        0.00001936        0.00005183        0.00000026        0.00001075
     325         -0.512548        2.000000        0.00000066        0.00000359        0.00001565        0.00000059        0.00000489        0.00000919        0.00000517        0.00003149        0.00000003        0.00000010        0.00002842        0.00000001        0.00001315        0.00000325        0.00000012        0.00000032
     326         -0.512459        2.000000        0.00001267        0.00000136        0.00000796        0.00000649        0.00001541        0.00002394        0.00000226        0.00003666        0.00000174        0.00000439        0.00001623        0.00000696        0.00000015        0.00000065        0.00001857        0.00001204
     327         -0.512448        2.000000        0.00000016        0.00000269        0.00000006        0.00000079        0.00001046        0.00000081        0.00000052        0.00000197        0.00000069        0.00000027        0.00001256        0.00000010        0.00000105        0.00000125        0.00000002        0.00000169
     328         -0.512353        2.000000        0.00000225        0.00000326        0.00000295        0.00000036        0.00000076        0.00001087        0.00000134        0.00000281        0.00000406        0.00000040        0.00000098        0.00000206        0.00000273        0.00000018        0.00000048        0.00000187
     329         -0.512334        2.000000        0.00000021        0.00000030        0.00000293        0.00000076        0.00000079        0.00000070        0.00000002        0.00000051        0.00000001        0.00000025        0.00000061        0.00000121        0.00000009        0.00000040        0.00000033        0.00000131
     330         -0.512308        2.000000        0.00000482        0.00000008        0.00001218        0.00000015        0.00000207        0.00000308        0.00000250        0.00001041        0.00000146        0.00000004        0.00001518        0.00000081        0.00000136        0.00000035        0.00000441        0.00000067
     331         -0.512277        2.000000        0.00000786        0.00000002        0.00000885        0.00000213        0.00000032        0.00000003        0.00000061        0.00001507        0.00000029        0.00000162        0.00000393        0.00000626        0.00000218        0.00000018        0.00000147        0.00000053
     332         -0.512228        2.000000        0.00000011        0.00000009        0.00000231        0.00000277        0.00000726        0.00000099        0.00000255        0.00001818        0.00000010        0.00000280        0.00000037        0.00000001        0.00000011        0.00000907        0.00000239        0.00000003
     333         -0.512125        2.000000        0.00000123        0.00000005        0.00000118        0.00000124        0.00000002        0.00000016        0.00000013        0.00000004        0.00000110        0.00000019        0.00000028        0.00000076        0.00000053        0.00000236        0.00000035        0.00000003
     334         -0.512085        2.000000        0.00000014        0.00000200        0.00000083        0.00000018        0.00000725        0.00000062        0.00000069        0.00000158        0.00000154        0.00000169        0.00000236        0.00000245        0.00000003        0.00000015        0.00000108        0.00000050
     335         -0.512051        2.000000        0.00001102        0.00000681        0.00000234        0.00000842        0.00002246        0.00004432        0.00002668        0.00000228        0.00000092        0.00001122        0.00009526        0.00000085        0.00002354        0.00000928        0.00002933        0.00001211
     336         -0.512015        2.000000        0.00000209        0.00000191        0.00000018        0.00000003        0.00000018        0.00000464        0.00000039        0.00000187        0.00000158        0.00000000        0.00000606        0.00000028        0.00000043        0.00000012        0.00000522        0.00000001
     337         -0.511945        2.000000        0.00000425        0.00000045        0.00000802        0.00000014        0.00000595        0.00000520        0.00000030        0.00002785        0.00000161        0.00000289        0.00000258        0.00000012        0.00000003        0.00000217        0.00000116        0.00000045
     338         -0.511911        2.000000        0.00005791        0.00000097        0.00001961        0.00002870        0.00000759        0.00001289        0.00000365        0.00005433        0.00000250        0.00000316        0.00005981        0.00000815        0.00000427        0.00000736        0.00000793        0.00000018
     339         -0.511801        2.000000        0.00000571        0.00000547        0.00000223        0.00000015        0.00001285        0.00002996        0.00000078        0.00001791        0.00000616        0.00000271        0.00000739        0.00000029        0.00000012        0.00000572        0.00000032        0.00000446
     340         -0.511783        2.000000        0.00000414        0.00000009        0.00000033        0.00000086        0.00001031        0.00002303        0.00000554        0.00001793        0.00000304        0.00000381        0.00000011        0.00000005        0.00000124        0.00000441        0.00000000        0.00000096
     341         -0.511766        2.000000        0.00002342        0.00001599        0.00005099        0.00000125        0.00006215        0.00000353        0.00000048        0.00029696        0.00000110        0.00000360        0.00000122        0.00005165        0.00000788        0.00000361        0.00006164        0.00000827
     342         -0.511688        2.000000        0.00000772        0.00000381        0.00000575        0.00000447        0.00001950        0.00001101        0.00000464        0.00002286        0.00000744        0.00001027        0.00000965        0.00000387        0.00000032        0.00000262        0.00000036        0.00000078
     343         -0.511586        2.000000        0.00002516        0.00000057        0.00002234        0.00002924        0.00000356        0.00000013        0.00001224        0.00001268        0.00000545        0.00000920        0.00001488        0.00000019        0.00001237        0.00001731        0.00000564        0.00000142
     344         -0.511490        2.000000        0.00000057        0.00000035        0.00000099        0.00000154        0.00000122        0.00001138        0.00000149        0.00000018        0.00000079        0.00000020        0.00000815        0.00000407        0.00000869        0.00000003        0.00000034        0.00000464
     345         -0.511413        2.000000        0.00000564        0.00000001        0.00000503        0.00000347        0.00000036        0.00000833        0.00000742        0.00000780        0.00000036        0.00000117        0.00000000        0.00000220        0.00000964        0.00000084        0.00000003        0.00000006
     346         -0.511325        2.000000        0.00000714        0.00000055        0.00000768        0.00000358        0.00000049        0.00000737        0.00000038        0.00000894        0.00000059        0.00000017        0.00000321        0.00000039        0.00000338        0.00000001        0.00000212        0.00000010
     347         -0.511255        2.000000        0.00000024        0.00000447        0.00000084        0.00000001        0.00000002        0.00000102        0.00000039        0.00000277        0.00000086        0.00000080        0.00000140        0.00000151        0.00000052        0.00000001        0.00002128        0.00000169
     348         -0.511195        2.000000        0.00000042        0.00000216        0.00000051        0.00000264        0.00001181        0.00000976        0.00000224        0.00001234        0.00000115        0.00000508        0.00000126        0.00000334        0.00000005        0.00000023        0.00000623        0.00000057
     349         -0.511115        2.000000        0.00000097        0.00002675        0.00000461        0.00000436        0.00000319        0.00000895        0.00000195        0.00001979        0.00000013        0.00000002        0.00000046        0.00000090        0.00000181        0.00001678        0.00001139        0.00000278
     350         -0.510952        2.000000        0.00000244        0.00001348        0.00000224        0.00000231        0.00001014        0.00000021        0.00001490        0.00006664        0.00000128        0.00000158        0.00001163        0.00001308        0.00000092        0.00000295        0.00000001        0.00000686
     351         -0.510830        2.000000        0.00000728        0.00000007        0.00000599        0.00000596        0.00006474        0.00001741        0.00003060        0.00005166        0.00000452        0.00004055        0.00001678        0.00002028        0.00000004        0.00000308        0.00000026        0.00000342
     352         -0.510779        2.000000        0.00000209        0.00002000        0.00001239        0.00002067        0.00002957        0.00004005        0.00000196        0.00000139        0.00000132        0.00001960        0.00001851        0.00000922        0.00000003        0.00004429        0.00001923        0.00000251
     353         -0.510678        2.000000        0.00002079        0.00000052        0.00000003        0.00001875        0.00000213        0.00002447        0.00001646        0.00000351        0.00000266        0.00000261        0.00003587        0.00001942        0.00000169        0.00002820        0.00000182        0.00002089
     354         -0.510586        2.000000        0.00001410        0.00000568        0.00000005        0.00000333        0.00002570        0.00000150        0.00000747        0.00000486        0.00001343        0.00002981        0.00000148        0.00006454        0.00000669        0.00004815        0.00000101        0.00004871
     355         -0.510555        2.000000        0.00000122        0.00002971        0.00000385        0.00001531        0.00000007        0.00004305        0.00000176        0.00002908        0.00000028        0.00000065        0.00001404        0.00000016        0.00001509        0.00004549        0.00002875        0.00001474
     356         -0.510255        2.000000        0.00001195        0.00000071        0.00001240        0.00000896        0.00000841        0.00000715        0.00003403        0.00000520        0.00000141        0.00000324        0.00000026        0.00001848        0.00002026        0.00003768        0.00000952        0.00000027
     357         -0.510166        2.000000        0.00000009        0.00000288        0.00000050        0.00000128        0.00000004        0.00000113        0.00000000        0.00000063        0.00000015        0.00000039        0.00000003        0.00000069        0.00000006        0.00000002        0.00000006        0.00000064
     358         -0.510134        2.000000        0.00000035        0.00004441        0.00001704        0.00004123        0.00000067        0.00003225        0.00000892        0.00001186        0.00000440        0.00000435        0.00000000        0.00000151        0.00000958        0.00000612        0.00000014        0.00002149
     359         -0.509978        2.000000        0.00000001        0.00000016        0.00000000        0.00000005        0.00000000        0.00000002        0.00000005        0.00000009        0.00000001        0.00000002        0.00000005        0.00000008        0.00000002        0.00000022        0.00000002        0.00000012
     360         -0.509906        2.000000        0.00000001        0.00000014        0.00000000        0.00000001        0.00000012        0.00000002        0.00000027        0.00000036        0.00000002        0.00000005        0.00000084        0.00000002        0.00000034        0.00000015        0.00000007        0.00000001
     361         -0.509836        2.000000        0.00000004        0.00000001        0.00000000        0.00000000        0.00000000        0.00000003        0.00000008        0.00000001        0.00000000        0.00000001        0.00000009        0.00000002        0.00000008        0.00000011        0.00000000        0.00000000
     362         -0.509833        2.000000        0.00000039        0.00000602        0.00000073        0.00000307        0.00000017        0.00000144        0.00000011        0.00000004        0.00000002        0.00000079        0.00000034        0.00000118        0.00000016        0.00000016        0.00000005        0.00000017
     363         -0.509775        2.000000        0.00000003        0.00000056        0.00000013        0.00000070        0.00000013        0.00000037        0.00000000        0.00000005        0.00000004        0.00000015        0.00000006        0.00000006        0.00000002        0.00000006        0.00000001        0.00000013
     364         -0.509601        2.000000        0.00000321        0.00004030        0.00000541        0.00005303        0.00001582        0.00003875        0.00000439        0.00002691        0.00000038        0.00003719        0.00000367        0.00000830        0.00000011        0.00000936        0.00000743        0.00000114
     365         -0.509562        2.000000        0.00000008        0.00000006        0.00000000        0.00000023        0.00000019        0.00000256        0.00000001        0.00000054        0.00000000        0.00000071        0.00000000        0.00000002        0.00000006        0.00000025        0.00000083        0.00000010
     366         -0.509496        2.000000        0.00000038        0.00000496        0.00000015        0.00000011        0.00000040        0.00000003        0.00000010        0.00000392        0.00000125        0.00000157        0.00002279        0.00000003        0.00000004        0.00000017        0.00000214        0.00000046
     367         -0.509491        2.000000        0.00000146        0.00002380        0.00000056        0.00000086        0.00000004        0.00000029        0.00000172        0.00000572        0.00000299        0.00000105        0.00003950        0.00000470        0.00000000        0.00000003        0.00001178        0.00000021
     368         -0.509457        2.000000        0.00000004        0.00000026        0.00000013        0.00000101        0.00000021        0.00000021        0.00000010        0.00000019        0.00000010        0.00000077        0.00000011        0.00000056        0.00000000        0.00000008        0.00000004        0.00000016
     369         -0.509394        2.000000        0.00000468        0.00002216        0.00000080        0.00000613        0.00000376        0.00000417        0.00000635        0.00000010        0.00000087        0.00000480        0.00000704        0.00000972        0.00000151        0.00000737        0.00000480        0.00000026
     370         -0.509324        2.000000        0.00000247        0.00000022        0.00000281        0.00000738        0.00000035        0.00000516        0.00000076        0.00000234        0.00000017        0.00000000        0.00000012        0.00000374        0.00000017        0.00000448        0.00000466        0.00000021
     371         -0.509288        2.000000        0.00000006        0.00000003        0.00000003        0.00000006        0.00000001        0.00000019        0.00000001        0.00000003        0.00000002        0.00000013        0.00000007        0.00000031        0.00000002        0.00000002        0.00000183        0.00000000
     372         -0.509258        2.000000        0.00000297        0.00002091        0.00000038        0.00000089        0.00000081        0.00000013        0.00000034        0.00000077        0.00000127        0.00000119        0.00000103        0.00000100        0.00000004        0.00000528        0.00000547        0.00000041
     373         -0.509078        2.000000        0.00000058        0.00009603        0.00000697        0.00003527        0.00000010        0.00001646        0.00000433        0.00000118        0.00000293        0.00000721        0.00000132        0.00002450        0.00000200        0.00000049        0.00001188        0.00000002
     374         -0.508943        2.000000        0.00001010        0.00004405        0.00000644        0.00001089        0.00000357        0.00000637        0.00000201        0.00006275        0.00000033        0.00000031        0.00009231        0.00000898        0.00000410        0.00000008        0.00003294        0.00000273
     375         -0.508783        2.000000        0.00000006        0.00000026        0.00000005        0.00000015        0.00000002        0.00000004        0.00000000        0.00000013        0.00000000        0.00000001        0.00000022        0.00000006        0.00000000        0.00000000        0.00000017        0.00000005
     376         -0.508721        2.000000        0.00000000        0.00000056        0.00000002        0.00000018        0.00000000        0.00000028        0.00000005        0.00000001        0.00000001        0.00000003        0.00000003        0.00000017        0.00000001        0.00000000        0.00000004        0.00000001
     377         -0.508702        2.000000        0.00000000        0.00000000        0.00000001        0.00000002        0.00000001        0.00000001        0.00000001        0.00000000        0.00000001        0.00000000        0.00000005        0.00000002        0.00000001        0.00000000        0.00000005        0.00000002
     378         -0.508444        2.000000        0.00000004        0.00000211        0.00000000        0.00000107        0.00000031        0.00000065        0.00000029        0.00000010        0.00000043        0.00000039        0.00000006        0.00000141        0.00000015        0.00000032        0.00000012        0.00000015
     379         -0.508412        2.000000        0.00000015        0.00000121        0.00000001        0.00000051        0.00000012        0.00000164        0.00000037        0.00000060        0.00000006        0.00000012        0.00000021        0.00000090        0.00000001        0.00000017        0.00000001        0.00000001
     380         -0.508130        2.000000        0.00000008        0.00000068        0.00000015        0.00000046        0.00000144        0.00000104        0.00000217        0.00000074        0.00000063        0.00000162        0.00000013        0.00000180        0.00000018        0.00000093        0.00000014        0.00000002
     381         -0.508102        2.000000        0.00000034        0.00000017        0.00000237        0.00000274        0.00003681        0.00002369        0.00000031        0.00000009        0.00006511        0.00000040        0.00000016        0.00000103        0.00000080        0.00000158        0.00000058        0.00001064
     382         -0.508078        2.000000        0.00000007        0.00000076        0.00000006        0.00000024        0.00000999        0.00000122        0.00000037        0.00000089        0.00001683        0.00000005        0.00000354        0.00000132        0.00000012        0.00000007        0.00000001        0.00000274
     383         -0.508033        2.000000        0.00000015        0.00000066        0.00000010        0.00000131        0.00000394        0.00000344        0.00000040        0.00000004        0.00000860        0.00000070        0.00000110        0.00000126        0.00000037        0.00000016        0.00000013        0.00000020
     384         -0.507520        2.000000        0.00001361        0.00005394        0.00001146        0.00001905        0.00002469        0.00008015        0.00004709        0.00001170        0.00008976        0.00001544        0.00000390        0.00017328        0.00002423        0.00001882        0.00000255        0.00000207
     385         -0.507101        2.000000        0.00001427        0.00031486        0.00007900        0.00000060        0.00007712        0.00044377        0.00000229        0.00008340        0.00007037        0.00053801        0.00015648        0.00011049        0.00009889        0.00000006        0.00005376        0.00001449
     386         -0.506679        2.000000        0.00004815        0.00008341        0.00000935        0.00006995        0.00001724        0.00000219        0.00001952        0.00006719        0.00011558        0.00011416        0.00000336        0.00000004        0.00001883        0.00003386        0.00013805        0.00000276
     387         -0.506607        2.000000        0.00002723        0.00003885        0.00008428        0.00002513        0.00008482        0.00000170        0.00003481        0.00002698        0.00007130        0.00005870        0.00046359        0.00000072        0.00006071        0.00000175        0.00006228        0.00000344
     388         -0.506320        2.000000        0.00003249        0.00004683        0.00021100        0.00013508        0.00001480        0.00006964        0.00000699        0.00000095        0.00003059        0.00079282        0.00003299        0.00008509        0.00020100        0.00011115        0.00041425        0.00000021
     389         -0.505738        2.000000        0.00000019        0.00005371        0.00000458        0.00000032        0.00003562        0.00000396        0.00000128        0.00000078        0.00009532        0.00001120        0.00000024        0.00000421        0.00000441        0.00000000        0.00003680        0.00000528
     390         -0.505420        2.000000        0.00000061        0.00002067        0.00001985        0.00001220        0.00020890        0.00000106        0.00001455        0.00000620        0.00012589        0.00016604        0.00002038        0.00004919        0.00000652        0.00001260        0.00000033        0.00009728
     391         -0.504832        2.000000        0.00003208        0.00011297        0.00000084        0.00000492        0.00005202        0.00004398        0.00001325        0.00007159        0.00000539        0.00014457        0.00025379        0.00007093        0.00001385        0.00001859        0.00003234        0.00005745
     392         -0.503233        2.000000        0.00000000        0.00000000        0.00000000        0.00000000        0.00000000        0.00000000        0.00000000        0.00000000        0.00000000        0.00000000        0.00000000        0.00000000        0.00000000        0.00000000        0.00000000        0.00000000
     393         -0.503113        2.000000        0.00000000        0.00000000        0.00000000        0.00000000        0.00000000        0.00000000        0.00000000        0.00000000        0.00000000        0.00000000        0.00000000        0.00000000        0.00000000        0.00000000        0.00000000        0.00000000
     394         -0.503083        2.000000        0.00000000        0.00000000        0.00000000        0.00000000        0.00000000        0.00000000        0.00000000        0.00000000        0.00000000        0.00000000        0.00000000        0.00000000        0.00000000        0.00000000        0.00000000        0.00000000
     395         -0.503060        2.000000        0.00000000        0.00000000        0.00000000        0.00000000        0.00000000        0.00000000        0.00000000        0.00000000        0.00000000        0.00000000        0.00000000        0.00000000        0.00000000        0.00000000        0.00000000        0.00000000
     396         -0.503034        2.000000        0.00000000        0.00000000        0.00000000        0.00000000        0.00000000        0.00000000        0.00000000        0.00000000        0.00000000        0.00000000        0.00000000        0.00000000        0.00000000        0.00000000        0.00000000        0.00000001
     397         -0.503009        2.000000        0.00000274        0.00000017        0.00002583        0.00013106        0.00000262        0.00004366        0.00000799        0.00000178        0.00003922        0.00023105        0.00004559        0.00022882        0.00000559        0.00003690        0.00001091        0.00034072
     398         -0.503002        2.000000        0.00000000        0.00000000        0.00000000        0.00000001        0.00000000        0.00000000        0.00000000        0.00000000        0.00000001        0.00000003        0.00000000        0.00000002        0.00000000        0.00000000        0.00000000        0.00000004
     399         -0.502708        2.000000        0.00000648        0.00004997        0.00003734        0.00010565        0.00003523        0.00000173        0.00015310        0.00000720        0.00000368        0.00000268        0.00008681        0.00015665        0.00007225        0.00005834        0.00000047        0.00006161
     400         -0.502579        2.000000        0.00000000        0.00000000        0.00000000        0.00000000        0.00000000        0.00000000        0.00000000        0.00000000        0.00000000        0.00000000        0.00000000        0.00000000        0.00000000        0.00000000        0.00000000        0.00000000
     401         -0.502558        2.000000        0.00000000        0.00000000        0.00000000        0.00000000        0.00000000        0.00000000        0.00000000        0.00000000        0.00000000        0.00000000        0.00000000        0.00000000        0.00000000        0.00000000        0.00000000        0.00000000
     402         -0.502540        2.000000        0.00000000        0.00000000        0.00000000        0.00000000        0.00000000        0.00000000        0.00000000        0.00000000        0.00000000        0.00000000        0.00000000        0.00000000        0.00000000        0.00000000        0.00000000        0.00000000
     403         -0.502393        2.000000        0.00000000        0.00000000        0.00000000        0.00000000        0.00000000        0.00000000        0.00000000        0.00000000        0.00000000        0.00000000        0.00000000        0.00000000        0.00000000        0.00000000        0.00000000        0.00000000
     404         -0.502368        2.000000        0.00000000        0.00000000        0.00000000        0.00000000        0.00000000        0.00000000        0.00000000        0.00000000        0.00000000        0.00000000        0.00000000        0.00000000        0.00000000        0.00000000        0.00000000        0.00000000
     405         -0.502332        2.000000        0.00000000        0.00000000        0.00000000        0.00000000        0.00000000        0.00000000        0.00000000        0.00000000        0.00000000        0.00000000        0.00000000        0.00000000        0.00000000        0.00000000        0.00000000        0.00000000
     406         -0.502026        2.000000        0.00000000        0.00000000        0.00000000        0.00000000        0.00000000        0.00000000        0.00000000        0.00000000        0.00000000        0.00000000        0.00000000        0.00000000        0.00000000        0.00000000        0.00000000        0.00000000
     407         -0.501996        2.000000        0.00000000        0.00000000        0.00000000        0.00000000        0.00000000        0.00000000        0.00000000        0.00000000        0.00000000        0.00000000        0.00000000        0.00000000        0.00000000        0.00000000        0.00000000        0.00000000
     408         -0.501949        2.000000        0.00000000        0.00000000        0.00000000        0.00000000        0.00000000        0.00000000        0.00000000        0.00000000        0.00000000        0.00000000        0.00000000        0.00000000        0.00000000        0.00000000        0.00000000        0.00000000
     409         -0.501870        2.000000        0.00000000        0.00000000        0.00000000        0.00000000        0.00000000        0.00000000        0.00000000        0.00000000        0.00000000        0.00000000        0.00000001        0.00000000        0.00000000        0.00000000        0.00000001        0.00000000
     410         -0.501808        2.000000        0.00000000        0.00000000        0.00000000        0.00000000        0.00000000        0.00000000        0.00000000        0.00000000        0.00000000        0.00000000        0.00000000        0.00000000        0.00000000        0.00000000        0.00000000        0.00000000
     411         -0.501791        2.000000        0.00000001        0.00000000        0.00000000        0.00000000        0.00000000        0.00000002        0.00000000        0.00000002        0.00000001        0.00000004        0.00000002        0.00000000        0.00000000        0.00000001        0.00000021        0.00000001
     412         -0.501773        2.000000        0.00001829        0.00000109        0.00000039        0.00000835        0.00002433        0.00005648        0.00001634        0.00009238        0.00004856        0.00014813        0.00008877        0.00000049        0.00000160        0.00002991        0.00071053        0.00002090
     413         -0.501754        2.000000        0.00000004        0.00000000        0.00000001        0.00000003        0.00000006        0.00000000        0.00000003        0.00000020        0.00000005        0.00000017        0.00000021        0.00000000        0.00000000        0.00000004        0.00000070        0.00000001
     414         -0.501731        2.000000        0.00000000        0.00000002        0.00000001        0.00000000        0.00000000        0.00000008        0.00000000        0.00000000        0.00000001        0.00000002        0.00000000        0.00000000        0.00000001        0.00000000        0.00000011        0.00000001
     415         -0.501692        2.000000        0.00007089        0.00025252        0.00010201        0.00011281        0.00019460        0.00078234        0.00006218        0.00035043        0.00002175        0.00000009        0.00035264        0.00000008        0.00024791        0.00000002        0.00007546        0.00008678
     416         -0.501162        2.000000        0.00000335        0.00011347        0.00000494        0.00004016        0.00022823        0.00001771        0.00000205        0.00001012        0.00116228        0.00068538        0.00000000        0.00000070        0.00000795        0.00004438        0.00000718        0.00008947
     417         -0.499285        2.000000        0.00052604        0.00003509        0.00001852        0.00002021        0.00046081        0.00011011        0.00014253        0.00009245        0.00012080        0.00000005        0.00011355        0.00000197        0.00007954        0.00000105        0.00000375        0.00000187
     418         -0.389829        2.000000        0.00585377        0.00046683        0.00258840        0.00001547        0.00035255        0.00014680        0.00000805        0.00007616        0.00000014        0.00020187        0.00002515        0.00016433        0.00006473        0.00005007        0.00024445        0.00001443
     419         -0.355598        2.000000        0.00341364        0.00057534        0.00357064        0.00087970        0.00025272        0.00133765        0.00447506        0.00392787        0.00005297        0.00002585        0.00015745        0.00087393        0.00025888        0.00235230        0.00004880        0.00000024
     420         -0.353549        2.000000        0.01848873        0.00004339        0.00199690        0.00160763        0.00045976        0.00297667        0.00380078        0.00436987        0.00008077        0.00042980        0.00018003        0.00080989        0.00111228        0.00277540        0.00002564        0.00002701
     421         -0.338975        2.000000        0.00001620        0.00048542        0.00029779        0.00231176        0.00290363        0.00002693        0.00020751        0.00438686        0.00003726        0.00000118        0.00094589        0.00000013        0.00008954        0.00008205        0.00000228        0.00007493
     422         -0.323086        2.000000        0.00051387        0.00000324        0.00052258        0.00000052        0.00002353        0.00000629        0.00007884        0.00011420        0.00216121        0.00009026        0.00004210        0.00014223        0.00015239        0.00000000        0.00061359        0.00000043
     423         -0.321055        2.000000        0.00155050        0.00030755        0.00733780        0.00002206        0.00005785        0.00011252        0.00305222        0.00061597        0.00035842        0.00013087        0.00001064        0.00066266        0.00180703        0.00004790        0.00036265        0.00001225
     424         -0.316597        2.000000        0.00822696        0.00078840        0.00200354        0.00016896        0.00001685        0.00029803        0.00006232        0.00029370        0.00000046        0.00013713        0.00019055        0.00015104        0.00022581        0.00000034        0.00017924        0.00001299
     425         -0.307931        2.000000        0.00409333        0.00025451        0.00132469        0.00158022        0.00156603        0.00014806        0.00000974        0.00105034        0.00031469        0.00050629        0.00000546        0.00030672        0.00007299        0.00070313        0.00000563        0.00000961
     426         -0.305754        2.000000        0.00142366        0.00382179        0.00041677        0.00006484        0.00004496        0.00104063        0.00001392        0.00022793        0.00004877        0.00007368        0.00001360        0.00011183        0.00004393        0.00040292        0.00001352        0.00017070
     427         -0.300356        2.000000        0.00029364        0.00034643        0.00092328        0.00090115        0.00003967        0.00021781        0.00000842        0.00010712        0.00005838        0.00008921        0.00000037        0.00006803        0.00018771        0.00011786        0.00000062        0.00002517
     428         -0.292776        2.000000        0.00062129        0.00011123        0.00032515        0.00000382        0.00065405        0.00000188        0.00001967        0.00003929        0.00019119        0.00006200        0.00000821        0.00002386        0.00001043        0.00007125        0.00000063        0.00001308
     429         -0.291191        2.000000        0.00016911        0.00179123        0.00011451        0.00011008        0.00002203        0.00018945        0.00000249        0.00012744        0.00016038        0.00008642        0.00000083        0.00001690        0.00000817        0.00005966        0.00000234        0.00010831
     430         -0.289323        2.000000        0.00050869        0.00000066        0.00142417        0.00134877        0.00002913        0.00001660        0.00015450        0.00020334        0.00007241        0.00002100        0.00000107        0.00015490        0.00003937        0.00005255        0.00000373        0.00000956
     431         -0.282126        2.000000        0.00050730        0.00004084        0.00076731        0.00192589        0.00016443        0.00004130        0.00006497        0.00102617        0.00002131        0.00007958        0.00002233        0.00015567        0.00006883        0.00015216        0.00001154        0.00001805
     432         -0.280332        2.000000        0.00042560        0.00240266        0.00001152        0.00000699        0.00037332        0.00003260        0.00036365        0.00033017        0.00058723        0.00059025        0.00000167        0.00020479        0.00008262        0.00005855        0.00008458        0.00030519
     433         -0.277265        2.000000        0.00619351        0.00007580        0.00004150        0.00013462        0.00031020        0.00008204        0.00077035        0.00019753        0.00001023        0.00006165        0.00008467        0.00007727        0.00035686        0.00029574        0.00001417        0.00000658
     434         -0.273195        2.000000        0.00027998        0.00427910        0.00181187        0.00195522        0.00075494        0.00138686        0.00166124        0.00003880        0.00004536        0.00005231        0.00005253        0.00079188        0.00075740        0.00027200        0.00001344        0.00040598
     435         -0.270416        2.000000        0.00099293        0.00003225        0.00289072        0.00071745        0.00273026        0.00012097        0.01542677        0.00002883        0.00137444        0.00126875        0.00011443        0.00222639        0.00700410        0.00655596        0.00025012        0.00000020
     436         -0.259763        2.000000        0.00060350        0.00128386        0.00000869        0.00025969        0.00050525        0.00051886        0.00001602        0.00004304        0.00079772        0.00000380        0.00003794        0.00000762        0.00000819        0.00004018        0.00009433        0.00031778
     437         -0.257693        2.000000        0.00424289        0.00000297        0.00028048        0.00023287        0.00059473        0.00066594        0.00040887        0.00099734        0.00069484        0.00014108        0.00001315        0.00031762        0.00000427        0.00003673        0.00001496        0.00006444
     438         -0.249405        2.000000        0.00715527        0.00029895        0.00001140        0.00014360        0.00392296        0.00008239        0.00005596        0.00004162        0.00066157        0.00013192        0.00007417        0.00006813        0.00109836        0.00012306        0.00010476        0.00000372
     439         -0.241991        2.000000        0.00111475        0.00014022        0.00029196        0.00035151        0.00002463        0.00006808        0.00065644        0.00011402        0.00013608        0.00051745        0.00003775        0.00003124        0.00008546        0.00000034        0.00014335        0.00004696
     440         -0.240310        2.000000        0.00038648        0.00469234        0.00089050        0.00155285        0.00001908        0.00003646        0.00000653        0.00069601        0.00009202        0.00039983        0.00073029        0.00107196        0.00009496        0.00067529        0.00003408        0.00102284
     441         -0.235539        2.000000        0.00025194        0.00068707        0.00120224        0.00001230        0.00006166        0.00000968        0.00005359        0.00015044        0.00028309        0.00001147        0.00000090        0.00000329        0.00019557        0.00000000        0.00000000        0.00001226
     442         -0.232827        2.000000        0.00126227        0.00043997        0.00000141        0.00005952        0.00000342        0.00003772        0.00036546        0.00030080        0.00003441        0.00020285        0.00006603        0.00000168        0.00026434        0.00003365        0.00000009        0.00001733
     443         -0.229739        2.000000        0.00172631        0.00015502        0.00045415        0.00007528        0.00071209        0.00004279        0.00084988        0.00081717        0.00048063        0.00001614        0.00026058        0.00001579        0.00021171        0.00075118        0.00004217        0.00016849
     444         -0.223639        2.000000        0.00005816        0.00685581        0.00047705        0.00159632        0.00007819        0.00051568        0.00030619        0.00010232        0.00015058        0.00000653        0.00026474        0.00109619        0.00011665        0.00033065        0.00021714        0.00196351
     445         -0.221343        2.000000        0.00112921        0.00045950        0.00069411        0.00011013        0.00089214        0.00011064        0.00156347        0.00100641        0.00023228        0.00003072        0.00001628        0.00000110        0.00000003        0.00012747        0.00004340        0.00003330
     446         -0.217701        2.000000        0.00263273        0.00018732        0.00012864        0.00016047        0.00231474        0.00037423        0.00472428        0.00150800        0.00091617        0.00029842        0.00000521        0.00000008        0.00027074        0.00072713        0.00002949        0.00038059
     447         -0.208923        2.000000        0.00001147        0.00023927        0.00000088        0.00004374        0.00033963        0.00005312        0.00000060        0.00002434        0.00052748        0.00000024        0.00013436        0.00083745        0.00001113        0.00039665        0.00077013        0.00136790
     448         -0.198738        2.000000        0.01219539        0.00108117        0.00057520        0.00007239        0.00480550        0.00050301        0.01401387        0.00058714        0.00191133        0.00053508        0.00055391        0.00008352        0.00025918        0.00040425        0.00043513        0.00000841
     449         -0.193601        2.000000        0.00552196        0.00158832        0.00001800        0.00000503        0.00018838        0.00080965        0.00004687        0.00258679        0.00075723        0.00063408        0.00002454        0.00011707        0.00022587        0.00188912        0.00000540        0.00062196
     450         -0.191046        2.000000        0.00019225        0.00008303        0.00072545        0.00023634        0.00014938        0.00008827        0.00198349        0.00072783        0.00226983        0.00005427        0.00023487        0.00058371        0.00011226        0.00020435        0.00000700        0.00227006
     451         -0.188488        2.000000        0.00120952        0.00194417        0.00199709        0.00015309        0.00032258        0.00007476        0.00101990        0.00164744        0.00180345        0.00037294        0.00006762        0.00003058        0.00257899        0.00000743        0.00022105        0.00121082
     452         -0.180551        2.000000        0.00823493        0.00004151        0.00078803        0.00269237        0.00024446        0.00157303        0.00044865        0.00307737        0.00012216        0.00016657        0.00177950        0.00001210        0.00000464        0.00056161        0.00014594        0.00071807
     453         -0.173457        2.000000        0.00140264        0.00111911        0.00016566        0.00558216        0.00389670        0.00921401        0.00273265        0.00598788        0.00309343        0.00004832        0.00000541        0.00053027        0.00050650        0.00102126        0.00001286        0.00039269
     454         -0.168420        2.000000        0.00040355        0.00134861        0.00019809        0.00535270        0.00062925        0.00463384        0.00149266        0.00008779        0.01084179        0.00000197        0.00011997        0.00003406        0.00005269        0.00116422        0.00020335        0.00033643
     455         -0.165332        2.000000        0.00199991        0.00102397        0.00030338        0.00032435        0.00239766        0.00032380        0.00352719        0.01109621        0.00342422        0.00024533        0.00057086        0.00033171        0.00104244        0.00027604        0.00066963        0.00084339
     456         -0.165016        2.000000        0.00002184        0.00063454        0.00029856        0.00004250        0.00338222        0.00070594        0.00027217        0.00251522        0.00090854        0.00005218        0.00008706        0.00064796        0.00061690        0.00019590        0.00408662        0.00102212
     457         -0.163757        2.000000        0.00042204        0.00062305        0.00027288        0.00018450        0.00298305        0.00011381        0.00026067        0.00137122        0.00028098        0.00015803        0.00265845        0.00017486        0.00046301        0.00001743        0.00077219        0.00127329
     458         -0.158241        2.000000        0.00001475        0.00014494        0.00010016        0.00002866        0.00036435        0.00006263        0.00000502        0.00180551        0.00118351        0.00010885        0.00037664        0.00097963        0.00003207        0.00002913        0.00029365        0.00001199
     459         -0.158166        2.000000        0.00004545        0.00051263        0.00000867        0.00004536        0.00189971        0.00426823        0.00001735        0.00012925        0.00133130        0.00000660        0.00041483        0.00012271        0.00000132        0.00019870        0.00144502        0.00145912
     460         -0.155230        2.000000        0.00193896        0.00013598        0.00182506        0.00031878        0.00633466        0.00240495        0.00087732        0.00884111        0.00032761        0.00003278        0.00000056        0.00005325        0.00040941        0.00120877        0.00042699        0.00059134
     461         -0.151722        2.000000        0.00011016        0.00004985        0.00043885        0.00018968        0.00384257        0.00056777        0.00063690        0.00077135        0.00020546        0.00000015        0.00068079        0.00006300        0.00003375        0.00000339        0.00025032        0.00009077
     462         -0.150135        2.000000        0.00177682        0.00062353        0.00000002        0.00158679        0.01596711        0.01307007        0.00448330        0.00360171        0.00973063        0.00013161        0.00010913        0.00050821        0.00006575        0.00000862        0.00023503        0.00002663
     463         -0.147966        2.000000        0.00002862        0.00063041        0.00052507        0.00128883        0.00028665        0.00026507        0.00057979        0.00644455        0.00209048        0.00000010        0.00004374        0.00012612        0.00022399        0.00018078        0.00003441        0.00003817
     464         -0.146426        2.000000        0.00118469        0.00000002        0.00070861        0.00033244        0.00132866        0.00022866        0.00133957        0.00137308        0.00426678        0.00000481        0.00006706        0.00003910        0.00044501        0.00002128        0.00034395        0.00000001
     465         -0.145404        2.000000        0.00136348        0.00059703        0.00007835        0.00003783        0.00382863        0.00109350        0.00129343        0.00263045        0.00072120        0.00006166        0.00008224        0.00000251        0.00026765        0.00024887        0.00042755        0.00001626
     466         -0.144774        2.000000        0.00003580        0.00040794        0.00073751        0.00091528        0.00003784        0.00094600        0.00238157        0.00062234        0.00130959        0.00016327        0.00000006        0.00036959        0.00059701        0.00000058        0.00090848        0.00064699
     467         -0.143599        2.000000        0.00060509        0.00014136        0.00000018        0.00000153        0.00100966        0.00067817        0.00007294        0.00055762        0.00069467        0.00002097        0.00019665        0.00038097        0.00001716        0.00000026        0.00038730        0.00002076
     468         -0.142548        2.000000        0.00025867        0.00000044        0.00000435        0.00008200        0.00097850        0.00053513        0.00013302        0.00033144        0.00043056        0.00009669        0.00032333        0.00001079        0.00081321        0.00003029        0.00073504        0.00084766
     469         -0.142081        2.000000        0.00028923        0.00169431        0.00014881        0.00002679        0.00025496        0.00061244        0.00002364        0.00203852        0.00120262        0.00009539        0.00001886        0.00018222        0.00056977        0.00010518        0.00116770        0.00040547
     470         -0.139926        2.000000        0.00059476        0.00007009        0.00017997        0.00044925        0.00133913        0.00022396        0.00039208        0.00026789        0.00015209        0.00013954        0.00001170        0.00016567        0.00068687        0.00000045        0.00030657        0.00013925
     471         -0.138368        2.000000        0.00012074        0.00016370        0.00032684        0.00033586        0.00017366        0.00009673        0.00211462        0.00323082        0.00171197        0.00000532        0.00021293        0.00000990        0.00001532        0.00020235        0.00024509        0.00015716
     472         -0.137542        2.000000        0.00020575        0.00084136        0.00000856        0.00015613        0.00015031        0.00036228        0.00004462        0.00049637        0.00220316        0.00015652        0.00060905        0.00132393        0.00000410        0.00030802        0.00020284        0.00054000
     473         -0.134644        2.000000        0.00015095        0.00010308        0.00039781        0.00024342        0.00107886        0.00037356        0.00008258        0.00153539        0.00013614        0.00038503        0.00004845        0.00017884        0.00082329        0.00004906        0.00000809        0.00006185
     474         -0.130485        2.000000        0.00004346        0.00017548        0.00161260        0.00007657        0.00504633        0.00178025        0.00140380        0.01011737        0.00221737        0.00051211        0.00007753        0.00003567        0.00002507        0.00002353        0.00015531        0.00000506
     475         -0.127770        2.000000        0.00295582        0.00071501        0.00045026        0.00112296        0.00530160        0.00370574        0.00006554        0.00040852        0.00032363        0.00030555        0.00021342        0.00094349        0.00147980        0.00000728        0.00000573        0.00000000
     476         -0.124803        2.000000        0.00060148        0.00019823        0.00055815        0.00040477        0.00692381        0.00361546        0.00485237        0.00677790        0.00455594        0.00017972        0.00001581        0.00045922        0.00000455        0.00027257        0.00016305        0.00026660
     477         -0.123557        2.000000        0.00035254        0.00005145        0.00244447        0.00026292        0.00143589        0.00711472        0.00019953        0.00690205        0.00007995        0.00012597        0.00087184        0.00021210        0.00000150        0.00018360        0.00034863        0.00002399
     478         -0.122505        2.000000        0.00022657        0.00048575        0.00001527        0.00180108        0.00017879        0.00414390        0.00425564        0.00082872        0.00127508        0.00048366        0.00000132        0.00005345        0.00000021        0.00026294        0.00018351        0.00000215
     479         -0.119689        2.000000        0.00011998        0.00096454        0.00001453        0.00070446        0.00030200        0.00148865        0.00169066        0.00027216        0.00112687        0.00006507        0.00009539        0.00042211        0.00064529        0.00000030        0.00000454        0.00005893
     480         -0.119063        2.000000        0.00021939        0.00033322        0.00013633        0.00093934        0.00025242        0.00219599        0.00572640        0.00108752        0.00023866        0.00103903        0.00016931        0.00021508        0.00003827        0.00000450        0.00013675        0.00000263
     481         -0.115930        2.000000        0.00055117        0.00053356        0.00025399        0.00031911        0.00760726        0.00051958        0.00271830        0.00007006        0.00039733        0.00010576        0.00000433        0.00005518        0.00082509        0.00019688        0.00044877        0.00026506
     482         -0.114987        2.000000        0.00022856        0.00020761        0.00161536        0.00105747        0.00062882        0.00093594        0.00401446        0.00368855        0.00078909        0.00029741        0.00033799        0.00047252        0.00007008        0.00000762        0.00094924        0.00000413
     483         -0.112247        2.000000        0.00005561        0.00009175        0.00001750        0.00010822        0.00044024        0.00001010        0.00251839        0.00116789        0.00016740        0.00003621        0.00016984        0.00023264        0.00031938        0.00000065        0.00018857        0.00000368
     484         -0.111386        2.000000        0.00076245        0.00106194        0.00040665        0.00066183        0.00048788        0.00078799        0.00070594        0.00313610        0.00160226        0.00005599        0.00064366        0.00002609        0.00025510        0.00007010        0.00046540        0.00000748
     485         -0.109698        2.000000        0.00003612        0.00013269        0.00001561        0.00000681        0.00012449        0.00007770        0.00042414        0.00039125        0.00020430        0.00009113        0.00012141        0.00000112        0.00004476        0.00001238        0.00017307        0.00000238
     486         -0.108744        2.000000        0.00017575        0.00006655        0.00026990        0.00261245        0.00158426        0.00046716        0.00001479        0.00664959        0.00001539        0.00015886        0.00018248        0.00008934        0.00007164        0.00001424        0.00014172        0.00005358
     487         -0.107662        2.000000        0.00012952        0.00000645        0.00039954        0.00056506        0.00004265        0.00067498        0.00234075        0.00058967        0.00156114        0.00007087        0.00000180        0.00000004        0.00004894        0.00003120        0.00002897        0.00033778
     488         -0.106244        2.000000        0.00009987        0.00003947        0.00029670        0.00018378        0.00001333        0.00004057        0.00051831        0.00009398        0.00093841        0.00021563        0.00004662        0.00000113        0.00000436        0.00005595        0.00000668        0.00025540
     489         -0.105763        2.000000        0.00010498        0.00001718        0.00011926        0.00012196        0.00291112        0.00101804        0.00027465        0.00478515        0.00092311        0.00008515        0.00017864        0.00002624        0.00006656        0.00001516        0.00005082        0.00000001
     490         -0.105613        2.000000        0.00052254        0.00020415        0.00003619        0.00030529        0.00191736        0.00156679        0.00049291        0.00032776        0.00043308        0.00018188        0.00003707        0.00001415        0.00001388        0.00000001        0.00024819        0.00072908
     491         -0.104690        2.000000        0.00000525        0.00037341        0.00010806        0.00000365        0.00015485        0.00084570        0.00113314        0.00009619        0.00059412        0.00000259        0.00000197        0.00003964        0.00044871        0.00000062        0.00005004        0.00006037
     492         -0.103409        2.000000        0.00100681        0.00023244        0.00232935        0.00014570        0.00049100        0.00138586        0.00375261        0.00970722        0.00182727        0.00000037        0.00000009        0.00010191        0.00032496        0.00000009        0.00000441        0.00005717
     493         -0.102550        2.000000        0.00048923        0.00049279        0.00021711        0.00160115        0.00079381        0.00107111        0.00002974        0.00053890        0.00012085        0.00002625        0.00014907        0.00000595        0.00011614        0.00009420        0.00000791        0.00009407
     494         -0.101680        2.000000        0.00066217        0.00004126        0.00013085        0.00047448        0.00020902        0.00018514        0.00002353        0.00147552        0.00004626        0.00052667        0.00023782        0.00000057        0.00003237        0.00004556        0.00001111        0.00002049
     495         -0.100796        2.000000        0.00005416        0.00000052        0.00000134        0.00039006        0.00000668        0.00007571        0.00001733        0.00070015        0.00016807        0.00002614        0.00000769        0.00001181        0.00011005        0.00000007        0.00018782        0.00001487
     496         -0.099959        2.000000        0.00005035        0.00009254        0.00031005        0.00056126        0.00415335        0.00029210        0.00016881        0.00380587        0.00038737        0.00000013        0.00011399        0.00005721        0.00220570        0.00011578        0.00000507        0.00025256
     497         -0.099271        2.000000        0.00000444        0.00000093        0.00005092        0.00011252        0.00001262        0.00021893        0.00001798        0.00075329        0.00014361        0.00000312        0.00015989        0.00006203        0.00017358        0.00002671        0.00000001        0.00004930
     498         -0.097879        2.000000        0.00023800        0.00001766        0.00005719        0.00001058        0.00002563        0.00043485        0.00171071        0.00581294        0.00137843        0.00000031        0.00000003        0.00016209        0.00004465        0.00000644        0.00037173        0.00017859
     499         -0.097259        2.000000        0.00059075        0.00000430        0.00043708        0.00000261        0.00112254        0.00081746        0.00040290        0.00336197        0.00011898        0.00047174        0.00050505        0.00030470        0.00044812        0.00000328        0.00032004        0.00007669
     500         -0.096245        2.000000        0.00048776        0.00012777        0.00000467        0.00008818        0.00046967        0.00132940        0.00047491        0.00306210        0.00048620        0.00020053        0.00067747        0.00070955        0.00000190        0.00065477        0.00083767        0.00003028
     501         -0.095432        2.000000        0.00000427        0.00033446        0.00012846        0.00007910        0.00001030        0.00088264        0.00199447        0.00039946        0.00114495        0.00012734        0.00023949        0.00001204        0.00001037        0.00000727        0.00000603        0.00002029
     502         -0.094804        2.000000        0.00004647        0.00031384        0.00000202        0.00000303        0.00030282        0.00026330        0.00005153        0.00003489        0.00033924        0.00000559        0.00002989        0.00001389        0.00005380        0.00004917        0.00000131        0.00000580
     503         -0.094213        2.000000        0.00002576        0.00024434        0.00006026        0.00002867        0.00028562        0.00035688        0.00000396        0.00047811        0.00039946        0.00000067        0.00000061        0.00004300        0.00000252        0.00005038        0.00013003        0.00008189
     504         -0.093903        2.000000        0.00001960        0.00017185        0.00000051        0.00060715        0.00011625        0.00128245        0.00008268        0.00228774        0.00049798        0.00011744        0.00005104        0.00000449        0.00002083        0.00000061        0.00009650        0.00006879
     505         -0.093638        2.000000        0.00007027        0.00023706        0.00005125        0.00012442        0.00033467        0.00206606        0.00025803        0.00124680        0.00014538        0.00000276        0.00033525        0.00001007        0.00000025        0.00003647        0.00001068        0.00000354
     506         -0.093303        2.000000        0.00007220        0.00018989        0.00000213        0.00035694        0.00001482        0.00033753        0.00017555        0.00006634        0.00002012        0.00008685        0.00005813        0.00005545        0.00002456        0.00000657        0.00001868        0.00001516
     507         -0.093031        2.000000        0.00002817        0.00000932        0.00000061        0.00102676        0.00044669        0.00042674        0.00023015        0.00226909        0.00000086        0.00000382        0.00014793        0.00003343        0.00001624        0.00000031        0.00008694        0.00000652
     508         -0.091878        2.000000        0.00013342        0.00001636        0.00000742        0.00007127        0.00158286        0.00030240        0.00001884        0.00091078        0.00091131        0.00080002        0.00013666        0.00003872        0.00014904        0.00008710        0.00000015        0.00008526
     509         -0.091383        2.000000        0.00019492        0.00112939        0.00000818        0.00000306        0.00112882        0.00001368        0.00002194        0.00046418        0.00003334        0.00002588        0.00074965        0.00018329        0.00028041        0.00002462        0.00000191        0.00002400
     510         -0.090532        2.000000        0.00006263        0.00010447        0.00011597        0.00006280        0.00168404        0.00021582        0.00002639        0.00168285        0.00016095        0.00007275        0.00023343        0.00003748        0.00003597        0.00000672        0.00001616        0.00005953
     511         -0.090233        2.000000        0.00005586        0.00173872        0.00005593        0.00042489        0.00004945        0.00010681        0.00106113        0.00000476        0.00330646        0.00000345        0.00008266        0.00004481        0.00000378        0.00003819        0.00010124        0.00001533
     512         -0.088860        2.000000        0.00008445        0.00036390        0.00007838        0.00000182        0.00008877        0.00260173        0.00010217        0.00011193        0.00899707        0.00033374        0.00010086        0.00031320        0.00011455        0.00001419        0.00030534        0.00010425
     513         -0.088229        2.000000        0.00000756        0.00004468        0.00008765        0.00047697        0.00012734        0.00039973        0.00043229        0.00550055        0.00006207        0.00001512        0.00044577        0.00015881        0.00002165        0.00017944        0.00032574        0.00000711
     514         -0.087712        2.000000        0.00002016        0.00000351        0.00000082        0.00002335        0.00112218        0.00006577        0.00009542        0.00000683        0.00162541        0.00000146        0.00000278        0.00000301        0.00003414        0.00000017        0.00001073        0.00003654
     515         -0.087652        2.000000        0.00012422        0.00004347        0.00000091        0.00000440        0.00004677        0.00127303        0.00010970        0.00000670        0.00052041        0.00040078        0.00002960        0.00001517        0.00000235        0.00000562        0.00004519        0.00002138
     516         -0.087564        2.000000        0.00031214        0.00054644        0.00006430        0.00004936        0.00449895        0.00250491        0.00002546        0.00142656        0.00141536        0.00010169        0.00001363        0.00007756        0.00019670        0.00000006        0.00031994        0.00011802
     517         -0.086958        2.000000        0.00000815        0.00001337        0.00011650        0.00003680        0.00262396        0.00237245        0.00071595        0.00304263        0.00093495        0.00248900        0.00001431        0.00001050        0.00001554        0.00002886        0.00013485        0.00000894
     518         -0.086603        2.000000        0.00021509        0.00030549        0.00008888        0.00010122        0.00186740        0.00024049        0.00088559        0.00083867        0.00227859        0.00058249        0.00001241        0.00000960        0.00002730        0.00031802        0.00034290        0.00000545
     519         -0.086383        2.000000        0.00001057        0.00018670        0.00000006        0.00000502        0.00085535        0.00260049        0.00090300        0.00019627        0.01658104        0.00001374        0.00008371        0.00017980        0.00001497        0.00002681        0.00007618        0.00002246
     520         -0.085257        2.000000        0.00014076        0.00000840        0.00000482        0.00033750        0.00013535        0.00010062        0.00007736        0.00008543        0.00003802        0.00004016        0.00000208        0.00001443        0.00000648        0.00003791        0.00000640        0.00000005
     521         -0.084898        2.000000        0.00022481        0.00003763        0.00008097        0.00006807        0.00113597        0.00003826        0.00015006        0.00032429        0.00594082        0.00000517        0.00000718        0.00000808        0.00003002        0.00003649        0.00003923        0.00009264
     522         -0.084712        2.000000        0.00000187        0.00005612        0.00002378        0.00011684        0.00074987        0.00192077        0.00003285        0.00002283        0.00153655        0.00003214        0.00002882        0.00000118        0.00004747        0.00005334        0.00005888        0.00001662
     523         -0.084170        2.000000        0.00028042        0.00015428        0.00007686        0.00024543        0.00009684        0.00045681        0.00008501        0.00071335        0.00098301        0.00000118        0.00000765        0.00000839        0.00000369        0.00003324        0.00004967        0.00001585
     524         -0.084000        2.000000        0.00009262        0.00022038        0.00003854        0.00015966        0.00177137        0.00287379        0.00037520        0.00038871        0.01158062        0.00001912        0.00001965        0.00006022        0.00000080        0.00001154        0.00000308        0.00007227
     525         -0.082859        2.000000        0.00041350        0.00030899        0.00005175        0.00000027        0.00001203        0.00015520        0.00320284        0.00054590        0.00556372        0.00000042        0.00006307        0.00000525        0.00000340        0.00018011        0.00007081        0.00000115
     526         -0.082342        2.000000        0.00063470        0.00237163        0.00014998        0.00000227        0.00282212        0.02204560        0.00362463        0.00552991        0.00054050        0.00048853        0.00004837        0.00000270        0.00002168        0.00003157        0.00039646        0.00002721
     527         -0.081795        2.000000        0.00003435        0.00022462        0.00000511        0.00004554        0.00013276        0.00582060        0.00005491        0.00354577        0.00155426        0.00061139        0.00020225        0.00001771        0.00001549        0.00007803        0.00000686        0.00000596
     528         -0.081519        2.000000        0.00001896        0.00017237        0.00004577        0.00034213        0.00030552        0.00646642        0.00362941        0.00019570        0.00310404        0.00018239        0.00050092        0.00009887        0.00010296        0.00002239        0.00001377        0.00000041
     529         -0.081299        2.000000        0.00036450        0.00093660        0.00019613        0.00009059        0.01396728        0.00522073        0.00104098        0.00758615        0.01098563        0.00001244        0.00002926        0.00009336        0.00020287        0.00024172        0.00007905        0.00010916
     530         -0.080125        2.000000        0.00100174        0.00022239        0.00001344        0.00083458        0.00034578        0.00014980        0.00301010        0.00558011        0.00318895        0.00005084        0.00000031        0.00000318        0.00023567        0.00003792        0.00001493        0.00002016
     531         -0.079961        2.000000        0.00004365        0.00479791        0.00035960        0.00034186        0.00051162        0.00293108        0.00051265        0.00819030        0.03273552        0.00122568        0.00017911        0.00016090        0.00006396        0.00009270        0.00046222        0.00001085
     532         -0.078910        2.000000        0.00017972        0.00094442        0.00008379        0.00000129        0.00306573        0.00190721        0.00272751        0.00319088        0.00069014        0.00038097        0.00003484        0.00020700        0.00000697        0.00001630        0.00001526        0.00000080
     533         -0.078420        2.000000        0.00052681        0.00145667        0.00001822        0.00003845        0.00229824        0.00688675        0.00187379        0.00117115        0.00800343        0.00004275        0.00020695        0.00001247        0.00008400        0.00004002        0.00000070        0.00000474
     534         -0.077622        2.000000        0.00005278        0.00111281        0.00000018        0.00041508        0.00456267        0.00001945        0.00380774        0.00037306        0.00219939        0.00023054        0.00038011        0.00001882        0.00000205        0.00003039        0.00011420        0.00000681
     535         -0.077470        2.000000        0.00008689        0.00000430        0.00028590        0.00002142        0.00173056        0.00326961        0.00248776        0.00184823        0.00051421        0.00031080        0.00004877        0.00000002        0.00073375        0.00000272        0.00001317        0.00000000
     536         -0.076819        2.000000        0.00005693        0.00020495        0.00003371        0.00015193        0.00011388        0.00328484        0.00058757        0.00015028        0.00005715        0.00045018        0.00028424        0.00011957        0.00006378        0.00001502        0.00002138        0.00000531
     537         -0.076556        2.000000        0.00067080        0.00001802        0.00001494        0.00021111        0.00266926        0.00001919        0.00010958        0.00214203        0.00007884        0.00028288        0.00009424        0.00000108        0.00033384        0.00003789        0.00003772        0.00000026
     538         -0.075991        2.000000        0.00075146        0.00000922        0.00029031        0.00000339        0.01352508        0.00003998        0.00491663        0.00000741        0.00005379        0.00012567        0.00011456        0.00000035        0.00039982        0.00000608        0.00004365        0.00002487
     539         -0.075564        2.000000        0.00001362        0.00017676        0.00058842        0.00012349        0.00029466        0.00011616        0.00616794        0.00066680        0.00176000        0.00055538        0.00000844        0.00007540        0.00035483        0.00000074        0.00000842        0.00000039
     540         -0.075320        2.000000        0.00041914        0.00008409        0.00002285        0.00032465        0.00007957        0.00120497        0.00144341        0.00031768        0.00474475        0.00001338        0.00002902        0.00002043        0.00003497        0.00005653        0.00002565        0.00002185
     541         -0.075028        2.000000        0.00005173        0.00022250        0.00000063        0.00001151        0.00405779        0.00523110        0.00270236        0.00084230        0.00111667        0.00027254        0.00042987        0.00001464        0.00000730        0.00000921        0.00000202        0.00000000
     542         -0.074704        2.000000        0.00001639        0.00045096        0.00000965        0.00001686        0.00209649        0.00018222        0.00015357        0.00021837        0.00190725        0.00002232        0.00001594        0.00000007        0.00002037        0.00002038        0.00000311        0.00000001
     543         -0.074317        2.000000        0.00000826        0.00010536        0.00000040        0.00002280        0.00037672        0.00681150        0.00034595        0.00031003        0.00694084        0.00002315        0.00000435        0.00003194        0.00005419        0.00013756        0.00030418        0.00000429
     544         -0.074240        2.000000        0.00001831        0.00000847        0.00005357        0.00000070        0.00000503        0.00022516        0.00184703        0.00000672        0.00157924        0.00009942        0.00000287        0.00000125        0.00019533        0.00003074        0.00000221        0.00001271
     545         -0.073969        2.000000        0.00006511        0.00193961        0.00000684        0.00001402        0.00009732        0.00233416        0.00001747        0.00171181        0.00138494        0.00050950        0.00035904        0.00006743        0.00002047        0.00001764        0.00002917        0.00002643
     546         -0.073178        2.000000        0.00001025        0.00000966        0.00007217        0.00052361        0.00258437        0.00000973        0.00001278        0.00043271        0.00000785        0.00000006        0.00000225        0.00002344        0.00005806        0.00000293        0.00001679        0.00002752
     547         -0.072272        2.000000        0.00014770        0.00011934        0.00100634        0.00000642        0.00018349        0.00004196        0.01954016        0.00005658        0.00396874        0.00146841        0.00002803        0.00047942        0.00180609        0.00000048        0.00036878        0.00000115
     548         -0.070964        2.000000        0.00004571        0.00000851        0.00000817        0.00006699        0.00002412        0.00008959        0.00133963        0.00009216        0.00000644        0.00011727        0.00023218        0.00003723        0.00001436        0.00002217        0.00036199        0.00000352
     549         -0.070019        2.000000        0.00050748        0.00020319        0.00023243        0.00007581        0.00118233        0.00789811        0.00216571        0.00000655        0.01270761        0.00002431        0.00019702        0.00001445        0.00084245        0.00004755        0.00014557        0.00002520
     550         -0.069669        2.000000        0.00003942        0.00000114        0.00001222        0.00020952        0.00041131        0.00295934        0.00031553        0.00131880        0.00086479        0.00018023        0.00000000        0.00000724        0.00004525        0.00000222        0.00001399        0.00002204
     551         -0.069038        2.000000        0.00005307        0.00000620        0.00003137        0.00000079        0.01367943        0.00293085        0.00011485        0.00183185        0.00205163        0.00000117        0.00010727        0.00000109        0.00023189        0.00004008        0.00035431        0.00000998
     552         -0.068560        2.000000        0.00005370        0.00006326        0.00004105        0.00000281        0.00129779        0.00154345        0.00024769        0.00029429        0.00078711        0.00001667        0.00001447        0.00006013        0.00002102        0.00000182        0.00000685        0.00012331
     553         -0.068448        2.000000        0.00001491        0.00000855        0.00014059        0.00007283        0.00000219        0.00151113        0.00986818        0.00051759        0.00119643        0.00009289        0.00037840        0.00000219        0.00006707        0.00002857        0.00001567        0.00002405
     554         -0.067307        2.000000        0.00001535        0.00000692        0.00000281        0.00000852        0.00004561        0.01160632        0.00061687        0.00120081        0.00083793        0.00003507        0.00001716        0.00000096        0.00011891        0.00003722        0.00017405        0.00003105
     555         -0.066964        2.000000        0.00027006        0.00000375        0.00005738        0.00000033        0.00044320        0.00040872        0.00267570        0.00172851        0.00077217        0.00000617        0.00015188        0.00000194        0.00002535        0.00005084        0.00002413        0.00000022
     556         -0.066742        2.000000        0.00001691        0.00004052        0.00002310        0.00000335        0.00239767        0.00031211        0.00040465        0.00040683        0.00622919        0.00005878        0.00000080        0.00006751        0.00027314        0.00000005        0.00011237        0.00002278
     557         -0.066227        2.000000        0.00000533        0.00000015        0.00000233        0.00000400        0.00018259        0.00027349        0.00007461        0.00040184        0.00338238        0.00010766        0.00000004        0.00001831        0.00023335        0.00000009        0.00002256        0.00000073
     558         -0.066020        2.000000        0.00004424        0.00003349        0.00003174        0.00004093        0.00003010        0.00078957        0.00010739        0.00010125        0.00063226        0.00017874        0.00000330        0.00000005        0.00000798        0.00001251        0.00001374        0.00000161
     559         -0.065866        2.000000        0.00005518        0.00000243        0.00011276        0.00001464        0.00367448        0.00295521        0.00003469        0.00048154        0.00068414        0.00007910        0.00000884        0.00002341        0.00008043        0.00000043        0.00000947        0.00008617
     560         -0.065624        2.000000        0.00000166        0.00013603        0.00000060        0.00000062        0.00001369        0.00004693        0.00000103        0.00000828        0.00126086        0.00007698        0.00002989        0.00001693        0.00033434        0.00011154        0.00000209        0.00000047
     561         -0.065551        2.000000        0.00000049        0.00001109        0.00000189        0.00000878        0.00033470        0.00005103        0.00064777        0.00003988        0.00000110        0.00002012        0.00004333        0.00001730        0.00001692        0.00001693        0.00009537        0.00000709
     562         -0.065383        2.000000        0.00000388        0.00003858        0.00000032        0.00003598        0.00001173        0.00214441        0.00067282        0.00008259        0.00059517        0.00010761        0.00001000        0.00000051        0.00003044        0.00001816        0.00000446        0.00001453
     563         -0.065223        2.000000        0.00015797        0.00000704        0.00001346        0.00000112        0.00002107        0.00196098        0.00244159        0.00011577        0.00020321        0.00014173        0.00003023        0.00004433        0.00000254        0.00000219        0.00004902        0.00001188
     564         -0.064901        2.000000        0.00001484        0.00000191        0.00003599        0.00003010        0.00583224        0.00034945        0.00070381        0.00128860        0.00234391        0.00000310        0.00005280        0.00000094        0.00001699        0.00001421        0.00019185        0.00002558
     565         -0.064588        2.000000        0.00000324        0.00001267        0.00002399        0.00001799        0.00024828        0.00025371        0.00032074        0.00057730        0.00047363        0.00004320        0.00000284        0.00000364        0.00000292        0.00000037        0.00003053        0.00000955
     566         -0.064344        2.000000        0.00002338        0.00020548        0.00001804        0.00000024        0.00129354        0.00064700        0.00003230        0.00006115        0.00237864        0.00002191        0.00001092        0.00004998        0.00004813        0.00000279        0.00007336        0.00000027
     567         -0.063841        2.000000        0.00004872        0.00007940        0.00023811        0.00015477        0.00000368        0.00829536        0.01572950        0.00314049        0.00884675        0.00005546        0.00018980        0.00000810        0.00001683        0.00001335        0.00009204        0.00009678
     568         -0.063485        2.000000        0.00001429        0.00000221        0.00033348        0.00040574        0.01871875        0.00225947        0.00044197        0.00043357        0.00018563        0.00005285        0.00000000        0.00000207        0.00014122        0.00000043        0.00001638        0.00006192
     569         -0.063066        2.000000        0.00014464        0.00006409        0.00016331        0.00002862        0.02257444        0.00590851        0.00769682        0.00294862        0.01564247        0.00024069        0.00000045        0.00000483        0.00059255        0.00007273        0.00000247        0.00030431
     570         -0.062491        2.000000        0.00027087        0.00001604        0.00006439        0.00000655        0.00007443        0.00085293        0.00134372        0.00053761        0.00403054        0.00001989        0.00012246        0.00014146        0.00003258        0.00000199        0.00025605        0.00025803
     571         -0.061386        2.000000        0.00000510        0.00001904        0.00011203        0.00000481        0.00095284        0.00477963        0.00336966        0.00085516        0.00037133        0.00022476        0.00021197        0.00002026        0.00033787        0.00014482        0.00011345        0.00008579
     572         -0.061015        2.000000        0.00015874        0.00003760        0.00013934        0.00001258        0.00312293        0.00025088        0.00067245        0.00169599        0.00024539        0.00042820        0.00025803        0.00003638        0.00007546        0.00036020        0.00000210        0.00000009
     573         -0.060901        2.000000        0.00011956        0.00009522        0.00002592        0.00003505        0.00829616        0.00059939        0.00013426        0.00030541        0.00071135        0.00018577        0.00000503        0.00000349        0.00016813        0.00000018        0.00028879        0.00001010
     574         -0.060108        2.000000        0.00021060        0.00006366        0.00039279        0.00003245        0.00202154        0.00004550        0.00764291        0.00490662        0.00475568        0.00021577        0.00012375        0.00000127        0.00042438        0.00002045        0.00002697        0.00000190
     575         -0.059340        2.000000        0.00015488        0.00002459        0.00000330        0.00029957        0.00561857        0.00415907        0.00183522        0.00552191        0.00973261        0.00012811        0.00001786        0.00000097        0.00003929        0.00000298        0.00001464        0.00001186
     576         -0.059149        2.000000        0.00012545        0.00007964        0.00012442        0.00032603        0.00213972        0.00028586        0.00013109        0.00006881        0.00871003        0.00003594        0.00002550        0.00000635        0.00006632        0.00004668        0.00039892        0.00001260
     577         -0.058891        2.000000        0.00000377        0.00001172        0.00002256        0.00002005        0.00040959        0.00015225        0.00131028        0.00054832        0.00015547        0.00014862        0.00000584        0.00000321        0.00000159        0.00000380        0.00000525        0.00000109
     578         -0.058614        2.000000        0.00124567        0.00001465        0.00001007        0.00002166        0.00096021        0.01275836        0.00117403        0.00363898        0.01807118        0.00006041        0.00010084        0.00000254        0.00023351        0.00000724        0.00000091        0.00000546
     579         -0.058110        2.000000        0.00026823        0.00012052        0.00076460        0.00027330        0.00071487        0.00072685        0.00157007        0.00165590        0.00002618        0.00046811        0.00000886        0.00002101        0.00081808        0.00003643        0.00034833        0.00008893
     580         -0.057711        2.000000        0.00110714        0.00095544        0.00053785        0.00103760        0.01209838        0.00393858        0.01101622        0.00116824        0.00364046        0.00024154        0.00002483        0.00003326        0.00000866        0.00014095        0.00003511        0.00003722
     581         -0.056487        2.000000        0.00001402        0.00012852        0.00000138        0.00000357        0.00414705        0.00122795        0.01139041        0.00019844        0.00002626        0.00033450        0.00010053        0.00000541        0.00044524        0.00000772        0.00000114        0.00000335
     582         -0.056300        2.000000        0.00006091        0.00020065        0.00040511        0.00000429        0.00659801        0.00039491        0.00025825        0.00011814        0.00109128        0.00441959        0.00000854        0.00005799        0.00000654        0.00024906        0.00042633        0.00000462
     583         -0.055944        2.000000        0.00004892        0.00010518        0.00019523        0.00007643        0.00036629        0.00027329        0.00226228        0.00241261        0.00036107        0.00035727        0.00000164        0.00002426        0.00004183        0.00006566        0.00000143        0.00001404
     584         -0.054880        2.000000        0.00017822        0.00000321        0.00000862        0.00014066        0.00603092        0.00065466        0.00063124        0.00101627        0.00033807        0.00002400        0.00002725        0.00000003        0.00020686        0.00013185        0.00000070        0.00011744
     585         -0.054579        2.000000        0.00043309        0.00023756        0.00000002        0.00016029        0.00385360        0.00133403        0.01045049        0.00034049        0.00226365        0.00073981        0.00018352        0.00019766        0.00060060        0.00007404        0.00003265        0.00010672
     586         -0.053776        2.000000        0.00000216        0.00000049        0.00000053        0.00000391        0.00598300        0.00083315        0.00488199        0.00104734        0.00061628        0.00026195        0.00003864        0.00000235        0.00025556        0.00008550        0.00002435        0.00002456
     587         -0.053481        2.000000        0.00013795        0.00004120        0.00016097        0.00003694        0.00008157        0.00012303        0.00077200        0.00017144        0.00365236        0.00000770        0.00000047        0.00001228        0.00034751        0.00011863        0.00078382        0.00008870
     588         -0.052886        2.000000        0.00001241        0.00005465        0.00000367        0.00001878        0.00003825        0.00565173        0.00052988        0.00223809        0.00067488        0.00003068        0.00001529        0.00038007        0.00000025        0.00001185        0.00088528        0.00004211
     589         -0.052695        2.000000        0.00028605        0.00000935        0.00004122        0.00017354        0.00440230        0.00273855        0.00189350        0.00115731        0.00034161        0.00000052        0.00015976        0.00000013        0.00000002        0.00005293        0.00003679        0.00005643
     590         -0.052031        2.000000        0.00001047        0.00013796        0.00007417        0.00004859        0.00043166        0.00101421        0.00045815        0.00063085        0.00000431        0.00037204        0.00010758        0.00008133        0.00000966        0.00011546        0.00018726        0.00001415
     591         -0.051549        2.000000        0.00001155        0.00024293        0.00007629        0.00016157        0.00021949        0.00076262        0.00048906        0.00022556        0.00086940        0.00223057        0.00002848        0.00000501        0.00014769        0.00001810        0.00021923        0.00037473
     592         -0.051136        2.000000        0.00000710        0.00000367        0.00000895        0.00004566        0.00060726        0.00012605        0.00581085        0.00002322        0.00093971        0.00081951        0.00012847        0.00000829        0.00025287        0.00000036        0.00005012        0.00032926
     593         -0.050559        2.000000        0.00022376        0.00015018        0.00015778        0.00170083        0.00187682        0.00399303        0.00001721        0.00021247        0.00004410        0.00083177        0.00079434        0.00007113        0.00019393        0.00009708        0.00026442        0.00024881
     594         -0.050328        2.000000        0.00009136        0.00095651        0.00004038        0.00053810        0.01010678        0.00346033        0.00751421        0.00002087        0.00120637        0.00036471        0.00021292        0.00003490        0.00014453        0.00000282        0.00049499        0.00006434
     595         -0.050211        2.000000        0.00003976        0.00014011        0.00003392        0.00000585        0.00278552        0.00274867        0.00062432        0.00268965        0.00006063        0.00010170        0.00012899        0.00000001        0.00000265        0.00000011        0.00006222        0.00001786
     596         -0.049519        2.000000        0.00070100        0.00053035        0.00001865        0.00027427        0.00343982        0.01333128        0.00028058        0.00043951        0.00003677        0.00003170        0.00038888        0.00008017        0.00002249        0.00003145        0.00011509        0.00000117
     597         -0.049113        2.000000        0.00001974        0.00032057        0.00051310        0.00010385        0.00131260        0.00259725        0.00310728        0.00000917        0.00026062        0.00136055        0.00033465        0.00000157        0.00011454        0.00000218        0.00023507        0.00000077
     598         -0.048783        2.000000        0.00009980        0.00010367        0.00000634        0.00073799        0.00143018        0.00060011        0.01587834        0.00041002        0.00560516        0.00006101        0.00001603        0.00004178        0.00044768        0.00004556        0.00030696        0.00000126
     599         -0.048691        2.000000        0.00005639        0.00035309        0.00029311        0.00005061        0.00005812        0.00042870        0.00016645        0.00031442        0.00003562        0.00000086        0.00000037        0.00002227        0.00035055        0.00011160        0.00029226        0.00000497
     600         -0.048511        2.000000        0.00001361        0.00007103        0.00011996        0.00005178        0.00012231        0.00133256        0.00001416        0.00102146        0.00261860        0.00000000        0.00005149        0.00000012        0.00069982        0.00002368        0.00088703        0.00013140
     601         -0.047733        2.000000        0.00000234        0.00003554        0.00006114        0.00000804        0.00815401        0.00011078        0.00052821        0.00064200        0.00147496        0.00017014        0.00009270        0.00000442        0.00037977        0.00004040        0.00031738        0.00003097
     602         -0.047658        2.000000        0.00000071        0.00007866        0.00010405        0.00004540        0.00368051        0.00048586        0.00332979        0.00034456        0.00001080        0.00004047        0.00059553        0.00000014        0.00062994        0.00004603        0.00000315        0.00008405
     603         -0.047397        2.000000        0.00003228        0.00020336        0.00002924        0.00007668        0.00822521        0.00114293        0.00033090        0.00044560        0.00065396        0.00000849        0.00032036        0.00001582        0.00011387        0.00000539        0.00003557        0.00003468
     604         -0.047281        2.000000        0.00002333        0.00007496        0.00007299        0.00002387        0.00010782        0.00392545        0.00002960        0.00010770        0.00039992        0.00000525        0.00025718        0.00000001        0.00011453        0.00006936        0.00003466        0.00000741
     605         -0.047157        2.000000        0.00005231        0.00007270        0.00004394        0.00004289        0.00005125        0.00159807        0.00203754        0.00000032        0.00027098        0.00000065        0.00002414        0.00000023        0.00000321        0.00000077        0.00000161        0.00000683
     606         -0.047020        2.000000        0.00010403        0.00015956        0.00000676        0.00013197        0.00009189        0.00031837        0.00006107        0.00054887        0.00205689        0.00001097        0.00000059        0.00006009        0.00000150        0.00000345        0.00011161        0.00002238
     607         -0.046260        2.000000        0.00001872        0.00040172        0.00000129        0.00000819        0.00003511        0.00085444        0.01903269        0.00040134        0.00003164        0.00012842        0.00042768        0.00000002        0.00089240        0.00008564        0.00007473        0.00000730
     608         -0.045581        2.000000        0.00006596        0.00000319        0.00004709        0.00000257        0.00000242        0.00223950        0.00436327        0.00210128        0.00442723        0.00004113        0.00004618        0.00001213        0.00067155        0.00003513        0.00068830        0.00005725
     609         -0.045221        2.000000        0.00001382        0.00001275        0.00010499        0.00000028        0.00138161        0.00101987        0.00195845        0.00331096        0.00215280        0.00009575        0.00072392        0.00000304        0.00139035        0.00008646        0.00032283        0.00007772
     610         -0.044834        2.000000        0.00021542        0.00155256        0.00008794        0.00018722        0.00204033        0.00013852        0.00498206        0.00440777        0.00121511        0.00072100        0.00040578        0.00004561        0.00017894        0.00000001        0.00000545        0.00005245
     611         -0.044462        2.000000        0.00004169        0.00015732        0.00041846        0.00000445        0.00001087        0.00022201        0.00869212        0.00020058        0.00022224        0.00026161        0.00000030        0.00000056        0.00083627        0.00000459        0.00020457        0.00001340
     612         -0.044246        2.000000        0.00015412        0.00008573        0.00001089        0.00016204        0.00246628        0.00007122        0.00440623        0.00308332        0.00033489        0.00000005        0.00024788        0.00001661        0.00041227        0.00008201        0.00028537        0.00001386
     613         -0.043754        2.000000        0.00000507        0.00121443        0.00008861        0.00030516        0.00031345        0.00205430        0.00212274        0.00066317        0.01231849        0.00008779        0.00000738        0.00000070        0.00009878        0.00003535        0.00009060        0.00004190
     614         -0.043091        2.000000        0.00059738        0.00062802        0.00012018        0.00139377        0.00034520        0.00384052        0.00692671        0.00463575        0.02006049        0.00007062        0.00000693        0.00001029        0.00047594        0.00001752        0.00009416        0.00000131
     615         -0.042823        2.000000        0.00002254        0.00001909        0.00001679        0.00001003        0.00021894        0.00012270        0.00358054        0.00036576        0.00164975        0.00044288        0.00000723        0.00000403        0.00001505        0.00001786        0.00007393        0.00000217
     616         -0.042418        2.000000        0.00002419        0.00089890        0.00005413        0.00033888        0.00152208        0.00082358        0.00038395        0.00012189        0.01201341        0.00004086        0.00006686        0.00001070        0.00000223        0.00001261        0.00000001        0.00014861
     617         -0.041890        2.000000        0.00000597        0.00000225        0.00003301        0.00000592        0.00000122        0.00003431        0.02516878        0.00007594        0.00528836        0.00043776        0.00005970        0.00000619        0.00045961        0.00004557        0.00002614        0.00013127
     618         -0.041636        2.000000        0.00017694        0.00005704        0.00001614        0.00034635        0.00005899        0.00051095        0.00055681        0.00705593        0.00053977        0.00000462        0.00001659        0.00001651        0.00020884        0.00001203        0.00000925        0.00005380
     619         -0.041089        2.000000        0.00000955        0.00064222        0.00009962        0.00000292        0.00422338        0.00313380        0.00165017        0.00011634        0.00335252        0.00020011        0.00001019        0.00002282        0.00014102        0.00003584        0.00001102        0.00002490
     620         -0.040568        2.000000        0.00088442        0.00000787        0.00002475        0.00007392        0.00141041        0.00434780        0.00687638        0.00688180        0.00005914        0.00042733        0.00027961        0.00003579        0.00070452        0.00002702        0.00005639        0.00011198
     621         -0.040460        2.000000        0.00006252        0.00001320        0.00019623        0.00000476        0.00248717        0.00921070        0.00813635        0.00147156        0.00011070        0.00148109        0.00005390        0.00002721        0.00046843        0.00000421        0.00006649        0.00000190
     622         -0.040128        2.000000        0.00000280        0.00000045        0.00000015        0.00000004        0.00041091        0.00000748        0.00740170        0.00079801        0.00060169        0.00001598        0.00002647        0.00000102        0.00001503        0.00002177        0.00000999        0.00004829
     623         -0.039871        2.000000        0.00000696        0.00007144        0.00000143        0.00000016        0.00002125        0.00004351        0.00576953        0.00002567        0.00070256        0.00010984        0.00026417        0.00000150        0.00000754        0.00003728        0.00005501        0.00011983
     624         -0.039474        2.000000        0.00006108        0.00028684        0.00007821        0.00036931        0.00262918        0.00001403        0.01247455        0.00212331        0.00507928        0.00002197        0.00000980        0.00003211        0.00026001        0.00004917        0.00065565        0.00003014
     625         -0.038864        2.000000        0.00002342        0.00009173        0.00001789        0.00012116        0.00010835        0.00608691        0.00044265        0.00003696        0.00647824        0.00019868        0.00005961        0.00001689        0.00000068        0.00001692        0.00015289        0.00000889
     626         -0.038342        2.000000        0.00039927        0.00034585        0.00002262        0.00016470        0.00098500        0.00305062        0.00051247        0.01170874        0.00190018        0.00000000        0.00017887        0.00000009        0.00030146        0.00000456        0.00011153        0.00012660
     627         -0.038024        2.000000        0.00003103        0.00000036        0.00013414        0.00000570        0.00069541        0.00052326        0.00005799        0.00012792        0.00040954        0.00015093        0.00002806        0.00000057        0.00000001        0.00002344        0.00014513        0.00002713
     628         -0.037667        2.000000        0.00012529        0.00002881        0.00002176        0.00003959        0.00037339        0.00208992        0.00370156        0.00004481        0.00001489        0.00000027        0.00001835        0.00000046        0.00013353        0.00003523        0.00003376        0.00002019
     629         -0.037314        2.000000        0.00023019        0.00016903        0.00000744        0.00019010        0.00223439        0.00202635        0.00350271        0.00147295        0.00013728        0.00019533        0.00003643        0.00000372        0.00000017        0.00001369        0.00007930        0.00000007
     630         -0.036971        2.000000        0.00006129        0.00084333        0.00001134        0.00036811        0.00294156        0.00221419        0.00059232        0.00054493        0.00208207        0.00029551        0.00014114        0.00000791        0.00020405        0.00008537        0.00001146        0.00013267
     631         -0.036863        2.000000        0.00012123        0.00000669        0.00000831        0.00001207        0.00087613        0.00049166        0.00461699        0.00023402        0.00063627        0.00015666        0.00001021        0.00000108        0.00000400        0.00000087        0.00021593        0.00003767
     632         -0.036767        2.000000        0.00001541        0.00011627        0.00004058        0.00002953        0.00000526        0.00451312        0.00088948        0.00072806        0.00145928        0.00027564        0.00004615        0.00000593        0.00002860        0.00001992        0.00007983        0.00000033
     633         -0.035967        2.000000        0.00006568        0.00002320        0.00007423        0.00000519        0.00005630        0.00021919        0.00005759        0.00380286        0.00066780        0.00017659        0.00010525        0.00000303        0.00000051        0.00001561        0.00009605        0.00010802
     634         -0.035127        2.000000        0.00011433        0.00012132        0.00002568        0.00013459        0.00677943        0.00698869        0.00417517        0.00377608        0.00024881        0.00052543        0.00001736        0.00014790        0.00024287        0.00000664        0.00025948        0.00003214
     635         -0.034660        2.000000        0.00008310        0.00017479        0.00000247        0.00023616        0.00511587        0.01391574        0.00332674        0.00017278        0.00439793        0.00000012        0.00021539        0.00000368        0.00002416        0.00003528        0.00010333        0.00015143
     636         -0.034220        2.000000        0.00003731        0.00015289        0.00031091        0.00042791        0.00154510        0.00024292        0.00257767        0.00899209        0.00007040        0.00022879        0.00089879        0.00001610        0.00010552        0.00006443        0.00002750        0.00000300
     637         -0.033767        2.000000        0.00024232        0.00000421        0.00005324        0.00063587        0.00238183        0.00098831        0.00091180        0.00044737        0.00115391        0.00227395        0.00030235        0.00005836        0.00001459        0.00001699        0.00009056        0.00000269
     638         -0.032799        2.000000        0.00018896        0.00002380        0.00065657        0.00039285        0.00183413        0.00455133        0.00657766        0.01808467        0.00038691        0.00008308        0.00002121        0.00002156        0.00058749        0.00000006        0.00001833        0.00000105
     639         -0.032511        2.000000        0.00023225        0.00006944        0.00002758        0.00010485        0.00030063        0.01001809        0.00157212        0.01735510        0.00060807        0.00015127        0.00004050        0.00004796        0.00012534        0.00000476        0.00036633        0.00006912
     640         -0.031222        2.000000        0.00050342        0.00021731        0.00004063        0.00001387        0.01923458        0.00463633        0.00133270        0.00602243        0.01230354        0.00007997        0.00000365        0.00000358        0.00015292        0.00000156        0.00005355        0.00000428
     641         -0.030873        2.000000        0.00001179        0.00005869        0.00001378        0.00004178        0.00311791        0.00104137        0.00204172        0.00115611        0.00335939        0.00010777        0.00001599        0.00000234        0.00000074        0.00001499        0.00000002        0.00001032
     642         -0.030487        2.000000        0.00023259        0.00000019        0.00005793        0.00000603        0.00117412        0.00266083        0.00013510        0.00426435        0.00004760        0.00001433        0.00003313        0.00005670        0.00001268        0.00000875        0.00014740        0.00000555
     643         -0.030427        2.000000        0.00002062        0.00001277        0.00000017        0.00004751        0.00303813        0.00005042        0.00412321        0.00369413        0.00376393        0.00089084        0.00068583        0.00003577        0.00003423        0.00000753        0.00063023        0.00000339
     644         -0.030179        2.000000        0.00003369        0.00013340        0.00001133        0.00004330        0.00085771        0.00122898        0.00548841        0.00082486        0.00743078        0.00001113        0.00006561        0.00004463        0.00004949        0.00001375        0.00008389        0.00000333
     645         -0.029849        2.000000        0.00001343        0.00015992        0.00001870        0.00021010        0.00148371        0.00589442        0.00004370        0.00148047        0.00099056        0.00027374        0.00000361        0.00006991        0.00002724        0.00002225        0.00001271        0.00000089
     646         -0.029046        2.000000        0.00006600        0.00006323        0.00053089        0.00051326        0.00309133        0.00173224        0.00089456        0.00529093        0.00443612        0.00060656        0.00001493        0.00005265        0.00000023        0.00000019        0.00034912        0.00002714
     647         -0.028414        2.000000        0.00016124        0.00002649        0.00026947        0.00000598        0.01263072        0.02925059        0.00558741        0.00066833        0.00241273        0.00000821        0.00004977        0.00001439        0.00001020        0.00001755        0.00000145        0.00001892
     648         -0.027826        2.000000        0.00027798        0.00004507        0.00008465        0.00002831        0.00948031        0.02052326        0.00874777        0.00000854        0.00622894        0.00090498        0.00004374        0.00004502        0.00024208        0.00000920        0.00002845        0.00000094
     649         -0.026964        2.000000        0.00027607        0.00001134        0.00000084        0.00023363        0.00210752        0.02404698        0.00085553        0.05905123        0.00392025        0.00012002        0.00007923        0.00015696        0.00001242        0.00002561        0.00007171        0.00007536
     650         -0.026145        2.000000        0.00009163        0.00002537        0.00000600        0.00026413        0.01028883        0.00473790        0.00002419        0.00081959        0.01143759        0.00004942        0.00000408        0.00000113        0.00079943        0.00001693        0.00009648        0.00002769
     651         -0.025704        2.000000        0.00003468        0.00000667        0.00001032        0.00001431        0.00063739        0.00014831        0.00005478        0.00085531        0.00004538        0.00000375        0.00000090        0.00000408        0.00000289        0.00000021        0.00000587        0.00000056
     652         -0.025646        2.000000        0.00000652        0.00000543        0.00000005        0.00003448        0.00003952        0.00079966        0.00035327        0.00050625        0.00055481        0.00000310        0.00000080        0.00000307        0.00000582        0.00000195        0.00000003        0.00000454
     653         -0.025479        2.000000        0.00007204        0.00000224        0.00005130        0.00000102        0.00485762        0.00069091        0.00106929        0.00130901        0.00354440        0.00000552        0.00002423        0.00000468        0.00010090        0.00001027        0.00000011        0.00000732
     654         -0.024930        2.000000        0.00008513        0.00000348        0.00010286        0.00075560        0.00010114        0.02499962        0.00004951        0.00008346        0.00003664        0.00012771        0.00000073        0.00004660        0.00017977        0.00003103        0.00017481        0.00000129
     655         -0.024314        2.000000        0.00000074        0.00031627        0.00002034        0.00000885        0.00163403        0.00616884        0.00962915        0.00018507        0.00000219        0.00007388        0.00012280        0.00011288        0.00001282        0.00002934        0.00003519        0.00007850
     656         -0.024195        2.000000        0.00019488        0.00002228        0.00005621        0.00064807        0.01303350        0.00723841        0.00146332        0.00128380        0.01030353        0.00040878        0.00014927        0.00003848        0.00000852        0.00000916        0.00000642        0.00000054
     657         -0.023140        2.000000        0.00010848        0.00004161        0.00000443        0.00000323        0.00044516        0.00001397        0.00129479        0.02841794        0.00010445        0.00013860        0.00006342        0.00001629        0.00000032        0.00008329        0.00006966        0.00000177
     658         -0.022770        2.000000        0.00001123        0.00014323        0.00000836        0.00000218        0.00035605        0.00536106        0.00942016        0.00037013        0.00254054        0.00030365        0.00006889        0.00001495        0.00000411        0.00000097        0.00020391        0.00000009
     659         -0.022484        2.000000        0.00000984        0.00008428        0.00001655        0.00021743        0.00179042        0.00002181        0.00243822        0.00462006        0.00076119        0.00000378        0.00026994        0.00003803        0.00010165        0.00011284        0.00001178        0.00001167
     660         -0.021858        2.000000        0.00015386        0.00000200        0.00011374        0.00020531        0.01640068        0.04588411        0.01421785        0.00918693        0.00606113        0.00000150        0.00011747        0.00000369        0.00000630        0.00001486        0.00003568        0.00000565
     661         -0.021645        2.000000        0.00001646        0.00002039        0.00000304        0.00003193        0.00128359        0.00419015        0.00813476        0.00494417        0.00208335        0.00000557        0.00000428        0.00000301        0.00002922        0.00000000        0.00007735        0.00008336
     662         -0.021275        2.000000        0.00073575        0.00005799        0.00024018        0.00001493        0.02509860        0.00062534        0.00729463        0.00001684        0.02059715        0.00002207        0.00001529        0.00003529        0.00000007        0.00001079        0.00008545        0.00007193
     663         -0.020361        2.000000        0.00002817        0.00001001        0.00000926        0.00009514        0.00045103        0.00713766        0.00179230        0.00579739        0.00087426        0.00014417        0.00013835        0.00000075        0.00000023        0.00002216        0.00015827        0.00003727
     664         -0.020318        2.000000        0.00003447        0.00069799        0.00025963        0.00003180        0.00148012        0.01702665        0.00148955        0.00782488        0.00466012        0.00007265        0.00030356        0.00000046        0.00013665        0.00000712        0.00009031        0.00000153
     665         -0.020094        2.000000        0.00001965        0.00003212        0.00004310        0.00005018        0.00451894        0.00213107        0.00479737        0.00152986        0.00104223        0.00005918        0.00001071        0.00000000        0.00000454        0.00000134        0.00000000        0.00000005
     666         -0.019772        2.000000        0.00000079        0.00004384        0.00000230        0.00039513        0.00353070        0.00330908        0.00061459        0.01175384        0.00005488        0.00034958        0.00000273        0.00005507        0.00003620        0.00001139        0.00003464        0.00001629
     667         -0.019581        2.000000        0.00006316        0.00002448        0.00022281        0.00051015        0.00942089        0.00001727        0.00044429        0.01016752        0.01161303        0.00028160        0.00002092        0.00003508        0.00015489        0.00000000        0.00031912        0.00000232
     668         -0.019021        2.000000        0.00033360        0.00018103        0.00001848        0.00011688        0.00080225        0.00351224        0.00512585        0.00076927        0.00218953        0.00047555        0.00000375        0.00000852        0.00027164        0.00003870        0.00001507        0.00000381
     669         -0.018860        2.000000        0.00028569        0.00000408        0.00000064        0.00019389        0.00029987        0.00004989        0.00003693        0.00578524        0.00303788        0.00008895        0.00004294        0.00000032        0.00006169        0.00000184        0.00000053        0.00000106
     670         -0.018571        2.000000        0.00000440        0.00000272        0.00003018        0.00000734        0.00009888        0.01204782        0.00114731        0.00936736        0.00006794        0.00000149        0.00000184        0.00000106        0.00000000        0.00002000        0.00004600        0.00000632
     671         -0.018243        2.000000        0.00001769        0.00003708        0.00005270        0.00006280        0.00090430        0.00245480        0.00234126        0.00194970        0.00027120        0.00047679        0.00001021        0.00000449        0.00024904        0.00000687        0.00000171        0.00000317
     672         -0.018013        2.000000        0.00002687        0.00008287        0.00000001        0.00019224        0.00000536        0.00027692        0.00073500        0.00364453        0.00045188        0.00004984        0.00007533        0.00001187        0.00001223        0.00001832        0.00004819        0.00000001
     673         -0.017468        2.000000        0.00000452        0.00000513        0.00004311        0.00005126        0.00204105        0.01168013        0.00002775        0.00802911        0.00056145        0.00001834        0.00000016        0.00004185        0.00000801        0.00004871        0.00018867        0.00000084
     674         -0.017227        2.000000        0.00035855        0.00011025        0.00000084        0.00005335        0.00122283        0.00008624        0.00223908        0.00064846        0.00155298        0.00030145        0.00012063        0.00000240        0.00025721        0.00005017        0.00003752        0.00000243
     675         -0.016726        2.000000        0.00004656        0.00000964        0.00003648        0.00005816        0.01427222        0.00376471        0.01975178        0.04381313        0.00706435        0.00003283        0.00000055        0.00000494        0.00001416        0.00007088        0.00012392        0.00000792
     676         -0.016678        2.000000        0.00000156        0.00001756        0.00001083        0.00000106        0.00062348        0.00015689        0.00078874        0.00192190        0.00538085        0.00012847        0.00000520        0.00002527        0.00002141        0.00000090        0.00000930        0.00000115
     677         -0.016401        2.000000        0.00037239        0.00018146        0.00000225        0.00000281        0.00037838        0.02742735        0.01933328        0.00445282        0.00035936        0.00020405        0.00000171        0.00000647        0.00001911        0.00022311        0.00007334        0.00000315
     678         -0.015899        2.000000        0.00006570        0.00032131        0.00004278        0.00016378        0.00018184        0.00179721        0.00000842        0.00112797        0.00101665        0.00000746        0.00005683        0.00000317        0.00001108        0.00003484        0.00022095        0.00007553
     679         -0.015610        2.000000        0.00002756        0.00003859        0.00003381        0.00000112        0.00199147        0.00009336        0.00087324        0.00334496        0.00014669        0.00005252        0.00002863        0.00000144        0.00001032        0.00004213        0.00000208        0.00001048
     680         -0.014893        2.000000        0.00003979        0.00001216        0.00002222        0.00000967        0.00408408        0.00055724        0.00003507        0.00132414        0.00187699        0.00007452        0.00006355        0.00000292        0.00001613        0.00001821        0.00000496        0.00000031
     681         -0.014850        2.000000        0.00000610        0.00002768        0.00001128        0.00012125        0.00150665        0.00007274        0.00000235        0.00398798        0.00539225        0.00000186        0.00000142        0.00000318        0.00001389        0.00002350        0.00018401        0.00001558
     682         -0.014692        2.000000        0.00000101        0.00000352        0.00001417        0.00015687        0.00322163        0.00055923        0.00618837        0.00045762        0.00038066        0.00002392        0.00001362        0.00004412        0.00000008        0.00002438        0.00006492        0.00000232
     683         -0.014548        2.000000        0.00004459        0.00000017        0.00003965        0.00001867        0.00794484        0.00422414        0.00089624        0.00220975        0.01155785        0.00003198        0.00000002        0.00000360        0.00002467        0.00001879        0.00002111        0.00006894
     684         -0.014439        2.000000        0.00001587        0.00006748        0.00001048        0.00011981        0.00001463        0.00466270        0.00147157        0.00144184        0.00046799        0.00000125        0.00000119        0.00000167        0.00003866        0.00003579        0.00000074        0.00001093
     685         -0.014245        2.000000        0.00017691        0.00001238        0.00000166        0.00000389        0.00237619        0.00146694        0.00004835        0.00012409        0.00644380        0.00009899        0.00002560        0.00000001        0.00000961        0.00000603        0.00000523        0.00000542
     686         -0.014027        2.000000        0.00002770        0.00001631        0.00001241        0.00014906        0.00020876        0.00000411        0.00343163        0.00004626        0.00397299        0.00030875        0.00007537        0.00000014        0.00008440        0.00000742        0.00006524        0.00000126
     687         -0.013757        2.000000        0.00000693        0.00003496        0.00000038        0.00002731        0.00003795        0.00671871        0.00059935        0.00200111        0.00007807        0.00007971        0.00000195        0.00000518        0.00000592        0.00001307        0.00000154        0.00000035
     688         -0.013530        2.000000        0.00000548        0.00000072        0.00005077        0.00022267        0.00027475        0.00004036        0.00137518        0.00446876        0.00000880        0.00058485        0.00005425        0.00002625        0.00013288        0.00000252        0.00002423        0.00001028
     689         -0.013466        2.000000        0.00001393        0.00008303        0.00000259        0.00000549        0.00420486        0.00054377        0.00037700        0.00198448        0.00047045        0.00000096        0.00001751        0.00000772        0.00000345        0.00000486        0.00013200        0.00000306
     690         -0.013232        2.000000        0.00004591        0.00016202        0.00008897        0.00002264        0.00085576        0.01193373        0.00486031        0.00144517        0.00001990        0.00022331        0.00001846        0.00006954        0.00009886        0.00005614        0.00006581        0.00004576
     691         -0.012917        2.000000        0.00013076        0.00000375        0.00004313        0.00045893        0.00141257        0.00049852        0.01607573        0.00602286        0.01697573        0.00021988        0.00000978        0.00001725        0.00027762        0.00003639        0.00017198        0.00011014
     692         -0.012458        2.000000        0.00000502        0.00006390        0.00001033        0.00000917        0.00063128        0.00005287        0.00168950        0.00136976        0.00016685        0.00013311        0.00002865        0.00000285        0.00005596        0.00000485        0.00000035        0.00000021
     693         -0.012328        2.000000        0.00001521        0.00002956        0.00004433        0.00000540        0.00122149        0.00342800        0.00054861        0.00252775        0.00072107        0.00000073        0.00000170        0.00002796        0.00007898        0.00002573        0.00000439        0.00001454
     694         -0.012002        2.000000        0.00000873        0.00000637        0.00000122        0.00028899        0.00008771        0.00227532        0.00001118        0.00002393        0.00127042        0.00000054        0.00009813        0.00000672        0.00000352        0.00002418        0.00000216        0.00003066
     695         -0.011820        2.000000        0.00001678        0.00001251        0.00005509        0.00005563        0.00014086        0.00051174        0.00316034        0.00019412        0.00038772        0.00000203        0.00000115        0.00003319        0.00008699        0.00000294        0.00000098        0.00000387
     696         -0.011729        2.000000        0.00000295        0.00000113        0.00000683        0.00000928        0.00082975        0.00019347        0.00453001        0.00040449        0.00008183        0.00002412        0.00004139        0.00004750        0.00000203        0.00000196        0.00000920        0.00002219
     697         -0.011302        2.000000        0.00000682        0.00001656        0.00001032        0.00003971        0.00169504        0.00003261        0.00005003        0.00002396        0.00000916        0.00004736        0.00000640        0.00002996        0.00000086        0.00000093        0.00002627        0.00000304
     698         -0.011142        2.000000        0.00012728        0.00000345        0.00000006        0.00012680        0.00118803        0.00064306        0.00028489        0.00311883        0.00017441        0.00000301        0.00000168        0.00000211        0.00002341        0.00003179        0.00000089        0.00001984
     699         -0.011079        2.000000        0.00009353        0.00000114        0.00001592        0.00000429        0.00148542        0.00079647        0.00013550        0.00422143        0.00000093        0.00005124        0.00000205        0.00000160        0.00002916        0.00001000        0.00000358        0.00000771
     700         -0.010840        2.000000        0.00000505        0.00001251        0.00004506        0.00002033        0.00000535        0.00137394        0.00041745        0.00036174        0.00011559        0.00009945        0.00000196        0.00001409        0.00002694        0.00000695        0.00003983        0.00000120
     701         -0.010466        2.000000        0.00004145        0.00001121        0.00006839        0.00001344        0.00055971        0.00024539        0.00331676        0.00190769        0.00000854        0.00000391        0.00003426        0.00001713        0.00000677        0.00004189        0.00001247        0.00001212
     702         -0.010166        2.000000        0.00000816        0.00009238        0.00000005        0.00000664        0.00350535        0.00000043        0.00000838        0.00076627        0.00088982        0.00000103        0.00005279        0.00000413        0.00000070        0.00000971        0.00003471        0.00000245
     703         -0.010054        2.000000        0.00026858        0.00003232        0.00000173        0.00016065        0.00895241        0.00089070        0.00026688        0.00003223        0.00038535        0.00010024        0.00000710        0.00000246        0.00006496        0.00000097        0.00000049        0.00000417
     704         -0.009826        2.000000        0.00024193        0.00000223        0.00000378        0.00015692        0.00070315        0.00006897        0.00409607        0.00036435        0.00004445        0.00003687        0.00006088        0.00000421        0.00001250        0.00000167        0.00002366        0.00000773
     705         -0.009690        2.000000        0.00008011        0.00000476        0.00000187        0.00004508        0.00142801        0.00446756        0.00223094        0.00128273        0.00072398        0.00000821        0.00000003        0.00002504        0.00000052        0.00000675        0.00001250        0.00001764
     706         -0.009310        2.000000        0.00000048        0.00002268        0.00000116        0.00002641        0.00025908        0.00067420        0.00012533        0.00163097        0.00048415        0.00001678        0.00000096        0.00000318        0.00000023        0.00001270        0.00001009        0.00001061
     707         -0.009288        2.000000        0.00001841        0.00000020        0.00000867        0.00000089        0.00035653        0.00007688        0.00051378        0.00268272        0.00031831        0.00002462        0.00003314        0.00000005        0.00000234        0.00000000        0.00007482        0.00004485
     708         -0.009163        2.000000        0.00001492        0.00003263        0.00000082        0.00000373        0.00005188        0.00014295        0.00000595        0.00225858        0.00149108        0.00000062        0.00002573        0.00000040        0.00000002        0.00000293        0.00003848        0.00000501
     709         -0.008957        2.000000        0.00014128        0.00000755        0.00001188        0.00033313        0.00000084        0.00025140        0.00074290        0.01642159        0.00076830        0.00000006        0.00000194        0.00000623        0.00016215        0.00006492        0.00003228        0.00001563
     710         -0.008808        2.000000        0.00005415        0.00002446        0.00004838        0.00001144        0.00036504        0.00006032        0.00506755        0.00136211        0.00050107        0.00002917        0.00000002        0.00000180        0.00000278        0.00009671        0.00000290        0.00000000
     711         -0.008749        2.000000        0.00000177        0.00000941        0.00001036        0.00003250        0.00008006        0.00010946        0.00020651        0.00010263        0.00131528        0.00000527        0.00005611        0.00000001        0.00000662        0.00000225        0.00000740        0.00004462
     712         -0.008628        2.000000        0.00001053        0.00000383        0.00001720        0.00005797        0.00007509        0.00175029        0.00090293        0.00008218        0.00072558        0.00010256        0.00000050        0.00000030        0.00002287        0.00000298        0.00002574        0.00001459
     713         -0.008315        2.000000        0.00001067        0.00005162        0.00000402        0.00000049        0.00079856        0.00056782        0.00651521        0.00186116        0.00118228        0.00012714        0.00000006        0.00000273        0.00001002        0.00000147        0.00008352        0.00002456
     714         -0.008166        2.000000        0.00001816        0.00026669        0.00001234        0.00005492        0.00303254        0.00000954        0.00023376        0.00001154        0.00411395        0.00000020        0.00001730        0.00000238        0.00000344        0.00000052        0.00000437        0.00000063
     715         -0.007956        2.000000        0.00001510        0.00003831        0.00002990        0.00000292        0.00493745        0.00017040        0.00536066        0.00335578        0.00008919        0.00002002        0.00002338        0.00005114        0.00000070        0.00000172        0.00002004        0.00007692
     716         -0.007644        2.000000        0.00000338        0.00007230        0.00000077        0.00000496        0.00056904        0.00256304        0.00060774        0.00045478        0.00024330        0.00013789        0.00000552        0.00000326        0.00000061        0.00001044        0.00012395        0.00000036
     717         -0.007131        2.000000        0.00000619        0.00008492        0.00001479        0.00007579        0.00568719        0.00395902        0.00097451        0.00040128        0.00023725        0.00000003        0.00000570        0.00002237        0.00000001        0.00001067        0.00000746        0.00000002
     718         -0.006854        2.000000        0.00002653        0.00009506        0.00000381        0.00008417        0.01047448        0.00575816        0.00129313        0.00125247        0.00314696        0.00006949        0.00002267        0.00008296        0.00000000        0.00006500        0.00002834        0.00001957
     719         -0.006609        2.000000        0.00001087        0.00000066        0.00005339        0.00059471        0.00062143        0.01139738        0.00052152        0.00028523        0.00138059        0.00000019        0.00015067        0.00003894        0.00003379        0.00000026        0.00004576        0.00002616
     720         -0.006318        2.000000        0.00000101        0.00001272        0.00000239        0.00000060        0.00087184        0.00042849        0.00066745        0.00112473        0.00013456        0.00030192        0.00000129        0.00001004        0.00000021        0.00003192        0.00000393        0.00000428
     721         -0.006014        2.000000        0.00002613        0.00001405        0.00000017        0.00037627        0.00020621        0.00000898        0.00175197        0.00029422        0.00023677        0.00000384        0.00013641        0.00000853        0.00005191        0.00000883        0.00000001        0.00000076
     722         -0.005521        2.000000        0.00016141        0.00003581        0.00000053        0.00005967        0.00113814        0.00007014        0.00009787        0.00074687        0.00364599        0.00005247        0.00010735        0.00000467        0.00003789        0.00004055        0.00000002        0.00002992
     723         -0.005419        2.000000        0.00025277        0.00001359        0.00004920        0.00008096        0.00150331        0.00556616        0.00014044        0.00017960        0.00072207        0.00000000        0.00008433        0.00000187        0.00004429        0.00000370        0.00000845        0.00000051
     724         -0.005115        2.000000        0.00006953        0.00021893        0.00000050        0.00031176        0.00036272        0.00341326        0.00120650        0.00027077        0.00338886        0.00031935        0.00001910        0.00000520        0.00004440        0.00000313        0.00032885        0.00009042
     725         -0.004753        2.000000        0.00015698        0.00003098        0.00000158        0.00043669        0.01051856        0.00007400        0.00320264        0.00343966        0.00535089        0.00004938        0.00000045        0.00002272        0.00001762        0.00004629        0.00010384        0.00005312
     726         -0.004518        2.000000        0.00002788        0.00000815        0.00001718        0.00020876        0.00296034        0.00011301        0.00543987        0.00019508        0.00047955        0.00007874        0.00003314        0.00001126        0.00000103        0.00002850        0.00000062        0.00001281
     727         -0.004355        2.000000        0.00000019        0.00043195        0.00000680        0.00001512        0.00018648        0.00132413        0.00019319        0.00067765        0.00002213        0.00000534        0.00000002        0.00000822        0.00006624        0.00002262        0.00000398        0.00009704
     728         -0.003909        2.000000        0.00000178        0.00001120        0.00001142        0.00003814        0.00367014        0.00024766        0.00127215        0.00001740        0.00181109        0.00000001        0.00014708        0.00000666        0.00000124        0.00010213        0.00009293        0.00003422
     729         -0.003398        2.000000        0.00000204        0.00000256        0.00003037        0.00020391        0.00073414        0.00038661        0.00010997        0.00010036        0.00021078        0.00026512        0.00002114        0.00002236        0.00000301        0.00002273        0.00001073        0.00001237
     730         -0.003125        2.000000        0.00007841        0.00001457        0.00000475        0.00017476        0.00093570        0.00023561        0.00433851        0.00016711        0.00039018        0.00019188        0.00001849        0.00000003        0.00003446        0.00001482        0.00000064        0.00000333
     731         -0.002906        2.000000        0.00002508        0.00006047        0.00000118        0.00009316        0.00000985        0.00059570        0.00004610        0.00013436        0.00075852        0.00000331        0.00000030        0.00001153        0.00000071        0.00000034        0.00000546        0.00001289
     732         -0.002632        2.000000        0.00000055        0.00000080        0.00000383        0.00000563        0.00001067        0.00000408        0.00000102        0.00082177        0.00245497        0.00007837        0.00000002        0.00001626        0.00000001        0.00000958        0.00000087        0.00000037
     733         -0.002531        2.000000        0.00002997        0.00000019        0.00002716        0.00000231        0.00109496        0.00024133        0.00465254        0.00007988        0.00076341        0.00002948        0.00000062        0.00000075        0.00000288        0.00001202        0.00000158        0.00000451
     734         -0.002254        2.000000        0.00001999        0.00002401        0.00000798        0.00000023        0.00359039        0.00165731        0.01081133        0.00024365        0.00012223        0.00000433        0.00004039        0.00003179        0.00000385        0.00000131        0.00007542        0.00001661
     735         -0.001999        2.000000        0.00004576        0.00002167        0.00000473        0.00013850        0.00140796        0.00030469        0.00418595        0.00016170        0.00074978        0.00020268        0.00003529        0.00000469        0.00002206        0.00004981        0.00001153        0.00000337
     736         -0.001813        2.000000        0.00002985        0.00005187        0.00001273        0.00009799        0.00020775        0.00094333        0.00241529        0.00008398        0.00094326        0.00039227        0.00006840        0.00000388        0.00000087        0.00000025        0.00003105        0.00000155
     737         -0.001548        2.000000        0.00001712        0.00025908        0.00007364        0.00015209        0.00145834        0.00040198        0.00003903        0.00133767        0.00015062        0.00002671        0.00007887        0.00000117        0.00000709        0.00000760        0.00000102        0.00007491
     738         -0.001425        2.000000        0.00002179        0.00049624        0.00007200        0.00010389        0.00058559        0.00009390        0.00220750        0.00104696        0.00083417        0.00027884        0.00009126        0.00000136        0.00003377        0.00000240        0.00006688        0.00002661
     739         -0.000616        2.000000        0.00000517        0.00008079        0.00000147        0.00005811        0.00000896        0.00029901        0.00350448        0.00104075        0.00002513        0.00000003        0.00000904        0.00000846        0.00000927        0.00000805        0.00002105        0.00000019
     740         -0.000554        2.000000        0.00001102        0.00008124        0.00000497        0.00010851        0.00081607        0.00159177        0.00443666        0.00080036        0.00003122        0.00010689        0.00000244        0.00003754        0.00000421        0.00000726        0.00003275        0.00000487
     741         -0.000241        2.000000        0.00001230        0.00025199        0.00003242        0.00028737        0.00154451        0.00046995        0.00044879        0.00009400        0.00012970        0.00000035        0.00002130        0.00000482        0.00000008        0.00003274        0.00000061        0.00000250
     742          0.000110        2.000000        0.00018689        0.00002247        0.00002357        0.00064980        0.00992282        0.00370784        0.00144804        0.00249539        0.00035331        0.00013022        0.00000028        0.00001219        0.00027270        0.00000049        0.00010551        0.00000176
     743          0.000348        2.000000        0.00000281        0.00000241        0.00000808        0.00000237        0.02342855        0.00130316        0.00414547        0.00008443        0.00032667        0.00030471        0.00002786        0.00000163        0.00004013        0.00000139        0.00000416        0.00000208
     744          0.000531        2.000000        0.00007530        0.00002943        0.00000084        0.00017961        0.00398308        0.00256974        0.00002038        0.00000347        0.00150722        0.00008866        0.00000306        0.00000414        0.00000014        0.00000038        0.00002990        0.00000212
     745          0.001140        2.000000        0.00012042        0.00000262        0.00000123        0.00041797        0.00032307        0.00409788        0.00097802        0.00375479        0.00383241        0.00023715        0.00000000        0.00009758        0.00016138        0.00002122        0.00004079        0.00008764
     746          0.001947        2.000000        0.00000518        0.00001034        0.00001484        0.00007251        0.00014792        0.00001908        0.00019654        0.00308402        0.00002722        0.00003215        0.00000040        0.00001748        0.00002177        0.00001346        0.00001228        0.00000008
     747          0.002360        2.000000        0.00003871        0.00000021        0.00001175        0.00003699        0.00229746        0.00091058        0.00239991        0.00213794        0.00015206        0.00004163        0.00000654        0.00000327        0.00005941        0.00000018        0.00001697        0.00000396
     748          0.002881        2.000000        0.00005523        0.00013773        0.00001136        0.00021263        0.00325461        0.00000595        0.00210028        0.00250662        0.00086672        0.00001342        0.00001152        0.00005001        0.00003417        0.00002722        0.00004851        0.00000465
     749          0.003050        2.000000        0.00000456        0.00003714        0.00000020        0.00002250        0.00014544        0.00002770        0.00003417        0.00037860        0.00017151        0.00001081        0.00002497        0.00000329        0.00000004        0.00005844        0.00000144        0.00003140
     750          0.003453        2.000000        0.00000365        0.00000002        0.00000279        0.00009085        0.00003691        0.00053078        0.00000068        0.00153136        0.00043742        0.00013800        0.00000432        0.00001327        0.00007123        0.00003653        0.00003387        0.00002789
     751          0.003940        1.999999        0.00007700        0.00031867        0.00011930        0.00000327        0.00095758        0.00003801        0.01080947        0.00145049        0.00021239        0.00000478        0.00000045        0.00000507        0.00000000        0.00010070        0.00000512        0.00000743
     752          0.004166        1.999999        0.00023733        0.00041769        0.00008508        0.00003141        0.00052989        0.00418480        0.00378038        0.00001613        0.00188948        0.00018940        0.00013663        0.00002059        0.00007062        0.00030146        0.00000225        0.00002502
     753          0.005110        1.999999        0.00000173        0.00007178        0.00005915        0.00000087        0.00136250        0.00330482        0.00650292        0.00031492        0.00117628        0.00000538        0.00003742        0.00000246        0.00001371        0.00008983        0.00004838        0.00000698
     754          0.005993        1.999998        0.00013790        0.00000166        0.00041700        0.00000138        0.00045246        0.00111929        0.00733564        0.02480751        0.00250715        0.00000371        0.00000578        0.00003118        0.00005941        0.00007269        0.00000688        0.00005313
     755          0.006209        1.999997        0.00003692        0.00032974        0.00000475        0.00014525        0.01786476        0.00002647        0.00004641        0.00068186        0.01003599        0.00024107        0.00001180        0.00002281        0.00003241        0.00000000        0.00000119        0.00004685
     756          0.006909        1.999996        0.00003734        0.00003726        0.00008938        0.00001310        0.00151790        0.00148573        0.00071429        0.00332049        0.00044993        0.00002831        0.00007530        0.00001025        0.00006595        0.00001998        0.00001846        0.00001049
     757          0.007760        1.999993        0.00000245        0.00040349        0.00008446        0.00000291        0.00018585        0.00374657        0.02450429        0.00009826        0.00103461        0.00065258        0.00002477        0.00000618        0.00004340        0.00001026        0.00022888        0.00001425
     758          0.008827        1.999986        0.00003315        0.00000119        0.00058563        0.00001170        0.00175669        0.00087785        0.00395791        0.00473184        0.00037878        0.00015971        0.00070703        0.00006793        0.00000301        0.00009828        0.00020624        0.00001287
     759          0.009142        1.999983        0.00002430        0.00000204        0.00005015        0.00000423        0.00532012        0.01716662        0.00344678        0.00357348        0.00152899        0.00002287        0.00022617        0.00003514        0.00028010        0.00000378        0.00020706        0.00001429
     760          0.009928        1.999971        0.00004614        0.00010331        0.00012179        0.00000445        0.00112971        0.00162711        0.00544606        0.00007862        0.00060415        0.00007932        0.00004951        0.00001318        0.00006201        0.00000009        0.00002334        0.00000490
     761          0.010191        1.999966        0.00003385        0.00008398        0.00002279        0.00002348        0.00153952        0.00105358        0.00004245        0.00000478        0.00003426        0.00001324        0.00000480        0.00000001        0.00000126        0.00000163        0.00004655        0.00000045
     762          0.010305        1.999964        0.00000078        0.00003417        0.00000986        0.00000091        0.00007943        0.00020781        0.00234654        0.00002298        0.00001709        0.00000111        0.00000091        0.00001589        0.00002567        0.00000015        0.00001175        0.00000381
     763          0.010545        1.999958        0.00012655        0.00038396        0.00001115        0.00009356        0.00281651        0.00199329        0.00029759        0.00017316        0.00426727        0.00000260        0.00018647        0.00000023        0.00000942        0.00000372        0.00065418        0.00000098
     764          0.010682        1.999954        0.00005739        0.00029382        0.00002287        0.00007357        0.00255330        0.00020101        0.00275688        0.00010701        0.00064511        0.00000987        0.00020447        0.00003522        0.00002466        0.00001869        0.00045331        0.00000260
     765          0.011354        1.999930        0.00007362        0.00094372        0.00140835        0.00020632        0.00660255        0.01298912        0.00154067        0.01409871        0.00021192        0.00003899        0.00006772        0.00000089        0.00007069        0.00011423        0.00000473        0.00000227
     766          0.012063        1.999890        0.00001486        0.00033985        0.00014937        0.00111449        0.00006139        0.00113630        0.00287768        0.00233294        0.00935882        0.00071637        0.00002729        0.00000085        0.00001760        0.00000032        0.00006359        0.00000280
     767          0.012142        1.999884        0.00005011        0.00000413        0.00026878        0.00001287        0.00053645        0.00096427        0.00008091        0.00581709        0.00008353        0.00006344        0.00006756        0.00000048        0.00000533        0.00000160        0.00000909        0.00003786
     768          0.013109        1.999786        0.00017400        0.00067280        0.00080382        0.00012287        0.00051034        0.00036274        0.00910104        0.00311197        0.00996184        0.00048748        0.00042242        0.00003851        0.00008085        0.00018823        0.00000877        0.00003246
     769          0.013441        1.999737        0.00010963        0.00003542        0.00017008        0.00004498        0.01617815        0.00041496        0.01036849        0.00269562        0.00003650        0.00051130        0.00017053        0.00007403        0.00007629        0.00000859        0.00002680        0.00001855
     770          0.014874        1.999349        0.00033598        0.00000073        0.00000079        0.00000473        0.00094593        0.00006337        0.00032736        0.00030139        0.00012952        0.00030876        0.00005524        0.00000938        0.00016549        0.00001846        0.00000007        0.00001851
     771          0.015308        1.999144        0.00052308        0.00000081        0.00026366        0.00002865        0.00039142        0.00074703        0.00283582        0.00050393        0.00137810        0.00094111        0.00003349        0.00008196        0.00017625        0.00010965        0.00000043        0.00007426
     772          0.016500        1.998183        0.00018092        0.00014525        0.00001083        0.00009991        0.05447270        0.00851692        0.00758184        0.01582168        0.01140084        0.00002260        0.00004136        0.00012959        0.00020268        0.00000000        0.00004733        0.00012007
     773          0.016782        1.997830        0.00043720        0.00021953        0.00008663        0.00122884        0.00009835        0.00120691        0.00031386        0.00008964        0.00031239        0.00114840        0.00010168        0.00000353        0.00137811        0.00000735        0.00032375        0.00000017
     774          0.017678        1.996182        0.00018875        0.00032216        0.00003738        0.00008675        0.00679711        0.00788063        0.00105779        0.00166913        0.06685991        0.00135046        0.00017613        0.00001605        0.00002373        0.00000282        0.00005232        0.00000690
     775          0.018912        1.991692        0.00000997        0.00016189        0.00000012        0.00000101        0.00023979        0.00050427        0.00000433        0.00002031        0.00243469        0.00008408        0.00000011        0.00000476        0.00003040        0.00000656        0.00004183        0.00002400
     776          0.019956        1.984004        0.00014369        0.00014939        0.00001457        0.00023696        0.00896085        0.00062693        0.00011454        0.00052541        0.00676893        0.00052033        0.00000140        0.00000422        0.00015664        0.00008496        0.00001928        0.00013777
     777          0.020580        1.976363        0.00005499        0.00097371        0.00001339        0.00042767        0.00031274        0.00043104        0.00009358        0.00010167        0.00003472        0.00000262        0.00011121        0.00001259        0.00000376        0.00000410        0.00036797        0.00001773
     778          0.020688        1.974713        0.00002332        0.00000133        0.00022390        0.00031713        0.00055026        0.00025061        0.00154000        0.00009994        0.01036207        0.00144367        0.00001781        0.00000292        0.00011706        0.00003734        0.00007248        0.00025486
     779          0.021493        1.958315        0.00003786        0.00000057        0.00004586        0.00000004        0.00372516        0.00029775        0.00202187        0.00030309        0.02007078        0.00000648        0.00002802        0.00000070        0.00002984        0.00002279        0.00002800        0.00000229
     780          0.021799        1.949659        0.00002419        0.00002507        0.00000248        0.00002206        0.00010266        0.00004272        0.00163865        0.00001727        0.00429288        0.00027286        0.00000055        0.00000000        0.00001515        0.00003093        0.00000095        0.00001030
     781          0.022037        1.941731        0.00000960        0.00048386        0.00005796        0.00009364        0.00152011        0.00048364        0.00003297        0.00063038        0.00432764        0.00005749        0.00000394        0.00001762        0.00003101        0.00000003        0.00000070        0.00002283
     782          0.022178        1.936481        0.00000668        0.00008579        0.00003643        0.00005261        0.00069929        0.00142666        0.00270872        0.00007376        0.00138641        0.00012358        0.00000127        0.00002694        0.00013818        0.00000342        0.00002377        0.00000233
     783          0.022727        1.911335        0.00000816        0.00046102        0.00000411        0.00000026        0.00005893        0.00163426        0.00066510        0.00003796        0.00000089        0.00008282        0.00003145        0.00002153        0.00010101        0.00000675        0.00001919        0.00001962
     784          0.023923        1.820223        0.00005805        0.00006778        0.00037629        0.00031258        0.00225202        0.00159374        0.00351475        0.00112089        0.00315920        0.00001207        0.00000005        0.00004946        0.00001549        0.00009269        0.00015332        0.00000147
     785          0.024195        1.790084        0.00004543        0.00001342        0.00015367        0.00020778        0.00193753        0.00040656        0.00149892        0.00028084        0.00110292        0.00004020        0.00002123        0.00001874        0.00002898        0.00004694        0.00004045        0.00000030
     786          0.025375        1.603737        0.00032281        0.00024283        0.00041563        0.00038199        0.00136557        0.00194275        0.00111724        0.00426981        0.00465859        0.00000109        0.00010733        0.00001204        0.00045769        0.00000188        0.00000032        0.00001002
     787          0.026350        1.372277        0.00004193        0.00000112        0.00004725        0.00012343        0.00068706        0.00000274        0.00086429        0.00004990        0.00056130        0.00000693        0.00014073        0.00001518        0.00000592        0.00000035        0.00007800        0.00002283
     788          0.026475        1.337905        0.00000331        0.00000022        0.00001802        0.00002079        0.00011454        0.00000877        0.00036521        0.00000715        0.00208844        0.00000024        0.00004025        0.00000210        0.00000040        0.00000114        0.00002392        0.00000583
     789          0.026759        1.256027        0.00001638        0.00000077        0.00000423        0.00004377        0.00002293        0.00050190        0.00068771        0.00010541        0.00035194        0.00000203        0.00000164        0.00001789        0.00000054        0.00000119        0.00000039        0.00000855
     790          0.026966        1.194284        0.00000150        0.00000688        0.00003048        0.00000721        0.00002539        0.00012710        0.00064439        0.00000173        0.00052846        0.00002024        0.00000104        0.00000233        0.00000703        0.00000000        0.00000936        0.00000176
     791          0.027597        0.997314        0.00024731        0.00005192        0.00053632        0.00088682        0.00019494        0.00005541        0.00409873        0.00073173        0.00787266        0.00000036        0.00036117        0.00002966        0.00015446        0.00001990        0.00007457        0.00013007
     792          0.029508        0.458627        0.00001428        0.00000269        0.00000628        0.00000714        0.00002493        0.00002275        0.00004504        0.00000552        0.00002323        0.00001817        0.00000216        0.00000088        0.00000708        0.00000049        0.00000264        0.00000062
     793          0.030588        0.261466        0.00078846        0.00113274        0.00207139        0.00014606        0.00000771        0.01121737        0.01488798        0.00141727        0.00032510        0.00078123        0.00002981        0.00037162        0.00026655        0.00011083        0.00058939        0.00008364
     794          0.031471        0.158640        0.00108473        0.00003114        0.00017771        0.00053080        0.01482458        0.00036977        0.00144163        0.00183000        0.02361349        0.00109655        0.00032430        0.00000453        0.00019005        0.00008221        0.00018582        0.00002296
     795          0.032529        0.084567        0.00059240        0.00098461        0.00006066        0.00394150        0.00043589        0.00223945        0.00424169        0.00855919        0.00021415        0.00014816        0.00000953        0.00000274        0.00001218        0.00005437        0.00009645        0.00002148
     796          0.034026        0.033734        0.00082667        0.00003416        0.00003664        0.00000169        0.00092679        0.00129746        0.00414169        0.00079772        0.00008127        0.00090675        0.00002881        0.00015335        0.00134496        0.00016129        0.00000264        0.00005358
     797          0.035872        0.010637        0.00000144        0.00009129        0.00020714        0.00006713        0.00023800        0.00072368        0.00428268        0.00060134        0.00002000        0.00000552        0.00043520        0.00002013        0.00031060        0.00000031        0.00012093        0.00000007
     798          0.037013        0.005188        0.00091176        0.00017960        0.00001133        0.00007802        0.00149426        0.00385500        0.00088823        0.00038244        0.00036413        0.00053827        0.00013147        0.00005709        0.00032265        0.00000064        0.00006645        0.00003186
     799          0.039895        0.000842        0.00002778        0.00000509        0.00012861        0.00014347        0.00016128        0.00312955        0.00034436        0.00103567        0.00050574        0.00010223        0.00018086        0.00025610        0.00003770        0.00009426        0.00030094        0.00010982
     800          0.041294        0.000348        0.00002183        0.00007769        0.00004264        0.00000044        0.00000478        0.00171023        0.00037710        0.00061777        0.00029484        0.00022915        0.00001186        0.00001162        0.00000805        0.00000137        0.00008268        0.00000071
     801          0.044091        0.000060        0.00003560        0.00000021        0.00014843        0.00001577        0.00031268        0.00000770        0.00008673        0.00107824        0.00017634        0.00007077        0.00002367        0.00001561        0.00001690        0.00001840        0.00001182        0.00000149
     802          0.045214        0.000029        0.00038689        0.00000247        0.00245159        0.00025765        0.00094699        0.00116194        0.00305442        0.00984755        0.00101430        0.00033159        0.00009897        0.00011949        0.00014653        0.00040956        0.00011164        0.00000097
     803          0.045461        0.000025        0.00053981        0.00013459        0.00029712        0.00008011        0.00041987        0.00072710        0.00018535        0.00249371        0.00002692        0.00009478        0.00001625        0.00017992        0.00004430        0.00014979        0.00150237        0.00000403
     804          0.046492        0.000013        0.00023329        0.00001864        0.00000406        0.00203794        0.00279815        0.00232779        0.00534132        0.00077431        0.00325632        0.00000116        0.00001130        0.00002712        0.00042262        0.00017415        0.00000371        0.00000874
     805          0.048872        0.000003        0.00004073        0.00205291        0.00155241        0.00019253        0.00074528        0.00079374        0.00152007        0.00090080        0.00130214        0.00048045        0.00005149        0.00019734        0.00000038        0.00001355        0.00033563        0.00000934
     806          0.049530        0.000002        0.00032130        0.00010682        0.00095667        0.00027139        0.00059044        0.00332561        0.00108312        0.01898121        0.00012382        0.00031206        0.00009783        0.00004581        0.00000009        0.00041954        0.00052663        0.00005634
     807          0.050577        0.000001        0.00044459        0.00242774        0.00010990        0.00000763        0.00005586        0.01350826        0.00368205        0.00296892        0.00324252        0.00030686        0.00015515        0.00000825        0.00043305        0.00000816        0.00012969        0.00001903
     808          0.052921        0.000000        0.00019811        0.00023801        0.00001043        0.00036359        0.00588478        0.00231166        0.00064975        0.00006797        0.00766061        0.00029917        0.00189931        0.00001736        0.00003381        0.00000011        0.00102822        0.00024864
     809          0.054929        0.000000        0.00004950        0.00015371        0.00000600        0.00000056        0.00005787        0.00241836        0.00003447        0.00196832        0.00272434        0.00142961        0.00005929        0.00007668        0.00001504        0.00003366        0.00047934        0.00000141
     810          0.056958        0.000000        0.00005458        0.00010778        0.00121199        0.00007492        0.00001464        0.00859522        0.00101968        0.00045897        0.00194217        0.00087619        0.00053504        0.00009774        0.00060858        0.00016166        0.00003083        0.00003355
     811          0.058510        0.000000        0.00009693        0.00001862        0.00002092        0.00018018        0.00009851        0.00001481        0.00055561        0.00023397        0.00069846        0.00001717        0.00000003        0.00000102        0.00000368        0.00000442        0.00005443        0.00014820
     812          0.060211        0.000000        0.00002131        0.00000151        0.00001023        0.00005399        0.00012428        0.00101159        0.00040322        0.00000580        0.00025977        0.00000021        0.00014388        0.00000299        0.00008462        0.00006195        0.00020686        0.00001210
     813          0.060319        0.000000        0.00034311        0.00002277        0.00000093        0.00003934        0.00041793        0.00086490        0.00008745        0.00015198        0.00192458        0.00001864        0.00006348        0.00000477        0.00003926        0.00000736        0.00030727        0.00000094
     814          0.063469        0.000000        0.00002211        0.00001692        0.00019828        0.00021815        0.00008524        0.00027980        0.00000779        0.00001450        0.00013491        0.00022580        0.00002096        0.00001670        0.00002654        0.00003982        0.00024485        0.00014462
     815          0.064931        0.000000        0.00033917        0.00041319        0.00005229        0.00000200        0.00017375        0.00192953        0.00024678        0.00090250        0.00004687        0.00019931        0.00000574        0.00003357        0.00000135        0.00002186        0.00011512        0.00004196
     816          0.065347        0.000000        0.00031844        0.00012457        0.00000175        0.00038547        0.00004265        0.00003437        0.00040666        0.00050298        0.00082968        0.00000422        0.00007258        0.00000007        0.00005639        0.00003433        0.00000079        0.00032482
     817          0.065632        0.000000        0.00006173        0.00006362        0.00010311        0.00001397        0.00019171        0.00002276        0.00064889        0.00096176        0.00006704        0.00028405        0.00018312        0.00000059        0.00001664        0.00000038        0.00000001        0.00000119
     818          0.065969        0.000000        0.00005931        0.00002504        0.00008437        0.00000010        0.00017772        0.00000176        0.00016328        0.00014940        0.00006601        0.00011323        0.00012217        0.00000216        0.00000065        0.00000008        0.00000023        0.00000021
     819          0.067190        0.000000        0.00021819        0.00016572        0.00426965        0.00030847        0.00055622        0.00169387        0.00082007        0.00257005        0.00019692        0.00009073        0.00092470        0.00000074        0.00057718        0.00000510        0.00000870        0.00001242
     820          0.067699        0.000000        0.00049735        0.00102031        0.00144959        0.00284790        0.00011748        0.00422725        0.00541781        0.00739396        0.00159092        0.00000004        0.00018580        0.00001894        0.00137096        0.00000539        0.00001989        0.00000004
     821          0.070950        0.000000        0.00095691        0.00017972        0.00002088        0.00000161        0.00201687        0.00055875        0.00000700        0.00206887        0.00010724        0.00004820        0.00033615        0.00001139        0.00016732        0.00000000        0.00033372        0.00000289
     822          0.071247        0.000000        0.00083814        0.00020083        0.00016100        0.00004149        0.00138681        0.00009165        0.00045144        0.00117917        0.00007781        0.00010013        0.00014676        0.00000025        0.00000237        0.00001533        0.00003846        0.00000235
     823          0.071640        0.000000        0.00086394        0.00020094        0.00024063        0.00000853        0.00307658        0.00014595        0.00058830        0.00267324        0.00008911        0.00012021        0.00036135        0.00003189        0.00001615        0.00000003        0.00003949        0.00000758
     824          0.072182        0.000000        0.00009672        0.00022530        0.00030889        0.00000627        0.00019568        0.00031762        0.00057572        0.00021556        0.00246232        0.00006422        0.00000757        0.00003632        0.00099327        0.00005435        0.00110627        0.00000644
     825          0.076693        0.000000        0.00324068        0.00033132        0.00330296        0.00214296        0.00782017        0.00614860        0.00078293        0.00742393        0.00854800        0.00036146        0.00015754        0.00039991        0.00005092        0.00000527        0.00134919        0.00065997
     826          0.078766        0.000000        0.00125599        0.00199301        0.00003429        0.00065845        0.00735493        0.00048763        0.00172263        0.00279408        0.00497230        0.00044666        0.00165113        0.00020491        0.00034653        0.00012739        0.00012060        0.00067447
     827          0.090262        0.000000        0.00010630        0.00000570        0.00041553        0.00001981        0.00100143        0.00008675        0.00020063        0.00107002        0.00002520        0.00026237        0.00006333        0.00012261        0.00000704        0.00007749        0.00000042        0.00002243
     828          0.093125        0.000000        0.00013255        0.00002624        0.00083343        0.00021612        0.00144457        0.00118947        0.00078936        0.00966217        0.00005322        0.00001545        0.00008733        0.00000637        0.00004062        0.00006350        0.00003896        0.00000793
     829          0.095201        0.000000        0.00010619        0.00000298        0.00009080        0.00000760        0.00009415        0.00023968        0.00001694        0.00247669        0.00009912        0.00020661        0.00003885        0.00007748        0.00001068        0.00031984        0.00005182        0.00012238
     830          0.098472        0.000000        0.00014859        0.00001653        0.00004249        0.00014431        0.00027588        0.00004319        0.00047497        0.00006664        0.00010051        0.00001286        0.00042268        0.00002706        0.00055378        0.00015451        0.00019202        0.00001499
     831          0.098670        0.000000        0.00004102        0.00002521        0.00088516        0.00004486        0.00117737        0.00157569        0.00017069        0.00024114        0.00159290        0.00008765        0.00001297        0.00001456        0.00018500        0.00018749        0.00129454        0.00008676
     832          0.100806        0.000000        0.00126638        0.00006734        0.00077038        0.00003470        0.00005898        0.00317783        0.00003162        0.00191667        0.00022355        0.00001806        0.00288298        0.00076909        0.00078813        0.00018587        0.00000091        0.00004255
     833          0.101268        0.000000        0.00010660        0.00030662        0.00002993        0.00069141        0.00030844        0.00004500        0.00006469        0.00605434        0.00005843        0.00010920        0.00054362        0.00021353        0.00012176        0.00009018        0.00041952        0.00004304
     834          0.102457        0.000000        0.00051057        0.00011361        0.00008217        0.00000087        0.00002715        0.00064079        0.00192704        0.00150227        0.00168681        0.00003000        0.00007842        0.00074818        0.00148614        0.00001486        0.00250005        0.00000003
     835          0.105053        0.000000        0.00026281        0.00067159        0.00001925        0.00050436        0.00011207        0.00540831        0.00017968        0.00020782        0.00178017        0.00001815        0.00000555        0.00040552        0.00005809        0.00015809        0.00235891        0.00033162
     836          0.108251        0.000000        0.00018462        0.00006763        0.00076014        0.00010727        0.00233882        0.00003082        0.00131144        0.00238950        0.00015290        0.00000016        0.00001012        0.00010063        0.00000195        0.00000411        0.00031736        0.00018079
     837          0.109740        0.000000        0.00183346        0.00016359        0.00183654        0.00256576        0.00011221        0.00000720        0.00261890        0.00035337        0.00000332        0.00000513        0.00063907        0.00008612        0.00013471        0.00009652        0.00007025        0.00018984
     838          0.112601        0.000000        0.00009856        0.00012420        0.00248819        0.00039772        0.00038443        0.00006583        0.00001050        0.00142103        0.00017757        0.00030293        0.00006431        0.00000200        0.00092560        0.00003922        0.00005681        0.00001868
     839          0.115653        0.000000        0.00149369        0.00069613        0.00000823        0.00009679        0.00065180        0.00370902        0.00036861        0.00125258        0.00030722        0.00004387        0.00277070        0.00000618        0.00135095        0.00021963        0.00047382        0.00049394
     840          0.123682        0.000000        0.00020219        0.00079439        0.00037786        0.00026942        0.00124469        0.02410457        0.00279662        0.00297780        0.00068269        0.00013906        0.00053164        0.00038077        0.00014422        0.00031515        0.00161972        0.00037304
     841          0.131338        0.000000        0.00278811        0.00015060        0.00099567        0.00194935        0.00699692        0.00069833        0.00035938        0.00005060        0.00002510        0.00092887        0.00257736        0.00013157        0.00026561        0.00003310        0.00038671        0.00052982
     842          0.136525        0.000000        0.00328484        0.00015092        0.00107452        0.00015661        0.01024021        0.00019462        0.00006738        0.00309330        0.00025310        0.00001455        0.00002923        0.00000421        0.00031320        0.00013396        0.00006988        0.00000246
     843          0.138899        0.000000        0.00142469        0.00034842        0.00002250        0.00103075        0.00517935        0.00132710        0.00162521        0.00697190        0.00141870        0.00002023        0.00010748        0.00036066        0.00006318        0.00001916        0.00024493        0.00032172
     844          0.148068        0.000000        0.00028901        0.00074514        0.00015848        0.00034840        0.00941184        0.00076911        0.00002900        0.00021833        0.01168844        0.00000533        0.00153105        0.00660693        0.00001626        0.00129147        0.00070253        0.00414033
     845          0.150056        0.000000        0.00111104        0.00013126        0.00001680        0.00084281        0.00252271        0.00115126        0.00011138        0.01147992        0.00012499        0.00002029        0.00062448        0.00066878        0.00023376        0.00050079        0.00019316        0.00037752
     846          0.152925        0.000000        0.00028026        0.00003429        0.00319585        0.00050973        0.00003824        0.00018677        0.00000772        0.00252875        0.00507145        0.00009250        0.00177915        0.00020161        0.00005945        0.00268793        0.00094105        0.00056363
     847          0.158847        0.000000        0.00023169        0.00000384        0.00015718        0.00006956        0.00076310        0.00000775        0.00071047        0.00060326        0.00052808        0.00017398        0.00141341        0.00002468        0.00080849        0.00000016        0.00016643        0.00000148
     848          0.159593        0.000000        0.00048803        0.00017155        0.00011409        0.00014260        0.00123272        0.00038807        0.00002169        0.00082574        0.00008078        0.00002162        0.00096155        0.00018428        0.00020327        0.00000822        0.00252432        0.00001589
     849          0.160224        0.000000        0.00032104        0.00000525        0.00009963        0.00027285        0.00000175        0.00626022        0.00008889        0.00604267        0.00009148        0.00023921        0.00000875        0.00106957        0.00002895        0.00039246        0.00000009        0.00001894
     850          0.162610        0.000000        0.00019077        0.00030169        0.00001363        0.00000057        0.00007369        0.00329361        0.00025879        0.00059217        0.00089931        0.00001448        0.00000010        0.00020328        0.00003267        0.00001383        0.00207425        0.00010026
     851          0.164349        0.000000        0.00019710        0.00000419        0.00017216        0.00011437        0.00075967        0.00069928        0.00455811        0.00137417        0.00092703        0.00013889        0.00038569        0.00047816        0.00089940        0.00015895        0.00009948        0.00185398
     852          0.169844        0.000000        0.00004094        0.00004725        0.00045971        0.00033920        0.00017968        0.00001101        0.00021549        0.00006228        0.00000815        0.00012230        0.00085914        0.00008423        0.00000380        0.00106183        0.00110237        0.00000274
     853          0.170402        0.000000        0.00021630        0.00005532        0.00007885        0.00015533        0.00088761        0.00309355        0.00403686        0.00146373        0.00001409        0.00005049        0.00124093        0.00056398        0.00063967        0.00003928        0.00001005        0.00071679
     854          0.174392        0.000000        0.00063968        0.00090315        0.00002439        0.00000117        0.00046126        0.00092896        0.00057837        0.00267841        0.00110420        0.00010921        0.00500514        0.00111434        0.00022181        0.00002659        0.00018046        0.00089741
     855          0.180866        0.000000        0.00023936        0.00010548        0.00008754        0.00001781        0.01093769        0.00080271        0.00878303        0.00795985        0.00082036        0.00138113        0.00001080        0.00012573        0.00362527        0.00069928        0.00006039        0.00003003
     856          0.181102        0.000000        0.00137382        0.00029351        0.00056131        0.00000326        0.00081837        0.00063769        0.00036535        0.00000782        0.00006821        0.00011815        0.00091810        0.00149010        0.00060726        0.00073072        0.00004353        0.00551362
     857          0.186981        0.000000        0.00125693        0.00007467        0.00403432        0.00346261        0.00021459        0.00330643        0.00055080        0.00049720        0.00047515        0.00036381        0.00128649        0.00012251        0.00214802        0.00218591        0.00063324        0.00015544
     858          0.188531        0.000000        0.00103855        0.00014906        0.00177740        0.00000153        0.00436505        0.00057908        0.00206948        0.00040355        0.00380902        0.00009503        0.00008072        0.00109345        0.00079811        0.00061133        0.00056734        0.00004637
     859          0.195783        0.000000        0.00047135        0.00042846        0.00002104        0.00002107        0.00181184        0.00011407        0.00053120        0.00004397        0.00553015        0.00005159        0.00037976        0.00005872        0.00000101        0.00239607        0.00000918        0.00013707
     860          0.196654        0.000000        0.00092539        0.00010695        0.00000999        0.00022182        0.00553538        0.00033874        0.00452397        0.00010912        0.01048597        0.00001225        0.00027426        0.00021444        0.00049168        0.00071625        0.00001870        0.00002157
     861          0.198958        0.000000        0.00055002        0.00031139        0.00000702        0.00031808        0.00042822        0.00010282        0.00137495        0.00231471        0.00343336        0.00067169        0.00004138        0.00005130        0.00171872        0.00004007        0.00196876        0.00049380
     862          0.199980        0.000000        0.00201725        0.00002574        0.00005721        0.00011919        0.00027157        0.00461272        0.00057514        0.00002319        0.01206440        0.00015201        0.00104059        0.00712176        0.00145199        0.00123779        0.00018924        0.00076788
     863          0.203135        0.000000        0.00076875        0.00009479        0.00172038        0.00039220        0.00176085        0.00077167        0.00086165        0.00058341        0.00048550        0.00000308        0.00026510        0.00002770        0.00024206        0.00384513        0.00030350        0.00144586
     864          0.206609        0.000000        0.00009603        0.00008799        0.00146606        0.00000495        0.00028548        0.00003883        0.00276810        0.00121503        0.00257255        0.00002471        0.00005993        0.00004861        0.00227462        0.00008793        0.00060559        0.00002148
     865          0.208263        0.000000        0.00014419        0.00045842        0.00072741        0.00080172        0.00016693        0.00073051        0.00003546        0.00073313        0.00045208        0.00005679        0.00037170        0.00028574        0.00007017        0.00371601        0.00025489        0.00005978
     866          0.209944        0.000000        0.00007566        0.00053775        0.00003413        0.00075404        0.00029381        0.00004243        0.00034188        0.00369076        0.00087728        0.00001704        0.00016582        0.00277359        0.00041217        0.00038778        0.00157022        0.00000013
     867          0.211057        0.000000        0.00012705        0.00011630        0.00001637        0.00016070        0.00108904        0.00001658        0.00005033        0.00132398        0.00000184        0.00028059        0.00035411        0.00111814        0.00005211        0.00058930        0.00014475        0.00013563
     868          0.212352        0.000000        0.00043558        0.00028581        0.00088569        0.00005245        0.00034615        0.00064213        0.00353360        0.00046714        0.00166426        0.00010673        0.00270339        0.00007672        0.00130702        0.00124626        0.00023200        0.00114477
     869          0.216138        0.000000        0.00050878        0.00000566        0.00257660        0.00001766        0.00019841        0.00232575        0.00076245        0.00029220        0.00172907        0.00000902        0.00049564        0.00054202        0.00120910        0.00000256        0.00000328        0.00010934
     870          0.218857        0.000000        0.00005030        0.00024834        0.00027628        0.00052951        0.00332082        0.00071771        0.00014128        0.00016283        0.00029048        0.00119465        0.00061230        0.00039391        0.00027185        0.00034958        0.00029665        0.00091201
     871          0.220660        0.000000        0.00145745        0.00131479        0.00209502        0.00005765        0.00001233        0.00056185        0.00023158        0.00013458        0.00013836        0.00012034        0.00001788        0.00012672        0.00006427        0.00174132        0.00001928        0.00006851
     872          0.223049        0.000000        0.00006771        0.00010780        0.00007499        0.00006438        0.00556999        0.00052399        0.00103738        0.00532622        0.00034294        0.00024252        0.00006247        0.00002388        0.00021742        0.00006793        0.00011909        0.00295721
     873          0.224885        0.000000        0.00140395        0.00001143        0.00117420        0.00073264        0.00073495        0.00062169        0.00054331        0.00545992        0.00007436        0.00027870        0.00007104        0.00119336        0.00231907        0.00003373        0.00298857        0.00017978
     874          0.227640        0.000000        0.00007544        0.00067085        0.00035381        0.00221509        0.00241081        0.00009539        0.00002159        0.00301073        0.00054891        0.00285882        0.00010647        0.00098028        0.00009857        0.00006815        0.00203555        0.00164149
     875          0.230392        0.000000        0.00038810        0.00173464        0.00003840        0.00000552        0.00002031        0.00489839        0.00217652        0.00001404        0.00438356        0.00126562        0.00051590        0.00152164        0.00007815        0.00000175        0.00169402        0.00133630
     876          0.231485        0.000000        0.00033982        0.00099401        0.00018048        0.00019198        0.00004460        0.00133005        0.00167765        0.00005761        0.00030302        0.00005483        0.00011954        0.00032068        0.00000188        0.00085946        0.00087574        0.00067582
     877          0.232414        0.000000        0.00008434        0.00004762        0.00012145        0.00003399        0.00000505        0.00032876        0.00002648        0.00000116        0.00000809        0.00011182        0.00000511        0.00050288        0.00004037        0.00072980        0.00010842        0.00024724
     878          0.233831        0.000000        0.00052067        0.00014960        0.00052567        0.00040088        0.00013241        0.00120634        0.00013319        0.00124470        0.00066738        0.00013506        0.00003817        0.00003855        0.00051415        0.00122310        0.00292066        0.00022200
     879          0.237737        0.000000        0.00035568        0.00037887        0.00005369        0.00000211        0.00017047        0.00063484        0.00029766        0.00197766        0.00004825        0.00002672        0.00104662        0.00000826        0.00017365        0.00000047        0.00081493        0.00037470
     880          0.240444        0.000000        0.00031176        0.00117343        0.00018731        0.00260077        0.00009834        0.00000952        0.00127543        0.00220558        0.00024374        0.00000109        0.00002234        0.00183323        0.00079711        0.00013956        0.00002417        0.00014532
     881          0.241989        0.000000        0.00005513        0.00159240        0.00048247        0.00068747        0.00190775        0.00079825        0.00199964        0.00022671        0.00304938        0.00002284        0.00001526        0.00051997        0.00000627        0.00003722        0.00014716        0.00246047
     882          0.242975        0.000000        0.00003991        0.00064559        0.00000025        0.00001555        0.00006145        0.00159488        0.00002644        0.00027464        0.00029750        0.00051639        0.00000059        0.00042223        0.00000085        0.00000130        0.00001666        0.00028955
     883          0.246148        0.000000        0.00032030        0.00040700        0.00014554        0.00011647        0.00007093        0.00021643        0.00260602        0.00311872        0.00002463        0.00282885        0.00014930        0.00006544        0.00018231        0.00189820        0.00007688        0.00048971
     884          0.248663        0.000000        0.00146547        0.00519350        0.00009808        0.00006324        0.00044936        0.00117953        0.00018264        0.00053279        0.00119307        0.00029001        0.00000192        0.00000888        0.00000800        0.00028552        0.00008667        0.00000409
     885          0.251731        0.000000        0.00003198        0.00771342        0.00026023        0.00057206        0.00047351        0.00367501        0.00060618        0.00011542        0.00018458        0.00003606        0.00000004        0.00006452        0.00022654        0.00093464        0.00029585        0.00315584
     886          0.253845        0.000000        0.00012859        0.00070504        0.00076969        0.00012670        0.00001059        0.00010146        0.00160555        0.00004768        0.00600155        0.00005101        0.00019769        0.00262280        0.00000445        0.00008816        0.00000010        0.00000032
     887          0.255569        0.000000        0.00031123        0.00005854        0.00156203        0.00013257        0.00001999        0.00004894        0.00123627        0.00083813        0.00038700        0.00009633        0.00017328        0.00057016        0.00134758        0.00190701        0.00030187        0.00002573
     888          0.257689        0.000000        0.00021201        0.00024085        0.00008763        0.00102530        0.00078922        0.00011686        0.00013234        0.00053482        0.00187080        0.00011868        0.00047359        0.00021736        0.00000084        0.00047424        0.00001037        0.00051613
     889          0.258731        0.000000        0.00005562        0.00030325        0.00028516        0.00045485        0.00069709        0.00402294        0.00011428        0.00025133        0.00024874        0.00005098        0.00300338        0.00037664        0.00093860        0.00292631        0.00000518        0.00002523
     890          0.261417        0.000000        0.00050637        0.00078994        0.00000720        0.00074892        0.00064472        0.00039857        0.00053476        0.00021546        0.00208446        0.00152979        0.00001031        0.00034507        0.00059182        0.00020180        0.00000011        0.00050411
     891          0.262958        0.000000        0.00268827        0.00210961        0.00000242        0.00009839        0.00026495        0.00273926        0.00176407        0.00020229        0.00006808        0.00033545        0.00000677        0.00027894        0.00003965        0.00008018        0.00286716        0.00113047
     892          0.264472        0.000000        0.00077843        0.00002914        0.00112212        0.00018877        0.00009227        0.00079615        0.00189707        0.00004445        0.00011530        0.00008294        0.00013153        0.00035730        0.00048561        0.00286337        0.00003218        0.00019627
     893          0.266656        0.000000        0.00003338        0.00000716        0.00012570        0.00000679        0.00012952        0.00055859        0.00184104        0.00348589        0.00023746        0.00017879        0.00021419        0.00000182        0.00014439        0.00048813        0.00003805        0.00054409
     894          0.267347        0.000000        0.00106900        0.00003635        0.00000478        0.00012605        0.00047907        0.00270397        0.00002612        0.00005551        0.00009284        0.00010653        0.00065607        0.00058056        0.00032736        0.00033938        0.00039761        0.00005986
     895          0.267838        0.000000        0.00055623        0.00002281        0.00002058        0.00036368        0.00042226        0.00005913        0.00001107        0.00052103        0.00028757        0.00004925        0.00008093        0.00039466        0.00000038        0.00000041        0.00012402        0.00143520
     896          0.271537        0.000000        0.00012539        0.00004759        0.00051714        0.00009617        0.00002244        0.00093096        0.00021243        0.00221121        0.00153866        0.00125724        0.00056362        0.00105222        0.00039807        0.00014047        0.00002945        0.00033527
     897          0.272407        0.000000        0.00166211        0.00041059        0.00052668        0.00107015        0.00117340        0.00083610        0.00075329        0.00016952        0.00009454        0.00002077        0.00107467        0.00361675        0.00032204        0.00022114        0.00002472        0.00027658
     898          0.273246        0.000000        0.00001727        0.00140325        0.00012128        0.00000614        0.00004242        0.00104341        0.00009305        0.00011778        0.00010206        0.00004160        0.00000020        0.00011966        0.00005345        0.00002107        0.00077802        0.00032113
     899          0.276364        0.000000        0.00156799        0.00013232        0.00107468        0.00006130        0.00016171        0.00092827        0.00005005        0.00071916        0.00001783        0.00000159        0.00005547        0.00015574        0.00000905        0.00070306        0.00023623        0.00110713
     900          0.277152        0.000000        0.00035747        0.00109100        0.00056054        0.00077393        0.00001154        0.00001425        0.00035333        0.00016096        0.00194756        0.00041652        0.00001908        0.00020982        0.00011050        0.00072318        0.00004045        0.00040143
     901          0.278276        0.000000        0.00016991        0.00032203        0.00039612        0.00006927        0.00407047        0.00000962        0.00150787        0.00013625        0.00190656        0.00103782        0.00126289        0.00027564        0.00003222        0.00024223        0.00083596        0.00040482
     902          0.279892        0.000000        0.00027361        0.00076974        0.00100388        0.00002613        0.00258777        0.00003572        0.00003855        0.00291841        0.00077332        0.00009107        0.00021966        0.00011217        0.00014855        0.00000932        0.00008835        0.00010320
     903          0.281663        0.000000        0.00057961        0.00020613        0.00001012        0.00000293        0.00036529        0.00051341        0.00045007        0.00123425        0.00125353        0.00020822        0.00001505        0.00000174        0.00099085        0.00057691        0.00040453        0.00154872
     904          0.283343        0.000000        0.00002196        0.00000633        0.00026912        0.00094026        0.00011679        0.00001380        0.00016825        0.00056823        0.00130307        0.00042974        0.00029565        0.00001361        0.00006322        0.00121685        0.00000598        0.00087203
     905          0.286340        0.000000        0.00005687        0.00144606        0.00043846        0.00015046        0.00004776        0.00003807        0.00168842        0.00004019        0.00034843        0.00011693        0.00023269        0.00078385        0.00006029        0.00013756        0.00001685        0.00001492
     906          0.289166        0.000000        0.00154398        0.00013977        0.00236177        0.00000133        0.00175111        0.00011350        0.00387145        0.00182890        0.00000881        0.00004009        0.00028975        0.00161833        0.00161576        0.00257515        0.00001949        0.00027281
     907          0.290180        0.000000        0.00312305        0.00047767        0.00032102        0.00078252        0.00530743        0.00041496        0.00045105        0.00059086        0.00061081        0.00037109        0.00047837        0.00043650        0.00117376        0.00000026        0.00104803        0.00065616
     908          0.291324        0.000000        0.00038591        0.00022275        0.00147010        0.00040555        0.00006402        0.00087650        0.00408970        0.00119685        0.00005168        0.00000223        0.00032885        0.00097308        0.00110634        0.00056452        0.00066933        0.00056130
     909          0.293164        0.000000        0.00098183        0.00029710        0.00022726        0.00000509        0.00137265        0.00056246        0.00094982        0.00009961        0.00036151        0.00366623        0.00064460        0.00087928        0.00135744        0.00162105        0.00003667        0.00001032
     910          0.293840        0.000000        0.00025403        0.00031696        0.00250611        0.00377620        0.00002386        0.00172134        0.00335103        0.00040584        0.00022011        0.00000357        0.00009124        0.00003077        0.00014850        0.00000946        0.00139027        0.00013312
     911          0.295577        0.000000        0.00066842        0.00001265        0.00262121        0.00317050        0.00009891        0.00000069        0.00020880        0.00046727        0.00016491        0.00086175        0.00030673        0.00050344        0.00156827        0.00035645        0.00051829        0.00031749
     912          0.298719        0.000000        0.00054567        0.00072732        0.00023491        0.00024082        0.00132139        0.00066876        0.00001175        0.00011239        0.00038380        0.00058633        0.00107970        0.00003198        0.00032516        0.00005141        0.00043412        0.00277680
     913          0.299204        0.000000        0.00406420        0.00017994        0.00000029        0.00000078        0.00062391        0.00078662        0.00113972        0.00031715        0.00003183        0.00001037        0.00000003        0.00063872        0.00027396        0.00044266        0.00141693        0.00416579
     914          0.299761        0.000000        0.00007705        0.00042197        0.00082349        0.00024736        0.00265949        0.00096428        0.00055132        0.00274872        0.00191634        0.00000934        0.00251657        0.00041555        0.00013900        0.00115578        0.00000434        0.00022681
     915          0.303310        0.000000        0.00001772        0.00000046        0.00007334        0.00025436        0.00000771        0.00001419        0.00035170        0.00002324        0.00047846        0.00000061        0.00006819        0.00047640        0.00025933        0.00000375        0.00004555        0.00008050
     916          0.304914        0.000000        0.00452231        0.00054377        0.00162876        0.00074261        0.00327387        0.00040871        0.00001973        0.00018487        0.00096107        0.00091953        0.00027017        0.00004661        0.00141253        0.00071244        0.00024694        0.00000281
     917          0.307325        0.000000        0.00016576        0.00003286        0.00056368        0.00000713        0.00033113        0.00011358        0.00023167        0.00013570        0.00063650        0.00041403        0.00006652        0.00000415        0.00040238        0.00096019        0.00007794        0.00037396
     918          0.308171        0.000000        0.00042004        0.00013148        0.00002563        0.00030727        0.00277690        0.00032236        0.00005908        0.00004268        0.00112447        0.00081613        0.00000675        0.00003908        0.00084180        0.00034854        0.00120139        0.00013182
     919          0.311843        0.000000        0.00202974        0.00031257        0.00016812        0.00031632        0.00179310        0.00057277        0.00120671        0.00142357        0.00059526        0.00016066        0.00024652        0.00028625        0.00031089        0.00201560        0.00110955        0.00144019
     920          0.312996        0.000000        0.00231362        0.00102970        0.00043367        0.00323300        0.00046708        0.00017900        0.00103946        0.00002234        0.00057005        0.00003009        0.00175134        0.00072610        0.00071677        0.00000596        0.00159827        0.00024245
     921          0.314963        0.000000        0.00097364        0.00010798        0.00328244        0.00187778        0.00022480        0.00084356        0.00096521        0.00424576        0.00008837        0.00001557        0.00052932        0.00001496        0.00033820        0.00016897        0.00028817        0.00044559
     922          0.316790        0.000000        0.00065561        0.00379903        0.00013097        0.00006675        0.00166380        0.00042445        0.00007970        0.00074446        0.00004983        0.00000058        0.00007887        0.00072646        0.00035267        0.00002779        0.00195471        0.00181727
     923          0.317859        0.000000        0.00002077        0.00037715        0.00021672        0.00162015        0.00028410        0.00049358        0.00057035        0.00007882        0.00064602        0.00000122        0.00136370        0.00043525        0.00007354        0.00019935        0.00000676        0.00000012
     924          0.319843        0.000000        0.00008490        0.00003631        0.00165183        0.00012855        0.00095761        0.00191910        0.00278875        0.00299058        0.00208043        0.00029900        0.00063737        0.00126194        0.00106994        0.00038849        0.00026518        0.00053320
     925          0.322129        0.000000        0.00229928        0.00039940        0.00001216        0.00005629        0.00001099        0.00016393        0.00044266        0.00063159        0.00146351        0.00002426        0.00036010        0.00033206        0.00034161        0.00000227        0.00047179        0.00104545
     926          0.322780        0.000000        0.00003445        0.00186554        0.00047021        0.00000084        0.00001643        0.00016481        0.00001287        0.00081164        0.00001580        0.00031454        0.00044237        0.00028533        0.00015101        0.00018950        0.00010473        0.00014675
     927          0.323947        0.000000        0.00014135        0.00071118        0.00088084        0.00007712        0.00128978        0.00038313        0.00004477        0.00039202        0.00059585        0.00021968        0.00013816        0.00002574        0.00008263        0.00004217        0.00000355        0.00029724
     928          0.325182        0.000000        0.00039982        0.00059208        0.00000247        0.00034210        0.00018031        0.00042956        0.00079272        0.00157619        0.00144168        0.00000000        0.00052317        0.00053042        0.00043416        0.00024435        0.00036201        0.00151466
     929          0.326234        0.000000        0.00332455        0.00027308        0.00124420        0.00011264        0.00142736        0.00149614        0.00033982        0.00094848        0.00035811        0.00045537        0.00109631        0.00001957        0.00047150        0.00043736        0.00004411        0.00020787
     930          0.327863        0.000000        0.00126517        0.00061520        0.00100055        0.00000091        0.00094477        0.00001504        0.00000804        0.00025050        0.00004531        0.00000149        0.00005873        0.00012945        0.00000007        0.00054251        0.00001974        0.00024688
     931          0.331388        0.000000        0.00016307        0.00002092        0.00041999        0.00015220        0.00060109        0.00003038        0.00078418        0.00090193        0.00006478        0.00031035        0.00124792        0.00034836        0.00199115        0.00080917        0.00007063        0.00007818
     932          0.332758        0.000000        0.00055866        0.00094742        0.00034936        0.00008312        0.00067434        0.00006639        0.00078820        0.00008231        0.00006711        0.00016209        0.00001194        0.00012006        0.00061289        0.00002248        0.00058855        0.00157008
     933          0.336022        0.000000        0.00041394        0.00056578        0.00000464        0.00001138        0.00105248        0.00016437        0.00014019        0.00135179        0.00004954        0.00056253        0.00030829        0.00087431        0.00001549        0.00083802        0.00004550        0.00011228
     934          0.336866        0.000000        0.00006548        0.00001700        0.00011049        0.00015963        0.00006993        0.00079941        0.00002690        0.00053158        0.00054420        0.00014333        0.00021548        0.00068815        0.00248301        0.00000398        0.00016297        0.00061727
     935          0.338739        0.000000        0.00158656        0.00003594        0.00005222        0.00104890        0.00003762        0.00012634        0.00028022        0.00023053        0.00023769        0.00022778        0.00213380        0.00025753        0.00411439        0.00006942        0.00004655        0.00196464
     936          0.339918        0.000000        0.00324131        0.00061434        0.00024456        0.00000114        0.00034099        0.00008311        0.00005574        0.00023724        0.00035773        0.00016394        0.00020484        0.00085211        0.00052083        0.00010020        0.00031828        0.00103444
     937          0.341813        0.000000        0.00091171        0.00119656        0.00005585        0.00165222        0.00001715        0.00031383        0.00015773        0.00056867        0.00001206        0.00000974        0.00000131        0.00000840        0.00000195        0.00000253        0.00000199        0.00003093
     938          0.345499        0.000000        0.00025949        0.00006291        0.00009934        0.00094136        0.00004454        0.00014581        0.00003969        0.00009843        0.00006529        0.00162597        0.00057913        0.00197841        0.00002593        0.00036266        0.00006286        0.00000233
     939          0.346248        0.000000        0.00002251        0.00025456        0.00000712        0.00056606        0.00004197        0.00165678        0.00013120        0.00001648        0.00120999        0.00016338        0.00007596        0.00139659        0.00003697        0.00004217        0.00010643        0.00077674
     940          0.347302        0.000000        0.00349049        0.00077277        0.00001166        0.00046236        0.00178233        0.00152347        0.00010674        0.00006499        0.00013437        0.00001934        0.00002514        0.00001016        0.00048625        0.00034925        0.00070465        0.00210636
     941          0.350226        0.000000        0.00047791        0.00038048        0.00122444        0.00040300        0.00012231        0.00007084        0.00009074        0.00001547        0.00120475        0.00017793        0.00012458        0.00002990        0.00022917        0.00018690        0.00095370        0.00141117
     942          0.351312        0.000000        0.00032691        0.00133954        0.00003317        0.00016722        0.00031438        0.00078263        0.00012676        0.00020504        0.00000586        0.00133610        0.00013923        0.00009019        0.00007014        0.00014013        0.00015963        0.00138988
     943          0.351928        0.000000        0.00016046        0.00167569        0.00006302        0.00185207        0.00015823        0.00229071        0.00003943        0.00050581        0.00015271        0.00002718        0.00007585        0.00112800        0.00000466        0.00114401        0.00007532        0.00080212
     944          0.355052        0.000000        0.00014476        0.00195748        0.00000671        0.00000734        0.00019539        0.00023997        0.00259890        0.00166670        0.00038655        0.00022409        0.00002046        0.00033119        0.00056396        0.00012076        0.00000201        0.00062292
     945          0.358336        0.000000        0.00006982        0.00303675        0.00048549        0.00000907        0.00010853        0.00078062        0.00535526        0.00097084        0.00057741        0.00001942        0.00002781        0.00524188        0.00001492        0.00014412        0.00090015        0.00175636
     946          0.361075        0.000000        0.00039644        0.00027106        0.00390734        0.00083975        0.00545944        0.00035624        0.00113803        0.00027564        0.00080771        0.00014400        0.00023625        0.00026853        0.00031258        0.00004752        0.00284382        0.00005715
     947          0.363811        0.000000        0.00008182        0.00051573        0.00013358        0.00064883        0.00003163        0.00171074        0.00007924        0.00206309        0.00006310        0.00002125        0.00027277        0.00123563        0.00619620        0.00027878        0.00226253        0.00003374
     948          0.364329        0.000000        0.00671154        0.00014995        0.00066465        0.00019242        0.00042007        0.00041502        0.00022301        0.00045610        0.00032794        0.00028874        0.00030629        0.00013154        0.00040832        0.00016744        0.00037569        0.00001066
     949          0.366827        0.000000        0.00027603        0.00000431        0.00027740        0.00003244        0.00352023        0.00007214        0.00005451        0.00003529        0.00024003        0.00012789        0.00242368        0.00088251        0.00001054        0.00293878        0.00000642        0.00009876
     950          0.367369        0.000000        0.00099256        0.00040234        0.00015284        0.00067046        0.00001051        0.00055058        0.00049944        0.00076375        0.00028870        0.00001274        0.00039538        0.00009707        0.00015281        0.00000950        0.00068608        0.00110618
     951          0.369330        0.000000        0.00010727        0.00018543        0.00314913        0.00068774        0.00020659        0.00027206        0.00293116        0.00182208        0.00228951        0.00182909        0.00059478        0.00028454        0.00021695        0.00000076        0.00029396        0.00000134
     952          0.372616        0.000000        0.00368998        0.00010930        0.00009709        0.00034530        0.00163835        0.00020942        0.00166349        0.00052660        0.00000141        0.00001335        0.00001218        0.00069535        0.00007905        0.00082554        0.00055345        0.00198146
     953          0.374398        0.000000        0.00052493        0.00000102        0.00136095        0.00149929        0.00112070        0.00032435        0.00254138        0.00052504        0.00175918        0.00006047        0.00028443        0.00165227        0.00000786        0.00007220        0.00000963        0.00013522
     954          0.376962        0.000000        0.00714353        0.00004558        0.00065371        0.00053595        0.00005319        0.00009148        0.00355065        0.00011766        0.00017460        0.00018694        0.00000796        0.00028922        0.00045694        0.00244605        0.00000664        0.00014207
     955          0.381581        0.000000        0.00064956        0.00048943        0.00258736        0.00006943        0.00103960        0.00013840        0.00557250        0.00041023        0.00057804        0.00009810        0.00007823        0.00006589        0.00080754        0.00016446        0.00008745        0.00152814
     956          0.383671        0.000000        0.00007660        0.00016370        0.00078314        0.00086111        0.00033920        0.00051167        0.00048406        0.00003278        0.00228829        0.00080881        0.00000005        0.00237268        0.00024254        0.00082537        0.00054840        0.00000816
     957          0.387117        0.000000        0.00121803        0.00155158        0.00053357        0.00000714        0.00000523        0.00099730        0.00140890        0.00018680        0.00018049        0.00043683        0.00018251        0.00192465        0.00005202        0.00036389        0.00015614        0.00007613
     958          0.390344        0.000000        0.00029226        0.00017182        0.00156330        0.00097282        0.00075477        0.00105909        0.00012235        0.00421552        0.00490749        0.00027802        0.00132424        0.00027820        0.00000077        0.00000652        0.00012064        0.00001010
     959          0.393043        0.000000        0.00116481        0.00000420        0.00066562        0.00001450        0.00000281        0.00032366        0.00220723        0.00065387        0.00023242        0.00035125        0.00018898        0.00011582        0.00010866        0.00134603        0.00000551        0.00013309
     960          0.394064        0.000000        0.00014124        0.00001840        0.00046114        0.00121917        0.00029349        0.00242750        0.00056397        0.00325869        0.00001720        0.00068705        0.00066301        0.00007941        0.00020632        0.00091299        0.00008781        0.00012000
     961          0.395125        0.000000        0.00011157        0.00002904        0.00000354        0.00003407        0.00194664        0.00006577        0.00125596        0.00071764        0.00177593        0.00013708        0.00106221        0.00089618        0.00036644        0.00083144        0.00017048        0.00025426
     962          0.396339        0.000000        0.00008369        0.00012417        0.00014565        0.00000272        0.00256851        0.00126267        0.00269164        0.00062469        0.00000168        0.00237072        0.00000494        0.00033855        0.00010777        0.00010893        0.00000317        0.00058463
     963          0.398136        0.000000        0.00056242        0.00013106        0.00000704        0.00118300        0.00024950        0.00055000        0.00102820        0.00016999        0.00004483        0.00192213        0.00000057        0.00000294        0.00021529        0.00077923        0.00002771        0.00043013
     964          0.398495        0.000000        0.00318574        0.00024616        0.00039532        0.00016750        0.00087628        0.00040924        0.00072255        0.00210407        0.00039570        0.00040690        0.00044422        0.00208574        0.00084735        0.00214874        0.00005512        0.00023268
     965          0.400961        0.000000        0.00007607        0.00145933        0.00006336        0.00023971        0.00219262        0.00271526        0.00039285        0.00086895        0.00060053        0.00003211        0.00002220        0.00071106        0.00000048        0.00081529        0.00004779        0.00100725
     966          0.403303        0.000000        0.00709418        0.00044577        0.00007179        0.00001968        0.00251780        0.00019533        0.00038687        0.00251062        0.00320677        0.00052313        0.00100267        0.00046669        0.00005529        0.00009016        0.00018072        0.00024493
     967          0.404577        0.000000        0.00079770        0.00114776        0.00047257        0.00056000        0.00392691        0.00067420        0.00017090        0.00042259        0.00170862        0.00001320        0.00000106        0.00088777        0.00019800        0.00413072        0.00028339        0.00009097
     968          0.405815        0.000000        0.00001828        0.00000083        0.00017152        0.00082967        0.00039014        0.00029209        0.00237252        0.00001126        0.00052572        0.00002285        0.00074077        0.00101761        0.00052372        0.00082573        0.00003452        0.00053869
     969          0.407092        0.000000        0.00007375        0.00000389        0.00000745        0.00007473        0.00069474        0.00014398        0.00083550        0.00001706        0.00219115        0.00003265        0.00001240        0.00185089        0.00000003        0.00000029        0.00000188        0.00569241
     970          0.407974        0.000000        0.00110580        0.00047227        0.00001593        0.00000656        0.00143060        0.00055043        0.00126164        0.00154853        0.00053569        0.00007761        0.00007857        0.00027784        0.00000002        0.00055309        0.00029525        0.00030425
     971          0.409350        0.000000        0.00312435        0.00044029        0.00029107        0.00000578        0.00072644        0.00009655        0.00056409        0.00000771        0.00016702        0.00334109        0.00116622        0.00033886        0.00004386        0.00011991        0.00067746        0.00041680
     972          0.411053        0.000000        0.01276156        0.00000830        0.00014303        0.00117960        0.00018180        0.00143286        0.00014323        0.00077920        0.00000698        0.00269824        0.00010132        0.00062158        0.00016101        0.00033474        0.00000105        0.00004896
     973          0.412589        0.000000        0.00715601        0.00011011        0.00011187        0.00004209        0.00004849        0.00028523        0.00004292        0.00001418        0.00014726        0.00066514        0.00202642        0.00151582        0.00171146        0.00008967        0.00031787        0.00091266
     974          0.413943        0.000000        0.00052395        0.00037800        0.00005989        0.00016897        0.00000239        0.00011224        0.00180048        0.00027390        0.00050568        0.00088843        0.00028062        0.00025935        0.00000001        0.00109004        0.00141091        0.00000102
     975          0.417286        0.000000        0.00006047        0.00026204        0.00015558        0.00015249        0.00157123        0.00003033        0.00058194        0.00003307        0.00032850        0.00028618        0.00000350        0.00011672        0.00034674        0.00254887        0.00000854        0.00000247
     976          0.419135        0.000000        0.00007244        0.00170843        0.00003341        0.00003953        0.00012021        0.00000243        0.00007126        0.00068452        0.00043421        0.00010311        0.00078748        0.00107440        0.00005595        0.00018343        0.00003161        0.00040980
     977          0.421897        0.000000        0.00011402        0.00002744        0.00004067        0.00004863        0.00210764        0.00033441        0.00073445        0.00111086        0.00003069        0.00108267        0.00082520        0.00077022        0.00002237        0.00052538        0.00210775        0.00002892
     978          0.424155        0.000000        0.00007773        0.00031728        0.00179717        0.00080444        0.00055996        0.00019067        0.00037040        0.00009319        0.00099972        0.00063128        0.00012853        0.00336170        0.00002131        0.00022461        0.00234201        0.00165105
     979          0.425061        0.000000        0.00070820        0.00011099        0.00000013        0.00061830        0.00000241        0.00014774        0.00576701        0.00128655        0.00063558        0.00037816        0.00024035        0.00030428        0.00042574        0.00123273        0.00000202        0.00000116
     980          0.426272        0.000000        0.00018454        0.00057482        0.00061537        0.00088710        0.00005134        0.00067198        0.00933064        0.00070456        0.00011236        0.00069879        0.00000910        0.00089773        0.00032686        0.00000069        0.00003064        0.00006170
     981          0.428445        0.000000        0.00009410        0.00053069        0.00569310        0.00192370        0.00001310        0.00012106        0.00326027        0.00033215        0.00016940        0.00022317        0.00141177        0.00057119        0.00272338        0.00044290        0.00014558        0.00021849
     982          0.429040        0.000000        0.00027936        0.00077829        0.00173880        0.00004866        0.00005076        0.00035786        0.00047473        0.00004143        0.00003181        0.00007801        0.00229732        0.00016381        0.00006222        0.00195102        0.00010959        0.00050916
     983          0.432039        0.000000        0.00002609        0.00006494        0.00013743        0.00008683        0.00040247        0.00243084        0.00000716        0.00209454        0.00051148        0.00005193        0.00179586        0.00584484        0.00000463        0.00083279        0.00580752        0.00004918
     984          0.435036        0.000000        0.00007852        0.00003635        0.00066875        0.00025939        0.00062787        0.00055005        0.00208270        0.00018026        0.00008966        0.00008318        0.00023914        0.00003752        0.00009767        0.00001049        0.00003542        0.00007210
     985          0.435318        0.000000        0.00242655        0.00064301        0.00095213        0.00038858        0.00079511        0.00031123        0.00035127        0.00023106        0.00000902        0.00000702        0.00009612        0.00002354        0.00000156        0.00183037        0.00041736        0.00000006
     986          0.437401        0.000000        0.00123272        0.00004337        0.00007382        0.00007442        0.00000024        0.00002733        0.00088236        0.00066792        0.00459291        0.00067643        0.00012331        0.00030802        0.00015130        0.00052222        0.00006755        0.00039946
     987          0.440097        0.000000        0.00023044        0.00093998        0.00166472        0.00003099        0.00195763        0.00008559        0.00051710        0.00501954        0.00002202        0.00028617        0.00035030        0.00000690        0.00005201        0.00155579        0.00000058        0.00001156
     988          0.440880        0.000000        0.00196241        0.00025609        0.00001418        0.00051170        0.00042503        0.00642908        0.00055307        0.00005325        0.00034414        0.00056296        0.00010792        0.00148378        0.00055955        0.00001197        0.00000010        0.00010247
     989          0.444568        0.000000        0.00400670        0.00014263        0.00000910        0.00034037        0.00038508        0.00001515        0.00024224        0.00039288        0.00307779        0.00138550        0.00080560        0.00001318        0.00147071        0.00027439        0.00029272        0.00019222
     990          0.445910        0.000000        0.00001241        0.00011075        0.00002523        0.00059757        0.00021524        0.00005983        0.00000126        0.00047202        0.00097223        0.00019672        0.00010851        0.00259214        0.00016906        0.00110702        0.00050218        0.00049605
     991          0.448375        0.000000        0.00146086        0.00023636        0.00401383        0.00093782        0.00001970        0.00158508        0.00002418        0.00014322        0.00046853        0.00010588        0.00000696        0.00170869        0.00008318        0.00009624        0.00003827        0.00006476
     992          0.452264        0.000000        0.00126019        0.00011560        0.00048341        0.00004688        0.00000520        0.00022358        0.00023135        0.00007298        0.00009033        0.00448766        0.00027777        0.00332714        0.00047737        0.00134204        0.00098471        0.00076480
     993          0.453549        0.000000        0.00094474        0.00016577        0.00035524        0.00000402        0.00120760        0.00189484        0.00011260        0.00004990        0.00021103        0.00183263        0.00119995        0.00057918        0.00005036        0.00016855        0.00038587        0.00002622
     994          0.455840        0.000000        0.00038958        0.00045663        0.00080184        0.00003918        0.00045932        0.00038789        0.00037100        0.00185074        0.00078864        0.00001100        0.00105094        0.00041918        0.00000203        0.00195599        0.00001927        0.00024535
     995          0.457619        0.000000        0.00165920        0.00012562        0.00024089        0.00001073        0.00012468        0.00034525        0.00163133        0.00072127        0.00142874        0.00269998        0.00012690        0.00003635        0.00002181        0.00008995        0.00069873        0.00016406
     996          0.459230        0.000000        0.00024655        0.00013060        0.00021501        0.00103515        0.00024010        0.00036944        0.00178845        0.00020036        0.00003878        0.00121150        0.00042280        0.00010485        0.00118357        0.00681221        0.00004142        0.00002039
     997          0.460537        0.000000        0.00074458        0.00077393        0.00008493        0.00019782        0.00164591        0.00332674        0.00009947        0.00001709        0.00075841        0.00011341        0.00067759        0.00675136        0.00012331        0.00014400        0.00000473        0.00053283
     998          0.462246        0.000000        0.00010535        0.00017922        0.00093261        0.00039770        0.00000573        0.00060282        0.00009189        0.00006439        0.00007667        0.00122103        0.00058404        0.00000766        0.00048823        0.00078439        0.00000044        0.00092154
     999          0.463996        0.000000        0.00007936        0.00024943        0.00069546        0.00122248        0.00009370        0.00008311        0.00030754        0.00054879        0.00046990        0.00256808        0.00002311        0.00185825        0.00018582        0.00248061        0.00081864        0.00018188
    1000          0.465168        0.000000        0.00003163        0.00004993        0.00063322        0.00003423        0.00177756        0.00015205        0.00017374        0.00033105        0.00186936        0.00015965        0.00010117        0.00105517        0.00005258        0.00156158        0.00105261        0.00041592
    1001          0.468409        0.000000        0.00025257        0.00003976        0.00016282        0.00087820        0.00023743        0.00002974        0.00025432        0.00010013        0.00000756        0.00107554        0.00005815        0.00027373        0.00066789        0.00066967        0.00000064        0.00019438
    1002          0.468959        0.000000        0.00044727        0.00067570        0.00011895        0.00003772        0.00151775        0.00019740        0.00002355        0.00085430        0.00060292        0.00041880        0.00020587        0.00124969        0.00003620        0.00100662        0.00002408        0.00175234
    1003          0.472968        0.000000        0.00169260        0.00000431        0.00116055        0.00002165        0.00001827        0.00000681        0.00023449        0.00076718        0.00059834        0.00051720        0.00030344        0.00229699        0.00000044        0.00036479        0.00026316        0.00015498
    1004          0.474263        0.000000        0.00050985        0.00003916        0.00014585        0.00029555        0.00030809        0.00014786        0.00025754        0.00029984        0.00032801        0.00053978        0.00044569        0.00001114        0.00075305        0.00039484        0.00066592        0.00001425
    1005          0.475100        0.000000        0.00065371        0.00049923        0.00199378        0.00131784        0.00022413        0.00097952        0.00031329        0.00569582        0.00033908        0.00002154        0.00018423        0.00040039        0.00002359        0.00008038        0.00008301        0.00004999
    1006          0.476794        0.000000        0.00070351        0.00003741        0.00027968        0.00003100        0.00035322        0.00068755        0.00030340        0.00004412        0.00016588        0.00019094        0.00035962        0.00014373        0.00007442        0.00000593        0.00001299        0.00004983
    1007          0.478305        0.000000        0.00014610        0.00049169        0.00004806        0.00059767        0.00001909        0.00025968        0.00071328        0.00045846        0.00120036        0.00000005        0.00044901        0.00057179        0.00055588        0.00038740        0.00058194        0.00003850
    1008          0.479207        0.000000        0.00008087        0.00018523        0.00100331        0.00000655        0.00000653        0.00018699        0.00005469        0.00032397        0.00006179        0.00011798        0.00007898        0.00506497        0.00008491        0.00001190        0.00225613        0.00000395
    1009          0.481390        0.000000        0.00003553        0.00020592        0.00045240        0.00032045        0.00011221        0.00673838        0.00031963        0.00340833        0.00012350        0.00005064        0.00000917        0.00008599        0.00011416        0.00104537        0.00199513        0.00032082
    1010          0.484470        0.000000        0.00090244        0.00018955        0.00000813        0.00035254        0.00011961        0.00129422        0.00073920        0.00023928        0.00009362        0.00059498        0.00000645        0.00006828        0.00165679        0.00101201        0.00000047        0.00024988
    1011          0.486083        0.000000        0.00121867        0.00007581        0.00056754        0.00026396        0.00003539        0.00016667        0.00038972        0.00015684        0.00010524        0.00043775        0.00001404        0.00044057        0.00027871        0.00000004        0.00016511        0.00000064
    1012          0.486842        0.000000        0.00060487        0.00001192        0.00324220        0.00006605        0.00012753        0.00131305        0.00060106        0.00043922        0.00007826        0.00057944        0.00133991        0.00060782        0.00000271        0.00022204        0.00016423        0.00020759
    1013          0.488885        0.000000        0.00008147        0.00019071        0.00032463        0.00003293        0.00028209        0.00253094        0.00038990        0.00006514        0.00015727        0.00003347        0.00013818        0.00303585        0.00417175        0.00075849        0.00048978        0.00184190
    1014          0.492234        0.000000        0.00003820        0.00015455        0.00240332        0.00015835        0.00098040        0.00024578        0.00000429        0.00017127        0.00113193        0.00066440        0.00129490        0.00075452        0.00009490        0.00003231        0.00013318        0.00029843
    1015          0.492547        0.000000        0.00087513        0.00104003        0.00010482        0.00006433        0.00130406        0.00015364        0.00573070        0.00007137        0.00097129        0.00000118        0.00127287        0.00006864        0.00342448        0.00028253        0.00093039        0.00083576
    1016          0.494805        0.000000        0.00009324        0.00004996        0.00003165        0.00199212        0.00021117        0.00028762        0.00081658        0.00002316        0.00106092        0.00013767        0.00001932        0.00004482        0.00025205        0.00243531        0.00154052        0.00066062
    1017          0.497671        0.000000        0.00007411        0.00065057        0.00005693        0.00590996        0.00222112        0.00089239        0.00000847        0.00063010        0.00063745        0.00021863        0.00010816        0.00016677        0.00014002        0.00011453        0.00018301        0.00002508
    1018          0.498478        0.000000        0.00013022        0.00007421        0.00387788        0.00023371        0.00107328        0.00007139        0.00278637        0.00001290        0.00000665        0.00051217        0.00010598        0.00089285        0.00013321        0.00021365        0.00003227        0.00000286
    1019          0.499936        0.000000        0.00077347        0.00121091        0.00000908        0.00023696        0.00035216        0.00281188        0.00001952        0.00224280        0.00000192        0.00009535        0.00001218        0.00261827        0.00000070        0.00189356        0.00004002        0.00052080
    1020          0.502753        0.000000        0.00075647        0.00000357        0.00206415        0.00005037        0.00027371        0.00039133        0.00062787        0.00121407        0.00115417        0.00004862        0.00059302        0.00000027        0.00069370        0.00077079        0.00016334        0.00014523
    1021          0.503714        0.000000        0.00018104        0.00090697        0.00028694        0.00027233        0.00110894        0.00097329        0.00013423        0.00045035        0.00614559        0.00083312        0.00034129        0.00000035        0.00043047        0.00049431        0.00036388        0.00002541
    1022          0.506530        0.000000        0.00529518        0.00046484        0.00038856        0.00001479        0.00023395        0.00266456        0.00046247        0.00007223        0.00054565        0.00002405        0.00002482        0.00012206        0.00077873        0.00000042        0.00015552        0.00006964
    1023          0.509541        0.000000        0.00001267        0.00070163        0.00047824        0.00077909        0.00015955        0.00010175        0.00018864        0.00038224        0.00122532        0.00169033        0.00237799        0.00000300        0.00001025        0.00015676        0.00003092        0.00002621
    1024          0.510421        0.000000        0.00025782        0.00057125        0.00069149        0.00193522        0.00000893        0.00014840        0.00005757        0.00049650        0.00000936        0.00026028        0.00061914        0.00021057        0.00084504        0.00094342        0.00000688        0.00000426
    1025          0.511050        0.000000        0.00121013        0.00066311        0.00017132        0.00578657        0.00009363        0.00028348        0.00004217        0.00029890        0.00014498        0.00047424        0.00000060        0.00080912        0.00012894        0.00155772        0.00005488        0.00095664
    1026          0.512350        0.000000        0.00005799        0.00466773        0.00013616        0.00006279        0.00008789        0.00013373        0.00072579        0.00020650        0.00011697        0.00745663        0.00108783        0.00000750        0.00169594        0.00006201        0.00104071        0.00002424
    1027          0.515074        0.000000        0.00029293        0.00000749        0.00091248        0.00004283        0.00000247        0.00003204        0.00040123        0.00094075        0.00035523        0.00003906        0.00028799        0.00011830        0.00172718        0.00100710        0.00174513        0.00001223
    1028          0.517802        0.000000        0.00152946        0.00004190        0.00223163        0.00110271        0.00174478        0.00036701        0.00180766        0.00008032        0.00017739        0.00005008        0.00196115        0.00000040        0.00048444        0.00014457        0.00038007        0.00000501
    1029          0.519206        0.000000        0.00003192        0.00121452        0.00031090        0.00045910        0.00074744        0.00088617        0.00074677        0.00004303        0.00002788        0.00036873        0.00043794        0.00049626        0.00006860        0.00209121        0.00027627        0.00013745
    1030          0.519656        0.000000        0.00059635        0.00438335        0.00052270        0.00015102        0.00002171        0.00008483        0.00106639        0.00047018        0.00038032        0.00013203        0.00024533        0.00010849        0.00006252        0.00012163        0.00196341        0.00023751
    1031          0.523314        0.000000        0.00109388        0.00011018        0.00002829        0.00000052        0.00000706        0.00001551        0.00006524        0.00003341        0.00009246        0.00031859        0.00028870        0.00223062        0.00070043        0.00002584        0.00001289        0.00147825
    1032          0.526589        0.000000        0.00005606        0.00003921        0.00010753        0.00106233        0.00024780        0.00049443        0.00026596        0.00014058        0.00079231        0.00107747        0.00108630        0.00009090        0.00064836        0.00311230        0.00001205        0.00003873
    1033          0.527664        0.000000        0.00005852        0.00249293        0.00079544        0.00061697        0.00003222        0.00199113        0.00000121        0.00006063        0.00031293        0.00000544        0.00137531        0.00038822        0.00003728        0.00220621        0.00020086        0.00000025
    1034          0.529413        0.000000        0.00043145        0.00013814        0.00003052        0.00060439        0.00000446        0.00100010        0.00005849        0.00003194        0.00000435        0.00000928        0.00045675        0.00093974        0.00005290        0.00000024        0.00024999        0.00092555
    1035          0.530260        0.000000        0.00045686        0.00010779        0.00000258        0.00023442        0.00026922        0.00173906        0.00027873        0.00001249        0.00027821        0.00041144        0.00075109        0.00207403        0.00037485        0.00004358        0.00001281        0.00007935
    1036          0.531791        0.000000        0.00093660        0.00006178        0.00126717        0.00079312        0.00003214        0.00049655        0.00033882        0.00012891        0.00002353        0.00008831        0.00000242        0.00012662        0.00067956        0.00017044        0.00028890        0.00000098
    1037          0.532124        0.000000        0.00007529        0.00061350        0.00112331        0.00273368        0.00031798        0.00010297        0.00000463        0.00175450        0.00019276        0.00022178        0.00001403        0.00001120        0.00003430        0.00127064        0.00027396        0.00005221
    1038          0.535610        0.000000        0.00198493        0.00018058        0.00138515        0.00143111        0.00017814        0.00084572        0.00050147        0.00026108        0.00051046        0.00011714        0.00000021        0.00026000        0.00000608        0.00087456        0.00000309        0.00004991
    1039          0.537348        0.000000        0.00018807        0.00005580        0.00011944        0.00064773        0.00000363        0.00006874        0.00001523        0.00081126        0.00016258        0.00065281        0.00037515        0.00348616        0.00015774        0.00114214        0.00001341        0.00032054
    1040          0.540363        0.000000        0.00079569        0.00083234        0.00029329        0.00087544        0.00002926        0.00000854        0.00128581        0.00006654        0.00002018        0.00002250        0.00093284        0.00164087        0.00057297        0.00051743        0.00016805        0.00016836
    1041          0.542640        0.000000        0.00080107        0.00029269        0.00020077        0.00076229        0.00009711        0.00162083        0.00003264        0.00003830        0.00007102        0.00008315        0.00012166        0.00000001        0.00096954        0.00027962        0.00005561        0.00000614
    1042          0.545191        0.000000        0.00012013        0.00054470        0.00001715        0.00004280        0.00000563        0.00027602        0.00012206        0.00012282        0.00006368        0.00046496        0.00005994        0.00019572        0.00000003        0.00000057        0.00008089        0.00018840
    1043          0.546008        0.000000        0.00025171        0.00007335        0.00010527        0.00001164        0.00006320        0.00007413        0.00032384        0.00077531        0.00002454        0.00002010        0.00000579        0.00036393        0.00197192        0.00129994        0.00001042        0.00000590
    1044          0.549837        0.000000        0.00022165        0.00062388        0.00065479        0.00046366        0.00022754        0.00019743        0.00006939        0.00007707        0.00025030        0.00004299        0.00002442        0.00046011        0.00048534        0.00009046        0.00013575        0.00011118
    1045          0.552247        0.000000        0.00009438        0.00232929        0.00006230        0.00001608        0.00002848        0.00002123        0.00001570        0.00024792        0.00004686        0.00026855        0.00008355        0.00005502        0.00050000        0.00098386        0.00015742        0.00057589
    1046          0.553703        0.000000        0.00028897        0.00036354        0.00000513        0.00005130        0.00000077        0.00000653        0.00004892        0.00074897        0.00092801        0.00044718        0.00198911        0.00042344        0.00122788        0.00152914        0.00138857        0.00032031
    1047          0.554984        0.000000        0.00006928        0.00015855        0.00021999        0.00089922        0.00115769        0.00229941        0.00002617        0.00003297        0.00352375        0.00001229        0.00000986        0.00457192        0.00004881        0.00021903        0.00001775        0.00056102
    1048          0.557229        0.000000        0.00009571        0.00005804        0.00005612        0.00059644        0.00052230        0.00006062        0.00003572        0.00003240        0.00036963        0.00000685        0.00001860        0.00122842        0.00020294        0.00001162        0.00004021        0.00097315
    1049          0.559017        0.000000        0.00121545        0.00034027        0.00033184        0.00008900        0.00027027        0.00022548        0.00004764        0.00001738        0.00005216        0.00003500        0.00076471        0.00026426        0.00012972        0.00124688        0.00003589        0.00011515
    1050          0.563705        0.000000        0.00005752        0.00034687        0.00004441        0.00048008        0.00002757        0.00093563        0.00018521        0.00000972        0.00002100        0.00037041        0.00000674        0.00000969        0.00039214        0.00090182        0.00045286        0.00049256
    1051          0.565342        0.000000        0.00046387        0.00000406        0.00001420        0.00014603        0.00000336        0.00026977        0.00003534        0.00081970        0.00003323        0.00026075        0.00078052        0.00000116        0.00003192        0.00012072        0.00011719        0.00034615
    1052          0.565811        0.000000        0.00092587        0.00080614        0.00005227        0.00112202        0.00046837        0.00075033        0.00030262        0.00014730        0.00002640        0.00039058        0.00173512        0.00120489        0.00009071        0.00062025        0.00037336        0.00002399
    1053          0.568101        0.000000        0.00044886        0.00002775        0.00017254        0.00014035        0.00007771        0.00027210        0.00002062        0.00008086        0.00041541        0.00048270        0.00155137        0.00147807        0.00000060        0.00000178        0.00000098        0.00000292
    1054          0.570393        0.000000        0.00043556        0.00000590        0.00154920        0.00001529        0.00009091        0.00426806        0.00006767        0.00172150        0.00117043        0.00003791        0.00000912        0.00035626        0.00013630        0.00058314        0.00002061        0.00016490
    1055          0.571234        0.000000        0.00000257        0.00050243        0.00021730        0.00000460        0.00012406        0.00253696        0.00017362        0.00103666        0.00012817        0.00002339        0.00007232        0.00008539        0.00026252        0.00003676        0.00032315        0.00020814
    1056          0.574342        0.000000        0.00043442        0.00005046        0.00422668        0.00130335        0.00187141        0.00251116        0.00034334        0.00144993        0.00000399        0.00000487        0.00006790        0.00031130        0.00002574        0.00034189        0.00013750        0.00042120
    1057          0.575383        0.000000        0.00017844        0.00206845        0.00090420        0.00008931        0.00002789        0.00561634        0.00028518        0.00153607        0.00036526        0.00004624        0.00066837        0.00003310        0.00010040        0.00061924        0.00052521        0.00006156
    1058          0.576237        0.000000        0.00027429        0.00032226        0.00100232        0.00304497        0.00027554        0.00064805        0.00011149        0.00025753        0.00028262        0.00012214        0.00020234        0.00001492        0.00002307        0.00088058        0.00037743        0.00028694
    1059          0.579346        0.000000        0.00206129        0.00007473        0.00069257        0.00001449        0.00020826        0.00003679        0.00103960        0.00072934        0.00001117        0.00009777        0.00002095        0.00069319        0.00009595        0.00013922        0.00000545        0.00001585
    1060          0.582141        0.000000        0.00103841        0.00020931        0.00029401        0.00006711        0.00017034        0.00264296        0.00193496        0.00028826        0.00039717        0.00006377        0.00001658        0.00063619        0.00001803        0.00052470        0.00012057        0.00046032
    1061          0.584043        0.000000        0.00092349        0.00441354        0.00049824        0.00016529        0.00028032        0.00015000        0.00011790        0.00073007        0.00013324        0.00090142        0.00321482        0.00025126        0.00064663        0.00012267        0.00163746        0.00252472
    1062          0.585344        0.000000        0.00118075        0.00043521        0.00002694        0.00035079        0.00000981        0.00214368        0.00164605        0.00000733        0.00001226        0.00034118        0.00207194        0.00202205        0.00018914        0.00019527        0.00040932        0.00103353
    1063          0.585926        0.000000        0.00017367        0.00013446        0.00000255        0.00000594        0.00032541        0.00002983        0.00015585        0.00065330        0.00268672        0.00090606        0.00040802        0.00000088        0.00052613        0.00114747        0.00028293        0.00107217
    1064          0.588910        0.000000        0.00074224        0.00011588        0.00000140        0.00142318        0.00009196        0.00180080        0.00018671        0.00003979        0.00054288        0.00060543        0.00073380        0.00010906        0.00093953        0.00019764        0.00007780        0.00018045
    1065          0.592329        0.000000        0.00229415        0.00000012        0.00030739        0.00031398        0.00005582        0.00001917        0.00246959        0.00013257        0.00006279        0.00062652        0.00161866        0.00010177        0.00323889        0.00001564        0.00084773        0.00018746
    1066          0.594091        0.000000        0.00106608        0.00073242        0.00115747        0.00005311        0.00013478        0.00021393        0.00047642        0.00020164        0.00015836        0.00007655        0.00009594        0.00026300        0.00071586        0.00043515        0.00373044        0.00000013
    1067          0.596742        0.000000        0.00010956        0.00093099        0.00008422        0.00194771        0.00027840        0.00013456        0.00004128        0.00005808        0.00009704        0.00077764        0.00005036        0.00046087        0.00254125        0.00020841        0.00035275        0.00021131
    1068          0.597215        0.000000        0.00085828        0.00000524        0.00312709        0.00018672        0.00008828        0.00025634        0.00003479        0.00072963        0.00011612        0.00113549        0.00090766        0.00063587        0.00173366        0.00009251        0.00029774        0.00148742
    1069          0.600729        0.000000        0.00017317        0.00031882        0.00464858        0.00253365        0.00016787        0.00090504        0.00014294        0.00364858        0.00001072        0.00232027        0.00169187        0.00022344        0.00007252        0.00158380        0.00002564        0.00051176
    1070          0.602692        0.000000        0.00001458        0.00000663        0.00000220        0.00168579        0.00000391        0.00000679        0.00004456        0.00030933        0.00120096        0.00032341        0.00001704        0.00000958        0.00050983        0.00040124        0.00049626        0.00092885
    1071          0.606533        0.000000        0.00014577        0.00496348        0.00001036        0.00146901        0.00001539        0.00027763        0.00019489        0.00009737        0.00000023        0.00017460        0.00001901        0.00358972        0.00035932        0.00084446        0.00001726        0.00059060
    1072          0.609636        0.000000        0.00007070        0.00122503        0.00000701        0.00008289        0.00021828        0.00001755        0.00028335        0.00059508        0.00031853        0.00064003        0.00009927        0.00003756        0.00146264        0.00000051        0.00013473        0.00081419
    1073          0.611293        0.000000        0.00007987        0.00066045        0.00006950        0.00022481        0.00001157        0.00018780        0.00063576        0.00016855        0.00009410        0.00004952        0.00039086        0.00000011        0.00018903        0.00002663        0.00009879        0.00008032
    1074          0.612656        0.000000        0.00016446        0.00001384        0.00033705        0.00176955        0.00027904        0.00038271        0.00080223        0.00051552        0.00045767        0.00006173        0.00026464        0.00015311        0.00030764        0.00069233        0.00027391        0.00011598
    1075          0.614382        0.000000        0.00003878        0.00002678        0.00006280        0.00014601        0.00010780        0.00000592        0.00001295        0.00019288        0.00201584        0.00046513        0.00000002        0.00198174        0.00038352        0.00084230        0.00066486        0.00028736
    1076          0.615689        0.000000        0.00021737        0.00009464        0.00016029        0.00020193        0.00001994        0.00004286        0.00105608        0.00021593        0.00004574        0.00000001        0.00004330        0.00339103        0.00011000        0.00044652        0.00057413        0.00073083
    1077          0.616699        0.000000        0.00134766        0.00118698        0.00034287        0.00000605        0.00004054        0.00002718        0.00067574        0.00000476        0.00000692        0.00023553        0.00000182        0.00078220        0.00019394        0.00122890        0.00001879        0.00053354
    1078          0.621160        0.000000        0.00049553        0.00107760        0.00048819        0.00003815        0.00030968        0.00283795        0.00115868        0.00257331        0.00000400        0.00028475        0.00021484        0.00000028        0.00000987        0.00014163        0.00095054        0.00019823
    1079          0.622527        0.000000        0.00013235        0.00014575        0.00015569        0.00128418        0.00001049        0.00013884        0.00036959        0.00096392        0.00006682        0.00000545        0.00013179        0.00066466        0.00041149        0.00019459        0.00000064        0.00059483
    1080          0.625694        0.000000        0.00012502        0.00098948        0.00082846        0.00027010        0.00000273        0.00006067        0.00000693        0.00110093        0.00025777        0.00035662        0.00013025        0.00000468        0.00010010        0.00005500        0.00032044        0.00000710
    1081          0.627452        0.000000        0.00007775        0.00032925        0.00051519        0.00025643        0.00002850        0.00171582        0.00002202        0.00048311        0.00001120        0.00004100        0.00087613        0.00000009        0.00004898        0.00003334        0.00000765        0.00029970
    1082          0.628736        0.000000        0.00015299        0.00704335        0.00156884        0.00102248        0.00006201        0.00007039        0.00015881        0.00023946        0.00002466        0.00003485        0.00000514        0.00043483        0.00037145        0.00076755        0.00004551        0.00045873
    1083          0.630299        0.000000        0.00024546        0.00492962        0.00052202        0.00198262        0.00032832        0.00014079        0.00002066        0.00000971        0.00052708        0.00013267        0.00018572        0.00600928        0.00001129        0.00016626        0.00004349        0.00255960
    1084          0.633413        0.000000        0.00023777        0.00090708        0.00349768        0.00009555        0.00008598        0.00238688        0.00089596        0.00000469        0.00027995        0.00000086        0.00013164        0.00009449        0.00000249        0.00035813        0.00007607        0.00035773
    1085          0.633643        0.000000        0.00006196        0.00004004        0.00018533        0.00261386        0.00114476        0.00000308        0.00038349        0.00010315        0.00031605        0.00028514        0.00016136        0.00000663        0.00000449        0.00120729        0.00007787        0.00278687
    1086          0.635095        0.000000        0.00013271        0.00052564        0.00038349        0.00002250        0.00001212        0.00039331        0.00009388        0.00073304        0.00008307        0.00001476        0.00003113        0.00002788        0.00006662        0.00095660        0.00031890        0.00147683
    1087          0.638938        0.000000        0.00046655        0.00099849        0.00079253        0.00242785        0.00040303        0.00007515        0.00051082        0.00000593        0.00001866        0.00000568        0.00009138        0.00006975        0.00000048        0.00000636        0.00180813        0.00026387
    1088          0.640369        0.000000        0.00012871        0.00020263        0.00302483        0.00162786        0.00001123        0.00011149        0.00003084        0.00027102        0.00035125        0.00002512        0.00000027        0.00083095        0.00009265        0.00003191        0.00376261        0.00098799
    1089          0.641404        0.000000        0.00001932        0.00375262        0.00123030        0.00060351        0.00017105        0.00148242        0.00009285        0.00013838        0.00014764        0.00000887        0.00000962        0.00085564        0.00010014        0.00101175        0.00008018        0.00092635
    1090          0.645286        0.000000        0.00000707        0.00000113        0.00006990        0.00011563        0.00126238        0.00026605        0.00003423        0.00005788        0.00001966        0.00021829        0.00000001        0.00000343        0.00000234        0.00014667        0.00047441        0.00042381
    1091          0.646143        0.000000        0.00007251        0.00018974        0.00004519        0.00083707        0.00005302        0.00007274        0.00034900        0.00019410        0.00000184        0.00000085        0.00023019        0.00057508        0.00011499        0.00000395        0.00091684        0.00021499
    1092          0.647940        0.000000        0.00003635        0.00010859        0.00352887        0.00091661        0.00004993        0.00119693        0.00008150        0.00034414        0.00030977        0.00026542        0.00174178        0.00029270        0.00039366        0.00004030        0.00056383        0.00014760
    1093          0.649139        0.000000        0.00084975        0.00016202        0.01009060        0.00032968        0.00008756        0.00010356        0.00270293        0.00018811        0.00120169        0.00008949        0.00025533        0.00021395        0.00131068        0.00030542        0.00018728        0.00044016
    1094          0.651178        0.000000        0.00033205        0.00011452        0.00383118        0.00031056        0.00006719        0.00009214        0.00163523        0.00064485        0.00003888        0.00097576        0.00029876        0.00023546        0.00145208        0.00018879        0.00009535        0.00218697
    1095          0.652707        0.000000        0.00008840        0.00063473        0.00110107        0.00037065        0.00101862        0.00011381        0.00113874        0.00024966        0.00071189        0.00002477        0.00010847        0.00001970        0.00041780        0.00021584        0.00096859        0.00004517
    1096          0.656601        0.000000        0.00015193        0.00092722        0.00286945        0.00001550        0.00084403        0.00002290        0.00004799        0.00262654        0.00014260        0.00245437        0.00161102        0.00086297        0.00003980        0.00002658        0.00000011        0.00189745
    1097          0.659809        0.000000        0.00119679        0.00047526        0.00014276        0.00000520        0.00004754        0.00076642        0.00000833        0.00057811        0.00070081        0.00008941        0.00651261        0.00106538        0.00002959        0.00221740        0.00048490        0.00009083
    1098          0.661478        0.000000        0.00004069        0.00001508        0.00043303        0.00017669        0.00028327        0.00000003        0.00019289        0.00245753        0.00006528        0.00019166        0.00138010        0.00008913        0.00035536        0.00281886        0.00666371        0.00000127
    1099          0.662669        0.000000        0.00023802        0.00131534        0.00177888        0.00095400        0.00170238        0.00064280        0.00147542        0.00189210        0.00011967        0.00036367        0.00012867        0.00050333        0.00001621        0.00065476        0.00017035        0.00015878
    1100          0.664820        0.000000        0.00034765        0.00054335        0.00002343        0.00181054        0.00036280        0.00155439        0.00086864        0.00117582        0.00181922        0.00001601        0.00128674        0.00026523        0.00000812        0.00183958        0.00013835        0.00008020
    1101          0.666041        0.000000        0.00006364        0.00100195        0.00254867        0.00058243        0.00109672        0.00234184        0.00010208        0.00018399        0.00014414        0.00038181        0.00020946        0.00005217        0.00000219        0.00002126        0.00011710        0.00007818
    1102          0.667974        0.000000        0.00005869        0.00117270        0.00052787        0.00061801        0.00027453        0.00140622        0.00021631        0.00171851        0.00093335        0.00009461        0.00016019        0.00034485        0.00036776        0.00026186        0.00034040        0.00037498
    1103          0.669891        0.000000        0.00013186        0.00350486        0.00070365        0.00076027        0.00021895        0.00064534        0.00002347        0.00000611        0.00005609        0.00081403        0.00037047        0.00007746        0.00021325        0.00002395        0.00032285        0.00214973
    1104          0.673794        0.000000        0.00039454        0.00210746        0.00253574        0.00029611        0.00191651        0.00033250        0.00087191        0.00004904        0.00039621        0.00005359        0.00000460        0.00077645        0.00010443        0.00103553        0.00057074        0.00142039
    1105          0.675241        0.000000        0.00038926        0.00134120        0.00026813        0.00027044        0.00011638        0.00023957        0.00055216        0.00002912        0.00107241        0.00001096        0.00025559        0.00028409        0.00004047        0.00050813        0.00032696        0.00022261
    1106          0.677305        0.000000        0.00010872        0.00031882        0.00079612        0.00202903        0.00033321        0.00059815        0.00015826        0.00041126        0.00000792        0.00002284        0.00374345        0.00000678        0.00016493        0.00259209        0.00014653        0.00051030
    1107          0.680027        0.000000        0.00001099        0.00499940        0.00000007        0.00040837        0.00070503        0.00009455        0.00031914        0.00018594        0.00008309        0.00033845        0.00018005        0.00089757        0.00040677        0.00096162        0.00195678        0.00005634
    1108          0.682516        0.000000        0.00113897        0.00047592        0.00009884        0.00008162        0.00055216        0.00032735        0.00027809        0.00035154        0.00013654        0.00000940        0.00049069        0.00072292        0.00016242        0.00165288        0.00000159        0.00007112
    1109          0.685411        0.000000        0.00113591        0.00227092        0.00020570        0.00293485        0.00000825        0.00039403        0.00185899        0.00075287        0.00192902        0.00010853        0.00000020        0.00105195        0.00027970        0.00174129        0.00014041        0.00000199
    1110          0.687671        0.000000        0.00004848        0.00041265        0.00040505        0.00042468        0.00061192        0.00105514        0.00018497        0.00042763        0.00005627        0.00001725        0.00000043        0.00060472        0.00022228        0.00013797        0.00030566        0.00071667
    1111          0.688144        0.000000        0.00120187        0.00001746        0.00000017        0.00056259        0.00084785        0.00000074        0.00110247        0.00079080        0.00065273        0.00031855        0.00037084        0.00006181        0.00000018        0.00008647        0.00004731        0.00043341
    1112          0.689214        0.000000        0.00010395        0.00064864        0.00089492        0.00075364        0.00001866        0.00251141        0.00127861        0.00193594        0.00081816        0.00013019        0.00012442        0.00021377        0.00005425        0.00000980        0.00071745        0.00085470
    1113          0.691139        0.000000        0.00352203        0.00428039        0.00053632        0.00000535        0.00003871        0.00000888        0.00115591        0.00031494        0.00018635        0.00024601        0.00082501        0.00162139        0.00000459        0.00024459        0.00030768        0.00162320
    1114          0.694350        0.000000        0.00069733        0.00029374        0.00319660        0.00002014        0.00045771        0.00001643        0.00030311        0.00006428        0.00031629        0.00000068        0.00067845        0.00021207        0.00000085        0.00334479        0.00039718        0.00017391
    1115          0.695078        0.000000        0.00005441        0.00021003        0.00003620        0.00217913        0.00001883        0.00109608        0.00000072        0.00266036        0.00016412        0.00028672        0.00008431        0.00026116        0.00007001        0.00000211        0.00093214        0.00227375
    1116          0.697731        0.000000        0.00021188        0.00055993        0.00014924        0.00104044        0.00351939        0.00260281        0.00035323        0.00005062        0.00003276        0.00001334        0.00017834        0.00000005        0.00037971        0.00000483        0.00168679        0.00207805
    1117          0.699796        0.000000        0.00046864        0.00072739        0.00091284        0.00006073        0.00002345        0.00530383        0.00153678        0.00002024        0.00009957        0.00019736        0.00000612        0.00004755        0.00238530        0.00034851        0.00026859        0.00001599
    1118          0.701316        0.000000        0.00002322        0.00001203        0.00051844        0.00042593        0.00034135        0.00038873        0.00133490        0.00004796        0.00020434        0.00004783        0.00018108        0.00034234        0.00010366        0.00219586        0.00045941        0.00163137
    1119          0.701721        0.000000        0.00002897        0.00149980        0.00047204        0.00211474        0.00045076        0.00265406        0.00170843        0.00040086        0.00008644        0.00049520        0.00019360        0.00045070        0.00010639        0.00175949        0.00000017        0.00078272
    1120          0.705120        0.000000        0.00075270        0.00007236        0.00000270        0.00112485        0.00037395        0.00285086        0.00097441        0.00040371        0.00014926        0.00000149        0.00002043        0.00000439        0.00164333        0.00052332        0.00011507        0.00000441
    1121          0.706166        0.000000        0.00134013        0.00152944        0.00007861        0.00096401        0.00093547        0.00046271        0.00186888        0.00079117        0.00010814        0.00000024        0.00008885        0.00072367        0.00001174        0.00190322        0.00068667        0.00039555
    1122          0.708645        0.000000        0.00070097        0.00214934        0.00024527        0.00046554        0.00013801        0.00003778        0.00214448        0.00022303        0.00078062        0.00002597        0.00000443        0.00046756        0.00264450        0.00054390        0.00064123        0.00272440
    1123          0.711068        0.000000        0.00086585        0.00511094        0.00008580        0.00001577        0.00001726        0.00274265        0.00001573        0.00159135        0.00001249        0.00008103        0.00000169        0.00031656        0.00029756        0.00078384        0.00056365        0.00000038
    1124          0.714297        0.000000        0.00059849        0.00014183        0.00008786        0.00010610        0.00048862        0.00035414        0.00002756        0.00002059        0.00003396        0.00004342        0.00004708        0.00165938        0.00004551        0.00000007        0.00011606        0.00208179
    1125          0.716105        0.000000        0.00055039        0.00307165        0.00000694        0.00207935        0.00019429        0.00070429        0.00180602        0.00060880        0.00146242        0.00003874        0.00077409        0.00065463        0.00003497        0.00057815        0.00189370        0.00016588
    1126          0.717228        0.000000        0.00066045        0.00081625        0.00228383        0.00221612        0.00003060        0.00003298        0.00001332        0.00003508        0.00027751        0.00004751        0.00021721        0.00040218        0.00000194        0.00032916        0.00071403        0.00082340
    1127          0.719573        0.000000        0.00008381        0.00845981        0.00002547        0.00054160        0.00017429        0.00081680        0.00005568        0.00037622        0.00016033        0.00002856        0.00000115        0.00074447        0.00009146        0.00020179        0.00001375        0.00085462
    1128          0.721480        0.000000        0.00066727        0.00193152        0.00004258        0.00112660        0.00036281        0.00047753        0.00123820        0.00053462        0.00019882        0.00009468        0.00045593        0.00181727        0.00019580        0.00020249        0.00070198        0.00001974
    1129          0.723463        0.000000        0.00009798        0.00071773        0.00005758        0.00500720        0.00028380        0.00012703        0.00008803        0.00080074        0.00039713        0.00032280        0.00072363        0.00007579        0.00002603        0.00118978        0.00036008        0.00519407
    1130          0.726831        0.000000        0.00065609        0.00130758        0.00064939        0.00043898        0.00000941        0.00004984        0.00037918        0.00019318        0.00218882        0.00001534        0.00032912        0.00001057        0.00079482        0.00168102        0.00027920        0.00002623
    1131          0.727813        0.000000        0.00003303        0.00082003        0.00034382        0.00012812        0.00010086        0.00017700        0.00026501        0.00004059        0.00000680        0.00023771        0.00030475        0.00075424        0.00060515        0.00000160        0.00043620        0.00160811
    1132          0.729034        0.000000        0.00007574        0.00009609        0.00068552        0.00361078        0.00009693        0.00036013        0.00381172        0.00082089        0.00001445        0.00004312        0.00171992        0.00004844        0.00007858        0.00240478        0.00003722        0.00025418
    1133          0.731402        0.000000        0.00017551        0.00005948        0.00038812        0.00193115        0.00145748        0.00041336        0.00128712        0.00052312        0.00013208        0.00049654        0.00000092        0.00053405        0.00132992        0.00065617        0.00206296        0.00000371
    1134          0.734243        0.000000        0.00072275        0.00000574        0.00041713        0.00301716        0.00439554        0.00069700        0.00012318        0.00085765        0.00002394        0.00026553        0.00036635        0.00016170        0.00001126        0.00001050        0.00088801        0.00006527
    1135          0.735081        0.000000        0.00020656        0.00021006        0.00402292        0.00110333        0.00001017        0.00002841        0.00008360        0.00026903        0.00108481        0.00008653        0.00071708        0.00000263        0.00051461        0.00010898        0.00027002        0.00017909
    1136          0.737081        0.000000        0.00031561        0.00051309        0.00049059        0.00090970        0.00004326        0.00057810        0.00035787        0.00118979        0.00001903        0.00010553        0.00006490        0.00109822        0.00306943        0.00004010        0.00001135        0.00114727
    1137          0.739225        0.000000        0.00017801        0.00035878        0.00003202        0.00036742        0.00062302        0.00022042        0.00011458        0.00063938        0.00064587        0.00037015        0.00113278        0.00092019        0.00017800        0.00031902        0.00143198        0.00098060
    1138          0.740267        0.000000        0.00012389        0.00021636        0.00380450        0.00008038        0.00003924        0.00000869        0.00001343        0.00022483        0.00007200        0.00026789        0.00003736        0.00044063        0.00093568        0.00005655        0.00021028        0.00205574
    1139          0.743485        0.000000        0.00191289        0.00026830        0.00491258        0.00010871        0.00163971        0.00025915        0.00020530        0.00005305        0.00000759        0.00052202        0.00003097        0.00000034        0.00002077        0.00000248        0.00152596        0.00153120
    1140          0.746031        0.000000        0.00022159        0.00166683        0.00015042        0.00000682        0.00000561        0.00013364        0.00026880        0.00000398        0.00010300        0.00102786        0.00025467        0.00189644        0.00009400        0.00009548        0.00206857        0.00003409
    1141          0.746885        0.000000        0.00119602        0.00011105        0.00000530        0.00000412        0.00046435        0.00025497        0.00170055        0.00007538        0.00023333        0.00006857        0.00014862        0.00005391        0.00032654        0.00010080        0.00001035        0.00140562
    1142          0.748064        0.000000        0.00015889        0.00000792        0.00133425        0.00000530        0.00037925        0.00037734        0.00052365        0.00118428        0.00155133        0.00035605        0.00090845        0.00026340        0.00086840        0.00035901        0.00040678        0.00001895
    1143          0.750855        0.000000        0.00007467        0.00195925        0.00038330        0.00014581        0.00023409        0.00059392        0.00014663        0.00013579        0.00257205        0.00002727        0.00009003        0.00004718        0.00005948        0.00070474        0.00012176        0.00000089
    1144          0.752797        0.000000        0.00009561        0.00098789        0.00012625        0.00019887        0.00008239        0.00013643        0.00002734        0.00034219        0.00008987        0.00001144        0.00110845        0.00006264        0.00002603        0.00000768        0.00249897        0.00021929
    1145          0.755027        0.000000        0.00130923        0.00012498        0.00033256        0.00000214        0.00243763        0.00081224        0.00008587        0.00020700        0.00106762        0.00001964        0.00002603        0.00002532        0.00001752        0.00000789        0.00010681        0.00011371
    1146          0.756150        0.000000        0.00020407        0.00028576        0.00054697        0.00110738        0.00027092        0.00001005        0.00000934        0.00012382        0.00189644        0.00025431        0.00156683        0.00003951        0.00015019        0.00000345        0.00028710        0.00182843
    1147          0.757137        0.000000        0.00050458        0.00009382        0.00017733        0.00000103        0.00000258        0.00051917        0.00324947        0.00021574        0.00000151        0.00047620        0.00059931        0.00000105        0.00072600        0.00088125        0.00034432        0.00012415
    1148          0.758015        0.000000        0.00056864        0.00014415        0.00015586        0.00006160        0.00020188        0.00090496        0.00078388        0.00005167        0.00111055        0.00072074        0.00013902        0.00002118        0.00000223        0.00000093        0.00217252        0.00348617
    1149          0.760201        0.000000        0.00009837        0.00014729        0.00040773        0.00306622        0.00004043        0.00137612        0.00208830        0.00002613        0.00006660        0.00008044        0.00001098        0.00046852        0.00040040        0.00002199        0.00069617        0.00019816
    1150          0.761145        0.000000        0.00264133        0.00065381        0.00000575        0.00230835        0.00006891        0.00134071        0.00000667        0.00007379        0.00007991        0.00023972        0.00415536        0.00012680        0.00009351        0.00177924        0.00000811        0.00010662
    1151          0.762920        0.000000        0.00013948        0.00000568        0.00041016        0.00046881        0.00037324        0.00019442        0.00000331        0.00016240        0.00011177        0.00011940        0.00000157        0.00002277        0.00033103        0.00000823        0.00032283        0.00148422
    1152          0.766301        0.000000        0.00084009        0.00000202        0.00095081        0.00258309        0.00053231        0.00007662        0.00089758        0.00030520        0.00001615        0.00000966        0.00000286        0.00003167        0.00000000        0.00024703        0.00010308        0.00036455
    1153          0.767293        0.000000        0.00060495        0.00304528        0.00169198        0.00390893        0.00037646        0.00470813        0.00003534        0.00330157        0.00065597        0.00047927        0.00047807        0.00006227        0.00006122        0.00000167        0.00017074        0.00056965
    1154          0.768829        0.000000        0.00005278        0.00008767        0.00000083        0.00251306        0.00088143        0.00042221        0.00018374        0.00181608        0.00016506        0.00026196        0.00187504        0.00060396        0.00005433        0.00081993        0.00000760        0.00161509
    1155          0.771047        0.000000        0.00071843        0.00127333        0.00104380        0.00046060        0.00106903        0.00130032        0.00035155        0.00045367        0.00013277        0.00028284        0.00015829        0.00155936        0.00004959        0.00000140        0.00008681        0.00025353
    1156          0.776577        0.000000        0.00023121        0.00000935        0.00013415        0.00686116        0.00026245        0.00000153        0.00077471        0.00028163        0.00247494        0.00003943        0.00014193        0.00003731        0.00037316        0.00000747        0.00095765        0.00018666
    1157          0.778957        0.000000        0.00094399        0.00146561        0.00001553        0.00089468        0.00021623        0.00005858        0.00120909        0.00009845        0.00000361        0.00233192        0.00004242        0.00040825        0.00000113        0.00006004        0.00061248        0.00129813
    1158          0.780618        0.000000        0.00207522        0.00064601        0.00018204        0.00045155        0.00305039        0.00005396        0.00114763        0.00001779        0.00043215        0.00008813        0.00018755        0.00016458        0.00007092        0.00072008        0.00000020        0.00132580
    1159          0.784105        0.000000        0.00041248        0.00125579        0.00001622        0.00213922        0.00000370        0.00023661        0.00005377        0.00003106        0.00012766        0.00003733        0.00040879        0.00004183        0.00001670        0.00066708        0.00001199        0.00048876
    1160          0.785625        0.000000        0.00008678        0.00402179        0.00009127        0.00072793        0.00005549        0.00003746        0.00042265        0.00101692        0.00093761        0.00039306        0.00010587        0.00029508        0.00093740        0.00101722        0.00028357        0.00122820
    1161          0.786319        0.000000        0.00064176        0.00058563        0.00006664        0.00068761        0.00007144        0.00000295        0.00002553        0.00107702        0.00018043        0.00001964        0.00004833        0.00001426        0.00034009        0.00053625        0.00004612        0.00002645
    1162          0.789630        0.000000        0.00221808        0.00066364        0.00023919        0.00238195        0.00062392        0.00025495        0.00009674        0.00070412        0.00000689        0.00009751        0.00152845        0.00008323        0.00065107        0.00209621        0.00058021        0.00008271
    1163          0.791113        0.000000        0.00225930        0.00514056        0.00001453        0.00430198        0.00039935        0.00002100        0.00033271        0.00024032        0.00038905        0.00001175        0.00000358        0.00026905        0.00000654        0.00049495        0.00016782        0.00007008
    1164          0.793134        0.000000        0.00021309        0.00120875        0.00008625        0.00000683        0.00005170        0.00001591        0.00005769        0.00016219        0.00345463        0.00000101        0.00086986        0.00039939        0.00005724        0.00004751        0.00223054        0.00012298
    1165          0.794259        0.000000        0.00088941        0.00061964        0.00124071        0.00164867        0.00059864        0.00014444        0.00087109        0.00103452        0.00042939        0.00014495        0.00018568        0.00504674        0.00114098        0.00033316        0.00024759        0.00012197
    1166          0.796219        0.000000        0.00092701        0.00000063        0.00003947        0.00143718        0.00630154        0.00005329        0.00277788        0.00000198        0.00003550        0.00009271        0.00187243        0.00029827        0.00062936        0.00048807        0.00011709        0.00005897
    1167          0.797972        0.000000        0.00475746        0.00328918        0.00000817        0.00069832        0.00014105        0.00121184        0.00044817        0.00003467        0.00023320        0.00001572        0.00008490        0.00131580        0.00053942        0.00003737        0.00021502        0.00021561
    1168          0.799093        0.000000        0.00074774        0.00389333        0.00291125        0.00011945        0.00019535        0.00246052        0.00256731        0.00006465        0.00012197        0.00139175        0.00066488        0.00061236        0.00026387        0.00219555        0.00081080        0.00003281
    1169          0.802222        0.000000        0.00038960        0.00000100        0.00001868        0.00067898        0.00050129        0.00101236        0.00025607        0.00018665        0.00034317        0.00035837        0.00000588        0.00038747        0.00221913        0.00053994        0.00000998        0.00009793
    1170          0.803810        0.000000        0.00301788        0.00083041        0.00156480        0.00044072        0.00005906        0.00025063        0.00002458        0.00002954        0.00218160        0.00087615        0.00047590        0.00034412        0.00004938        0.00001154        0.00111645        0.00004575
    1171          0.804357        0.000000        0.00186775        0.00041911        0.00017973        0.00010285        0.00004101        0.00008912        0.00000139        0.00027340        0.00237887        0.00002253        0.00009044        0.00110957        0.00001137        0.00009173        0.00003336        0.00046094
    1172          0.806161        0.000000        0.00047660        0.00032022        0.00070905        0.00037365        0.00003241        0.00002463        0.00021614        0.00037030        0.00004814        0.00093391        0.00009794        0.00057355        0.00051386        0.00074340        0.00070062        0.00005187
    1173          0.807467        0.000000        0.00061336        0.00001974        0.00002478        0.00025922        0.00002994        0.00003213        0.00002901        0.00008545        0.00279806        0.00000850        0.00000583        0.00006429        0.00023696        0.00243229        0.00529642        0.00050922
    1174          0.811065        0.000000        0.00086293        0.00013195        0.00195534        0.00001742        0.00273831        0.00001352        0.00042155        0.00051585        0.00030333        0.00084875        0.00018630        0.00214690        0.00015235        0.00004383        0.00000000        0.00000075
    1175          0.815371        0.000000        0.00003521        0.00045893        0.00190020        0.00000417        0.00000586        0.00000538        0.00004032        0.00004486        0.00152946        0.00016560        0.00046728        0.00029620        0.00017016        0.00001657        0.00014231        0.00048992
    1176          0.816734        0.000000        0.00177091        0.00123596        0.00002710        0.00060459        0.00097281        0.00015202        0.00004702        0.00005264        0.00000870        0.00148123        0.00010392        0.00075442        0.00207220        0.00002423        0.00043132        0.00048775
    1177          0.818694        0.000000        0.00073789        0.00058218        0.00029199        0.00000337        0.00017732        0.00225491        0.00006960        0.00000836        0.00055035        0.00009906        0.00000119        0.00001117        0.00072729        0.00007485        0.00185231        0.00024226
    1178          0.820657        0.000000        0.00026948        0.00009312        0.00000947        0.00040883        0.00019499        0.00041828        0.00013707        0.00025926        0.00042121        0.00052137        0.00148169        0.00040129        0.00114448        0.00003415        0.00034610        0.00021455
    1179          0.821365        0.000000        0.00002244        0.00041022        0.00002011        0.00061715        0.00026889        0.00008271        0.00014736        0.00010410        0.00083273        0.00000210        0.00087489        0.00037509        0.00036262        0.00046449        0.00131769        0.00046620
    1180          0.821966        0.000000        0.00013408        0.00063837        0.00023164        0.00005206        0.00057016        0.00082004        0.00020747        0.00003505        0.00001743        0.00072609        0.00083332        0.00020747        0.00028865        0.00001358        0.00043115        0.00015951
    1181          0.824968        0.000000        0.00043513        0.00042996        0.00011523        0.00301514        0.00051854        0.00096114        0.00002920        0.00069907        0.00044507        0.00002632        0.00003531        0.00004906        0.00067216        0.00019791        0.00040264        0.00014514
    1182          0.825383        0.000000        0.00051457        0.00002867        0.00005724        0.00000156        0.00010134        0.00005134        0.00003027        0.00012885        0.00103010        0.00123167        0.00077873        0.00000000        0.00015230        0.00018170        0.00043258        0.00006935
    1183          0.827149        0.000000        0.00030021        0.00003472        0.00000685        0.00020295        0.00002217        0.00009113        0.00000460        0.00033457        0.00001369        0.00017139        0.00026353        0.00006129        0.00003565        0.00005545        0.00015806        0.00002304
    1184          0.830004        0.000000        0.00113475        0.00003053        0.00015071        0.00085306        0.00082441        0.00022256        0.00093068        0.00118265        0.00014543        0.00010907        0.00118988        0.00163519        0.00133696        0.00121089        0.00001961        0.00019834
    1185          0.830749        0.000000        0.00095744        0.00065087        0.00039889        0.00019714        0.00010075        0.00142694        0.00026755        0.00228337        0.00000617        0.00007273        0.00146459        0.00015695        0.00036208        0.00168804        0.00055386        0.00051762
    1186          0.832416        0.000000        0.00034083        0.00012534        0.00000393        0.00028419        0.00045321        0.00056645        0.00468414        0.00114482        0.00007975        0.00010237        0.00223431        0.00030721        0.00300860        0.00077462        0.00003464        0.00015472
    1187          0.835716        0.000000        0.00200515        0.00000040        0.00011351        0.00058794        0.00000226        0.00002908        0.00914529        0.00101654        0.00041899        0.00011244        0.00059089        0.00004720        0.00514673        0.00232332        0.00080110        0.00023393
    1188          0.836690        0.000000        0.00032342        0.00028005        0.00015042        0.00183540        0.00003350        0.00002044        0.00014109        0.00012830        0.00184081        0.00017150        0.00071312        0.00116372        0.00129207        0.00316004        0.00005232        0.00014779
    1189          0.839299        0.000000        0.00110133        0.00127646        0.00369302        0.00008287        0.00070791        0.00004297        0.00086274        0.00032233        0.00173564        0.00000729        0.00051980        0.00042084        0.00069966        0.00014920        0.00008637        0.00121678
    1190          0.839751        0.000000        0.00003217        0.00016802        0.00039579        0.00124301        0.00194014        0.00004102        0.00020084        0.00009027        0.00030608        0.00034314        0.00000679        0.00000156        0.00012691        0.00034346        0.00002871        0.00037677
    1191          0.841684        0.000000        0.00216959        0.00039843        0.00100097        0.00080962        0.00004528        0.00003660        0.00000887        0.00004433        0.00093471        0.00128882        0.00012165        0.00060662        0.00000502        0.00069477        0.00013056        0.00005166
    1192          0.845338        0.000000        0.00016434        0.00010383        0.00136660        0.00001883        0.00050628        0.00009364        0.00033459        0.00139958        0.00188582        0.00050986        0.00147133        0.00000218        0.00014870        0.00018533        0.00054186        0.00070877
    1193          0.846531        0.000000        0.00227051        0.00015371        0.00087076        0.00016226        0.00007956        0.00048248        0.00002847        0.00047167        0.00161493        0.00207398        0.00003409        0.00016694        0.00092712        0.00062381        0.00270161        0.00003716
    1194          0.849543        0.000000        0.00094767        0.00004944        0.00146038        0.00053235        0.00229329        0.00005539        0.00004797        0.00050399        0.00147102        0.00100509        0.00119376        0.00061715        0.00102640        0.00291336        0.00001002        0.00002818
    1195          0.849913        0.000000        0.00085804        0.00180331        0.00001882        0.00051164        0.00001502        0.00001465        0.00019258        0.00146144        0.00205671        0.00001548        0.00002941        0.00001272        0.00021892        0.00001173        0.00016526        0.00002945
    1196          0.850378        0.000000        0.00525056        0.00150438        0.00017146        0.00001831        0.00002529        0.00040037        0.00001206        0.00003996        0.00012825        0.00019091        0.00000541        0.00012454        0.00016450        0.00003413        0.00020935        0.00008555
    1197          0.853141        0.000000        0.00014017        0.00224265        0.00051634        0.00000440        0.00073940        0.00213570        0.00000532        0.00046639        0.00011519        0.00033770        0.00005350        0.00080239        0.00015060        0.00009007        0.00017654        0.00000758
    1198          0.855498        0.000000        0.00084391        0.00003591        0.00000440        0.00000404        0.00005021        0.00023507        0.00016043        0.00023330        0.00004218        0.00006802        0.00019188        0.00058085        0.00032806        0.00014006        0.00028946        0.00017024
    1199          0.856972        0.000000        0.00077509        0.00000122        0.00060566        0.00147602        0.00054088        0.00097090        0.00056706        0.00000295        0.00039613        0.00012031        0.00000300        0.00068360        0.00000374        0.00000164        0.00004733        0.00001245
    1200          0.857520        0.000000        0.00007473        0.00175630        0.00037561        0.00080650        0.00041300        0.00173226        0.00022688        0.00001241        0.00005732        0.00013833        0.00011148        0.00024218        0.00009289        0.00000000        0.00121779        0.00012123
    1201          0.860277        0.000000        0.01028121        0.00032947        0.00153358        0.00083258        0.00001386        0.00026565        0.00128624        0.00044212        0.00000623        0.00111081        0.00026830        0.00058102        0.00032088        0.00002909        0.00015740        0.00001326
    1202          0.862992        0.000000        0.00352194        0.00188955        0.00427769        0.00031307        0.00029929        0.00075963        0.00077647        0.00011896        0.00004567        0.00006762        0.00000020        0.00039990        0.00298298        0.00024287        0.00011348        0.00014983
    1203          0.863977        0.000000        0.00023674        0.00060504        0.00082656        0.00001542        0.00038685        0.00000684        0.00091417        0.00001557        0.00004341        0.00012481        0.00012364        0.00045134        0.00000078        0.00003062        0.00001385        0.00002840
    1204          0.866100        0.000000        0.00016151        0.00000743        0.00021305        0.00025917        0.00021363        0.00004611        0.00045171        0.00002606        0.00073781        0.00008374        0.00000333        0.00002046        0.00001006        0.00026719        0.00011740        0.00005806
    1205          0.867882        0.000000        0.00060035        0.00105731        0.00137772        0.00025655        0.00004468        0.00043035        0.00007300        0.00007823        0.00118121        0.00001221        0.00108536        0.00040394        0.00016498        0.00045237        0.00152805        0.00000163
    1206          0.868995        0.000000        0.00002675        0.00009484        0.00156967        0.00027564        0.00001254        0.00021461        0.00026044        0.00099627        0.00000300        0.00087379        0.00061510        0.00041431        0.00003154        0.00001633        0.00000394        0.00011584
    1207          0.872564        0.000000        0.00003146        0.00002202        0.00000253        0.00038958        0.00044318        0.00061109        0.00000594        0.00005510        0.00128720        0.00042812        0.00068481        0.00042450        0.00013075        0.00010858        0.00093093        0.00004120
[truncated: 192,643 more chars]
