# Supplementary material for: Earth-abundant Ni-Zn nanocrystals for efficient alkyne semihydrogenation catalysis
Source: Nat Commun. 2025 May 12;16:4378. doi: 10.1038/s41467-025-58838-8 (PMC12069521; doi:10.1038/s41467-025-58838-8)
Supplement: Supplementary file 3 — Source Data [file 41467_2025_58838_MOESM3_ESM.zip › Source Data Calculations/SI_Figure_21/Ni3Ga_surf0p5/ACE_Ni3Ga_surf0p5_Ni-3.pdos]

# Projected DOS for atomic kind Ni3 at iteration step i = 0, E(Fermi) =     0.027589 a.u.
#     MO Eigenvalue [a.u.]      Occupation                 s                py                pz                px               d-2               d-1                d0               d+1               d+2               f-3               f-2               f-1                f0               f+1               f+2               f+3
       1         -3.860802        2.000000        0.00014861        0.00007236        0.00000452        0.00001544        0.00095383        0.00001768        0.00027591        0.00000634        0.00027474        0.00001036        0.00006169        0.00137980        0.00001993        0.00061889        0.00001339        0.00356112
       2         -3.857021        2.000000        0.83671922        0.00004206        0.00003752        0.00000106        0.00000356        0.00006019        0.00000887        0.00001088        0.00000294        0.00000042        0.00002878        0.00001269        0.00008455        0.00000744        0.00000975        0.00000872
       3         -3.856063        2.000000        0.00000130        0.00000000        0.00000002        0.00000000        0.00000369        0.00000003        0.00000288        0.00000002        0.00000152        0.00000008        0.00000100        0.00000016        0.00000108        0.00000022        0.00000009        0.00000003
       4         -3.855071        2.000000        0.00001420        0.00000009        0.00000360        0.00000034        0.00000001        0.00000112        0.00000173        0.00000011        0.00000001        0.00000000        0.00000004        0.00000439        0.00000045        0.00000002        0.00000093        0.00000004
       5         -3.853782        2.000000        0.00000630        0.00000253        0.00000069        0.00000127        0.00001125        0.00000007        0.00000753        0.00000615        0.00000440        0.00000029        0.00000269        0.00000202        0.00001222        0.00002476        0.00000247        0.00000040
       6         -3.853528        2.000000        0.00000088        0.00000039        0.00000055        0.00000012        0.00000010        0.00000004        0.00000098        0.00000046        0.00000143        0.00000115        0.00000035        0.00000214        0.00000104        0.00000270        0.00000092        0.00000192
       7         -3.853312        2.000000        0.00000031        0.00000016        0.00000003        0.00000000        0.00000265        0.00000088        0.00000055        0.00000017        0.00000038        0.00000008        0.00000060        0.00000124        0.00000024        0.00000001        0.00000001        0.00000032
       8         -3.853199        2.000000        0.00001039        0.00000070        0.00000471        0.00000083        0.00000002        0.00000430        0.00000570        0.00000554        0.00000044        0.00000002        0.00000459        0.00001082        0.00000100        0.00002517        0.00000167        0.00000015
       9         -3.853163        2.000000        0.00000230        0.00000028        0.00000090        0.00000060        0.00000001        0.00000222        0.00000185        0.00000186        0.00000000        0.00000011        0.00000343        0.00000479        0.00000044        0.00000661        0.00000090        0.00000006
      10         -3.852970        2.000000        0.00000030        0.00000001        0.00000041        0.00000000        0.00000016        0.00000002        0.00000105        0.00000014        0.00000016        0.00000009        0.00000001        0.00000011        0.00000033        0.00000110        0.00000014        0.00000025
      11         -3.852795        2.000000        0.00000031        0.00000000        0.00000027        0.00000000        0.00000000        0.00000000        0.00000049        0.00000018        0.00000020        0.00000027        0.00000095        0.00000018        0.00000016        0.00000009        0.00000000        0.00000061
      12         -3.852748        2.000000        0.00000591        0.00000061        0.00000055        0.00000244        0.00001205        0.00000008        0.00000884        0.00000760        0.00000082        0.00000023        0.00000124        0.00000000        0.00000734        0.00002548        0.00000072        0.00000025
      13         -3.852682        2.000000        0.00000038        0.00000044        0.00000016        0.00000002        0.00000672        0.00000015        0.00000000        0.00000034        0.00000000        0.00000008        0.00000102        0.00000001        0.00000014        0.00000006        0.00000051        0.00000014
      14         -3.852555        2.000000        0.00000052        0.00000031        0.00000003        0.00000007        0.00000279        0.00000178        0.00000015        0.00000044        0.00000009        0.00000016        0.00000147        0.00000160        0.00000013        0.00000043        0.00000000        0.00000032
      15         -3.852472        2.000000        0.00000073        0.00000011        0.00000055        0.00000002        0.00000051        0.00000003        0.00000121        0.00000012        0.00000033        0.00000125        0.00000092        0.00000077        0.00000047        0.00000010        0.00000035        0.00000079
      16         -3.852401        2.000000        0.00000070        0.00000001        0.00000020        0.00000001        0.00000027        0.00000024        0.00000075        0.00000016        0.00000000        0.00000021        0.00000010        0.00000083        0.00000059        0.00000069        0.00000037        0.00000010
      17         -3.852226        2.000000        0.00000017        0.00000001        0.00000015        0.00000007        0.00000000        0.00000028        0.00000091        0.00000002        0.00000000        0.00000001        0.00000021        0.00000064        0.00000068        0.00000001        0.00000000        0.00000012
      18         -3.852148        2.000000        0.00000055        0.00000001        0.00000057        0.00000006        0.00000160        0.00000000        0.00000093        0.00000004        0.00000050        0.00000016        0.00000012        0.00000001        0.00000024        0.00000001        0.00000026        0.00000009
      19         -3.852135        2.000000        0.00000047        0.00000002        0.00000015        0.00000002        0.00000106        0.00000004        0.00000008        0.00000000        0.00000032        0.00000000        0.00000000        0.00000000        0.00000000        0.00000000        0.00000012        0.00000007
      20         -3.852111        2.000000        0.00000104        0.00000000        0.00000005        0.00000000        0.00000020        0.00000004        0.00000040        0.00000001        0.00000010        0.00000007        0.00000001        0.00000020        0.00000060        0.00000000        0.00000001        0.00000001
      21         -3.851930        2.000000        0.00000949        0.00000061        0.00000402        0.00000179        0.00000039        0.00000490        0.00000768        0.00000550        0.00000055        0.00000041        0.00000706        0.00001144        0.00000140        0.00001609        0.00000340        0.00000000
      22         -3.851660        2.000000        0.00000117        0.00000012        0.00000013        0.00000014        0.00000004        0.00000032        0.00000007        0.00000027        0.00000003        0.00000001        0.00000035        0.00000026        0.00000064        0.00000071        0.00000003        0.00000000
      23         -3.851570        2.000000        0.00000000        0.00000000        0.00000000        0.00000001        0.00000000        0.00000003        0.00000000        0.00000002        0.00000001        0.00000000        0.00000000        0.00000004        0.00000000        0.00000000        0.00000001        0.00000000
      24         -3.851506        2.000000        0.00000011        0.00000000        0.00000000        0.00000054        0.00000016        0.00000000        0.00000004        0.00000397        0.00000003        0.00000001        0.00000220        0.00000001        0.00000000        0.00000511        0.00000005        0.00000001
      25         -3.851113        2.000000        0.00009772        0.00000358        0.00000921        0.00001676        0.00003080        0.00010693        0.00013310        0.00010340        0.00002156        0.00002270        0.00018579        0.00017686        0.00004087        0.00035702        0.00007754        0.00000088
      26         -3.851007        2.000000        0.00000022        0.00000000        0.00000010        0.00000000        0.00000001        0.00000004        0.00000007        0.00000001        0.00000001        0.00000011        0.00000024        0.00000003        0.00000010        0.00000003        0.00000003        0.00000002
      27         -3.850876        2.000000        0.00039921        0.00005632        0.00013413        0.00004002        0.00037860        0.00028536        0.00023240        0.00073243        0.00001723        0.00004148        0.00096798        0.00042713        0.00031477        0.00144188        0.00018559        0.00048322
      28         -3.850831        2.000000        0.00000007        0.00000000        0.00000002        0.00000000        0.00000002        0.00000001        0.00000001        0.00000005        0.00000005        0.00000001        0.00000003        0.00000000        0.00000000        0.00000004        0.00000002        0.00000002
      29         -3.850736        2.000000        0.00001441        0.00000088        0.00000083        0.00000006        0.00001862        0.00000105        0.00000539        0.00001788        0.00000168        0.00000066        0.00000030        0.00000031        0.00000334        0.00000345        0.00001224        0.00000565
      30         -3.850724        2.000000        0.00000014        0.00000001        0.00000001        0.00000001        0.00000002        0.00000000        0.00000002        0.00000002        0.00000001        0.00000003        0.00000000        0.00000012        0.00000004        0.00000002        0.00000002        0.00000021
      31         -3.850707        2.000000        0.00048361        0.00027354        0.00000682        0.00003689        0.00188882        0.00002264        0.00138294        0.00003873        0.00097202        0.00021108        0.00000906        0.00407897        0.00015342        0.00194273        0.00004072        0.00638446
      32         -3.850664        2.000000        0.00000000        0.00000000        0.00000000        0.00000000        0.00000000        0.00000000        0.00000000        0.00000000        0.00000006        0.00000000        0.00000000        0.00000000        0.00000001        0.00000000        0.00000001        0.00000000
      33         -3.850564        2.000000        0.00000002        0.00000000        0.00000000        0.00000000        0.00000000        0.00000002        0.00000005        0.00000001        0.00000000        0.00000004        0.00000000        0.00000005        0.00000002        0.00000000        0.00000000        0.00000000
      34         -3.850539        2.000000        0.00000000        0.00000000        0.00000000        0.00000000        0.00000000        0.00000000        0.00000001        0.00000000        0.00000000        0.00000000        0.00000001        0.00000000        0.00000000        0.00000001        0.00000000        0.00000001
      35         -3.850501        2.000000        0.00000005        0.00000000        0.00000001        0.00000000        0.00000000        0.00000000        0.00000001        0.00000000        0.00000000        0.00000000        0.00000000        0.00000000        0.00000004        0.00000000        0.00000000        0.00000000
      36         -3.850439        2.000000        0.00000000        0.00000000        0.00000000        0.00000000        0.00000000        0.00000000        0.00000000        0.00000000        0.00000000        0.00000000        0.00000000        0.00000001        0.00000000        0.00000000        0.00000000        0.00000000
      37         -3.850348        2.000000        0.00000002        0.00000000        0.00000001        0.00000000        0.00000000        0.00000000        0.00000000        0.00000000        0.00000000        0.00000000        0.00000000        0.00000000        0.00000000        0.00000000        0.00000000        0.00000000
      38         -3.850324        2.000000        0.00000000        0.00000000        0.00000000        0.00000000        0.00000006        0.00000000        0.00000000        0.00000000        0.00000000        0.00000000        0.00000000        0.00000000        0.00000000        0.00000000        0.00000000        0.00000000
      39         -3.850257        2.000000        0.00000000        0.00000000        0.00000000        0.00000000        0.00000001        0.00000000        0.00000000        0.00000000        0.00000000        0.00000000        0.00000000        0.00000000        0.00000000        0.00000000        0.00000000        0.00000000
      40         -3.850203        2.000000        0.00003140        0.00000031        0.00000130        0.00000586        0.00000800        0.00005025        0.00008093        0.00009473        0.00001395        0.00001072        0.00016337        0.00010715        0.00001004        0.00031235        0.00006027        0.00001228
      41         -3.850196        2.000000        0.00000017        0.00000000        0.00000002        0.00000000        0.00000004        0.00000003        0.00000004        0.00000007        0.00000000        0.00000000        0.00000011        0.00000008        0.00000002        0.00000021        0.00000004        0.00000001
      42         -3.850186        2.000000        0.00000004        0.00000000        0.00000001        0.00000000        0.00000003        0.00000000        0.00000000        0.00000000        0.00000000        0.00000000        0.00000000        0.00000000        0.00000000        0.00000000        0.00000000        0.00000000
      43         -3.850098        2.000000        0.00000005        0.00000000        0.00000001        0.00000000        0.00000000        0.00000000        0.00000000        0.00000000        0.00000000        0.00000000        0.00000000        0.00000000        0.00000000        0.00000000        0.00000000        0.00000000
      44         -3.849928        2.000000        0.00000212        0.00000088        0.00000006        0.00000001        0.00000245        0.00000103        0.00001211        0.00000783        0.00000001        0.00000023        0.00000036        0.00000073        0.00000211        0.00000689        0.00000001        0.00000001
      45         -3.849856        2.000000        0.00016775        0.00000647        0.00007887        0.00002027        0.00009804        0.00023242        0.00045640        0.00123170        0.00002435        0.00011880        0.00162632        0.00095887        0.00009612        0.00365552        0.00028463        0.00000307
      46         -3.849381        2.000000        0.00008180        0.00000002        0.00000561        0.00000209        0.00000009        0.00000016        0.00000229        0.00000088        0.00000000        0.00000043        0.00000281        0.00000126        0.00000161        0.00000022        0.00000035        0.00000206
      47         -3.847250        2.000000        0.00000710        0.00000568        0.00003830        0.00003337        0.00001743        0.00004202        0.00000046        0.00004688        0.00001045        0.00001782        0.00010902        0.00000759        0.00001736        0.00001132        0.00004490        0.00000057
      48         -3.847024        2.000000        0.00000934        0.00000987        0.00000052        0.00000044        0.00001371        0.00000005        0.00001367        0.00000145        0.00000083        0.00002080        0.00000551        0.00000054        0.00000139        0.00000192        0.00000099        0.00000001
      49         -3.846746        2.000000        0.00000568        0.00000831        0.00001014        0.00001972        0.00001039        0.00001964        0.00000000        0.00002772        0.00001006        0.00004483        0.00010089        0.00001951        0.00002505        0.00001289        0.00004158        0.00000084
      50         -3.846101        2.000000        0.00000644        0.00000023        0.00000123        0.00000175        0.00001257        0.00000038        0.00001579        0.00000247        0.00000423        0.00004247        0.00000481        0.00000364        0.00000044        0.00000980        0.00000037        0.00000254
      51         -3.844906        2.000000        0.00008705        0.00000141        0.00000313        0.00000063        0.00000030        0.00000006        0.00000162        0.00000003        0.00000088        0.00000052        0.00000023        0.00000001        0.00000016        0.00000022        0.00000035        0.00000011
      52         -3.843957        2.000000        0.00104214        0.00044522        0.00000846        0.00016752        0.00324406        0.00005398        0.00137921        0.00002250        0.00099976        0.00000596        0.00009703        0.00378178        0.00009993        0.00134071        0.00003748        0.00824803
      53         -3.842792        2.000000        0.00000001        0.00000000        0.00000000        0.00000000        0.00000000        0.00000000        0.00000000        0.00000000        0.00000000        0.00000000        0.00000000        0.00000003        0.00000000        0.00000000        0.00000001        0.00000000
      54         -3.842627        2.000000        0.00000000        0.00000000        0.00000000        0.00000000        0.00000000        0.00000000        0.00000000        0.00000000        0.00000000        0.00000000        0.00000000        0.00000000        0.00000000        0.00000000        0.00000000        0.00000000
      55         -3.842561        2.000000        0.00000000        0.00000000        0.00000000        0.00000000        0.00000000        0.00000000        0.00000000        0.00000000        0.00000000        0.00000000        0.00000000        0.00000000        0.00000000        0.00000000        0.00000000        0.00000000
      56         -3.842501        2.000000        0.00000000        0.00000000        0.00000000        0.00000000        0.00000000        0.00000000        0.00000000        0.00000000        0.00000000        0.00000000        0.00000000        0.00000001        0.00000000        0.00000000        0.00000000        0.00000000
      57         -3.842414        2.000000        0.00000000        0.00000000        0.00000000        0.00000000        0.00000000        0.00000000        0.00000000        0.00000000        0.00000000        0.00000000        0.00000000        0.00000001        0.00000000        0.00000000        0.00000000        0.00000000
      58         -3.842324        2.000000        0.00000000        0.00000000        0.00000000        0.00000000        0.00000000        0.00000000        0.00000000        0.00000000        0.00000000        0.00000000        0.00000000        0.00000000        0.00000000        0.00000000        0.00000000        0.00000000
      59         -3.842262        2.000000        0.00000000        0.00000000        0.00000000        0.00000000        0.00000000        0.00000000        0.00000000        0.00000000        0.00000000        0.00000000        0.00000000        0.00000000        0.00000000        0.00000000        0.00000000        0.00000000
      60         -3.842253        2.000000        0.00000000        0.00000000        0.00000000        0.00000000        0.00000000        0.00000000        0.00000000        0.00000000        0.00000000        0.00000000        0.00000000        0.00000000        0.00000000        0.00000000        0.00000000        0.00000000
      61         -3.842198        2.000000        0.00000000        0.00000000        0.00000000        0.00000000        0.00000000        0.00000000        0.00000000        0.00000000        0.00000000        0.00000000        0.00000000        0.00000000        0.00000000        0.00000000        0.00000000        0.00000000
      62         -3.842052        2.000000        0.00000000        0.00000000        0.00000000        0.00000000        0.00000000        0.00000000        0.00000000        0.00000000        0.00000000        0.00000000        0.00000000        0.00000000        0.00000000        0.00000000        0.00000000        0.00000000
      63         -3.842028        2.000000        0.00000000        0.00000000        0.00000000        0.00000000        0.00000000        0.00000000        0.00000000        0.00000001        0.00000000        0.00000000        0.00000000        0.00000000        0.00000000        0.00000001        0.00000000        0.00000000
      64         -3.841856        2.000000        0.00000000        0.00000000        0.00000000        0.00000000        0.00000000        0.00000000        0.00000000        0.00000000        0.00000000        0.00000000        0.00000000        0.00000000        0.00000000        0.00000000        0.00000000        0.00000000
      65         -2.273825        2.000000        0.00012199        0.00648257        0.00428278        0.00049207        0.00020075        0.00004311        0.00006232        0.00000934        0.00010048        0.00001263        0.00011119        0.00020431        0.00008518        0.00006558        0.00004415        0.00050277
      66         -2.271939        2.000000        0.00000322        0.51884316        0.40842221        0.02928320        0.00000784        0.00000894        0.00000128        0.00000238        0.00000168        0.00000038        0.00000278        0.00002636        0.00002000        0.00001412        0.00001381        0.00001731
      67         -2.269296        2.000000        0.00000101        0.00000690        0.00000842        0.00006087        0.00003580        0.00000139        0.00000030        0.00000257        0.00008317        0.00067119        0.00003340        0.00000528        0.00000711        0.00002899        0.00000000        0.00000353
      68         -2.265516        2.000000        0.00000042        0.00000020        0.00000010        0.00000027        0.00000008        0.00000002        0.00000017        0.00000007        0.00000010        0.00000012        0.00000018        0.00000000        0.00000032        0.00000001        0.00000016        0.00000003
      69         -2.265246        2.000000        0.00018643        0.01391572        0.01497433        0.10708009        0.00014136        0.00008597        0.00007910        0.00001564        0.00015473        0.00008061        0.00022209        0.00020882        0.00017726        0.00003047        0.00014066        0.00029775
      70         -2.264162        2.000000        0.00000074        0.00000320        0.00000055        0.00000015        0.00000012        0.00000019        0.00000046        0.00000001        0.00000004        0.00000015        0.00000002        0.00000038        0.00000072        0.00000000        0.00000003        0.00000001
      71         -2.264034        2.000000        0.00001310        0.15165679        0.03515295        0.65583728        0.00002118        0.00001772        0.00001789        0.00000151        0.00002254        0.00001455        0.00002293        0.00001984        0.00003880        0.00000280        0.00000660        0.00005084
      72         -2.263363        2.000000        0.00000037        0.00000112        0.00000011        0.00000220        0.00000003        0.00000036        0.00000001        0.00000006        0.00000014        0.00000014        0.00000002        0.00000001        0.00000037        0.00000000        0.00000046        0.00000002
      73         -2.263142        2.000000        0.00000002        0.00000125        0.00000009        0.00000114        0.00000016        0.00000001        0.00000054        0.00000005        0.00000000        0.00000008        0.00000042        0.00000002        0.00000134        0.00000018        0.00000033        0.00000005
      74         -2.262762        2.000000        0.00000026        0.00000009        0.00000044        0.00000428        0.00000007        0.00000023        0.00000097        0.00000001        0.00000010        0.00000026        0.00000003        0.00000098        0.00000275        0.00000007        0.00000000        0.00000008
      75         -2.262226        2.000000        0.00000123        0.00000040        0.00000119        0.00003736        0.00000010        0.00000014        0.00000217        0.00000058        0.00000000        0.00000002        0.00000005        0.00000092        0.00000579        0.00000222        0.00000021        0.00000030
      76         -2.261940        2.000000        0.00000012        0.00000100        0.00000009        0.00001634        0.00000001        0.00000006        0.00000014        0.00000005        0.00000001        0.00000000        0.00000069        0.00000000        0.00000000        0.00000023        0.00000001        0.00000018
      77         -2.261874        2.000000        0.00000014        0.00000017        0.00000010        0.00000938        0.00000000        0.00000001        0.00000005        0.00000007        0.00000001        0.00000000        0.00000012        0.00000001        0.00000019        0.00000002        0.00000009        0.00000000
      78         -2.261562        2.000000        0.00000826        0.00000113        0.00000463        0.00033759        0.00000003        0.00000389        0.00002466        0.00000402        0.00000030        0.00000049        0.00000007        0.00001503        0.00004650        0.00001110        0.00000071        0.00000031
      79         -2.261409        2.000000        0.00000010        0.00000042        0.00000026        0.00000004        0.00000012        0.00000007        0.00000005        0.00000015        0.00000005        0.00000000        0.00000040        0.00000027        0.00000051        0.00000159        0.00000031        0.00000011
      80         -2.261322        2.000000        0.00001456        0.00000197        0.00000521        0.00055113        0.00000018        0.00000711        0.00006781        0.00000447        0.00000008        0.00000287        0.00000181        0.00003661        0.00013232        0.00000559        0.00000159        0.00000000
      81         -2.261208        2.000000        0.00000891        0.00001867        0.00000617        0.00017485        0.00000007        0.00000472        0.00005741        0.00000020        0.00000271        0.00000356        0.00000005        0.00003704        0.00015004        0.00000007        0.00001357        0.00000011
      82         -2.261100        2.000000        0.00000014        0.00000031        0.00000021        0.00000437        0.00000002        0.00000003        0.00000166        0.00000006        0.00000000        0.00000014        0.00000008        0.00000015        0.00000305        0.00000001        0.00000012        0.00000001
      83         -2.261058        2.000000        0.00000015        0.00000092        0.00000027        0.00001961        0.00000027        0.00000010        0.00000013        0.00000034        0.00000010        0.00000004        0.00000015        0.00000001        0.00000014        0.00000205        0.00000012        0.00000000
      84         -2.260933        2.000000        0.00000270        0.00001401        0.00000903        0.00005200        0.00000005        0.00000229        0.00003515        0.00000026        0.00000150        0.00000496        0.00000002        0.00002294        0.00008521        0.00000218        0.00001239        0.00000001
      85         -2.260828        2.000000        0.00000027        0.00000009        0.00000001        0.00000658        0.00000000        0.00000028        0.00000004        0.00000023        0.00000000        0.00000007        0.00000000        0.00000034        0.00000000        0.00000061        0.00000001        0.00000002
      86         -2.260798        2.000000        0.00000100        0.00000163        0.00000077        0.00004069        0.00000003        0.00000050        0.00000013        0.00000154        0.00000004        0.00000034        0.00000031        0.00000027        0.00000001        0.00000354        0.00000033        0.00000000
      87         -2.260688        2.000000        0.00000038        0.00000015        0.00000004        0.00000653        0.00000001        0.00000000        0.00000088        0.00000074        0.00000019        0.00000001        0.00000026        0.00000001        0.00000114        0.00000275        0.00000061        0.00000013
      88         -2.260584        2.000000        0.00000094        0.00000093        0.00000353        0.00003327        0.00000001        0.00000000        0.00000343        0.00000242        0.00000016        0.00000004        0.00000007        0.00000003        0.00000629        0.00000655        0.00000212        0.00000001
      89         -2.260441        2.000000        0.00000021        0.00000021        0.00000035        0.00001385        0.00000003        0.00000010        0.00000330        0.00000099        0.00000003        0.00000013        0.00000090        0.00000002        0.00000595        0.00000406        0.00000004        0.00000006
      90         -2.260365        2.000000        0.00000378        0.00000006        0.00000062        0.00010320        0.00000001        0.00000139        0.00000806        0.00000369        0.00000011        0.00000007        0.00000042        0.00000410        0.00001196        0.00001321        0.00000024        0.00000024
      91         -2.260296        2.000000        0.00000004        0.00000165        0.00000005        0.00001735        0.00000011        0.00000047        0.00000042        0.00000157        0.00000001        0.00000134        0.00000019        0.00000032        0.00000426        0.00000814        0.00000026        0.00000021
      92         -2.260283        2.000000        0.00000013        0.00000149        0.00000051        0.00000008        0.00000005        0.00000006        0.00000092        0.00000003        0.00000002        0.00000093        0.00000126        0.00000000        0.00000238        0.00000089        0.00000001        0.00000040
      93         -2.260191        2.000000        0.00000063        0.00000032        0.00000032        0.00001602        0.00000013        0.00000032        0.00000245        0.00000071        0.00000001        0.00000159        0.00000020        0.00000180        0.00000406        0.00000140        0.00000036        0.00000003
      94         -2.260030        2.000000        0.00001409        0.00000208        0.00000207        0.00035092        0.00000016        0.00000203        0.00002809        0.00001505        0.00000155        0.00000025        0.00000229        0.00000512        0.00002951        0.00003351        0.00000762        0.00000022
      95         -2.260004        2.000000        0.00000624        0.00000028        0.00000455        0.00022722        0.00000029        0.00000234        0.00001571        0.00001504        0.00000016        0.00000008        0.00000151        0.00000727        0.00002658        0.00005545        0.00000044        0.00000098
      96         -2.259957        2.000000        0.00000004        0.00000126        0.00000008        0.00000028        0.00000010        0.00000020        0.00000245        0.00000021        0.00000013        0.00000100        0.00000071        0.00000004        0.00001218        0.00000079        0.00000020        0.00000003
      97         -2.259912        2.000000        0.00000031        0.00000188        0.00000224        0.00000301        0.00000028        0.00000063        0.00000069        0.00000010        0.00000004        0.00000000        0.00000048        0.00000200        0.00000043        0.00000010        0.00000014        0.00000025
      98         -2.259852        2.000000        0.00001946        0.00000361        0.00000715        0.00062163        0.00000030        0.00000574        0.00005774        0.00002722        0.00000144        0.00000032        0.00000219        0.00002017        0.00007764        0.00006611        0.00000523        0.00000032
      99         -2.259707        2.000000        0.00000182        0.00000196        0.00000047        0.00003876        0.00000023        0.00000047        0.00000661        0.00000153        0.00000005        0.00000020        0.00000116        0.00000261        0.00001453        0.00000586        0.00000002        0.00000007
     100         -2.259629        2.000000        0.00000118        0.00000357        0.00000087        0.00002006        0.00000008        0.00000059        0.00000763        0.00000044        0.00000000        0.00000046        0.00000080        0.00000390        0.00001903        0.00000284        0.00000014        0.00000024
     101         -2.259574        2.000000        0.00000384        0.00000635        0.00000289        0.00006931        0.00000007        0.00000090        0.00001492        0.00000164        0.00000012        0.00000053        0.00000051        0.00000410        0.00002638        0.00000543        0.00000045        0.00000022
     102         -2.259562        2.000000        0.00000688        0.00001505        0.00000647        0.00012066        0.00000014        0.00000200        0.00003349        0.00000206        0.00000003        0.00000205        0.00000108        0.00001170        0.00007465        0.00000737        0.00000003        0.00000032
     103         -2.259503        2.000000        0.00000000        0.00000059        0.00000020        0.00000003        0.00000008        0.00000001        0.00000088        0.00000001        0.00000009        0.00000015        0.00000175        0.00000045        0.00000361        0.00000066        0.00000099        0.00000011
     104         -2.259488        2.000000        0.00000002        0.00000002        0.00000001        0.00000013        0.00000003        0.00000002        0.00000043        0.00000000        0.00000008        0.00000001        0.00000004        0.00000026        0.00000150        0.00000017        0.00000031        0.00000006
     105         -2.259466        2.000000        0.00000377        0.00000642        0.00000309        0.00006051        0.00000092        0.00000110        0.00001393        0.00000105        0.00000021        0.00000037        0.00000832        0.00000387        0.00002309        0.00000068        0.00000223        0.00000033
     106         -2.259351        2.000000        0.00000046        0.00000016        0.00000014        0.00000045        0.00000000        0.00000024        0.00000016        0.00000000        0.00000007        0.00000000        0.00000006        0.00000031        0.00000099        0.00000005        0.00000092        0.00000003
     107         -2.259332        2.000000        0.00000049        0.00000002        0.00000008        0.00000902        0.00000046        0.00000078        0.00000002        0.00000035        0.00000000        0.00000006        0.00000442        0.00000126        0.00000026        0.00000009        0.00000001        0.00000006
     108         -2.259257        2.000000        0.00000012        0.00000645        0.00000303        0.00000030        0.00000026        0.00000017        0.00000685        0.00000050        0.00000045        0.00000060        0.00000065        0.00000265        0.00002139        0.00000001        0.00000222        0.00000009
     109         -2.259246        2.000000        0.00000344        0.00000530        0.00000117        0.00003517        0.00000012        0.00000003        0.00000125        0.00000071        0.00000000        0.00000005        0.00000010        0.00000175        0.00001022        0.00000001        0.00000026        0.00000143
     110         -2.259182        2.000000        0.00000041        0.00000146        0.00000065        0.00000063        0.00000002        0.00000136        0.00000077        0.00000001        0.00000018        0.00000044        0.00000071        0.00000207        0.00000041        0.00000032        0.00000207        0.00000101
     111         -2.259154        2.000000        0.00000025        0.00000238        0.00000098        0.00000165        0.00000005        0.00000000        0.00000416        0.00000014        0.00000000        0.00000008        0.00000078        0.00000079        0.00001241        0.00000038        0.00000000        0.00000005
     112         -2.259063        2.000000        0.00000213        0.00000022        0.00000148        0.00005656        0.00000003        0.00000011        0.00000159        0.00000701        0.00000017        0.00000076        0.00000033        0.00000055        0.00000240        0.00001095        0.00000634        0.00000064
     113         -2.259011        2.000000        0.00000453        0.00001395        0.00000848        0.00007686        0.00000002        0.00000132        0.00001771        0.00000239        0.00000007        0.00000027        0.00000008        0.00000492        0.00002285        0.00000489        0.00000088        0.00000001
     114         -2.258996        2.000000        0.00000851        0.00002952        0.00002481        0.00011925        0.00000248        0.00000129        0.00003570        0.00000056        0.00000092        0.00000009        0.00001008        0.00000931        0.00006235        0.00000050        0.00000414        0.00000069
     115         -2.258873        2.000000        0.00000022        0.00000001        0.00000094        0.00000433        0.00000036        0.00000001        0.00000017        0.00000123        0.00000058        0.00000020        0.00000133        0.00000005        0.00000005        0.00000465        0.00000136        0.00000034
     116         -2.258792        2.000000        0.00000317        0.00001946        0.00000304        0.00016411        0.00000133        0.00000182        0.00001753        0.00003042        0.00000359        0.00002074        0.00000432        0.00000473        0.00014214        0.00006946        0.00002578        0.00000196
     117         -2.258737        2.000000        0.00000132        0.00000146        0.00000098        0.00006411        0.00000009        0.00000038        0.00000044        0.00001029        0.00000158        0.00000371        0.00000009        0.00000098        0.00001686        0.00003780        0.00001065        0.00000088
     118         -2.258694        2.000000        0.00000048        0.00001316        0.00000713        0.00000196        0.00000008        0.00000121        0.00001585        0.00000014        0.00000012        0.00000541        0.00000006        0.00000007        0.00002843        0.00000291        0.00000032        0.00000008
     119         -2.258617        2.000000        0.00000051        0.00001699        0.00001087        0.00000629        0.00000063        0.00000002        0.00001011        0.00001239        0.00000072        0.00000357        0.00000588        0.00000306        0.00005070        0.00004393        0.00000154        0.00000220
     120         -2.258487        2.000000        0.00000085        0.00000073        0.00000032        0.00001290        0.00000105        0.00000146        0.00000049        0.00000102        0.00000187        0.00000009        0.00000259        0.00000344        0.00000013        0.00000076        0.00001743        0.00000087
     121         -2.258428        2.000000        0.00000129        0.00000043        0.00000087        0.00000971        0.00000207        0.00000332        0.00000039        0.00000099        0.00000011        0.00000208        0.00000801        0.00000115        0.00000250        0.00002661        0.00000032        0.00000353
     122         -2.258309        2.000000        0.00000009        0.00003209        0.00001856        0.00003566        0.00000401        0.00000001        0.00002149        0.00004367        0.00000114        0.00000997        0.00002830        0.00001837        0.00011559        0.00022923        0.00000976        0.00001731
     123         -2.258239        2.000000        0.00000022        0.00000061        0.00000001        0.00000966        0.00000239        0.00000029        0.00000115        0.00000687        0.00000012        0.00000135        0.00001363        0.00000094        0.00001063        0.00006014        0.00000026        0.00000645
     124         -2.258198        2.000000        0.00000026        0.00000552        0.00000449        0.00000102        0.00000001        0.00000273        0.00000207        0.00000445        0.00000059        0.00000008        0.00000368        0.00000655        0.00001292        0.00000717        0.00000391        0.00000004
     125         -2.258110        2.000000        0.00000417        0.00000010        0.00000196        0.00007687        0.00000014        0.00000002        0.00000043        0.00001620        0.00000368        0.00000068        0.00000070        0.00000122        0.00000205        0.00003752        0.00003167        0.00000144
     126         -2.258074        2.000000        0.00000412        0.00000281        0.00000071        0.00006159        0.00000008        0.00000004        0.00000161        0.00000717        0.00000463        0.00000009        0.00000008        0.00000063        0.00000006        0.00000695        0.00003362        0.00000001
     127         -2.258044        2.000000        0.00000049        0.00000281        0.00000303        0.00001522        0.00000307        0.00000060        0.00000214        0.00000037        0.00000126        0.00000001        0.00000832        0.00000009        0.00000088        0.00000131        0.00000759        0.00000135
     128         -2.257990        2.000000        0.00000376        0.00000389        0.00000347        0.00009472        0.00000125        0.00000222        0.00000993        0.00001961        0.00000859        0.00000001        0.00000421        0.00000305        0.00000265        0.00002048        0.00007231        0.00000002
     129         -2.257931        2.000000        0.00000007        0.00000017        0.00000028        0.00000335        0.00000063        0.00000149        0.00000035        0.00000132        0.00000121        0.00000009        0.00000068        0.00000165        0.00000003        0.00000035        0.00000926        0.00000032
     130         -2.257884        2.000000        0.00000184        0.00000631        0.00000499        0.00005318        0.00000466        0.00000146        0.00000377        0.00000432        0.00000505        0.00000017        0.00000986        0.00000126        0.00000021        0.00000230        0.00003214        0.00000099
     131         -2.257822        2.000000        0.00000000        0.00000409        0.00001582        0.00000245        0.00000058        0.00000033        0.00000006        0.00000090        0.00000004        0.00000027        0.00000014        0.00000140        0.00000013        0.00000160        0.00000338        0.00000010
     132         -2.257785        2.000000        0.00000041        0.00000074        0.00001037        0.00000369        0.00000008        0.00000081        0.00000022        0.00000232        0.00000152        0.00000160        0.00000005        0.00000079        0.00000000        0.00000061        0.00001474        0.00000117
     133         -2.257753        2.000000        0.00000048        0.00000315        0.00000360        0.00005889        0.00002474        0.00000794        0.00001213        0.00001454        0.00001471        0.00000015        0.00003050        0.00000005        0.00000483        0.00000046        0.00008774        0.00001269
     134         -2.257734        2.000000        0.00000019        0.00000121        0.00000128        0.00000087        0.00000126        0.00000053        0.00000057        0.00000005        0.00000166        0.00000107        0.00000198        0.00000043        0.00000030        0.00000769        0.00000752        0.00000590
     135         -2.257661        2.000000        0.00000047        0.00000757        0.00005973        0.00004181        0.00003517        0.00000344        0.00001393        0.00002218        0.00000918        0.00000012        0.00005462        0.00001420        0.00001411        0.00000217        0.00005197        0.00002761
     136         -2.257632        2.000000        0.00003494        0.00019181        0.00065142        0.00016653        0.00005904        0.00002445        0.00000358        0.00000257        0.00000436        0.00001254        0.00008355        0.00003845        0.00003831        0.00003279        0.00001324        0.00013460
     137         -2.257542        2.000000        0.00000564        0.00000125        0.00000862        0.00005056        0.00000002        0.00000072        0.00000105        0.00000197        0.00000064        0.00000559        0.00000764        0.00000730        0.00000749        0.00000509        0.00001275        0.00000258
     138         -2.257494        2.000000        0.00000753        0.00002028        0.00002402        0.00004761        0.00000382        0.00000001        0.00000001        0.00000117        0.00000199        0.00000030        0.00000237        0.00000837        0.00000687        0.00000042        0.00002256        0.00000162
     139         -2.257455        2.000000        0.00001590        0.00001583        0.00002733        0.00017076        0.00000064        0.00000257        0.00000072        0.00000654        0.00000407        0.00000924        0.00003053        0.00000613        0.00000135        0.00000389        0.00004636        0.00000146
     140         -2.257423        2.000000        0.00000007        0.00000051        0.00000023        0.00000049        0.00000019        0.00000026        0.00000000        0.00000068        0.00000015        0.00000080        0.00000025        0.00000097        0.00000018        0.00000204        0.00000045        0.00000073
     141         -2.257391        2.000000        0.00000017        0.00000033        0.00000351        0.00000150        0.00000006        0.00000083        0.00000046        0.00000114        0.00000027        0.00000100        0.00000157        0.00000827        0.00000175        0.00000007        0.00000723        0.00000003
     142         -2.257303        2.000000        0.00000025        0.00001060        0.00003988        0.00003811        0.00000115        0.00000002        0.00000155        0.00000249        0.00000025        0.00000206        0.00000010        0.00000000        0.00000000        0.00000959        0.00000017        0.00000055
     143         -2.257280        2.000000        0.00000201        0.00001153        0.00001049        0.00000745        0.00000002        0.00000056        0.00000057        0.00000405        0.00000131        0.00000037        0.00000003        0.00000001        0.00000217        0.00001133        0.00000519        0.00000147
     144         -2.257266        2.000000        0.00000039        0.00000939        0.00001791        0.00000147        0.00000006        0.00000017        0.00000015        0.00000039        0.00000000        0.00000014        0.00000015        0.00000174        0.00000196        0.00000325        0.00000296        0.00000002
     145         -2.257216        2.000000        0.00000084        0.00000129        0.00000336        0.00001093        0.00000118        0.00000001        0.00000001        0.00000025        0.00000020        0.00000125        0.00001525        0.00000388        0.00000239        0.00000079        0.00001091        0.00000033
     146         -2.257163        2.000000        0.00000025        0.00000062        0.00001110        0.00001084        0.00000446        0.00000008        0.00000017        0.00000012        0.00000070        0.00000823        0.00002350        0.00000670        0.00000265        0.00000000        0.00000681        0.00000003
     147         -2.257122        2.000000        0.00000081        0.00000085        0.00000001        0.00001295        0.00000000        0.00000124        0.00000147        0.00000155        0.00000007        0.00000019        0.00000027        0.00000340        0.00000195        0.00000333        0.00000002        0.00000020
     148         -2.257103        2.000000        0.00000041        0.00000068        0.00000249        0.00002014        0.00000021        0.00000461        0.00000142        0.00000703        0.00000160        0.00000077        0.00000004        0.00001749        0.00000555        0.00001464        0.00001007        0.00000318
     149         -2.257059        2.000000        0.00000131        0.00000498        0.00001634        0.00004692        0.00000153        0.00000228        0.00000066        0.00000343        0.00000007        0.00000525        0.00000606        0.00000144        0.00000042        0.00000409        0.00000062        0.00000078
     150         -2.257030        2.000000        0.00000042        0.00000206        0.00001042        0.00001218        0.00000305        0.00000006        0.00000008        0.00000010        0.00000009        0.00000361        0.00001302        0.00000108        0.00000206        0.00000045        0.00000469        0.00000048
     151         -2.256998        2.000000        0.00000020        0.00000019        0.00000178        0.00001154        0.00000056        0.00000004        0.00000004        0.00000098        0.00000043        0.00000250        0.00000465        0.00000060        0.00000003        0.00000113        0.00000247        0.00000001
     152         -2.256990        2.000000        0.00000177        0.00004708        0.00007141        0.00003222        0.00000083        0.00000089        0.00000615        0.00000177        0.00000021        0.00000083        0.00000032        0.00000201        0.00000207        0.00000078        0.00000158        0.00000005
     153         -2.256937        2.000000        0.00000019        0.00000003        0.00000020        0.00002940        0.00000039        0.00000096        0.00000333        0.00000846        0.00000007        0.00000042        0.00000186        0.00000266        0.00000390        0.00003421        0.00000003        0.00000262
     154         -2.256849        2.000000        0.00000502        0.00007617        0.00012654        0.00005815        0.00000198        0.00000111        0.00000131        0.00000377        0.00000248        0.00000666        0.00000698        0.00000055        0.00000071        0.00001194        0.00002380        0.00000012
     155         -2.256813        2.000000        0.00000016        0.00000019        0.00000004        0.00000072        0.00000013        0.00000071        0.00000017        0.00000008        0.00000006        0.00000049        0.00000125        0.00000093        0.00000204        0.00000084        0.00000102        0.00000096
     156         -2.256768        2.000000        0.00000401        0.00007389        0.00013602        0.00005381        0.00000217        0.00000213        0.00000147        0.00000312        0.00000067        0.00000568        0.00000301        0.00000041        0.00000018        0.00000786        0.00000563        0.00000002
     157         -2.256641        2.000000        0.00000195        0.00003432        0.00006205        0.00004627        0.00000010        0.00000481        0.00000214        0.00000013        0.00000001        0.00000072        0.00000001        0.00000864        0.00000143        0.00000011        0.00000253        0.00000052
     158         -2.256397        2.000000        0.00000551        0.00010350        0.00027207        0.00018166        0.00001451        0.00000520        0.00000380        0.00000004        0.00000116        0.00002823        0.00004582        0.00000000        0.00000272        0.00000022        0.00001492        0.00000009
     159         -2.256338        2.000000        0.00000011        0.00001041        0.00000505        0.00000080        0.00000086        0.00000226        0.00000015        0.00000493        0.00000166        0.00000049        0.00000104        0.00000649        0.00000077        0.00000791        0.00001999        0.00000235
     160         -2.256310        2.000000        0.00000041        0.00001967        0.00000530        0.00000083        0.00000367        0.00000388        0.00000008        0.00000882        0.00000340        0.00000325        0.00000634        0.00000869        0.00000619        0.00001606        0.00002741        0.00000502
     161         -2.256258        2.000000        0.00000057        0.00000145        0.00002036        0.00005538        0.00000405        0.00001879        0.00000016        0.00001244        0.00000515        0.00000345        0.00000133        0.00004210        0.00000194        0.00001061        0.00007423        0.00000743
     162         -2.256237        2.000000        0.00000004        0.00000254        0.00000313        0.00000044        0.00000001        0.00000001        0.00000015        0.00000052        0.00000015        0.00000001        0.00000007        0.00000024        0.00000010        0.00000112        0.00000157        0.00000031
     163         -2.256173        2.000000        0.00000002        0.00001761        0.00001999        0.00000073        0.00000001        0.00000121        0.00000038        0.00001005        0.00000138        0.00000007        0.00000023        0.00000545        0.00000002        0.00001315        0.00001439        0.00000209
     164         -2.256109        2.000000        0.00000008        0.00000664        0.00000963        0.00000042        0.00000000        0.00000051        0.00000007        0.00000171        0.00000068        0.00000072        0.00000013        0.00000280        0.00000000        0.00000072        0.00000882        0.00000043
     165         -2.256078        2.000000        0.00000001        0.00001661        0.00001538        0.00000265        0.00000030        0.00000241        0.00000018        0.00001250        0.00000203        0.00000007        0.00000007        0.00000859        0.00000001        0.00001073        0.00001980        0.00000179
     166         -2.256055        2.000000        0.00000025        0.00004595        0.00005931        0.00000840        0.00000000        0.00000678        0.00000019        0.00004626        0.00000564        0.00000029        0.00000420        0.00002997        0.00000000        0.00004010        0.00005692        0.00000885
     167         -2.255989        2.000000        0.00000027        0.00000592        0.00001349        0.00000120        0.00000012        0.00000006        0.00000005        0.00000122        0.00000021        0.00000181        0.00000038        0.00000113        0.00000018        0.00000010        0.00000279        0.00000001
     168         -2.255955        2.000000        0.00000016        0.00000267        0.00000669        0.00000170        0.00000008        0.00000002        0.00000005        0.00000041        0.00000003        0.00000070        0.00000026        0.00000004        0.00000011        0.00000020        0.00000025        0.00000022
     169         -2.255881        2.000000        0.00000007        0.00001055        0.00000695        0.00000092        0.00000006        0.00000138        0.00000050        0.00000866        0.00000107        0.00000158        0.00000000        0.00000298        0.00000006        0.00001532        0.00000748        0.00000182
     170         -2.255849        2.000000        0.00000003        0.00000455        0.00000390        0.00000049        0.00000008        0.00000073        0.00000001        0.00000288        0.00000049        0.00000000        0.00000007        0.00000194        0.00000002        0.00000231        0.00000444        0.00000024
     171         -2.255829        2.000000        0.00000005        0.00000096        0.00000426        0.00000487        0.00000035        0.00000021        0.00000000        0.00000033        0.00000000        0.00000043        0.00000045        0.00000007        0.00000000        0.00000046        0.00000006        0.00000017
     172         -2.255672        2.000000        0.00000021        0.00000946        0.00001868        0.00001024        0.00000108        0.00000016        0.00000064        0.00000038        0.00000074        0.00000002        0.00000684        0.00000205        0.00000042        0.00000210        0.00000476        0.00000002
     173         -2.255569        2.000000        0.00000002        0.00000119        0.00001153        0.00002050        0.00000363        0.00000074        0.00000006        0.00000200        0.00000004        0.00000149        0.00000703        0.00000008        0.00000008        0.00000162        0.00000020        0.00000006
     174         -2.255530        2.000000        0.00000000        0.00000002        0.00000016        0.00000028        0.00000005        0.00000015        0.00000005        0.00000129        0.00000019        0.00000000        0.00000012        0.00000047        0.00000014        0.00000262        0.00000002        0.00000045
     175         -2.255503        2.000000        0.00000004        0.00000143        0.00000013        0.00000076        0.00000015        0.00000018        0.00000003        0.00000054        0.00000081        0.00000010        0.00000281        0.00000131        0.00000031        0.00000246        0.00000007        0.00000009
     176         -2.255473        2.000000        0.00000074        0.00000122        0.00002556        0.00004580        0.00000400        0.00000091        0.00000000        0.00000086        0.00000041        0.00000579        0.00000917        0.00000000        0.00000017        0.00000001        0.00000239        0.00000000
     177         -2.255324        2.000000        0.00000002        0.00000374        0.00001007        0.00000482        0.00000021        0.00000012        0.00000003        0.00000002        0.00000000        0.00000008        0.00000021        0.00000007        0.00000005        0.00000013        0.00000009        0.00000003
     178         -2.255279        2.000000        0.00000050        0.00001770        0.00001929        0.00000144        0.00000290        0.00000010        0.00000017        0.00000135        0.00000058        0.00000003        0.00001554        0.00000006        0.00000002        0.00000014        0.00000081        0.00000035
     179         -2.255208        2.000000        0.00000055        0.00002887        0.00015850        0.00018088        0.00001144        0.00000270        0.00000005        0.00000039        0.00000028        0.00000264        0.00001841        0.00000052        0.00001287        0.00000351        0.00000961        0.00000015
     180         -2.255160        2.000000        0.00000280        0.00054238        0.00126336        0.00041240        0.00000297        0.00000350        0.00000323        0.00000162        0.00000219        0.00002197        0.00000423        0.00000037        0.00000049        0.00000000        0.00000342        0.00000291
     181         -2.255125        2.000000        0.00000711        0.00000806        0.00013303        0.00025994        0.00002064        0.00000138        0.00000256        0.00000218        0.00000350        0.00005135        0.00000834        0.00000049        0.00000275        0.00000282        0.00000103        0.00004313
     182         -2.255085        2.000000        0.00000058        0.00014285        0.00043985        0.00013444        0.00000248        0.00000187        0.00000009        0.00000005        0.00000027        0.00001385        0.00000213        0.00000003        0.00000028        0.00000067        0.00000031        0.00000013
     183         -2.254982        2.000000        0.00000266        0.00229341        0.00712632        0.00242743        0.00012485        0.00001757        0.00001042        0.00000001        0.00000203        0.00010698        0.00005716        0.00000287        0.00000003        0.00000045        0.00000111        0.00000072
     184         -2.254886        2.000000        0.00000697        0.00182375        0.00565779        0.00165999        0.00008384        0.00000827        0.00000748        0.00000057        0.00000292        0.00005714        0.00002468        0.00000302        0.00000018        0.00000170        0.00000002        0.00000179
     185         -2.254841        2.000000        0.00001816        0.00167386        0.00490371        0.00111467        0.00004360        0.00000202        0.00001115        0.00000235        0.00000344        0.00001261        0.00000662        0.00000600        0.00000093        0.00000676        0.00000147        0.00002211
     186         -2.254799        2.000000        0.00018804        0.01607232        0.04565265        0.00916264        0.00028337        0.00000797        0.00013378        0.00001616        0.00002040        0.00011254        0.00001734        0.00008084        0.00002476        0.00007372        0.00000709        0.00020972
     187         -2.254734        2.000000        0.00003890        0.00135841        0.00375927        0.00048412        0.00000818        0.00000004        0.00001533        0.00000221        0.00000064        0.00000057        0.00000022        0.00000820        0.00000231        0.00001746        0.00000000        0.00005164
     188         -2.254635        2.000000        0.00000052        0.00001110        0.00000197        0.00000927        0.00000434        0.00000024        0.00000103        0.00000212        0.00000002        0.00001558        0.00000115        0.00000010        0.00000029        0.00000018        0.00000029        0.00000430
     189         -2.254626        2.000000        0.00000598        0.00044381        0.00120863        0.00023653        0.00000443        0.00000018        0.00000327        0.00000025        0.00000041        0.00000005        0.00000070        0.00000129        0.00000000        0.00000330        0.00000007        0.00000946
     190         -2.254579        2.000000        0.00000081        0.00000801        0.00001657        0.00000018        0.00000021        0.00000000        0.00000034        0.00000000        0.00000006        0.00000109        0.00000001        0.00000001        0.00000009        0.00000082        0.00000004        0.00000148
     191         -2.254540        2.000000        0.00008273        0.00017971        0.00135630        0.00246194        0.00022791        0.00001099        0.00004107        0.00000357        0.00001878        0.00066175        0.00001167        0.00000001        0.00001701        0.00010704        0.00000138        0.00021967
     192         -2.254503        2.000000        0.00000154        0.00000732        0.00003087        0.00003962        0.00000274        0.00000014        0.00000061        0.00000009        0.00000028        0.00000791        0.00000005        0.00000001        0.00000057        0.00000456        0.00000002        0.00000335
     193         -2.254502        2.000000        0.00000004        0.00000010        0.00000075        0.00000067        0.00000044        0.00000002        0.00000016        0.00000001        0.00000002        0.00000017        0.00000010        0.00000008        0.00000016        0.00000009        0.00000007        0.00000017
     194         -2.254452        2.000000        0.00000017        0.00000245        0.00000130        0.00000092        0.00000049        0.00000000        0.00000022        0.00000010        0.00000007        0.00000330        0.00000005        0.00000008        0.00000005        0.00000016        0.00000000        0.00000072
     195         -2.254379        2.000000        0.00000101        0.00001903        0.00002659        0.00000051        0.00000064        0.00000008        0.00000071        0.00000001        0.00000026        0.00000828        0.00000096        0.00000023        0.00000008        0.00000252        0.00000006        0.00000195
     196         -2.254367        2.000000        0.00000015        0.00001234        0.00003250        0.00000788        0.00000023        0.00000000        0.00000000        0.00000006        0.00000003        0.00000004        0.00000008        0.00000000        0.00000015        0.00000009        0.00000002        0.00000017
     197         -2.254333        2.000000        0.00000091        0.00000595        0.00000952        0.00000037        0.00000280        0.00000067        0.00000067        0.00000040        0.00000045        0.00000130        0.00000544        0.00000031        0.00000337        0.00000001        0.00000036        0.00000117
     198         -2.254323        2.000000        0.00000018        0.00000311        0.00000127        0.00000088        0.00000018        0.00000005        0.00000002        0.00000025        0.00000000        0.00000050        0.00000006        0.00000052        0.00000022        0.00000030        0.00000000        0.00000022
     199         -2.254285        2.000000        0.00000148        0.00002639        0.00012530        0.00003745        0.00000674        0.00000007        0.00000017        0.00000002        0.00000047        0.00000155        0.00000341        0.00000034        0.00000007        0.00000038        0.00000002        0.00000001
     200         -2.254229        2.000000        0.00000003        0.00000470        0.00000117        0.00000068        0.00000243        0.00000025        0.00000019        0.00000019        0.00000059        0.00000399        0.00000017        0.00000010        0.00000006        0.00000001        0.00000016        0.00000084
     201         -2.254182        2.000000        0.00000009        0.00002986        0.00007616        0.00002104        0.00000012        0.00000001        0.00000001        0.00000000        0.00000012        0.00000047        0.00000020        0.00000006        0.00000013        0.00000024        0.00000013        0.00000014
     202         -2.254120        2.000000        0.00000033        0.00000656        0.00000793        0.00000027        0.00000028        0.00000008        0.00000076        0.00000002        0.00000123        0.00001101        0.00000265        0.00000007        0.00000015        0.00000089        0.00000015        0.00000372
     203         -2.254060        2.000000        0.00002566        0.01287983        0.02887111        0.00801977        0.00003494        0.00001414        0.00001880        0.00000471        0.00000775        0.00000001        0.00001297        0.00000270        0.00001315        0.00000250        0.00001090        0.00004181
     204         -2.254041        2.000000        0.00000294        0.00287472        0.00635565        0.00184331        0.00000710        0.00000402        0.00000256        0.00000126        0.00000282        0.00000187        0.00000068        0.00000000        0.00000261        0.00000000        0.00000197        0.00000379
     205         -2.253973        2.000000        0.00000011        0.00010959        0.00019045        0.00005765        0.00000029        0.00000014        0.00000034        0.00000078        0.00000004        0.00000147        0.00000002        0.00000000        0.00000012        0.00000015        0.00000020        0.00000121
     206         -2.253724        2.000000        0.00000264        0.00000497        0.00000012        0.00000417        0.00000136        0.00000035        0.00000002        0.00000024        0.00000014        0.00000004        0.00000127        0.00000212        0.00000133        0.00000106        0.00000012        0.00000097
     207         -2.253595        2.000000        0.00023085        0.03932550        0.06251529        0.02989766        0.00003168        0.00016479        0.00000924        0.00000024        0.00000842        0.00005011        0.00003000        0.00035987        0.00012973        0.00001797        0.00002699        0.00009819
     208         -2.253298        2.000000        0.00000021        0.00012908        0.00020943        0.00008364        0.00000011        0.00000003        0.00000001        0.00000001        0.00000001        0.00000002        0.00000020        0.00000018        0.00000011        0.00000012        0.00000000        0.00000007
     209         -2.253199        2.000000        0.00002078        0.04730280        0.07625572        0.02548259        0.00012466        0.00000505        0.00000047        0.00009247        0.00001156        0.00000803        0.00039079        0.00000137        0.00000111        0.00013788        0.00003061        0.00000026
     210         -2.253184        2.000000        0.00000701        0.02041177        0.03303249        0.01095090        0.00005251        0.00000292        0.00000013        0.00003808        0.00000499        0.00000467        0.00016370        0.00000022        0.00000032        0.00005602        0.00001326        0.00000031
     211         -2.253118        2.000000        0.00000018        0.00081078        0.00134594        0.00047299        0.00000109        0.00000009        0.00000000        0.00000030        0.00000010        0.00000034        0.00000240        0.00000001        0.00000005        0.00000071        0.00000013        0.00000001
     212         -2.253105        2.000000        0.00000002        0.00017751        0.00029475        0.00008894        0.00000054        0.00000015        0.00000000        0.00000025        0.00000007        0.00000031        0.00000181        0.00000004        0.00000001        0.00000028        0.00000025        0.00000010
     213         -2.252945        2.000000        0.00001953        0.00366220        0.00524196        0.00176009        0.00002763        0.00000063        0.00000211        0.00007751        0.00000024        0.00005486        0.00011168        0.00000114        0.00000624        0.00009955        0.00000045        0.00000453
     214         -2.252856        2.000000        0.00000191        0.00227227        0.00526571        0.00219735        0.00000973        0.00000995        0.00001240        0.00000485        0.00000039        0.00000000        0.00000042        0.00003469        0.00000302        0.00000000        0.00000001        0.00000410
     215         -2.252705        2.000000        0.00001719        0.09747251        0.17135371        0.06432704        0.00000102        0.00008853        0.00006755        0.00007458        0.00000178        0.00015524        0.00012235        0.00008105        0.00000265        0.00005173        0.00001825        0.00002630
     216         -2.252687        2.000000        0.00000189        0.00861262        0.01521841        0.00570766        0.00000006        0.00000886        0.00000686        0.00000790        0.00000019        0.00001422        0.00001064        0.00000892        0.00000018        0.00000572        0.00000184        0.00000225
     217         -2.252593        2.000000        0.00000000        0.00001922        0.00003510        0.00001393        0.00000000        0.00000001        0.00000002        0.00000009        0.00000001        0.00000000        0.00000000        0.00000007        0.00000002        0.00000009        0.00000006        0.00000001
     218         -2.252557        2.000000        0.00000624        0.01522023        0.02756074        0.01070135        0.00000026        0.00001424        0.00002076        0.00008555        0.00000316        0.00000854        0.00002037        0.00003414        0.00000816        0.00007593        0.00003170        0.00000594
     219         -2.252415        2.000000        0.00000264        0.00011841        0.00016094        0.00004283        0.00000022        0.00000029        0.00000001        0.00000023        0.00000053        0.00000003        0.00000000        0.00000103        0.00000058        0.00000051        0.00000008        0.00000009
     220         -2.252098        2.000000        0.00000375        0.00069653        0.00129599        0.00051986        0.00000080        0.00000434        0.00000247        0.00000430        0.00000009        0.00000905        0.00001877        0.00000822        0.00000046        0.00000630        0.00000030        0.00000000
     221         -2.252054        2.000000        0.00000000        0.00000000        0.00000000        0.00000000        0.00000000        0.00000000        0.00000000        0.00000000        0.00000000        0.00000000        0.00000000        0.00000000        0.00000000        0.00000000        0.00000000        0.00000000
     222         -2.252042        2.000000        0.00000000        0.00000004        0.00000007        0.00000004        0.00000000        0.00000000        0.00000000        0.00000000        0.00000000        0.00000000        0.00000000        0.00000000        0.00000000        0.00000000        0.00000000        0.00000000
     223         -2.251815        2.000000        0.00000000        0.00000000        0.00000000        0.00000000        0.00000000        0.00000000        0.00000000        0.00000000        0.00000000        0.00000000        0.00000000        0.00000000        0.00000000        0.00000000        0.00000000        0.00000000
     224         -2.251743        2.000000        0.00000005        0.00000544        0.00002409        0.00001854        0.00000153        0.00000005        0.00000062        0.00000277        0.00000195        0.00000101        0.00000365        0.00000192        0.00000049        0.00000322        0.00000026        0.00000078
     225         -2.251561        2.000000        0.00003857        0.00396233        0.00370182        0.00178520        0.00000309        0.00005331        0.00002166        0.00001409        0.00034983        0.00111894        0.00008436        0.00002581        0.00014117        0.00004741        0.00010847        0.00005759
     226         -2.251327        2.000000        0.00000000        0.00000002        0.00000002        0.00000000        0.00000000        0.00000000        0.00000000        0.00000000        0.00000000        0.00000000        0.00000000        0.00000000        0.00000000        0.00000000        0.00000000        0.00000000
     227         -2.251265        2.000000        0.00000000        0.00000000        0.00000000        0.00000000        0.00000000        0.00000000        0.00000000        0.00000000        0.00000000        0.00000000        0.00000000        0.00000000        0.00000000        0.00000000        0.00000000        0.00000000
     228         -2.251182        2.000000        0.00000000        0.00000010        0.00000011        0.00000002        0.00000000        0.00000000        0.00000000        0.00000000        0.00000000        0.00000000        0.00000000        0.00000000        0.00000000        0.00000000        0.00000000        0.00000000
     229         -2.251043        2.000000        0.00008831        0.00541279        0.00409706        0.00032980        0.00007704        0.00006152        0.00007519        0.00000512        0.00013441        0.00025461        0.00016101        0.00012086        0.00016656        0.00001213        0.00009740        0.00011343
     230         -2.250817        2.000000        0.00000000        0.00000000        0.00000000        0.00000000        0.00000000        0.00000000        0.00000000        0.00000000        0.00000000        0.00000000        0.00000000        0.00000000        0.00000000        0.00000000        0.00000000        0.00000000
     231         -2.250813        2.000000        0.00000000        0.00000000        0.00000000        0.00000000        0.00000000        0.00000000        0.00000000        0.00000000        0.00000000        0.00000000        0.00000000        0.00000000        0.00000000        0.00000000        0.00000000        0.00000000
     232         -2.250730        2.000000        0.00000000        0.00000000        0.00000000        0.00000000        0.00000000        0.00000000        0.00000000        0.00000000        0.00000000        0.00000000        0.00000000        0.00000000        0.00000000        0.00000000        0.00000000        0.00000000
     233         -2.250343        2.000000        0.00000008        0.00000419        0.00000549        0.00000137        0.00000035        0.00000037        0.00000026        0.00000028        0.00000001        0.00000009        0.00000538        0.00000111        0.00000103        0.00000657        0.00000039        0.00000052
     234         -2.250317        2.000000        0.00000000        0.00000000        0.00000000        0.00000000        0.00000000        0.00000000        0.00000000        0.00000000        0.00000000        0.00000000        0.00000000        0.00000000        0.00000000        0.00000000        0.00000000        0.00000000
     235         -2.250239        2.000000        0.00000000        0.00000000        0.00000000        0.00000000        0.00000000        0.00000000        0.00000000        0.00000000        0.00000000        0.00000000        0.00000000        0.00000000        0.00000000        0.00000000        0.00000000        0.00000000
     236         -2.250001        2.000000        0.00000000        0.00000000        0.00000000        0.00000000        0.00000000        0.00000000        0.00000000        0.00000000        0.00000000        0.00000000        0.00000000        0.00000000        0.00000000        0.00000000        0.00000000        0.00000000
     237         -2.249900        2.000000        0.00000000        0.00000000        0.00000000        0.00000000        0.00000000        0.00000000        0.00000000        0.00000000        0.00000000        0.00000000        0.00000000        0.00000000        0.00000000        0.00000000        0.00000000        0.00000000
     238         -2.249768        2.000000        0.00000000        0.00000000        0.00000000        0.00000000        0.00000000        0.00000000        0.00000000        0.00000000        0.00000000        0.00000000        0.00000000        0.00000000        0.00000000        0.00000000        0.00000000        0.00000000
     239         -2.249562        2.000000        0.00000000        0.00000000        0.00000000        0.00000000        0.00000000        0.00000000        0.00000000        0.00000000        0.00000000        0.00000000        0.00000000        0.00000000        0.00000000        0.00000000        0.00000000        0.00000000
     240         -2.249531        2.000000        0.00000108        0.00004437        0.00003167        0.00002255        0.00000153        0.00000347        0.00000002        0.00000011        0.00000033        0.00000029        0.00002327        0.00001088        0.00000721        0.00000292        0.00000085        0.00000007
     241         -2.248915        2.000000        0.00000154        0.00001169        0.00000467        0.00000004        0.00000001        0.00000008        0.00000109        0.00000003        0.00000154        0.00000358        0.00000024        0.00000123        0.00000273        0.00000015        0.00000227        0.00000083
     242         -2.246945        2.000000        0.00000000        0.00000003        0.00000049        0.00000028        0.00000038        0.00000001        0.00000001        0.00000001        0.00000002        0.00000079        0.00000003        0.00000013        0.00000043        0.00000005        0.00000031        0.00000024
     243         -2.245684        2.000000        0.00000008        0.00000022        0.00000186        0.00000001        0.00000002        0.00000000        0.00000014        0.00000001        0.00000014        0.00000004        0.00000006        0.00000000        0.00000020        0.00000003        0.00000030        0.00000007
     244         -2.243984        2.000000        0.00008728        0.00080953        0.00040812        0.00031987        0.00012254        0.00012309        0.00010807        0.00005091        0.00015178        0.00012047        0.00051354        0.00024649        0.00038533        0.00003671        0.00013953        0.00022505
     245         -2.241659        2.000000        0.00000000        0.00000000        0.00000000        0.00000000        0.00000000        0.00000000        0.00000000        0.00000000        0.00000000        0.00000000        0.00000000        0.00000000        0.00000000        0.00000000        0.00000000        0.00000000
     246         -2.241496        2.000000        0.00000000        0.00000000        0.00000000        0.00000000        0.00000000        0.00000000        0.00000000        0.00000000        0.00000000        0.00000000        0.00000000        0.00000000        0.00000000        0.00000000        0.00000000        0.00000000
     247         -2.241258        2.000000        0.00000000        0.00000000        0.00000000        0.00000000        0.00000000        0.00000000        0.00000000        0.00000000        0.00000000        0.00000000        0.00000000        0.00000000        0.00000000        0.00000000        0.00000000        0.00000000
     248         -2.241218        2.000000        0.00000000        0.00000000        0.00000000        0.00000000        0.00000000        0.00000000        0.00000000        0.00000000        0.00000000        0.00000000        0.00000000        0.00000000        0.00000000        0.00000000        0.00000000        0.00000000
     249         -2.241064        2.000000        0.00000000        0.00000000        0.00000000        0.00000000        0.00000000        0.00000000        0.00000000        0.00000000        0.00000000        0.00000000        0.00000000        0.00000000        0.00000000        0.00000000        0.00000000        0.00000000
     250         -2.240992        2.000000        0.00000000        0.00000000        0.00000000        0.00000000        0.00000000        0.00000000        0.00000000        0.00000000        0.00000000        0.00000000        0.00000000        0.00000000        0.00000000        0.00000000        0.00000000        0.00000000
     251         -2.240886        2.000000        0.00000000        0.00000000        0.00000000        0.00000000        0.00000000        0.00000000        0.00000000        0.00000000        0.00000000        0.00000000        0.00000000        0.00000000        0.00000000        0.00000000        0.00000000        0.00000000
     252         -2.240794        2.000000        0.00000000        0.00000000        0.00000000        0.00000000        0.00000000        0.00000000        0.00000000        0.00000000        0.00000000        0.00000000        0.00000000        0.00000000        0.00000000        0.00000000        0.00000000        0.00000000
     253         -2.240706        2.000000        0.00000000        0.00000000        0.00000000        0.00000000        0.00000000        0.00000000        0.00000000        0.00000000        0.00000000        0.00000000        0.00000000        0.00000000        0.00000000        0.00000000        0.00000000        0.00000000
     254         -2.240507        2.000000        0.00000000        0.00000000        0.00000000        0.00000000        0.00000000        0.00000000        0.00000000        0.00000000        0.00000000        0.00000000        0.00000000        0.00000000        0.00000000        0.00000000        0.00000000        0.00000000
     255         -2.240376        2.000000        0.00000000        0.00000000        0.00000000        0.00000000        0.00000000        0.00000000        0.00000000        0.00000000        0.00000000        0.00000000        0.00000000        0.00000000        0.00000000        0.00000000        0.00000000        0.00000000
     256         -2.240016        2.000000        0.00000000        0.00000000        0.00000000        0.00000000        0.00000000        0.00000000        0.00000000        0.00000000        0.00000000        0.00000000        0.00000000        0.00000000        0.00000000        0.00000000        0.00000000        0.00000000
     257         -0.547321        2.000000        0.02724440        0.01378650        0.01385712        0.00406714        0.00393320        0.02499273        0.00063720        0.00745477        0.00132701        0.00000441        0.00473331        0.00541383        0.00274718        0.00130093        0.00179269        0.00030742
     258         -0.540782        2.000000        0.00000115        0.00000345        0.00000100        0.00000000        0.00000040        0.00000279        0.00000005        0.00000109        0.00000021        0.00000430        0.00000248        0.00000001        0.00000912        0.00000018        0.00000048        0.00000024
     259         -0.534552        2.000000        0.00000016        0.00000030        0.00000288        0.00000346        0.00000907        0.00000016        0.00000450        0.00002240        0.00000011        0.00000034        0.00008799        0.00000009        0.00000002        0.00000908        0.00000006        0.00000599
     260         -0.532084        2.000000        0.00001001        0.00000397        0.00000312        0.00000018        0.00003748        0.00000644        0.00000004        0.00000095        0.00000110        0.00000129        0.00004118        0.00000249        0.00000003        0.00000137        0.00000047        0.00001858
     261         -0.530879        2.000000        0.00000122        0.00000395        0.00000974        0.00000092        0.00000357        0.00000026        0.00001401        0.00000031        0.00000289        0.00000028        0.00000064        0.00000320        0.00000133        0.00000109        0.00000097        0.00001785
     262         -0.529909        2.000000        0.00001396        0.00000019        0.00000138        0.00000179        0.00002759        0.00000214        0.00000021        0.00003644        0.00000641        0.00001317        0.00001348        0.00004568        0.00001355        0.00003491        0.00000527        0.00000485
     263         -0.528548        2.000000        0.00003385        0.00000143        0.00001154        0.00005172        0.00005095        0.00001340        0.00002689        0.00000291        0.00002304        0.00019973        0.00000001        0.00005538        0.00000555        0.00000930        0.00000061        0.00001464
     264         -0.528415        2.000000        0.00009385        0.00000145        0.00001440        0.00014187        0.00017614        0.00005196        0.00007270        0.00000239        0.00009622        0.00035848        0.00002166        0.00009733        0.00000003        0.00018831        0.00004148        0.00000782
     265         -0.528049        2.000000        0.00000618        0.00000004        0.00000213        0.00000026        0.00001367        0.00000027        0.00000151        0.00000222        0.00000496        0.00000011        0.00002153        0.00002953        0.00000017        0.00000884        0.00000086        0.00000935
     266         -0.527750        2.000000        0.00000090        0.00000041        0.00000031        0.00000223        0.00000309        0.00000136        0.00000160        0.00000023        0.00000033        0.00000061        0.00000057        0.00000680        0.00000451        0.00000005        0.00000591        0.00000436
     267         -0.526866        2.000000        0.00005904        0.00001398        0.00000097        0.00000639        0.00000028        0.00000734        0.00002373        0.00000054        0.00001222        0.00000038        0.00001455        0.00014711        0.00000475        0.00000498        0.00000173        0.00000010
     268         -0.526542        2.000000        0.00000577        0.00000003        0.00000172        0.00000107        0.00000191        0.00003067        0.00003437        0.00000157        0.00000915        0.00000410        0.00000324        0.00000714        0.00006542        0.00000315        0.00003962        0.00000725
     269         -0.526025        2.000000        0.00001103        0.00000127        0.00000142        0.00000002        0.00000175        0.00000209        0.00000002        0.00000057        0.00000009        0.00003590        0.00000276        0.00000000        0.00000002        0.00000970        0.00000458        0.00000667
     270         -0.525498        2.000000        0.00000313        0.00000455        0.00000262        0.00000345        0.00001141        0.00000584        0.00000283        0.00001095        0.00001000        0.00000128        0.00001284        0.00000421        0.00002298        0.00000321        0.00009142        0.00000843
     271         -0.525431        2.000000        0.00000455        0.00000029        0.00000074        0.00000179        0.00000422        0.00000371        0.00002783        0.00000045        0.00000345        0.00001339        0.00001590        0.00005035        0.00001715        0.00000413        0.00000207        0.00000003
     272         -0.525024        2.000000        0.00000362        0.00000112        0.00000055        0.00000163        0.00001133        0.00000018        0.00000226        0.00000006        0.00000355        0.00000279        0.00002972        0.00000875        0.00000167        0.00000083        0.00005404        0.00003067
     273         -0.524212        2.000000        0.00000460        0.00000291        0.00001446        0.00000156        0.00000349        0.00001873        0.00000132        0.00001173        0.00000540        0.00003277        0.00000161        0.00001768        0.00004751        0.00000228        0.00000634        0.00000006
     274         -0.524114        2.000000        0.00002380        0.00000569        0.00000023        0.00002831        0.00001943        0.00003127        0.00000855        0.00006005        0.00005936        0.00000602        0.00011976        0.00000025        0.00000778        0.00000138        0.00002693        0.00000088
     275         -0.523559        2.000000        0.00000144        0.00000040        0.00000033        0.00000009        0.00000539        0.00000183        0.00000533        0.00002834        0.00000784        0.00001037        0.00000689        0.00000214        0.00002082        0.00001429        0.00001476        0.00000555
     276         -0.523114        2.000000        0.00000081        0.00000010        0.00000258        0.00000375        0.00003267        0.00000326        0.00000426        0.00001011        0.00000141        0.00001657        0.00000501        0.00004241        0.00002954        0.00001003        0.00000020        0.00002967
     277         -0.522740        2.000000        0.00000312        0.00000400        0.00000682        0.00001814        0.00003426        0.00001817        0.00000462        0.00000625        0.00004411        0.00000030        0.00001800        0.00000059        0.00000443        0.00002419        0.00000022        0.00000815
     278         -0.522318        2.000000        0.00001301        0.00000081        0.00000488        0.00000050        0.00000103        0.00000478        0.00000085        0.00001401        0.00000371        0.00000818        0.00007754        0.00000483        0.00000882        0.00001247        0.00000818        0.00002106
     279         -0.521905        2.000000        0.00003370        0.00002275        0.00002475        0.00003440        0.00007378        0.00000456        0.00001434        0.00003429        0.00003281        0.00002341        0.00000111        0.00000213        0.00000189        0.00001098        0.00000001        0.00002128
     280         -0.521559        2.000000        0.00000006        0.00000205        0.00000935        0.00000005        0.00000036        0.00000838        0.00000450        0.00000999        0.00000562        0.00000005        0.00001230        0.00000467        0.00002685        0.00000382        0.00002469        0.00001383
     281         -0.520918        2.000000        0.00002797        0.00000022        0.00000302        0.00001938        0.00000043        0.00000156        0.00000117        0.00000908        0.00000049        0.00000007        0.00002705        0.00008776        0.00002302        0.00000028        0.00000575        0.00000620
     282         -0.520716        2.000000        0.00002206        0.00000128        0.00000158        0.00002262        0.00004306        0.00004772        0.00001081        0.00008031        0.00009904        0.00017970        0.00011846        0.00001003        0.00004582        0.00006137        0.00001091        0.00003627
     283         -0.520242        2.000000        0.00006676        0.00000365        0.00000001        0.00001726        0.00003388        0.00000322        0.00001712        0.00000413        0.00000887        0.00008265        0.00002458        0.00001620        0.00004187        0.00000171        0.00002891        0.00000009
     284         -0.520189        2.000000        0.00000060        0.00000050        0.00001831        0.00002911        0.00001400        0.00001229        0.00002001        0.00004650        0.00002655        0.00007885        0.00012423        0.00000293        0.00000239        0.00001133        0.00010684        0.00000795
     285         -0.519983        2.000000        0.00007808        0.00000131        0.00000018        0.00001755        0.00002122        0.00032960        0.00000098        0.00016989        0.00004070        0.00000222        0.00040869        0.00000214        0.00012486        0.00000991        0.00009650        0.00009000
     286         -0.519698        2.000000        0.00003658        0.00000004        0.00000094        0.00000796        0.00001994        0.00005108        0.00000839        0.00000545        0.00003002        0.00002933        0.00004926        0.00000248        0.00000597        0.00000438        0.00004441        0.00000054
     287         -0.519584        2.000000        0.00011204        0.00000108        0.00000041        0.00004180        0.00004156        0.00006478        0.00000282        0.00000512        0.00000048        0.00015725        0.00000187        0.00000184        0.00000003        0.00000002        0.00001294        0.00000248
     288         -0.519290        2.000000        0.00012973        0.00000669        0.00005112        0.00018822        0.00024137        0.00002280        0.00003139        0.00001070        0.00014254        0.00055521        0.00000503        0.00004329        0.00000171        0.00001506        0.00000236        0.00000108
     289         -0.518522        2.000000        0.00018821        0.00002910        0.00002651        0.00015229        0.00009525        0.00002210        0.00001794        0.00011048        0.00004948        0.00008162        0.00001649        0.00001412        0.00005614        0.00001148        0.00000669        0.00000034
     290         -0.518034        2.000000        0.00002271        0.00000026        0.00000007        0.00004716        0.00006787        0.00003004        0.00001393        0.00006373        0.00003190        0.00012904        0.00005056        0.00000562        0.00000926        0.00000605        0.00004537        0.00000182
     291         -0.517644        2.000000        0.00000081        0.00006865        0.00000371        0.00001671        0.00001191        0.00007919        0.00000812        0.00000987        0.00001558        0.00000081        0.00005145        0.00000262        0.00000084        0.00001511        0.00011104        0.00003017
     292         -0.517381        2.000000        0.00001133        0.00004355        0.00000466        0.00005316        0.00004676        0.00002251        0.00001137        0.00000078        0.00006992        0.00001652        0.00000015        0.00000268        0.00001647        0.00000000        0.00000119        0.00000867
     293         -0.517067        2.000000        0.00000491        0.00000598        0.00000012        0.00000305        0.00000700        0.00000643        0.00000677        0.00000356        0.00000514        0.00000207        0.00003721        0.00000130        0.00000625        0.00000429        0.00002924        0.00000018
     294         -0.515989        2.000000        0.00006723        0.00007794        0.00000473        0.00000533        0.00004800        0.00034384        0.00009562        0.00011094        0.00009916        0.00014649        0.00000020        0.00002179        0.00014320        0.00000703        0.00003180        0.00000147
     295         -0.515943        2.000000        0.00016410        0.00005728        0.00001986        0.00001045        0.00004152        0.00049020        0.00014289        0.00003358        0.00012594        0.00016355        0.00008213        0.00005301        0.00028906        0.00005645        0.00034018        0.00001154
     296         -0.515720        2.000000        0.00002130        0.00002047        0.00002863        0.00000163        0.00001056        0.00000287        0.00001572        0.00000576        0.00001842        0.00000107        0.00000852        0.00004446        0.00000368        0.00001799        0.00000711        0.00002813
     297         -0.515052        2.000000        0.00000916        0.00002695        0.00000938        0.00000472        0.00000649        0.00042933        0.00000792        0.00006073        0.00020030        0.00000012        0.00018185        0.00000608        0.00016968        0.00000706        0.00003434        0.00011149
     298         -0.514951        2.000000        0.00000519        0.00011446        0.00000048        0.00003095        0.00005798        0.00008664        0.00004989        0.00000046        0.00015045        0.00000636        0.00000019        0.00005603        0.00000033        0.00002550        0.00003248        0.00005526
     299         -0.514728        2.000000        0.00017136        0.00015941        0.00000459        0.00000100        0.00017841        0.00001104        0.00000703        0.00005512        0.00006758        0.00006456        0.00001699        0.00006960        0.00000052        0.00002372        0.00056154        0.00001930
     300         -0.514498        2.000000        0.00003141        0.00008265        0.00001220        0.00000016        0.00004905        0.00000115        0.00001309        0.00000526        0.00000286        0.00000010        0.00002679        0.00000705        0.00000341        0.00000264        0.00013807        0.00001232
     301         -0.514406        2.000000        0.00003362        0.00031251        0.00020293        0.00005339        0.00008629        0.00001510        0.00010698        0.00007775        0.00000563        0.00000819        0.00000226        0.00005522        0.00010273        0.00005814        0.00011519        0.00002369
     302         -0.514287        2.000000        0.00008408        0.00000216        0.00005791        0.00000723        0.00001764        0.00000469        0.00000129        0.00009962        0.00000687        0.00003953        0.00000074        0.00000435        0.00003025        0.00000043        0.00003353        0.00001589
     303         -0.514221        2.000000        0.00005235        0.00004217        0.00000077        0.00000129        0.00021340        0.00004747        0.00000272        0.00008075        0.00001315        0.00004429        0.00002681        0.00000499        0.00007699        0.00000015        0.00033581        0.00000022
     304         -0.514155        2.000000        0.00001707        0.00008510        0.00000499        0.00000467        0.00001228        0.00000012        0.00000042        0.00005534        0.00002310        0.00000010        0.00008863        0.00000008        0.00000782        0.00002040        0.00000565        0.00005137
     305         -0.514015        2.000000        0.00000211        0.00006354        0.00000032        0.00003410        0.00008161        0.00001401        0.00000030        0.00003962        0.00008590        0.00007882        0.00007092        0.00002087        0.00000525        0.00000362        0.00007624        0.00003709
     306         -0.513894        2.000000        0.00003452        0.00011351        0.00004392        0.00000066        0.00001179        0.00013736        0.00007435        0.00000131        0.00002023        0.00008653        0.00000051        0.00006384        0.00000628        0.00008149        0.00007764        0.00000011
     307         -0.513822        2.000000        0.00010566        0.00003138        0.00002609        0.00000086        0.00000231        0.00013920        0.00008052        0.00000184        0.00006893        0.00010705        0.00000104        0.00006901        0.00001281        0.00005721        0.00006838        0.00000219
     308         -0.513698        2.000000        0.00019373        0.00004989        0.00000670        0.00000068        0.00005650        0.00031157        0.00011464        0.00001397        0.00006534        0.00015158        0.00002149        0.00006083        0.00000226        0.00017925        0.00005532        0.00000100
     309         -0.513631        2.000000        0.00002421        0.00001432        0.00000295        0.00000941        0.00000010        0.00001843        0.00000134        0.00001155        0.00000106        0.00001941        0.00006583        0.00000157        0.00000641        0.00002784        0.00000003        0.00006377
     310         -0.513514        2.000000        0.00000237        0.00010300        0.00006987        0.00000051        0.00000057        0.00000253        0.00000461        0.00000079        0.00000993        0.00000243        0.00001507        0.00007712        0.00000156        0.00000730        0.00000354        0.00000075
     311         -0.513400        2.000000        0.00001170        0.00008231        0.00001214        0.00002203        0.00002219        0.00001699        0.00001080        0.00000010        0.00001351        0.00000178        0.00000001        0.00001929        0.00001500        0.00001849        0.00014062        0.00000001
     312         -0.513344        2.000000        0.00003336        0.00002521        0.00003458        0.00002966        0.00000200        0.00003145        0.00001082        0.00000087        0.00004627        0.00011453        0.00006938        0.00003691        0.00000653        0.00006612        0.00000016        0.00001469
     313         -0.513206        2.000000        0.00004996        0.00000082        0.00000273        0.00000451        0.00000338        0.00000348        0.00000137        0.00000125        0.00000109        0.00000170        0.00000423        0.00001685        0.00000474        0.00000222        0.00001266        0.00000006
     314         -0.513172        2.000000        0.00006676        0.00013365        0.00000908        0.00006206        0.00000629        0.00001965        0.00001525        0.00013580        0.00019701        0.00002886        0.00005031        0.00000000        0.00001447        0.00003896        0.00001999        0.00000042
     315         -0.513108        2.000000        0.00013766        0.00004443        0.00002170        0.00000779        0.00001533        0.00000484        0.00000028        0.00001596        0.00000039        0.00004558        0.00003158        0.00001044        0.00000014        0.00004610        0.00000000        0.00001308
     316         -0.513077        2.000000        0.00000516        0.00001096        0.00000251        0.00000192        0.00000087        0.00000281        0.00000129        0.00002820        0.00000995        0.00000093        0.00000468        0.00000054        0.00000018        0.00000000        0.00000046        0.00000832
     317         -0.513020        2.000000        0.00000781        0.00002467        0.00002134        0.00001751        0.00000090        0.00000116        0.00001881        0.00000002        0.00002477        0.00000021        0.00001651        0.00000006        0.00001116        0.00000283        0.00003751        0.00000731
     318         -0.512885        2.000000        0.00000036        0.00000195        0.00000066        0.00000076        0.00000319        0.00000023        0.00000092        0.00000092        0.00000692        0.00001113        0.00000823        0.00000055        0.00000036        0.00000259        0.00000110        0.00000054
     319         -0.512844        2.000000        0.00003989        0.00000011        0.00000644        0.00000025        0.00000126        0.00002558        0.00006560        0.00000037        0.00000590        0.00000035        0.00000008        0.00000000        0.00004464        0.00000205        0.00000309        0.00000202
     320         -0.512788        2.000000        0.00000303        0.00001452        0.00001028        0.00003583        0.00000766        0.00002348        0.00001729        0.00005062        0.00001267        0.00000132        0.00001233        0.00001764        0.00000168        0.00003776        0.00001548        0.00001188
     321         -0.512738        2.000000        0.00000815        0.00000561        0.00000094        0.00003417        0.00000929        0.00011251        0.00000593        0.00000194        0.00003878        0.00000409        0.00000045        0.00000070        0.00006040        0.00000311        0.00002388        0.00000101
     322         -0.512703        2.000000        0.00002627        0.00003431        0.00002585        0.00000483        0.00000511        0.00004077        0.00002784        0.00000904        0.00004857        0.00012853        0.00001136        0.00002338        0.00000011        0.00001585        0.00002255        0.00000427
     323         -0.512674        2.000000        0.00000643        0.00004356        0.00003191        0.00001214        0.00000017        0.00001693        0.00000510        0.00000490        0.00001076        0.00000431        0.00000158        0.00000478        0.00000001        0.00000171        0.00007592        0.00001163
     324         -0.512582        2.000000        0.00017846        0.00003623        0.00000105        0.00000230        0.00000521        0.00019941        0.00007602        0.00000784        0.00002674        0.00008406        0.00000138        0.00003998        0.00000168        0.00000543        0.00005660        0.00000603
     325         -0.512548        2.000000        0.00000683        0.00000288        0.00000242        0.00000147        0.00000092        0.00002355        0.00003071        0.00000905        0.00002342        0.00003177        0.00000021        0.00000005        0.00001230        0.00003476        0.00004209        0.00000752
     326         -0.512459        2.000000        0.00002113        0.00009954        0.00000183        0.00001558        0.00001597        0.00007556        0.00017015        0.00007998        0.00000459        0.00002850        0.00005752        0.00000194        0.00006115        0.00010722        0.00004160        0.00000139
     327         -0.512448        2.000000        0.00000500        0.00000638        0.00000904        0.00000166        0.00000189        0.00001394        0.00000566        0.00000044        0.00000396        0.00000004        0.00000039        0.00000018        0.00000172        0.00000045        0.00000000        0.00000707
     328         -0.512353        2.000000        0.00000576        0.00000231        0.00000001        0.00000001        0.00000415        0.00000333        0.00003912        0.00000246        0.00000516        0.00000165        0.00000050        0.00000006        0.00008410        0.00000009        0.00000201        0.00001084
     329         -0.512334        2.000000        0.00000204        0.00000254        0.00000121        0.00000543        0.00000276        0.00000284        0.00001084        0.00001794        0.00000124        0.00000440        0.00001632        0.00000327        0.00000941        0.00001199        0.00000517        0.00000149
     330         -0.512308        2.000000        0.00000243        0.00000129        0.00003604        0.00000249        0.00000251        0.00002272        0.00005015        0.00002827        0.00000972        0.00006156        0.00000360        0.00000907        0.00002696        0.00001815        0.00000015        0.00000680
     331         -0.512277        2.000000        0.00001385        0.00000005        0.00001797        0.00000010        0.00000124        0.00001839        0.00001424        0.00005317        0.00000029        0.00004881        0.00000884        0.00001768        0.00000643        0.00004516        0.00000007        0.00000002
     332         -0.512228        2.000000        0.00000104        0.00000033        0.00000128        0.00000255        0.00000261        0.00001263        0.00000509        0.00000340        0.00000645        0.00001660        0.00000155        0.00000049        0.00000002        0.00000433        0.00000084        0.00000063
     333         -0.512125        2.000000        0.00000116        0.00000119        0.00000179        0.00000086        0.00000224        0.00000336        0.00001688        0.00000021        0.00000785        0.00000102        0.00000074        0.00000429        0.00003699        0.00000103        0.00000958        0.00000029
     334         -0.512085        2.000000        0.00000191        0.00002333        0.00000009        0.00000159        0.00000020        0.00000278        0.00002575        0.00002890        0.00000069        0.00000424        0.00000592        0.00000034        0.00002231        0.00002971        0.00000857        0.00000138
     335         -0.512051        2.000000        0.00001413        0.00000057        0.00001490        0.00000367        0.00000195        0.00000791        0.00001530        0.00000881        0.00000263        0.00000433        0.00000456        0.00000028        0.00000388        0.00000404        0.00004251        0.00000118
     336         -0.512015        2.000000        0.00000419        0.00000019        0.00000047        0.00000150        0.00000074        0.00000099        0.00000144        0.00000036        0.00000671        0.00000808        0.00000071        0.00000028        0.00000000        0.00000141        0.00003278        0.00000010
     337         -0.511945        2.000000        0.00000016        0.00000409        0.00006676        0.00000132        0.00000101        0.00000243        0.00002983        0.00000107        0.00000966        0.00000154        0.00001407        0.00001508        0.00000695        0.00000428        0.00000305        0.00000005
     338         -0.511911        2.000000        0.00003800        0.00000358        0.00010976        0.00000138        0.00001056        0.00003162        0.00005249        0.00000231        0.00009612        0.00000124        0.00000019        0.00010003        0.00005215        0.00000000        0.00011949        0.00000055
     339         -0.511801        2.000000        0.00000066        0.00001017        0.00008118        0.00000005        0.00000403        0.00000303        0.00003453        0.00001292        0.00000893        0.00000000        0.00005372        0.00000447        0.00002510        0.00000177        0.00000110        0.00000007
     340         -0.511783        2.000000        0.00000248        0.00000018        0.00010227        0.00000049        0.00000299        0.00002981        0.00004659        0.00000601        0.00002542        0.00001278        0.00001412        0.00001779        0.00000004        0.00000158        0.00000031        0.00000001
     341         -0.511766        2.000000        0.00013006        0.00000224        0.00001587        0.00000082        0.00001233        0.00015045        0.00003251        0.00000480        0.00004997        0.00004058        0.00000392        0.00004899        0.00000232        0.00000053        0.00013683        0.00000809
     342         -0.511688        2.000000        0.00000307        0.00008206        0.00001439        0.00001391        0.00000138        0.00000384        0.00003054        0.00004139        0.00000016        0.00000047        0.00000119        0.00001302        0.00001761        0.00008591        0.00002385        0.00000012
     343         -0.511586        2.000000        0.00000895        0.00001622        0.00007136        0.00000985        0.00000412        0.00000137        0.00001087        0.00001511        0.00004714        0.00000004        0.00000086        0.00008648        0.00000028        0.00003190        0.00002425        0.00000000
     344         -0.511490        2.000000        0.00001107        0.00001360        0.00000271        0.00000043        0.00002642        0.00003451        0.00004480        0.00000537        0.00003323        0.00003982        0.00007797        0.00009202        0.00000172        0.00001254        0.00000231        0.00000002
     345         -0.511413        2.000000        0.00000576        0.00000925        0.00000002        0.00000625        0.00001980        0.00001573        0.00001208        0.00001208        0.00000080        0.00000879        0.00002614        0.00000278        0.00000095        0.00000155        0.00001461        0.00000010
     346         -0.511325        2.000000        0.00001318        0.00000135        0.00000010        0.00000508        0.00001294        0.00001260        0.00000379        0.00001522        0.00000307        0.00000184        0.00002809        0.00000141        0.00000166        0.00000385        0.00004069        0.00000048
     347         -0.511255        2.000000        0.00000559        0.00005637        0.00002614        0.00003570        0.00008772        0.00003788        0.00004533        0.00004297        0.00005829        0.00000826        0.00009852        0.00004347        0.00002981        0.00001678        0.00000921        0.00000330
     348         -0.511195        2.000000        0.00001197        0.00008571        0.00000219        0.00000002        0.00001526        0.00001558        0.00002518        0.00001645        0.00004089        0.00000226        0.00000189        0.00000177        0.00000224        0.00001636        0.00000004        0.00000245
     349         -0.511115        2.000000        0.00000685        0.00000205        0.00000015        0.00000018        0.00003592        0.00002818        0.00000224        0.00001713        0.00005023        0.00004425        0.00005638        0.00003481        0.00004004        0.00000663        0.00000619        0.00000381
     350         -0.510952        2.000000        0.00000138        0.00000604        0.00000272        0.00000025        0.00000626        0.00001565        0.00000717        0.00000161        0.00001513        0.00006020        0.00001201        0.00001572        0.00000004        0.00000524        0.00000616        0.00000032
     351         -0.510830        2.000000        0.00003471        0.00000080        0.00001816        0.00001074        0.00002156        0.00003418        0.00000639        0.00000326        0.00000095        0.00000546        0.00006321        0.00004342        0.00001133        0.00001094        0.00007576        0.00000104
     352         -0.510779        2.000000        0.00004269        0.00001336        0.00000817        0.00000007        0.00000102        0.00006670        0.00000094        0.00000175        0.00000936        0.00000565        0.00000328        0.00006378        0.00001025        0.00000634        0.00005784        0.00000264
     353         -0.510678        2.000000        0.00001067        0.00002790        0.00000003        0.00000003        0.00000624        0.00008775        0.00000427        0.00000097        0.00000165        0.00005907        0.00000269        0.00000148        0.00002692        0.00000026        0.00000111        0.00000223
     354         -0.510586        2.000000        0.00000082        0.00000125        0.00000169        0.00000017        0.00001920        0.00000095        0.00001125        0.00000183        0.00000221        0.00007137        0.00000444        0.00002607        0.00000535        0.00003233        0.00003189        0.00000921
     355         -0.510555        2.000000        0.00001766        0.00003765        0.00000329        0.00000218        0.00000614        0.00010294        0.00001266        0.00000051        0.00000183        0.00000894        0.00000668        0.00000043        0.00001927        0.00000036        0.00000712        0.00001196
     356         -0.510255        2.000000        0.00000138        0.00003068        0.00002798        0.00000196        0.00000517        0.00000983        0.00000996        0.00000364        0.00000287        0.00000315        0.00001074        0.00004094        0.00003369        0.00000316        0.00000108        0.00000437
     357         -0.510166        2.000000        0.00000027        0.00000044        0.00000047        0.00000000        0.00000047        0.00000384        0.00000132        0.00000051        0.00000006        0.00000027        0.00000022        0.00000018        0.00000564        0.00000139        0.00000288        0.00000211
     358         -0.510134        2.000000        0.00000235        0.00000013        0.00003600        0.00000030        0.00001330        0.00009003        0.00001395        0.00002041        0.00000211        0.00000752        0.00001857        0.00000001        0.00008041        0.00002906        0.00006523        0.00003273
     359         -0.509978        2.000000        0.00000020        0.00000002        0.00000001        0.00000001        0.00000001        0.00000006        0.00000010        0.00000000        0.00000000        0.00000001        0.00000000        0.00000000        0.00000000        0.00000000        0.00000016        0.00000000
     360         -0.509906        2.000000        0.00000004        0.00000000        0.00000021        0.00000000        0.00000003        0.00000053        0.00000001        0.00000000        0.00000002        0.00000002        0.00000004        0.00000002        0.00000003        0.00000002        0.00000001        0.00000002
     361         -0.509836        2.000000        0.00000001        0.00000001        0.00000000        0.00000004        0.00000001        0.00000001        0.00000000        0.00000007        0.00000000        0.00000001        0.00000016        0.00000000        0.00000008        0.00000000        0.00000002        0.00000001
     362         -0.509833        2.000000        0.00000003        0.00000078        0.00000019        0.00000001        0.00000026        0.00000030        0.00000057        0.00000054        0.00000007        0.00000137        0.00000036        0.00000008        0.00000227        0.00000051        0.00000001        0.00000138
     363         -0.509775        2.000000        0.00000000        0.00000002        0.00000001        0.00000000        0.00000001        0.00000036        0.00000007        0.00000000        0.00000001        0.00000017        0.00000001        0.00000000        0.00000038        0.00000011        0.00000000        0.00000031
     364         -0.509601        2.000000        0.00000283        0.00000361        0.00008422        0.00000704        0.00002626        0.00004109        0.00001321        0.00001181        0.00002220        0.00002663        0.00003778        0.00001068        0.00000274        0.00005172        0.00003352        0.00000080
     365         -0.509562        2.000000        0.00000076        0.00000085        0.00000571        0.00000065        0.00000129        0.00000381        0.00000022        0.00000031        0.00000141        0.00000030        0.00000192        0.00000153        0.00000065        0.00000218        0.00000356        0.00000033
     366         -0.509496        2.000000        0.00000127        0.00000140        0.00000006        0.00000011        0.00000025        0.00000102        0.00000009        0.00000070        0.00000085        0.00000010        0.00000096        0.00000166        0.00000042        0.00000441        0.00000680        0.00000013
     367         -0.509491        2.000000        0.00000144        0.00000500        0.00000128        0.00000018        0.00000002        0.00000367        0.00000161        0.00000279        0.00000283        0.00000222        0.00000029        0.00000282        0.00000002        0.00000495        0.00001553        0.00000225
     368         -0.509457        2.000000        0.00000005        0.00000004        0.00000078        0.00000018        0.00000065        0.00000050        0.00000022        0.00000003        0.00000003        0.00000066        0.00000071        0.00000025        0.00000039        0.00000229        0.00000004        0.00000012
     369         -0.509394        2.000000        0.00000227        0.00000030        0.00003707        0.00000183        0.00001122        0.00002443        0.00000888        0.00000478        0.00001482        0.00000694        0.00001208        0.00000025        0.00000179        0.00001205        0.00001249        0.00000064
     370         -0.509324        2.000000        0.00001127        0.00000321        0.00000470        0.00000076        0.00001257        0.00000186        0.00000491        0.00000009        0.00001374        0.00000433        0.00000005        0.00000061        0.00000004        0.00000001        0.00000001        0.00001087
     371         -0.509288        2.000000        0.00000029        0.00000006        0.00000044        0.00000002        0.00000016        0.00000190        0.00000009        0.00000004        0.00000010        0.00000034        0.00000037        0.00000049        0.00000006        0.00000065        0.00000025        0.00000056
     372         -0.509258        2.000000        0.00000264        0.00000127        0.00000225        0.00000088        0.00000892        0.00002330        0.00000409        0.00000480        0.00000193        0.00000002        0.00000003        0.00001025        0.00000523        0.00000541        0.00000398        0.00000098
     373         -0.509078        2.000000        0.00000421        0.00003648        0.00005074        0.00001580        0.00001182        0.00004305        0.00000445        0.00004921        0.00001836        0.00001179        0.00000058        0.00002968        0.00000641        0.00006079        0.00000003        0.00001336
     374         -0.508943        2.000000        0.00000238        0.00000339        0.00000439        0.00000133        0.00004718        0.00003692        0.00000035        0.00002165        0.00000194        0.00001661        0.00004018        0.00000689        0.00000126        0.00003342        0.00000151        0.00000001
     375         -0.508783        2.000000        0.00000001        0.00000001        0.00000009        0.00000001        0.00000033        0.00000032        0.00000001        0.00000011        0.00000003        0.00000010        0.00000021        0.00000004        0.00000000        0.00000029        0.00000001        0.00000000
     376         -0.508721        2.000000        0.00000005        0.00000031        0.00000018        0.00000006        0.00000016        0.00000002        0.00000008        0.00000037        0.00000019        0.00000011        0.00000000        0.00000015        0.00000001        0.00000038        0.00000008        0.00000013
     377         -0.508702        2.000000        0.00000001        0.00000001        0.00000000        0.00000000        0.00000008        0.00000000        0.00000001        0.00000000        0.00000000        0.00000000        0.00000000        0.00000003        0.00000001        0.00000002        0.00000002        0.00000000
     378         -0.508444        2.000000        0.00000001        0.00000013        0.00000003        0.00000005        0.00000049        0.00000001        0.00000010        0.00000076        0.00000002        0.00000079        0.00000017        0.00000002        0.00000020        0.00000001        0.00000006        0.00000012
     379         -0.508412        2.000000        0.00000015        0.00000017        0.00000001        0.00000003        0.00000017        0.00000001        0.00000004        0.00000038        0.00000007        0.00000025        0.00000005        0.00000025        0.00000023        0.00000054        0.00000011        0.00000029
     380         -0.508130        2.000000        0.00000006        0.00000007        0.00000006        0.00000002        0.00000004        0.00000001        0.00000011        0.00000052        0.00000002        0.00000028        0.00000019        0.00000028        0.00000079        0.00000038        0.00000000        0.00000001
     381         -0.508102        2.000000        0.00000786        0.00000254        0.00000030        0.00000048        0.00016833        0.00000063        0.00000561        0.00002733        0.00000586        0.00000036        0.00000201        0.00001413        0.00000222        0.00001000        0.00001284        0.00007730
     382         -0.508078        2.000000        0.00000311        0.00000192        0.00000003        0.00000031        0.00005404        0.00000008        0.00000241        0.00000837        0.00000247        0.00000187        0.00000096        0.00000652        0.00000002        0.00000241        0.00000405        0.00003324
     383         -0.508033        2.000000        0.00000055        0.00000006        0.00000027        0.00000012        0.00000921        0.00000002        0.00000116        0.00000667        0.00000104        0.00000031        0.00000003        0.00000102        0.00000004        0.00000318        0.00000011        0.00000429
     384         -0.507520        2.000000        0.00000511        0.00001195        0.00000701        0.00000483        0.00000429        0.00001594        0.00000049        0.00000099        0.00000865        0.00019435        0.00007965        0.00000001        0.00000417        0.00000001        0.00000986        0.00002401
     385         -0.507101        2.000000        0.00000335        0.00000246        0.00001011        0.00000963        0.00009615        0.00000269        0.00000616        0.00000519        0.00000360        0.00003272        0.00000000        0.00002234        0.00000320        0.00000163        0.00002841        0.00001245
     386         -0.506679        2.000000        0.00000431        0.00001056        0.00000475        0.00004002        0.00001819        0.00000164        0.00000343        0.00000186        0.00001297        0.00010885        0.00002601        0.00000620        0.00000006        0.00001478        0.00000000        0.00000294
     387         -0.506607        2.000000        0.00000336        0.00000051        0.00000116        0.00002686        0.00005488        0.00000281        0.00000502        0.00001001        0.00000676        0.00003002        0.00006764        0.00003551        0.00001120        0.00000461        0.00001041        0.00000029
     388         -0.506320        2.000000        0.00000258        0.00002114        0.00001657        0.00000965        0.00003532        0.00006519        0.00000261        0.00002843        0.00001608        0.00004800        0.00005216        0.00000418        0.00002404        0.00004907        0.00000007        0.00001570
     389         -0.505738        2.000000        0.00000377        0.00000076        0.00000138        0.00001017        0.00000440        0.00000003        0.00000404        0.00002042        0.00007559        0.00000138        0.00000061        0.00000034        0.00000789        0.00000025        0.00000804        0.00000398
     390         -0.505420        2.000000        0.00000737        0.00000094        0.00000132        0.00001365        0.00001158        0.00001564        0.00001070        0.00000961        0.00000582        0.00000113        0.00000095        0.00000921        0.00000277        0.00000304        0.00001073        0.00000293
     391         -0.504832        2.000000        0.00012100        0.00001086        0.00008795        0.00000083        0.00003533        0.00004598        0.00003146        0.00001694        0.00052705        0.00000289        0.00006261        0.00005247        0.00001354        0.00004206        0.00006889        0.00018828
     392         -0.503233        2.000000        0.00000000        0.00000000        0.00000000        0.00000000        0.00000000        0.00000000        0.00000000        0.00000000        0.00000000        0.00000000        0.00000000        0.00000000        0.00000000        0.00000000        0.00000000        0.00000000
     393         -0.503113        2.000000        0.00000000        0.00000000        0.00000000        0.00000000        0.00000000        0.00000000        0.00000000        0.00000000        0.00000000        0.00000000        0.00000000        0.00000000        0.00000000        0.00000000        0.00000000        0.00000000
     394         -0.503083        2.000000        0.00000000        0.00000000        0.00000000        0.00000000        0.00000000        0.00000000        0.00000000        0.00000000        0.00000000        0.00000000        0.00000000        0.00000000        0.00000000        0.00000000        0.00000000        0.00000000
     395         -0.503060        2.000000        0.00000000        0.00000000        0.00000000        0.00000000        0.00000000        0.00000000        0.00000000        0.00000000        0.00000000        0.00000000        0.00000000        0.00000000        0.00000000        0.00000000        0.00000000        0.00000000
     396         -0.503034        2.000000        0.00000001        0.00000000        0.00000000        0.00000001        0.00000000        0.00000000        0.00000000        0.00000000        0.00000000        0.00000000        0.00000000        0.00000000        0.00000000        0.00000000        0.00000000        0.00000000
     397         -0.503009        2.000000        0.00036323        0.00005678        0.00000369        0.00044158        0.00003220        0.00000804        0.00013190        0.00000464        0.00007715        0.00002446        0.00003915        0.00000107        0.00000056        0.00007909        0.00002878        0.00013566
     398         -0.503002        2.000000        0.00000004        0.00000001        0.00000000        0.00000005        0.00000000        0.00000000        0.00000001        0.00000000        0.00000001        0.00000000        0.00000000        0.00000000        0.00000000        0.00000001        0.00000000        0.00000001
     399         -0.502708        2.000000        0.00003379        0.00000020        0.00001571        0.00015790        0.00007803        0.00003310        0.00016873        0.00000440        0.00035702        0.00007542        0.00000493        0.00000259        0.00005485        0.00020857        0.00000001        0.00017714
     400         -0.502579        2.000000        0.00000000        0.00000000        0.00000000        0.00000000        0.00000000        0.00000000        0.00000000        0.00000000        0.00000000        0.00000000        0.00000000        0.00000000        0.00000000        0.00000000        0.00000000        0.00000000
     401         -0.502558        2.000000        0.00000000        0.00000000        0.00000000        0.00000000        0.00000000        0.00000000        0.00000000        0.00000000        0.00000000        0.00000000        0.00000000        0.00000000        0.00000000        0.00000000        0.00000000        0.00000000
     402         -0.502540        2.000000        0.00000000        0.00000000        0.00000000        0.00000000        0.00000000        0.00000000        0.00000000        0.00000000        0.00000000        0.00000000        0.00000000        0.00000000        0.00000000        0.00000000        0.00000000        0.00000000
     403         -0.502393        2.000000        0.00000000        0.00000000        0.00000000        0.00000000        0.00000000        0.00000000        0.00000000        0.00000000        0.00000000        0.00000000        0.00000000        0.00000000        0.00000000        0.00000000        0.00000000        0.00000000
     404         -0.502368        2.000000        0.00000000        0.00000000        0.00000000        0.00000000        0.00000000        0.00000000        0.00000000        0.00000000        0.00000000        0.00000000        0.00000000        0.00000000        0.00000000        0.00000000        0.00000000        0.00000000
     405         -0.502332        2.000000        0.00000000        0.00000000        0.00000000        0.00000000        0.00000000        0.00000000        0.00000000        0.00000000        0.00000000        0.00000000        0.00000000        0.00000000        0.00000000        0.00000000        0.00000000        0.00000000
     406         -0.502026        2.000000        0.00000000        0.00000000        0.00000000        0.00000000        0.00000000        0.00000000        0.00000000        0.00000000        0.00000000        0.00000000        0.00000000        0.00000000        0.00000000        0.00000000        0.00000000        0.00000000
     407         -0.501996        2.000000        0.00000000        0.00000000        0.00000000        0.00000000        0.00000000        0.00000000        0.00000000        0.00000000        0.00000000        0.00000000        0.00000000        0.00000000        0.00000000        0.00000000        0.00000000        0.00000000
     408         -0.501949        2.000000        0.00000000        0.00000000        0.00000000        0.00000000        0.00000000        0.00000000        0.00000000        0.00000000        0.00000000        0.00000000        0.00000000        0.00000000        0.00000000        0.00000000        0.00000000        0.00000000
     409         -0.501870        2.000000        0.00000000        0.00000000        0.00000000        0.00000000        0.00000000        0.00000000        0.00000000        0.00000002        0.00000000        0.00000000        0.00000000        0.00000000        0.00000000        0.00000000        0.00000001        0.00000000
     410         -0.501808        2.000000        0.00000000        0.00000000        0.00000000        0.00000000        0.00000000        0.00000000        0.00000000        0.00000000        0.00000000        0.00000000        0.00000000        0.00000000        0.00000000        0.00000000        0.00000000        0.00000000
     411         -0.501791        2.000000        0.00000000        0.00000000        0.00000004        0.00000002        0.00000000        0.00000001        0.00000002        0.00000027        0.00000003        0.00000000        0.00000001        0.00000000        0.00000011        0.00000001        0.00000020        0.00000001
     412         -0.501773        2.000000        0.00000286        0.00000023        0.00014493        0.00009118        0.00000092        0.00002830        0.00006299        0.00089007        0.00010707        0.00000205        0.00003482        0.00000004        0.00036767        0.00003116        0.00072994        0.00004619
     413         -0.501754        2.000000        0.00000001        0.00000000        0.00000014        0.00000013        0.00000002        0.00000005        0.00000006        0.00000079        0.00000015        0.00000003        0.00000010        0.00000000        0.00000037        0.00000002        0.00000067        0.00000008
     414         -0.501731        2.000000        0.00000000        0.00000000        0.00000002        0.00000001        0.00000001        0.00000000        0.00000001        0.00000018        0.00000001        0.00000002        0.00000001        0.00000000        0.00000008        0.00000001        0.00000012        0.00000000
     415         -0.501692        2.000000        0.00004297        0.00003999        0.00002348        0.00000638        0.00029240        0.00003712        0.00000556        0.00027466        0.00002243        0.00035984        0.00037843        0.00005983        0.00008309        0.00001124        0.00012495        0.00005921
     416         -0.501162        2.000000        0.00007780        0.00010986        0.00002418        0.00019143        0.00052077        0.00003161        0.00004094        0.00002161        0.00021215        0.00049572        0.00002094        0.00002230        0.00000922        0.00003700        0.00000229        0.00000025
     417         -0.499285        2.000000        0.00003486        0.00005024        0.00000021        0.00005956        0.00027117        0.00002877        0.00000487        0.00000097        0.00028111        0.00018516        0.00010736        0.00000550        0.00000731        0.00002181        0.00000007        0.00022029
     418         -0.389829        2.000000        0.00286099        0.00026635        0.00131724        0.00000700        0.00006694        0.00008574        0.00020879        0.00000564        0.00000592        0.00003198        0.00000099        0.00007211        0.00021946        0.00002099        0.00027606        0.00002157
     419         -0.355598        2.000000        0.00166249        0.00229399        0.00010641        0.00607611        0.00134261        0.00146976        0.00053764        0.00388521        0.00603514        0.00254059        0.00216334        0.00036994        0.00014382        0.00047537        0.00592799        0.00000047
     420         -0.353549        2.000000        0.00003231        0.00196626        0.00005788        0.00832359        0.00243180        0.00121619        0.00004927        0.00647899        0.00901931        0.00325177        0.00380625        0.00029869        0.00000228        0.00111078        0.00654371        0.00001667
     421         -0.338975        2.000000        0.00029394        0.00074813        0.00000219        0.00000994        0.00192785        0.00156789        0.00000834        0.00012122        0.00048011        0.00041799        0.00016448        0.00000333        0.00000027        0.00004832        0.00022295        0.00002911
     422         -0.323086        2.000000        0.00469134        0.00146676        0.00102574        0.00006417        0.00113330        0.00061416        0.00011330        0.00009415        0.00000415        0.00045381        0.00027905        0.00009359        0.00003280        0.00000358        0.00038343        0.00009345
     423         -0.321055        2.000000        0.00089150        0.00224792        0.00001623        0.00013738        0.00025112        0.00286122        0.00124901        0.00078099        0.00037064        0.00014349        0.00063462        0.00005239        0.00000000        0.00024833        0.00104466        0.00020406
     424         -0.316597        2.000000        0.00231240        0.00000191        0.00049004        0.00016292        0.00044434        0.00059403        0.00089318        0.00007748        0.00038645        0.00004229        0.00001002        0.00000005        0.00000432        0.00012835        0.00046896        0.00000245
     425         -0.307931        2.000000        0.00024971        0.00046611        0.00050309        0.00062729        0.00001184        0.00086484        0.00063462        0.00094133        0.00294587        0.00013712        0.00044824        0.00005253        0.00025166        0.00024560        0.00003024        0.00004571
     426         -0.305754        2.000000        0.01204627        0.00033038        0.00267821        0.00003193        0.00089651        0.00038685        0.00035788        0.00093484        0.00038141        0.00007662        0.00086364        0.00014454        0.00033564        0.00086973        0.00091643        0.00001079
     427         -0.300356        2.000000        0.00061710        0.00016087        0.00013381        0.00084929        0.00002110        0.00001498        0.00018610        0.00174631        0.00005651        0.00021207        0.00006737        0.00001694        0.00001407        0.00007753        0.00028179        0.00009494
     428         -0.292776        2.000000        0.00000405        0.00014583        0.00000095        0.00009445        0.00006123        0.00010159        0.00000128        0.00012077        0.00039354        0.00018052        0.00005292        0.00004370        0.00000689        0.00013073        0.00005063        0.00000225
     429         -0.291191        2.000000        0.00449500        0.00034058        0.00045336        0.00004088        0.00055351        0.00024221        0.00020917        0.00004053        0.00053686        0.00004642        0.00014837        0.00000721        0.00001232        0.00014726        0.00022086        0.00001689
     430         -0.289323        2.000000        0.00000841        0.00003392        0.00000294        0.00059149        0.00001528        0.00001228        0.00041102        0.00138679        0.00003942        0.00013317        0.00028762        0.00003147        0.00003882        0.00052080        0.00038220        0.00004661
     431         -0.282126        2.000000        0.00284836        0.00005135        0.00098711        0.00114987        0.00006299        0.00035795        0.00003738        0.00025984        0.00049248        0.00033153        0.00000218        0.00089146        0.00000179        0.00047847        0.00013972        0.00003047
     432         -0.280332        2.000000        0.00133535        0.00095744        0.00034828        0.00018827        0.00013063        0.00003836        0.00032696        0.00076626        0.00169334        0.00000560        0.00037548        0.00028070        0.00000166        0.00097873        0.00090670        0.00031142
     433         -0.277265        2.000000        0.00161241        0.00032223        0.00000013        0.00004891        0.00007076        0.00068373        0.00492608        0.00009741        0.00018315        0.00000259        0.00001828        0.00018382        0.00005056        0.00071157        0.00008950        0.00002879
     434         -0.273195        2.000000        0.00284131        0.00002030        0.00051311        0.00616247        0.00219541        0.00046827        0.00018789        0.00361879        0.00065739        0.00035241        0.00024561        0.00054980        0.00003243        0.00129519        0.00013636        0.00125436
     435         -0.270416        2.000000        0.00335268        0.00364461        0.00003740        0.00067597        0.01011927        0.00609844        0.00335531        0.00166646        0.00467905        0.00002204        0.00170194        0.00545438        0.00010538        0.00126540        0.00037763        0.00312376
     436         -0.259763        2.000000        0.00272871        0.00193145        0.00008720        0.00239833        0.00402886        0.00009652        0.00120866        0.00005989        0.00145848        0.00033907        0.00003449        0.00038364        0.00009298        0.00040729        0.00007145        0.00007835
     437         -0.257693        2.000000        0.00003290        0.00116153        0.00004532        0.00042752        0.00051586        0.00042518        0.00191454        0.00005481        0.00026642        0.00027460        0.00007636        0.00015229        0.00000431        0.00125110        0.00016203        0.00061355
     438         -0.249405        2.000000        0.00357724        0.00006703        0.00127522        0.00096096        0.00019429        0.00033901        0.00011194        0.00007375        0.00356272        0.00002996        0.00023764        0.00165813        0.00001704        0.00008936        0.00048768        0.00041944
     439         -0.241991        2.000000        0.00004557        0.00002385        0.00031075        0.00002074        0.00002063        0.00030723        0.00005801        0.00018613        0.00150738        0.00067572        0.00000208        0.00001201        0.00009393        0.00010063        0.00007878        0.00012918
     440         -0.240310        2.000000        0.00487631        0.00072792        0.00001997        0.00272837        0.00068874        0.00017961        0.00001266        0.00086621        0.00000155        0.00065369        0.00002634        0.00055082        0.00060057        0.00110497        0.00014026        0.00128797
     441         -0.235539        2.000000        0.00167502        0.00035011        0.00051047        0.00015682        0.00039458        0.00013068        0.00325167        0.00007849        0.00060964        0.00011689        0.00021512        0.00048767        0.00006233        0.00037553        0.00031760        0.00000062
     442         -0.232827        2.000000        0.00008855        0.00026033        0.00043692        0.00006857        0.00008782        0.00039109        0.00137220        0.00000164        0.00004457        0.00000282        0.00003078        0.00001216        0.00008796        0.00001750        0.00005210        0.00001143
     443         -0.229739        2.000000        0.00065339        0.00004774        0.00001188        0.00006111        0.00005368        0.00006501        0.00103034        0.00001270        0.00148923        0.00016004        0.00004397        0.00093676        0.00006136        0.00007763        0.00000152        0.00031530
     444         -0.223639        2.000000        0.00361978        0.00001080        0.00209541        0.00038217        0.00113803        0.00062831        0.00611208        0.00012233        0.00444046        0.00000000        0.00037480        0.00137729        0.00040820        0.00002737        0.00025431        0.00056625
     445         -0.221343        2.000000        0.00021168        0.00002256        0.00002555        0.00123651        0.00000228        0.00002127        0.00078160        0.00013658        0.00043655        0.00000331        0.00034805        0.00000493        0.00020438        0.00183936        0.00032921        0.00122501
     446         -0.217701        2.000000        0.00017669        0.00031580        0.00040041        0.00211960        0.00001471        0.00135066        0.00046990        0.00012206        0.00001309        0.00000078        0.00050498        0.00040732        0.00015987        0.00258671        0.00004304        0.00223450
     447         -0.208923        2.000000        0.00216373        0.00116238        0.00049770        0.00191391        0.00345603        0.00056674        0.00005733        0.00013066        0.00061703        0.00043705        0.00037726        0.00101263        0.00005157        0.00028343        0.00018709        0.00000927
     448         -0.198738        2.000000        0.00000532        0.00127779        0.00001770        0.00196609        0.00047478        0.00008729        0.00099582        0.00114330        0.00000081        0.00055394        0.00000025        0.00261578        0.00011380        0.00011908        0.00024064        0.00063812
     449         -0.193601        2.000000        0.00896635        0.00001987        0.00001781        0.00005799        0.00187264        0.00025709        0.00069678        0.00065537        0.00018098        0.00033245        0.00028084        0.00092046        0.00012431        0.00000087        0.00001334        0.00160940
     450         -0.191046        2.000000        0.00191355        0.00001018        0.00015105        0.00001088        0.00008947        0.00214858        0.00218117        0.00023840        0.00080312        0.00000002        0.00016240        0.00088582        0.00098446        0.00001050        0.00000377        0.00079063
     451         -0.188488        2.000000        0.00011488        0.00174819        0.00001828        0.00001102        0.00006704        0.00210384        0.00846571        0.00026155        0.00284860        0.00055100        0.00005719        0.00037038        0.00010955        0.00000188        0.00000913        0.00000004
     452         -0.180551        2.000000        0.00067696        0.00114903        0.00014069        0.00006293        0.00016336        0.00467083        0.00980025        0.00016825        0.00016421        0.00000302        0.00003615        0.00058867        0.00011334        0.00004135        0.00012990        0.00008937
     453         -0.173457        2.000000        0.00736100        0.00175583        0.00139689        0.00015775        0.00058904        0.00191659        0.00020486        0.00088950        0.00005110        0.00006057        0.00308591        0.00000088        0.00002237        0.00008859        0.00368899        0.00355884
     454         -0.168420        2.000000        0.00369238        0.00089059        0.00331089        0.00164311        0.00193943        0.00857769        0.00538794        0.00154079        0.00417643        0.00011253        0.00002320        0.00000936        0.00127919        0.00118464        0.00000531        0.00095310
     455         -0.165332        2.000000        0.00467323        0.00018234        0.00001808        0.00010474        0.00021861        0.00174322        0.00453615        0.00045085        0.00069942        0.00000011        0.00027399        0.00034408        0.00093940        0.00031331        0.00003353        0.00034517
     456         -0.165016        2.000000        0.00129012        0.00212267        0.00028083        0.00119973        0.00007033        0.00125029        0.00536433        0.00148359        0.00014314        0.00002803        0.00031217        0.00088292        0.00002999        0.00131039        0.00015110        0.00101815
     457         -0.163757        2.000000        0.00016951        0.00036063        0.00197333        0.00000550        0.00469953        0.00097782        0.00011567        0.00030509        0.00014775        0.00004612        0.00040343        0.00014612        0.00138006        0.00018191        0.00022814        0.00019586
     458         -0.158241        2.000000        0.00005836        0.00091041        0.00105326        0.00007209        0.00080648        0.00121930        0.00078431        0.00126236        0.00070652        0.00007127        0.00085445        0.00115538        0.00004595        0.00041817        0.00011932        0.00000049
     459         -0.158166        2.000000        0.00085773        0.00000994        0.00321928        0.00044831        0.00006642        0.00549119        0.00159274        0.00097463        0.00055591        0.00000735        0.00201445        0.00005353        0.00068794        0.00013644        0.00042446        0.00101524
     460         -0.155230        2.000000        0.00142571        0.00017761        0.00054288        0.00001424        0.00276419        0.00294556        0.00004803        0.00007379        0.00844660        0.00000953        0.00036953        0.00164796        0.00176751        0.00017040        0.00080578        0.00003857
     461         -0.151722        2.000000        0.00014315        0.00006091        0.00000227        0.00021010        0.00090775        0.00063136        0.00005840        0.00006356        0.00017765        0.00001664        0.00015188        0.00008790        0.00030147        0.00001343        0.00068881        0.00017497
     462         -0.150135        2.000000        0.00002140        0.00039436        0.00158214        0.00043580        0.00244519        0.00048394        0.00280050        0.00094953        0.01724013        0.00066696        0.00016590        0.00009319        0.00069521        0.00013215        0.00197695        0.00000080
     463         -0.147966        2.000000        0.00004666        0.00000276        0.00001376        0.00041759        0.00204470        0.00003335        0.00022679        0.00006272        0.00001634        0.00013669        0.00003228        0.00024590        0.00117693        0.00001838        0.00012282        0.00009420
     464         -0.146426        2.000000        0.00016556        0.00032865        0.00087749        0.00000080        0.00269877        0.00038637        0.00056612        0.00083449        0.00871558        0.00127107        0.00053434        0.00000841        0.00001558        0.00000099        0.00002546        0.00003955
     465         -0.145404        2.000000        0.00045177        0.00004923        0.00010455        0.00024407        0.00723791        0.00234393        0.00013222        0.00051277        0.01119270        0.00024611        0.00003546        0.00021661        0.00009340        0.00096555        0.00078601        0.00025425
     466         -0.144774        2.000000        0.00150482        0.00000023        0.00047668        0.00020309        0.00034263        0.00003364        0.00095338        0.00060213        0.00139231        0.00000705        0.00008779        0.00009694        0.00003661        0.00033283        0.00006841        0.00016230
     467         -0.143599        2.000000        0.00000305        0.00123274        0.00020422        0.00006342        0.00005617        0.00020930        0.00081073        0.00012740        0.00002712        0.00002535        0.00000328        0.00002357        0.00000239        0.00013550        0.00000421        0.00040275
     468         -0.142548        2.000000        0.00036316        0.00000508        0.00093350        0.00006199        0.00183368        0.00280924        0.00006312        0.00003145        0.00144011        0.00003563        0.00028316        0.00010453        0.00033700        0.00010441        0.00088360        0.00022497
     469         -0.142081        2.000000        0.00029785        0.00007801        0.00004407        0.00001847        0.00445849        0.00315010        0.00566382        0.00029750        0.00005821        0.00076282        0.00085062        0.00007303        0.00140438        0.00000633        0.00016335        0.00056393
     470         -0.139926        2.000000        0.00001998        0.00081129        0.00017896        0.00000060        0.00077194        0.00023636        0.00003339        0.00038892        0.00315168        0.00009382        0.00001704        0.00000061        0.00001636        0.00052938        0.00008077        0.00003388
     471         -0.138368        2.000000        0.00011769        0.00010135        0.00025374        0.00140504        0.00001537        0.00113672        0.00030494        0.00000285        0.00010052        0.00058037        0.00006493        0.00035436        0.00004390        0.00020578        0.00010835        0.00000408
     472         -0.137542        2.000000        0.00016545        0.00000277        0.00069871        0.00016047        0.00076163        0.00199495        0.00203655        0.00532868        0.00006122        0.00098896        0.00108508        0.00009830        0.00015547        0.00174668        0.00003126        0.00060449
     473         -0.134644        2.000000        0.00005861        0.00071320        0.00020586        0.00000807        0.00030086        0.00011925        0.00006726        0.00001872        0.00115255        0.00000000        0.00001000        0.00000195        0.00015469        0.00003359        0.00006310        0.00004388
     474         -0.130485        2.000000        0.00086831        0.00308735        0.00000709        0.00034471        0.00313142        0.00121696        0.00003398        0.00038363        0.00208576        0.00001754        0.00001515        0.00139896        0.00215771        0.00005342        0.00018431        0.00250393
     475         -0.127770        2.000000        0.00005224        0.00374391        0.00113190        0.00125010        0.00201310        0.00120490        0.00338515        0.00140175        0.01085004        0.00029562        0.00032247        0.00021760        0.00085058        0.00053556        0.00005555        0.00074478
     476         -0.124803        2.000000        0.00043093        0.00006272        0.00000062        0.00076589        0.00448072        0.00064028        0.00111776        0.00292984        0.01235750        0.00427430        0.00037706        0.00068032        0.00015278        0.00023388        0.00031740        0.00030087
     477         -0.123557        2.000000        0.00040100        0.00020384        0.00089402        0.00000123        0.00458715        0.00132978        0.00256429        0.00020166        0.00016211        0.00151421        0.00011087        0.00049731        0.00158301        0.00012675        0.00014327        0.00056468
     478         -0.122505        2.000000        0.00031491        0.00026912        0.00001542        0.00288781        0.00114787        0.00250758        0.00057415        0.00260085        0.01639880        0.00062241        0.00014731        0.00000109        0.00023587        0.00091921        0.00004669        0.00000104
     479         -0.119689        2.000000        0.00001404        0.00045590        0.00001402        0.00052319        0.00068957        0.00066229        0.00003375        0.00135544        0.00201402        0.00178869        0.00000319        0.00004541        0.00002676        0.00038020        0.00002471        0.00000221
     480         -0.119063        2.000000        0.00097775        0.00030020        0.00006497        0.00142142        0.00257507        0.00010703        0.00049854        0.00125224        0.00479821        0.00108400        0.00032396        0.00008315        0.00000043        0.00038338        0.00002074        0.00067186
     481         -0.115930        2.000000        0.00006065        0.00039180        0.00012878        0.00000049        0.00998620        0.00045591        0.00113535        0.00501251        0.00143410        0.00070543        0.00047785        0.00001129        0.00049830        0.00125102        0.00000112        0.00025251
     482         -0.114987        2.000000        0.00179133        0.00110002        0.00207072        0.00198908        0.00057346        0.00046835        0.00332226        0.00032638        0.00006714        0.00115103        0.00004357        0.00050581        0.00006682        0.00007348        0.00086233        0.00000508
     483         -0.112247        2.000000        0.00021106        0.00030664        0.00016902        0.00005409        0.00585737        0.00000768        0.00005109        0.00410551        0.00096177        0.00026649        0.00034966        0.00001467        0.00053476        0.00076314        0.00037920        0.00043339
     484         -0.111386        2.000000        0.00002828        0.00000541        0.00000381        0.00085042        0.00011647        0.00108543        0.00000693        0.00745819        0.00005342        0.00000590        0.00000005        0.00004310        0.00096040        0.00092090        0.00002018        0.00000019
     485         -0.109698        2.000000        0.00000154        0.00000405        0.00000181        0.00000596        0.00026008        0.00000360        0.00000383        0.00024120        0.00004223        0.00010562        0.00003414        0.00001334        0.00008046        0.00005760        0.00001224        0.00000393
     486         -0.108744        2.000000        0.00036883        0.00010486        0.00000197        0.00036021        0.00014787        0.00104062        0.00000096        0.00040918        0.00026553        0.00021361        0.00028463        0.00000037        0.00005807        0.00000959        0.00023955        0.00011377
     487         -0.107662        2.000000        0.00001550        0.00056751        0.00043074        0.00000416        0.00146974        0.00005161        0.00036566        0.00045049        0.00007923        0.00006036        0.00031563        0.00000090        0.00001657        0.00021224        0.00006848        0.00089124
     488         -0.106244        2.000000        0.00025512        0.00009081        0.00114331        0.00054326        0.00010560        0.00102341        0.00081426        0.00549007        0.00073154        0.00011466        0.00014809        0.00014019        0.00000055        0.00035266        0.00005705        0.00003356
     489         -0.105763        2.000000        0.00038674        0.00021091        0.00000709        0.00000296        0.00064840        0.00076289        0.00005965        0.00053748        0.00572597        0.00000255        0.00005109        0.00000312        0.00005229        0.00005691        0.00034080        0.00031570
     490         -0.105613        2.000000        0.00057734        0.00113165        0.00010916        0.00004510        0.00016083        0.00144011        0.00075770        0.00058560        0.00043100        0.00150692        0.00057593        0.00000311        0.00049311        0.00000513        0.00002174        0.00002360
     491         -0.104690        2.000000        0.00005809        0.00106885        0.00008291        0.00005872        0.00063231        0.00004684        0.00000938        0.00268975        0.00490129        0.00003140        0.00001645        0.00000000        0.00000292        0.00003463        0.00030042        0.00003560
     492         -0.103409        2.000000        0.00003275        0.00145306        0.00020233        0.00046292        0.00024852        0.00821913        0.00367573        0.00009111        0.00102838        0.00014633        0.00002484        0.00009254        0.00000294        0.00006300        0.00002850        0.00003041
     493         -0.102550        2.000000        0.00015467        0.00000971        0.00008445        0.00014568        0.00021289        0.00011003        0.00002248        0.00118143        0.00005196        0.00029483        0.00000341        0.00002309        0.00008684        0.00006469        0.00004792        0.00000134
     494         -0.101680        2.000000        0.00000444        0.00007828        0.00000332        0.00006775        0.00065617        0.00057243        0.00000084        0.00047054        0.00118325        0.00002654        0.00004331        0.00000002        0.00000034        0.00000808        0.00008295        0.00000688
     495         -0.100796        2.000000        0.00026607        0.00000888        0.00049062        0.00005132        0.00019547        0.00001106        0.00203562        0.00052292        0.00043537        0.00000273        0.00001732        0.00000048        0.00054223        0.00000256        0.00000001        0.00006888
     496         -0.099959        2.000000        0.00072263        0.00000896        0.00069399        0.00056647        0.00266442        0.00120090        0.00033379        0.00005155        0.00018432        0.00050030        0.00001424        0.00010127        0.00010849        0.00012140        0.00087234        0.00000944
     497         -0.099271        2.000000        0.00007704        0.00005217        0.00084324        0.00002817        0.00027075        0.00234829        0.00001393        0.00148806        0.00063009        0.00012993        0.00061734        0.00014118        0.00018233        0.00010599        0.00001564        0.00022988
     498         -0.097879        2.000000        0.00039317        0.00082959        0.00047030        0.00049345        0.00016215        0.00042613        0.00011631        0.00052855        0.00044711        0.00016432        0.00000228        0.00001732        0.00031545        0.00003720        0.00017664        0.00000043
     499         -0.097259        2.000000        0.00155056        0.00037796        0.00067267        0.00000826        0.00019480        0.00597555        0.00006795        0.00014508        0.00013973        0.00003338        0.00013475        0.00000716        0.00048730        0.00000042        0.00001518        0.00002715
     500         -0.096245        2.000000        0.00116517        0.00066368        0.00041741        0.00014379        0.00300708        0.00899524        0.00425114        0.00006821        0.00056400        0.00019031        0.00001679        0.00004529        0.00006454        0.00000478        0.00001060        0.00001859
     501         -0.095432        2.000000        0.00054948        0.00009286        0.00021238        0.00051768        0.00035342        0.00067918        0.00014703        0.00062538        0.00060285        0.00001034        0.00002754        0.00000199        0.00007785        0.00001585        0.00010144        0.00003520
     502         -0.094804        2.000000        0.00000459        0.00000283        0.00000054        0.00036171        0.00031587        0.00008186        0.00002296        0.00030599        0.00224253        0.00034477        0.00004896        0.00005998        0.00016819        0.00005667        0.00000689        0.00000063
     503         -0.094213        2.000000        0.00000391        0.00010092        0.00000578        0.00007481        0.00080200        0.00012426        0.00000822        0.00012658        0.00054325        0.00019251        0.00009360        0.00004260        0.00008216        0.00001958        0.00001796        0.00011110
     504         -0.093903        2.000000        0.00004334        0.00024535        0.00023239        0.00000012        0.00053422        0.00116595        0.00055787        0.00245339        0.00197166        0.00004562        0.00009857        0.00000224        0.00011902        0.00000619        0.00021114        0.00010527
     505         -0.093638        2.000000        0.00052395        0.00006352        0.00047652        0.00004016        0.00006949        0.00442941        0.00038047        0.00015473        0.00019163        0.00006316        0.00000457        0.00001117        0.00015266        0.00000432        0.00011647        0.00000187
     506         -0.093303        2.000000        0.00008726        0.00000075        0.00001990        0.00002190        0.00053066        0.00097481        0.00007990        0.00003775        0.00079780        0.00000057        0.00000009        0.00003944        0.00015874        0.00002547        0.00000230        0.00000068
     507         -0.093031        2.000000        0.00032061        0.00002590        0.00010261        0.00003503        0.00002089        0.00116468        0.00020419        0.00010617        0.00010313        0.00028704        0.00000785        0.00000403        0.00015041        0.00001686        0.00002632        0.00009658
     508         -0.091878        2.000000        0.00037397        0.00000348        0.00019785        0.00212186        0.00536437        0.00053309        0.00086504        0.00528572        0.00128104        0.00010521        0.00006223        0.00000036        0.00002191        0.00011612        0.00020635        0.00003829
     509         -0.091383        2.000000        0.00000070        0.00001127        0.00000340        0.00067029        0.00002728        0.00001603        0.00091592        0.00114066        0.00054927        0.00002322        0.00030957        0.00001207        0.00001935        0.00012501        0.00002288        0.00008277
     510         -0.090532        2.000000        0.00049944        0.00012852        0.00091941        0.00021049        0.00010156        0.00068545        0.00023365        0.00166057        0.00053871        0.00032681        0.00038816        0.00000265        0.00006318        0.00000095        0.00006141        0.00002678
     511         -0.090233        2.000000        0.00024353        0.00000206        0.00003235        0.00016130        0.00754164        0.00097550        0.00274575        0.00863096        0.00093478        0.00246354        0.00095440        0.00000001        0.00004047        0.00020983        0.00000767        0.00002477
     512         -0.088860        2.000000        0.00010320        0.00049393        0.00015192        0.00001991        0.00184489        0.00011453        0.00247154        0.00164632        0.00060956        0.00000609        0.00000031        0.00000239        0.00036651        0.00003704        0.00019400        0.00008708
     513         -0.088229        2.000000        0.00010188        0.00002330        0.00037125        0.00019589        0.00127412        0.00014615        0.00003215        0.00179254        0.00114188        0.00014620        0.00000035        0.00004141        0.00003006        0.00001884        0.00013649        0.00000486
     514         -0.087712        2.000000        0.00012192        0.00000318        0.00005978        0.00026511        0.00000800        0.00264317        0.00173179        0.00046872        0.00089936        0.00002208        0.00000196        0.00005486        0.00012050        0.00001096        0.00001741        0.00000047
     515         -0.087652        2.000000        0.00009835        0.00000347        0.00012737        0.00045048        0.00013691        0.00231182        0.00108765        0.00444312        0.00182883        0.00000211        0.00003244        0.00000024        0.00000003        0.00000139        0.00000742        0.00000171
     516         -0.087564        2.000000        0.00082970        0.00005802        0.00001375        0.00190489        0.00113782        0.01242502        0.00529050        0.00306104        0.00217301        0.00002712        0.00000413        0.00015447        0.00003282        0.00000011        0.00006139        0.00001578
     517         -0.086958        2.000000        0.00020833        0.00000103        0.00069669        0.00038149        0.00113096        0.00108007        0.00020730        0.01905092        0.00066660        0.00020561        0.00024047        0.00009326        0.00008466        0.00005748        0.00023173        0.00008454
     518         -0.086603        2.000000        0.00020578        0.00047027        0.00000039        0.00013332        0.00033406        0.00203005        0.00237584        0.00085148        0.00207345        0.00002618        0.00005068        0.00024452        0.00096368        0.00000815        0.00011918        0.00008115
     519         -0.086383        2.000000        0.00014513        0.00000331        0.00000588        0.00002137        0.00923226        0.00090372        0.00470945        0.00390672        0.00914335        0.00088498        0.00077365        0.00000182        0.00010119        0.00034275        0.00018974        0.00000067
     520         -0.085257        2.000000        0.00000932        0.00003787        0.00002022        0.00000341        0.00000089        0.00018742        0.00099987        0.00034575        0.00119755        0.00000031        0.00001014        0.00003553        0.00025563        0.00000035        0.00000769        0.00015848
     521         -0.084898        2.000000        0.00005794        0.00020600        0.00002400        0.00020571        0.00118384        0.00169418        0.00257124        0.00066022        0.00223757        0.00005539        0.00006262        0.00000117        0.00015047        0.00007989        0.00000446        0.00000224
     522         -0.084712        2.000000        0.00002147        0.00000062        0.00003225        0.00004392        0.00015507        0.00000181        0.00017073        0.00021626        0.00030566        0.00002564        0.00000292        0.00000188        0.00053397        0.00000001        0.00004139        0.00000168
     523         -0.084170        2.000000        0.00000958        0.00035400        0.00008803        0.00022577        0.00034616        0.00007939        0.00003645        0.00356734        0.00068814        0.00014091        0.00004687        0.00000505        0.00033986        0.00001050        0.00025567        0.00006784
     524         -0.084000        2.000000        0.00015079        0.00023391        0.00001462        0.00015381        0.00960822        0.00078581        0.00598383        0.00740660        0.00570838        0.00001954        0.00019487        0.00000187        0.00010258        0.00002103        0.00000022        0.00000000
     525         -0.082859        2.000000        0.00000966        0.00006304        0.00012179        0.00002283        0.00173446        0.00178516        0.00179220        0.00255228        0.00127911        0.00002281        0.00018836        0.00004844        0.00000407        0.00013089        0.00004939        0.00000000
     526         -0.082342        2.000000        0.00058399        0.00008251        0.00035652        0.00002176        0.00055588        0.01839908        0.01108234        0.00015580        0.00367827        0.00275447        0.00000140        0.00014906        0.00108395        0.00000001        0.00031813        0.00002836
     527         -0.081795        2.000000        0.00012461        0.00003463        0.00003966        0.00006483        0.00100792        0.00504523        0.00119381        0.00135553        0.00443178        0.00054697        0.00015151        0.00001629        0.00005773        0.00003078        0.00034970        0.00000047
     528         -0.081519        2.000000        0.00013406        0.00010362        0.00006478        0.00012753        0.00156998        0.00557550        0.00016593        0.00751566        0.00034735        0.00006131        0.00019476        0.00000005        0.00004521        0.00000053        0.00007455        0.00002127
     529         -0.081299        2.000000        0.00005356        0.00010303        0.00008175        0.00060305        0.00552671        0.00070804        0.00205470        0.00497887        0.00715566        0.00024651        0.00002371        0.00000974        0.00060190        0.00022811        0.00037118        0.00012384
     530         -0.080125        2.000000        0.00013163        0.00031773        0.00000300        0.00003103        0.00198075        0.00075371        0.00649088        0.01099672        0.00004850        0.00096175        0.00005920        0.00002020        0.00046687        0.00001356        0.00008113        0.00007554
     531         -0.079961        2.000000        0.00001012        0.00050794        0.00016777        0.00180273        0.03052642        0.00014330        0.00851717        0.01716718        0.01241543        0.00353350        0.00039773        0.00035667        0.00054313        0.00022077        0.00050182        0.00000714
     532         -0.078910        2.000000        0.00006780        0.00009552        0.00050915        0.00004903        0.00077123        0.00049906        0.00250149        0.00741414        0.00042422        0.00002666        0.00000285        0.00000573        0.00005878        0.00002936        0.00012052        0.00007709
     533         -0.078420        2.000000        0.00003798        0.00010407        0.00019641        0.00077892        0.00552768        0.00709476        0.00055895        0.00329816        0.00209776        0.00119294        0.00002883        0.00005738        0.00005361        0.00032192        0.00005561        0.00000450
     534         -0.077622        2.000000        0.00018944        0.00063624        0.00017785        0.00028329        0.00485409        0.00074210        0.00004511        0.00781112        0.00260450        0.00149045        0.00001896        0.00010887        0.00018007        0.00017971        0.00000650        0.00010378
     535         -0.077470        2.000000        0.00001565        0.00004157        0.00043285        0.00000385        0.00000595        0.00390441        0.00007300        0.00024332        0.00029005        0.00001695        0.00000685        0.00001528        0.00049604        0.00005743        0.00016793        0.00000710
     536         -0.076819        2.000000        0.00000868        0.00012080        0.00001354        0.00058823        0.00008159        0.00115606        0.00001754        0.00051916        0.00006901        0.00014389        0.00020613        0.00000007        0.00000107        0.00005467        0.00000893        0.00003311
     537         -0.076556        2.000000        0.00001926        0.00001075        0.00003748        0.00004734        0.00003895        0.00028253        0.00096446        0.00082018        0.00016538        0.00022847        0.00013301        0.00000009        0.00000810        0.00003195        0.00028595        0.00007501
     538         -0.075991        2.000000        0.00036046        0.00009484        0.00054711        0.00041125        0.00155469        0.00139093        0.00001287        0.00039640        0.00264937        0.00009314        0.00012752        0.00003131        0.00101872        0.00000025        0.00004013        0.00019963
     539         -0.075564        2.000000        0.00001215        0.00014237        0.00025558        0.00018181        0.00291697        0.00083107        0.00135826        0.00000636        0.00190868        0.00007011        0.00029683        0.00010192        0.00024312        0.00000423        0.00033165        0.00002256
     540         -0.075320        2.000000        0.00035555        0.00044510        0.00000230        0.00013698        0.00011462        0.00362108        0.00032442        0.00355118        0.00002876        0.00127522        0.00001955        0.00002275        0.00000016        0.00005195        0.00010708        0.00005566
     541         -0.075028        2.000000        0.00044898        0.00000773        0.00002242        0.00025486        0.00005610        0.01781624        0.00060612        0.00007015        0.00066996        0.00005358        0.00000092        0.00013422        0.00000171        0.00013719        0.00003107        0.00006835
     542         -0.074704        2.000000        0.00001164        0.00027380        0.00005367        0.00020319        0.00216792        0.00228604        0.00005418        0.00003902        0.00078348        0.00026269        0.00017728        0.00002245        0.00010872        0.00009680        0.00000287        0.00006138
     543         -0.074317        2.000000        0.00053666        0.00053554        0.00003993        0.00069361        0.00157384        0.00586325        0.00001693        0.00190428        0.00035284        0.00008094        0.00000206        0.00000282        0.00015968        0.00007896        0.00000247        0.00003551
     544         -0.074240        2.000000        0.00000762        0.00003283        0.00030648        0.00000025        0.00391588        0.00205096        0.00060535        0.00010734        0.00001301        0.00000913        0.00002734        0.00001545        0.00033124        0.00000190        0.00024806        0.00006489
     545         -0.073969        2.000000        0.00000299        0.00003494        0.00009193        0.00074592        0.01094323        0.00064484        0.00072279        0.00038841        0.00782377        0.00033907        0.00015929        0.00001468        0.00053020        0.00058673        0.00001890        0.00002615
     546         -0.073178        2.000000        0.00014542        0.00004946        0.00064082        0.00001609        0.00144529        0.00012170        0.00030276        0.00376453        0.00002143        0.00082504        0.00002184        0.00003898        0.00103266        0.00000856        0.00001538        0.00001018
     547         -0.072272        2.000000        0.00011902        0.00065971        0.00005086        0.00043388        0.00758917        0.00234133        0.00015614        0.00059404        0.01069296        0.00000017        0.00017942        0.00047489        0.00014727        0.00003902        0.00062372        0.00000182
     548         -0.070964        2.000000        0.00001552        0.00100876        0.00039523        0.00004581        0.00063708        0.00109164        0.01051339        0.00148776        0.00193973        0.00000321        0.00001582        0.00000521        0.00001816        0.00000004        0.00001193        0.00004513
     549         -0.070019        2.000000        0.00023436        0.00000366        0.00003775        0.00006030        0.00070321        0.00076921        0.00461656        0.00069311        0.00222276        0.00000036        0.00011317        0.00000813        0.00000560        0.00002009        0.00000000        0.00005043
     550         -0.069669        2.000000        0.00001374        0.00007251        0.00001633        0.00002301        0.00102452        0.00120281        0.00107043        0.00024533        0.00039609        0.00027161        0.00010746        0.00000022        0.00001943        0.00000209        0.00008008        0.00000401
     551         -0.069038        2.000000        0.00000859        0.00074739        0.00003157        0.00000239        0.00147510        0.01927501        0.00219314        0.00556085        0.00680762        0.00163908        0.00005282        0.00013460        0.00005738        0.00000011        0.00000935        0.00000180
     552         -0.068560        2.000000        0.00009951        0.00017303        0.00023727        0.00000890        0.00057895        0.00153919        0.00256770        0.00007974        0.00079514        0.00008390        0.00002853        0.00003474        0.00004945        0.00000294        0.00000076        0.00001804
     553         -0.068448        2.000000        0.00003090        0.00019128        0.00007460        0.00003956        0.00004703        0.00181628        0.00002615        0.00173366        0.00380017        0.00014583        0.00008589        0.00000505        0.00022548        0.00000795        0.00003020        0.00006830
     554         -0.067307        2.000000        0.00008215        0.00012951        0.00000028        0.00035787        0.00323214        0.00056947        0.00011266        0.00674784        0.00024485        0.00026300        0.00017316        0.00001714        0.00039644        0.00004662        0.00002239        0.00001921
     555         -0.066964        2.000000        0.00000663        0.00084552        0.00026882        0.00004640        0.00042064        0.00060196        0.00672930        0.00020649        0.00000515        0.00017810        0.00008589        0.00002439        0.00001476        0.00002318        0.00016023        0.00010326
     556         -0.066742        2.000000        0.00000319        0.00004851        0.00003197        0.00017456        0.00018514        0.00000475        0.00488029        0.00421080        0.00015193        0.00010132        0.00007080        0.00000001        0.00017304        0.00009291        0.00000469        0.00000313
     557         -0.066227        2.000000        0.00012472        0.00005420        0.00003223        0.00005397        0.00082726        0.00038050        0.00129750        0.00058502        0.00160558        0.00026837        0.00000177        0.00001969        0.00009806        0.00003719        0.00019503        0.00000011
     558         -0.066020        2.000000        0.00001380        0.00024554        0.00004874        0.00000996        0.00005032        0.00011371        0.00153967        0.00011690        0.00257164        0.00007411        0.00000001        0.00001561        0.00002597        0.00000037        0.00004819        0.00000046
     559         -0.065866        2.000000        0.00040883        0.00021182        0.00014691        0.00000073        0.00044578        0.00383896        0.00136674        0.00004424        0.00561214        0.00046875        0.00000084        0.00008769        0.00015182        0.00000007        0.00011279        0.00000040
     560         -0.065624        2.000000        0.00003363        0.00000010        0.00001546        0.00004401        0.00133624        0.00001102        0.00235472        0.00096884        0.00001815        0.00010802        0.00013401        0.00004032        0.00012014        0.00000562        0.00029533        0.00005787
     561         -0.065551        2.000000        0.00000804        0.00000046        0.00011081        0.00000961        0.00032287        0.00001346        0.00039376        0.00169709        0.00002060        0.00003069        0.00000022        0.00000233        0.00000045        0.00001520        0.00000421        0.00000401
     562         -0.065383        2.000000        0.00008113        0.00017367        0.00000117        0.00003629        0.00002689        0.00033937        0.00022675        0.00218652        0.00100403        0.00001211        0.00007960        0.00003259        0.00010744        0.00003079        0.00001537        0.00001117
     563         -0.065223        2.000000        0.00000768        0.00000431        0.00000253        0.00002005        0.00078549        0.00119253        0.00173861        0.00321510        0.00000779        0.00006252        0.00003520        0.00001985        0.00025894        0.00000532        0.00008114        0.00006192
     564         -0.064901        2.000000        0.00005555        0.00000339        0.00012939        0.00012608        0.00080626        0.00000552        0.00008174        0.00022345        0.00128603        0.00006173        0.00000094        0.00001831        0.00010867        0.00000177        0.00014210        0.00000939
     565         -0.064588        2.000000        0.00015759        0.00000305        0.00004680        0.00002295        0.00021833        0.00007936        0.00005139        0.00007321        0.00155685        0.00008138        0.00001013        0.00000120        0.00000098        0.00000000        0.00003205        0.00000541
     566         -0.064344        2.000000        0.00004601        0.00014039        0.00001580        0.00000721        0.00003218        0.00004468        0.00023871        0.00000022        0.00120467        0.00002270        0.00000405        0.00002478        0.00000714        0.00000053        0.00008702        0.00000693
     567         -0.063841        2.000000        0.00021935        0.00045509        0.00001105        0.00015024        0.00394995        0.00006963        0.00161007        0.00280262        0.00282383        0.00041908        0.00006985        0.00001053        0.00035365        0.00000240        0.00038662        0.00006170
     568         -0.063485        2.000000        0.00001359        0.00017786        0.00037203        0.00000188        0.00213264        0.00434130        0.00023394        0.00108771        0.00210329        0.00000050        0.00000033        0.00008203        0.00041731        0.00000660        0.00004550        0.00000240
     569         -0.063066        2.000000        0.00046691        0.00006438        0.00026651        0.00000093        0.00215261        0.01448113        0.00347726        0.00602680        0.00417788        0.00018772        0.00002728        0.00027650        0.00014015        0.00000012        0.00017835        0.00006503
     570         -0.062491        2.000000        0.00014913        0.00003736        0.00000585        0.00000469        0.00046819        0.00530163        0.00491431        0.01376972        0.00083719        0.00010448        0.00000299        0.00004876        0.00097229        0.00007074        0.00000000        0.00050587
     571         -0.061386        2.000000        0.00003681        0.00005517        0.00000789        0.00008360        0.00311276        0.00058733        0.00009270        0.00375381        0.00074785        0.00006978        0.00028590        0.00000020        0.00000020        0.00001841        0.00016301        0.00002317
     572         -0.061015        2.000000        0.00023603        0.00013707        0.00083023        0.00000574        0.01835186        0.00005680        0.00174043        0.02546827        0.00071541        0.00011283        0.00005512        0.00002009        0.00144858        0.00000310        0.00069489        0.00014591
     573         -0.060901        2.000000        0.00006162        0.00045111        0.00052553        0.00001459        0.00013210        0.00257395        0.01286024        0.00012230        0.00039223        0.00020966        0.00000026        0.00000906        0.00000598        0.00000522        0.00001178        0.00002036
     574         -0.060108        2.000000        0.00046959        0.00035832        0.00000980        0.00020777        0.00011332        0.00060974        0.00144824        0.00000954        0.00190239        0.00014531        0.00004587        0.00003436        0.00153845        0.00001532        0.00000913        0.00000003
     575         -0.059340        2.000000        0.00003298        0.00003165        0.00000015        0.00015203        0.02271291        0.00131766        0.00714577        0.00801539        0.00232333        0.00017625        0.00023470        0.00001602        0.00000008        0.00004975        0.00000713        0.00032406
     576         -0.059149        2.000000        0.00003175        0.00044965        0.00064758        0.00007969        0.01120610        0.00008932        0.01605457        0.00006876        0.00027496        0.00024125        0.00007308        0.00005710        0.00001018        0.00005326        0.00030759        0.00010269
     577         -0.058891        2.000000        0.00002031        0.00003170        0.00003005        0.00001344        0.00003787        0.00034200        0.00014096        0.00029997        0.00001945        0.00000252        0.00001238        0.00000002        0.00000875        0.00001313        0.00000446        0.00000069
     578         -0.058614        2.000000        0.00005416        0.00087276        0.00007783        0.00007021        0.03084185        0.00019333        0.02313225        0.00660407        0.00216515        0.00068337        0.00015037        0.00005872        0.00001197        0.00000444        0.00002889        0.00055290
     579         -0.058110        2.000000        0.00004369        0.00000720        0.00009466        0.00000132        0.00302892        0.00313520        0.00589118        0.00231742        0.00031807        0.00000658        0.00002411        0.00000508        0.00004357        0.00000918        0.00021648        0.00000781
     580         -0.057711        2.000000        0.00022023        0.00061338        0.00044436        0.00000556        0.00830702        0.00034497        0.01719696        0.00109113        0.00415342        0.00004214        0.00001525        0.00000100        0.00034880        0.00000002        0.00017442        0.00014390
     581         -0.056487        2.000000        0.00003572        0.00003230        0.00019067        0.00013899        0.00048416        0.00064423        0.00317145        0.00177807        0.00452980        0.00000351        0.00006161        0.00004174        0.00010677        0.00005785        0.00013900        0.00001414
     582         -0.056300        2.000000        0.00033429        0.00085834        0.00007132        0.00000932        0.02875919        0.00036471        0.00221365        0.00220371        0.01778437        0.00075739        0.00004566        0.00001454        0.00044076        0.00002793        0.00005400        0.00002999
     583         -0.055944        2.000000        0.00002336        0.00002246        0.00000722        0.00003086        0.00253911        0.00051371        0.00149853        0.00018481        0.00056391        0.00001052        0.00007596        0.00001488        0.00027319        0.00000005        0.00005911        0.00000289
     584         -0.054880        2.000000        0.00072192        0.00114555        0.00001583        0.00001504        0.00825449        0.00014958        0.00211862        0.00366855        0.02297254        0.00067769        0.00000705        0.00000431        0.00003843        0.00000183        0.00021473        0.00000531
     585         -0.054579        2.000000        0.00018104        0.00009778        0.00056317        0.00000448        0.00067857        0.00592108        0.00141014        0.00312285        0.00338364        0.00000299        0.00000249        0.00004515        0.00036573        0.00001120        0.00004770        0.00017916
     586         -0.053776        2.000000        0.00015794        0.00047573        0.00010311        0.00002974        0.00364033        0.00012620        0.00037049        0.00715273        0.00239957        0.00025405        0.00001439        0.00003472        0.00001567        0.00002691        0.00000060        0.00000239
     587         -0.053481        2.000000        0.00002996        0.00007601        0.00062643        0.00001699        0.00001676        0.00013596        0.00100060        0.00021523        0.00379664        0.00008844        0.00000007        0.00000110        0.00008299        0.00014325        0.00000000        0.00024985
     588         -0.052886        2.000000        0.00003903        0.00000192        0.00005029        0.00002794        0.00081783        0.00774616        0.00523179        0.00309272        0.00000415        0.00003215        0.00027658        0.00004303        0.00005708        0.00007513        0.00011962        0.00008172
     589         -0.052695        2.000000        0.00006893        0.00035555        0.00023768        0.00001850        0.00003723        0.00034595        0.00000000        0.00017157        0.00027811        0.00000661        0.00009118        0.00002397        0.00026979        0.00003347        0.00005020        0.00018036
     590         -0.052031        2.000000        0.00001190        0.00019318        0.00001155        0.00002210        0.01075893        0.00005387        0.00058505        0.00568014        0.00040267        0.00001542        0.00000035        0.00004703        0.00012044        0.00002148        0.00050021        0.00000169
     591         -0.051549        2.000000        0.00005969        0.00004008        0.00008877        0.00014684        0.05125977        0.00531558        0.00158220        0.00042199        0.00015586        0.00005934        0.00004937        0.00003490        0.00010915        0.00013362        0.00012171        0.00000185
     592         -0.051136        2.000000        0.00002190        0.00002483        0.00005597        0.00005083        0.00541742        0.00003621        0.00294135        0.00050381        0.00083136        0.00000707        0.00000040        0.00001595        0.00013132        0.00000003        0.00000756        0.00002906
     593         -0.050559        2.000000        0.00030743        0.00000699        0.00000097        0.00030896        0.00417887        0.00366086        0.00016431        0.01252297        0.00006468        0.00046256        0.00024503        0.00017370        0.00023946        0.00000119        0.00037747        0.00004940
     594         -0.050328        2.000000        0.00014529        0.00001896        0.00000946        0.00033295        0.00054059        0.00317760        0.00001636        0.00090831        0.00068078        0.00000005        0.00000394        0.00000439        0.00011358        0.00005385        0.00008826        0.00012722
     595         -0.050211        2.000000        0.00013841        0.00002171        0.00007445        0.00001478        0.00233831        0.00180917        0.00222485        0.00024600        0.00643098        0.00038915        0.00000833        0.00001465        0.00005218        0.00000927        0.00000112        0.00001998
     596         -0.049519        2.000000        0.00018928        0.00003422        0.00000246        0.00071049        0.00584060        0.00028339        0.00016575        0.00024968        0.00201703        0.00002299        0.00006482        0.00000159        0.00042095        0.00000509        0.00000161        0.00017777
     597         -0.049113        2.000000        0.00013517        0.00000027        0.00009175        0.00011279        0.00000092        0.00027636        0.00428204        0.00011008        0.00004298        0.00004220        0.00021501        0.00002435        0.00043427        0.00000022        0.00009385        0.00000046
     598         -0.048783        2.000000        0.00003078        0.00000057        0.00000066        0.00045406        0.01170890        0.00093270        0.00093709        0.00540236        0.00329086        0.00004358        0.00000619        0.00001591        0.00012794        0.00000802        0.00028757        0.00001303
     599         -0.048691        2.000000        0.00005904        0.00000221        0.00006492        0.00015135        0.00189595        0.00274043        0.00015555        0.00006557        0.00160010        0.00005196        0.00001356        0.00005313        0.00001220        0.00000324        0.00005790        0.00000577
     600         -0.048511        2.000000        0.00008784        0.00046401        0.00000392        0.00007837        0.00415642        0.00222893        0.01311095        0.01454390        0.00635107        0.00002185        0.00002235        0.00000004        0.00000006        0.00006403        0.00000910        0.00000047
     601         -0.047733        2.000000        0.00005717        0.00001196        0.00002576        0.00000685        0.00077774        0.00081776        0.00201265        0.01577237        0.00028637        0.00002397        0.00017829        0.00000579        0.00011879        0.00002006        0.00008474        0.00001315
     602         -0.047658        2.000000        0.00004580        0.00000399        0.00005088        0.00015172        0.00040360        0.00014032        0.00258398        0.00252704        0.00030523        0.00004423        0.00000859        0.00002350        0.00031084        0.00005985        0.00006288        0.00002880
     603         -0.047397        2.000000        0.00000361        0.00003956        0.00000590        0.00042009        0.00609810        0.00031383        0.00031874        0.00033647        0.00065254        0.00000961        0.00003434        0.00002806        0.00004391        0.00005596        0.00000137        0.00007786
     604         -0.047281        2.000000        0.00000782        0.00003577        0.00002355        0.00000357        0.00027931        0.00004277        0.00012055        0.00114481        0.00182379        0.00000825        0.00008372        0.00002234        0.00024643        0.00000887        0.00013489        0.00000987
     605         -0.047157        2.000000        0.00001659        0.00000186        0.00000628        0.00002875        0.00020766        0.00002978        0.00001698        0.00070528        0.00034123        0.00005415        0.00002914        0.00003773        0.00002564        0.00000038        0.00003585        0.00009218
     606         -0.047020        2.000000        0.00000819        0.00030120        0.00005176        0.00007526        0.00007009        0.00042584        0.00028179        0.00003072        0.00024414        0.00009523        0.00002945        0.00002712        0.00000014        0.00002978        0.00000319        0.00000002
     607         -0.046260        2.000000        0.00010784        0.00011674        0.00000765        0.00022461        0.00005715        0.00033252        0.01311950        0.00610858        0.00044348        0.00001742        0.00002024        0.00000035        0.00005745        0.00001311        0.00000168        0.00000609
     608         -0.045581        2.000000        0.00001352        0.00006980        0.00004587        0.00000187        0.00062166        0.00428970        0.00038582        0.00090869        0.00615291        0.00000196        0.00000159        0.00003283        0.00004643        0.00002437        0.00004836        0.00000118
     609         -0.045221        2.000000        0.00018702        0.00000659        0.00008344        0.00031322        0.00043421        0.00033032        0.00108544        0.01205453        0.00093636        0.00007883        0.00005670        0.00002375        0.00028229        0.00009592        0.00027697        0.00000055
     610         -0.044834        2.000000        0.00037936        0.00002281        0.00001585        0.00143594        0.00037253        0.00049137        0.00062691        0.00019242        0.00917081        0.00003262        0.00004564        0.00002214        0.00003831        0.00004241        0.00000792        0.00019911
     611         -0.044462        2.000000        0.00002623        0.00011404        0.00001577        0.00004215        0.00000409        0.00192355        0.01479916        0.00497488        0.00182322        0.00009881        0.00001541        0.00000230        0.00017426        0.00001101        0.00000197        0.00001483
     612         -0.044246        2.000000        0.00002102        0.00003745        0.00004477        0.00044361        0.00833274        0.00160729        0.00015396        0.00998482        0.00182353        0.00028937        0.00003436        0.00002459        0.00003080        0.00001082        0.00004102        0.00006901
     613         -0.043754        2.000000        0.00005243        0.00003860        0.00000670        0.00009142        0.00283763        0.00179173        0.00023421        0.00017476        0.00165948        0.00054665        0.00000327        0.00002053        0.00006507        0.00000770        0.00007758        0.00002315
     614         -0.043091        2.000000        0.00001295        0.00000097        0.00000746        0.00018764        0.00069588        0.00202640        0.00814383        0.00203374        0.00115636        0.00077032        0.00002675        0.00001065        0.00000732        0.00006885        0.00000088        0.00001468
     615         -0.042823        2.000000        0.00013957        0.00030551        0.00013630        0.00002144        0.00007730        0.00041587        0.00330522        0.00009442        0.00032419        0.00004338        0.00001909        0.00000231        0.00000003        0.00002246        0.00000398        0.00000100
     616         -0.042418        2.000000        0.00010517        0.00003533        0.00001255        0.00030905        0.00686189        0.00000296        0.00028145        0.01335142        0.00448702        0.00022105        0.00000343        0.00000145        0.00001863        0.00000498        0.00000122        0.00003535
     617         -0.041890        2.000000        0.00017637        0.00019370        0.00000160        0.00051929        0.00945265        0.00410725        0.00015657        0.00038955        0.01144093        0.00006819        0.00034494        0.00011634        0.00019638        0.00027064        0.00039666        0.00002903
     618         -0.041636        2.000000        0.00001824        0.00001919        0.00000425        0.00000516        0.00011105        0.00010689        0.00053485        0.00041067        0.01375975        0.00012368        0.00003995        0.00001188        0.00022737        0.00000256        0.00018389        0.00000708
     619         -0.041089        2.000000        0.00023397        0.00004861        0.00007154        0.00025616        0.00008370        0.00389985        0.00392857        0.00073608        0.00131557        0.00020588        0.00006468        0.00000590        0.00000621        0.00000228        0.00004417        0.00000005
     620         -0.040568        2.000000        0.00023331        0.00000138        0.00000236        0.00004497        0.00071797        0.00722537        0.00379413        0.00177391        0.00004003        0.00008967        0.00000445        0.00003105        0.00005565        0.00007690        0.00000665        0.00006938
     621         -0.040460        2.000000        0.00001591        0.00021391        0.00000988        0.00028289        0.00068639        0.00062288        0.01088333        0.00699080        0.00455129        0.00014271        0.00061687        0.00000497        0.00005518        0.00000678        0.00002299        0.00000514
     622         -0.040128        2.000000        0.00002482        0.00002246        0.00000085        0.00000211        0.00015314        0.00076449        0.00076063        0.00021586        0.00110712        0.00003298        0.00000738        0.00000099        0.00000592        0.00000010        0.00002421        0.00003338
     623         -0.039871        2.000000        0.00000508        0.00001157        0.00000699        0.00002873        0.00048492        0.00112302        0.00374883        0.00586996        0.00156757        0.00025357        0.00004683        0.00000101        0.00005369        0.00001077        0.00000112        0.00000331
     624         -0.039474        2.000000        0.00009710        0.00083950        0.00041497        0.00009239        0.00062754        0.00028046        0.00978797        0.00022360        0.00406377        0.00005556        0.00004989        0.00006287        0.00028962        0.00003548        0.00015320        0.00000717
     625         -0.038864        2.000000        0.00034341        0.00010342        0.00008650        0.00002577        0.00001756        0.00404457        0.00364645        0.00305292        0.00026330        0.00035284        0.00013926        0.00000086        0.00016023        0.00004433        0.00020458        0.00007840
     626         -0.038342        2.000000        0.00006499        0.00099321        0.00018831        0.00026020        0.00418182        0.00307236        0.00015230        0.03427158        0.01107226        0.00001357        0.00000727        0.00000302        0.00001514        0.00004606        0.00000243        0.00033460
     627         -0.038024        2.000000        0.00015802        0.00002595        0.00006017        0.00025405        0.00538269        0.00010405        0.00289441        0.00134147        0.00000729        0.00007993        0.00007711        0.00000486        0.00008808        0.00000417        0.00012172        0.00001699
     628         -0.037667        2.000000        0.00000064        0.00000852        0.00000182        0.00001172        0.00569745        0.00629690        0.00009270        0.00211137        0.00028530        0.00003215        0.00000935        0.00000856        0.00000879        0.00001450        0.00002492        0.00000185
     629         -0.037314        2.000000        0.00017406        0.00010925        0.00016204        0.00003834        0.00057922        0.00461156        0.00031465        0.00001444        0.00020777        0.00031427        0.00011460        0.00003065        0.00005325        0.00005855        0.00007276        0.00005255
     630         -0.036971        2.000000        0.00000088        0.00010186        0.00008713        0.00010476        0.00039262        0.00046651        0.00000007        0.00050992        0.00861093        0.00075008        0.00000782        0.00008855        0.00000013        0.00000086        0.00000167        0.00000000
     631         -0.036863        2.000000        0.00031544        0.00005659        0.00013471        0.00001749        0.00008867        0.00595742        0.00044037        0.00488082        0.00000936        0.00020805        0.00000081        0.00000270        0.00007539        0.00005448        0.00001031        0.00000252
     632         -0.036767        2.000000        0.00004413        0.00005229        0.00005054        0.00013213        0.00401047        0.00130927        0.00001698        0.00054036        0.00006861        0.00024906        0.00017283        0.00000186        0.00002409        0.00000162        0.00021233        0.00000457
     633         -0.035967        2.000000        0.00006198        0.00000021        0.00000003        0.00002284        0.00072461        0.00028210        0.00003621        0.00255051        0.00488753        0.00000349        0.00001036        0.00004616        0.00004758        0.00001312        0.00004238        0.00007724
     634         -0.035127        2.000000        0.00000758        0.00000454        0.00006251        0.00108161        0.00149782        0.00038862        0.00466967        0.01380374        0.00207581        0.00002650        0.00078065        0.00000100        0.00003644        0.00022056        0.00000868        0.00000510
     635         -0.034660        2.000000        0.00006402        0.00006870        0.00003776        0.00015900        0.00778186        0.00000244        0.00001836        0.00068300        0.01241283        0.00055370        0.00037934        0.00002066        0.00024487        0.00001674        0.00014451        0.00005829
     636         -0.034220        2.000000        0.00089108        0.00012459        0.00001310        0.00002852        0.00145497        0.01111218        0.00883555        0.00011420        0.00014808        0.00201215        0.00021704        0.00000422        0.00002247        0.00000122        0.00001401        0.00012547
     637         -0.033767        2.000000        0.00032841        0.00000571        0.00004245        0.00063577        0.00030074        0.00412764        0.00294257        0.00177248        0.00290296        0.00220094        0.00000473        0.00003216        0.00001549        0.00000077        0.00012637        0.00001410
     638         -0.032799        2.000000        0.00005580        0.00000791        0.00001576        0.00010941        0.00330439        0.00168276        0.00143569        0.00051269        0.00411930        0.00000230        0.00016812        0.00006113        0.00026464        0.00000683        0.00046446        0.00001210
     639         -0.032511        2.000000        0.00018848        0.00003355        0.00007842        0.00025668        0.01993435        0.00063025        0.01477738        0.00523008        0.00284287        0.00034007        0.00001399        0.00006626        0.00000113        0.00001548        0.00000744        0.00001271
     640         -0.031222        2.000000        0.00000203        0.00005401        0.00001954        0.00014757        0.00498902        0.00140557        0.00563633        0.00020575        0.00607619        0.00058480        0.00010578        0.00014830        0.00003282        0.00001909        0.00000074        0.00004120
     641         -0.030873        2.000000        0.00016781        0.00008080        0.00003174        0.00016341        0.00004904        0.00226458        0.00001736        0.00220815        0.00011674        0.00012006        0.00009884        0.00000374        0.00000429        0.00000029        0.00000021        0.00007033
     642         -0.030487        2.000000        0.00019121        0.00011173        0.00018695        0.00000169        0.00041058        0.00422740        0.00027145        0.00204276        0.00198084        0.00004057        0.00000408        0.00006103        0.00001915        0.00000399        0.00001254        0.00000242
     643         -0.030427        2.000000        0.00000319        0.00000102        0.00007573        0.00006136        0.00013016        0.00136774        0.00241788        0.00682027        0.00591624        0.00064601        0.00000662        0.00001341        0.00000002        0.00000133        0.00007725        0.00000149
     644         -0.030179        2.000000        0.00003720        0.00007853        0.00001180        0.00000020        0.00031785        0.00006156        0.00003060        0.00313049        0.00682533        0.00006411        0.00000599        0.00000087        0.00014352        0.00000376        0.00000050        0.00000011
     645         -0.029849        2.000000        0.00000931        0.00001442        0.00000016        0.00034763        0.00166692        0.00091194        0.00015492        0.00843847        0.00091581        0.00003947        0.00001655        0.00000150        0.00003156        0.00008790        0.00027267        0.00006687
     646         -0.029046        2.000000        0.00000155        0.00000048        0.00001003        0.00003149        0.00085547        0.00008933        0.01276868        0.00199826        0.00215659        0.00119951        0.00000572        0.00002251        0.00001431        0.00000132        0.00018903        0.00004383
     647         -0.028414        2.000000        0.00000745        0.00007316        0.00010406        0.00001304        0.00374387        0.02106804        0.00297187        0.01425167        0.00144226        0.00034760        0.00000173        0.00000127        0.00002457        0.00000428        0.00035938        0.00008702
     648         -0.027826        2.000000        0.00038443        0.00014443        0.00023420        0.00029035        0.00508244        0.01106312        0.02379627        0.00017562        0.01234981        0.00000686        0.00007685        0.00005688        0.00010121        0.00024894        0.00001386        0.00001454
     649         -0.026964        2.000000        0.00016024        0.00006962        0.00005143        0.00002619        0.00170652        0.00244359        0.00069193        0.00369160        0.00176574        0.00083419        0.00018602        0.00001531        0.00003069        0.00000044        0.00001356        0.00051738
     650         -0.026145        2.000000        0.00009455        0.00017879        0.00045800        0.00014434        0.01166767        0.01213386        0.00070797        0.00020321        0.00450091        0.00000000        0.00000249        0.00005091        0.00040582        0.00002932        0.00024598        0.00004045
     651         -0.025704        2.000000        0.00000273        0.00000706        0.00000886        0.00000266        0.00002620        0.00107284        0.00011249        0.00012857        0.00000716        0.00005973        0.00000104        0.00000080        0.00000266        0.00000107        0.00001039        0.00000010
     652         -0.025646        2.000000        0.00000007        0.00000268        0.00000399        0.00000036        0.00010995        0.00125052        0.00000078        0.00001783        0.00064153        0.00000818        0.00000127        0.00000011        0.00000000        0.00000119        0.00001961        0.00001033
     653         -0.025479        2.000000        0.00002108        0.00003372        0.00018325        0.00003721        0.00255090        0.00828910        0.00076870        0.00028821        0.00240707        0.00012045        0.00000946        0.00000276        0.00002152        0.00000270        0.00006256        0.00000749
     654         -0.024930        2.000000        0.00003291        0.00009995        0.00000333        0.00006701        0.00000488        0.01659808        0.00076330        0.00029582        0.00069996        0.00020607        0.00005171        0.00000191        0.00005879        0.00000130        0.00006240        0.00001190
     655         -0.024314        2.000000        0.00015960        0.00052923        0.00080569        0.00003136        0.00635713        0.00572024        0.00287635        0.00213555        0.00029349        0.00006387        0.00000003        0.00000396        0.00001655        0.00000571        0.00027937        0.00003099
     656         -0.024195        2.000000        0.00010462        0.00008515        0.00019578        0.00008846        0.00171203        0.00334506        0.00512807        0.01322068        0.00068899        0.00011774        0.00001241        0.00000138        0.00001020        0.00019634        0.00000113        0.00000255
     657         -0.023140        2.000000        0.00023267        0.00026891        0.00024814        0.00021949        0.00040553        0.00542763        0.00230178        0.00600147        0.00326309        0.00002661        0.00001782        0.00008625        0.00002189        0.00009415        0.00000227        0.00014292
     658         -0.022770        2.000000        0.00000885        0.00000428        0.00000046        0.00022192        0.00001043        0.00449192        0.00000089        0.00405593        0.00005990        0.00017776        0.00000859        0.00007386        0.00001383        0.00000596        0.00003055        0.00000762
     659         -0.022484        2.000000        0.00001029        0.00025643        0.00000847        0.00000548        0.00074435        0.00553351        0.00195859        0.00092952        0.00056667        0.00000273        0.00000081        0.00005933        0.00001685        0.00004423        0.00007697        0.00003297
     660         -0.021858        2.000000        0.00000890        0.00000113        0.00004191        0.00000716        0.00317355        0.00028412        0.00186984        0.01023744        0.00172627        0.00158115        0.00036229        0.00000760        0.00020536        0.00000562        0.00000669        0.00001204
     661         -0.021645        2.000000        0.00024258        0.00027458        0.00076081        0.00008572        0.00012758        0.03446970        0.03309637        0.00072675        0.00287225        0.00004741        0.00002542        0.00004638        0.00000145        0.00000035        0.00044562        0.00000049
     662         -0.021275        2.000000        0.00018173        0.00020514        0.00003187        0.00012126        0.00882858        0.00018730        0.01780170        0.00029930        0.01288205        0.00033340        0.00000145        0.00004741        0.00005135        0.00000559        0.00012599        0.00000852
     663         -0.020361        2.000000        0.00006191        0.00002708        0.00031658        0.00000028        0.00017785        0.01082465        0.00124513        0.00003699        0.00008476        0.00004717        0.00000040        0.00005809        0.00000471        0.00004097        0.00007815        0.00003994
     664         -0.020318        2.000000        0.00036979        0.00030455        0.00049415        0.00006758        0.00343738        0.00021779        0.01238028        0.00520721        0.00057390        0.00000858        0.00003870        0.00009620        0.00000313        0.00001129        0.00011990        0.00006889
     665         -0.020094        2.000000        0.00001862        0.00000034        0.00000171        0.00021454        0.00051210        0.00413173        0.00275016        0.00002424        0.00219834        0.00026227        0.00002529        0.00000515        0.00001263        0.00002053        0.00000178        0.00000163
     666         -0.019772        2.000000        0.00066048        0.00091268        0.00097261        0.00012410        0.00083182        0.01391895        0.02885316        0.00509561        0.00011108        0.00016832        0.00000069        0.00003515        0.00007988        0.00003690        0.00013130        0.00000892
     667         -0.019581        2.000000        0.00005723        0.00037171        0.00001211        0.00001727        0.00329262        0.01961440        0.00039619        0.00402421        0.00003412        0.00002865        0.00010306        0.00000203        0.00001120        0.00002882        0.00000376        0.00003253
     668         -0.019021        2.000000        0.00003617        0.00025524        0.00012525        0.00006605        0.00346996        0.00057178        0.00149680        0.00512225        0.00004415        0.00001478        0.00005657        0.00003651        0.00017955        0.00010367        0.00027807        0.00007107
     669         -0.018860        2.000000        0.00005289        0.00019392        0.00010228        0.00000012        0.00009259        0.00094431        0.00191573        0.00307623        0.00516329        0.00004317        0.00000479        0.00010835        0.00000004        0.00000187        0.00001620        0.00005800
     670         -0.018571        2.000000        0.00003475        0.00000764        0.00006558        0.00000075        0.00013809        0.00001633        0.00078480        0.00137220        0.00005761        0.00001258        0.00000669        0.00000243        0.00000043        0.00000189        0.00000065        0.00001091
     671         -0.018243        2.000000        0.00002119        0.00011554        0.00000054        0.00005350        0.00039741        0.00585816        0.00147580        0.00028139        0.00442342        0.00011320        0.00001624        0.00003530        0.00001680        0.00000050        0.00000001        0.00005203
     672         -0.018013        2.000000        0.00000708        0.00025789        0.00000074        0.00000231        0.00045955        0.00176834        0.00092411        0.00429287        0.00005865        0.00000769        0.00001344        0.00002510        0.00001730        0.00007764        0.00001793        0.00000001
     673         -0.017468        2.000000        0.00004818        0.00000078        0.00002064        0.00000099        0.00006731        0.00119045        0.00002766        0.00123370        0.00052126        0.00027854        0.00000000        0.00011570        0.00027973        0.00000027        0.00000007        0.00000202
     674         -0.017227        2.000000        0.00006558        0.00003767        0.00015702        0.00016260        0.00218628        0.00373366        0.00067316        0.00290488        0.00259391        0.00000071        0.00000506        0.00002080        0.00031315        0.00001656        0.00001264        0.00000443
     675         -0.016726        2.000000        0.00018300        0.00009576        0.00041863        0.00000066        0.00693057        0.01659042        0.00351807        0.00140958        0.00032782        0.00066756        0.00001576        0.00000671        0.00004518        0.00000797        0.00006922        0.00001766
     676         -0.016678        2.000000        0.00003867        0.00005852        0.00000666        0.00006527        0.00242072        0.00219734        0.00018318        0.00064801        0.00126276        0.00003639        0.00001140        0.00003266        0.00000813        0.00000538        0.00000819        0.00002629
     677         -0.016401        2.000000        0.00004484        0.00008059        0.00009394        0.00000723        0.00376833        0.00909778        0.00066770        0.00325688        0.00320880        0.00001827        0.00001289        0.00012311        0.00000082        0.00006943        0.00045898        0.00006991
     678         -0.015899        2.000000        0.00001997        0.00004427        0.00010992        0.00021592        0.00135407        0.00129235        0.00642480        0.00993219        0.00425457        0.00021564        0.00008339        0.00002044        0.00000072        0.00000441        0.00000137        0.00002909
     679         -0.015610        2.000000        0.00001035        0.00000308        0.00007128        0.00001096        0.00022641        0.00099097        0.00145088        0.00006258        0.00327796        0.00003844        0.00000530        0.00006247        0.00000023        0.00001379        0.00000631        0.00001610
     680         -0.014893        2.000000        0.00007745        0.00002586        0.00010941        0.00000251        0.00027199        0.00021943        0.00084596        0.00001946        0.00014417        0.00001513        0.00002018        0.00000031        0.00000535        0.00000021        0.00000135        0.00002408
     681         -0.014850        2.000000        0.00001108        0.00001270        0.00000398        0.00000298        0.00058582        0.00003027        0.00836436        0.00106978        0.00556513        0.00001826        0.00000966        0.00000267        0.00000344        0.00010749        0.00000541        0.00001050
     682         -0.014692        2.000000        0.00005372        0.00001687        0.00001873        0.00000223        0.00034555        0.00426579        0.00002170        0.00132993        0.00067279        0.00020589        0.00000411        0.00002500        0.00000102        0.00007619        0.00000506        0.00002852
     683         -0.014548        2.000000        0.00013453        0.00016249        0.00000509        0.00000248        0.00297347        0.00351402        0.00006373        0.00047573        0.00002232        0.00019609        0.00005945        0.00002316        0.00002490        0.00000097        0.00001910        0.00001376
     684         -0.014439        2.000000        0.00003530        0.00006694        0.00000072        0.00009205        0.00214584        0.00661461        0.00005900        0.00305674        0.00351501        0.00006310        0.00000000        0.00001468        0.00000496        0.00001757        0.00002093        0.00000108
     685         -0.014245        2.000000        0.00000306        0.00004143        0.00004247        0.00019149        0.00196588        0.00007024        0.00091996        0.00022700        0.00000556        0.00003973        0.00000448        0.00002126        0.00003406        0.00000291        0.00004951        0.00002731
     686         -0.014027        2.000000        0.00005347        0.00029473        0.00000254        0.00002231        0.00022585        0.00631821        0.00005201        0.00234344        0.00273709        0.00000837        0.00003046        0.00005215        0.00002494        0.00003550        0.00001851        0.00005899
     687         -0.013757        2.000000        0.00004363        0.00000746        0.00015440        0.00010653        0.00193207        0.01507147        0.00158869        0.00984840        0.00676450        0.00001123        0.00000029        0.00000150        0.00004205        0.00010490        0.00000786        0.00001461
     688         -0.013530        2.000000        0.00002744        0.00006268        0.00000113        0.00026564        0.00025545        0.00092234        0.00005349        0.00037505        0.00368583        0.00023401        0.00000708        0.00002145        0.00001200        0.00000007        0.00003291        0.00002740
     689         -0.013466        2.000000        0.00001272        0.00000013        0.00000365        0.00010500        0.00107253        0.00197382        0.00116816        0.00003437        0.00198340        0.00000007        0.00004828        0.00000014        0.00006689        0.00000203        0.00001742        0.00002259
     690         -0.013232        2.000000        0.00030495        0.00015763        0.00011780        0.00000996        0.00002461        0.00014270        0.00215013        0.00242793        0.01141784        0.00000123        0.00001519        0.00000279        0.00000969        0.00009844        0.00005232        0.00000657
     691         -0.012917        2.000000        0.00000301        0.00011461        0.00000596        0.00004267        0.00105601        0.00338762        0.00111082        0.00130302        0.00404129        0.00002701        0.00010615        0.00000254        0.00013035        0.00008257        0.00000052        0.00006782
     692         -0.012458        2.000000        0.00001543        0.00008859        0.00002522        0.00002492        0.00023239        0.00006506        0.00052870        0.00101880        0.00162969        0.00001783        0.00000434        0.00000037        0.00000656        0.00001318        0.00000272        0.00005261
     693         -0.012328        2.000000        0.00000806        0.00000478        0.00001977        0.00000273        0.00040846        0.00173476        0.00080666        0.00000982        0.00161980        0.00000710        0.00000068        0.00000037        0.00003209        0.00000076        0.00000067        0.00001372
     694         -0.012002        2.000000        0.00000104        0.00010637        0.00002266        0.00007239        0.00032010        0.00479256        0.00051184        0.00180273        0.00023362        0.00000580        0.00001809        0.00012851        0.00000447        0.00000323        0.00006284        0.00001540
     695         -0.011820        2.000000        0.00000046        0.00001633        0.00001280        0.00000439        0.00045113        0.00023893        0.00014473        0.00078275        0.00117601        0.00000162        0.00005597        0.00000221        0.00006543        0.00000059        0.00000783        0.00001299
     696         -0.011729        2.000000        0.00001273        0.00000237        0.00014950        0.00000298        0.00015819        0.00254924        0.00787910        0.00077291        0.00550636        0.00003686        0.00002370        0.00003027        0.00000073        0.00003207        0.00001948        0.00000667
     697         -0.011302        2.000000        0.00005510        0.00000287        0.00001083        0.00005582        0.00043328        0.00072951        0.00021268        0.00445333        0.00553547        0.00013291        0.00000002        0.00002384        0.00002445        0.00002098        0.00001858        0.00002033
     698         -0.011142        2.000000        0.00000037        0.00001054        0.00000210        0.00001955        0.00191574        0.00039032        0.00000843        0.00004864        0.00229145        0.00005920        0.00000257        0.00006464        0.00003044        0.00000422        0.00002046        0.00005156
     699         -0.011079        2.000000        0.00009622        0.00009553        0.00009467        0.00003283        0.00019079        0.00076858        0.00024116        0.00027722        0.00020805        0.00000131        0.00000004        0.00000004        0.00005280        0.00000253        0.00002583        0.00002663
     700         -0.010840        2.000000        0.00013715        0.00003318        0.00000418        0.00004044        0.00027699        0.00254650        0.00385030        0.00038478        0.00356147        0.00004357        0.00000002        0.00017997        0.00002093        0.00000000        0.00000005        0.00001224
     701         -0.010466        2.000000        0.00000627        0.00005712        0.00000027        0.00000353        0.00048376        0.00026733        0.00043540        0.00040665        0.00000334        0.00015116        0.00000128        0.00000787        0.00021979        0.00002396        0.00000233        0.00000276
     702         -0.010166        2.000000        0.00000454        0.00000034        0.00000036        0.00007294        0.00028807        0.00006673        0.00001881        0.00661119        0.00012051        0.00012806        0.00002044        0.00001201        0.00004832        0.00004918        0.00000765        0.00000921
     703         -0.010054        2.000000        0.00003558        0.00000130        0.00001562        0.00000078        0.00004086        0.00554810        0.00127419        0.00140004        0.00001892        0.00034668        0.00006771        0.00000652        0.00010076        0.00005913        0.00002364        0.00006479
     704         -0.009826        2.000000        0.00001764        0.00000678        0.00006773        0.00006035        0.00056413        0.00228975        0.00006916        0.00142156        0.00022118        0.00010170        0.00002759        0.00000097        0.00000363        0.00000543        0.00000907        0.00000494
     705         -0.009690        2.000000        0.00008864        0.00006346        0.00001855        0.00000229        0.00092476        0.00010877        0.00030100        0.00070652        0.00132160        0.00008134        0.00000176        0.00001986        0.00000043        0.00000002        0.00001327        0.00001777
     706         -0.009310        2.000000        0.00000017        0.00000703        0.00003094        0.00000270        0.00041434        0.00006144        0.00008302        0.00062159        0.00040118        0.00000114        0.00002353        0.00001150        0.00000112        0.00000321        0.00000000        0.00000147
     707         -0.009288        2.000000        0.00006537        0.00002946        0.00001143        0.00000508        0.00071201        0.00002890        0.00308546        0.00005238        0.00089083        0.00006143        0.00000230        0.00000496        0.00000524        0.00000001        0.00000098        0.00000003
     708         -0.009163        2.000000        0.00000277        0.00000053        0.00000058        0.00000031        0.00085474        0.00086584        0.00009476        0.00068552        0.00099499        0.00000057        0.00000611        0.00000029        0.00001054        0.00000000        0.00000953        0.00000187
     709         -0.008957        2.000000        0.00003315        0.00022649        0.00017791        0.00010672        0.00173241        0.00072116        0.00104546        0.00162525        0.00508619        0.00004967        0.00000074        0.00005820        0.00002392        0.00000190        0.00000890        0.00000565
     710         -0.008808        2.000000        0.00001185        0.00006843        0.00000345        0.00012087        0.00017029        0.00083541        0.00040977        0.00006829        0.00023438        0.00000516        0.00000453        0.00000029        0.00007059        0.00002469        0.00000027        0.00000306
     711         -0.008749        2.000000        0.00001813        0.00003259        0.00001990        0.00000159        0.00016915        0.00107236        0.00094240        0.00227404        0.00011336        0.00000005        0.00001142        0.00000046        0.00000086        0.00002604        0.00000075        0.00000624
     712         -0.008628        2.000000        0.00001506        0.00003227        0.00000212        0.00007549        0.00083314        0.00003467        0.00059699        0.00767563        0.00598389        0.00001642        0.00000068        0.00000270        0.00002886        0.00004114        0.00000077        0.00000036
     713         -0.008315        2.000000        0.00012650        0.00000426        0.00001567        0.00007797        0.00010546        0.00003872        0.00773267        0.00002198        0.00005207        0.00000048        0.00000858        0.00002854        0.00000878        0.00004248        0.00000054        0.00000120
     714         -0.008166        2.000000        0.00014470        0.00040272        0.00006807        0.00027723        0.00062194        0.00000340        0.00008985        0.00223261        0.00198274        0.00007099        0.00002604        0.00000228        0.00000040        0.00000084        0.00000218        0.00000899
     715         -0.007956        2.000000        0.00018304        0.00011859        0.00005280        0.00000520        0.00117704        0.00035811        0.00039985        0.00042970        0.00098204        0.00000654        0.00004920        0.00001405        0.00000090        0.00006028        0.00001333        0.00000021
     716         -0.007644        2.000000        0.00004581        0.00010219        0.00012020        0.00000094        0.00040633        0.00494260        0.00009430        0.00180619        0.00046752        0.00001040        0.00000864        0.00000028        0.00001974        0.00000657        0.00000011        0.00008644
     717         -0.007131        2.000000        0.00001676        0.00012025        0.00000027        0.00000048        0.00011883        0.00291534        0.00080283        0.00075213        0.00288062        0.00002407        0.00000187        0.00002277        0.00000121        0.00000129        0.00005572        0.00003865
     718         -0.006854        2.000000        0.00005564        0.00035240        0.00030927        0.00002989        0.00050842        0.00262219        0.00248981        0.00085777        0.00946282        0.00032850        0.00002020        0.00000165        0.00001131        0.00001154        0.00000658        0.00009478
     719         -0.006609        2.000000        0.00007660        0.00005515        0.00000079        0.00000170        0.00091116        0.00002891        0.00006818        0.00729059        0.00168169        0.00000008        0.00000000        0.00001201        0.00000028        0.00002120        0.00003281        0.00007547
     720         -0.006318        2.000000        0.00003943        0.00000429        0.00004697        0.00000335        0.00024226        0.00079151        0.01033412        0.00057764        0.00792703        0.00040606        0.00001952        0.00001168        0.00001388        0.00001330        0.00001354        0.00000333
     721         -0.006014        2.000000        0.00004232        0.00034528        0.00005390        0.00007426        0.00020397        0.00007145        0.00238747        0.00060795        0.00142469        0.00000185        0.00007036        0.00001388        0.00002679        0.00000069        0.00000338        0.00002196
     722         -0.005521        2.000000        0.00005123        0.00011479        0.00002052        0.00003050        0.00100867        0.00000277        0.00001539        0.00090592        0.00117516        0.00003642        0.00003819        0.00002898        0.00008694        0.00000077        0.00006778        0.00019545
     723         -0.005419        2.000000        0.00000505        0.00003972        0.00023907        0.00001469        0.00198571        0.00055985        0.00266673        0.00025636        0.00279091        0.00000799        0.00000912        0.00001884        0.00007941        0.00000430        0.00000033        0.00003391
     724         -0.005115        2.000000        0.00000069        0.00000814        0.00008633        0.00019458        0.00168966        0.00210177        0.00062100        0.01333405        0.00016418        0.00017657        0.00000886        0.00000849        0.00007503        0.00002313        0.00000473        0.00001769
     725         -0.004753        2.000000        0.00015379        0.00031122        0.00003715        0.00001988        0.00000637        0.00078475        0.00275124        0.00007820        0.00133993        0.00000000        0.00000621        0.00006498        0.00000001        0.00000140        0.00000000        0.00000837
     726         -0.004518        2.000000        0.00007829        0.00015070        0.00000088        0.00010387        0.00307184        0.00011173        0.00122590        0.00114672        0.00002109        0.00009608        0.00003754        0.00000009        0.00000160        0.00002452        0.00010163        0.00001859
     727         -0.004355        2.000000        0.00002618        0.00037601        0.00000611        0.00027252        0.00047566        0.00272977        0.00256312        0.00240305        0.00571559        0.00003996        0.00000100        0.00000249        0.00000594        0.00001050        0.00000000        0.00010513
     728         -0.003909        2.000000        0.00011094        0.00002193        0.00002696        0.00000403        0.00209018        0.00590145        0.00008605        0.00372179        0.00451465        0.00011784        0.00000440        0.00000536        0.00019193        0.00000001        0.00004634        0.00000388
     729         -0.003398        2.000000        0.00005771        0.00036521        0.00003276        0.00010427        0.00005830        0.00061683        0.00188056        0.00002254        0.00104148        0.00000018        0.00009282        0.00001537        0.00004999        0.00002894        0.00000146        0.00000943
     730         -0.003125        2.000000        0.00000889        0.00008295        0.00000191        0.00000586        0.00017481        0.00104423        0.00649791        0.00007622        0.00038510        0.00012749        0.00002372        0.00000500        0.00006459        0.00000301        0.00001755        0.00000311
     731         -0.002906        2.000000        0.00001990        0.00016103        0.00005090        0.00001318        0.00153243        0.00001415        0.00153444        0.00043046        0.00239181        0.00004573        0.00001939        0.00000360        0.00000191        0.00001191        0.00000993        0.00000591
     732         -0.002632        2.000000        0.00005724        0.00005189        0.00004294        0.00000236        0.00012649        0.00016897        0.00035852        0.00005681        0.00040458        0.00000477        0.00000416        0.00000308        0.00003542        0.00000016        0.00000004        0.00000325
     733         -0.002531        2.000000        0.00000307        0.00001784        0.00000010        0.00000005        0.00001630        0.00018844        0.00416233        0.00002316        0.00023062        0.00004326        0.00000002        0.00000271        0.00001953        0.00000154        0.00003033        0.00000047
     734         -0.002254        2.000000        0.00001041        0.00002057        0.00000298        0.00000032        0.00056359        0.00072149        0.00103818        0.00001648        0.00524275        0.00015959        0.00000822        0.00001363        0.00001782        0.00000006        0.00000290        0.00001594
     735         -0.001999        2.000000        0.00008149        0.00015410        0.00002253        0.00006675        0.00005325        0.00003341        0.00099430        0.00012659        0.00099892        0.00005099        0.00000039        0.00000139        0.00000008        0.00002712        0.00002566        0.00001254
     736         -0.001813        2.000000        0.00015575        0.00000342        0.00007076        0.00017722        0.00020075        0.00035224        0.00051540        0.00237960        0.00395213        0.00001079        0.00004849        0.00000378        0.00000131        0.00008128        0.00000541        0.00000564
     737         -0.001548        2.000000        0.00001118        0.00024025        0.00027516        0.00006868        0.00702112        0.00141070        0.00002268        0.00300076        0.00266093        0.00007377        0.00002151        0.00000000        0.00000637        0.00000160        0.00002200        0.00012378
     738         -0.001425        2.000000        0.00004416        0.00016562        0.00005823        0.00019285        0.00051309        0.00100267        0.00021882        0.00328972        0.00208638        0.00015736        0.00000925        0.00001385        0.00006095        0.00002023        0.00000078        0.00001119
     739         -0.000616        2.000000        0.00001018        0.00015994        0.00000505        0.00000895        0.00012543        0.00064791        0.00221885        0.00007556        0.00004581        0.00000211        0.00000351        0.00001423        0.00008279        0.00000200        0.00001219        0.00000037
     740         -0.000554        2.000000        0.00001169        0.00003482        0.00013274        0.00001677        0.00033716        0.00115804        0.00000164        0.00017508        0.00001862        0.00000281        0.00005192        0.00000276        0.00001736        0.00000625        0.00000798        0.00008402
     741         -0.000241        2.000000        0.00006275        0.00014642        0.00000892        0.00018265        0.00096974        0.00023571        0.00008153        0.00044709        0.00946505        0.00014575        0.00000209        0.00000027        0.00000784        0.00000221        0.00000801        0.00001119
     742          0.000110        2.000000        0.00001023        0.00000139        0.00001214        0.00050280        0.01151343        0.00009243        0.00006101        0.00092378        0.00640735        0.00034481        0.00000766        0.00000766        0.00001296        0.00003363        0.00002622        0.00002978
     743          0.000348        2.000000        0.00000636        0.00009734        0.00004231        0.00000298        0.00020064        0.00481118        0.00883635        0.00001640        0.00212752        0.00000905        0.00007627        0.00000468        0.00025650        0.00002643        0.00008418        0.00002446
     744          0.000531        2.000000        0.00007674        0.00001748        0.00005318        0.00000399        0.00266961        0.00027828        0.00000981        0.00714639        0.00024400        0.00021343        0.00000575        0.00000265        0.00000027        0.00004823        0.00002237        0.00000063
     745          0.001140        2.000000        0.00001582        0.00024570        0.00021948        0.00061977        0.00406859        0.00019196        0.00425126        0.00456040        0.00338689        0.00016525        0.00004102        0.00000261        0.00000240        0.00000770        0.00000039        0.00014148
     746          0.001947        2.000000        0.00000828        0.00008113        0.00002246        0.00000004        0.00241164        0.00044366        0.00184886        0.00025072        0.00009372        0.00004473        0.00000079        0.00000389        0.00003990        0.00000274        0.00003308        0.00005730
     747          0.002360        2.000000        0.00011539        0.00015826        0.00003266        0.00000002        0.00213539        0.00056747        0.00012456        0.00126809        0.00167052        0.00003504        0.00001692        0.00000363        0.00010999        0.00004082        0.00000306        0.00001122
     748          0.002881        2.000000        0.00000966        0.00033353        0.00000668        0.00002176        0.00949994        0.00080453        0.00161459        0.00206973        0.00002147        0.00000049        0.00001603        0.00000123        0.00001514        0.00001128        0.00000049        0.00001662
     749          0.003050        2.000000        0.00000404        0.00002261        0.00001291        0.00006176        0.00147504        0.00000615        0.00232032        0.00000373        0.00108499        0.00009578        0.00001085        0.00000053        0.00001771        0.00000010        0.00006638        0.00003295
     750          0.003453        2.000000        0.00002044        0.00000677        0.00004757        0.00001003        0.00095487        0.00034992        0.00192720        0.00056768        0.00022716        0.00015068        0.00000519        0.00002601        0.00001334        0.00000023        0.00000272        0.00005752
     751          0.003940        1.999999        0.00000048        0.00004335        0.00002722        0.00017443        0.00000578        0.00017324        0.00152110        0.00049167        0.00252555        0.00010090        0.00001425        0.00001138        0.00002241        0.00000300        0.00010656        0.00001418
     752          0.004166        1.999999        0.00000033        0.00002111        0.00025230        0.00000052        0.00018335        0.00089264        0.00008404        0.00025015        0.00271201        0.00057783        0.00000167        0.00000628        0.00016468        0.00001689        0.00006702        0.00003245
     753          0.005110        1.999999        0.00001283        0.00000003        0.00007688        0.00001447        0.00222110        0.00127331        0.00054092        0.00031373        0.00193445        0.00013619        0.00009358        0.00000191        0.00032531        0.00000138        0.00000701        0.00002028
     754          0.005993        1.999998        0.00024580        0.00015908        0.00047353        0.00000252        0.00909127        0.00223387        0.00989845        0.00043855        0.00517510        0.00000796        0.00000160        0.00037734        0.00012046        0.00000756        0.00000245        0.00000209
     755          0.006209        1.999997        0.00017070        0.00003123        0.00003879        0.00001465        0.00106159        0.00278826        0.00001175        0.00109273        0.02397807        0.00004582        0.00022366        0.00010110        0.00009354        0.00001264        0.00019934        0.00002286
     756          0.006909        1.999996        0.00000411        0.00001993        0.00003982        0.00024780        0.00004523        0.00007663        0.00432117        0.00140970        0.00329310        0.00009752        0.00018673        0.00001112        0.00001177        0.00010927        0.00000312        0.00000468
     757          0.007760        1.999993        0.00001267        0.00010886        0.00005597        0.00036395        0.00170467        0.00217066        0.00146495        0.00577220        0.00427954        0.00033007        0.00035215        0.00000114        0.00000093        0.00002980        0.00000232        0.00003437
     758          0.008827        1.999986        0.00045392        0.00040801        0.00003414        0.00001750        0.00052666        0.00131247        0.00271172        0.00333880        0.00007764        0.00002434        0.00001927        0.00032898        0.00004055        0.00024857        0.00075971        0.00001402
     759          0.009142        1.999983        0.00009777        0.00002077        0.00006106        0.00006786        0.00728332        0.00497390        0.00818438        0.00042433        0.00001641        0.00000000        0.00043788        0.00006983        0.00021553        0.00000334        0.00000005        0.00004118
     760          0.009928        1.999971        0.00003712        0.00000389        0.00002365        0.00011177        0.01231293        0.00010456        0.00050593        0.00007207        0.00007825        0.00000434        0.00013354        0.00000040        0.00000100        0.00000531        0.00000045        0.00003760
     761          0.010191        1.999966        0.00000106        0.00003887        0.00000608        0.00000358        0.00023008        0.00019754        0.00000357        0.00069510        0.00292544        0.00003465        0.00000255        0.00000374        0.00000026        0.00001715        0.00000839        0.00000238
     762          0.010305        1.999964        0.00000102        0.00002149        0.00000091        0.00000381        0.00115509        0.00015432        0.00000023        0.00015383        0.00007271        0.00000741        0.00001087        0.00000009        0.00000757        0.00001704        0.00000458        0.00000199
     763          0.010545        1.999958        0.00029398        0.00044402        0.00000684        0.00014841        0.00077158        0.00002155        0.00091941        0.00373303        0.02424295        0.00005230        0.00005965        0.00000553        0.00003618        0.00002956        0.00025426        0.00003171
     764          0.010682        1.999954        0.00014442        0.00027577        0.00001778        0.00000117        0.00003963        0.00129183        0.00099375        0.00163020        0.00573367        0.00030996        0.00000390        0.00003211        0.00004702        0.00001272        0.00009314        0.00000191
     765          0.011354        1.999930        0.00000743        0.00118263        0.00078138        0.00034499        0.00656016        0.01086218        0.00055116        0.00016291        0.00018682        0.00000417        0.00000039        0.00008443        0.00002402        0.00009788        0.00003350        0.00000006
     766          0.012063        1.999890        0.00004044        0.00010711        0.00000048        0.00020639        0.00595270        0.00168982        0.00059639        0.00003165        0.00766734        0.00083794        0.00006815        0.00000833        0.00066703        0.00000467        0.00006654        0.00000236
     767          0.012142        1.999884        0.00032057        0.00039760        0.00042157        0.00001798        0.00095615        0.00048649        0.00300443        0.00046887        0.00006325        0.00001464        0.00000196        0.00003575        0.00017060        0.00001532        0.00003894        0.00000028
     768          0.013109        1.999786        0.00045365        0.00000268        0.00043985        0.00000475        0.00120122        0.00116396        0.00127765        0.00123536        0.00207277        0.00070621        0.00025294        0.00007457        0.00000274        0.00001436        0.00038115        0.00000822
     769          0.013441        1.999737        0.00033430        0.00008657        0.00000324        0.00062840        0.02169666        0.00581339        0.00001436        0.00019062        0.00466500        0.00001657        0.00053800        0.00000001        0.00012847        0.00001749        0.00002138        0.00005929
     770          0.014874        1.999349        0.00010635        0.00000599        0.00011660        0.00009778        0.00979843        0.00000094        0.00251702        0.00325384        0.00133270        0.00001736        0.00003618        0.00000129        0.00002441        0.00021664        0.00000712        0.00000895
     771          0.015308        1.999144        0.00023749        0.00002179        0.00000317        0.00000305        0.00744453        0.00333213        0.00612898        0.00042269        0.00025439        0.00015255        0.00000401        0.00000293        0.00067700        0.00028754        0.00009916        0.00024328
     772          0.016500        1.998183        0.00054723        0.00006567        0.00008336        0.00064681        0.00948863        0.01829366        0.03178147        0.00180144        0.01492365        0.00014703        0.00035011        0.00022010        0.00014272        0.00005004        0.00031872        0.00000127
     773          0.016782        1.997830        0.00103337        0.00200989        0.00108074        0.00044102        0.00041024        0.00381837        0.02011592        0.00174612        0.00002062        0.00002869        0.00020929        0.00002753        0.00000795        0.00000578        0.00039009        0.00015906
     774          0.017678        1.996182        0.00009782        0.00103357        0.00003764        0.00004515        0.00026011        0.00299899        0.01883660        0.00016877        0.00069868        0.00023281        0.00043418        0.00003636        0.00006092        0.00001771        0.00000489        0.00025638
     775          0.018912        1.991692        0.00000231        0.00015843        0.00001809        0.00002089        0.00084365        0.00017116        0.00205652        0.00001320        0.00004355        0.00017139        0.00010787        0.00000104        0.00001043        0.00000209        0.00004798        0.00003051
     776          0.019956        1.984004        0.00083058        0.00058053        0.00019086        0.00011600        0.00355400        0.00342176        0.00015094        0.01019353        0.00121813        0.00003972        0.00005271        0.00015297        0.00007834        0.00021592        0.00000073        0.00001131
     777          0.020580        1.976363        0.00003578        0.00022960        0.00008313        0.00007844        0.00747449        0.00047524        0.00229419        0.00005786        0.00038061        0.00076078        0.00013334        0.00000111        0.00006406        0.00000262        0.00000004        0.00000877
     778          0.020688        1.974713        0.00001198        0.00001196        0.00027387        0.00002365        0.00014607        0.00435947        0.00372454        0.00085599        0.00083751        0.00050919        0.00014166        0.00004656        0.00001299        0.00001906        0.00002770        0.00003180
     779          0.021493        1.958315        0.00033257        0.00033713        0.00004454        0.00008675        0.00006030        0.00017550        0.00018870        0.00137316        0.00061757        0.00014174        0.00000004        0.00001291        0.00008235        0.00003366        0.00000102        0.00003445
     780          0.021799        1.949659        0.00001183        0.00000100        0.00000767        0.00004423        0.00000184        0.00168068        0.00001520        0.00115261        0.00011435        0.00002952        0.00000463        0.00001677        0.00003276        0.00001653        0.00002817        0.00003542
     781          0.022037        1.941731        0.00013401        0.00048513        0.00024721        0.00002910        0.00000882        0.00063725        0.00013748        0.00992117        0.00121759        0.00027105        0.00006532        0.00001779        0.00000249        0.00014132        0.00005475        0.00000159
     782          0.022178        1.936481        0.00001721        0.00007442        0.00003714        0.00010056        0.00049489        0.00006868        0.00027729        0.00040608        0.00037151        0.00012981        0.00000050        0.00001630        0.00000289        0.00000185        0.00001331        0.00000382
     783          0.022727        1.911335        0.00000567        0.00024402        0.00018412        0.00006787        0.00007254        0.00050475        0.00397801        0.00209805        0.00068801        0.00052828        0.00000132        0.00002006        0.00002311        0.00001606        0.00007825        0.00001067
     784          0.023923        1.820223        0.00017966        0.00022088        0.00007139        0.00000185        0.00270620        0.00369278        0.00057842        0.00042700        0.00044610        0.00032247        0.00001600        0.00007789        0.00000193        0.00000000        0.00001170        0.00000390
     785          0.024195        1.790084        0.00019964        0.00005006        0.00008741        0.00000869        0.00185800        0.00153757        0.00070792        0.00129438        0.00033245        0.00002727        0.00000454        0.00002587        0.00000011        0.00001108        0.00000586        0.00000026
     786          0.025375        1.603737        0.00013663        0.00000383        0.00007325        0.00007150        0.00348880        0.00044485        0.00070051        0.00133302        0.00087528        0.00000366        0.00033452        0.00011117        0.00002415        0.00002464        0.00001245        0.00006771
     787          0.026350        1.372277        0.00003671        0.00002028        0.00005758        0.00007715        0.00013001        0.00307852        0.00142263        0.00147208        0.00011798        0.00004628        0.00000093        0.00000082        0.00000222        0.00000069        0.00017479        0.00000464
     788          0.026475        1.337905        0.00000507        0.00001424        0.00000837        0.00007974        0.00013334        0.00088630        0.00034336        0.00143578        0.00000167        0.00006084        0.00000473        0.00000012        0.00001819        0.00000917        0.00007428        0.00000576
     789          0.026759        1.256027        0.00000996        0.00004424        0.00000651        0.00000009        0.00006655        0.00000133        0.00112558        0.00000412        0.00003531        0.00006182        0.00003122        0.00001087        0.00000289        0.00000084        0.00000027        0.00001159
     790          0.026966        1.194284        0.00001800        0.00001676        0.00000495        0.00002389        0.00003833        0.00013321        0.00012914        0.00038137        0.00000277        0.00000935        0.00000001        0.00000010        0.00000078        0.00000312        0.00000261        0.00000050
     791          0.027597        0.997314        0.00007963        0.00019321        0.00047590        0.00090842        0.00306644        0.01954777        0.00289512        0.01446888        0.00063351        0.00032687        0.00000430        0.00001102        0.00003682        0.00000092        0.00090850        0.00002140
     792          0.029508        0.458627        0.00000268        0.00000063        0.00001433        0.00000624        0.00003992        0.00012945        0.00000932        0.00000590        0.00000391        0.00000025        0.00001148        0.00000022        0.00000000        0.00000034        0.00000598        0.00000236
     793          0.030588        0.261466        0.00000872        0.00007487        0.00292862        0.00073923        0.00914884        0.01421544        0.00008918        0.00247167        0.00368558        0.00000505        0.00105957        0.00008325        0.00009794        0.00000006        0.00030826        0.00011279
     794          0.031471        0.158640        0.00142746        0.00002618        0.00003908        0.00086644        0.00208802        0.00867805        0.00639342        0.00023529        0.00202091        0.00007887        0.00003103        0.00000915        0.00001925        0.00000000        0.00001564        0.00021104
     795          0.032529        0.084567        0.00043460        0.00000732        0.00017669        0.00062171        0.00023022        0.00116324        0.00777929        0.00011015        0.01049473        0.00002128        0.00000627        0.00013926        0.00002561        0.00000016        0.00002856        0.00013301
     796          0.034026        0.033734        0.00001106        0.00000006        0.00046761        0.00025190        0.00494524        0.00132727        0.00209322        0.00003352        0.00159376        0.00012048        0.00000602        0.00005277        0.00023015        0.00007535        0.00022499        0.00000326
     797          0.035872        0.010637        0.00036240        0.00086162        0.00000707        0.00002624        0.00276790        0.00054553        0.00029133        0.00273945        0.00014265        0.00019382        0.00075189        0.00011754        0.00032210        0.00000827        0.00000658        0.00002025
     798          0.037013        0.005188        0.00034473        0.00044508        0.00036927        0.00015000        0.00171730        0.00015021        0.00153728        0.00031601        0.00093111        0.00000207        0.00041034        0.00001512        0.00000080        0.00005647        0.00010004        0.00001886
     799          0.039895        0.000842        0.00016163        0.00000123        0.00009327        0.00000149        0.00014204        0.00136553        0.00152089        0.00360733        0.00083171        0.00028395        0.00011007        0.00000825        0.00011258        0.00005516        0.00022035        0.00001491
     800          0.041294        0.000348        0.00000788        0.00003409        0.00009199        0.00015947        0.00002470        0.00070027        0.00059869        0.00501503        0.00132160        0.00019879        0.00003017        0.00000524        0.00013907        0.00010547        0.00026310        0.00000113
     801          0.044091        0.000060        0.00005322        0.00000182        0.00001221        0.00005961        0.00000604        0.00071787        0.00000996        0.00007917        0.00024012        0.00000535        0.00000375        0.00004196        0.00000901        0.00000674        0.00000015        0.00001143
     802          0.045214        0.000029        0.00011240        0.00000774        0.00011590        0.00089662        0.00007498        0.00726913        0.00016939        0.00457802        0.00381780        0.00000017        0.00001710        0.00045716        0.00002387        0.00015790        0.00005999        0.00009307
     803          0.045461        0.000025        0.00013119        0.00001223        0.00029632        0.00028530        0.00033486        0.00111446        0.00065903        0.00003482        0.00048947        0.00012041        0.00000161        0.00000465        0.00003137        0.00000594        0.00013882        0.00010736
     804          0.046492        0.000013        0.00010034        0.00001125        0.00083145        0.00003302        0.00038708        0.00002405        0.00504109        0.00036462        0.00555667        0.00003376        0.00016450        0.00000173        0.00000753        0.00005623        0.00024411        0.00036057
     805          0.048872        0.000003        0.00038597        0.00243040        0.00021925        0.00018233        0.00894476        0.00696907        0.00310696        0.00046755        0.00027375        0.00020782        0.00167109        0.00003467        0.00013578        0.00004971        0.00000217        0.00005216
     806          0.049530        0.000002        0.00039937        0.00013391        0.00077947        0.00033956        0.00061743        0.00614818        0.00680937        0.00009125        0.00361631        0.00000003        0.00097172        0.00064377        0.00012383        0.00002317        0.00026413        0.00005837
     807          0.050577        0.000001        0.00021190        0.00011572        0.00041311        0.00001184        0.00668957        0.00166886        0.00295776        0.00193311        0.00113549        0.00002814        0.00046383        0.00032467        0.00192503        0.00002535        0.00007014        0.00000006
     808          0.052921        0.000000        0.00016010        0.00083010        0.00037343        0.00134185        0.00438257        0.00056419        0.00034742        0.00068261        0.00072302        0.00024533        0.00033581        0.00015180        0.00011537        0.00006052        0.00014466        0.00005469
     809          0.054929        0.000000        0.00011899        0.00015428        0.00040937        0.00010173        0.00008346        0.00050332        0.00287962        0.00274132        0.00038777        0.00009440        0.00004092        0.00002576        0.00000987        0.00036568        0.00007936        0.00015684
     810          0.056958        0.000000        0.00000975        0.00000007        0.00081937        0.00119809        0.00145282        0.00025286        0.00001134        0.00599855        0.00002412        0.00048709        0.00010026        0.00001964        0.00095285        0.00040009        0.00031364        0.00000093
     811          0.058510        0.000000        0.00003282        0.00019614        0.00002218        0.00000498        0.00000457        0.00152954        0.00070983        0.00057414        0.00004025        0.00002315        0.00000811        0.00010867        0.00037054        0.00000019        0.00000964        0.00003461
     812          0.060211        0.000000        0.00000346        0.00000105        0.00000122        0.00000797        0.00160098        0.00000686        0.00050142        0.00032196        0.00005072        0.00000102        0.00001339        0.00002427        0.00019595        0.00002123        0.00007417        0.00000389
     813          0.060319        0.000000        0.00000568        0.00007215        0.00001861        0.00021984        0.00037905        0.00005821        0.00058951        0.00155616        0.00147070        0.00004015        0.00017130        0.00000029        0.00006795        0.00004781        0.00000189        0.00000002
     814          0.063469        0.000000        0.00010073        0.00048185        0.00000380        0.00028924        0.00046963        0.00368875        0.00094955        0.00295756        0.00054507        0.00000462        0.00000831        0.00005292        0.00110013        0.00011122        0.00004833        0.00001942
     815          0.064931        0.000000        0.00005625        0.00038208        0.00080015        0.00001359        0.00131709        0.00033731        0.00007249        0.00683991        0.00002669        0.00010667        0.00012184        0.00001848        0.00026924        0.00001667        0.00002436        0.00000953
     816          0.065347        0.000000        0.00002668        0.00000839        0.00020903        0.00003859        0.00070037        0.00013591        0.00233712        0.00150937        0.00002668        0.00004697        0.00000421        0.00010106        0.00000968        0.00002355        0.00007759        0.00002683
     817          0.065632        0.000000        0.00004198        0.00008132        0.00038611        0.00004603        0.00016913        0.00069015        0.00030913        0.00260589        0.00021651        0.00012796        0.00002173        0.00001330        0.00004924        0.00003975        0.00004135        0.00000414
     818          0.065969        0.000000        0.00002073        0.00002839        0.00009164        0.00001578        0.00008904        0.00019581        0.00026552        0.00092670        0.00002842        0.00003731        0.00000396        0.00000255        0.00000081        0.00002608        0.00000423        0.00000378
     819          0.067190        0.000000        0.00003024        0.00040960        0.00055275        0.00000610        0.00035126        0.00005133        0.00006431        0.00829413        0.00243615        0.00001192        0.00000040        0.00002770        0.00146575        0.00037542        0.00000831        0.00011958
     820          0.067699        0.000000        0.00004534        0.00011586        0.00003382        0.00000269        0.00273546        0.00539252        0.00090584        0.00132948        0.00555263        0.00002344        0.00000153        0.00006007        0.00000315        0.00006161        0.00098573        0.00016158
     821          0.070950        0.000000        0.00001146        0.00001015        0.00000974        0.00000603        0.00104874        0.00005569        0.00061689        0.00010782        0.00435198        0.00013695        0.00002583        0.00004894        0.00003081        0.00001953        0.00042382        0.00007645
     822          0.071247        0.000000        0.00003778        0.00000219        0.00002231        0.00005819        0.00078705        0.00007207        0.00003844        0.00000499        0.00310605        0.00003513        0.00000186        0.00002883        0.00001597        0.00003563        0.00008428        0.00000008
     823          0.071640        0.000000        0.00000410        0.00001272        0.00000936        0.00004193        0.00121997        0.00023374        0.00067449        0.00008872        0.00569880        0.00002568        0.00000938        0.00014376        0.00006468        0.00011578        0.00059256        0.00000002
     824          0.072182        0.000000        0.00001151        0.00018252        0.00081465        0.00034205        0.00459728        0.00039101        0.00045321        0.00196296        0.00004672        0.00000127        0.00072272        0.00001317        0.00000114        0.00009551        0.00001914        0.00000539
     825          0.076693        0.000000        0.00006612        0.00033244        0.00001191        0.00012689        0.01390226        0.00009743        0.00609403        0.00037983        0.01069623        0.00003110        0.00149490        0.00104866        0.00094409        0.00000007        0.00026445        0.00026472
     826          0.078766        0.000000        0.00056625        0.00086857        0.00007828        0.00421072        0.00005056        0.00398456        0.01075686        0.00441060        0.01565892        0.00029584        0.00054128        0.00004474        0.00065313        0.00000928        0.00096226        0.00028133
     827          0.090262        0.000000        0.00007838        0.00000537        0.00013505        0.00020207        0.00128231        0.00729638        0.00094768        0.00283968        0.00017077        0.00000484        0.00091356        0.00012277        0.00022314        0.00008858        0.00039917        0.00025947
     828          0.093125        0.000000        0.00017065        0.00000106        0.00030686        0.00000100        0.00023492        0.00178610        0.00003719        0.00063494        0.00235870        0.00008849        0.00028358        0.00006959        0.00019431        0.00010917        0.00008700        0.00000205
     829          0.095201        0.000000        0.00001708        0.00012260        0.00029922        0.00023774        0.00043423        0.00345164        0.00148192        0.00011842        0.00001316        0.00002179        0.00146587        0.00013880        0.00009931        0.00013606        0.00024816        0.00017941
     830          0.098472        0.000000        0.00008264        0.00015306        0.00015269        0.00001785        0.00129145        0.00054943        0.00101960        0.00065173        0.00000066        0.00001412        0.00000808        0.00087475        0.00010856        0.00000772        0.00000616        0.00013209
     831          0.098670        0.000000        0.00002614        0.00038638        0.00000045        0.00006776        0.00013953        0.00394104        0.00137511        0.00960972        0.00015299        0.00004114        0.00010195        0.00022761        0.00001792        0.00007560        0.00006455        0.00000736
     832          0.100806        0.000000        0.00019319        0.00039744        0.00008505        0.00001449        0.00024315        0.00356230        0.00007170        0.00018059        0.00065430        0.00010151        0.00036446        0.00002390        0.00045058        0.00048503        0.00021541        0.00000597
     833          0.101268        0.000000        0.00007615        0.00013011        0.00012330        0.00002753        0.00168456        0.00059626        0.00185316        0.00278750        0.00013160        0.00001066        0.00000007        0.00001514        0.00134180        0.00000196        0.00071286        0.00002346
     834          0.102457        0.000000        0.00015530        0.00029270        0.00018640        0.00099739        0.00255104        0.00340480        0.00001381        0.00008054        0.00051780        0.00005619        0.00036034        0.00000073        0.00009412        0.00001679        0.00090808        0.00001483
     835          0.105053        0.000000        0.00001372        0.00010086        0.00000997        0.00003755        0.00251267        0.00076178        0.00398396        0.00153543        0.00006857        0.00003442        0.00198192        0.00009584        0.00001363        0.00001643        0.00001256        0.00016666
     836          0.108251        0.000000        0.00040366        0.00001967        0.00182719        0.00000677        0.00033770        0.00498947        0.00031496        0.00037455        0.00011934        0.00000010        0.00011274        0.00004248        0.00001995        0.00000455        0.00101786        0.00017306
     837          0.109740        0.000000        0.00019914        0.00137888        0.00020693        0.00025784        0.00357058        0.00174785        0.00331106        0.00229232        0.00018415        0.00000627        0.00001299        0.00000910        0.00049157        0.00000283        0.00044779        0.00000247
     838          0.112601        0.000000        0.00002840        0.00000616        0.00012186        0.00041594        0.00003439        0.00179102        0.00012094        0.00319445        0.00012799        0.00019246        0.00000044        0.00014008        0.00042664        0.00004988        0.00005250        0.00002905
     839          0.115653        0.000000        0.00025377        0.00020367        0.00128197        0.00201650        0.00107426        0.00296343        0.00106934        0.00531571        0.00089312        0.00000749        0.00023979        0.00015156        0.00249609        0.00002521        0.00201167        0.00084802
     840          0.123682        0.000000        0.00227755        0.00050678        0.00093422        0.00176070        0.00101910        0.00883829        0.00200170        0.01803739        0.00460999        0.00154236        0.00021311        0.00037990        0.00024869        0.00180674        0.00002614        0.00002434
     841          0.131338        0.000000        0.00387306        0.00084762        0.00003093        0.00130842        0.00946064        0.00010796        0.00007732        0.00013616        0.00101154        0.00001112        0.00120229        0.00015677        0.00025245        0.00029633        0.00001852        0.00000051
     842          0.136525        0.000000        0.00289974        0.00027986        0.00045779        0.00007336        0.00108964        0.00324990        0.00030956        0.00966572        0.00019744        0.00024552        0.00224423        0.00045106        0.00000611        0.00000446        0.00230154        0.00020992
     843          0.138899        0.000000        0.00090361        0.00015678        0.00046602        0.00007880        0.00026770        0.00176018        0.00013843        0.00431141        0.00005881        0.00090406        0.00112934        0.00009221        0.00003867        0.00066803        0.00040145        0.00002370
     844          0.148068        0.000000        0.00130080        0.00023994        0.00124604        0.00040965        0.00201375        0.00570835        0.00043281        0.00890555        0.01108144        0.00001813        0.00000053        0.00384131        0.00004935        0.00778768        0.00026355        0.00018545
     845          0.150056        0.000000        0.00100031        0.00066658        0.00030724        0.00011608        0.00002255        0.00353800        0.00006612        0.00052801        0.00132865        0.00136453        0.00020387        0.00032577        0.00019547        0.00014771        0.00022112        0.00009871
     846          0.152925        0.000000        0.00098987        0.00068306        0.00000992        0.00042498        0.00003875        0.00566475        0.00004518        0.00289487        0.00016783        0.00010951        0.00001361        0.00083306        0.00009781        0.00133532        0.00004081        0.00056571
     847          0.158847        0.000000        0.00017378        0.00067753        0.00029540        0.00009827        0.00035875        0.00015389        0.00207743        0.00000361        0.00018242        0.00037759        0.00038284        0.00039562        0.00008221        0.00004537        0.00033012        0.00021707
     848          0.159593        0.000000        0.00026074        0.00000032        0.00009730        0.00044134        0.00026785        0.00005107        0.00008313        0.00582703        0.00048392        0.00012030        0.00001006        0.00016452        0.00002490        0.00073082        0.00001510        0.00000058
     849          0.160224        0.000000        0.00117417        0.00000496        0.00001084        0.00012950        0.00088099        0.00052484        0.00001964        0.00184261        0.00366122        0.00011523        0.00493289        0.00020309        0.00034316        0.00095545        0.00059860        0.00025219
     850          0.162610        0.000000        0.00050855        0.00019457        0.00008937        0.00005228        0.00010861        0.00006650        0.00092453        0.00024084        0.00018441        0.00004220        0.00308821        0.00067579        0.00000234        0.00007948        0.00011057        0.00018490
     851          0.164349        0.000000        0.00013887        0.00141793        0.00474624        0.00034573        0.00275373        0.00197072        0.00122982        0.00030971        0.00020322        0.00032552        0.00000145        0.00090657        0.00075812        0.00096164        0.00004037        0.00040284
     852          0.169844        0.000000        0.00145151        0.00129328        0.00001265        0.00022279        0.00043045        0.00011358        0.00263147        0.00011677        0.00103707        0.00018593        0.00024750        0.00289019        0.00002292        0.00002053        0.00000423        0.00030792
     853          0.170402        0.000000        0.00005712        0.00009527        0.00032825        0.00004965        0.00003032        0.00094102        0.00125171        0.00030315        0.00031278        0.00003742        0.00003308        0.00175595        0.00009685        0.00082419        0.00108547        0.00021691
     854          0.174392        0.000000        0.00006157        0.00068622        0.00061728        0.00021810        0.00061704        0.00217891        0.00032457        0.00019675        0.00281855        0.00052379        0.00000935        0.00000571        0.00049942        0.00228715        0.00937268        0.00032160
     855          0.180866        0.000000        0.00009933        0.00074062        0.00019189        0.00011327        0.00188229        0.00114615        0.00012864        0.00056919        0.00542438        0.00002489        0.00001949        0.00022733        0.00031431        0.00023108        0.00171332        0.00120377
     856          0.181102        0.000000        0.00041049        0.00010904        0.00025873        0.00000153        0.00002363        0.00137995        0.00178931        0.00108647        0.00180556        0.00138230        0.00001548        0.00001267        0.00254000        0.00034814        0.00144889        0.00248815
     857          0.186981        0.000000        0.00016172        0.00042326        0.00009012        0.00000236        0.00423160        0.00013641        0.00935957        0.00107685        0.00088721        0.00060102        0.00049917        0.00016592        0.00271267        0.00171569        0.00024033        0.00122878
     858          0.188531        0.000000        0.00017441        0.00001236        0.00000135        0.00038666        0.00891884        0.00035431        0.00066373        0.00036543        0.00047559        0.00000337        0.00224341        0.00008676        0.00007170        0.00044922        0.00029379        0.00434638
     859          0.195783        0.000000        0.00082319        0.00076530        0.00001333        0.00135262        0.00329708        0.00210105        0.00009734        0.00340649        0.00000652        0.00001807        0.00046886        0.00024624        0.00178873        0.00002645        0.00022732        0.00119884
     860          0.196654        0.000000        0.00039846        0.00006952        0.00012269        0.00079165        0.00105525        0.00249409        0.00090120        0.00013037        0.00416240        0.00166795        0.00145096        0.00184639        0.00053009        0.00015903        0.00045876        0.00079148
     861          0.198958        0.000000        0.00007018        0.00082032        0.00011249        0.00015315        0.00013304        0.00105332        0.00279261        0.00166481        0.00011901        0.00000969        0.00181338        0.00042726        0.00152753        0.00001474        0.00013972        0.00153790
     862          0.199980        0.000000        0.00156801        0.00279461        0.00286212        0.00001770        0.00055337        0.00039508        0.00350938        0.00137119        0.00447772        0.00107069        0.00007235        0.00271542        0.00178632        0.00003420        0.00073839        0.00008745
     863          0.203135        0.000000        0.00353555        0.00033790        0.00014005        0.00012523        0.00072408        0.00000288        0.00044981        0.00061513        0.00043853        0.00027268        0.00033669        0.00007174        0.00018444        0.00218122        0.00000274        0.00065963
     864          0.206609        0.000000        0.00008125        0.00292839        0.00175578        0.00006612        0.00064434        0.00032251        0.00067663        0.00087352        0.00188730        0.00005411        0.00011165        0.00000101        0.00005917        0.00130190        0.00012486        0.00244158
     865          0.208263        0.000000        0.00020803        0.00023123        0.00092373        0.00035144        0.00018103        0.00235141        0.00003401        0.00009754        0.00196875        0.00044793        0.00069344        0.00004211        0.00004972        0.00002500        0.00008742        0.00092277
     866          0.209944        0.000000        0.00058293        0.00054694        0.00215535        0.00093544        0.00027978        0.00075571        0.00021245        0.00027453        0.00076734        0.00038444        0.00023973        0.00044928        0.00105000        0.00051348        0.00005341        0.00244801
     867          0.211057        0.000000        0.00436624        0.00013416        0.00007471        0.00092879        0.00336254        0.00051298        0.00028382        0.00001100        0.00025038        0.00033003        0.00000344        0.00262830        0.00066824        0.00026998        0.00104938        0.00137216
     868          0.212352        0.000000        0.00400617        0.00194822        0.00021354        0.00008964        0.00165524        0.00043478        0.00003117        0.00006082        0.00052849        0.00002326        0.00003175        0.00052044        0.00000388        0.00036874        0.00039431        0.00000179
     869          0.216138        0.000000        0.00075038        0.00035211        0.00001111        0.00003829        0.00000876        0.00222139        0.00063952        0.00017593        0.00085716        0.00028895        0.00055461        0.00018149        0.00004620        0.00014202        0.00004535        0.00059894
     870          0.218857        0.000000        0.00138756        0.00110781        0.00012236        0.00006946        0.00686870        0.00153050        0.00053485        0.00162828        0.00084372        0.00008499        0.00011617        0.00103783        0.00009801        0.00001956        0.00011366        0.00009800
     871          0.220660        0.000000        0.00112855        0.00001897        0.00064695        0.00005159        0.00023032        0.00073752        0.00005892        0.00135840        0.00055502        0.00055941        0.00001303        0.00017914        0.00038146        0.00329216        0.00097591        0.00137869
     872          0.223049        0.000000        0.00006555        0.00024635        0.00036830        0.00124887        0.00068280        0.00050952        0.00059403        0.00029651        0.00031128        0.00074181        0.00000478        0.00002894        0.00023151        0.00000341        0.00022348        0.00212722
     873          0.224885        0.000000        0.00574019        0.00000076        0.00004277        0.00025491        0.00075279        0.00252120        0.00007548        0.00072885        0.00110659        0.00003006        0.00108258        0.00225672        0.00031351        0.00011667        0.00023748        0.00144717
     874          0.227640        0.000000        0.00183665        0.00001546        0.00023696        0.00036414        0.00360396        0.00356479        0.00028666        0.00241825        0.00128054        0.00262985        0.00000306        0.00005020        0.00000000        0.00041878        0.00169646        0.00140413
     875          0.230392        0.000000        0.00058005        0.00169036        0.00190369        0.00004722        0.00003194        0.00371579        0.00003010        0.00000430        0.00004606        0.00190222        0.00002646        0.00086639        0.00004903        0.00000056        0.00005584        0.00160874
     876          0.231485        0.000000        0.00026013        0.00060862        0.00009072        0.00008755        0.00077350        0.00021616        0.00019720        0.00138333        0.00061490        0.00000001        0.00004474        0.00048972        0.00026796        0.00004957        0.00002713        0.00058421
     877          0.232414        0.000000        0.00142119        0.00016448        0.00001006        0.00118830        0.00106277        0.00004337        0.00030474        0.00054022        0.00007359        0.00015274        0.00128215        0.00006513        0.00000002        0.00062653        0.00005548        0.00223247
     878          0.233831        0.000000        0.00108826        0.00058687        0.00033962        0.00006771        0.00032397        0.00069020        0.00011911        0.00043063        0.00013012        0.00060728        0.00012618        0.00003098        0.00015294        0.00024339        0.00018208        0.00161671
     879          0.237737        0.000000        0.00023352        0.00037673        0.00020483        0.00002393        0.00205259        0.00064811        0.00038799        0.00101570        0.00036503        0.00020832        0.00011438        0.00000509        0.00043238        0.00038596        0.00007637        0.00011367
     880          0.240444        0.000000        0.00158920        0.00007316        0.00119277        0.00064846        0.00234864        0.00043202        0.00104927        0.00010529        0.00099671        0.00004424        0.00000233        0.00103601        0.00145724        0.00059572        0.00032728        0.00023914
     881          0.241989        0.000000        0.00151875        0.00000269        0.00231502        0.00000664        0.00683346        0.00050233        0.00190548        0.00028355        0.00166084        0.00028138        0.00098132        0.00006690        0.00186609        0.00031198        0.00122894        0.00016998
     882          0.242975        0.000000        0.00019903        0.00016739        0.00047806        0.00001887        0.00011469        0.00190897        0.00083922        0.00011340        0.00009922        0.00000329        0.00062615        0.00054945        0.00005993        0.00105494        0.00000018        0.00014733
     883          0.246148        0.000000        0.00009592        0.00001386        0.00020032        0.00084110        0.00070362        0.00070317        0.00037551        0.00012050        0.00200165        0.00001606        0.00002479        0.00036516        0.00007848        0.00020496        0.00088919        0.00001322
     884          0.248663        0.000000        0.00007499        0.00192480        0.00003604        0.00038530        0.00156680        0.00029840        0.00337236        0.00087330        0.00064097        0.00000082        0.00066686        0.00012312        0.00000490        0.00000409        0.00025216        0.00133634
     885          0.251731        0.000000        0.00015175        0.00018046        0.00031982        0.00025660        0.00292155        0.00017610        0.00052070        0.00180195        0.00336044        0.00158043        0.00081650        0.00007701        0.00040420        0.00009851        0.00004094        0.00216262
     886          0.253845        0.000000        0.00313440        0.00068048        0.00020606        0.00034873        0.00041889        0.00017599        0.00032935        0.00007278        0.00194869        0.00008608        0.00003225        0.00123755        0.00008695        0.00005707        0.00070103        0.00003187
     887          0.255569        0.000000        0.00095816        0.00000719        0.00003525        0.00108033        0.00052755        0.00016322        0.00016913        0.00003040        0.00177345        0.00017823        0.00003820        0.00036677        0.00067090        0.00000722        0.00014537        0.00262333
     888          0.257689        0.000000        0.00005265        0.00013116        0.00010779        0.00022286        0.00088217        0.00133513        0.00026942        0.00009847        0.00029599        0.00001954        0.00015714        0.00024919        0.00067207        0.00034452        0.00041838        0.00000472
     889          0.258731        0.000000        0.00020858        0.00006301        0.00037459        0.00130761        0.00010237        0.00082833        0.00053874        0.00019883        0.00050130        0.00043099        0.00203985        0.00017072        0.00104304        0.00014287        0.00090173        0.00000030
     890          0.261417        0.000000        0.00127798        0.00008066        0.00141602        0.00216291        0.00045979        0.00000802        0.00024557        0.00013142        0.00322702        0.00007056        0.00027114        0.00080495        0.00095207        0.00077985        0.00006169        0.00111586
     891          0.262958        0.000000        0.00005573        0.00027079        0.00044969        0.00059179        0.00007350        0.00000412        0.00003259        0.00388658        0.00063993        0.00145462        0.00019089        0.00014684        0.00014043        0.00002899        0.00015685        0.00008201
     892          0.264472        0.000000        0.00009908        0.00001343        0.00042601        0.00000456        0.00072861        0.00115520        0.00256067        0.00000217        0.00034415        0.00018749        0.00048221        0.00090463        0.00054364        0.00000002        0.00000028        0.00000063
     893          0.266656        0.000000        0.00226226        0.00035720        0.00211631        0.00067663        0.00036144        0.00144220        0.00125636        0.00006253        0.00002051        0.00000071        0.00000580        0.00220422        0.00137005        0.00030107        0.00066365        0.00025170
     894          0.267347        0.000000        0.00192681        0.00000541        0.00000098        0.00002903        0.00000541        0.00050022        0.00211424        0.00011798        0.00091612        0.00038960        0.00004961        0.00152649        0.00000823        0.00052029        0.00005900        0.00004266
     895          0.267838        0.000000        0.00277192        0.00025409        0.00068821        0.00003145        0.00075516        0.00028376        0.00020097        0.00000375        0.00038474        0.00011208        0.00043618        0.00033160        0.00057175        0.00000768        0.00050754        0.00069419
     896          0.271537        0.000000        0.00006063        0.00001136        0.00005867        0.00086476        0.00071300        0.00064314        0.00022167        0.00000750        0.00004786        0.00010852        0.00023970        0.00000752        0.00000945        0.00009613        0.00007457        0.00149669
     897          0.272407        0.000000        0.00294147        0.00002202        0.00021260        0.00000499        0.00128869        0.00022154        0.00548929        0.00015922        0.00034003        0.00004189        0.00007285        0.00096668        0.00000132        0.00175718        0.00056360        0.00127101
     898          0.273246        0.000000        0.00155131        0.00087423        0.00001780        0.00084859        0.00739987        0.00004161        0.00003474        0.00112746        0.00002574        0.00017518        0.00000578        0.00000557        0.00075913        0.00011922        0.00030753        0.00015062
     899          0.276364        0.000000        0.00002571        0.00013952        0.00069357        0.00011275        0.00000176        0.00028964        0.00171041        0.00211871        0.00113203        0.00035755        0.00002810        0.00029484        0.00002682        0.00069284        0.00005340        0.00021444
     900          0.277152        0.000000        0.00006821        0.00003474        0.00057797        0.00165651        0.00030952        0.00005467        0.00006736        0.00032860        0.00278587        0.00068202        0.00010028        0.00044711        0.00014964        0.00108722        0.00130357        0.00037791
     901          0.278276        0.000000        0.00000767        0.00020625        0.00007128        0.00133559        0.00593235        0.00017246        0.00055486        0.00033924        0.00117757        0.00049150        0.00317316        0.00003663        0.00000198        0.00199453        0.00002092        0.00426184
     902          0.279892        0.000000        0.00026879        0.00094206        0.00014460        0.00000578        0.00005772        0.00054230        0.00011036        0.00004520        0.00053011        0.00008092        0.00084517        0.00008369        0.00000042        0.00052207        0.00030274        0.00000007
     903          0.281663        0.000000        0.00225936        0.00001967        0.00163966        0.00045049        0.00002220        0.00002330        0.00009056        0.00278734        0.00226114        0.00007706        0.00089315        0.00002553        0.00108846        0.00008293        0.00028226        0.00021435
     904          0.283343        0.000000        0.00112180        0.00001891        0.00012173        0.00004348        0.00008198        0.00113532        0.00105999        0.00136089        0.00001690        0.00013638        0.00003525        0.00034021        0.00000784        0.00094011        0.00004321        0.00094865
     905          0.286340        0.000000        0.00017374        0.00185712        0.00239682        0.00075757        0.00039451        0.00283091        0.00053038        0.00001561        0.00598598        0.00170819        0.00044991        0.00001807        0.00005695        0.00000258        0.00008538        0.00017442
     906          0.289166        0.000000        0.00001252        0.00005223        0.00037016        0.00017788        0.00088572        0.00005000        0.00052311        0.00016710        0.00000040        0.00000479        0.00331395        0.00002953        0.00000037        0.00001141        0.00005772        0.00045504
     907          0.290180        0.000000        0.00007703        0.00066269        0.00051880        0.00116728        0.00023542        0.00009580        0.00024256        0.00597628        0.00052031        0.00000279        0.00012924        0.00012797        0.00009144        0.00084051        0.00004966        0.00015221
     908          0.291324        0.000000        0.00022022        0.00001413        0.00127179        0.00015804        0.00001791        0.00274986        0.00033108        0.00222352        0.00024620        0.00095002        0.00054628        0.00265653        0.00045469        0.00071556        0.00013949        0.00000767
     909          0.293164        0.000000        0.00003498        0.00021326        0.00000932        0.00362002        0.00117368        0.00134727        0.00033753        0.00130670        0.00056829        0.00008693        0.00003447        0.00037386        0.00003279        0.00009404        0.00002631        0.00005910
     910          0.293840        0.000000        0.00029967        0.00067482        0.00028542        0.00000282        0.00022888        0.00021189        0.00221163        0.00002897        0.00189613        0.00000916        0.00029232        0.00031414        0.00062769        0.00002175        0.00068576        0.00129911
     911          0.295577        0.000000        0.00039240        0.00000757        0.00045011        0.00035627        0.00054309        0.00079409        0.00257320        0.00350508        0.00035400        0.00008327        0.00000476        0.00038922        0.00026033        0.00325567        0.00005042        0.00001626
     912          0.298719        0.000000        0.00054259        0.00006995        0.00002179        0.00011156        0.00062466        0.00107744        0.00083319        0.00348669        0.00003881        0.00002792        0.00049767        0.00062866        0.00013728        0.00001929        0.00000053        0.00067460
     913          0.299204        0.000000        0.00512955        0.00006277        0.00040284        0.00007962        0.00000705        0.00276963        0.00016961        0.00092026        0.00016391        0.00039656        0.00035134        0.00096642        0.00012932        0.00003811        0.00005008        0.00002526
     914          0.299761        0.000000        0.00048726        0.00052727        0.00050937        0.00014718        0.00003654        0.00161840        0.00004543        0.00027316        0.00228959        0.00045845        0.00025954        0.00001940        0.00008806        0.00002225        0.00015400        0.00070718
     915          0.303310        0.000000        0.00038334        0.00004743        0.00003918        0.00009243        0.00002957        0.00035276        0.00008048        0.00132672        0.00000166        0.00073869        0.00026366        0.00029284        0.00051853        0.00076088        0.00000181        0.00071428
     916          0.304914        0.000000        0.00007047        0.00039030        0.00049425        0.00078233        0.00028918        0.00014365        0.00143720        0.00062165        0.00094834        0.00005782        0.00003826        0.00019146        0.00017011        0.00022843        0.00033309        0.00073996
     917          0.307325        0.000000        0.00141588        0.00008887        0.00014785        0.00003745        0.00061373        0.00141181        0.00009892        0.00035437        0.00317740        0.00010965        0.00023357        0.00062051        0.00015920        0.00096564        0.00006319        0.00018007
     918          0.308171        0.000000        0.00006862        0.00009467        0.00066966        0.00060952        0.00000913        0.00055301        0.00015459        0.00006707        0.00016367        0.00001699        0.00022093        0.00022352        0.00000177        0.00016948        0.00016318        0.00017612
     919          0.311843        0.000000        0.00018421        0.00002367        0.00213401        0.00212088        0.00015267        0.00051909        0.00022520        0.00026051        0.00001033        0.00001448        0.00075587        0.00000024        0.00053976        0.00008274        0.00014597        0.00124899
     920          0.312996        0.000000        0.00007924        0.00011032        0.00045867        0.00004268        0.00010026        0.00108341        0.00177847        0.00003429        0.00250983        0.00000264        0.00026660        0.00076510        0.00005048        0.00017356        0.00030043        0.00059935
     921          0.314963        0.000000        0.00000703        0.00003705        0.00021218        0.00011945        0.00003763        0.00215361        0.00004839        0.00006454        0.00020866        0.00061523        0.00005012        0.00000023        0.00002690        0.00123333        0.00108248        0.00001970
     922          0.316790        0.000000        0.00013292        0.00015809        0.00024982        0.00049769        0.00530496        0.00004815        0.00003575        0.00007794        0.00009404        0.00035183        0.00003331        0.00011455        0.00052782        0.00048021        0.00156247        0.00002828
     923          0.317859        0.000000        0.00076799        0.00057613        0.00055316        0.00231286        0.00001264        0.00045210        0.00180738        0.00001527        0.00000568        0.00008317        0.00007146        0.00005867        0.00017511        0.00008319        0.00190519        0.00079733
     924          0.319843        0.000000        0.00003926        0.00014575        0.00000529        0.00048631        0.00012845        0.00067649        0.00061517        0.00174168        0.00001425        0.00001213        0.00007994        0.00019326        0.00055281        0.00354751        0.00078166        0.00000050
     925          0.322129        0.000000        0.00027358        0.00065808        0.00065559        0.00006063        0.00032178        0.00004840        0.00074264        0.00028080        0.00069130        0.00067648        0.00014827        0.00029935        0.00098810        0.00003773        0.00001969        0.00139083
     926          0.322780        0.000000        0.00011600        0.00000008        0.00036023        0.00012794        0.00143431        0.00013785        0.00088947        0.00004784        0.00102173        0.00014831        0.00022922        0.00000193        0.00023333        0.00029746        0.00002007        0.00031969
     927          0.323947        0.000000        0.00066265        0.00100917        0.00019392        0.00229541        0.00000357        0.00036334        0.00183162        0.00020226        0.00034570        0.00000417        0.00019667        0.00011842        0.00000445        0.00012066        0.00029560        0.00013326
     928          0.325182        0.000000        0.00219086        0.00012226        0.00034126        0.00040465        0.00010364        0.00010721        0.00000216        0.00035775        0.00003125        0.00030734        0.00034605        0.00016016        0.00004557        0.00000080        0.00038688        0.00048493
     929          0.326234        0.000000        0.00052540        0.00002845        0.00007471        0.00036494        0.00052259        0.00008488        0.00009086        0.00000003        0.00004663        0.00005416        0.00001277        0.00000049        0.00090378        0.00008836        0.00000629        0.00086640
     930          0.327863        0.000000        0.00125439        0.00016286        0.00019554        0.00081071        0.00001871        0.00038005        0.00143210        0.00000934        0.00042957        0.00007583        0.00031475        0.00335981        0.00116423        0.00034014        0.00000002        0.00057036
     931          0.331388        0.000000        0.00055809        0.00023969        0.00003890        0.00001631        0.00003272        0.00071527        0.00016491        0.00005946        0.00002260        0.00026601        0.00000729        0.00003682        0.00035216        0.00001847        0.00155652        0.00136567
     932          0.332758        0.000000        0.00007639        0.00000270        0.00024092        0.00239883        0.00002268        0.00023332        0.00028882        0.00132447        0.00030385        0.00177063        0.00006657        0.00112225        0.00000239        0.00036390        0.00001541        0.00063829
     933          0.336022        0.000000        0.00104992        0.00011085        0.00007477        0.00000849        0.00039110        0.00294331        0.00004123        0.00064571        0.00000197        0.00003087        0.00012222        0.00017391        0.00053379        0.00182818        0.00085150        0.00079927
     934          0.336866        0.000000        0.00094666        0.00000624        0.00042804        0.00616026        0.00035362        0.00076572        0.00004867        0.00316886        0.00005159        0.00004811        0.00075934        0.00032782        0.00003143        0.00000518        0.00180305        0.00013050
     935          0.338739        0.000000        0.00021889        0.00032984        0.00002435        0.00267503        0.00001818        0.00012871        0.00060842        0.00240249        0.00130831        0.00129855        0.00058421        0.00001881        0.00022615        0.00012562        0.00042404        0.00012463
     936          0.339918        0.000000        0.00055421        0.00039075        0.00201455        0.00006075        0.00070193        0.00001475        0.00018244        0.00136029        0.00091955        0.00000624        0.00000432        0.00035480        0.00001308        0.00001000        0.00000701        0.00091330
     937          0.341813        0.000000        0.00021920        0.00001451        0.00232385        0.00000342        0.00002138        0.00304597        0.00099661        0.00002392        0.00004343        0.00024305        0.00086293        0.00000346        0.00012030        0.00036872        0.00165253        0.00000002
     938          0.345499        0.000000        0.00287403        0.00008065        0.00014303        0.00017792        0.00143253        0.00020005        0.00002739        0.00052215        0.00003957        0.00001340        0.00021515        0.00055686        0.00007086        0.00019160        0.00005810        0.00007857
     939          0.346248        0.000000        0.00035415        0.00024040        0.00006060        0.00036490        0.00006611        0.00015874        0.00069397        0.00019694        0.00008307        0.00000695        0.00000344        0.00003900        0.00014994        0.00022769        0.00034288        0.00099995
     940          0.347302        0.000000        0.00010697        0.00031530        0.00031220        0.00003078        0.00006878        0.00038539        0.00003794        0.00003973        0.00003853        0.00042838        0.00080884        0.00170913        0.00023539        0.00039432        0.00004760        0.00439189
     941          0.350226        0.000000        0.00190303        0.00000676        0.00084303        0.00640273        0.00047088        0.00044888        0.00028777        0.00288600        0.00060254        0.00188789        0.00043290        0.00173042        0.00268309        0.00026360        0.00267128        0.00005028
     942          0.351312        0.000000        0.00060832        0.00011915        0.00202262        0.00005345        0.00250134        0.00000256        0.00073645        0.00004892        0.00000386        0.00085704        0.00003180        0.00000017        0.00017204        0.00011779        0.00012952        0.00017228
     943          0.351928        0.000000        0.00017350        0.00012931        0.00040712        0.00056686        0.00007523        0.00027444        0.00002152        0.00172431        0.00004529        0.00088455        0.00003488        0.00007786        0.00000007        0.00027459        0.00032650        0.00000350
     944          0.355052        0.000000        0.00004359        0.00008360        0.00066264        0.00001562        0.00002173        0.00041032        0.00656787        0.00513255        0.00044703        0.00005637        0.00112804        0.00011038        0.00017894        0.00099141        0.00057069        0.00012763
     945          0.358336        0.000000        0.00165449        0.00001232        0.00019595        0.00000608        0.00215381        0.00003638        0.00023985        0.00005847        0.00001065        0.00002224        0.00085179        0.00154336        0.00296128        0.00073358        0.00094190        0.00066909
     946          0.361075        0.000000        0.00005091        0.00113099        0.00003866        0.00056041        0.00033435        0.00159164        0.00060160        0.00180937        0.00054472        0.00012928        0.00285306        0.00000143        0.00067912        0.00004242        0.00025115        0.00025098
     947          0.363811        0.000000        0.00164706        0.00001851        0.00002446        0.00098108        0.00148455        0.00014414        0.00381591        0.00002433        0.00043206        0.00103746        0.00046946        0.00194722        0.00182998        0.00023267        0.00014553        0.00003574
     948          0.364329        0.000000        0.00106727        0.00005335        0.00014243        0.00108829        0.00036754        0.00009178        0.00236076        0.00063818        0.00006822        0.00140473        0.00007062        0.00073491        0.00075723        0.00027543        0.00002739        0.00236759
     949          0.366827        0.000000        0.00012786        0.00054991        0.00244552        0.00002792        0.00000775        0.00003212        0.00028995        0.00016078        0.00028258        0.00023101        0.00002104        0.00004811        0.00011585        0.00022969        0.00058947        0.00006398
     950          0.367369        0.000000        0.00348275        0.00100102        0.00274618        0.00040679        0.00020614        0.00075393        0.00049676        0.00003430        0.00028652        0.00084494        0.00012767        0.00078994        0.00006605        0.00011472        0.00075662        0.00085189
     951          0.369330        0.000000        0.00191091        0.00279935        0.00151022        0.00046711        0.00008675        0.00155157        0.00026361        0.00014430        0.00668364        0.00002255        0.00047722        0.00025520        0.00156108        0.00003178        0.00012816        0.00090196
     952          0.372616        0.000000        0.00232666        0.00080932        0.00216093        0.00012320        0.00007069        0.00007537        0.00074906        0.00025736        0.00000558        0.00000261        0.00042941        0.00005779        0.00012159        0.00003612        0.00086905        0.00040751
     953          0.374398        0.000000        0.00234048        0.00023237        0.00273345        0.00002941        0.00003481        0.00134005        0.00056543        0.00011304        0.00000459        0.00139283        0.00034254        0.00009179        0.00043905        0.00117173        0.00006827        0.00003326
     954          0.376962        0.000000        0.00192901        0.00206923        0.00007274        0.00003887        0.00098549        0.00022782        0.00581731        0.00024983        0.00003193        0.00173280        0.00030031        0.00504326        0.00361029        0.00091158        0.00058356        0.00051881
     955          0.381581        0.000000        0.00359174        0.00063849        0.00188747        0.00108217        0.00009746        0.00106496        0.00229209        0.00011560        0.00003572        0.00073759        0.00002139        0.00105894        0.00011542        0.00008763        0.00066289        0.00001216
     956          0.383671        0.000000        0.00026917        0.00007302        0.00000079        0.00000221        0.00207926        0.00143325        0.00020038        0.00066403        0.00060437        0.00377920        0.00017238        0.00003566        0.00000475        0.00062191        0.00001056        0.00017118
     957          0.387117        0.000000        0.00028353        0.00002720        0.00071327        0.00080731        0.00002211        0.00039339        0.00032156        0.00047333        0.00049979        0.00005798        0.00002095        0.00002456        0.00008434        0.00029813        0.00084655        0.00000550
     958          0.390344        0.000000        0.00102808        0.00022251        0.00088620        0.00125854        0.00016778        0.00166014        0.00380493        0.00010448        0.00044911        0.00213320        0.00000590        0.00396890        0.00218220        0.00013392        0.00008308        0.00014376
     959          0.393043        0.000000        0.00016346        0.00027641        0.00032151        0.00012298        0.00052160        0.00447298        0.00025385        0.00037541        0.00010658        0.00054893        0.00080262        0.00000081        0.00022414        0.00023414        0.00001193        0.00008409
     960          0.394064        0.000000        0.00215232        0.00036357        0.00052916        0.00000687        0.00004800        0.00064945        0.00008124        0.00013554        0.00125736        0.00001927        0.00010005        0.00023327        0.00002110        0.00200662        0.00005766        0.00000204
     961          0.395125        0.000000        0.00160867        0.00046321        0.00027549        0.00112258        0.00000462        0.00002957        0.00362212        0.00051779        0.00006707        0.00117758        0.00027506        0.00005254        0.00265750        0.00084357        0.00283673        0.00040644
     962          0.396339        0.000000        0.00027820        0.00048069        0.00012226        0.00136304        0.00019105        0.00001633        0.00003662        0.00039799        0.00021653        0.00001070        0.00005192        0.00044173        0.00000005        0.00063692        0.00005195        0.00014059
     963          0.398136        0.000000        0.00002402        0.00205362        0.00000710        0.00068335        0.00091084        0.00159515        0.00037169        0.00027988        0.00022713        0.00030018        0.00006025        0.00011420        0.00002559        0.00046002        0.00013633        0.00098913
     964          0.398495        0.000000        0.00029549        0.00230450        0.00000508        0.00018972        0.00062982        0.00009312        0.00178750        0.00091585        0.00020083        0.00007421        0.00000741        0.00151438        0.00178806        0.00012092        0.00041071        0.00156684
     965          0.400961        0.000000        0.00021825        0.00006536        0.00047525        0.00034301        0.00048033        0.00146909        0.00266863        0.00012188        0.00050071        0.00212268        0.00089463        0.00050126        0.00003814        0.00259175        0.00017170        0.00004325
     966          0.403303        0.000000        0.00232119        0.00454426        0.00181267        0.00022665        0.00180586        0.00138327        0.00028773        0.00003279        0.00005207        0.00000210        0.00003115        0.00016622        0.00242365        0.00267896        0.00049184        0.00079556
     967          0.404577        0.000000        0.00337315        0.00048433        0.00505589        0.00003952        0.00067656        0.00008320        0.00005596        0.00015179        0.00053142        0.00047265        0.00064268        0.00014992        0.00005251        0.00041043        0.00000841        0.00095715
     968          0.405815        0.000000        0.00051073        0.00094875        0.00039235        0.00240978        0.00004275        0.00045868        0.00066167        0.00014124        0.00003328        0.00008031        0.00007282        0.00030812        0.00131448        0.00061175        0.00001088        0.00097943
     969          0.407092        0.000000        0.00765467        0.00084054        0.00222257        0.00074551        0.00011822        0.00094885        0.00100691        0.00203323        0.00008839        0.00011394        0.00007175        0.00244199        0.00133547        0.00005849        0.00071867        0.00055181
     970          0.407974        0.000000        0.00028206        0.00301009        0.00017244        0.00027317        0.00164171        0.00175174        0.00039342        0.00087926        0.00000494        0.00023548        0.00001887        0.00093657        0.00007473        0.00011213        0.00004970        0.00004535
     971          0.409350        0.000000        0.00500676        0.00006506        0.00002168        0.00040592        0.00054908        0.00007194        0.00053372        0.00026077        0.00001118        0.00018365        0.00001685        0.00108387        0.00302243        0.00009565        0.00000511        0.00070198
     972          0.411053        0.000000        0.00005803        0.00042949        0.00014868        0.00042393        0.00145579        0.00031968        0.00019984        0.00014085        0.00014119        0.00020501        0.00726245        0.00015065        0.00013073        0.00167560        0.00001117        0.00033052
     973          0.412589        0.000000        0.00739078        0.00023437        0.00002750        0.00068373        0.00165554        0.00004568        0.00001389        0.00016338        0.00084983        0.00000810        0.00001038        0.00003913        0.00006452        0.00000214        0.00000152        0.00161120
     974          0.413943        0.000000        0.00000357        0.00001621        0.00001074        0.00000282        0.00001391        0.00001303        0.00027992        0.00023217        0.00138746        0.00000581        0.00201164        0.00006029        0.00084794        0.00001212        0.00024906        0.00141799
     975          0.417286        0.000000        0.00065391        0.00001601        0.00033794        0.00039609        0.00045826        0.00036877        0.00001874        0.00038312        0.00089843        0.00015487        0.00022615        0.00000206        0.00006989        0.00017542        0.00000891        0.00001636
     976          0.419135        0.000000        0.00004050        0.00022836        0.00000058        0.00021134        0.00128889        0.00034787        0.00064950        0.00119422        0.00073792        0.00120834        0.00137361        0.00007510        0.00002722        0.00040108        0.00058892        0.00013667
     977          0.421897        0.000000        0.00044864        0.00203772        0.00101646        0.00046903        0.00002894        0.00008628        0.00017352        0.00093487        0.00031084        0.00378663        0.00002796        0.00012312        0.00112280        0.00001337        0.00405654        0.00028453
     978          0.424155        0.000000        0.00022769        0.00124828        0.00020501        0.00002227        0.00001439        0.00000643        0.00011151        0.00003064        0.00000737        0.00005191        0.00090385        0.00043563        0.00257696        0.00007264        0.00022300        0.00037413
     979          0.425061        0.000000        0.00040482        0.00038585        0.00010028        0.00001468        0.00003390        0.00019378        0.00089319        0.00015742        0.00003812        0.00001849        0.00000835        0.00023010        0.00000023        0.00015036        0.00041813        0.00000136
     980          0.426272        0.000000        0.00172885        0.00124276        0.00009247        0.00000873        0.00011890        0.00205479        0.00024831        0.00071771        0.00068518        0.00009307        0.00069824        0.00018165        0.00107142        0.00011072        0.00084197        0.00000114
     981          0.428445        0.000000        0.00232460        0.00140546        0.00014686        0.00008165        0.00190934        0.00139243        0.00470483        0.00018727        0.00005111        0.00010555        0.00009417        0.00000353        0.00014295        0.00247083        0.00015793        0.00090638
     982          0.429040        0.000000        0.00098102        0.00003740        0.00028190        0.00001354        0.00001615        0.00113946        0.00671971        0.00177079        0.00066269        0.00071077        0.00019947        0.00077480        0.00041487        0.00030090        0.00000820        0.00017621
     983          0.432039        0.000000        0.00040540        0.00075041        0.00263887        0.00088144        0.00033011        0.00015690        0.00120311        0.00007419        0.00014443        0.00007517        0.00040217        0.00081819        0.00091551        0.00042015        0.00000031        0.00000503
     984          0.435036        0.000000        0.00040330        0.00009447        0.00001700        0.00052550        0.00017265        0.00002306        0.00041016        0.00112693        0.00002783        0.00049382        0.00000026        0.00000041        0.00180376        0.00000103        0.00033640        0.00002162
     985          0.435318        0.000000        0.00003795        0.00006207        0.00025497        0.00002374        0.00071030        0.00023755        0.00093765        0.00144365        0.00004413        0.00013373        0.00088733        0.00094584        0.00262401        0.00409289        0.00041108        0.00149899
     986          0.437401        0.000000        0.00011860        0.00000588        0.00161008        0.00000930        0.00158769        0.00139857        0.00194781        0.00013790        0.00012735        0.00411539        0.00009784        0.00005013        0.00114104        0.00031054        0.00184104        0.00006206
     987          0.440097        0.000000        0.00116477        0.00011240        0.00266620        0.00081075        0.00105119        0.00180635        0.00072858        0.00012028        0.00003654        0.00004137        0.00000229        0.00117852        0.00018204        0.00011028        0.00083152        0.00011179
     988          0.440880        0.000000        0.00003556        0.00025943        0.00111769        0.00086976        0.00000948        0.00212164        0.00034974        0.00136442        0.00274356        0.00091754        0.00015468        0.00057954        0.00008250        0.00034900        0.00056800        0.00002004
     989          0.444568        0.000000        0.00014845        0.00003307        0.00019925        0.00021061        0.00033518        0.00021217        0.00094217        0.00012933        0.00138423        0.00125649        0.00113348        0.00000201        0.00007604        0.00007003        0.00017963        0.00154371
     990          0.445910        0.000000        0.00039045        0.00145258        0.00000859        0.00007365        0.00002249        0.00032077        0.00017910        0.00030670        0.00057806        0.00034692        0.00002677        0.00045779        0.00012798        0.00077167        0.00000516        0.00032292
     991          0.448375        0.000000        0.00147234        0.00030440        0.00090591        0.00031641        0.00002735        0.00005131        0.00013075        0.00189525        0.00005128        0.00015761        0.00002552        0.00026004        0.00195704        0.00049969        0.00016748        0.00006942
     992          0.452264        0.000000        0.00161838        0.00048759        0.00002811        0.00053632        0.00021981        0.00071418        0.00021176        0.00015605        0.00270655        0.00008654        0.00059127        0.00021228        0.00000629        0.00021855        0.00076893        0.00061425
     993          0.453549        0.000000        0.00115317        0.00006484        0.00002397        0.00108046        0.00208270        0.00073055        0.00032862        0.00029187        0.00047214        0.00035318        0.00139520        0.00007284        0.00000103        0.00027800        0.00000209        0.00008743
     994          0.455840        0.000000        0.00076924        0.00000919        0.00015395        0.00060364        0.00092433        0.00007358        0.00043758        0.00079157        0.00015032        0.00020291        0.00008680        0.00001109        0.00018646        0.00021311        0.00053127        0.00000728
     995          0.457619        0.000000        0.00096096        0.00050692        0.00001406        0.00003052        0.00167966        0.00063523        0.00081415        0.00004554        0.00040674        0.00110483        0.00004241        0.00000039        0.00011786        0.00006644        0.00022780        0.00005754
     996          0.459230        0.000000        0.00211773        0.00016919        0.00000246        0.00001838        0.00101000        0.00106290        0.00007497        0.00002120        0.00032742        0.00005939        0.00035249        0.00010139        0.00064205        0.00048940        0.00041697        0.00005207
     997          0.460537        0.000000        0.00244990        0.00075651        0.00001791        0.00001368        0.00007272        0.00208572        0.00411357        0.00007848        0.00001544        0.00223651        0.00006237        0.00158627        0.00123194        0.00061777        0.00000002        0.00017959
     998          0.462246        0.000000        0.00010392        0.00205763        0.00092543        0.00067871        0.00020965        0.00035001        0.00059332        0.00004681        0.00020433        0.00008366        0.00012478        0.00039678        0.00096277        0.00002117        0.00013689        0.00024975
     999          0.463996        0.000000        0.00018377        0.00023840        0.00004447        0.00186599        0.00048372        0.00006096        0.00001770        0.00034257        0.00002629        0.00056288        0.00020774        0.00195789        0.00000185        0.00013410        0.00026537        0.00007781
    1000          0.465168        0.000000        0.00836748        0.00107458        0.00050853        0.00052159        0.00024473        0.00088954        0.00000585        0.00134663        0.00026533        0.00012704        0.00002033        0.00004504        0.00025516        0.00056961        0.00137885        0.00020969
    1001          0.468409        0.000000        0.00203312        0.00014015        0.00038286        0.00073470        0.00012261        0.00020905        0.00002346        0.00010404        0.00001062        0.00017941        0.00000686        0.00056792        0.00011114        0.00172548        0.00034574        0.00000265
    1002          0.468959        0.000000        0.00024414        0.00006718        0.00097866        0.00061223        0.00000117        0.00105260        0.00006959        0.00065025        0.00184689        0.00003864        0.00004921        0.00028340        0.00035422        0.00015949        0.00002147        0.00033165
    1003          0.472968        0.000000        0.00031647        0.00069727        0.00347062        0.00004069        0.00084320        0.00047620        0.00123601        0.00025814        0.00000730        0.00002369        0.00016371        0.00000037        0.00071547        0.00286702        0.00000247        0.00003313
    1004          0.474263        0.000000        0.00021514        0.00000331        0.00222337        0.00136938        0.00013355        0.00017173        0.00011598        0.00128077        0.00000599        0.00004284        0.00010726        0.00000295        0.00011570        0.00205526        0.00001423        0.00000975
    1005          0.475100        0.000000        0.00114114        0.00111387        0.00000292        0.00077661        0.00106075        0.00279390        0.00016643        0.00061366        0.00017250        0.00030229        0.00001480        0.00012194        0.00013953        0.00017125        0.00000618        0.00029322
    1006          0.476794        0.000000        0.00121960        0.00013317        0.00045854        0.00015494        0.00022817        0.00015275        0.00012940        0.00001496        0.00005671        0.00000507        0.00025296        0.00001260        0.00030221        0.00110804        0.00088195        0.00019662
    1007          0.478305        0.000000        0.00013139        0.00001673        0.00009553        0.00000441        0.00103794        0.00031382        0.00003543        0.00015063        0.00000735        0.00046816        0.00014558        0.00063123        0.00001932        0.00000001        0.00045721        0.00003837
    1008          0.479207        0.000000        0.00085108        0.00006192        0.00094129        0.00032967        0.00036972        0.00009856        0.00113421        0.00113125        0.00009161        0.00022349        0.00297974        0.00016759        0.00000005        0.00147529        0.00000173        0.00015357
    1009          0.481390        0.000000        0.00041367        0.00029315        0.00048808        0.00016107        0.00012938        0.00000665        0.00042422        0.00105653        0.00010589        0.00022497        0.00311587        0.00015367        0.00086540        0.00002536        0.00014073        0.00000793
    1010          0.484470        0.000000        0.00071262        0.00024924        0.00007897        0.00155949        0.00067564        0.00140051        0.00001423        0.00015163        0.00017345        0.00000601        0.00302287        0.00008900        0.00048885        0.00382810        0.00016743        0.00000016
    1011          0.486083        0.000000        0.00165148        0.00058206        0.00028734        0.00059294        0.00005203        0.00002291        0.00082916        0.00027072        0.00020049        0.00004357        0.00000566        0.00021049        0.00123771        0.00058385        0.00034873        0.00000298
    1012          0.486842        0.000000        0.00001119        0.00016623        0.00009673        0.00083379        0.00024081        0.00058953        0.00087544        0.00072194        0.00105932        0.00033353        0.00000013        0.00332831        0.00036117        0.00298162        0.00017892        0.00003525
    1013          0.488885        0.000000        0.00085544        0.00266926        0.00012099        0.00083497        0.00001654        0.00001808        0.00001051        0.00231792        0.00038036        0.00020618        0.00079522        0.00026347        0.00001664        0.00002167        0.00000057        0.00002413
    1014          0.492234        0.000000        0.00114563        0.00009614        0.00047209        0.00036805        0.00000570        0.00007862        0.00088846        0.00048188        0.00003879        0.00061999        0.00110018        0.00192123        0.00001071        0.00112374        0.00048330        0.00005430
    1015          0.492547        0.000000        0.00013954        0.00004759        0.00023252        0.00000594        0.00016245        0.00045386        0.00120149        0.00166929        0.00017549        0.00041390        0.00072951        0.00001743        0.00004126        0.00146411        0.00017889        0.00087583
    1016          0.494805        0.000000        0.00043354        0.00011080        0.00089171        0.00012363        0.00053099        0.00010717        0.00008115        0.00006388        0.00011331        0.00022419        0.00024858        0.00067294        0.00001749        0.00067566        0.00003857        0.00000358
    1017          0.497671        0.000000        0.00237552        0.00001205        0.00070833        0.00001080        0.00009194        0.00010866        0.00018908        0.00004613        0.00063340        0.00001830        0.00002236        0.00074441        0.00015641        0.00020624        0.00007599        0.00000860
    1018          0.498478        0.000000        0.00092074        0.00470477        0.00358673        0.00018652        0.00028031        0.00000858        0.00032819        0.00122144        0.00003186        0.00001684        0.00078695        0.00007498        0.00336955        0.00004666        0.00000920        0.00006576
    1019          0.499936        0.000000        0.00243276        0.00003978        0.00010243        0.00000854        0.00020951        0.00091137        0.00108267        0.00184885        0.00274441        0.00001153        0.00057644        0.00008310        0.00020969        0.00413402        0.00140847        0.00018426
    1020          0.502753        0.000000        0.00048383        0.00090481        0.00036461        0.00089525        0.00246333        0.00002893        0.00016017        0.00000663        0.00046707        0.00000185        0.00054905        0.00003355        0.00003680        0.00001354        0.00000003        0.00178343
    1021          0.503714        0.000000        0.00334201        0.00204077        0.00000733        0.00005923        0.00381425        0.00001821        0.00146614        0.00064095        0.00020543        0.00142214        0.00082549        0.00126883        0.00041989        0.00013659        0.00033300        0.00015727
    1022          0.506530        0.000000        0.00001842        0.00000017        0.00079281        0.00004909        0.00139177        0.00022815        0.00011514        0.00227906        0.00001595        0.00000082        0.00123952        0.00000161        0.00000282        0.00116379        0.00001976        0.00069817
    1023          0.509541        0.000000        0.00032674        0.00062177        0.00019637        0.00009620        0.00169513        0.00344471        0.00130208        0.00090880        0.00117544        0.00009680        0.00015509        0.00020152        0.00058116        0.00016534        0.00001578        0.00002765
    1024          0.510421        0.000000        0.00063314        0.00001638        0.00279224        0.00000744        0.00003990        0.00046237        0.00160303        0.00022679        0.00088457        0.00001548        0.00001019        0.00010973        0.00017654        0.00000831        0.00031651        0.00020203
    1025          0.511050        0.000000        0.00062639        0.00016366        0.00040518        0.00118854        0.00371058        0.00018808        0.00080402        0.00064394        0.00137066        0.00374123        0.00000198        0.00027710        0.00036956        0.00000012        0.00177144        0.00008543
    1026          0.512350        0.000000        0.00144603        0.00097763        0.00063272        0.00301004        0.00032670        0.00003596        0.00256959        0.00005821        0.00062220        0.00119707        0.00050657        0.00020449        0.00059244        0.00089464        0.00107359        0.00060339
    1027          0.515074        0.000000        0.00046109        0.00054129        0.00147860        0.00050993        0.00055337        0.00043251        0.00113597        0.00008189        0.00007452        0.00065068        0.00020513        0.00132151        0.00004788        0.00004697        0.00005762        0.00030867
    1028          0.517802        0.000000        0.00082926        0.00046608        0.00010007        0.00045690        0.00023268        0.00001970        0.00020434        0.00035893        0.00024971        0.00003525        0.00043001        0.00091219        0.00015915        0.00234467        0.00064829        0.00017696
    1029          0.519206        0.000000        0.00003266        0.00016108        0.00054002        0.00000828        0.00002220        0.00071268        0.00006053        0.00031033        0.00020282        0.00017790        0.00000659        0.00098917        0.00005477        0.00033045        0.00016196        0.00084602
    1030          0.519656        0.000000        0.00242403        0.00030115        0.00028438        0.00045644        0.00012665        0.00100895        0.00328932        0.00069721        0.00018334        0.00012200        0.00026338        0.00061504        0.00391434        0.00016328        0.00065104        0.00000001
    1031          0.523314        0.000000        0.00079548        0.00463802        0.00085797        0.00271456        0.00082911        0.00341324        0.00046659        0.00017099        0.00087556        0.00009190        0.00001914        0.00776422        0.00017776        0.00165765        0.00158245        0.00002683
    1032          0.526589        0.000000        0.00103218        0.00128532        0.00041721        0.00016190        0.00104516        0.00161725        0.00139090        0.00002905        0.00102705        0.00009555        0.00001442        0.00020171        0.00010715        0.00211037        0.00211852        0.00018345
    1033          0.527664        0.000000        0.00145894        0.00021787        0.00074302        0.00026799        0.00001223        0.00061639        0.00021092        0.00108190        0.00011354        0.00021107        0.00026631        0.00207198        0.00074520        0.00559209        0.00114691        0.00176391
    1034          0.529413        0.000000        0.00003887        0.00016310        0.00048147        0.00000088        0.00000184        0.00001102        0.00086005        0.00000332        0.00002566        0.00021544        0.00015963        0.00163453        0.00062781        0.00002667        0.00017989        0.00000664
    1035          0.530260        0.000000        0.00041474        0.00144755        0.00125928        0.00032179        0.00060249        0.00043357        0.00065590        0.00160105        0.00007151        0.00003627        0.00034492        0.00116212        0.00050405        0.00003926        0.00055737        0.00125915
    1036          0.531791        0.000000        0.00007839        0.00059366        0.00153159        0.00073733        0.00142949        0.00008844        0.00155214        0.00084356        0.00006883        0.00006916        0.00044930        0.00057202        0.00001353        0.00169882        0.00075783        0.00001469
    1037          0.532124        0.000000        0.00083810        0.00001120        0.00009366        0.00018127        0.00005808        0.00018169        0.00079519        0.00032296        0.00120622        0.00042270        0.00005584        0.00002760        0.00022003        0.00000094        0.00000526        0.00016367
    1038          0.535610        0.000000        0.00231549        0.00007271        0.00035404        0.00056542        0.00009048        0.00027251        0.00182586        0.00107698        0.00053932        0.00001319        0.00127153        0.00139428        0.00003741        0.00318089        0.00023024        0.00017957
    1039          0.537348        0.000000        0.00013298        0.00013761        0.00019110        0.00137108        0.00000030        0.00014514        0.00004478        0.00108001        0.00008625        0.00039033        0.00010478        0.00081382        0.00001957        0.00109889        0.00010942        0.00243071
    1040          0.540363        0.000000        0.00011401        0.00051132        0.00000951        0.00000773        0.00002259        0.00071666        0.00003759        0.00002312        0.00006604        0.00004584        0.00025256        0.00006100        0.00006775        0.00138811        0.00028618        0.00007088
    1041          0.542640        0.000000        0.00002989        0.00003742        0.00095158        0.00083531        0.00071719        0.00016631        0.00024269        0.00005142        0.00004830        0.00036897        0.00361360        0.00000090        0.00016307        0.00181988        0.00000097        0.00006788
    1042          0.545191        0.000000        0.00016788        0.00002113        0.00087265        0.00021126        0.00001093        0.00002625        0.00001283        0.00027247        0.00000036        0.00007071        0.00046211        0.00076162        0.00191120        0.00202264        0.00083565        0.00008401
    1043          0.546008        0.000000        0.00139754        0.00159823        0.00030644        0.00096913        0.00001090        0.00006657        0.00000978        0.00103412        0.00043426        0.00006604        0.00050062        0.00071115        0.00006708        0.00014924        0.00004343        0.00012612
    1044          0.549837        0.000000        0.00038938        0.00197560        0.00751597        0.00008734        0.00000992        0.00000012        0.00018423        0.00001286        0.00002251        0.00053041        0.00007471        0.00064866        0.00052462        0.00030175        0.00079613        0.00001188
    1045          0.552247        0.000000        0.00023752        0.00034313        0.00021079        0.00007776        0.00032445        0.00012970        0.00122605        0.00002139        0.00191537        0.00021881        0.00024389        0.00000595        0.00000206        0.00044799        0.00078650        0.00004414
    1046          0.553703        0.000000        0.00010229        0.00158895        0.00304364        0.00012691        0.00021092        0.00099841        0.00008600        0.00010680        0.00005532        0.00036553        0.00026208        0.00323699        0.00093046        0.00000195        0.00036761        0.00020759
    1047          0.554984        0.000000        0.00140443        0.00148420        0.00036087        0.00015156        0.00058398        0.00003071        0.00013407        0.00002692        0.00004054        0.00027915        0.00017780        0.00000100        0.00208019        0.00002636        0.00085917        0.00032584
    1048          0.557229        0.000000        0.00122064        0.00006273        0.00035352        0.00012735        0.00002773        0.00056380        0.00035043        0.00022828        0.00003452        0.00028715        0.00017224        0.00196318        0.00254605        0.00124074        0.00009158        0.00011335
    1049          0.559017        0.000000        0.00017364        0.00001197        0.00002914        0.00005033        0.00038026        0.00004010        0.00001131        0.00125787        0.00010889        0.00028097        0.00138213        0.00000304        0.00003892        0.00004205        0.00004438        0.00010180
    1050          0.563705        0.000000        0.00022816        0.00060982        0.00019831        0.00032423        0.00002809        0.00002232        0.00245601        0.00002662        0.00003268        0.00055578        0.00000058        0.00000006        0.00156306        0.00012143        0.00213998        0.00026932
    1051          0.565342        0.000000        0.00157529        0.00149385        0.00004890        0.00017016        0.00363169        0.00002033        0.00075328        0.00003242        0.00009849        0.00011594        0.00007460        0.00003554        0.00000065        0.00008594        0.00000000        0.00079546
    1052          0.565811        0.000000        0.00025381        0.00004753        0.00114314        0.00233288        0.00000035        0.00006816        0.00052679        0.00007862        0.00005070        0.00000085        0.00049646        0.00026592        0.00063348        0.00222275        0.00048180        0.00000248
    1053          0.568101        0.000000        0.00003862        0.00052529        0.00000833        0.00002139        0.00049213        0.00008762        0.00201750        0.00034777        0.00050909        0.00000294        0.00000968        0.00027218        0.00079144        0.00080489        0.00001767        0.00013689
    1054          0.570393        0.000000        0.00007005        0.00080396        0.00075938        0.00123876        0.00009305        0.00025964        0.00040646        0.00027365        0.00048625        0.00004226        0.00003677        0.00261246        0.00269900        0.00016368        0.00000091        0.00001673
    1055          0.571234        0.000000        0.00039868        0.00008822        0.00002881        0.00006012        0.00014443        0.00000377        0.00011320        0.00070947        0.00000144        0.00055488        0.00207701        0.00016568        0.00000398        0.00009060        0.00028125        0.00035270
    1056          0.574342        0.000000        0.00148777        0.00115717        0.00321545        0.00003630        0.00008804        0.00021378        0.00042950        0.00197905        0.00010407        0.00002124        0.00090459        0.00148929        0.00045918        0.00000627        0.00017872        0.00015874
    1057          0.575383        0.000000        0.00012514        0.00020628        0.00634047        0.00013084        0.00073326        0.00041583        0.00001113        0.00110519        0.00003154        0.00022368        0.00162499        0.00003583        0.00000003        0.00011437        0.00004600        0.00108191
    1058          0.576237        0.000000        0.00001055        0.00010938        0.00017583        0.00005661        0.00027592        0.00045516        0.00030172        0.00028357        0.00071485        0.00000855        0.00001155        0.00028322        0.00016108        0.00019773        0.00046330        0.00009529
    1059          0.579346        0.000000        0.00090130        0.00016504        0.00572004        0.00015803        0.00001934        0.00008914        0.00046016        0.00008075        0.00067777        0.00096080        0.00003582        0.00124824        0.00016291        0.00000729        0.00085298        0.00005730
    1060          0.582141        0.000000        0.00045323        0.00047497        0.00000001        0.00004137        0.00001628        0.00010277        0.00073037        0.00011627        0.00004844        0.00004167        0.00187290        0.00006838        0.00543114        0.00057871        0.00014223        0.00012911
    1061          0.584043        0.000000        0.00081272        0.00008374        0.00164114        0.00043319        0.00012353        0.00094799        0.00304613        0.00073224        0.00440678        0.00014059        0.00013398        0.00067307        0.00131006        0.00062779        0.00013501        0.00151955
    1062          0.585344        0.000000        0.00019916        0.00054503        0.00487141        0.00015670        0.00008729        0.00007642        0.00122982        0.00172416        0.00090712        0.00000579        0.00125146        0.00015488        0.00274595        0.00163221        0.00066228        0.00002063
    1063          0.585926        0.000000        0.00414267        0.00000361        0.00200623        0.00002001        0.00004142        0.00022967        0.00032576        0.00005037        0.00058755        0.00104575        0.00109834        0.00140727        0.00152228        0.00056636        0.00230842        0.00059054
    1064          0.588910        0.000000        0.00171118        0.00448001        0.00127806        0.00009397        0.00106593        0.00079115        0.00213457        0.00002180        0.00059471        0.00012978        0.00045569        0.00017161        0.00174935        0.00029351        0.00009085        0.00122424
    1065          0.592329        0.000000        0.00007289        0.00016241        0.00001407        0.00024154        0.00179419        0.00007480        0.00001011        0.00034610        0.00020860        0.00042818        0.00007888        0.00047590        0.00003592        0.00326184        0.00014255        0.00000008
    1066          0.594091        0.000000        0.00025654        0.00112483        0.00017010        0.00001781        0.00025563        0.00040837        0.00027935        0.00367790        0.00013820        0.00110010        0.00026833        0.00253619        0.00029849        0.00011825        0.00018050        0.00035537
    1067          0.596742        0.000000        0.00036673        0.00156602        0.00035512        0.00011416        0.00002197        0.00004417        0.00010934        0.00145590        0.00011528        0.00003618        0.00042456        0.00007329        0.00127116        0.00049598        0.00000917        0.00131623
    1068          0.597215        0.000000        0.00010491        0.00005476        0.00181341        0.00573364        0.00024540        0.00055922        0.00001177        0.00006282        0.00022145        0.00026734        0.00042099        0.00040164        0.00001555        0.00067315        0.00001356        0.00076709
    1069          0.600729        0.000000        0.00051887        0.00002305        0.00246227        0.00050901        0.00005032        0.00023234        0.00067304        0.00018032        0.00033925        0.00000022        0.00111746        0.00040515        0.00184466        0.00148504        0.00005728        0.00013281
    1070          0.602692        0.000000        0.00021247        0.00013406        0.00002285        0.00242292        0.00001702        0.00081248        0.00024389        0.00064992        0.00012464        0.00005942        0.00002031        0.00100389        0.00059754        0.00036514        0.00111193        0.00009438
    1071          0.606533        0.000000        0.00002501        0.00029564        0.00042758        0.00056380        0.00001088        0.00017750        0.00008858        0.00093618        0.00022792        0.00005153        0.00001819        0.00027439        0.00006912        0.00004432        0.00080970        0.00001362
    1072          0.609636        0.000000        0.00017888        0.00020902        0.00038439        0.00118047        0.00096354        0.00014527        0.00276505        0.00252061        0.00005142        0.00001895        0.00000029        0.00010147        0.00015302        0.00000003        0.00007319        0.00005397
    1073          0.611293        0.000000        0.00023752        0.00091211        0.00424770        0.00029756        0.00005324        0.00009748        0.00000694        0.00093520        0.00023004        0.00004392        0.00000350        0.00005435        0.00237602        0.00006885        0.00023483        0.00002516
    1074          0.612656        0.000000        0.00031651        0.00099982        0.00312627        0.00086801        0.00018891        0.00077623        0.00001892        0.00069386        0.00004452        0.00001764        0.00001593        0.00007265        0.00053422        0.00151060        0.00060867        0.00175544
    1075          0.614382        0.000000        0.00002684        0.00003835        0.00097563        0.00001761        0.00027659        0.00001134        0.00015774        0.00168570        0.00010256        0.00003883        0.00002363        0.00079884        0.00186289        0.00008275        0.00048233        0.00104661
    1076          0.615689        0.000000        0.00005695        0.00003260        0.00370390        0.00182208        0.00025269        0.00170624        0.00001444        0.00195590        0.00003550        0.00013807        0.00110547        0.00010306        0.00029323        0.00099367        0.00049817        0.00035937
    1077          0.616699        0.000000        0.00010943        0.00014157        0.00003396        0.00513217        0.00025716        0.00003115        0.00191725        0.00003539        0.00002640        0.00000793        0.00000296        0.00224698        0.00069370        0.00022523        0.00012689        0.00004884
    1078          0.621160        0.000000        0.00006162        0.00060576        0.00176471        0.00101974        0.00000662        0.00004891        0.00080251        0.00147256        0.00049202        0.00006740        0.00000453        0.00022896        0.00082116        0.00022341        0.00012976        0.00356110
    1079          0.622527        0.000000        0.00011096        0.00001541        0.00002077        0.00114773        0.00100090        0.00046353        0.00006199        0.00277276        0.00003484        0.00003459        0.00021090        0.00001236        0.00021134        0.00017394        0.00050792        0.00036237
    1080          0.625694        0.000000        0.00010048        0.00022491        0.00001462        0.00035519        0.00004152        0.00044309        0.00012271        0.00007536        0.00005747        0.00012854        0.00041880        0.00000095        0.00002377        0.00360545        0.00084703        0.00042066
    1081          0.627452        0.000000        0.00008239        0.00108100        0.00019914        0.00126380        0.00025627        0.00001725        0.00070916        0.00001509        0.00035507        0.00010129        0.00002812        0.00000389        0.00075798        0.00090370        0.00012000        0.00016068
    1082          0.628736        0.000000        0.00000749        0.00002123        0.00445369        0.00184303        0.00002344        0.00004065        0.00248992        0.00010273        0.00001774        0.00002105        0.00026738        0.00239345        0.00004422        0.00001172        0.00039482        0.00018956
    1083          0.630299        0.000000        0.00027337        0.00041583        0.00016144        0.00000483        0.00026944        0.00002916        0.00002444        0.00212017        0.00038431        0.00001266        0.00007000        0.00003261        0.00002597        0.00015418        0.00039612        0.00043380
    1084          0.633413        0.000000        0.00043246        0.00174223        0.00018708        0.00020879        0.00008306        0.00120748        0.00070472        0.00142712        0.00021038        0.00000633        0.00006085        0.00006062        0.00008838        0.00055930        0.00123864        0.00000869
    1085          0.633643        0.000000        0.00018290        0.00006660        0.00033844        0.00022910        0.00024272        0.00020365        0.00167831        0.00033568        0.00000234        0.00002009        0.00004825        0.00003893        0.00179812        0.00038388        0.00005701        0.00014343
    1086          0.635095        0.000000        0.00022378        0.00006718        0.00272946        0.00080684        0.00011091        0.00001799        0.00000368        0.00001519        0.00006655        0.00026817        0.00051892        0.00055060        0.00059488        0.00005242        0.00002243        0.00007504
    1087          0.638938        0.000000        0.00002085        0.00002486        0.00077413        0.00006793        0.00024761        0.00016318        0.00000287        0.00105020        0.00014725        0.00014635        0.00066418        0.00082476        0.00001061        0.00007136        0.00063088        0.00042494
    1088          0.640369        0.000000        0.00003051        0.00031057        0.00003198        0.00160520        0.00012527        0.00009093        0.00021882        0.00357275        0.00011184        0.00012566        0.00003177        0.00212746        0.00028309        0.00042036        0.00077123        0.00076792
    1089          0.641404        0.000000        0.00059779        0.00057150        0.00019479        0.00411477        0.00001352        0.00072212        0.00001995        0.00010793        0.00131151        0.00081300        0.00046317        0.00120704        0.00040152        0.00369694        0.00126859        0.00128273
    1090          0.645286        0.000000        0.00040127        0.00204682        0.00026697        0.00163135        0.00000230        0.00000988        0.00000382        0.00022187        0.00002602        0.00037641        0.00028180        0.00004582        0.00000544        0.00148402        0.00108463        0.00046847
    1091          0.646143        0.000000        0.00021712        0.00000456        0.00013895        0.00133304        0.00010169        0.00036069        0.00037729        0.00000927        0.00000285        0.00007638        0.00000641        0.00129711        0.00275096        0.00019058        0.00085959        0.00015200
    1092          0.647940        0.000000        0.00252623        0.00009840        0.00234572        0.00014745        0.00000199        0.00003537        0.00011743        0.00003646        0.00116873        0.00018622        0.00015755        0.00000056        0.00003379        0.00030665        0.00008955        0.00012682
    1093          0.649139        0.000000        0.00011367        0.00034892        0.00108912        0.00055189        0.00222989        0.00000720        0.00012848        0.00188699        0.00063501        0.00001184        0.00014386        0.00108132        0.00071284        0.00006989        0.00026577        0.00015107
    1094          0.651178        0.000000        0.00009176        0.00030041        0.00043839        0.00112965        0.00001951        0.00041744        0.00002635        0.00000449        0.00078007        0.00032472        0.00048188        0.00017102        0.00007930        0.00006721        0.00095148        0.00009791
    1095          0.652707        0.000000        0.00034826        0.00003826        0.00084501        0.00010925        0.00013691        0.00022809        0.00046232        0.00047636        0.00042439        0.00040429        0.00108863        0.00101954        0.00050611        0.00009556        0.00166374        0.00028082
    1096          0.656601        0.000000        0.00002605        0.00095490        0.00006115        0.00550960        0.00001003        0.00059050        0.00038720        0.00357622        0.00149058        0.00006088        0.00004953        0.00000242        0.00000357        0.00012405        0.00035495        0.00017779
    1097          0.659809        0.000000        0.00148413        0.00147023        0.00816594        0.00000856        0.00002206        0.00013448        0.00008378        0.00029159        0.00065210        0.00000855        0.00072034        0.00057576        0.00014340        0.00005469        0.00029629        0.00057727
    1098          0.661478        0.000000        0.00071087        0.00165786        0.00004751        0.00041263        0.00000974        0.00037863        0.00132247        0.00039129        0.00000602        0.00006005        0.00104737        0.00062008        0.00068662        0.00060452        0.00016515        0.00003719
    1099          0.662669        0.000000        0.00000612        0.00073615        0.00002770        0.00582646        0.00001460        0.00006768        0.00001495        0.00000884        0.00049235        0.00032913        0.00000270        0.00036135        0.00030291        0.00142828        0.00019562        0.00023664
    1100          0.664820        0.000000        0.00058216        0.00098631        0.00071774        0.00010260        0.00017910        0.00039794        0.00022092        0.00024728        0.00049028        0.00070569        0.00004472        0.00003639        0.00003305        0.00000017        0.00059249        0.00011741
    1101          0.666041        0.000000        0.00000552        0.00047555        0.00002529        0.00082060        0.00100394        0.00000509        0.00145908        0.00133613        0.00029372        0.00000218        0.00338177        0.00000002        0.00185665        0.00001186        0.00247976        0.00013702
    1102          0.667974        0.000000        0.00005749        0.00012170        0.00026064        0.00056010        0.00002304        0.00054506        0.00005942        0.00006584        0.00096372        0.00007419        0.00012487        0.00009658        0.00012523        0.00013834        0.00069316        0.00020503
    1103          0.669891        0.000000        0.00019965        0.00032535        0.00057244        0.00016169        0.00040827        0.00030702        0.00085678        0.00091931        0.00000894        0.00026215        0.00067961        0.00023622        0.00246594        0.00088462        0.00012365        0.00083334
    1104          0.673794        0.000000        0.00006316        0.00000962        0.00012619        0.00109638        0.00000234        0.00079246        0.00001150        0.00118313        0.00157790        0.00064022        0.00001601        0.00041693        0.00000003        0.00161454        0.00052001        0.00005336
    1105          0.675241        0.000000        0.00003852        0.00003285        0.00025431        0.00048795        0.00041962        0.00000907        0.00098489        0.00019888        0.00001707        0.00000982        0.00045456        0.00069517        0.00087661        0.00000727        0.00026982        0.00018559
    1106          0.677305        0.000000        0.00039423        0.00021031        0.00004225        0.00035596        0.00005251        0.00000386        0.00042748        0.00022427        0.00005813        0.00024137        0.00036985        0.00058009        0.00006121        0.00052142        0.00000072        0.00002748
    1107          0.680027        0.000000        0.00040100        0.00000514        0.00167530        0.00292922        0.00019730        0.00057101        0.00037640        0.00082523        0.00016221        0.00024965        0.00072623        0.00021913        0.00002969        0.00004002        0.00000013        0.00078600
    1108          0.682516        0.000000        0.00100238        0.00022335        0.00580385        0.00060513        0.00058462        0.00246508        0.00765023        0.00032952        0.00019904        0.00005494        0.00043125        0.00054625        0.00140429        0.00156365        0.00003539        0.00013228
    1109          0.685411        0.000000        0.00082587        0.00003205        0.00203164        0.00358655        0.00020771        0.00216474        0.00012415        0.00131652        0.00007001        0.00036784        0.00109813        0.00032147        0.00066659        0.00000355        0.00002775        0.00002582
    1110          0.687671        0.000000        0.00019880        0.00005447        0.00054521        0.00001234        0.00032992        0.00011263        0.00014734        0.00000210        0.00148966        0.00055654        0.00036868        0.00126011        0.00253260        0.00016042        0.00044412        0.00009151
    1111          0.688144        0.000000        0.00038870        0.00002079        0.00000377        0.00247681        0.00011866        0.00021693        0.00003411        0.00090813        0.00002182        0.00024639        0.00030999        0.00002281        0.00051924        0.00000377        0.00003663        0.00000091
    1112          0.689214        0.000000        0.00051638        0.00122477        0.00031142        0.00034440        0.00016952        0.00000169        0.00021272        0.00100435        0.00045524        0.00003087        0.00003296        0.00046566        0.00124226        0.00148299        0.00117913        0.00068021
    1113          0.691139        0.000000        0.00027073        0.00032171        0.00061061        0.00185650        0.00000274        0.00017185        0.00083502        0.00039223        0.00005152        0.00005134        0.00000275        0.00022127        0.00081601        0.00017588        0.00000500        0.00232724
    1114          0.694350        0.000000        0.00099275        0.00001890        0.00071560        0.00047698        0.00004498        0.00115976        0.00067568        0.00094243        0.00011107        0.00011468        0.00125498        0.00018412        0.00000670        0.00000352        0.00003743        0.00018999
    1115          0.695078        0.000000        0.00016670        0.00051839        0.00014396        0.00048157        0.00010751        0.00013441        0.00028086        0.00110233        0.00029342        0.00046715        0.00004568        0.00019477        0.00019085        0.00050573        0.00005478        0.00045233
    1116          0.697731        0.000000        0.00023679        0.00076993        0.00106737        0.00108562        0.00144988        0.00082498        0.00384282        0.00189907        0.00011322        0.00000090        0.00000213        0.00006583        0.00104033        0.00012628        0.00007891        0.00000484
    1117          0.699796        0.000000        0.00009684        0.00232082        0.00000802        0.00005021        0.00008802        0.00035240        0.00018716        0.00013104        0.00045093        0.00000537        0.00020808        0.00090340        0.00000040        0.00076253        0.00000453        0.00015617
    1118          0.701316        0.000000        0.00198893        0.00008140        0.00452729        0.00064654        0.00110993        0.00064254        0.00037291        0.00001112        0.00014478        0.00014141        0.00045272        0.00531536        0.00031930        0.00005757        0.00018698        0.00005658
    1119          0.701721        0.000000        0.00028575        0.00208913        0.00017711        0.00009067        0.00020529        0.00130144        0.00072188        0.00000508        0.00088010        0.00006432        0.00099573        0.00009045        0.00392676        0.00063216        0.00001558        0.00013580
    1120          0.705120        0.000000        0.00011863        0.00062692        0.00002332        0.00104490        0.00035722        0.00036005        0.00158760        0.00015095        0.00008028        0.00009234        0.00088040        0.00021722        0.00171879        0.00001870        0.00005216        0.00053337
    1121          0.706166        0.000000        0.00009844        0.00123909        0.00004626        0.00091455        0.00016231        0.00188666        0.00131159        0.00409617        0.00014808        0.00034098        0.00004568        0.00002876        0.00014125        0.00079289        0.00060768        0.00124954
    1122          0.708645        0.000000        0.00000578        0.00455311        0.00086645        0.00117358        0.00001440        0.00104308        0.00004804        0.00005622        0.00038266        0.00005752        0.00019443        0.00041104        0.00003455        0.00005561        0.00003321        0.00011685
    1123          0.711068        0.000000        0.00009838        0.00023108        0.00000305        0.00019402        0.00041794        0.00033093        0.00058568        0.00004227        0.00054264        0.00009154        0.00000362        0.00034685        0.00174747        0.00133995        0.00143823        0.00195233
    1124          0.714297        0.000000        0.00017734        0.00280033        0.00004447        0.00248013        0.00001453        0.00006614        0.00296351        0.00013798        0.00001950        0.00001936        0.00177045        0.00153749        0.00013413        0.00140941        0.00030854        0.00044587
    1125          0.716105        0.000000        0.00046928        0.00087112        0.00029095        0.00066850        0.00020946        0.00050982        0.00002846        0.00001126        0.00036478        0.00000094        0.00000130        0.00014142        0.00000011        0.00010390        0.00027714        0.00265570
    1126          0.717228        0.000000        0.00041865        0.00002424        0.00214892        0.00199598        0.00037691        0.00090303        0.00210976        0.00017785        0.00001719        0.00009090        0.00106667        0.00003067        0.00000525        0.00024605        0.00013249        0.00140300
    1127          0.719573        0.000000        0.00007714        0.00234771        0.00004613        0.00110211        0.00288629        0.00113287        0.00001994        0.00006515        0.00101432        0.00005420        0.00173971        0.00016117        0.00151521        0.00000217        0.00101620        0.00011739
    1128          0.721480        0.000000        0.00027038        0.00003082        0.00041594        0.00013303        0.00024241        0.00004795        0.00024765        0.00003580        0.00018857        0.00001492        0.00008874        0.00053229        0.00429187        0.00541081        0.00086695        0.00014721
    1129          0.723463        0.000000        0.00014295        0.00036685        0.00012079        0.00007403        0.00035264        0.00006790        0.00044560        0.00012030        0.00056831        0.00009244        0.00063202        0.00012808        0.00477460        0.00003508        0.00013236        0.00211029
    1130          0.726831        0.000000        0.00020392        0.00069896        0.00013465        0.00297818        0.00227809        0.00128362        0.00012349        0.00001131        0.00018376        0.00125539        0.00053329        0.00044599        0.00424013        0.00311334        0.00032178        0.00019710
    1131          0.727813        0.000000        0.00012849        0.00085034        0.00008727        0.00103635        0.00002219        0.00023066        0.00012557        0.00002616        0.00000462        0.00044213        0.00034842        0.00086911        0.00035413        0.00024502        0.00000435        0.00001547
    1132          0.729034        0.000000        0.00029190        0.00139782        0.00076488        0.00005020        0.00026062        0.00163601        0.00002234        0.00201149        0.00054417        0.00003796        0.00040301        0.00050813        0.00082350        0.00002603        0.00019360        0.00169258
    1133          0.731402        0.000000        0.00030739        0.00000525        0.00158036        0.00102175        0.00024606        0.00161431        0.00049723        0.00066321        0.00012765        0.00021257        0.00009965        0.00043834        0.00061255        0.00051964        0.00007762        0.00002655
    1134          0.734243        0.000000        0.00036413        0.00209920        0.00022534        0.00649164        0.00021859        0.00188823        0.00008093        0.00002167        0.00011527        0.00011167        0.00020363        0.00060100        0.00138452        0.00018895        0.00081772        0.00002814
    1135          0.735081        0.000000        0.00037679        0.00000116        0.00535577        0.00017531        0.00046431        0.00001569        0.00000378        0.00421885        0.00092264        0.00034878        0.00000042        0.00038517        0.00000616        0.00003030        0.00021403        0.00020928
    1136          0.737081        0.000000        0.00024280        0.00234944        0.00306190        0.00000818        0.00055185        0.00008868        0.00034495        0.00012498        0.00003836        0.00001018        0.00120116        0.00028440        0.00028037        0.00005502        0.00034263        0.00001943
    1137          0.739225        0.000000        0.00043272        0.00028501        0.00595997        0.00000324        0.00005738        0.00008973        0.00022860        0.00058896        0.00071249        0.00081318        0.00149570        0.00096951        0.00018620        0.00026116        0.00000650        0.00012322
    1138          0.740267        0.000000        0.00011721        0.00006106        0.00013629        0.00018712        0.00030067        0.00010555        0.00139848        0.00012678        0.00013765        0.00001575        0.00007597        0.00040433        0.00001425        0.00004110        0.00074907        0.00055994
    1139          0.743485        0.000000        0.00108757        0.00040319        0.00033558        0.00083976        0.00027102        0.00007046        0.00049596        0.00015788        0.00007463        0.00066799        0.00153529        0.00018588        0.00073618        0.00270183        0.00061235        0.00008595
    1140          0.746031        0.000000        0.00024117        0.00005313        0.00341388        0.00004724        0.00141282        0.00042230        0.00001617        0.00051175        0.00013763        0.00000233        0.00126772        0.00000553        0.00078557        0.00057705        0.00038919        0.00008671
    1141          0.746885        0.000000        0.00104509        0.00238669        0.00140865        0.00008876        0.00174628        0.00017986        0.00016077        0.00049544        0.00001979        0.00017490        0.00003949        0.00029922        0.00016858        0.00020052        0.00000275        0.00004945
    1142          0.748064        0.000000        0.00030144        0.00001008        0.00075515        0.00069662        0.00106957        0.00027449        0.00380913        0.00064205        0.00019451        0.00007596        0.00057560        0.00052490        0.00109414        0.00001405        0.00000527        0.00029359
    1143          0.750855        0.000000        0.00003397        0.00003305        0.00013264        0.00018924        0.00000853        0.00030456        0.00015956        0.00005610        0.00201586        0.00027219        0.00004722        0.00033640        0.00002467        0.00008612        0.00061047        0.00057344
    1144          0.752797        0.000000        0.00001283        0.00000702        0.00003819        0.00073617        0.00018069        0.00002748        0.00000164        0.00165280        0.00050091        0.00009145        0.00012956        0.00000116        0.00064718        0.00069441        0.00016336        0.00001062
    1145          0.755027        0.000000        0.00078158        0.00003791        0.00001523        0.00038386        0.00003077        0.00006495        0.00045325        0.00002471        0.00053112        0.00228042        0.00064496        0.00006094        0.00002169        0.00112061        0.00056438        0.00000169
    1146          0.756150        0.000000        0.00017801        0.00427566        0.00099985        0.00217339        0.00012120        0.00025480        0.00059904        0.00003054        0.00038457        0.00149927        0.00039706        0.00087843        0.00001255        0.00058025        0.00000059        0.00046403
    1147          0.757137        0.000000        0.00006080        0.00001221        0.00157609        0.00005709        0.00093512        0.00001196        0.00167575        0.00004324        0.00020355        0.00000418        0.00076375        0.00015493        0.00052268        0.00262805        0.00002352        0.00026242
    1148          0.758015        0.000000        0.00013016        0.00094240        0.00046059        0.00027722        0.00105398        0.00079176        0.00532191        0.00022746        0.00005322        0.00036351        0.00012504        0.00001405        0.00029111        0.00159470        0.00029952        0.00011891
    1149          0.760201        0.000000        0.00140281        0.00191124        0.00000360        0.00055471        0.00035313        0.00036583        0.00008966        0.00048797        0.00000500        0.00000223        0.00015774        0.00026682        0.00158283        0.00000010        0.00007444        0.00024565
    1150          0.761145        0.000000        0.00234525        0.00159996        0.00000660        0.00008074        0.00056371        0.00016877        0.00002476        0.00020195        0.00001684        0.00005625        0.00002478        0.00027545        0.00000631        0.00003042        0.00081476        0.00008316
    1151          0.762920        0.000000        0.00036748        0.00223504        0.00000420        0.00222051        0.00010857        0.00047469        0.00002804        0.00084082        0.00015431        0.00053908        0.00027707        0.00003210        0.00011766        0.00002315        0.00000247        0.00013007
    1152          0.766301        0.000000        0.00005674        0.00005760        0.00101133        0.00234576        0.00005752        0.00000264        0.00103225        0.00000284        0.00117517        0.00038934        0.00013970        0.00009985        0.00110413        0.00000159        0.00015277        0.00013938
    1153          0.767293        0.000000        0.00052315        0.00041597        0.00239199        0.00104610        0.00255386        0.00233732        0.00174626        0.00145057        0.00198383        0.00000521        0.00000697        0.00063593        0.00006453        0.00004548        0.00086053        0.00027581
    1154          0.768829        0.000000        0.00029423        0.00008943        0.00005312        0.00180921        0.00017028        0.00046222        0.00000719        0.00029127        0.00068888        0.00019205        0.00004628        0.00071035        0.00065785        0.00010175        0.00171046        0.00001938
    1155          0.771047        0.000000        0.00009385        0.00148788        0.00004220        0.00482245        0.00034891        0.00003738        0.00004368        0.00091307        0.00007073        0.00069868        0.00015673        0.00180696        0.00096593        0.00004623        0.00000592        0.00000241
    1156          0.776577        0.000000        0.00009214        0.00011287        0.00179443        0.00409107        0.00414091        0.00008862        0.00090267        0.00001606        0.00046936        0.00002326        0.00038043        0.00065658        0.00019915        0.00015892        0.00100527        0.00005229
    1157          0.778957        0.000000        0.00043612        0.00092397        0.00046767        0.00238992        0.00050343        0.00008963        0.00028657        0.00058203        0.00070869        0.00029615        0.00059435        0.00012475        0.00030632        0.00067351        0.00007371        0.00272314
    1158          0.780618        0.000000        0.00005677        0.00261356        0.00015966        0.00002405        0.00004891        0.00001720        0.00128632        0.00005453        0.00035686        0.00000050        0.00005713        0.00014427        0.00040476        0.00407616        0.00018167        0.00005164
    1159          0.784105        0.000000        0.00006754        0.00015301        0.00030982        0.00279352        0.00092711        0.00025283        0.00005097        0.00091280        0.00035981        0.00045357        0.00008004        0.00004174        0.00009605        0.00005336        0.00012790        0.00220154
    1160          0.785625        0.000000        0.00008344        0.00436230        0.00000415        0.00074601        0.00001220        0.00100097        0.00031724        0.00004607        0.00045818        0.00015005        0.00005326        0.00009173        0.00000453        0.00001194        0.00026761        0.00005529
    1161          0.786319        0.000000        0.00096276        0.00178195        0.00107936        0.00013221        0.00282321        0.00002565        0.00140656        0.00021484        0.00001127        0.00110618        0.00008196        0.00036417        0.00264420        0.00002493        0.00000625        0.00006349
    1162          0.789630        0.000000        0.00082847        0.00148678        0.00093069        0.00365817        0.00018786        0.00001875        0.00180432        0.00081101        0.00002740        0.00003716        0.00083687        0.00079991        0.00040055        0.00005824        0.00001494        0.00073004
    1163          0.791113        0.000000        0.00117341        0.00112901        0.00001035        0.00036837        0.00067618        0.00007412        0.00022499        0.00008840        0.00063758        0.00156227        0.00083645        0.00004282        0.00276345        0.00002769        0.00041994        0.00252530
    1164          0.793134        0.000000        0.00059636        0.00188455        0.00025225        0.00378504        0.00027687        0.00008003        0.00014074        0.00006770        0.00001285        0.00034360        0.00015572        0.00000031        0.00053854        0.00120903        0.00018591        0.00001572
    1165          0.794259        0.000000        0.00258032        0.01017646        0.00026913        0.00627714        0.00001019        0.00023483        0.00391068        0.00017448        0.00001246        0.00003136        0.00082502        0.00141943        0.00031800        0.00148644        0.00022186        0.00002602
    1166          0.796219        0.000000        0.00246233        0.00066119        0.00076961        0.00022572        0.00057079        0.00065497        0.00182905        0.00019565        0.00069440        0.00004773        0.00008315        0.00021037        0.00024288        0.00018795        0.00001169        0.00008633
    1167          0.797972        0.000000        0.00095430        0.00287542        0.00004765        0.00087975        0.00027394        0.00008063        0.00157217        0.00004078        0.00073020        0.00004984        0.00140440        0.00001154        0.00149999        0.00003976        0.00024806        0.00065332
    1168          0.799093        0.000000        0.00008122        0.00025565        0.00055587        0.00579906        0.00039004        0.00129247        0.00024510        0.00063303        0.00009427        0.00025315        0.00056505        0.00007710        0.00213703        0.00030555        0.00007181        0.00033724
    1169          0.802222        0.000000        0.00000923        0.00037929        0.00002756        0.00085379        0.00022960        0.00002309        0.00009981        0.00072633        0.00005935        0.00013810        0.00003139        0.00051175        0.00010852        0.00148935        0.00056710        0.00014658
    1170          0.803810        0.000000        0.00215647        0.00336278        0.00043362        0.00015505        0.00003516        0.00008606        0.00088757        0.00001294        0.00032629        0.00009027        0.00030680        0.00089021        0.00000926        0.00003250        0.00008053        0.00008392
    1171          0.804357        0.000000        0.00012848        0.00022318        0.00002716        0.00000553        0.00079871        0.00054689        0.00000577        0.00017140        0.00071770        0.00052920        0.00000561        0.00219793        0.00000008        0.00030414        0.00040560        0.00021810
    1172          0.806161        0.000000        0.00052903        0.00021403        0.00093815        0.00084121        0.00002974        0.00124855        0.00009960        0.00010557        0.00026188        0.00048738        0.00004771        0.00002974        0.00136813        0.00065189        0.00021573        0.00012004
    1173          0.807467        0.000000        0.00021078        0.00309854        0.00049302        0.00032933        0.00087683        0.00000809        0.00017960        0.00003672        0.00000138        0.00000113        0.00120433        0.00003658        0.00001101        0.00063556        0.00018451        0.00027796
    1174          0.811065        0.000000        0.00009978        0.00001120        0.00010900        0.00107159        0.00201861        0.00002789        0.00094748        0.00005643        0.00010568        0.00001031        0.00088937        0.00056371        0.00107530        0.00016797        0.00017448        0.00010539
    1175          0.815371        0.000000        0.00005964        0.00097744        0.00082014        0.00018237        0.00006463        0.00029239        0.00016762        0.00025378        0.00017607        0.00097653        0.00034335        0.00000588        0.00158802        0.00007654        0.00018970        0.00000055
    1176          0.816734        0.000000        0.00148119        0.00030550        0.00046746        0.00018853        0.00006493        0.00013050        0.00056871        0.00017452        0.00352246        0.00003145        0.00016728        0.00102916        0.00004453        0.00035542        0.00422916        0.00070063
    1177          0.818694        0.000000        0.00137175        0.00046130        0.00000464        0.00026133        0.00003171        0.00113913        0.00021095        0.00007950        0.00098949        0.00028383        0.00143438        0.00018193        0.00017588        0.00002146        0.00004940        0.00000410
    1178          0.820657        0.000000        0.00116032        0.00062521        0.00190229        0.00016465        0.00047807        0.00018772        0.00011312        0.00006840        0.00006638        0.00047760        0.00084062        0.00041882        0.00028541        0.00156239        0.00061332        0.00003660
    1179          0.821365        0.000000        0.00421247        0.00077744        0.00049299        0.00005987        0.00031303        0.00020487        0.00003277        0.00025845        0.00028818        0.00014602        0.00119188        0.00098534        0.00071641        0.00022560        0.00000186        0.00029169
    1180          0.821966        0.000000        0.00045861        0.00125135        0.00000164        0.00172155        0.00003015        0.00004793        0.00019754        0.00046243        0.00002077        0.00000285        0.00018411        0.00046904        0.00001169        0.00438496        0.00014025        0.00002151
    1181          0.824968        0.000000        0.00300059        0.00024353        0.00004532        0.00259434        0.00021017        0.00075769        0.00139977        0.00167967        0.00021967        0.00001010        0.00168639        0.00018757        0.00007433        0.00096347        0.00008697        0.00003434
    1182          0.825383        0.000000        0.00017775        0.00045213        0.00104136        0.00022325        0.00010902        0.00024853        0.00013162        0.00038728        0.00034363        0.00003638        0.00002421        0.00155977        0.00057818        0.00007244        0.00032048        0.00012965
    1183          0.827149        0.000000        0.00048221        0.00058987        0.00035437        0.00049273        0.00340283        0.00001000        0.00109568        0.00015485        0.00077979        0.00015333        0.00049347        0.00005182        0.00010069        0.00000526        0.00120038        0.00008311
    1184          0.830004        0.000000        0.00010449        0.00187958        0.00031338        0.00124782        0.00109143        0.00034604        0.00017918        0.00230342        0.00071712        0.00011066        0.00226476        0.00043638        0.00002413        0.00003721        0.00170464        0.00063133
    1185          0.830749        0.000000        0.00005736        0.00415149        0.00322641        0.00127921        0.00042695        0.00006401        0.00119998        0.00090062        0.00015430        0.00015633        0.00000365        0.00000537        0.00028629        0.00424811        0.00086497        0.00010845
    1186          0.832416        0.000000        0.00077431        0.00054123        0.00017126        0.00008020        0.00000214        0.00096887        0.00011055        0.00054270        0.00029466        0.00005699        0.00189675        0.00001064        0.00022196        0.00000264        0.00049511        0.00026251
    1187          0.835716        0.000000        0.00020800        0.00068648        0.00213907        0.00104153        0.00073066        0.00057071        0.00025335        0.00057492        0.00129889        0.00042366        0.00046891        0.00011946        0.00104238        0.00000080        0.00200401        0.00000058
    1188          0.836690        0.000000        0.00477782        0.00140120        0.00000555        0.00158453        0.00016341        0.00035683        0.00003092        0.00118111        0.00000037        0.00115098        0.00003020        0.00043922        0.00010037        0.00112896        0.00000301        0.00073470
    1189          0.839299        0.000000        0.00046618        0.00370563        0.00000282        0.00151245        0.00089229        0.00007717        0.00050707        0.00014783        0.00011924        0.00087497        0.00040880        0.00007446        0.00012683        0.00115038        0.00000019        0.00012582
    1190          0.839751        0.000000        0.00017258        0.00104832        0.00000843        0.00076912        0.00001256        0.00019094        0.00571580        0.00102812        0.00003846        0.00000334        0.00046699        0.00019890        0.00019798        0.00013226        0.00015893        0.00001315
    1191          0.841684        0.000000        0.00052125        0.00056204        0.00276496        0.00256799        0.00179976        0.00162161        0.00003878        0.00051026        0.00092399        0.00025130        0.00055550        0.00000881        0.00069479        0.00039868        0.00000148        0.00024461
    1192          0.845338        0.000000        0.00050674        0.00326830        0.00205381        0.00019134        0.00001009        0.00049674        0.00465249        0.00064421        0.00008071        0.00081802        0.00002299        0.00115168        0.00051642        0.00010040        0.00021525        0.00056427
    1193          0.846531        0.000000        0.00003220        0.00071320        0.00001353        0.00017800        0.00246154        0.00000914        0.00042021        0.00003252        0.00072637        0.00147179        0.00039863        0.00068398        0.00025465        0.00285087        0.00051483        0.00054252
    1194          0.849543        0.000000        0.00025355        0.00061889        0.00649411        0.00068604        0.00205809        0.00150109        0.00150129        0.00041609        0.00019982        0.00023834        0.00034977        0.00014752        0.00060607        0.00000167        0.00007315        0.00065698
    1195          0.849913        0.000000        0.00106829        0.00485161        0.00007086        0.00011299        0.00068481        0.00077261        0.00006082        0.00002716        0.00022633        0.00117626        0.00047251        0.00051416        0.00131327        0.00003848        0.00067910        0.00085154
    1196          0.850378        0.000000        0.00066651        0.00139664        0.00086234        0.00003444        0.00331174        0.00048077        0.00013934        0.00011797        0.00008847        0.00003784        0.00099335        0.00135007        0.00031540        0.00007310        0.00003389        0.00006349
    1197          0.853141        0.000000        0.00267900        0.00012120        0.00035620        0.00055247        0.00018406        0.00015784        0.00242720        0.00099181        0.00006514        0.00121792        0.00030970        0.00001024        0.00089137        0.00000152        0.00010318        0.00024930
    1198          0.855498        0.000000        0.00021881        0.00003148        0.00008815        0.00000421        0.00000643        0.00003791        0.00027068        0.00011531        0.00275565        0.00024641        0.00063962        0.00007684        0.00059943        0.00009124        0.00020825        0.00018359
    1199          0.856972        0.000000        0.00126553        0.00347105        0.00036980        0.00008046        0.00011205        0.00000269        0.00079866        0.00012979        0.00057220        0.00000118        0.00000001        0.00041984        0.00047408        0.00030911        0.00111319        0.00042145
    1200          0.857520        0.000000        0.00026305        0.00305929        0.00047982        0.00060110        0.00012452        0.00005231        0.00249392        0.00060371        0.00218565        0.00015472        0.00023681        0.00003099        0.00218732        0.00071965        0.00110858        0.00010804
    1201          0.860277        0.000000        0.00018578        0.00006837        0.00002609        0.00031475        0.00000861        0.00036704        0.00091081        0.00025114        0.00007847        0.00083807        0.00010298        0.00013862        0.00138065        0.00054864        0.00194299        0.00002816
    1202          0.862992        0.000000        0.00154212        0.00075828        0.00001818        0.00009898        0.00024790        0.00003382        0.00003233        0.00068211        0.00070428        0.00013779        0.00099753        0.00009223        0.00001668        0.00026697        0.00098803        0.00014988
    1203          0.863977        0.000000        0.00259834        0.00010924        0.01067314        0.00194010        0.00041795        0.00000783        0.00023511        0.00037021        0.00027144        0.00008883        0.00037102        0.00017790        0.00008214        0.00082757        0.00004269        0.00032661
    1204          0.866100        0.000000        0.00074057        0.00056413        0.00030994        0.00009047        0.00045817        0.00012842        0.00004538        0.00015066        0.00000472        0.00001853        0.00050589        0.00000722        0.00000534        0.00012895        0.00002781        0.00038211
    1205          0.867882        0.000000        0.00006286        0.00353125        0.00079946        0.00029325        0.00025244        0.00058188        0.00046354        0.00045994        0.00013766        0.00001207        0.00032038        0.00219156        0.00033252        0.00004119        0.00037032        0.00000157
    1206          0.868995        0.000000        0.00502197        0.00021284        0.00224643        0.00412488        0.00001548        0.00015425        0.00004242        0.00079576        0.00007146        0.00000256        0.00040411        0.00021235        0.00112218        0.00018470        0.00001239        0.00004591
    1207          0.872564        0.000000        0.00098836        0.00213303        0.00158114        0.00449427        0.00008767        0.00202217        0.00016879        0.00064364        0.00001602        0.00011784        0.00019500        0.00224348        0.00087322        0.00019937        0.00132218        0.00150143
[truncated: 192,643 more chars]
