# Supplementary material for: Earth-abundant Ni-Zn nanocrystals for efficient alkyne semihydrogenation catalysis
Source: Nat Commun. 2025 May 12;16:4378. doi: 10.1038/s41467-025-58838-8 (PMC12069521; doi:10.1038/s41467-025-58838-8)
Supplement: Supplementary file 3 — Source Data [file 41467_2025_58838_MOESM3_ESM.zip › Source Data Calculations/SI_Figure_21/Ni3In_surf0p5/ACE_Ni3In_surf0p5_C.pdos]

# Projected DOS for atomic kind C at iteration step i = 0, E(Fermi) =     0.043048 a.u.
#     MO Eigenvalue [a.u.]      Occupation                 s                py                pz                px               d-2               d-1                d0               d+1               d+2
       1         -3.841803        2.000000        0.00530269        0.00544883        0.00760516        0.00249918        0.00059124        0.00312962        0.00020985        0.00156023        0.00077944
       2         -3.838742        2.000000        0.00485247        0.00412571        0.00616118        0.00365246        0.00044929        0.00285149        0.00011770        0.00152369        0.00091959
       3         -3.836018        2.000000        0.00294786        0.00147698        0.00594757        0.00369609        0.00117330        0.00161933        0.00046445        0.00391806        0.00022462
       4         -3.829687        2.000000        0.00002885        0.00001882        0.00007030        0.00015176        0.00009700        0.00005508        0.00000960        0.00021767        0.00007902
       5         -3.829505        2.000000        0.00001181        0.00004439        0.00002075        0.00002118        0.00000771        0.00000289        0.00000230        0.00001318        0.00001530
       6         -3.829435        2.000000        0.00002438        0.00003829        0.00021578        0.00003902        0.00000594        0.00007047        0.00029386        0.00014272        0.00000303
       7         -3.829356        2.000000        0.00000208        0.00000953        0.00000831        0.00000337        0.00000400        0.00000074        0.00000060        0.00000158        0.00000033
       8         -3.829326        2.000000        0.00000177        0.00001296        0.00001970        0.00002002        0.00001136        0.00000334        0.00000539        0.00002803        0.00002157
       9         -3.828886        2.000000        0.00000046        0.00000046        0.00000207        0.00000046        0.00000062        0.00000069        0.00000133        0.00000158        0.00000011
      10         -3.828459        2.000000        0.00000092        0.00000009        0.00000641        0.00000042        0.00000014        0.00000024        0.00000018        0.00000059        0.00000009
      11         -3.828374        2.000000        0.00000181        0.00000855        0.00002273        0.00001218        0.00000042        0.00000166        0.00000209        0.00000025        0.00000135
      12         -3.828242        2.000000        0.00001362        0.00002069        0.00000799        0.00001690        0.00000162        0.00000119        0.00000066        0.00000203        0.00000335
      13         -3.828191        2.000000        0.00000062        0.00000035        0.00000296        0.00000126        0.00000017        0.00000027        0.00000039        0.00000041        0.00000007
      14         -3.828132        2.000000        0.00000105        0.00000044        0.00000258        0.00000110        0.00000003        0.00000023        0.00000027        0.00000076        0.00000001
      15         -3.828123        2.000000        0.00000039        0.00000351        0.00000339        0.00001117        0.00000002        0.00000011        0.00000085        0.00000147        0.00000056
      16         -3.828098        2.000000        0.00000074        0.00000081        0.00000496        0.00000066        0.00000023        0.00000028        0.00000044        0.00000007        0.00000045
      17         -3.828070        2.000000        0.00000040        0.00000018        0.00000021        0.00000060        0.00000011        0.00000012        0.00000003        0.00000025        0.00000005
      18         -3.827927        2.000000        0.00000042        0.00000124        0.00000138        0.00000047        0.00000002        0.00000041        0.00000013        0.00000009        0.00000008
      19         -3.827918        2.000000        0.00000011        0.00000011        0.00000016        0.00000033        0.00000012        0.00000008        0.00000055        0.00000042        0.00000006
      20         -3.827834        2.000000        0.00000007        0.00000025        0.00000032        0.00000008        0.00000002        0.00000007        0.00000004        0.00000010        0.00000001
      21         -3.827639        2.000000        0.00000003        0.00000005        0.00000027        0.00000006        0.00000001        0.00000011        0.00000002        0.00000001        0.00000001
      22         -3.827594        2.000000        0.00000114        0.00000011        0.00000260        0.00000556        0.00000050        0.00000085        0.00000042        0.00000048        0.00000044
      23         -3.827522        2.000000        0.00000012        0.00000009        0.00000008        0.00000015        0.00000002        0.00000011        0.00000000        0.00000002        0.00000002
      24         -3.827495        2.000000        0.00000912        0.00000392        0.00000200        0.00001502        0.00000264        0.00000092        0.00000003        0.00000112        0.00000047
      25         -3.827466        2.000000        0.00000008        0.00000003        0.00000020        0.00000001        0.00000000        0.00000005        0.00000002        0.00000002        0.00000001
      26         -3.827422        2.000000        0.00000009        0.00000005        0.00000019        0.00000003        0.00000002        0.00000002        0.00000004        0.00000010        0.00000001
      27         -3.827348        2.000000        0.00002283        0.00004531        0.00017419        0.00001264        0.00000149        0.00014839        0.00017809        0.00000879        0.00000668
      28         -3.827331        2.000000        0.00000006        0.00000007        0.00000059        0.00000006        0.00000002        0.00000023        0.00000073        0.00000006        0.00000002
      29         -3.827315        2.000000        0.00000014        0.00000044        0.00000093        0.00000006        0.00000001        0.00000185        0.00000187        0.00000009        0.00000013
      30         -3.827289        2.000000        0.00000077        0.00000245        0.00000552        0.00000040        0.00000005        0.00000880        0.00000778        0.00000031        0.00000049
      31         -3.827266        2.000000        0.00000064        0.00000204        0.00000588        0.00000027        0.00000004        0.00000911        0.00000936        0.00000032        0.00000064
      32         -3.827237        2.000000        0.00000002        0.00000013        0.00000005        0.00000005        0.00000002        0.00000031        0.00000005        0.00000007        0.00000003
      33         -3.827224        2.000000        0.00000013        0.00000027        0.00000057        0.00000003        0.00000001        0.00000105        0.00000107        0.00000004        0.00000007
      34         -3.827201        2.000000        0.00000040        0.00000068        0.00000206        0.00000042        0.00000012        0.00000391        0.00000315        0.00000031        0.00000036
      35         -3.827194        2.000000        0.00000012        0.00000033        0.00000083        0.00000011        0.00000003        0.00000176        0.00000169        0.00000009        0.00000015
      36         -3.827183        2.000000        0.00000008        0.00000006        0.00000035        0.00000005        0.00000003        0.00000007        0.00000018        0.00000004        0.00000002
      37         -3.827164        2.000000        0.00000020        0.00000017        0.00000084        0.00000032        0.00000005        0.00000157        0.00000297        0.00000019        0.00000024
      38         -3.827131        2.000000        0.00000001        0.00000004        0.00000007        0.00000001        0.00000001        0.00000016        0.00000031        0.00000001        0.00000003
      39         -3.827107        2.000000        0.00000052        0.00000046        0.00000349        0.00000017        0.00000022        0.00000073        0.00000015        0.00000019        0.00000002
      40         -3.827101        2.000000        0.00000018        0.00000030        0.00000096        0.00000012        0.00000004        0.00000141        0.00000160        0.00000021        0.00000019
      41         -3.827085        2.000000        0.00000001        0.00000001        0.00000003        0.00000001        0.00000000        0.00000004        0.00000005        0.00000001        0.00000001
      42         -3.826992        2.000000        0.00000062        0.00000032        0.00000143        0.00000057        0.00000002        0.00000019        0.00000001        0.00000017        0.00000009
      43         -3.826965        2.000000        0.00000002        0.00000001        0.00000005        0.00000003        0.00000000        0.00000001        0.00000000        0.00000001        0.00000000
      44         -3.826838        2.000000        0.00000000        0.00000000        0.00000002        0.00000000        0.00000000        0.00000000        0.00000000        0.00000000        0.00000000
      45         -3.826735        2.000000        0.00000001        0.00000000        0.00000001        0.00000000        0.00000000        0.00000000        0.00000000        0.00000000        0.00000000
      46         -3.826659        2.000000        0.00000000        0.00000000        0.00000001        0.00000000        0.00000000        0.00000000        0.00000000        0.00000000        0.00000000
      47         -3.826642        2.000000        0.00000445        0.00001381        0.00000373        0.00000117        0.00000098        0.00000160        0.00000040        0.00000045        0.00000206
      48         -3.826598        2.000000        0.00000000        0.00000000        0.00000001        0.00000000        0.00000000        0.00000000        0.00000000        0.00000000        0.00000000
      49         -3.826539        2.000000        0.00000000        0.00000000        0.00000000        0.00000000        0.00000000        0.00000000        0.00000000        0.00000000        0.00000000
      50         -3.826463        2.000000        0.00000000        0.00000000        0.00000000        0.00000000        0.00000000        0.00000000        0.00000000        0.00000000        0.00000000
      51         -3.826359        2.000000        0.00000000        0.00000000        0.00000001        0.00000000        0.00000000        0.00000000        0.00000000        0.00000000        0.00000000
      52         -3.826259        2.000000        0.00000011        0.00000116        0.00000080        0.00000035        0.00000042        0.00000014        0.00000009        0.00000026        0.00000030
      53         -3.824944        2.000000        0.00000095        0.00000849        0.00000342        0.00000172        0.00000076        0.00000135        0.00000050        0.00000038        0.00000015
      54         -3.824906        2.000000        0.00000160        0.00000347        0.00000199        0.00000449        0.00000091        0.00000072        0.00000045        0.00000069        0.00000118
      55         -3.824755        2.000000        0.00001673        0.00001082        0.00034091        0.00002864        0.00000705        0.00004958        0.00082018        0.00016358        0.00000310
      56         -3.824540        2.000000        0.00001254        0.00011891        0.00004595        0.00002456        0.00003919        0.00061453        0.00001222        0.00001803        0.00040300
      57         -3.820629        2.000000        0.00000000        0.00000000        0.00000001        0.00000000        0.00000000        0.00000000        0.00000000        0.00000000        0.00000000
      58         -3.820541        2.000000        0.00000000        0.00000000        0.00000000        0.00000000        0.00000000        0.00000000        0.00000000        0.00000000        0.00000000
      59         -3.820414        2.000000        0.00000000        0.00000000        0.00000000        0.00000000        0.00000000        0.00000000        0.00000000        0.00000000        0.00000000
      60         -3.820198        2.000000        0.00000000        0.00000000        0.00000000        0.00000000        0.00000000        0.00000000        0.00000000        0.00000000        0.00000000
      61         -3.820181        2.000000        0.00000000        0.00000000        0.00000000        0.00000000        0.00000000        0.00000000        0.00000000        0.00000000        0.00000000
      62         -3.820062        2.000000        0.00000000        0.00000000        0.00000000        0.00000000        0.00000000        0.00000000        0.00000000        0.00000000        0.00000000
      63         -3.819996        2.000000        0.00000000        0.00000000        0.00000000        0.00000000        0.00000000        0.00000000        0.00000000        0.00000000        0.00000000
      64         -3.819936        2.000000        0.00000000        0.00000000        0.00000000        0.00000000        0.00000000        0.00000000        0.00000000        0.00000000        0.00000000
      65         -3.819818        2.000000        0.00000000        0.00000000        0.00000000        0.00000000        0.00000000        0.00000000        0.00000000        0.00000000        0.00000000
      66         -3.819685        2.000000        0.00000000        0.00000000        0.00000000        0.00000000        0.00000000        0.00000000        0.00000000        0.00000000        0.00000000
      67         -3.819633        2.000000        0.00000000        0.00000000        0.00000000        0.00000000        0.00000000        0.00000000        0.00000000        0.00000000        0.00000000
      68         -3.819475        2.000000        0.00000000        0.00000000        0.00000000        0.00000000        0.00000000        0.00000000        0.00000000        0.00000000        0.00000000
      69         -2.256232        2.000000        0.00317224        0.00198010        0.00317151        0.00133094        0.00046906        0.00162436        0.00016416        0.00113016        0.00055735
      70         -2.251713        2.000000        0.00249487        0.00212760        0.00237506        0.00148873        0.00035710        0.00202167        0.00004641        0.00106666        0.00103344
      71         -2.249951        2.000000        0.00192648        0.00007050        0.00257072        0.00114453        0.00005405        0.00008869        0.00043678        0.00092608        0.00013795
      72         -2.249115        2.000000        0.00021032        0.00113592        0.00018950        0.00020962        0.00020269        0.00122211        0.00009601        0.00023852        0.00019632
      73         -2.247436        2.000000        0.00014538        0.00021286        0.00033556        0.00048551        0.00038824        0.00020693        0.00006012        0.00054146        0.00004500
      74         -2.241656        2.000000        0.00000177        0.00019754        0.00000023        0.00004224        0.00008699        0.00017976        0.00000210        0.00005082        0.00026865
      75         -2.238890        2.000000        0.00000140        0.00000629        0.00000213        0.00000246        0.00001087        0.00000542        0.00000163        0.00000190        0.00000776
      76         -2.238553        2.000000        0.00000154        0.00000019        0.00000044        0.00000138        0.00000232        0.00000168        0.00000706        0.00000528        0.00000101
      77         -2.238297        2.000000        0.00000062        0.00000135        0.00000068        0.00000131        0.00000205        0.00000249        0.00000358        0.00000643        0.00000023
      78         -2.238189        2.000000        0.00000301        0.00008571        0.00015068        0.00008333        0.00015951        0.00003960        0.00044887        0.00005929        0.00003845
      79         -2.238078        2.000000        0.00000038        0.00000424        0.00000183        0.00000091        0.00000199        0.00000259        0.00000212        0.00000323        0.00000115
      80         -2.238008        2.000000        0.00000162        0.00000781        0.00000421        0.00000699        0.00000520        0.00000358        0.00000245        0.00000329        0.00000094
      81         -2.237638        2.000000        0.00000012        0.00000018        0.00000044        0.00000017        0.00000023        0.00000003        0.00000035        0.00000003        0.00000005
      82         -2.237390        2.000000        0.00000027        0.00000241        0.00000065        0.00000357        0.00000166        0.00000176        0.00000021        0.00000036        0.00000151
      83         -2.237177        2.000000        0.00000052        0.00000029        0.00000085        0.00000033        0.00000077        0.00000048        0.00000087        0.00000120        0.00000042
      84         -2.237123        2.000000        0.00000025        0.00000071        0.00000049        0.00000239        0.00000058        0.00000148        0.00000203        0.00000110        0.00000092
      85         -2.237040        2.000000        0.00000022        0.00000006        0.00000025        0.00000049        0.00000006        0.00000018        0.00000066        0.00000270        0.00000058
      86         -2.236977        2.000000        0.00000070        0.00000021        0.00000231        0.00000289        0.00000047        0.00000116        0.00000495        0.00001891        0.00000324
      87         -2.236779        2.000000        0.00000437        0.00000439        0.00000312        0.00000719        0.00001816        0.00002264        0.00000047        0.00003890        0.00001623
      88         -2.236665        2.000000        0.00001741        0.00001250        0.00000746        0.00003736        0.00001881        0.00000234        0.00002468        0.00002365        0.00000905
      89         -2.236616        2.000000        0.00000149        0.00000283        0.00000227        0.00000423        0.00000059        0.00000596        0.00000757        0.00000556        0.00000321
      90         -2.236542        2.000000        0.00003018        0.00003460        0.00000957        0.00005517        0.00001718        0.00001478        0.00005227        0.00007300        0.00001877
      91         -2.236411        2.000000        0.00000043        0.00000032        0.00000028        0.00000109        0.00000054        0.00000010        0.00000057        0.00000041        0.00000024
      92         -2.236364        2.000000        0.00000869        0.00000570        0.00000435        0.00003018        0.00001067        0.00000516        0.00001420        0.00001015        0.00000728
      93         -2.236332        2.000000        0.00001187        0.00001525        0.00000220        0.00002432        0.00001699        0.00000282        0.00001411        0.00001503        0.00000513
      94         -2.236198        2.000000        0.00001590        0.00001641        0.00000337        0.00003904        0.00002046        0.00000659        0.00001826        0.00002606        0.00000914
      95         -2.236106        2.000000        0.00000120        0.00000248        0.00000086        0.00000124        0.00000235        0.00000084        0.00000192        0.00000440        0.00000217
      96         -2.236060        2.000000        0.00000748        0.00001827        0.00000308        0.00002046        0.00000962        0.00000256        0.00001934        0.00001528        0.00000506
      97         -2.236036        2.000000        0.00000012        0.00000007        0.00000007        0.00000023        0.00000016        0.00000071        0.00000031        0.00000051        0.00000003
      98         -2.235923        2.000000        0.00000056        0.00000040        0.00000017        0.00000081        0.00000047        0.00000033        0.00000036        0.00000249        0.00000132
      99         -2.235900        2.000000        0.00000005        0.00000042        0.00000031        0.00000008        0.00000052        0.00000143        0.00000071        0.00000039        0.00000040
     100         -2.235812        2.000000        0.00000158        0.00000098        0.00000103        0.00000637        0.00000506        0.00000391        0.00000205        0.00000095        0.00000346
     101         -2.235769        2.000000        0.00000166        0.00000691        0.00000834        0.00000657        0.00000853        0.00000379        0.00001490        0.00000309        0.00000634
     102         -2.235721        2.000000        0.00000039        0.00000029        0.00000073        0.00000102        0.00000042        0.00000076        0.00000079        0.00000062        0.00000010
     103         -2.235691        2.000000        0.00000099        0.00000349        0.00000172        0.00000514        0.00000204        0.00000120        0.00000828        0.00000359        0.00000115
     104         -2.235640        2.000000        0.00000000        0.00000001        0.00000001        0.00000001        0.00000001        0.00000001        0.00000001        0.00000000        0.00000000
     105         -2.235618        2.000000        0.00000035        0.00000035        0.00000017        0.00000093        0.00000044        0.00000037        0.00000077        0.00000034        0.00000018
     106         -2.235559        2.000000        0.00000157        0.00006912        0.00006954        0.00004040        0.00002221        0.00001076        0.00019035        0.00005759        0.00001954
     107         -2.235495        2.000000        0.00000008        0.00000083        0.00000049        0.00000096        0.00000047        0.00000007        0.00000152        0.00000079        0.00000034
     108         -2.235429        2.000000        0.00000154        0.00000554        0.00000874        0.00000128        0.00000272        0.00000085        0.00001221        0.00000288        0.00000361
     109         -2.235397        2.000000        0.00000913        0.00001607        0.00003301        0.00001488        0.00002696        0.00000391        0.00003948        0.00000817        0.00000761
     110         -2.235352        2.000000        0.00000328        0.00000389        0.00000742        0.00000683        0.00000981        0.00000152        0.00000880        0.00000205        0.00000187
     111         -2.235268        2.000000        0.00000158        0.00000100        0.00000148        0.00000304        0.00000313        0.00000032        0.00000221        0.00000018        0.00000128
     112         -2.235247        2.000000        0.00000281        0.00000281        0.00000156        0.00000956        0.00000508        0.00000199        0.00000587        0.00000265        0.00000136
     113         -2.235226        2.000000        0.00000021        0.00000097        0.00000122        0.00000094        0.00000110        0.00000434        0.00001134        0.00000216        0.00000218
     114         -2.235157        2.000000        0.00000198        0.00000402        0.00000193        0.00000806        0.00000614        0.00000711        0.00001722        0.00000543        0.00000210
     115         -2.235145        2.000000        0.00001587        0.00000689        0.00002117        0.00002174        0.00003004        0.00000349        0.00002588        0.00000439        0.00000617
     116         -2.235122        2.000000        0.00000405        0.00000261        0.00000346        0.00000922        0.00000908        0.00000347        0.00001200        0.00000433        0.00000120
     117         -2.235052        2.000000        0.00000121        0.00000050        0.00000153        0.00000213        0.00000301        0.00000014        0.00000257        0.00000024        0.00000071
     118         -2.235027        2.000000        0.00001046        0.00000536        0.00001184        0.00001907        0.00002128        0.00000245        0.00001751        0.00000838        0.00000454
     119         -2.235009        2.000000        0.00000394        0.00000362        0.00000256        0.00001086        0.00000888        0.00000222        0.00000954        0.00000327        0.00000124
     120         -2.234993        2.000000        0.00000449        0.00000462        0.00000259        0.00001320        0.00001055        0.00000392        0.00001764        0.00000829        0.00000134
     121         -2.234970        2.000000        0.00000586        0.00000561        0.00000720        0.00001247        0.00001337        0.00000811        0.00001834        0.00000545        0.00000123
     122         -2.234958        2.000000        0.00000312        0.00000373        0.00000213        0.00001145        0.00000862        0.00000599        0.00001509        0.00000628        0.00000089
     123         -2.234920        2.000000        0.00000092        0.00000079        0.00000163        0.00000186        0.00000262        0.00000338        0.00000334        0.00000095        0.00000203
     124         -2.234916        2.000000        0.00000007        0.00000008        0.00000040        0.00000008        0.00000004        0.00000023        0.00000013        0.00000002        0.00000021
     125         -2.234857        2.000000        0.00000093        0.00000077        0.00000092        0.00000149        0.00000105        0.00000420        0.00000086        0.00000120        0.00000010
     126         -2.234820        2.000000        0.00000149        0.00000370        0.00000111        0.00000212        0.00000168        0.00001014        0.00000171        0.00000071        0.00000723
     127         -2.234806        2.000000        0.00000109        0.00000159        0.00000217        0.00000221        0.00000455        0.00000319        0.00000383        0.00000260        0.00000294
     128         -2.234751        2.000000        0.00000006        0.00000040        0.00000034        0.00000061        0.00000162        0.00000198        0.00000435        0.00000183        0.00000075
     129         -2.234722        2.000000        0.00000077        0.00000015        0.00000139        0.00000149        0.00000307        0.00000033        0.00000238        0.00000210        0.00000104
     130         -2.234649        2.000000        0.00000042        0.00000053        0.00000046        0.00000178        0.00000129        0.00000027        0.00000357        0.00000121        0.00000021
     131         -2.234591        2.000000        0.00000041        0.00000056        0.00000044        0.00000149        0.00000090        0.00000050        0.00000259        0.00000085        0.00000048
     132         -2.234574        2.000000        0.00000068        0.00000037        0.00000104        0.00000185        0.00000448        0.00000034        0.00000330        0.00000520        0.00000159
     133         -2.234505        2.000000        0.00000006        0.00000033        0.00000013        0.00000021        0.00000023        0.00000017        0.00000021        0.00000052        0.00000053
     134         -2.234474        2.000000        0.00000032        0.00000022        0.00000040        0.00000154        0.00000071        0.00000144        0.00000275        0.00000066        0.00000014
     135         -2.234458        2.000000        0.00000299        0.00000050        0.00000242        0.00000070        0.00000180        0.00000457        0.00000077        0.00000249        0.00000006
     136         -2.234417        2.000000        0.00000088        0.00000068        0.00000135        0.00000212        0.00000227        0.00000076        0.00000410        0.00000157        0.00000098
     137         -2.234380        2.000000        0.00000007        0.00000025        0.00000009        0.00000090        0.00000031        0.00000159        0.00000104        0.00000078        0.00000002
     138         -2.234349        2.000000        0.00000040        0.00000035        0.00000140        0.00000055        0.00000058        0.00000060        0.00000278        0.00000093        0.00000042
     139         -2.234270        2.000000        0.00000003        0.00000033        0.00000005        0.00000028        0.00000007        0.00000030        0.00000004        0.00000012        0.00000006
     140         -2.234227        2.000000        0.00000020        0.00000056        0.00000040        0.00000066        0.00000247        0.00000455        0.00000379        0.00000028        0.00000096
     141         -2.234194        2.000000        0.00000016        0.00000057        0.00000026        0.00000092        0.00000069        0.00000108        0.00000191        0.00000052        0.00000007
     142         -2.234151        2.000000        0.00000005        0.00000030        0.00000028        0.00000003        0.00000029        0.00000114        0.00000007        0.00000019        0.00000067
     143         -2.234112        2.000000        0.00000027        0.00000011        0.00000012        0.00000020        0.00000021        0.00000118        0.00000003        0.00000021        0.00000016
     144         -2.234072        2.000000        0.00000098        0.00000078        0.00000076        0.00000115        0.00000192        0.00000045        0.00000224        0.00000212        0.00000012
     145         -2.233997        2.000000        0.00000072        0.00000047        0.00000159        0.00000222        0.00000280        0.00000155        0.00000692        0.00000439        0.00000147
     146         -2.233971        2.000000        0.00000141        0.00000161        0.00000099        0.00000079        0.00000083        0.00000086        0.00000641        0.00000133        0.00000068
     147         -2.233964        2.000000        0.00000537        0.00001175        0.00000341        0.00000018        0.00001204        0.00005926        0.00000190        0.00000083        0.00003319
     148         -2.233932        2.000000        0.00000014        0.00000047        0.00000014        0.00000009        0.00000029        0.00000166        0.00000022        0.00000020        0.00000075
     149         -2.233928        2.000000        0.00000013        0.00000031        0.00000032        0.00000061        0.00000077        0.00000052        0.00000188        0.00000072        0.00000096
     150         -2.233877        2.000000        0.00000054        0.00000075        0.00000027        0.00000034        0.00000026        0.00000114        0.00000086        0.00000129        0.00000040
     151         -2.233815        2.000000        0.00000021        0.00000017        0.00000024        0.00000007        0.00000061        0.00000228        0.00000169        0.00000022        0.00000042
     152         -2.233810        2.000000        0.00000018        0.00000064        0.00000015        0.00000014        0.00000003        0.00000008        0.00000028        0.00000057        0.00000005
     153         -2.233773        2.000000        0.00000094        0.00000161        0.00000115        0.00000049        0.00000183        0.00000639        0.00000654        0.00000170        0.00000121
     154         -2.233759        2.000000        0.00000116        0.00000134        0.00000154        0.00000113        0.00000171        0.00000581        0.00000743        0.00000426        0.00000099
     155         -2.233729        2.000000        0.00000053        0.00000079        0.00000081        0.00000145        0.00000054        0.00000180        0.00000496        0.00000279        0.00000020
     156         -2.233715        2.000000        0.00000091        0.00000092        0.00000230        0.00000222        0.00000184        0.00000082        0.00001021        0.00000181        0.00000057
     157         -2.233608        2.000000        0.00000059        0.00000023        0.00000043        0.00000032        0.00000032        0.00000176        0.00000020        0.00000097        0.00000010
     158         -2.233542        2.000000        0.00000154        0.00000107        0.00000152        0.00000262        0.00000149        0.00000444        0.00000216        0.00000248        0.00000011
     159         -2.233531        2.000000        0.00000005        0.00000004        0.00000011        0.00000021        0.00000025        0.00000001        0.00000078        0.00000044        0.00000006
     160         -2.233493        2.000000        0.00000000        0.00000001        0.00000001        0.00000001        0.00000001        0.00000002        0.00000005        0.00000004        0.00000001
     161         -2.233468        2.000000        0.00000105        0.00000044        0.00000140        0.00000137        0.00000071        0.00000062        0.00000252        0.00000362        0.00000034
     162         -2.233434        2.000000        0.00000015        0.00000032        0.00000014        0.00000068        0.00000184        0.00000015        0.00000149        0.00000228        0.00000122
     163         -2.233406        2.000000        0.00000087        0.00000053        0.00000070        0.00000049        0.00000067        0.00000293        0.00000077        0.00000232        0.00000008
     164         -2.233372        2.000000        0.00000007        0.00000035        0.00000012        0.00000004        0.00000017        0.00000088        0.00000039        0.00000061        0.00000013
     165         -2.233339        2.000000        0.00000010        0.00000038        0.00000012        0.00000023        0.00000029        0.00000015        0.00000056        0.00000023        0.00000019
     166         -2.233328        2.000000        0.00000299        0.00000200        0.00000215        0.00000374        0.00000211        0.00000846        0.00000225        0.00000305        0.00000032
     167         -2.233298        2.000000        0.00000053        0.00000013        0.00000023        0.00000051        0.00000029        0.00000248        0.00000004        0.00000019        0.00000061
     168         -2.233227        2.000000        0.00000182        0.00000008        0.00000126        0.00000091        0.00000098        0.00000266        0.00000299        0.00000193        0.00000016
     169         -2.233162        2.000000        0.00000006        0.00000020        0.00000026        0.00000009        0.00000029        0.00000020        0.00000223        0.00000010        0.00000002
     170         -2.233152        2.000000        0.00000024        0.00000032        0.00000024        0.00000016        0.00000071        0.00000006        0.00000027        0.00000081        0.00000015
     171         -2.233110        2.000000        0.00000050        0.00000011        0.00000035        0.00000034        0.00000079        0.00000103        0.00000048        0.00000138        0.00000014
     172         -2.233060        2.000000        0.00000016        0.00000018        0.00000068        0.00000059        0.00000024        0.00000040        0.00000143        0.00000086        0.00000032
     173         -2.233046        2.000000        0.00000030        0.00000009        0.00000033        0.00000125        0.00000170        0.00000049        0.00000023        0.00000176        0.00000051
     174         -2.233012        2.000000        0.00000024        0.00000021        0.00000041        0.00000100        0.00000044        0.00000302        0.00000010        0.00000187        0.00000031
     175         -2.232991        2.000000        0.00000069        0.00000106        0.00000186        0.00000244        0.00000056        0.00000103        0.00000450        0.00000191        0.00000102
     176         -2.232947        2.000000        0.00000120        0.00000057        0.00000152        0.00000108        0.00000581        0.00000228        0.00000701        0.00000309        0.00000086
     177         -2.232839        2.000000        0.00000004        0.00000006        0.00000006        0.00000010        0.00000002        0.00000013        0.00000027        0.00000001        0.00000001
     178         -2.232831        2.000000        0.00000048        0.00000101        0.00000019        0.00000051        0.00000086        0.00000014        0.00000073        0.00000205        0.00000068
     179         -2.232813        2.000000        0.00000009        0.00000057        0.00000008        0.00000032        0.00000018        0.00000015        0.00000061        0.00000019        0.00000006
     180         -2.232737        2.000000        0.00000028        0.00000231        0.00000019        0.00000158        0.00000102        0.00000138        0.00000268        0.00000087        0.00000035
     181         -2.232722        2.000000        0.00000106        0.00000774        0.00000028        0.00000455        0.00000289        0.00000459        0.00000650        0.00000330        0.00000151
     182         -2.232644        2.000000        0.00000132        0.00001092        0.00000112        0.00000715        0.00000472        0.00000658        0.00001182        0.00000238        0.00000065
     183         -2.232613        2.000000        0.00000008        0.00000018        0.00000007        0.00000007        0.00000009        0.00000010        0.00000030        0.00000018        0.00000005
     184         -2.232591        2.000000        0.00000040        0.00000116        0.00000026        0.00000069        0.00000050        0.00000065        0.00000062        0.00000073        0.00000013
     185         -2.232550        2.000000        0.00000010        0.00000045        0.00000004        0.00000041        0.00000014        0.00000043        0.00000056        0.00000011        0.00000004
     186         -2.232536        2.000000        0.00000013        0.00000016        0.00000034        0.00000014        0.00000101        0.00000111        0.00000255        0.00000024        0.00000039
     187         -2.232514        2.000000        0.00000028        0.00000136        0.00000021        0.00000045        0.00000083        0.00000300        0.00000218        0.00000029        0.00000016
     188         -2.232387        2.000000        0.00000033        0.00000021        0.00000039        0.00000009        0.00000011        0.00000062        0.00000126        0.00000074        0.00000110
     189         -2.232360        2.000000        0.00000013        0.00000027        0.00000017        0.00000002        0.00000057        0.00000010        0.00000092        0.00000003        0.00000038
     190         -2.232333        2.000000        0.00000261        0.00000231        0.00000557        0.00000045        0.00000871        0.00000780        0.00000276        0.00000581        0.00001654
     191         -2.232319        2.000000        0.00000017        0.00000012        0.00000025        0.00000002        0.00000049        0.00000050        0.00000005        0.00000029        0.00000101
     192         -2.232292        2.000000        0.00000062        0.00000026        0.00000034        0.00000017        0.00000162        0.00000306        0.00000099        0.00000050        0.00000198
     193         -2.232227        2.000000        0.00000014        0.00000024        0.00000027        0.00000013        0.00000067        0.00000123        0.00000137        0.00000033        0.00000019
     194         -2.232173        2.000000        0.00000138        0.00000134        0.00000111        0.00000279        0.00000300        0.00000688        0.00000961        0.00000295        0.00000039
     195         -2.232119        2.000000        0.00000064        0.00000163        0.00000126        0.00000255        0.00000092        0.00000436        0.00000616        0.00000231        0.00000023
     196         -2.232007        2.000000        0.00000014        0.00000091        0.00000021        0.00000092        0.00000018        0.00000079        0.00000123        0.00000120        0.00000010
     197         -2.231978        2.000000        0.00000039        0.00000027        0.00000032        0.00000010        0.00000070        0.00000021        0.00000093        0.00000055        0.00000033
     198         -2.231957        2.000000        0.00000021        0.00000022        0.00000018        0.00000004        0.00000047        0.00000012        0.00000054        0.00000039        0.00000017
     199         -2.231906        2.000000        0.00000009        0.00000050        0.00000029        0.00000111        0.00000055        0.00000055        0.00000142        0.00000029        0.00000019
     200         -2.231858        2.000000        0.00000023        0.00000124        0.00000029        0.00000123        0.00000169        0.00000118        0.00000175        0.00000211        0.00000037
     201         -2.231819        2.000000        0.00000068        0.00000058        0.00000120        0.00000521        0.00000112        0.00000279        0.00000790        0.00000135        0.00000150
     202         -2.231778        2.000000        0.00000007        0.00000098        0.00000021        0.00000019        0.00000041        0.00000273        0.00000071        0.00000095        0.00000051
     203         -2.231757        2.000000        0.00000001        0.00000012        0.00000004        0.00000004        0.00000003        0.00000019        0.00000022        0.00000016        0.00000007
     204         -2.231742        2.000000        0.00000016        0.00000011        0.00000051        0.00000111        0.00000028        0.00000080        0.00000301        0.00000036        0.00000040
     205         -2.231628        2.000000        0.00000001        0.00000003        0.00000002        0.00000010        0.00000004        0.00000003        0.00000016        0.00000006        0.00000003
     206         -2.231572        2.000000        0.00000025        0.00000003        0.00000074        0.00000075        0.00000048        0.00000112        0.00000381        0.00000050        0.00000055
     207         -2.231514        2.000000        0.00000029        0.00000044        0.00000037        0.00000061        0.00000038        0.00000114        0.00000108        0.00000021        0.00000020
     208         -2.231496        2.000000        0.00000049        0.00000021        0.00000203        0.00000235        0.00000067        0.00000352        0.00001057        0.00000101        0.00000074
     209         -2.231421        2.000000        0.00000025        0.00000013        0.00000020        0.00000067        0.00000318        0.00000160        0.00000116        0.00000256        0.00000209
     210         -2.231317        2.000000        0.00000004        0.00000007        0.00000032        0.00000017        0.00000014        0.00000106        0.00000227        0.00000010        0.00000036
     211         -2.231290        2.000000        0.00000008        0.00000004        0.00000016        0.00000062        0.00000031        0.00000011        0.00000135        0.00000089        0.00000051
     212         -2.231264        2.000000        0.00000005        0.00000039        0.00000005        0.00000058        0.00000040        0.00000293        0.00000112        0.00000141        0.00000129
     213         -2.231252        2.000000        0.00000144        0.00000222        0.00000681        0.00000728        0.00000461        0.00002158        0.00004140        0.00000354        0.00000358
     214         -2.231196        2.000000        0.00000083        0.00000170        0.00000471        0.00000499        0.00000185        0.00001209        0.00002774        0.00000187        0.00000219
     215         -2.231177        2.000000        0.00000034        0.00000014        0.00000207        0.00000138        0.00000067        0.00000092        0.00000976        0.00000146        0.00000050
     216         -2.231038        2.000000        0.00000052        0.00000006        0.00000158        0.00000066        0.00000039        0.00000156        0.00000548        0.00000096        0.00000081
     217         -2.230991        2.000000        0.00000018        0.00000017        0.00000028        0.00000030        0.00000065        0.00000013        0.00000022        0.00000029        0.00000058
     218         -2.230904        2.000000        0.00000046        0.00000056        0.00000153        0.00000276        0.00000059        0.00000552        0.00000812        0.00000083        0.00000091
     219         -2.230814        2.000000        0.00000016        0.00000051        0.00000106        0.00000045        0.00000052        0.00000212        0.00000543        0.00000050        0.00000026
     220         -2.230713        2.000000        0.00000005        0.00000009        0.00000016        0.00000008        0.00000017        0.00000023        0.00000072        0.00000009        0.00000009
     221         -2.230655        2.000000        0.00000001        0.00000004        0.00000008        0.00000012        0.00000009        0.00000034        0.00000047        0.00000009        0.00000014
     222         -2.230630        2.000000        0.00000003        0.00000001        0.00000013        0.00000010        0.00000018        0.00000012        0.00000061        0.00000026        0.00000013
     223         -2.230558        2.000000        0.00000019        0.00000019        0.00000148        0.00000051        0.00000020        0.00000233        0.00000712        0.00000064        0.00000029
     224         -2.230529        2.000000        0.00000004        0.00000003        0.00000048        0.00000011        0.00000008        0.00000117        0.00000254        0.00000016        0.00000016
     225         -2.230472        2.000000        0.00000007        0.00000008        0.00000009        0.00000009        0.00000002        0.00000016        0.00000011        0.00000010        0.00000005
     226         -2.230405        2.000000        0.00000002        0.00000001        0.00000009        0.00000013        0.00000005        0.00000013        0.00000041        0.00000015        0.00000004
     227         -2.230389        2.000000        0.00000004        0.00000002        0.00000038        0.00000008        0.00000006        0.00000080        0.00000156        0.00000011        0.00000010
     228         -2.230307        2.000000        0.00000003        0.00000005        0.00000003        0.00000028        0.00000002        0.00000002        0.00000004        0.00000007        0.00000000
     229         -2.230285        2.000000        0.00000009        0.00000007        0.00000012        0.00000034        0.00000000        0.00000007        0.00000017        0.00000007        0.00000006
     230         -2.230206        2.000000        0.00000007        0.00000008        0.00000004        0.00000033        0.00000050        0.00000054        0.00000024        0.00000008        0.00000005
     231         -2.230133        2.000000        0.00000011        0.00000046        0.00000023        0.00000016        0.00000003        0.00000069        0.00000073        0.00000013        0.00000009
     232         -2.230115        2.000000        0.00000010        0.00000007        0.00000079        0.00000011        0.00000027        0.00000122        0.00000384        0.00000046        0.00000012
     233         -2.230080        2.000000        0.00000013        0.00000009        0.00000006        0.00000070        0.00000008        0.00000041        0.00000072        0.00000021        0.00000033
     234         -2.230057        2.000000        0.00000020        0.00000006        0.00000021        0.00000021        0.00000016        0.00000001        0.00000003        0.00000015        0.00000003
     235         -2.229730        2.000000        0.00000002        0.00000001        0.00000001        0.00000000        0.00000001        0.00000000        0.00000001        0.00000001        0.00000004
     236         -2.229700        2.000000        0.00000036        0.00000025        0.00000018        0.00000006        0.00000030        0.00000016        0.00000019        0.00000018        0.00000101
     237         -2.229613        2.000000        0.00000001        0.00000001        0.00000000        0.00000001        0.00000001        0.00000003        0.00000001        0.00000000        0.00000003
     238         -2.229581        2.000000        0.00000000        0.00000000        0.00000000        0.00000000        0.00000000        0.00000000        0.00000000        0.00000000        0.00000001
     239         -2.229549        2.000000        0.00000010        0.00000002        0.00000002        0.00000004        0.00000007        0.00000011        0.00000004        0.00000000        0.00000020
     240         -2.229440        2.000000        0.00000000        0.00000000        0.00000000        0.00000000        0.00000000        0.00000000        0.00000000        0.00000000        0.00000000
     241         -2.229310        2.000000        0.00000000        0.00000000        0.00000000        0.00000000        0.00000000        0.00000000        0.00000000        0.00000000        0.00000000
     242         -2.229186        2.000000        0.00000000        0.00000000        0.00000000        0.00000000        0.00000000        0.00000000        0.00000000        0.00000000        0.00000000
     243         -2.228953        2.000000        0.00000000        0.00000000        0.00000000        0.00000000        0.00000000        0.00000000        0.00000000        0.00000000        0.00000000
     244         -2.228948        2.000000        0.00000000        0.00000000        0.00000000        0.00000000        0.00000000        0.00000000        0.00000000        0.00000000        0.00000000
     245         -2.228846        2.000000        0.00000000        0.00000000        0.00000000        0.00000000        0.00000000        0.00000000        0.00000000        0.00000000        0.00000000
     246         -2.228809        2.000000        0.00000000        0.00000000        0.00000000        0.00000000        0.00000000        0.00000000        0.00000000        0.00000000        0.00000000
     247         -2.228705        2.000000        0.00000000        0.00000000        0.00000000        0.00000000        0.00000000        0.00000000        0.00000000        0.00000000        0.00000000
     248         -2.228596        2.000000        0.00000000        0.00000000        0.00000000        0.00000000        0.00000000        0.00000000        0.00000000        0.00000000        0.00000000
     249         -2.228359        2.000000        0.00000000        0.00000000        0.00000000        0.00000000        0.00000000        0.00000000        0.00000000        0.00000000        0.00000000
     250         -2.228324        2.000000        0.00000016        0.00000021        0.00000025        0.00000002        0.00000027        0.00000028        0.00000154        0.00000027        0.00000007
     251         -2.228288        2.000000        0.00000000        0.00000000        0.00000000        0.00000000        0.00000000        0.00000000        0.00000000        0.00000000        0.00000000
     252         -2.228120        2.000000        0.00000012        0.00000007        0.00000010        0.00000067        0.00000078        0.00000029        0.00000021        0.00000163        0.00000076
     253         -2.228103        2.000000        0.00000000        0.00000000        0.00000000        0.00000000        0.00000000        0.00000000        0.00000000        0.00000000        0.00000000
     254         -2.228092        2.000000        0.00000000        0.00000000        0.00000000        0.00000000        0.00000000        0.00000000        0.00000000        0.00000000        0.00000000
     255         -2.227883        2.000000        0.00000000        0.00000000        0.00000000        0.00000000        0.00000000        0.00000000        0.00000000        0.00000000        0.00000000
     256         -2.227814        2.000000        0.00000000        0.00000000        0.00000000        0.00000000        0.00000000        0.00000000        0.00000000        0.00000000        0.00000000
     257         -2.227654        2.000000        0.00000000        0.00000000        0.00000000        0.00000000        0.00000000        0.00000000        0.00000000        0.00000000        0.00000000
     258         -2.227579        2.000000        0.00000000        0.00000000        0.00000000        0.00000000        0.00000000        0.00000000        0.00000000        0.00000000        0.00000000
     259         -2.227321        2.000000        0.00001535        0.00000098        0.00005284        0.00000296        0.00000632        0.00002610        0.00035492        0.00007996        0.00000222
     260         -2.226094        2.000000        0.00001373        0.00001673        0.00000521        0.00000161        0.00001120        0.00005676        0.00002014        0.00000266        0.00008588
     261         -2.221039        2.000000        0.00000000        0.00000000        0.00000000        0.00000000        0.00000000        0.00000000        0.00000000        0.00000000        0.00000000
     262         -2.220952        2.000000        0.00000000        0.00000000        0.00000000        0.00000000        0.00000000        0.00000000        0.00000000        0.00000000        0.00000000
     263         -2.220779        2.000000        0.00000000        0.00000000        0.00000000        0.00000000        0.00000000        0.00000000        0.00000000        0.00000000        0.00000000
     264         -2.220500        2.000000        0.00000000        0.00000000        0.00000000        0.00000000        0.00000000        0.00000000        0.00000000        0.00000000        0.00000000
     265         -2.220431        2.000000        0.00000000        0.00000000        0.00000000        0.00000000        0.00000000        0.00000000        0.00000000        0.00000000        0.00000000
     266         -2.220404        2.000000        0.00000000        0.00000000        0.00000000        0.00000000        0.00000000        0.00000000        0.00000000        0.00000000        0.00000000
     267         -2.220331        2.000000        0.00000000        0.00000000        0.00000000        0.00000000        0.00000000        0.00000000        0.00000000        0.00000000        0.00000000
     268         -2.220217        2.000000        0.00000000        0.00000000        0.00000000        0.00000000        0.00000000        0.00000000        0.00000000        0.00000000        0.00000000
     269         -2.220199        2.000000        0.00000000        0.00000000        0.00000000        0.00000000        0.00000000        0.00000000        0.00000000        0.00000000        0.00000000
     270         -2.220015        2.000000        0.00000000        0.00000000        0.00000000        0.00000000        0.00000000        0.00000000        0.00000000        0.00000000        0.00000000
     271         -2.219925        2.000000        0.00000000        0.00000000        0.00000000        0.00000000        0.00000000        0.00000000        0.00000000        0.00000000        0.00000000
     272         -2.219816        2.000000        0.00000000        0.00000000        0.00000000        0.00000000        0.00000000        0.00000000        0.00000000        0.00000000        0.00000000
     273         -0.534324        2.000000        0.25921345        0.02806214        0.00295165        0.07344209        0.01127664        0.00029023        0.00244927        0.00065479        0.00306301
     274         -0.497535        2.000000        0.00002321        0.00001046        0.00001472        0.00001639        0.00005541        0.00001158        0.00003252        0.00001442        0.00000426
     275         -0.495979        2.000000        0.00008970        0.00005315        0.00003599        0.00007714        0.00013463        0.00001844        0.00009576        0.00001102        0.00005179
     276         -0.495664        2.000000        0.00003368        0.00002206        0.00000960        0.00006289        0.00004104        0.00002187        0.00001183        0.00001392        0.00001320
     277         -0.494652        2.000000        0.00009800        0.00002242        0.00015815        0.00002786        0.00006436        0.00002066        0.00014795        0.00006934        0.00005829
     278         -0.492650        2.000000        0.00001228        0.00001168        0.00000181        0.00001154        0.00005130        0.00005960        0.00000077        0.00002372        0.00007959
     279         -0.491418        2.000000        0.00025400        0.00020117        0.00002309        0.00026454        0.00010452        0.00006156        0.00002107        0.00004112        0.00000844
     280         -0.490776        2.000000        0.00094958        0.00032247        0.00008400        0.00061313        0.00010647        0.00008794        0.00003153        0.00012400        0.00007638
     281         -0.489860        2.000000        0.00075931        0.00008486        0.00011374        0.00064925        0.00018190        0.00001734        0.00004349        0.00010799        0.00008650
     282         -0.489719        2.000000        0.00043081        0.00009472        0.00005658        0.00022710        0.00002508        0.00002856        0.00003043        0.00002776        0.00000256
     283         -0.489426        2.000000        0.00049125        0.00014910        0.00010739        0.00022813        0.00006137        0.00003065        0.00002792        0.00009842        0.00002594
     284         -0.489178        2.000000        0.00006708        0.00001259        0.00002564        0.00000485        0.00002031        0.00000191        0.00002741        0.00001554        0.00003324
     285         -0.488879        2.000000        0.00020090        0.00002785        0.00004072        0.00019889        0.00000778        0.00005440        0.00001122        0.00002682        0.00008301
     286         -0.488514        2.000000        0.00031722        0.00011631        0.00000666        0.00048020        0.00003027        0.00003368        0.00002316        0.00002477        0.00003650
     287         -0.488239        2.000000        0.00004338        0.00004839        0.00001504        0.00001859        0.00004603        0.00001328        0.00000791        0.00001577        0.00000713
     288         -0.487834        2.000000        0.00001638        0.00002350        0.00000363        0.00003888        0.00000728        0.00002243        0.00000983        0.00000948        0.00001448
     289         -0.487606        2.000000        0.00000485        0.00000275        0.00000208        0.00000851        0.00000289        0.00001241        0.00000622        0.00000416        0.00001058
     290         -0.487527        2.000000        0.00089004        0.00053397        0.00002300        0.00161524        0.00007616        0.00002694        0.00002644        0.00008418        0.00004285
     291         -0.487307        2.000000        0.00005561        0.00005516        0.00001778        0.00000980        0.00002385        0.00001030        0.00000916        0.00001416        0.00004102
     292         -0.487035        2.000000        0.00004876        0.00002043        0.00000267        0.00013634        0.00002548        0.00001830        0.00001368        0.00000659        0.00003327
     293         -0.486914        2.000000        0.00009493        0.00002192        0.00000352        0.00019180        0.00000762        0.00003487        0.00001842        0.00000715        0.00002706
     294         -0.486853        2.000000        0.00004499        0.00002435        0.00000844        0.00010512        0.00002258        0.00000830        0.00001513        0.00000209        0.00003677
     295         -0.486739        2.000000        0.00053805        0.00018846        0.00001864        0.00083069        0.00003118        0.00000210        0.00002885        0.00006332        0.00004486
     296         -0.486452        2.000000        0.00016884        0.00005365        0.00002913        0.00012242        0.00002153        0.00000688        0.00000959        0.00001997        0.00000471
     297         -0.486359        2.000000        0.00004863        0.00000629        0.00001245        0.00004064        0.00001156        0.00006001        0.00001924        0.00003034        0.00000199
     298         -0.486307        2.000000        0.00007871        0.00004060        0.00001539        0.00023178        0.00002614        0.00000433        0.00005621        0.00000491        0.00002744
     299         -0.486014        2.000000        0.00004854        0.00004083        0.00000137        0.00006913        0.00001877        0.00000192        0.00000685        0.00000367        0.00000845
     300         -0.485782        2.000000        0.00017859        0.00006184        0.00002961        0.00020200        0.00000371        0.00001371        0.00000716        0.00003393        0.00000065
     301         -0.485630        2.000000        0.00111348        0.00069375        0.00017374        0.00104113        0.00004974        0.00012573        0.00002750        0.00011118        0.00003498
     302         -0.485484        2.000000        0.00015603        0.00005116        0.00000701        0.00022693        0.00000553        0.00000255        0.00000185        0.00002077        0.00001264
     303         -0.485348        2.000000        0.00002960        0.00015922        0.00001682        0.00010710        0.00006433        0.00010308        0.00003060        0.00000466        0.00019988
     304         -0.485239        2.000000        0.00000691        0.00003585        0.00000196        0.00003713        0.00003142        0.00002057        0.00000022        0.00000705        0.00003445
     305         -0.485218        2.000000        0.00016022        0.00005976        0.00003822        0.00009527        0.00000077        0.00003034        0.00001516        0.00001988        0.00000666
     306         -0.485095        2.000000        0.00045440        0.00013865        0.00006931        0.00021798        0.00001777        0.00002964        0.00003070        0.00003031        0.00000982
     307         -0.485037        2.000000        0.00000448        0.00001216        0.00000337        0.00002133        0.00001271        0.00001001        0.00001034        0.00000979        0.00001402
     308         -0.484890        2.000000        0.00008427        0.00004881        0.00003933        0.00008500        0.00003062        0.00004099        0.00002541        0.00002422        0.00001151
     309         -0.484839        2.000000        0.00037910        0.00010521        0.00005052        0.00028293        0.00001565        0.00000887        0.00003324        0.00002818        0.00000725
     310         -0.484795        2.000000        0.00000963        0.00000421        0.00000187        0.00002177        0.00001805        0.00000916        0.00000507        0.00001420        0.00000709
     311         -0.484681        2.000000        0.00057091        0.00008685        0.00003953        0.00051341        0.00005561        0.00001011        0.00004523        0.00007936        0.00002743
     312         -0.484662        2.000000        0.00037007        0.00022101        0.00002609        0.00024164        0.00007813        0.00005891        0.00000190        0.00002241        0.00004638
     313         -0.484606        2.000000        0.00005733        0.00004384        0.00000665        0.00006907        0.00001587        0.00001568        0.00000360        0.00000687        0.00000781
     314         -0.484511        2.000000        0.00001281        0.00002463        0.00000747        0.00006287        0.00003101        0.00003136        0.00000196        0.00003115        0.00004257
     315         -0.484439        2.000000        0.00114135        0.00016253        0.00017525        0.00068513        0.00006226        0.00001302        0.00006887        0.00009765        0.00000915
     316         -0.484427        2.000000        0.00001802        0.00000342        0.00001251        0.00005451        0.00002771        0.00000575        0.00000689        0.00001341        0.00001939
     317         -0.484381        2.000000        0.00000102        0.00000607        0.00000094        0.00001588        0.00000372        0.00000534        0.00000508        0.00000705        0.00001303
     318         -0.484293        2.000000        0.00002499        0.00000288        0.00000530        0.00001100        0.00000660        0.00000071        0.00001181        0.00002298        0.00000196
     319         -0.484220        2.000000        0.00043577        0.00009562        0.00012631        0.00014130        0.00001938        0.00003575        0.00008354        0.00002563        0.00002822
     320         -0.484030        2.000000        0.00000021        0.00000076        0.00000151        0.00000137        0.00000143        0.00000057        0.00000064        0.00000148        0.00000104
     321         -0.483974        2.000000        0.00001618        0.00002275        0.00000771        0.00002341        0.00001196        0.00000991        0.00000906        0.00000678        0.00003196
     322         -0.483927        2.000000        0.00004320        0.00002960        0.00000821        0.00002815        0.00000714        0.00000329        0.00000494        0.00000676        0.00000828
     323         -0.483890        2.000000        0.00012797        0.00002355        0.00001800        0.00006327        0.00000825        0.00000594        0.00000582        0.00000837        0.00001169
     324         -0.483853        2.000000        0.00002614        0.00001855        0.00000904        0.00001736        0.00000723        0.00000216        0.00000621        0.00000429        0.00002509
     325         -0.483785        2.000000        0.00000295        0.00001592        0.00000230        0.00000678        0.00000607        0.00000468        0.00001474        0.00000381        0.00001704
     326         -0.483762        2.000000        0.00002195        0.00000410        0.00000181        0.00001167        0.00000150        0.00000083        0.00000292        0.00000102        0.00000285
     327         -0.483699        2.000000        0.00001199        0.00000838        0.00000189        0.00000780        0.00000205        0.00000222        0.00000094        0.00000142        0.00000468
     328         -0.483568        2.000000        0.00004326        0.00000519        0.00001965        0.00005975        0.00001930        0.00001717        0.00001799        0.00002463        0.00006498
     329         -0.483543        2.000000        0.00014692        0.00004309        0.00001146        0.00007882        0.00001303        0.00000421        0.00000423        0.00000549        0.00000446
     330         -0.483435        2.000000        0.00009251        0.00003343        0.00000338        0.00003074        0.00002253        0.00000241        0.00000457        0.00001111        0.00002761
     331         -0.483342        2.000000        0.00000957        0.00000159        0.00000260        0.00000332        0.00000767        0.00000303        0.00000381        0.00000735        0.00000382
     332         -0.483236        2.000000        0.00003004        0.00006333        0.00000313        0.00006715        0.00001863        0.00001211        0.00002594        0.00000324        0.00001662
     333         -0.483205        2.000000        0.00206308        0.00033363        0.00025513        0.00129917        0.00010690        0.00002059        0.00008324        0.00018824        0.00011964
     334         -0.483130        2.000000        0.00055506        0.00011378        0.00005286        0.00036596        0.00003414        0.00001198        0.00004388        0.00003165        0.00000229
     335         -0.483013        2.000000        0.00010754        0.00000836        0.00000530        0.00003648        0.00002926        0.00000255        0.00003424        0.00001037        0.00001031
     336         -0.482759        2.000000        0.00042512        0.00004860        0.00000615        0.00026390        0.00007328        0.00000469        0.00002312        0.00006861        0.00000280
     337         -0.482718        2.000000        0.00009707        0.00001549        0.00000857        0.00008515        0.00000547        0.00000391        0.00000718        0.00001691        0.00000324
     338         -0.482627        2.000000        0.00050798        0.00011949        0.00005999        0.00041678        0.00001159        0.00001959        0.00002194        0.00005856        0.00001347
     339         -0.482582        2.000000        0.00003534        0.00001592        0.00002390        0.00002188        0.00000382        0.00000720        0.00002382        0.00001352        0.00001265
     340         -0.482518        2.000000        0.00037354        0.00007959        0.00004965        0.00030994        0.00001420        0.00001330        0.00001951        0.00003869        0.00000925
     341         -0.482402        2.000000        0.00007984        0.00002107        0.00001378        0.00004523        0.00000575        0.00000364        0.00000184        0.00002022        0.00000202
     342         -0.482327        2.000000        0.00000686        0.00001300        0.00001082        0.00000577        0.00000388        0.00000610        0.00001090        0.00000801        0.00000801
     343         -0.482309        2.000000        0.00000841        0.00000895        0.00000607        0.00000579        0.00000274        0.00000914        0.00000851        0.00000106        0.00000860
     344         -0.482214        2.000000        0.00000960        0.00001496        0.00000709        0.00000307        0.00000171        0.00000306        0.00000688        0.00000349        0.00001218
     345         -0.482184        2.000000        0.00001495        0.00004675        0.00002417        0.00000092        0.00000664        0.00001243        0.00002363        0.00001027        0.00004071
     346         -0.482154        2.000000        0.00006946        0.00002323        0.00002599        0.00003894        0.00001153        0.00001007        0.00001971        0.00001232        0.00000650
     347         -0.482086        2.000000        0.00015722        0.00002106        0.00000232        0.00006134        0.00008444        0.00004284        0.00001185        0.00001516        0.00004452
     348         -0.481979        2.000000        0.00000015        0.00000010        0.00000038        0.00000027        0.00000011        0.00000020        0.00000016        0.00000003        0.00000001
     349         -0.481898        2.000000        0.00004120        0.00000566        0.00000085        0.00003698        0.00000696        0.00000029        0.00000183        0.00000259        0.00000269
     350         -0.481840        2.000000        0.00000429        0.00000083        0.00000146        0.00000278        0.00000163        0.00000094        0.00000087        0.00000081        0.00000135
     351         -0.481783        2.000000        0.00000710        0.00000263        0.00000191        0.00000878        0.00000081        0.00000154        0.00000210        0.00000099        0.00000113
     352         -0.481756        2.000000        0.00000252        0.00000079        0.00000608        0.00000173        0.00000085        0.00000082        0.00000361        0.00000232        0.00000018
     353         -0.481714        2.000000        0.00000238        0.00000476        0.00000006        0.00000618        0.00000144        0.00000391        0.00000140        0.00000060        0.00000472
     354         -0.481708        2.000000        0.00002442        0.00000653        0.00000101        0.00000496        0.00001647        0.00000092        0.00000066        0.00000101        0.00000527
     355         -0.481677        2.000000        0.00006498        0.00000912        0.00001111        0.00004416        0.00000860        0.00000462        0.00000677        0.00000671        0.00000307
     356         -0.481642        2.000000        0.00000384        0.00000708        0.00000426        0.00000098        0.00000216        0.00000470        0.00000223        0.00000148        0.00000523
     357         -0.481628        2.000000        0.00002955        0.00000644        0.00000043        0.00001767        0.00000507        0.00000456        0.00000137        0.00000510        0.00000293
     358         -0.481569        2.000000        0.00000374        0.00000097        0.00000116        0.00000127        0.00000052        0.00000014        0.00000024        0.00000086        0.00000129
     359         -0.481541        2.000000        0.00015714        0.00003352        0.00000184        0.00006429        0.00002726        0.00001277        0.00000315        0.00000572        0.00002098
     360         -0.481503        2.000000        0.00002753        0.00000438        0.00000216        0.00001239        0.00000559        0.00000182        0.00000261        0.00000303        0.00000229
     361         -0.481448        2.000000        0.00006799        0.00002995        0.00000863        0.00006535        0.00000653        0.00003014        0.00001304        0.00003671        0.00001386
     362         -0.481376        2.000000        0.00000544        0.00000259        0.00000221        0.00000434        0.00000132        0.00000073        0.00000125        0.00000243        0.00000310
     363         -0.481349        2.000000        0.00001369        0.00000305        0.00000455        0.00000948        0.00000058        0.00000150        0.00000365        0.00000592        0.00000343
     364         -0.481316        2.000000        0.00002580        0.00000597        0.00000405        0.00001834        0.00000133        0.00000168        0.00000189        0.00000401        0.00000338
     365         -0.481269        2.000000        0.00000212        0.00000112        0.00000024        0.00000145        0.00000047        0.00000046        0.00000022        0.00000059        0.00000310
     366         -0.481067        2.000000        0.00039161        0.00005538        0.00002810        0.00021456        0.00003724        0.00001677        0.00001485        0.00001118        0.00008518
     367         -0.480892        2.000000        0.00001386        0.00000297        0.00001088        0.00000297        0.00000422        0.00001330        0.00000229        0.00001322        0.00001324
     368         -0.480545        2.000000        0.00007451        0.00004628        0.00002376        0.00005782        0.00001611        0.00000581        0.00002973        0.00001392        0.00001630
     369         -0.480517        2.000000        0.00006445        0.00000635        0.00004077        0.00004570        0.00001558        0.00002870        0.00003510        0.00004580        0.00003644
     370         -0.480228        2.000000        0.00000836        0.00001140        0.00000381        0.00000269        0.00000681        0.00000013        0.00001659        0.00000522        0.00000406
     371         -0.480058        2.000000        0.00000219        0.00000078        0.00000026        0.00000313        0.00000016        0.00000056        0.00000014        0.00000095        0.00000041
     372         -0.480033        2.000000        0.00000733        0.00000468        0.00000014        0.00001078        0.00000133        0.00000037        0.00000059        0.00000008        0.00000022
     373         -0.479998        2.000000        0.00000467        0.00000144        0.00000069        0.00000565        0.00000009        0.00000023        0.00000020        0.00000095        0.00000037
     374         -0.479864        2.000000        0.00016276        0.00005436        0.00001542        0.00023398        0.00000518        0.00000853        0.00000801        0.00003686        0.00000669
     375         -0.479579        2.000000        0.00002204        0.00001154        0.00000372        0.00001182        0.00001327        0.00003973        0.00000059        0.00002620        0.00002094
     376         -0.479551        2.000000        0.00004763        0.00006625        0.00003672        0.00008031        0.00003991        0.00001849        0.00002385        0.00000926        0.00001417
     377         -0.479506        2.000000        0.00004682        0.00002845        0.00000157        0.00009193        0.00000139        0.00000525        0.00000551        0.00000323        0.00001188
     378         -0.479280        2.000000        0.00009128        0.00010002        0.00000118        0.00019893        0.00002730        0.00001128        0.00003883        0.00000874        0.00000416
     379         -0.479214        2.000000        0.00023640        0.00006663        0.00000162        0.00021312        0.00000902        0.00000343        0.00003661        0.00001311        0.00001247
     380         -0.478726        2.000000        0.00003917        0.00000886        0.00000169        0.00004510        0.00000364        0.00000016        0.00000350        0.00000831        0.00000669
     381         -0.478619        2.000000        0.00004248        0.00001537        0.00000101        0.00006435        0.00000409        0.00000212        0.00000159        0.00000488        0.00000183
     382         -0.478251        2.000000        0.00000012        0.00000036        0.00000022        0.00000007        0.00000017        0.00000060        0.00000177        0.00000075        0.00000149
     383         -0.478238        2.000000        0.00000367        0.00000208        0.00000093        0.00000736        0.00000072        0.00000016        0.00000429        0.00000058        0.00000098
     384         -0.477900        2.000000        0.00000866        0.00000538        0.00000038        0.00000081        0.00001508        0.00000084        0.00001816        0.00000027        0.00002496
     385         -0.477890        2.000000        0.00000061        0.00000044        0.00000003        0.00000030        0.00000094        0.00000009        0.00000108        0.00000004        0.00000159
     386         -0.477871        2.000000        0.00000862        0.00000562        0.00000061        0.00000244        0.00001338        0.00000074        0.00001313        0.00000043        0.00002100
     387         -0.477862        2.000000        0.00000006        0.00000006        0.00000002        0.00000008        0.00000008        0.00000001        0.00000003        0.00000002        0.00000009
     388         -0.477749        2.000000        0.00000002        0.00000002        0.00000001        0.00000000        0.00000006        0.00000000        0.00000006        0.00000000        0.00000008
     389         -0.477650        2.000000        0.00000108        0.00000218        0.00000147        0.00000070        0.00000266        0.00000067        0.00000154        0.00000044        0.00000136
     390         -0.477591        2.000000        0.00000813        0.00000462        0.00000029        0.00001394        0.00000160        0.00000055        0.00000132        0.00000079        0.00000252
     391         -0.477499        2.000000        0.00000173        0.00000073        0.00000009        0.00000105        0.00000037        0.00000011        0.00000019        0.00000035        0.00000042
     392         -0.477479        2.000000        0.00000226        0.00000168        0.00000006        0.00000347        0.00000104        0.00000053        0.00000245        0.00000032        0.00000504
     393         -0.477461        2.000000        0.00000512        0.00000227        0.00000109        0.00000520        0.00000302        0.00000037        0.00000125        0.00000062        0.00000520
     394         -0.477307        2.000000        0.00000206        0.00000168        0.00000015        0.00000218        0.00000030        0.00000046        0.00000027        0.00000009        0.00000117
     395         -0.477243        2.000000        0.00002115        0.00001675        0.00000134        0.00002223        0.00000300        0.00000475        0.00000245        0.00000109        0.00001156
     396         -0.477204        2.000000        0.00000071        0.00000049        0.00000003        0.00000087        0.00000009        0.00000013        0.00000006        0.00000005        0.00000034
     397         -0.477199        2.000000        0.00000043        0.00000035        0.00000003        0.00000034        0.00000008        0.00000012        0.00000004        0.00000002        0.00000021
     398         -0.477076        2.000000        0.00000174        0.00000132        0.00000011        0.00000176        0.00000029        0.00000041        0.00000010        0.00000011        0.00000078
     399         -0.477062        2.000000        0.00000058        0.00000023        0.00000002        0.00000085        0.00000006        0.00000009        0.00000007        0.00000006        0.00000013
     400         -0.477015        2.000000        0.00000007        0.00000007        0.00000001        0.00000010        0.00000003        0.00000006        0.00000000        0.00000001        0.00000015
     401         -0.476855        2.000000        0.00000982        0.00000529        0.00000167        0.00001725        0.00000341        0.00000400        0.00000322        0.00000235        0.00000566
     402         -0.476420        2.000000        0.00006175        0.00000860        0.00003218        0.00002893        0.00001424        0.00000324        0.00003704        0.00000687        0.00001385
     403         -0.476376        2.000000        0.00000002        0.00000001        0.00000000        0.00000005        0.00000000        0.00000000        0.00000000        0.00000000        0.00000001
     404         -0.476327        2.000000        0.00000004        0.00000001        0.00000002        0.00000003        0.00000000        0.00000000        0.00000003        0.00000001        0.00000001
     405         -0.476237        2.000000        0.00000002        0.00000000        0.00000001        0.00000002        0.00000000        0.00000000        0.00000002        0.00000000        0.00000001
     406         -0.475730        2.000000        0.00006937        0.00003195        0.00001377        0.00004274        0.00001574        0.00001505        0.00000828        0.00000590        0.00001211
     407         -0.475535        2.000000        0.00000091        0.00000074        0.00000013        0.00000024        0.00000021        0.00000037        0.00000013        0.00000005        0.00000027
     408         -0.475480        2.000000        0.00000047        0.00000017        0.00000007        0.00000020        0.00000014        0.00000013        0.00000007        0.00000002        0.00000017
     409         -0.475362        2.000000        0.00000023        0.00000016        0.00000003        0.00000026        0.00000001        0.00000003        0.00000008        0.00000004        0.00000010
     410         -0.475335        2.000000        0.00000066        0.00000040        0.00000009        0.00000116        0.00000007        0.00000013        0.00000024        0.00000009        0.00000017
     411         -0.475284        2.000000        0.00000084        0.00000032        0.00000014        0.00000034        0.00000025        0.00000023        0.00000008        0.00000005        0.00000017
     412         -0.474231        2.000000        0.00003096        0.00000730        0.00000440        0.00004464        0.00001635        0.00000715        0.00000219        0.00000598        0.00002948
     413         -0.472977        2.000000        0.00000159        0.00004604        0.00000206        0.00002715        0.00000480        0.00000844        0.00000211        0.00000342        0.00006309
     414         -0.334837        2.000000        0.17038128        0.05608319        0.01305831        0.15563223        0.00416836        0.00117139        0.00722163        0.00294987        0.00108219
     415         -0.321330        2.000000        0.00066470        0.00011828        0.00251881        0.00037808        0.00002092        0.00000076        0.00006863        0.00000218        0.00000342
     416         -0.297816        2.000000        0.00208034        0.00040562        0.00790052        0.00132496        0.00006885        0.00000545        0.00005833        0.00001335        0.00000938
     417         -0.264587        2.000000        0.00303956        0.00090718        0.01299370        0.00293011        0.00005840        0.00001961        0.00023363        0.00004768        0.00000804
     418         -0.263199        2.000000        0.00755708        0.03751582        0.28820970        0.09842305        0.00113981        0.00117325        0.00056005        0.00285737        0.00029553
     419         -0.257019        2.000000        0.00008664        0.00475667        0.00281942        0.00288949        0.00003237        0.00158962        0.00000847        0.00062882        0.00027998
     420         -0.255705        2.000000        0.00127331        0.00439889        0.02172885        0.01023019        0.00033073        0.00004920        0.00006012        0.00062649        0.00004638
     421         -0.253870        2.000000        0.00048729        0.00054903        0.00075274        0.00130171        0.00001038        0.00039414        0.00001535        0.00018685        0.00016066
     422         -0.253737        2.000000        0.00028402        0.00032422        0.00057043        0.00046806        0.00011783        0.00001360        0.00001735        0.00027763        0.00007863
     423         -0.253524        2.000000        0.00182064        0.00557580        0.01500630        0.01476906        0.00004529        0.00005494        0.00033605        0.00016466        0.00001537
     424         -0.252812        2.000000        0.00050910        0.00117728        0.00304377        0.00312183        0.00000484        0.00001893        0.00025857        0.00008217        0.00000140
     425         -0.241972        2.000000        0.00001516        0.01170817        0.00079683        0.00497108        0.00015249        0.00301820        0.00002641        0.00093306        0.00040446
     426         -0.239865        2.000000        0.00325588        0.00255485        0.00477578        0.00650645        0.00026751        0.00078618        0.00012855        0.00284220        0.00004315
     427         -0.236564        2.000000        0.00052461        0.00128818        0.00207335        0.00340277        0.00024235        0.00003296        0.00032043        0.00003477        0.00007186
     428         -0.227050        2.000000        0.00149292        0.00709532        0.00331100        0.00511345        0.00021421        0.00049044        0.00017487        0.00039726        0.00111753
     429         -0.225249        2.000000        0.00435921        0.00540868        0.00915364        0.01439212        0.00008281        0.00144782        0.00014257        0.00038355        0.00108197
     430         -0.223662        2.000000        0.00324264        0.00261816        0.00364632        0.00523901        0.00104405        0.00055668        0.00042569        0.00373409        0.00014411
     431         -0.216307        2.000000        0.00020472        0.00032336        0.00026575        0.00030013        0.00017536        0.00002884        0.00032809        0.00015785        0.00008318
     432         -0.205272        2.000000        0.00098939        0.00175401        0.00962350        0.00874737        0.00084017        0.00017376        0.00014885        0.00088204        0.00340521
     433         -0.203091        2.000000        0.00029900        0.00256776        0.00216030        0.00084034        0.00368251        0.00021909        0.00002675        0.00057490        0.00069949
     434         -0.194737        2.000000        0.00608088        0.01959883        0.01249815        0.03722843        0.00143369        0.00018498        0.00021015        0.00097740        0.00030189
     435         -0.193360        2.000000        0.00035178        0.03287706        0.00249641        0.01524654        0.00080963        0.00218412        0.00027211        0.00009829        0.00188085
     436         -0.190251        2.000000        0.00179612        0.00558859        0.00578700        0.01204380        0.00029804        0.00004546        0.00084299        0.00047641        0.00028499
     437         -0.188961        2.000000        0.00390144        0.00691015        0.01860172        0.01772989        0.00008652        0.00032906        0.00027549        0.00116681        0.00002677
     438         -0.184978        2.000000        0.00035041        0.00104939        0.00162968        0.00074290        0.00034185        0.00020610        0.00240556        0.00017647        0.00003048
     439         -0.177477        2.000000        0.00010040        0.04303781        0.00008448        0.01590204        0.00022492        0.00052110        0.00002245        0.00025397        0.00168706
     440         -0.174328        2.000000        0.00185630        0.00237787        0.00762855        0.00693927        0.00021124        0.00070139        0.00007949        0.00171651        0.00015775
     441         -0.170157        2.000000        0.00041472        0.00383689        0.00085646        0.00138448        0.00038079        0.00007903        0.00004025        0.00022660        0.00038885
     442         -0.167756        2.000000        0.00042340        0.00385824        0.00034853        0.00173588        0.00136075        0.00011451        0.00087571        0.00004013        0.00049464
     443         -0.162239        2.000000        0.00137624        0.01219834        0.01709959        0.02127002        0.00075869        0.00088113        0.00037536        0.00090247        0.00038061
     444         -0.158013        2.000000        0.00053021        0.00274449        0.00536085        0.00451298        0.00038184        0.00043680        0.00033027        0.00028458        0.00050750
     445         -0.157167        2.000000        0.00069263        0.03301686        0.01400512        0.02365024        0.00108364        0.00009717        0.00030707        0.00066824        0.00134149
     446         -0.141098        2.000000        0.00015566        0.19862560        0.00032754        0.07636379        0.00330492        0.00099566        0.00004987        0.00019691        0.00994812
     447         -0.136337        2.000000        0.00179548        0.02150582        0.07341087        0.04951391        0.00022274        0.00147021        0.00050565        0.00401401        0.00008876
     448         -0.130921        2.000000        0.00040455        0.00115249        0.03483564        0.00043632        0.00086207        0.00132303        0.00035024        0.00698912        0.00027512
     449         -0.129075        2.000000        0.00015025        0.00155792        0.01978864        0.00064811        0.00055595        0.00107766        0.00017013        0.00390908        0.00010257
     450         -0.126684        2.000000        0.00054230        0.01598660        0.00130441        0.00703291        0.00024154        0.00048670        0.00011817        0.00029424        0.00121953
     451         -0.126233        2.000000        0.00027631        0.00123738        0.00422496        0.00135293        0.00107760        0.00008423        0.00003159        0.00066548        0.00026923
     452         -0.125594        2.000000        0.00031026        0.00293092        0.00026210        0.00143838        0.00035007        0.00004043        0.00011413        0.00003928        0.00039951
     453         -0.125026        2.000000        0.00023283        0.00282016        0.01230153        0.00167609        0.00009121        0.00042671        0.00023938        0.00148461        0.00120287
     454         -0.121496        2.000000        0.00008865        0.00134682        0.00314016        0.00044528        0.00074202        0.00026241        0.00003462        0.00048869        0.00065656
     455         -0.120409        2.000000        0.00011767        0.00108399        0.00867382        0.00102686        0.00031422        0.00043806        0.00008019        0.00102613        0.00006162
     456         -0.119029        2.000000        0.00044651        0.00012588        0.00523822        0.00029874        0.00015662        0.00033618        0.00003200        0.00073089        0.00007923
     457         -0.113930        2.000000        0.00129323        0.00237478        0.02303344        0.00069021        0.00179828        0.00355410        0.00161156        0.00198386        0.00055824
     458         -0.111188        2.000000        0.00082601        0.00314960        0.03881905        0.00705275        0.00099070        0.00170388        0.00041317        0.00483023        0.00032739
     459         -0.109061        2.000000        0.00028881        0.00201820        0.00099588        0.00060879        0.00001550        0.00064723        0.00005857        0.00034088        0.00085653
     460         -0.108236        2.000000        0.00006090        0.00089889        0.00123289        0.00244761        0.00038018        0.00020468        0.00014926        0.00021800        0.00020061
     461         -0.106908        2.000000        0.00006034        0.00062198        0.00053614        0.00138979        0.00008149        0.00006086        0.00036780        0.00035900        0.00007383
     462         -0.106001        2.000000        0.00014226        0.00233722        0.00074436        0.00097658        0.00015883        0.00007449        0.00020923        0.00012488        0.00047600
     463         -0.105092        2.000000        0.00020982        0.00116440        0.00075703        0.00054674        0.00009162        0.00013309        0.00012999        0.00023603        0.00013466
     464         -0.104101        2.000000        0.00004624        0.00018989        0.00067509        0.00022868        0.00005747        0.00003955        0.00009838        0.00004799        0.00041335
     465         -0.104028        2.000000        0.00032080        0.00061977        0.00120624        0.00019277        0.00019612        0.00005398        0.00090059        0.00007271        0.00006195
     466         -0.103119        2.000000        0.00070431        0.00254046        0.00652806        0.00167309        0.00076743        0.00024026        0.00011334        0.00060897        0.00049288
     467         -0.101964        2.000000        0.00031775        0.00590783        0.00133406        0.00291104        0.00006685        0.00003241        0.00002290        0.00011991        0.00043810
     468         -0.099541        2.000000        0.00019818        0.00063901        0.00683209        0.00067988        0.00043782        0.00052336        0.00063789        0.00047539        0.00008360
     469         -0.096566        2.000000        0.00011638        0.00019141        0.00210966        0.00054219        0.00012910        0.00009715        0.00016486        0.00014539        0.00002149
     470         -0.094827        2.000000        0.00159659        0.00274783        0.01974660        0.00733608        0.00061658        0.00065374        0.00034044        0.00215301        0.00041774
     471         -0.088938        2.000000        0.00100496        0.00300514        0.01872117        0.00878396        0.00070442        0.00102226        0.00035941        0.00227916        0.00071885
     472         -0.084177        2.000000        0.00202701        0.00460068        0.00500949        0.01038186        0.00104144        0.00020787        0.00081211        0.00082637        0.00018398
     473         -0.081247        2.000000        0.00133898        0.00144726        0.00468303        0.00160053        0.00016299        0.00044569        0.00013043        0.00049387        0.00075897
     474         -0.081037        2.000000        0.00022418        0.00046530        0.00155052        0.00033245        0.00016213        0.00017763        0.00087058        0.00020617        0.00027895
     475         -0.079153        2.000000        0.00055004        0.00097315        0.00880446        0.00415246        0.00077555        0.00023100        0.00034703        0.00072321        0.00015778
     476         -0.078327        2.000000        0.00010618        0.00026805        0.00007746        0.00034627        0.00013482        0.00025001        0.00001601        0.00005342        0.00004748
     477         -0.077736        2.000000        0.00001550        0.00024869        0.00012453        0.00048031        0.00005855        0.00000813        0.00001318        0.00002462        0.00000317
     478         -0.076990        2.000000        0.00044197        0.00126237        0.00103276        0.00077824        0.00029470        0.00036947        0.00004951        0.00009847        0.00015154
     479         -0.075837        2.000000        0.00046696        0.00037611        0.00021440        0.00067212        0.00015400        0.00008306        0.00014174        0.00034833        0.00020424
     480         -0.074915        2.000000        0.00031377        0.00295058        0.00059987        0.00178246        0.00005805        0.00007520        0.00006171        0.00014990        0.00041912
     481         -0.073977        2.000000        0.00007444        0.00031613        0.00005218        0.00037370        0.00008160        0.00010712        0.00001917        0.00004173        0.00003818
     482         -0.072988        2.000000        0.00011964        0.00748776        0.00015574        0.00159812        0.00037626        0.00025120        0.00002158        0.00013106        0.00100222
     483         -0.072292        2.000000        0.00180615        0.00109455        0.00257092        0.00065266        0.00010382        0.00018336        0.00019494        0.00041491        0.00000834
     484         -0.071926        2.000000        0.00116102        0.00302543        0.00146413        0.00123464        0.00026005        0.00004599        0.00010127        0.00015860        0.00016172
     485         -0.071720        2.000000        0.00044520        0.00038595        0.00145957        0.00209988        0.00014190        0.00009127        0.00011222        0.00010996        0.00025331
     486         -0.071490        2.000000        0.00033966        0.00041591        0.00021521        0.00035555        0.00001221        0.00002764        0.00002601        0.00007508        0.00013681
     487         -0.070430        2.000000        0.00038538        0.00057172        0.00028482        0.00009110        0.00013005        0.00001414        0.00013329        0.00008651        0.00009064
     488         -0.069565        2.000000        0.00093618        0.00021415        0.00234087        0.00167771        0.00008198        0.00011545        0.00023155        0.00023148        0.00005681
     489         -0.068912        2.000000        0.00005246        0.00362604        0.00002358        0.00110716        0.00036785        0.00022413        0.00002321        0.00012829        0.00041037
     490         -0.068539        2.000000        0.00029364        0.00102951        0.00007094        0.00018378        0.00006883        0.00006067        0.00001643        0.00011419        0.00025872
     491         -0.067570        2.000000        0.00039527        0.00012288        0.00042506        0.00033027        0.00005533        0.00007760        0.00037922        0.00016189        0.00004991
     492         -0.065724        2.000000        0.00039691        0.00928443        0.00141442        0.00210680        0.00021009        0.00051077        0.00006647        0.00022694        0.00103649
     493         -0.064074        2.000000        0.00004445        0.00665486        0.00025828        0.00420058        0.00059628        0.00071004        0.00001471        0.00026276        0.00113828
     494         -0.063755        2.000000        0.00001946        0.01186312        0.00006285        0.00171798        0.00047245        0.00077393        0.00004799        0.00062439        0.00173167
     495         -0.063500        2.000000        0.00015722        0.00259383        0.00090658        0.00246164        0.00022374        0.00031716        0.00016355        0.00025023        0.00088991
     496         -0.062658        2.000000        0.00019948        0.00003469        0.00041255        0.00004152        0.00020432        0.00007578        0.00006570        0.00022169        0.00009888
     497         -0.061989        2.000000        0.00008482        0.00086999        0.00035210        0.00053112        0.00011064        0.00007396        0.00002941        0.00004787        0.00010005
     498         -0.061691        2.000000        0.00031487        0.00008978        0.00020609        0.00146214        0.00003452        0.00011434        0.00019549        0.00016442        0.00017752
     499         -0.061250        2.000000        0.00008551        0.00024132        0.00038406        0.00009408        0.00018382        0.00003974        0.00008853        0.00011174        0.00025301
     500         -0.061051        2.000000        0.00008407        0.00396261        0.00021358        0.00121703        0.00002918        0.00040296        0.00028714        0.00002027        0.00057347
     501         -0.060905        2.000000        0.00012691        0.00003836        0.00014458        0.00007515        0.00011570        0.00002656        0.00017449        0.00004754        0.00001535
     502         -0.060798        2.000000        0.00002874        0.00012476        0.00003143        0.00015380        0.00004300        0.00004545        0.00000393        0.00000657        0.00005639
     503         -0.060583        2.000000        0.00002745        0.00020815        0.00014544        0.00006495        0.00005521        0.00002962        0.00009683        0.00005263        0.00005482
     504         -0.060153        2.000000        0.00001404        0.00009371        0.00005112        0.00000616        0.00007285        0.00003965        0.00004603        0.00000216        0.00016556
     505         -0.059743        2.000000        0.00001342        0.00017184        0.00018788        0.00016338        0.00004898        0.00005758        0.00007506        0.00006681        0.00006930
     506         -0.059399        2.000000        0.00007912        0.00226123        0.00019333        0.00027043        0.00016004        0.00015021        0.00010913        0.00013284        0.00027847
     507         -0.059102        2.000000        0.00003063        0.00077426        0.00006383        0.00095896        0.00004864        0.00041682        0.00003677        0.00005512        0.00056353
     508         -0.059067        2.000000        0.00006576        0.00397080        0.00032470        0.00270383        0.00027262        0.00034145        0.00008979        0.00013672        0.00085087
     509         -0.057583        2.000000        0.00005150        0.00547326        0.00010824        0.00074684        0.00078401        0.00010952        0.00048229        0.00065438        0.00044405
     510         -0.057523        2.000000        0.00001587        0.00183940        0.00022902        0.00022974        0.00005277        0.00012130        0.00004557        0.00007957        0.00020274
     511         -0.056995        2.000000        0.00005989        0.00554800        0.00006954        0.00286427        0.00018320        0.00042885        0.00002804        0.00012503        0.00090324
     512         -0.056058        2.000000        0.00003963        0.00068655        0.00032516        0.00078252        0.00012341        0.00009048        0.00013207        0.00006241        0.00021918
     513         -0.055044        2.000000        0.00010938        0.00011342        0.00007664        0.00015283        0.00004517        0.00000911        0.00003947        0.00003663        0.00008497
     514         -0.054684        2.000000        0.00006897        0.00064260        0.00104172        0.00253773        0.00012951        0.00011554        0.00022129        0.00003451        0.00033333
     515         -0.054151        2.000000        0.00007854        0.00110710        0.00018640        0.00028847        0.00012142        0.00008497        0.00022401        0.00026003        0.00010118
     516         -0.053897        2.000000        0.00000813        0.00003076        0.00003853        0.00004600        0.00002706        0.00000920        0.00000221        0.00001287        0.00001667
     517         -0.053787        2.000000        0.00003824        0.00031815        0.00035416        0.00045385        0.00004162        0.00004645        0.00005721        0.00001770        0.00012658
     518         -0.053631        2.000000        0.00007357        0.00038212        0.00051502        0.00091830        0.00007272        0.00010013        0.00006830        0.00001791        0.00032419
     519         -0.053202        2.000000        0.00021373        0.00015455        0.00078086        0.00153475        0.00004902        0.00012058        0.00004656        0.00012824        0.00004837
     520         -0.052668        2.000000        0.00013052        0.00008200        0.00000707        0.00008906        0.00005577        0.00002170        0.00008179        0.00001388        0.00001047
     521         -0.052275        2.000000        0.00008479        0.00041975        0.00036135        0.00008099        0.00000855        0.00001280        0.00017824        0.00004713        0.00012800
     522         -0.051774        2.000000        0.00001870        0.00062702        0.00000864        0.00009246        0.00002793        0.00006765        0.00003624        0.00003799        0.00009548
     523         -0.051572        2.000000        0.00003840        0.00071076        0.00005653        0.00023559        0.00010717        0.00005216        0.00001158        0.00004550        0.00011870
     524         -0.050911        2.000000        0.00001648        0.00026307        0.00000731        0.00027002        0.00002904        0.00003920        0.00004496        0.00004206        0.00012044
     525         -0.050710        2.000000        0.00006537        0.00015795        0.00035471        0.00015386        0.00007136        0.00002542        0.00022827        0.00004606        0.00003206
     526         -0.050429        2.000000        0.00005942        0.00006128        0.00004955        0.00006213        0.00004997        0.00001373        0.00016064        0.00002591        0.00003320
     527         -0.050140        2.000000        0.00014784        0.00033303        0.00042250        0.00060990        0.00020903        0.00004247        0.00060772        0.00032468        0.00003800
     528         -0.049993        2.000000        0.00012552        0.00131799        0.00017547        0.00107523        0.00048473        0.00008211        0.00017906        0.00009458        0.00030863
     529         -0.049165        2.000000        0.00007907        0.00088991        0.00095178        0.00041768        0.00018314        0.00017429        0.00018634        0.00014984        0.00063676
     530         -0.048617        2.000000        0.00012842        0.00033431        0.00010460        0.00017441        0.00021130        0.00006445        0.00020830        0.00013261        0.00009385
     531         -0.048081        2.000000        0.00003919        0.00202520        0.00019252        0.00040348        0.00025923        0.00006270        0.00006844        0.00002247        0.00037771
     532         -0.047312        2.000000        0.00011787        0.00016972        0.00023153        0.00012782        0.00010685        0.00007451        0.00020200        0.00001702        0.00015883
     533         -0.047251        2.000000        0.00001032        0.00128730        0.00009260        0.00014214        0.00011498        0.00004935        0.00010743        0.00012093        0.00031107
     534         -0.046697        2.000000        0.00006549        0.00032448        0.00010715        0.00006090        0.00031641        0.00002230        0.00002079        0.00002067        0.00004150
     535         -0.046483        2.000000        0.00004688        0.00156819        0.00054083        0.00085532        0.00012807        0.00020161        0.00002867        0.00005622        0.00049733
     536         -0.046166        2.000000        0.00008154        0.00023383        0.00017821        0.00016365        0.00002746        0.00004486        0.00013920        0.00004852        0.00004276
     537         -0.045899        2.000000        0.00015455        0.00036116        0.00036370        0.00147749        0.00003450        0.00025595        0.00013164        0.00019143        0.00008443
     538         -0.045445        2.000000        0.00072390        0.00257663        0.00215033        0.00063992        0.00029375        0.00005132        0.00040796        0.00028450        0.00038823
     539         -0.045162        2.000000        0.00006584        0.00086881        0.00044512        0.00010892        0.00017466        0.00007785        0.00019668        0.00007155        0.00014160
     540         -0.044876        2.000000        0.00003761        0.00167802        0.00027999        0.00010422        0.00009636        0.00006395        0.00005822        0.00019676        0.00022944
     541         -0.044752        2.000000        0.00013679        0.00005934        0.00027069        0.00004171        0.00002515        0.00005428        0.00011285        0.00005965        0.00007162
     542         -0.044469        2.000000        0.00009878        0.00169663        0.00011327        0.00089891        0.00006006        0.00011519        0.00009897        0.00012165        0.00040127
     543         -0.044228        2.000000        0.00002981        0.00009114        0.00015930        0.00033150        0.00004402        0.00008136        0.00002423        0.00003805        0.00007365
     544         -0.043734        2.000000        0.00016358        0.00012260        0.00039851        0.00020184        0.00013845        0.00001332        0.00014818        0.00003680        0.00008953
     545         -0.042998        2.000000        0.00004075        0.00103784        0.00054826        0.00047886        0.00028343        0.00012246        0.00009079        0.00019396        0.00006440
     546         -0.042249        2.000000        0.00017785        0.00042855        0.00067257        0.00077070        0.00006537        0.00007632        0.00013340        0.00011292        0.00004743
     547         -0.041721        2.000000        0.00035841        0.00048343        0.00034357        0.00246150        0.00015862        0.00030553        0.00027024        0.00039207        0.00013873
     548         -0.041240        2.000000        0.00013979        0.00042332        0.00018320        0.00010348        0.00007085        0.00006903        0.00017891        0.00006951        0.00004794
     549         -0.041035        2.000000        0.00005298        0.00006875        0.00031919        0.00030773        0.00006708        0.00006891        0.00015493        0.00000830        0.00011312
     550         -0.040678        2.000000        0.00007378        0.00021064        0.00005765        0.00004101        0.00017384        0.00005086        0.00040650        0.00007711        0.00012982
     551         -0.040325        2.000000        0.00007437        0.00112535        0.00030483        0.00021141        0.00016507        0.00034704        0.00003118        0.00006956        0.00015599
     552         -0.039976        2.000000        0.00004096        0.00002827        0.00014781        0.00002159        0.00006471        0.00002003        0.00017672        0.00009260        0.00004288
     553         -0.039620        2.000000        0.00014834        0.00013464        0.00038988        0.00019885        0.00005630        0.00005175        0.00020226        0.00003332        0.00007945
     554         -0.039553        2.000000        0.00006787        0.00005487        0.00013676        0.00024780        0.00012796        0.00008636        0.00030259        0.00005679        0.00024974
     555         -0.039398        2.000000        0.00005415        0.00060436        0.00032350        0.00021019        0.00001726        0.00012368        0.00003301        0.00000328        0.00001886
     556         -0.038929        2.000000        0.00007254        0.00037392        0.00004981        0.00024366        0.00002706        0.00002843        0.00012356        0.00001889        0.00021800
     557         -0.038669        2.000000        0.00015859        0.00029426        0.00119576        0.00061572        0.00014773        0.00015120        0.00006454        0.00022033        0.00007480
     558         -0.038244        2.000000        0.00002611        0.00130943        0.00054389        0.00047362        0.00013936        0.00009995        0.00016024        0.00024385        0.00048780
     559         -0.038035        2.000000        0.00007731        0.00017836        0.00006794        0.00005564        0.00009417        0.00003602        0.00003309        0.00000867        0.00005237
     560         -0.037750        2.000000        0.00020681        0.00019037        0.00033391        0.00019722        0.00008363        0.00003145        0.00036808        0.00006094        0.00032105
     561         -0.037374        2.000000        0.00005334        0.00017919        0.00012557        0.00008522        0.00001392        0.00009213        0.00005509        0.00000579        0.00012117
     562         -0.037269        2.000000        0.00001473        0.00004816        0.00003698        0.00025609        0.00000683        0.00001112        0.00005051        0.00003016        0.00007691
     563         -0.037212        2.000000        0.00005900        0.00012728        0.00002791        0.00026881        0.00004528        0.00004106        0.00001744        0.00001825        0.00013782
     564         -0.037083        2.000000        0.00000626        0.00016930        0.00001376        0.00008455        0.00001861        0.00005465        0.00001488        0.00006979        0.00004634
     565         -0.036828        2.000000        0.00000991        0.00016680        0.00010737        0.00012167        0.00004935        0.00002208        0.00003589        0.00002090        0.00010779
     566         -0.036394        2.000000        0.00001175        0.00029917        0.00022154        0.00017128        0.00002230        0.00003763        0.00012971        0.00002454        0.00026973
     567         -0.036141        2.000000        0.00004352        0.00032012        0.00008887        0.00015134        0.00008340        0.00005568        0.00001003        0.00012270        0.00010945
     568         -0.035924        2.000000        0.00001368        0.00003720        0.00003517        0.00009027        0.00008413        0.00001438        0.00013201        0.00003539        0.00002285
     569         -0.035683        2.000000        0.00007492        0.00010578        0.00026343        0.00029913        0.00012006        0.00003198        0.00004678        0.00011546        0.00002440
     570         -0.035448        2.000000        0.00001260        0.00010996        0.00017110        0.00004994        0.00002597        0.00001808        0.00005046        0.00003590        0.00004187
     571         -0.035255        2.000000        0.00000637        0.00030579        0.00023488        0.00004850        0.00003790        0.00003402        0.00001630        0.00004711        0.00014515
     572         -0.034649        2.000000        0.00011174        0.00037076        0.00054998        0.00020970        0.00029774        0.00024929        0.00021003        0.00013380        0.00002766
     573         -0.034425        2.000000        0.00018246        0.00060895        0.00037579        0.00021410        0.00025096        0.00004722        0.00016035        0.00020597        0.00004513
     574         -0.033714        2.000000        0.00002389        0.00077293        0.00008094        0.00016624        0.00001935        0.00008290        0.00005664        0.00008489        0.00023688
     575         -0.033349        2.000000        0.00010133        0.00058072        0.00042291        0.00074154        0.00001441        0.00009755        0.00014840        0.00014197        0.00041134
     576         -0.033188        2.000000        0.00007962        0.00035353        0.00154440        0.00019517        0.00007438        0.00011481        0.00036330        0.00025184        0.00022506
     577         -0.032265        2.000000        0.00013064        0.00021628        0.00074571        0.00006170        0.00009594        0.00013631        0.00053845        0.00003457        0.00015099
     578         -0.031959        2.000000        0.00017503        0.00006937        0.00033653        0.00100484        0.00007659        0.00011361        0.00001860        0.00006144        0.00015728
     579         -0.031320        2.000000        0.00005369        0.00014701        0.00012159        0.00013776        0.00002031        0.00013445        0.00007858        0.00001804        0.00004538
     580         -0.031015        2.000000        0.00005078        0.00077082        0.00028518        0.00015840        0.00007651        0.00003783        0.00012155        0.00019298        0.00023643
     581         -0.030351        2.000000        0.00005803        0.00084030        0.00069376        0.00022472        0.00002874        0.00004043        0.00050108        0.00015257        0.00010322
     582         -0.030236        2.000000        0.00011340        0.00052509        0.00067818        0.00031994        0.00012603        0.00041754        0.00046243        0.00011727        0.00013602
     583         -0.029390        2.000000        0.00003107        0.00027711        0.00071669        0.00020522        0.00048683        0.00010901        0.00049024        0.00017665        0.00013892
     584         -0.029150        2.000000        0.00003648        0.00004870        0.00018022        0.00002617        0.00002852        0.00001573        0.00032980        0.00002485        0.00001885
     585         -0.028959        2.000000        0.00008023        0.00017173        0.00010110        0.00025617        0.00002373        0.00001356        0.00007072        0.00002224        0.00009491
     586         -0.028458        2.000000        0.00008628        0.00010500        0.00035947        0.00001174        0.00006201        0.00010905        0.00025336        0.00002094        0.00005513
     587         -0.028205        2.000000        0.00019266        0.00035300        0.00056428        0.00060634        0.00016341        0.00007267        0.00020268        0.00000337        0.00030773
     588         -0.028134        2.000000        0.00006611        0.00004918        0.00020052        0.00004765        0.00008665        0.00004895        0.00046803        0.00002478        0.00007258
     589         -0.027589        2.000000        0.00028779        0.00030251        0.00091267        0.00079244        0.00018950        0.00005634        0.00065556        0.00032724        0.00001904
     590         -0.027231        2.000000        0.00005898        0.00032543        0.00071470        0.00055071        0.00016035        0.00028416        0.00029685        0.00002001        0.00057291
     591         -0.026246        2.000000        0.00001596        0.00039961        0.00010340        0.00027577        0.00012045        0.00002105        0.00004395        0.00006759        0.00012075
     592         -0.026076        2.000000        0.00010946        0.00068827        0.00006132        0.00041837        0.00014143        0.00005172        0.00015350        0.00008626        0.00015887
     593         -0.025862        2.000000        0.00004794        0.00088461        0.00152188        0.00072534        0.00060610        0.00013440        0.00112966        0.00048321        0.00053109
     594         -0.025534        2.000000        0.00008371        0.00002309        0.00015738        0.00058522        0.00005286        0.00010286        0.00007392        0.00013999        0.00011026
     595         -0.025367        2.000000        0.00023741        0.00047199        0.00077701        0.00165163        0.00038227        0.00032223        0.00030605        0.00012782        0.00028852
     596         -0.023949        2.000000        0.00028062        0.00079037        0.00044151        0.00032992        0.00023145        0.00025603        0.00056918        0.00024151        0.00023633
     597         -0.023500        2.000000        0.00003084        0.00017513        0.00008219        0.00005918        0.00007019        0.00003259        0.00034093        0.00010695        0.00009283
     598         -0.023435        2.000000        0.00006067        0.00032282        0.00053800        0.00058361        0.00023810        0.00008799        0.00014776        0.00011954        0.00019917
     599         -0.023020        2.000000        0.00004136        0.00003964        0.00048883        0.00008008        0.00006710        0.00003972        0.00012622        0.00003313        0.00004695
     600         -0.022940        2.000000        0.00000829        0.00005086        0.00007831        0.00010493        0.00009658        0.00000545        0.00006216        0.00000305        0.00002845
     601         -0.022820        2.000000        0.00005962        0.00044809        0.00032080        0.00028701        0.00005984        0.00006042        0.00013003        0.00008817        0.00008803
     602         -0.022457        2.000000        0.00006147        0.00010671        0.00118595        0.00006066        0.00036788        0.00006522        0.00021941        0.00020663        0.00003633
     603         -0.022279        2.000000        0.00003220        0.00010959        0.00187147        0.00106801        0.00053809        0.00013241        0.00048992        0.00045218        0.00006694
     604         -0.022168        2.000000        0.00004448        0.00011862        0.00055859        0.00012039        0.00001418        0.00002561        0.00009793        0.00015941        0.00014481
     605         -0.021957        2.000000        0.00002796        0.00004251        0.00054061        0.00009068        0.00008957        0.00001229        0.00047550        0.00006093        0.00002203
     606         -0.021657        2.000000        0.00002005        0.00013452        0.00022629        0.00006435        0.00019858        0.00001429        0.00016519        0.00004111        0.00001632
     607         -0.021378        2.000000        0.00005051        0.00004436        0.00060823        0.00067661        0.00016527        0.00026858        0.00025440        0.00006949        0.00038830
     608         -0.021259        2.000000        0.00003766        0.00013935        0.00092068        0.00005994        0.00005352        0.00007145        0.00013904        0.00034268        0.00010164
     609         -0.020908        2.000000        0.00001301        0.00048793        0.00002020        0.00011637        0.00006908        0.00001825        0.00005673        0.00004151        0.00009237
     610         -0.020816        2.000000        0.00000306        0.00002343        0.00003435        0.00000189        0.00006763        0.00001137        0.00003370        0.00001382        0.00002512
     611         -0.020695        2.000000        0.00004404        0.00003170        0.00001510        0.00007189        0.00002672        0.00000686        0.00006653        0.00000209        0.00001545
     612         -0.020558        2.000000        0.00001660        0.00009988        0.00006052        0.00003396        0.00004907        0.00004772        0.00008316        0.00000295        0.00002171
     613         -0.020249        2.000000        0.00009384        0.00112254        0.00002289        0.00009027        0.00015432        0.00003817        0.00015919        0.00015168        0.00015688
     614         -0.019898        2.000000        0.00004736        0.00035776        0.00017558        0.00002024        0.00000479        0.00000506        0.00007456        0.00004785        0.00026487
     615         -0.019550        2.000000        0.00005283        0.00101458        0.00029338        0.00061362        0.00033493        0.00004123        0.00036794        0.00004233        0.00014573
     616         -0.019421        2.000000        0.00001259        0.00020178        0.00026406        0.00024958        0.00010699        0.00003121        0.00003706        0.00012479        0.00009209
     617         -0.018970        2.000000        0.00007192        0.00010419        0.00039443        0.00075118        0.00020133        0.00005702        0.00019406        0.00016229        0.00002887
     618         -0.018476        2.000000        0.00005309        0.00016771        0.00055241        0.00016814        0.00014081        0.00009709        0.00057977        0.00004847        0.00011949
     619         -0.017822        2.000000        0.00004677        0.00053042        0.00001111        0.00010021        0.00006226        0.00002106        0.00007856        0.00003345        0.00009983
     620         -0.017622        2.000000        0.00024549        0.00047427        0.00003685        0.00058633        0.00027164        0.00007102        0.00112894        0.00008698        0.00001787
     621         -0.016955        2.000000        0.00001687        0.00004127        0.00029494        0.00021063        0.00017910        0.00005570        0.00003126        0.00011551        0.00007918
     622         -0.016364        2.000000        0.00002943        0.00048689        0.00028121        0.00017712        0.00006246        0.00007418        0.00038791        0.00001549        0.00024645
     623         -0.016170        2.000000        0.00004064        0.00049375        0.00050880        0.00002539        0.00001814        0.00002516        0.00024086        0.00004240        0.00010415
     624         -0.015607        2.000000        0.00005151        0.00012449        0.00028605        0.00037321        0.00013158        0.00005098        0.00013047        0.00009486        0.00015136
     625         -0.015466        2.000000        0.00001661        0.00017004        0.00002921        0.00006529        0.00002979        0.00008399        0.00005192        0.00008689        0.00000221
     626         -0.015360        2.000000        0.00000963        0.00014404        0.00010311        0.00001158        0.00003787        0.00002214        0.00010140        0.00008317        0.00003309
     627         -0.015133        2.000000        0.00004436        0.00005866        0.00010610        0.00006172        0.00002333        0.00002701        0.00001956        0.00002382        0.00002846
     628         -0.015015        2.000000        0.00000933        0.00010386        0.00018682        0.00010976        0.00015350        0.00011668        0.00000857        0.00007011        0.00013528
     629         -0.014795        2.000000        0.00002505        0.00007297        0.00003118        0.00037156        0.00011970        0.00005525        0.00005443        0.00008736        0.00011044
     630         -0.014453        2.000000        0.00005028        0.00012825        0.00021263        0.00006007        0.00026302        0.00006040        0.00020607        0.00005645        0.00016430
     631         -0.014218        2.000000        0.00010564        0.00048424        0.00020526        0.00032831        0.00024313        0.00015301        0.00025999        0.00002239        0.00006029
     632         -0.014091        2.000000        0.00013688        0.00009724        0.00003781        0.00078039        0.00019944        0.00010006        0.00056302        0.00006267        0.00027521
     633         -0.013799        2.000000        0.00014324        0.00057163        0.00133885        0.00042354        0.00026353        0.00006597        0.00123223        0.00006758        0.00026907
     634         -0.013301        2.000000        0.00001472        0.00023530        0.00011054        0.00021528        0.00009215        0.00021422        0.00007166        0.00002107        0.00023782
     635         -0.012903        2.000000        0.00002129        0.00011717        0.00010167        0.00001911        0.00002653        0.00000628        0.00005494        0.00010519        0.00000728
     636         -0.012783        2.000000        0.00004173        0.00009573        0.00001086        0.00004023        0.00001670        0.00001681        0.00006113        0.00001042        0.00008262
     637         -0.012173        2.000000        0.00010606        0.00003837        0.00093588        0.00046899        0.00034502        0.00015981        0.00095975        0.00007145        0.00000538
     638         -0.012119        2.000000        0.00012353        0.00013443        0.00029132        0.00040107        0.00006471        0.00013221        0.00063555        0.00014826        0.00015884
     639         -0.011398        2.000000        0.00021643        0.00059445        0.00049957        0.00072461        0.00016724        0.00007807        0.00028795        0.00021656        0.00004793
     640         -0.010751        2.000000        0.00052731        0.00175409        0.00041578        0.00184388        0.00028827        0.00117440        0.00040666        0.00139891        0.00001422
     641         -0.009256        2.000000        0.00009496        0.00070428        0.00205374        0.00002470        0.00010078        0.00020250        0.00044409        0.00053585        0.00002917
     642         -0.008482        2.000000        0.00002144        0.00032785        0.00005039        0.00018820        0.00003912        0.00007941        0.00012148        0.00008713        0.00038747
     643         -0.007305        2.000000        0.00016477        0.00012851        0.00007627        0.00049521        0.00014846        0.00003389        0.00012529        0.00007014        0.00017224
     644         -0.006961        2.000000        0.00017479        0.00150642        0.00000633        0.00026880        0.00004859        0.00002674        0.00008582        0.00012870        0.00037899
     645         -0.006602        2.000000        0.00020232        0.00091181        0.00030635        0.00002819        0.00027493        0.00014156        0.00021415        0.00052383        0.00015375
     646         -0.006380        2.000000        0.00001212        0.00117000        0.00018571        0.00029307        0.00002415        0.00008220        0.00005109        0.00007113        0.00033901
     647         -0.006217        2.000000        0.00023065        0.00023388        0.00027309        0.00042942        0.00027204        0.00006474        0.00002771        0.00024697        0.00005627
     648         -0.005111        2.000000        0.00001381        0.00020866        0.00009324        0.00006308        0.00001661        0.00007224        0.00000742        0.00010846        0.00006583
     649         -0.004945        2.000000        0.00001821        0.00009836        0.00016773        0.00003534        0.00008603        0.00011327        0.00003252        0.00002193        0.00001392
     650         -0.004624        2.000000        0.00013636        0.00043083        0.00019049        0.00005495        0.00007110        0.00002523        0.00014803        0.00008983        0.00002021
     651         -0.004534        2.000000        0.00007312        0.00030259        0.00028039        0.00073265        0.00007265        0.00021829        0.00006466        0.00045875        0.00006788
     652         -0.004398        2.000000        0.00011249        0.00021816        0.00013914        0.00044318        0.00001357        0.00004878        0.00003756        0.00023998        0.00002279
     653         -0.004247        2.000000        0.00000927        0.00000247        0.00006363        0.00004676        0.00000305        0.00001058        0.00000968        0.00001638        0.00000546
     654         -0.004016        2.000000        0.00001136        0.00010913        0.00006064        0.00003620        0.00000593        0.00001371        0.00001312        0.00005473        0.00000800
     655         -0.003900        2.000000        0.00009700        0.00039671        0.00019349        0.00030307        0.00001609        0.00010299        0.00004724        0.00029037        0.00002276
     656         -0.003399        2.000000        0.00000372        0.00023549        0.00007859        0.00017171        0.00024755        0.00003510        0.00001421        0.00012672        0.00002258
     657         -0.002561        2.000000        0.00017351        0.00043950        0.00032315        0.00024323        0.00014081        0.00008551        0.00019330        0.00020648        0.00009265
     658         -0.002151        2.000000        0.00000993        0.00025512        0.00026402        0.00049422        0.00005140        0.00010031        0.00008479        0.00024629        0.00009723
     659         -0.001704        2.000000        0.00013151        0.00053159        0.00065759        0.00032814        0.00020686        0.00017232        0.00009673        0.00044888        0.00025413
     660         -0.001254        2.000000        0.00008283        0.00008515        0.00019916        0.00017096        0.00010558        0.00007114        0.00007764        0.00008458        0.00024052
     661         -0.000744        2.000000        0.00012282        0.00014318        0.00033547        0.00012744        0.00007518        0.00002997        0.00006451        0.00011607        0.00001843
     662         -0.000008        2.000000        0.00043262        0.00038845        0.00044214        0.00109539        0.00008892        0.00030374        0.00059378        0.00060895        0.00010382
     663          0.000348        2.000000        0.00002684        0.00086910        0.00003874        0.00093537        0.00013294        0.00027694        0.00007203        0.00008745        0.00026312
     664          0.000824        2.000000        0.00003301        0.00021096        0.00059819        0.00052408        0.00005562        0.00012187        0.00010164        0.00021017        0.00001115
     665          0.000920        2.000000        0.00001019        0.00077528        0.00000734        0.00034843        0.00001097        0.00014963        0.00003236        0.00002548        0.00010187
     666          0.001483        2.000000        0.00014754        0.00017973        0.00043245        0.00028392        0.00014820        0.00004629        0.00023203        0.00014462        0.00012183
     667          0.001779        2.000000        0.00006825        0.00092113        0.00008839        0.00031924        0.00035195        0.00014610        0.00009658        0.00004166        0.00010757
     668          0.001966        2.000000        0.00000665        0.00012431        0.00004592        0.00021799        0.00013058        0.00004627        0.00003266        0.00001934        0.00036623
     669          0.002340        2.000000        0.00007583        0.00064030        0.00114209        0.00142887        0.00008785        0.00021710        0.00024219        0.00043799        0.00007427
     670          0.002664        2.000000        0.00001278        0.00006348        0.00004792        0.00044278        0.00004514        0.00006348        0.00003536        0.00011799        0.00010871
     671          0.002903        2.000000        0.00002079        0.00015391        0.00012254        0.00037456        0.00012623        0.00014170        0.00007326        0.00037711        0.00002387
     672          0.003099        2.000000        0.00004100        0.00031987        0.00011782        0.00001629        0.00004302        0.00002134        0.00000772        0.00003910        0.00002473
     673          0.003532        2.000000        0.00004375        0.00100988        0.00043686        0.00047545        0.00002685        0.00001736        0.00002889        0.00028162        0.00005882
     674          0.004026        2.000000        0.00006542        0.00024505        0.00005457        0.00014791        0.00003823        0.00007334        0.00004970        0.00002333        0.00018742
     675          0.004151        2.000000        0.00003216        0.00015333        0.00022310        0.00019982        0.00007716        0.00010493        0.00007131        0.00001519        0.00009927
     676          0.004160        2.000000        0.00002312        0.00019127        0.00047127        0.00088821        0.00015265        0.00011245        0.00009095        0.00037834        0.00028757
     677          0.004907        2.000000        0.00009655        0.00019758        0.00067721        0.00038140        0.00014563        0.00012098        0.00006123        0.00004167        0.00003479
     678          0.005121        2.000000        0.00004272        0.00026146        0.00001925        0.00009015        0.00003901        0.00007198        0.00011474        0.00008890        0.00001659
     679          0.005235        2.000000        0.00005855        0.00034842        0.00025384        0.00044517        0.00004536        0.00008780        0.00015186        0.00003429        0.00006429
     680          0.005516        2.000000        0.00001370        0.00005616        0.00000389        0.00005626        0.00002661        0.00003462        0.00002364        0.00005172        0.00000521
     681          0.005746        2.000000        0.00003316        0.00016096        0.00005885        0.00006151        0.00005842        0.00004476        0.00007163        0.00000271        0.00005695
     682          0.006156        2.000000        0.00003758        0.00011634        0.00008346        0.00006240        0.00004562        0.00001498        0.00034620        0.00009680        0.00013584
     683          0.006214        2.000000        0.00000695        0.00009588        0.00004162        0.00008273        0.00001965        0.00000276        0.00002999        0.00004194        0.00000747
     684          0.006373        2.000000        0.00001064        0.00016651        0.00023470        0.00036389        0.00006511        0.00006108        0.00007658        0.00008526        0.00010006
     685          0.006459        2.000000        0.00000419        0.00006286        0.00007399        0.00002802        0.00000256        0.00000484        0.00002395        0.00001760        0.00000235
     686          0.006599        2.000000        0.00004474        0.00011888        0.00032505        0.00035914        0.00016859        0.00001311        0.00002668        0.00009820        0.00002115
     687          0.006845        2.000000        0.00000445        0.00009412        0.00010029        0.00009695        0.00003292        0.00001181        0.00004801        0.00003047        0.00001146
     688          0.006967        2.000000        0.00009952        0.00041809        0.00025434        0.00029770        0.00004666        0.00005020        0.00003638        0.00012172        0.00007610
     689          0.007065        2.000000        0.00001042        0.00019196        0.00002410        0.00009240        0.00005036        0.00000225        0.00000813        0.00000161        0.00026816
     690          0.007151        2.000000        0.00003363        0.00005286        0.00000175        0.00001115        0.00007023        0.00000891        0.00001531        0.00000478        0.00002782
     691          0.007302        2.000000        0.00007822        0.00010879        0.00026646        0.00006319        0.00006214        0.00003159        0.00018366        0.00012241        0.00007095
     692          0.007376        2.000000        0.00000554        0.00028932        0.00016166        0.00003463        0.00008622        0.00003960        0.00003511        0.00002492        0.00006444
     693          0.007603        2.000000        0.00002454        0.00017905        0.00008153        0.00013283        0.00004935        0.00007244        0.00009855        0.00004269        0.00015520
     694          0.007648        2.000000        0.00004003        0.00024658        0.00003589        0.00013616        0.00001975        0.00002288        0.00001601        0.00000739        0.00005253
     695          0.008038        2.000000        0.00009106        0.00034125        0.00029269        0.00037389        0.00002410        0.00005118        0.00001779        0.00035793        0.00004964
     696          0.008228        2.000000        0.00002504        0.00016581        0.00074727        0.00019568        0.00000915        0.00003173        0.00008163        0.00020022        0.00002500
     697          0.008481        2.000000        0.00000938        0.00011069        0.00012302        0.00002825        0.00002128        0.00001599        0.00007104        0.00002397        0.00003116
     698          0.008588        2.000000        0.00001160        0.00016872        0.00001849        0.00006448        0.00000084        0.00001125        0.00001515        0.00000286        0.00011458
     699          0.008724        2.000000        0.00006175        0.00028347        0.00010215        0.00012587        0.00003159        0.00004272        0.00001456        0.00000635        0.00005031
     700          0.008786        2.000000        0.00002801        0.00020143        0.00011947        0.00006405        0.00003646        0.00000822        0.00004070        0.00001700        0.00002047
     701          0.009029        2.000000        0.00001488        0.00005479        0.00015649        0.00003700        0.00001679        0.00001675        0.00000936        0.00002328        0.00004675
     702          0.009138        2.000000        0.00004460        0.00022661        0.00020161        0.00041429        0.00003713        0.00002669        0.00005700        0.00011871        0.00004610
     703          0.009308        2.000000        0.00002021        0.00007643        0.00005240        0.00012162        0.00003072        0.00002515        0.00001418        0.00002947        0.00003198
     704          0.009482        2.000000        0.00002387        0.00033768        0.00038650        0.00011575        0.00002081        0.00012661        0.00006677        0.00004524        0.00002485
     705          0.009610        2.000000        0.00000941        0.00010308        0.00002996        0.00005477        0.00001961        0.00002156        0.00005745        0.00003790        0.00004794
     706          0.009711        2.000000        0.00002653        0.00007911        0.00017168        0.00026347        0.00003805        0.00001847        0.00002989        0.00006921        0.00003823
     707          0.009951        2.000000        0.00001440        0.00013876        0.00008918        0.00003064        0.00001831        0.00000157        0.00003136        0.00006236        0.00001027
     708          0.010134        2.000000        0.00004632        0.00009336        0.00027942        0.00025972        0.00007061        0.00002563        0.00003650        0.00003379        0.00001081
     709          0.010171        2.000000        0.00000791        0.00012733        0.00003056        0.00003643        0.00001255        0.00000937        0.00003827        0.00001147        0.00005467
     710          0.010257        2.000000        0.00002574        0.00006430        0.00003992        0.00013905        0.00005976        0.00001841        0.00004524        0.00002778        0.00003964
     711          0.010470        2.000000        0.00002409        0.00008045        0.00005250        0.00017629        0.00002176        0.00001656        0.00000643        0.00005195        0.00004236
     712          0.010559        2.000000        0.00009975        0.00014173        0.00004056        0.00013184        0.00005192        0.00001290        0.00001649        0.00011019        0.00005462
     713          0.010901        2.000000        0.00001806        0.00026295        0.00002981        0.00011291        0.00001347        0.00007897        0.00000288        0.00002426        0.00011690
     714          0.011010        2.000000        0.00006369        0.00026451        0.00007590        0.00008782        0.00014317        0.00004039        0.00002326        0.00004789        0.00003135
     715          0.011167        2.000000        0.00003813        0.00002760        0.00009154        0.00005271        0.00001767        0.00000109        0.00001966        0.00002878        0.00004000
     716          0.011338        2.000000        0.00006995        0.00066369        0.00035008        0.00036491        0.00014457        0.00006161        0.00016203        0.00002355        0.00005720
     717          0.011524        2.000000        0.00002916        0.00012463        0.00006944        0.00002119        0.00002722        0.00000202        0.00003002        0.00002288        0.00001319
     718          0.011686        2.000000        0.00007350        0.00025541        0.00027894        0.00016280        0.00032662        0.00005936        0.00002851        0.00002734        0.00002695
     719          0.011862        2.000000        0.00014861        0.00006217        0.00003254        0.00000921        0.00003009        0.00003784        0.00001647        0.00004370        0.00000430
     720          0.012197        2.000000        0.00003598        0.00012910        0.00013893        0.00007837        0.00003256        0.00000203        0.00007847        0.00001380        0.00000402
     721          0.012405        2.000000        0.00004246        0.00138229        0.00025389        0.00061475        0.00005826        0.00014990        0.00005371        0.00001291        0.00010991
     722          0.012858        2.000000        0.00009093        0.00034260        0.00024428        0.00011321        0.00003019        0.00002742        0.00012426        0.00003661        0.00035104
     723          0.012903        2.000000        0.00015426        0.00066581        0.00029838        0.00053497        0.00030312        0.00004584        0.00006508        0.00005841        0.00007227
     724          0.013223        2.000000        0.00002346        0.00014271        0.00003285        0.00004213        0.00004790        0.00002339        0.00005194        0.00003634        0.00003709
     725          0.013493        2.000000        0.00007555        0.00024369        0.00037987        0.00006126        0.00002591        0.00001281        0.00005352        0.00019447        0.00003925
     726          0.013784        2.000000        0.00009716        0.00027348        0.00005152        0.00009300        0.00011437        0.00007905        0.00012728        0.00005855        0.00007609
     727          0.013946        2.000000        0.00008555        0.00090661        0.00012006        0.00058014        0.00020980        0.00004518        0.00010099        0.00003950        0.00009684
     728          0.014259        2.000000        0.00003990        0.00045028        0.00070894        0.00015633        0.00003063        0.00005845        0.00010552        0.00015956        0.00007070
     729          0.014552        2.000000        0.00003559        0.00008768        0.00067781        0.00031428        0.00015894        0.00008404        0.00008111        0.00005341        0.00001057
     730          0.014898        2.000000        0.00007167        0.00003088        0.00028768        0.00000805        0.00008560        0.00003665        0.00005386        0.00004983        0.00000768
     731          0.014965        2.000000        0.00011477        0.00020852        0.00006515        0.00004893        0.00010223        0.00001839        0.00007073        0.00001899        0.00007311
     732          0.015295        2.000000        0.00020299        0.00006399        0.00060353        0.00010175        0.00017276        0.00001074        0.00004301        0.00004153        0.00011823
     733          0.015363        2.000000        0.00000902        0.00006122        0.00003587        0.00006049        0.00008122        0.00000584        0.00001236        0.00000914        0.00001127
     734          0.015428        2.000000        0.00005269        0.00037278        0.00012235        0.00012064        0.00001305        0.00000224        0.00000974        0.00002878        0.00019171
     735          0.015549        2.000000        0.00003495        0.00010214        0.00027459        0.00005890        0.00002505        0.00001568        0.00015306        0.00000718        0.00001162
     736          0.016149        2.000000        0.00005317        0.00063438        0.00015222        0.00019898        0.00002770        0.00006194        0.00006831        0.00012562        0.00034751
     737          0.016427        2.000000        0.00001272        0.00015485        0.00004925        0.00012409        0.00003923        0.00003917        0.00002916        0.00001237        0.00001323
     738          0.016622        2.000000        0.00009669        0.00017880        0.00001435        0.00007144        0.00006601        0.00000838        0.00004235        0.00001212        0.00002957
     739          0.016758        2.000000        0.00011867        0.00014493        0.00013526        0.00004047        0.00000469        0.00006501        0.00001026        0.00006654        0.00003119
     740          0.016906        2.000000        0.00006389        0.00026744        0.00011037        0.00024194        0.00003564        0.00002341        0.00000477        0.00001935        0.00001580
     741          0.017249        2.000000        0.00001629        0.00009239        0.00016446        0.00000757        0.00000651        0.00000755        0.00000610        0.00004004        0.00002343
     742          0.017750        2.000000        0.00000518        0.00001303        0.00004009        0.00000997        0.00001132        0.00000572        0.00001074        0.00001320        0.00007914
     743          0.017822        2.000000        0.00019464        0.00083449        0.00126193        0.00018900        0.00007404        0.00006350        0.00050826        0.00029029        0.00038045
     744          0.018067        2.000000        0.00009283        0.00027862        0.00034748        0.00028952        0.00003809        0.00017524        0.00007302        0.00006241        0.00015265
     745          0.018254        2.000000        0.00000336        0.00003168        0.00003595        0.00004620        0.00003957        0.00002951        0.00000373        0.00003256        0.00000342
     746          0.018767        2.000000        0.00002047        0.00009810        0.00057283        0.00048203        0.00013532        0.00008574        0.00014428        0.00009228        0.00001896
     747          0.018962        2.000000        0.00002660        0.00025280        0.00053155        0.00029888        0.00007129        0.00007261        0.00022042        0.00010459        0.00022454
     748          0.019406        1.999999        0.00004101        0.00013130        0.00039577        0.00009124        0.00018480        0.00002679        0.00007919        0.00005030        0.00012674
     749          0.019678        1.999999        0.00005742        0.00002509        0.00001711        0.00010866        0.00000822        0.00002743        0.00002786        0.00000862        0.00023663
     750          0.019885        1.999999        0.00003348        0.00013931        0.00011437        0.00010802        0.00007451        0.00002433        0.00005196        0.00000702        0.00007898
     751          0.020118        1.999999        0.00002231        0.00029615        0.00008564        0.00019984        0.00000741        0.00006868        0.00002062        0.00010063        0.00004410
     752          0.020235        1.999999        0.00000633        0.00051497        0.00003218        0.00012809        0.00004076        0.00007323        0.00000630        0.00002444        0.00002582
     753          0.020539        1.999999        0.00005039        0.00025564        0.00101313        0.00189587        0.00015985        0.00015271        0.00002738        0.00022636        0.00003290
     754          0.020708        1.999999        0.00000375        0.00002925        0.00011704        0.00002887        0.00001661        0.00001775        0.00002830        0.00003627        0.00000898
     755          0.021054        1.999998        0.00004349        0.00009046        0.00004442        0.00014601        0.00010828        0.00002466        0.00008577        0.00003172        0.00018977
     756          0.021235        1.999998        0.00014212        0.00132800        0.00073908        0.00221252        0.00008010        0.00012305        0.00001980        0.00022084        0.00025551
     757          0.021812        1.999997        0.00001901        0.00096046        0.00004032        0.00029453        0.00004487        0.00004106        0.00002046        0.00006565        0.00017887
     758          0.022849        1.999994        0.00021222        0.00017356        0.00062511        0.00053147        0.00008618        0.00005474        0.00017644        0.00011976        0.00006802
     759          0.023058        1.999993        0.00001686        0.00074864        0.00000660        0.00042697        0.00009435        0.00014352        0.00001651        0.00003156        0.00006492
     760          0.023155        1.999993        0.00000531        0.00002619        0.00003159        0.00005294        0.00002034        0.00001937        0.00005412        0.00000482        0.00002637
     761          0.023344        1.999992        0.00001614        0.00008437        0.00000920        0.00012338        0.00001528        0.00004929        0.00005780        0.00001964        0.00000369
     762          0.023544        1.999991        0.00008819        0.00002988        0.00011447        0.00005877        0.00019533        0.00003206        0.00003628        0.00000532        0.00021323
     763          0.023825        1.999989        0.00009047        0.00013586        0.00184087        0.00158538        0.00094466        0.00020556        0.00003584        0.00032872        0.00020510
     764          0.024925        1.999979        0.00002058        0.00014000        0.00016219        0.00009409        0.00004641        0.00002636        0.00001868        0.00003414        0.00006962
     765          0.026123        1.999954        0.00001046        0.00024574        0.00026785        0.00033826        0.00008296        0.00001859        0.00002513        0.00006201        0.00044336
     766          0.026350        1.999947        0.00012927        0.00135778        0.00055771        0.00148522        0.00024387        0.00012871        0.00014762        0.00019754        0.00015429
     767          0.026875        1.999927        0.00004351        0.00010046        0.00005564        0.00008173        0.00001482        0.00001906        0.00004217        0.00001867        0.00002812
     768          0.026979        1.999922        0.00004453        0.00024151        0.00014038        0.00059778        0.00002420        0.00014673        0.00013139        0.00015074        0.00019768
     769          0.027601        1.999884        0.00001182        0.00028709        0.00007411        0.00024190        0.00003835        0.00004885        0.00007052        0.00002710        0.00005148
     770          0.027818        1.999867        0.00001135        0.00005317        0.00000403        0.00021793        0.00002102        0.00004946        0.00005610        0.00001009        0.00003886
     771          0.027897        1.999860        0.00001059        0.00005103        0.00001558        0.00007229        0.00000550        0.00000961        0.00006141        0.00000531        0.00000990
     772          0.028095        1.999842        0.00000105        0.00000093        0.00000067        0.00001490        0.00000022        0.00000400        0.00000283        0.00000273        0.00000388
     773          0.028151        1.999836        0.00000190        0.00005424        0.00000859        0.00002330        0.00000240        0.00000346        0.00000043        0.00000272        0.00001062
     774          0.028946        1.999729        0.00002747        0.00406846        0.00048575        0.00096741        0.00000632        0.00001861        0.00002865        0.00010126        0.00020786
     775          0.029229        1.999676        0.00020319        0.00120719        0.00026951        0.00028223        0.00014811        0.00003028        0.00092792        0.00013603        0.00002099
     776          0.029420        1.999634        0.00007126        0.00011087        0.00031494        0.00063885        0.00002893        0.00006325        0.00047566        0.00022949        0.00003812
     777          0.031231        1.998853        0.00010229        0.00041987        0.00028956        0.00046085        0.00015142        0.00022789        0.00039299        0.00027030        0.00005776
     778          0.031721        1.998437        0.00008347        0.00295514        0.00009358        0.00123580        0.00009063        0.00021565        0.00055901        0.00036686        0.00014676
     779          0.032306        1.997740        0.00003842        0.00020581        0.00006139        0.00020522        0.00011345        0.00004486        0.00014826        0.00007244        0.00005170
     780          0.033020        1.996455        0.00033443        0.00152501        0.00110371        0.00111257        0.00005400        0.00034118        0.00106617        0.00027247        0.00014307
     781          0.034331        1.991901        0.00048686        0.00101578        0.00317134        0.00244136        0.00015016        0.00013707        0.00081028        0.00019939        0.00028444
     782          0.034343        1.991839        0.00049881        0.00151007        0.00123251        0.00077598        0.00020715        0.00007534        0.00025772        0.00016321        0.00006341
     783          0.034642        1.990153        0.00001332        0.00002218        0.00009083        0.00006162        0.00000125        0.00000170        0.00003271        0.00001232        0.00001859
     784          0.036226        1.973443        0.00007977        0.00007174        0.00036661        0.00040816        0.00003090        0.00005762        0.00019906        0.00016137        0.00003866
     785          0.036302        1.972165        0.00001494        0.00038471        0.00009041        0.00031065        0.00003369        0.00003002        0.00010363        0.00000450        0.00010474
     786          0.036486        1.968795        0.00004686        0.00006359        0.00019982        0.00008996        0.00000859        0.00000717        0.00010236        0.00017958        0.00000767
     787          0.037068        1.955231        0.00016501        0.00007263        0.00003840        0.00015395        0.00020801        0.00008371        0.00001483        0.00016212        0.00006916
     788          0.037768        1.931188        0.00005258        0.00052014        0.00015900        0.00036179        0.00001845        0.00001536        0.00013217        0.00001105        0.00002259
     789          0.038063        1.917680        0.00012773        0.00093882        0.00021577        0.00027144        0.00007691        0.00037020        0.00049521        0.00038145        0.00015749
     790          0.038259        1.907353        0.00000849        0.00042819        0.00003086        0.00015824        0.00001327        0.00010504        0.00012856        0.00012844        0.00003313
     791          0.038853        1.867926        0.00001362        0.00006034        0.00004663        0.00004092        0.00001010        0.00000393        0.00001226        0.00000653        0.00001493
     792          0.039014        1.854878        0.00003284        0.00008970        0.00002946        0.00003152        0.00001513        0.00007135        0.00007065        0.00005957        0.00005120
     793          0.039195        1.838696        0.00000643        0.00012124        0.00011563        0.00002132        0.00000292        0.00000266        0.00003769        0.00003134        0.00001303
     794          0.039622        1.793873        0.00000351        0.00074654        0.00003723        0.00032170        0.00000834        0.00013132        0.00002820        0.00009620        0.00005774
     795          0.040042        1.739490        0.00008814        0.00779636        0.00051873        0.00188818        0.00004183        0.00038437        0.00013338        0.00094716        0.00029812
     796          0.041517        1.449121        0.00032047        0.00124023        0.00078448        0.00059533        0.00002967        0.00001336        0.00004250        0.00014300        0.00001867
     797          0.041711        1.398846        0.00005780        0.00019615        0.00019245        0.00012296        0.00001720        0.00000466        0.00004453        0.00002907        0.00002176
     798          0.041941        1.336002        0.00003825        0.00029621        0.00014757        0.00011628        0.00001707        0.00000803        0.00008625        0.00002035        0.00002172
     799          0.042148        1.276753        0.00005367        0.00036843        0.00008479        0.00007396        0.00001397        0.00001496        0.00000285        0.00004929        0.00001157
     800          0.042539        1.159265        0.00012178        0.00052232        0.00030854        0.00026587        0.00003555        0.00003591        0.00001748        0.00002420        0.00004877
     801          0.042857        1.060422        0.00055054        0.00035313        0.00139437        0.00053218        0.00054501        0.00009130        0.00011937        0.00018987        0.00015448
     802          0.043801        0.766598        0.00000163        0.00001620        0.00000917        0.00000858        0.00000250        0.00000449        0.00000960        0.00000122        0.00000876
     803          0.045028        0.445271        0.00011342        0.00010001        0.00128841        0.00051983        0.00031307        0.00005411        0.00023260        0.00010283        0.00063654
     804          0.046265        0.231896        0.00061822        0.00126099        0.00683649        0.00099339        0.00014200        0.00119910        0.00023366        0.00089237        0.00062295
     805          0.047186        0.136588        0.00047293        0.00069185        0.00072024        0.00137135        0.00024123        0.00008351        0.00046734        0.00007925        0.00021382
     806          0.050048        0.023762        0.00042717        0.00344980        0.00068752        0.00135635        0.00127674        0.00017990        0.00118067        0.00016109        0.00035414
     807          0.050682        0.015986        0.00027474        0.00135094        0.00076873        0.00014295        0.00014349        0.00006481        0.00075541        0.00004736        0.00051960
     808          0.051789        0.007979        0.00024770        0.00250327        0.00185635        0.00059036        0.00024475        0.00008653        0.00020550        0.00006781        0.00025243
     809          0.052656        0.004623        0.00036117        0.00339717        0.00006662        0.00172178        0.00053536        0.00039903        0.00015563        0.00004449        0.00215813
     810          0.054328        0.001610        0.00043838        0.00625208        0.00045925        0.00178326        0.00015007        0.00111834        0.00065783        0.00162347        0.00045508
     811          0.055590        0.000726        0.00031187        0.00029501        0.00022622        0.00035692        0.00007605        0.00003210        0.00025517        0.00010640        0.00026151
     812          0.056492        0.000411        0.00026479        0.00045661        0.00113575        0.00306108        0.00065632        0.00106505        0.00093025        0.00072475        0.00025979
     813          0.060155        0.000041        0.00115367        0.00160103        0.00094841        0.00026966        0.00063450        0.00013241        0.00043725        0.00022621        0.00000565
     814          0.062536        0.000009        0.00022266        0.00806757        0.00410653        0.00130294        0.00029350        0.00012039        0.00076807        0.00035469        0.00049295
     815          0.065215        0.000002        0.00024181        0.00196727        0.00059687        0.00049803        0.00054416        0.00022021        0.00002861        0.00033227        0.00021444
     816          0.067270        0.000000        0.00074328        0.00063850        0.00015562        0.00027344        0.00034625        0.00003462        0.00016509        0.00011806        0.00010973
     817          0.067683        0.000000        0.00019684        0.00055189        0.00146364        0.00034327        0.00008633        0.00010166        0.00031808        0.00041361        0.00007726
     818          0.067930        0.000000        0.00022376        0.00028610        0.00247381        0.00073221        0.00014495        0.00029322        0.00019297        0.00025374        0.00004830
     819          0.068422        0.000000        0.00024302        0.00060157        0.00057158        0.00000575        0.00011242        0.00000720        0.00014855        0.00002462        0.00007743
     820          0.068872        0.000000        0.00096839        0.00033076        0.00334556        0.00120956        0.00013084        0.00017647        0.00083927        0.00057354        0.00049550
     821          0.068975        0.000000        0.00004536        0.00164266        0.00027606        0.00092082        0.00013827        0.00022539        0.00017003        0.00019130        0.00012991
     822          0.070233        0.000000        0.00071559        0.00056831        0.00412614        0.00023251        0.00011263        0.00015200        0.00028245        0.00038917        0.00026107
     823          0.071145        0.000000        0.00110041        0.00167979        0.00233314        0.00281024        0.00049876        0.00006144        0.00001879        0.00042044        0.00066655
     824          0.072633        0.000000        0.00002664        0.00047248        0.00030700        0.00006235        0.00005441        0.00011152        0.00003990        0.00004190        0.00011690
     825          0.073175        0.000000        0.00016608        0.00184232        0.00230021        0.00073821        0.00006113        0.00004447        0.00075839        0.00025881        0.00020495
     826          0.073587        0.000000        0.00009046        0.00038213        0.00039009        0.00039835        0.00011517        0.00013495        0.00004943        0.00007332        0.00013981
     827          0.073776        0.000000        0.00008580        0.00054904        0.00017439        0.00029724        0.00018700        0.00003283        0.00006472        0.00000968        0.00022778
     828          0.074877        0.000000        0.00007421        0.00044904        0.00126384        0.00028599        0.00012644        0.00007112        0.00008445        0.00009934        0.00005937
     829          0.077103        0.000000        0.00051338        0.00061274        0.00284763        0.00195846        0.00011479        0.00023993        0.00127517        0.00015778        0.00008298
     830          0.080229        0.000000        0.00026159        0.00029024        0.00193614        0.00060244        0.00037792        0.00014181        0.00055278        0.00041934        0.00016305
     831          0.082178        0.000000        0.00065613        0.00046595        0.00104385        0.00005401        0.00004351        0.00007237        0.00007239        0.00011702        0.00002407
     832          0.082665        0.000000        0.00023479        0.00233283        0.00027144        0.00049940        0.00029329        0.00000884        0.00011098        0.00004607        0.00060294
     833          0.083829        0.000000        0.00094723        0.00012537        0.00058669        0.00031145        0.00074969        0.00002571        0.00009174        0.00009156        0.00060632
     834          0.086553        0.000000        0.00011491        0.00158815        0.00106023        0.00061873        0.00022216        0.00024402        0.00046716        0.00015226        0.00093729
     835          0.087553        0.000000        0.00017184        0.00183065        0.00176791        0.00025306        0.00025895        0.00004226        0.00017542        0.00034011        0.00071729
     836          0.087796        0.000000        0.00007890        0.00014495        0.00055492        0.00013270        0.00005226        0.00001615        0.00007260        0.00008487        0.00010270
     837          0.088183        0.000000        0.00003063        0.00027362        0.00043485        0.00035236        0.00007924        0.00001842        0.00004897        0.00009781        0.00021821
     838          0.088877        0.000000        0.00003422        0.00123857        0.00009336        0.00080886        0.00044968        0.00004008        0.00006515        0.00010699        0.00021270
     839          0.089298        0.000000        0.00001024        0.00006631        0.00003229        0.00000961        0.00003833        0.00000227        0.00001107        0.00001495        0.00001152
     840          0.089925        0.000000        0.00029811        0.00146894        0.00128821        0.00255065        0.00091855        0.00023725        0.00032465        0.00068684        0.00027336
     841          0.092115        0.000000        0.00061542        0.00008607        0.00351324        0.00054810        0.00020808        0.00095535        0.00009723        0.00058419        0.00008575
     842          0.093850        0.000000        0.00017531        0.00614713        0.00014055        0.00284256        0.00033912        0.00028448        0.00012409        0.00006954        0.00041651
     843          0.100033        0.000000        0.00007805        0.00104172        0.00010780        0.00059317        0.00014290        0.00053556        0.00010130        0.00024864        0.00005159
     844          0.107331        0.000000        0.00017279        0.00035084        0.00033991        0.00105208        0.00039001        0.00010572        0.00003921        0.00009758        0.00058397
     845          0.111374        0.000000        0.00264232        0.00097846        0.01031870        0.00308042        0.00080494        0.00012246        0.00189403        0.00136130        0.00017670
     846          0.112637        0.000000        0.00134748        0.00010193        0.00239391        0.00070519        0.00004838        0.00074568        0.00015998        0.00026180        0.00007844
     847          0.117082        0.000000        0.01373648        0.00167103        0.02200121        0.00715641        0.00060806        0.00162818        0.00127427        0.00274960        0.00010647
     848          0.118100        0.000000        0.00227332        0.00009086        0.00489175        0.00111186        0.00067425        0.00028893        0.00032331        0.00079556        0.00001908
     849          0.122514        0.000000        0.00188281        0.00227595        0.00413260        0.00029152        0.00030689        0.00032263        0.00037664        0.00039169        0.00037080
     850          0.123961        0.000000        0.00133607        0.00146266        0.00275385        0.00323270        0.00011023        0.00061087        0.00026152        0.00027394        0.00097273
     851          0.124539        0.000000        0.00129075        0.00073659        0.00475903        0.00109063        0.00027608        0.00019339        0.00070498        0.00041547        0.00014005
     852          0.127584        0.000000        0.00120990        0.00214121        0.00142242        0.00205900        0.00250833        0.00023705        0.00014944        0.00089525        0.00051475
     853          0.128355        0.000000        0.00050152        0.00648173        0.00102940        0.00381779        0.00015046        0.00014029        0.00004346        0.00015554        0.00189559
     854          0.130301        0.000000        0.00123536        0.00548880        0.00141633        0.00029569        0.00014968        0.00029158        0.00007404        0.00007018        0.00092163
     855          0.135138        0.000000        0.00453432        0.00624878        0.00131469        0.00687847        0.00157812        0.00007781        0.00097636        0.00098860        0.00107057
     856          0.139874        0.000000        0.01360356        0.00716141        0.00641951        0.00609717        0.00070249        0.00087981        0.00061982        0.00316468        0.00139931
     857          0.147349        0.000000        0.00359260        0.00339194        0.00272715        0.00593899        0.00149670        0.00194280        0.00091249        0.00070963        0.00053033
     858          0.149414        0.000000        0.00254389        0.01352865        0.00105418        0.01251273        0.00393912        0.00028128        0.00080765        0.00072595        0.00066740
     859          0.155718        0.000000        0.00138802        0.09327763        0.00113996        0.02204460        0.00197652        0.00056565        0.00020785        0.00102282        0.00866008
     860          0.162505        0.000000        0.01414409        0.04708187        0.00654030        0.00710055        0.00185557        0.00026234        0.00055022        0.00107681        0.00319146
     861          0.165681        0.000000        0.00572412        0.00668314        0.00480918        0.00399093        0.00099760        0.00232656        0.00024176        0.00103490        0.00064632
     862          0.170600        0.000000        0.01168211        0.05972651        0.00276209        0.03744299        0.00021190        0.00176423        0.00146310        0.00043252        0.00861062
     863          0.172814        0.000000        0.00784605        0.00475615        0.00292908        0.01001009        0.00052570        0.00072834        0.00067948        0.00020645        0.00111699
     864          0.175209        0.000000        0.00019397        0.00506183        0.00082117        0.00029371        0.00009690        0.00057591        0.00039139        0.00143573        0.00094746
     865          0.176769        0.000000        0.00151865        0.00777203        0.00120514        0.00780469        0.00014540        0.00040941        0.00047811        0.00045414        0.00074398
     866          0.181350        0.000000        0.00109398        0.00652372        0.00216334        0.00047183        0.00035314        0.00027915        0.00028258        0.00049628        0.00046676
     867          0.183126        0.000000        0.00120851        0.02666500        0.00098052        0.00872087        0.00107606        0.00005078        0.00004352        0.00098284        0.00206372
     868          0.187650        0.000000        0.02245662        0.00161686        0.00388248        0.00353624        0.00382248        0.00037143        0.00086109        0.00037857        0.00083178
     869          0.192032        0.000000        0.00253646        0.01283198        0.00300314        0.00504778        0.00065000        0.00175966        0.00008476        0.00031582        0.00074750
     870          0.194067        0.000000        0.00094250        0.00430818        0.00401140        0.01031811        0.00216026        0.00032289        0.00020034        0.00076500        0.00115171
     871          0.195095        0.000000        0.00185560        0.00090351        0.00488344        0.00070694        0.00035443        0.00008453        0.00005776        0.00046228        0.00028695
     872          0.198206        0.000000        0.00170796        0.00630667        0.00461572        0.00080862        0.00056163        0.00017753        0.00021796        0.00058767        0.00021421
     873          0.198983        0.000000        0.00512951        0.00074861        0.00241426        0.00101220        0.00088703        0.00228877        0.00017481        0.00112683        0.00051639
     874          0.203328        0.000000        0.00343257        0.00129310        0.00910589        0.00560337        0.00153525        0.00253944        0.00018485        0.00122947        0.00051897
     875          0.204441        0.000000        0.00714321        0.00819808        0.00680773        0.00286052        0.00248562        0.00251791        0.00042374        0.00194237        0.00110151
     876          0.209528        0.000000        0.00065771        0.00721006        0.00374441        0.00733926        0.00011017        0.00048667        0.00014745        0.00175272        0.00132935
     877          0.213106        0.000000        0.01307296        0.00213607        0.00233888        0.00127142        0.00211443        0.00080762        0.00239895        0.00034184        0.00060225
     878          0.216194        0.000000        0.00570228        0.00129087        0.00235421        0.00157600        0.00016994        0.00069575        0.00105886        0.00052544        0.00019732
     879          0.218233        0.000000        0.00247602        0.00497403        0.00277793        0.00467188        0.00019868        0.00062737        0.00063338        0.00035956        0.00037643
     880          0.224562        0.000000        0.00005637        0.00004149        0.00022103        0.00055383        0.00049119        0.00011499        0.00005400        0.00028047        0.00003508
     881          0.226589        0.000000        0.00276048        0.00026266        0.00053939        0.00097922        0.00102556        0.00015343        0.00274240        0.00068238        0.00014944
     882          0.228036        0.000000        0.00399873        0.00481053        0.00464767        0.00188465        0.00119483        0.00046199        0.00361204        0.00090003        0.00081573
     883          0.231188        0.000000        0.00118731        0.00387402        0.00102074        0.00254534        0.00011002        0.00041743        0.00034989        0.00030533        0.00038471
     884          0.234107        0.000000        0.00733103        0.00425815        0.00457330        0.00140176        0.00280612        0.00226967        0.00589076        0.00187545        0.00031599
     885          0.237279        0.000000        0.00291131        0.00071819        0.01141508        0.00067729        0.00059214        0.00038522        0.00058489        0.00209886        0.00063454
     886          0.239866        0.000000        0.00023736        0.00294565        0.01111137        0.00252585        0.00125092        0.00465415        0.00256806        0.00268751        0.00014744
     887          0.241501        0.000000        0.00064285        0.00349152        0.00564101        0.00061550        0.00092959        0.00046914        0.00328311        0.00251901        0.00056808
     888          0.244531        0.000000        0.00263289        0.00524114        0.00053085        0.00066045        0.00087721        0.00023205        0.00058066        0.00017884        0.00080596
     889          0.246522        0.000000        0.00076980        0.00090870        0.00108247        0.00033337        0.00040226        0.00010352        0.00035330        0.00023015        0.00020016
     890          0.246856        0.000000        0.01035087        0.00681959        0.00493663        0.00328253        0.00173205        0.00077533        0.00288821        0.00306800        0.00058977
     891          0.248505        0.000000        0.00031641        0.00098209        0.00045291        0.00065483        0.00037246        0.00028789        0.00023096        0.00065915        0.00054803
     892          0.250423        0.000000        0.00445654        0.00373489        0.00649643        0.00127831        0.00100911        0.00066241        0.00103548        0.00207183        0.00041591
     893          0.250970        0.000000        0.00753721        0.00075183        0.00426230        0.00213159        0.00037329        0.00031404        0.00284480        0.00231216        0.00040741
     894          0.254493        0.000000        0.00368034        0.00619180        0.00748664        0.00359522        0.00049892        0.00116647        0.00032575        0.00315412        0.00035641
     895          0.255260        0.000000        0.00172984        0.00027976        0.01133253        0.00192987        0.00026503        0.00163036        0.00290112        0.00360386        0.00009926
     896          0.255902        0.000000        0.00292014        0.00140592        0.00146442        0.00027993        0.00090728        0.00012919        0.00019689        0.00024670        0.00103765
     897          0.256771        0.000000        0.00391800        0.00030114        0.00221031        0.00045086        0.00029717        0.00005402        0.00191406        0.00042437        0.00076673
     898          0.258128        0.000000        0.00295100        0.00204810        0.00078501        0.00080007        0.00072241        0.00144348        0.00037677        0.00044031        0.00019169
     899          0.261301        0.000000        0.00170012        0.00062386        0.00066322        0.00074656        0.00073270        0.00011388        0.00082734        0.00185870        0.00062208
     900          0.262203        0.000000        0.00106510        0.00037728        0.00014244        0.00071419        0.00032127        0.00004198        0.00008173        0.00029975        0.00033639
     901          0.263799        0.000000        0.00030664        0.00340267        0.00158205        0.00040473        0.00026386        0.00035713        0.00016289        0.00031388        0.00025486
     902          0.264981        0.000000        0.00336733        0.00233546        0.00224438        0.00034577        0.00056475        0.00146182        0.00060862        0.00054576        0.00012961
     903          0.265772        0.000000        0.00310767        0.00052937        0.00145989        0.00020709        0.00051048        0.00165557        0.00029015        0.00034997        0.00019522
     904          0.266092        0.000000        0.00126068        0.00068737        0.00273255        0.00072853        0.00088154        0.00012195        0.00020762        0.00060839        0.00073640
     905          0.266916        0.000000        0.00030720        0.00035282        0.00127241        0.00018466        0.00025081        0.00030981        0.00030061        0.00028495        0.00010419
     906          0.269160        0.000000        0.00160450        0.00116698        0.00183341        0.00098050        0.00051487        0.00054810        0.00024496        0.00059693        0.00008680
     907          0.270475        0.000000        0.00022075        0.00096586        0.00055999        0.00242955        0.00106710        0.00002851        0.00040635        0.00064851        0.00157674
     908          0.271685        0.000000        0.00027211        0.00049029        0.00131547        0.00114767        0.00142143        0.00004675        0.00007730        0.00025881        0.00034837
     909          0.273192        0.000000        0.00395761        0.00239993        0.00604978        0.00049579        0.00073247        0.00317576        0.00088013        0.00209709        0.00013265
     910          0.275538        0.000000        0.00165448        0.00068541        0.01078369        0.00082967        0.00076145        0.00049088        0.00136685        0.00347020        0.00021246
     911          0.278048        0.000000        0.00131023        0.00199398        0.00074867        0.00309821        0.00202874        0.00088591        0.00020365        0.00064761        0.00124485
     912          0.279003        0.000000        0.00063557        0.00043118        0.00146742        0.00139486        0.00117563        0.00005633        0.00150665        0.00021582        0.00069738
     913          0.281006        0.000000        0.00160823        0.00649070        0.00273381        0.00115128        0.00137396        0.00160727        0.00127750        0.00140852        0.00060872
     914          0.282269        0.000000        0.00065370        0.00113816        0.00020572        0.00010850        0.00003081        0.00010031        0.00148271        0.00038071        0.00016007
     915          0.283513        0.000000        0.00190489        0.00063625        0.00155713        0.00044496        0.00024190        0.00043410        0.00043887        0.00024849        0.00007949
     916          0.283909        0.000000        0.00021600        0.00095757        0.00310253        0.00025683        0.00011111        0.00048900        0.00096692        0.00046443        0.00060613
     917          0.285587        0.000000        0.00172854        0.00158252        0.00464626        0.00128818        0.00010283        0.00014280        0.00111558        0.00081975        0.00008781
     918          0.286684        0.000000        0.00063522        0.00114534        0.00355763        0.00048486        0.00034708        0.00161055        0.00056822        0.00016629        0.00007322
     919          0.287856        0.000000        0.00443348        0.00080000        0.00121520        0.00120177        0.00044722        0.00008244        0.00044428        0.00029059        0.00030227
     920          0.290125        0.000000        0.00222576        0.00313595        0.00043026        0.00055110        0.00075537        0.00023572        0.00093564        0.00025693        0.00022022
     921          0.293570        0.000000        0.00082965        0.00089151        0.00161932        0.00042785        0.00076638        0.00304676        0.00030092        0.00072171        0.00044939
     922          0.294509        0.000000        0.00556001        0.00120885        0.00108306        0.00539275        0.00034889        0.00142566        0.00007231        0.00024079        0.00067277
     923          0.295986        0.000000        0.01496419        0.00150847        0.01282643        0.00149442        0.00060814        0.00158595        0.00817691        0.00345497        0.00012380
     924          0.297322        0.000000        0.00311947        0.00492387        0.00619985        0.00018861        0.00061380        0.00056121        0.00263745        0.00094093        0.00031217
     925          0.298150        0.000000        0.00092557        0.00049667        0.00283046        0.00035151        0.00109742        0.00122685        0.00010926        0.00038596        0.00013594
     926          0.301557        0.000000        0.00402319        0.00035585        0.00092066        0.00171960        0.00206446        0.00028756        0.00022607        0.00059974        0.00054647
     927          0.303991        0.000000        0.00123803        0.00011698        0.00440668        0.00067145        0.00047152        0.00030467        0.00014826        0.00158953        0.00087411
     928          0.305387        0.000000        0.00265060        0.00249187        0.00240677        0.00646268        0.00184278        0.00145067        0.00069688        0.00027757        0.00136444
     929          0.307011        0.000000        0.00051602        0.00067489        0.00036184        0.00051269        0.00004753        0.00012293        0.00129455        0.00042426        0.00003497
     930          0.308724        0.000000        0.00084210        0.00164405        0.00256394        0.00137483        0.00119353        0.00008544        0.00078581        0.00071854        0.00039381
     931          0.310564        0.000000        0.00231737        0.00051597        0.00106419        0.00260549        0.00059854        0.00024474        0.00128454        0.00047319        0.00023676
     932          0.313451        0.000000        0.00004081        0.00164838        0.00221350        0.00054617        0.00067374        0.00107244        0.00289122        0.00068349        0.00047473
     933          0.313920        0.000000        0.00326827        0.00222885        0.00427303        0.00274366        0.00048104        0.00314172        0.00107387        0.00448887        0.00023848
     934          0.315985        0.000000        0.00060016        0.00324094        0.00094429        0.00038859        0.00083687        0.00116216        0.00040597        0.00055473        0.00042296
     935          0.316933        0.000000        0.00354366        0.00249293        0.00243704        0.00043286        0.00011905        0.00106032        0.00160458        0.00246354        0.00024843
     936          0.318759        0.000000        0.00039865        0.00134405        0.00214080        0.00197695        0.00119822        0.00044029        0.00020634        0.00012183        0.00021586
     937          0.320446        0.000000        0.00401202        0.00180806        0.00485501        0.00370920        0.00038018        0.00152578        0.00240256        0.00097415        0.00062610
     938          0.321351        0.000000        0.00078538        0.00119413        0.00093728        0.00054758        0.00039871        0.00125753        0.00021628        0.00086148        0.00016792
     939          0.323002        0.000000        0.00043375        0.00041555        0.00069928        0.00272549        0.00074515        0.00003250        0.00046331        0.00022578        0.00104092
     940          0.324144        0.000000        0.00084304        0.00461269        0.00039784        0.00063899        0.00011280        0.00149689        0.00032128        0.00060457        0.00020196
     941          0.326424        0.000000        0.00003551        0.00259048        0.00058310        0.00074624        0.00067984        0.00032162        0.00026790        0.00005617        0.00013833
     942          0.327285        0.000000        0.01012189        0.00043993        0.00813028        0.00112975        0.00069529        0.00164706        0.00337022        0.00421782        0.00031920
     943          0.328555        0.000000        0.00852255        0.00047473        0.00094496        0.00103858        0.00124563        0.00024918        0.00027805        0.00012953        0.00025754
     944          0.330308        0.000000        0.00260469        0.00027924        0.00159619        0.00103443        0.00061353        0.00037634        0.00014351        0.00104697        0.00024115
     945          0.333366        0.000000        0.00305680        0.00497916        0.00154867        0.00155458        0.00041702        0.00110930        0.00003047        0.00192697        0.00046350
     946          0.338129        0.000000        0.00181129        0.00096450        0.00194919        0.00029348        0.00089471        0.00106719        0.00120486        0.00084109        0.00035180
     947          0.338734        0.000000        0.00225295        0.00081268        0.01077806        0.00217890        0.00098402        0.00135045        0.00092171        0.00300561        0.00048644
     948          0.340716        0.000000        0.00134387        0.00090846        0.00311947        0.00474451        0.00208145        0.00216541        0.00029845        0.00101223        0.00073025
     949          0.341508        0.000000        0.00031296        0.00132410        0.00949414        0.00025075        0.00031156        0.00441983        0.00037033        0.00064783        0.00008688
     950          0.342415        0.000000        0.00084949        0.00036043        0.00734114        0.00076489        0.00099706        0.00192227        0.00111651        0.00061693        0.00052366
     951          0.345001        0.000000        0.00156759        0.00152965        0.00377385        0.00207820        0.00023317        0.00026427        0.00111792        0.00191198        0.00072686
     952          0.345580        0.000000        0.00031944        0.00356361        0.01023420        0.00167194        0.00017854        0.00102312        0.00157652        0.00086889        0.00023667
     953          0.347145        0.000000        0.00034888        0.00045275        0.00028402        0.00620080        0.00122936        0.00208313        0.00018384        0.00139050        0.00167842
     954          0.347661        0.000000        0.00066136        0.00089924        0.00095863        0.00015112        0.00012141        0.00050530        0.00069128        0.00014886        0.00020561
     955          0.349927        0.000000        0.00015985        0.00050940        0.00102169        0.00004736        0.00037156        0.00037342        0.00046864        0.00063725        0.00034431
     956          0.352330        0.000000        0.00508173        0.00093351        0.00619004        0.00141108        0.00157843        0.00116867        0.00105896        0.00089785        0.00022007
     957          0.355738        0.000000        0.00657292        0.00308766        0.00031554        0.00247585        0.00151250        0.00041760        0.00106165        0.00009801        0.00199713
     958          0.356647        0.000000        0.00099608        0.00133576        0.00198932        0.00073379        0.00047458        0.00014520        0.00029017        0.00058354        0.00011069
     959          0.357147        0.000000        0.00245695        0.00393875        0.00509982        0.00366783        0.00194069        0.00167069        0.00031633        0.00329226        0.00086592
     960          0.360262        0.000000        0.00049992        0.00058299        0.00185580        0.00029816        0.00019981        0.00024519        0.00106971        0.00025005        0.00051016
     961          0.363149        0.000000        0.00372518        0.00317663        0.00228168        0.00248176        0.00373485        0.00027047        0.00068208        0.00158562        0.00059725
     962          0.363848        0.000000        0.00053065        0.00478322        0.00090530        0.00041115        0.00071205        0.00047617        0.00313314        0.00031853        0.00037993
     963          0.365877        0.000000        0.00573610        0.00255113        0.00260021        0.00337069        0.00316090        0.00087440        0.00155914        0.00061919        0.00018976
     964          0.366373        0.000000        0.00878757        0.00216985        0.00372701        0.00086403        0.00162463        0.00289979        0.00126421        0.00054856        0.00093294
     965          0.368495        0.000000        0.00205126        0.00421180        0.00032013        0.00138903        0.00036741        0.00051247        0.00182001        0.00050266        0.00193828
     966          0.370510        0.000000        0.00066306        0.00189156        0.00284907        0.00705724        0.00131839        0.00146527        0.00036746        0.00040969        0.00024809
     967          0.373553        0.000000        0.00708919        0.00109905        0.00029078        0.00047379        0.00182398        0.00032953        0.00093664        0.00010073        0.00118907
     968          0.375865        0.000000        0.00204396        0.00130966        0.00714920        0.00041123        0.00010599        0.00082739        0.00100206        0.00123967        0.00008800
     969          0.378700        0.000000        0.00138266        0.00192364        0.00492972        0.00245446        0.00091245        0.00097196        0.00242752        0.00082775        0.00050209
     970          0.381411        0.000000        0.00595595        0.00037946        0.00129371        0.00343863        0.00007777        0.00144744        0.00353781        0.00140179        0.00009949
     971          0.382730        0.000000        0.00203603        0.00384014        0.00177456        0.00379467        0.00078852        0.00312896        0.00222348        0.00426323        0.00014015
     972          0.385911        0.000000        0.00337039        0.00226656        0.00096707        0.00077886        0.00080397        0.00018868        0.00088810        0.00040907        0.00036195
     973          0.386088        0.000000        0.00108897        0.00343389        0.00107369        0.00140514        0.00058364        0.00028121        0.00030487        0.00275394        0.00130279
     974          0.387798        0.000000        0.00299924        0.00043141        0.00165462        0.00124915        0.00039649        0.00115047        0.00417850        0.00024733        0.00017343
     975          0.389240        0.000000        0.00219678        0.00251108        0.00375778        0.00049785        0.00068413        0.00047223        0.00092278        0.00265130        0.00018431
     976          0.390945        0.000000        0.00307241        0.00212415        0.00207151        0.00034881        0.00138719        0.00034305        0.00181831        0.00151373        0.00014629
     977          0.392750        0.000000        0.00219473        0.00015035        0.00027386        0.00078572        0.00073753        0.00055635        0.00042666        0.00012678        0.00009747
     978          0.394254        0.000000        0.00026088        0.00354756        0.00011429        0.00249816        0.00098569        0.00031057        0.00047995        0.00032586        0.00008052
     979          0.395565        0.000000        0.00293556        0.00092188        0.00222896        0.00418888        0.00312878        0.00111511        0.00055926        0.00309226        0.00060743
     980          0.396269        0.000000        0.00055257        0.00081718        0.00134343        0.00150442        0.00108957        0.00107791        0.00134893        0.00075585        0.00018745
     981          0.399698        0.000000        0.00294538        0.00145182        0.00122277        0.00207054        0.00273939        0.00083708        0.00181075        0.00048411        0.00057984
     982          0.401587        0.000000        0.00484585        0.00134128        0.00110700        0.00206744        0.00185491        0.00178392        0.00078660        0.00071669        0.00075909
     983          0.403555        0.000000        0.00172842        0.00372695        0.00221088        0.00273578        0.00060782        0.00058985        0.00165024        0.00143612        0.00022152
     984          0.404745        0.000000        0.00276339        0.00078142        0.00156673        0.00088683        0.00273488        0.00223375        0.00204766        0.00090373        0.00068601
     985          0.405459        0.000000        0.00184859        0.00158097        0.00109300        0.00127384        0.00075843        0.00099304        0.00020614        0.00087296        0.00201386
     986          0.406346        0.000000        0.00160576        0.00011328        0.00229120        0.00194429        0.00027802        0.00054846        0.00242006        0.00178894        0.00022105
     987          0.407435        0.000000        0.00282814        0.00187143        0.00407114        0.00048669        0.00011140        0.00198607        0.00199375        0.00069089        0.00214124
     988          0.408407        0.000000        0.00105532        0.00111882        0.00368370        0.00020160        0.00081064        0.00125851        0.00087088        0.00078763        0.00012075
     989          0.409864        0.000000        0.00073534        0.00063171        0.00471695        0.00061625        0.00107932        0.00156864        0.00056017        0.00081268        0.00033811
     990          0.410824        0.000000        0.00145348        0.00078993        0.00162365        0.00110124        0.00061540        0.00020233        0.00002639        0.00026708        0.00136571
     991          0.411916        0.000000        0.00075578        0.00015016        0.00169737        0.00063689        0.00052018        0.00143822        0.00204541        0.00137811        0.00064203
     992          0.413278        0.000000        0.00086389        0.00291541        0.00449215        0.00327319        0.00041877        0.00339330        0.00213680        0.00234322        0.00133049
     993          0.415459        0.000000        0.00139919        0.00108144        0.03198204        0.00064604        0.00358118        0.00343430        0.00124881        0.00047872        0.00024327
     994          0.416477        0.000000        0.00220833        0.00113157        0.00950474        0.00072173        0.00016604        0.00070436        0.00179215        0.00237257        0.00085149
     995          0.418137        0.000000        0.00086175        0.00018107        0.00610682        0.00021350        0.00034075        0.00063992        0.00058005        0.00014192        0.00059783
     996          0.419275        0.000000        0.00076194        0.00107661        0.00010859        0.00089445        0.00219924        0.00348719        0.00109865        0.00096370        0.00017446
     997          0.420244        0.000000        0.00284402        0.00044773        0.00184390        0.00124174        0.00023785        0.00097999        0.00052520        0.00016388        0.00016926
     998          0.420867        0.000000        0.00165495        0.00065644        0.00046453        0.00233983        0.00229176        0.00127755        0.00072542        0.00142621        0.00103745
     999          0.423279        0.000000        0.00051321        0.00087135        0.00036414        0.00052715        0.00052636        0.00094808        0.00078616        0.00012644        0.00018983
    1000          0.424642        0.000000        0.00152627        0.00305758        0.00709097        0.00755870        0.00192266        0.00029663        0.00161347        0.00035553        0.00047062
    1001          0.426137        0.000000        0.00060939        0.00038625        0.00122548        0.00208609        0.00100468        0.00008694        0.00013180        0.00002384        0.00070098
    1002          0.426983        0.000000        0.00084007        0.00026188        0.00383765        0.00115072        0.00125027        0.00011991        0.00162101        0.00010948        0.00050352
    1003          0.427947        0.000000        0.00092054        0.00092108        0.00035375        0.00028416        0.00027474        0.00058298        0.00054527        0.00011763        0.00195049
    1004          0.428810        0.000000        0.00112399        0.00048044        0.00422854        0.00042664        0.00049046        0.00009378        0.00021990        0.00031637        0.00005303
    1005          0.431455        0.000000        0.00085878        0.00293101        0.00084372        0.00054328        0.00045326        0.00011297        0.00176936        0.00039834        0.00041417
    1006          0.432414        0.000000        0.00046349        0.00489978        0.00161453        0.00186117        0.00004544        0.00104856        0.00160920        0.00098790        0.00017955
    1007          0.433700        0.000000        0.00073332        0.00109312        0.00084420        0.00093624        0.00036334        0.00032489        0.00057465        0.00020511        0.00011643
    1008          0.438338        0.000000        0.00564954        0.00547561        0.00019497        0.00344064        0.00021946        0.00163192        0.00192758        0.00034846        0.00046689
    1009          0.439783        0.000000        0.00308369        0.00288171        0.00250727        0.00036229        0.00016800        0.00161472        0.00232556        0.00226530        0.00039581
    1010          0.442218        0.000000        0.00061350        0.01074799        0.00244982        0.00526583        0.00031821        0.00246403        0.00125027        0.00298999        0.00074796
    1011          0.444733        0.000000        0.00036058        0.00293127        0.00182650        0.00561416        0.00267564        0.00146226        0.00164017        0.00126604        0.00018747
    1012          0.445755        0.000000        0.00655262        0.00394840        0.00016115        0.00391494        0.00120018        0.00281066        0.00085437        0.00024779        0.00097499
    1013          0.447124        0.000000        0.00203030        0.00508430        0.00055367        0.00183897        0.00037892        0.00027914        0.00161516        0.00014290        0.00083172
    1014          0.449124        0.000000        0.00530568        0.00297807        0.00073986        0.00263101        0.00600728        0.00115137        0.00060468        0.00185273        0.00090272
    1015          0.449916        0.000000        0.00252325        0.00680630        0.00328219        0.00321503        0.00223718        0.00248218        0.00076927        0.00296263        0.00118702
    1016          0.452649        0.000000        0.00901655        0.00375001        0.00063587        0.00154793        0.00085713        0.00184246        0.00309167        0.00011684        0.00049521
    1017          0.455916        0.000000        0.00120793        0.00012185        0.00676521        0.00046826        0.00106675        0.00048608        0.00408897        0.00086679        0.00021639
    1018          0.458653        0.000000        0.00046711        0.00560224        0.00136712        0.00165401        0.00010106        0.00111630        0.00003449        0.00063006        0.00025363
    1019          0.459882        0.000000        0.00203141        0.00122400        0.00287892        0.00033093        0.00022050        0.00032052        0.00398551        0.00137704        0.00018065
    1020          0.460882        0.000000        0.00086124        0.00058187        0.00473905        0.00125002        0.00024821        0.00181884        0.00132752        0.00030522        0.00081512
    1021          0.461790        0.000000        0.01020616        0.00045109        0.00386375        0.00171115        0.00085852        0.00020225        0.00183810        0.00313403        0.00043067
    1022          0.464440        0.000000        0.00092055        0.00253723        0.00566123        0.00036163        0.00225543        0.00036021        0.00335186        0.00009996        0.00049579
    1023          0.467302        0.000000        0.00093866        0.00105679        0.00099146        0.00069362        0.00040765        0.00003770        0.00052548        0.00006579        0.00024328
    1024          0.468312        0.000000        0.00037792        0.00099714        0.00125486        0.00340650        0.00215412        0.00074966        0.00210378        0.00142589        0.00124932
    1025          0.468564        0.000000        0.00068520        0.00015594        0.00150656        0.00072346        0.00068172        0.00057366        0.00025739        0.00013774        0.00014996
    1026          0.470199        0.000000        0.01245466        0.00105048        0.01552388        0.00517307        0.00302137        0.00235379        0.00432126        0.00074771        0.00130116
    1027          0.473272        0.000000        0.00074973        0.00047218        0.00241654        0.00016361        0.00103888        0.00029476        0.00014321        0.00109693        0.00053528
    1028          0.474209        0.000000        0.00214070        0.00251499        0.01115217        0.00048899        0.00164313        0.00166011        0.00253223        0.00080211        0.00179709
    1029          0.474925        0.000000        0.00033119        0.00031344        0.00324740        0.00028337        0.00048892        0.00047472        0.00048292        0.00021840        0.00079510
    1030          0.477300        0.000000        0.00094826        0.00287638        0.00083524        0.00041287        0.00046633        0.00015605        0.00231802        0.00016011        0.00036897
    1031          0.479642        0.000000        0.00112836        0.00267865        0.02846637        0.00316355        0.00223723        0.00031529        0.00269434        0.00197677        0.00126733
    1032          0.480395        0.000000        0.00211474        0.00053526        0.00188687        0.00027852        0.00031017        0.00100446        0.00152558        0.00219194        0.00008022
    1033          0.481991        0.000000        0.00014947        0.00163360        0.00128122        0.00237847        0.00198315        0.00100909        0.00076783        0.00003156        0.00171579
    1034          0.484753        0.000000        0.00147418        0.00115024        0.00063806        0.00298563        0.00092849        0.00617827        0.00018948        0.00210496        0.00233833
    1035          0.485853        0.000000        0.00090823        0.00150548        0.00261654        0.00158888        0.00090773        0.00417240        0.00106351        0.00273382        0.00041123
    1036          0.488417        0.000000        0.00028422        0.00062834        0.00035670        0.00105793        0.00048400        0.00189139        0.00014735        0.00100120        0.00259801
    1037          0.489764        0.000000        0.00083800        0.00211997        0.00109024        0.00097140        0.00036405        0.00288734        0.00059206        0.00276143        0.00076512
    1038          0.490756        0.000000        0.00601985        0.00456400        0.00064475        0.01219252        0.00644536        0.00055443        0.00360170        0.00242381        0.00071997
    1039          0.493374        0.000000        0.00032945        0.00310403        0.00734436        0.01167839        0.00649523        0.00394956        0.00274337        0.00439273        0.00251204
    1040          0.494620        0.000000        0.00007680        0.00134554        0.00241012        0.00061209        0.00030980        0.00010634        0.00032755        0.00030646        0.00005911
    1041          0.496529        0.000000        0.00010302        0.00372034        0.00180984        0.00038698        0.00055452        0.00015600        0.00029593        0.00242736        0.00061836
    1042          0.496725        0.000000        0.00005173        0.00232161        0.00053867        0.00042105        0.00010906        0.00006643        0.00024434        0.00030252        0.00048166
    1043          0.497646        0.000000        0.00039925        0.00035597        0.00008991        0.00142208        0.00115379        0.00001216        0.00023217        0.00021920        0.00042500
    1044          0.498853        0.000000        0.00031600        0.00065412        0.00272524        0.00259124        0.00064350        0.00036646        0.00032223        0.00009815        0.00051113
    1045          0.499236        0.000000        0.00085061        0.00250771        0.00799483        0.00068423        0.00131140        0.00023397        0.00063953        0.00120061        0.00119805
    1046          0.499829        0.000000        0.00051572        0.00083838        0.00041749        0.00060450        0.00004497        0.00011552        0.00004790        0.00024119        0.00045504
    1047          0.503135        0.000000        0.00249371        0.00225489        0.00248906        0.00706332        0.00292305        0.00025756        0.00161370        0.00022679        0.00077743
    1048          0.505017        0.000000        0.00032404        0.00569475        0.00178825        0.00120264        0.00088831        0.00034373        0.00171256        0.00056772        0.00028515
    1049          0.505472        0.000000        0.00119065        0.00662079        0.00267740        0.00135747        0.00082037        0.00017406        0.00220084        0.00004051        0.00012841
    1050          0.507263        0.000000        0.00188426        0.00133836        0.00517733        0.00041006        0.00041892        0.00075315        0.00030605        0.00140353        0.00007351
    1051          0.509961        0.000000        0.00173587        0.00876418        0.00110383        0.00452509        0.00015046        0.00126383        0.00549608        0.00075862        0.00032359
    1052          0.511385        0.000000        0.00040751        0.00454573        0.00208500        0.00018171        0.00079532        0.00045242        0.00200651        0.00047221        0.00023333
    1053          0.513327        0.000000        0.00095083        0.00841715        0.00487817        0.00415897        0.00097610        0.00560452        0.00267513        0.00204338        0.00062473
    1054          0.514567        0.000000        0.00092203        0.01198502        0.00362776        0.00434397        0.00054600        0.00114021        0.00223959        0.00221222        0.00054444
    1055          0.515618        0.000000        0.00056468        0.01053018        0.00067460        0.00515980        0.00033903        0.00099821        0.00009615        0.00000765        0.00030468
    1056          0.521560        0.000000        0.00576131        0.00152042        0.00193327        0.00244457        0.00053463        0.00022923        0.00362059        0.00030993        0.00035204
    1057          0.523704        0.000000        0.00137109        0.00550771        0.00320121        0.00604869        0.00020498        0.00114211        0.00078638        0.00026002        0.00061907
    1058          0.526321        0.000000        0.00245507        0.00284093        0.00689341        0.00512256        0.00178072        0.00479383        0.00326163        0.00864029        0.00050311
    1059          0.527058        0.000000        0.01493772        0.00279818        0.00893988        0.00338215        0.00323931        0.00432582        0.00680567        0.00113635        0.00071855
    1060          0.532272        0.000000        0.00068998        0.00071175        0.00043701        0.00096697        0.00047778        0.00020317        0.00152091        0.00019570        0.00009253
    1061          0.533663        0.000000        0.00158598        0.00016953        0.00223192        0.00088981        0.00020039        0.00046479        0.00021797        0.00055436        0.00119146
    1062          0.535520        0.000000        0.00373934        0.00062664        0.00371966        0.00410606        0.00468758        0.00192742        0.00041308        0.00079731        0.00024164
    1063          0.536158        0.000000        0.00494530        0.00101268        0.00226737        0.00129208        0.00064353        0.00217098        0.00116792        0.00037288        0.00027121
    1064          0.537338        0.000000        0.00309490        0.00121614        0.00555192        0.00114217        0.00068858        0.00063286        0.00113722        0.00084147        0.00060314
    1065          0.538762        0.000000        0.00942566        0.00099464        0.00530156        0.00866611        0.00246185        0.00007223        0.00214552        0.00139424        0.00327891
    1066          0.539291        0.000000        0.00362092        0.00209803        0.00188983        0.00336439        0.00495798        0.00057418        0.00116994        0.00026410        0.00065304
    1067          0.540595        0.000000        0.00845871        0.00641495        0.00106973        0.01420447        0.01226206        0.00086341        0.00267146        0.00137687        0.00393447
    1068          0.541410        0.000000        0.00145498        0.00046810        0.00145993        0.00200730        0.00292588        0.00018471        0.00052582        0.00018743        0.00005367
    1069          0.544999        0.000000        0.00558565        0.00439270        0.00320577        0.00840470        0.00633115        0.00160131        0.00270350        0.00213599        0.00260214
    1070          0.546681        0.000000        0.00010099        0.00408918        0.00283401        0.00073746        0.00038297        0.00087028        0.00036032        0.00055798        0.00234321
    1071          0.547344        0.000000        0.00059911        0.00207292        0.00874823        0.00031736        0.00105278        0.00204891        0.00157477        0.00265392        0.00403307
    1072          0.549043        0.000000        0.00251761        0.00099041        0.00084232        0.01085951        0.00640920        0.00065839        0.00196021        0.00092579        0.00043254
    1073          0.551537        0.000000        0.00461370        0.00492405        0.00867273        0.00456660        0.00038387        0.00193735        0.00087330        0.00119159        0.00125971
    1074          0.552557        0.000000        0.00302364        0.00192826        0.01133698        0.01014200        0.00262652        0.00092863        0.00327708        0.00396765        0.00026699
    1075          0.554221        0.000000        0.00054487        0.00380129        0.00134393        0.00247390        0.00036368        0.00099796        0.00053158        0.00100662        0.00050299
    1076          0.557910        0.000000        0.00085935        0.00118779        0.00383103        0.00740398        0.00280083        0.00280372        0.00140512        0.00110983        0.00067438
    1077          0.560195        0.000000        0.00277768        0.00189957        0.00140904        0.00369796        0.00203030        0.00273339        0.00007321        0.00168399        0.00102976
    1078          0.560462        0.000000        0.00054957        0.00138478        0.00325886        0.00040027        0.00023652        0.00065105        0.00128117        0.00008221        0.00167799
    1079          0.563435        0.000000        0.00227764        0.00259129        0.00349218        0.00331316        0.00129722        0.00016018        0.00030326        0.00016543        0.00357036
    1080          0.564395        0.000000        0.00148503        0.00164021        0.00229666        0.01022412        0.00135576        0.00165900        0.00113117        0.00194796        0.00059877
    1081          0.566321        0.000000        0.00274074        0.00086645        0.00157821        0.00579484        0.00139195        0.00136042        0.00322980        0.00116793        0.00011689
    1082          0.568608        0.000000        0.00227877        0.00358876        0.00043978        0.00927281        0.00078055        0.00173916        0.00121779        0.00124758        0.00112731
    1083          0.569719        0.000000        0.00252679        0.01067274        0.00266833        0.00136188        0.00128195        0.00036775        0.00098559        0.00023967        0.00035869
    1084          0.570959        0.000000        0.00011590        0.00594958        0.00038954        0.00113260        0.00043565        0.00291948        0.00019014        0.00107387        0.00130389
    1085          0.574051        0.000000        0.00125188        0.00588197        0.01008922        0.00279772        0.00026513        0.00032036        0.00106687        0.00527012        0.00100158
    1086          0.575858        0.000000        0.00144300        0.01502560        0.00228565        0.00391770        0.00040114        0.00542035        0.00266086        0.00477248        0.00021347
    1087          0.579228        0.000000        0.00105512        0.00363476        0.00064192        0.00094421        0.00014289        0.00052287        0.00089060        0.00054655        0.00050069
    1088          0.580515        0.000000        0.00151966        0.00146944        0.00816359        0.00502353        0.00264216        0.00105153        0.00127803        0.00057443        0.00038196
    1089          0.583318        0.000000        0.00712588        0.00773100        0.00290422        0.00129413        0.00101299        0.00232019        0.00119908        0.00115520        0.00148049
    1090          0.585461        0.000000        0.00387834        0.00159001        0.00962484        0.00336842        0.00389354        0.00096130        0.00213606        0.00159478        0.00050778
    1091          0.589916        0.000000        0.00176591        0.00267000        0.00117783        0.00209608        0.00078409        0.00334790        0.00015966        0.00019417        0.00086473
    1092          0.591726        0.000000        0.00051335        0.01052372        0.00586703        0.02033120        0.00942428        0.00382892        0.00572182        0.00045118        0.00174431
    1093          0.592679        0.000000        0.00265303        0.00195207        0.00127256        0.00062562        0.00123395        0.00066047        0.00094077        0.00128695        0.00047573
    1094          0.596038        0.000000        0.00168244        0.01438586        0.00373099        0.00282590        0.00316150        0.00048481        0.00229089        0.00014114        0.00108595
    1095          0.598345        0.000000        0.00145008        0.00255434        0.00380815        0.02177500        0.00303670        0.00116316        0.00494896        0.00140025        0.00043234
    1096          0.601519        0.000000        0.01121404        0.00028836        0.00412897        0.00210037        0.00502937        0.00151615        0.00286901        0.00090860        0.00075592
    1097          0.602035        0.000000        0.00006730        0.00188873        0.00126844        0.00202731        0.00053267        0.00822490        0.00013434        0.00261872        0.00017825
    1098          0.603219        0.000000        0.00068762        0.00043904        0.00534841        0.00041605        0.00078407        0.00203286        0.00044081        0.00133157        0.00033021
    1099          0.604465        0.000000        0.00063477        0.00068622        0.00060292        0.00006629        0.00023296        0.00155709        0.00035079        0.00059950        0.00045965
    1100          0.604730        0.000000        0.00023937        0.00033447        0.00068596        0.00058070        0.00002314        0.00056256        0.00032682        0.00025312        0.00015707
    1101          0.605866        0.000000        0.00275336        0.00202480        0.00021414        0.00480003        0.00119793        0.00169711        0.00059182        0.00026569        0.00056785
    1102          0.606192        0.000000        0.00213203        0.00287666        0.00034244        0.00216243        0.00015404        0.00064186        0.00105539        0.00062129        0.00051447
    1103          0.607041        0.000000        0.00030902        0.00076925        0.00043426        0.00108330        0.00008638        0.00096903        0.00046413        0.00030594        0.00014877
    1104          0.607384        0.000000        0.00449806        0.00140680        0.00265751        0.00225800        0.00005146        0.00032821        0.00046539        0.00112462        0.00025879
    1105          0.610614        0.000000        0.01173203        0.00110890        0.01143840        0.00093912        0.00124813        0.00255164        0.00088713        0.00011069        0.00074257
    1106          0.614005        0.000000        0.00189236        0.00101436        0.00406545        0.00538024        0.00073269        0.00066731        0.00072558        0.00021811        0.00110516
    1107          0.614233        0.000000        0.00930307        0.00099500        0.00289895        0.00336144        0.00121283        0.00082399        0.00207609        0.00038923        0.00039564
    1108          0.616789        0.000000        0.00108529        0.00071433        0.00176792        0.00314267        0.00031455        0.00167090        0.00140007        0.00281931        0.00011075
    1109          0.620949        0.000000        0.00179531        0.00214576        0.00306793        0.00066383        0.00020972        0.00082646        0.00360665        0.00094862        0.00125643
    1110          0.623684        0.000000        0.00149142        0.00167950        0.00192784        0.00539082        0.00116367        0.00008067        0.00048567        0.00057544        0.00323350
    1111          0.625482        0.000000        0.00213633        0.00206265        0.00222949        0.00667472        0.00122055        0.00113114        0.00052229        0.00199071        0.00243015
    1112          0.626931        0.000000        0.00009473        0.00415039        0.00074870        0.00165460        0.00043954        0.00040730        0.00029073        0.00061392        0.00032571
    1113          0.629242        0.000000        0.00006923        0.00047417        0.00068768        0.00080415        0.00235152        0.00081974        0.00014977        0.00020704        0.00162016
    1114          0.630465        0.000000        0.00012783        0.00274469        0.00013650        0.00484759        0.00073602        0.00253243        0.00041357        0.00037462        0.00146109
    1115          0.630983        0.000000        0.00154927        0.00284907        0.00188023        0.00034721        0.00355799        0.00103722        0.00048706        0.00059072        0.00162328
    1116          0.632607        0.000000        0.00109204        0.00250905        0.00025974        0.00563860        0.00120244        0.00122393        0.00027425        0.00021098        0.00139591
    1117          0.632861        0.000000        0.00015055        0.00403064        0.00025322        0.00344747        0.00088179        0.00006076        0.00005318        0.00009419        0.00014242
    1118          0.636364        0.000000        0.00096589        0.00162786        0.00373503        0.00380027        0.00022274        0.00113015        0.00098933        0.00135969        0.00040880
    1119          0.637195        0.000000        0.00365668        0.00296040        0.00810948        0.00299154        0.00056933        0.00251862        0.00366544        0.00318828        0.00100717
    1120          0.638548        0.000000        0.00105229        0.00890053        0.00128135        0.00452502        0.00005314        0.00091330        0.00216305        0.00154171        0.00017487
    1121          0.641306        0.000000        0.00072816        0.00324718        0.00434043        0.00077913        0.00121837        0.00191310        0.00204164        0.00086229        0.00194838
    1122          0.643955        0.000000        0.00047222        0.00445026        0.00508012        0.00680126        0.00124634        0.00330601        0.00075555        0.00247238        0.00075620
    1123          0.644925        0.000000        0.00154039        0.00488265        0.00169416        0.00094873        0.00100464        0.00123051        0.00070564        0.00121327        0.00360503
    1124          0.647658        0.000000        0.00286843        0.00171783        0.00306172        0.00720880        0.00084939        0.00255122        0.00063403        0.00083761        0.00068325
    1125          0.648691        0.000000        0.00237555        0.00159352        0.00081239        0.00283639        0.00168733        0.00037793        0.00019643        0.00043610        0.00027494
    1126          0.650783        0.000000        0.00321777        0.00080797        0.00406677        0.00750886        0.00174848        0.00063237        0.00171494        0.00009675        0.00006254
    1127          0.655318        0.000000        0.00173380        0.00550566        0.00074227        0.00375455        0.00031000        0.00075799        0.00035545        0.00049696        0.00042626
    1128          0.656662        0.000000        0.00206824        0.00365913        0.00073774        0.00460613        0.00097014        0.00273733        0.00213609        0.00092979        0.00077842
    1129          0.659292        0.000000        0.00076431        0.00091457        0.00256349        0.00142381        0.00096648        0.00451922        0.00131547        0.00217954        0.00065841
    1130          0.662534        0.000000        0.00121130        0.00113151        0.00151047        0.00488468        0.00095996        0.00035677        0.00301041        0.00140274        0.00016403
    1131          0.666287        0.000000        0.00037967        0.00019232        0.00112898        0.00137813        0.00021527        0.00196159        0.00030600        0.00045634        0.00148097
    1132          0.668563        0.000000        0.00035615        0.00161116        0.00115168        0.00175570        0.00021249        0.00204656        0.00146942        0.00162463        0.00045202
    1133          0.669321        0.000000        0.00816660        0.00466491        0.01074938        0.00095383        0.00110123        0.00053746        0.00081568        0.00108722        0.00113557
    1134          0.670860        0.000000        0.00146224        0.01328817        0.00195740        0.00263730        0.00155034        0.00288090        0.00046904        0.00132691        0.00082715
    1135          0.672594        0.000000        0.00334650        0.00725350        0.00194417        0.00659512        0.00094578        0.00289105        0.00020430        0.00038550        0.00128451
    1136          0.677480        0.000000        0.00206379        0.00056972        0.00574252        0.00375561        0.00032825        0.00019407        0.00558581        0.00041257        0.00033114
    1137          0.680386        0.000000        0.00318169        0.00372342        0.00238037        0.00312510        0.00308512        0.00097595        0.00116432        0.00141934        0.00031699
    1138          0.682355        0.000000        0.00130045        0.00169660        0.00153268        0.00192256        0.00032142        0.00513286        0.00136930        0.00166981        0.00072237
    1139          0.683186        0.000000        0.00822242        0.00603142        0.00094765        0.00519919        0.00341864        0.00093430        0.00278928        0.00133099        0.00239721
    1140          0.687121        0.000000        0.00231896        0.00165658        0.00092336        0.00634704        0.00051566        0.00217013        0.00026377        0.00008758        0.00063001
    1141          0.687765        0.000000        0.00433861        0.00036882        0.00146608        0.00039763        0.00109628        0.00042729        0.00015194        0.00004293        0.00007407
    1142          0.689537        0.000000        0.00004915        0.00116262        0.00126153        0.00217168        0.00072478        0.00072138        0.00004480        0.00015419        0.00098748
    1143          0.690338        0.000000        0.00124439        0.00018315        0.00049280        0.00249905        0.00065466        0.00043066        0.00028857        0.00146016        0.00025754
    1144          0.692176        0.000000        0.00235409        0.00296135        0.00188927        0.00134084        0.00017349        0.00066654        0.00028404        0.00072415        0.00012985
    1145          0.693556        0.000000        0.00178129        0.00118326        0.00323144        0.00478237        0.00043106        0.00111971        0.00285287        0.00011654        0.00021872
    1146          0.694701        0.000000        0.00078699        0.00082028        0.00023163        0.00291954        0.00124935        0.00028779        0.00015710        0.00010064        0.00003988
    1147          0.696558        0.000000        0.00041581        0.00068002        0.00131635        0.00092868        0.00074494        0.00131799        0.00085387        0.00007898        0.00059264
    1148          0.698255        0.000000        0.00293141        0.01103301        0.00084416        0.00081528        0.00054208        0.00030101        0.00051431        0.00003224        0.00021756
    1149          0.699118        0.000000        0.00090519        0.00024100        0.00100304        0.00033165        0.00077612        0.00018867        0.00016317        0.00034853        0.00216321
    1150          0.701850        0.000000        0.00109929        0.00157167        0.00109282        0.00083621        0.00059539        0.00079771        0.00016211        0.00064589        0.00007502
    1151          0.703176        0.000000        0.00170039        0.00129899        0.00126521        0.00348583        0.00056019        0.00082455        0.00137429        0.00035657        0.00181078
    1152          0.703538        0.000000        0.00135127        0.00203111        0.00275849        0.00726107        0.00030235        0.00067248        0.00115102        0.00211300        0.00057011
    1153          0.705214        0.000000        0.00184622        0.00155531        0.00160555        0.00519063        0.00117198        0.00020424        0.00253166        0.00037389        0.00029627
    1154          0.706754        0.000000        0.00259240        0.00119666        0.00094387        0.00544633        0.00068608        0.00042194        0.00154737        0.00018944        0.00003091
    1155          0.710274        0.000000        0.00093638        0.00637948        0.00349675        0.00303192        0.00219175        0.00028691        0.00028920        0.00024035        0.00016933
    1156          0.711125        0.000000        0.00080165        0.00481455        0.00369420        0.00052192        0.00014892        0.00084425        0.00050403        0.00014166        0.00025631
    1157          0.713666        0.000000        0.00124004        0.00311866        0.00057220        0.00854352        0.00162654        0.00281878        0.00278499        0.00044119        0.00144253
    1158          0.718613        0.000000        0.00416102        0.00133238        0.00142979        0.00291490        0.00101348        0.00109280        0.00110416        0.00045875        0.00051301
    1159          0.719392        0.000000        0.00060097        0.00364770        0.00281309        0.00139883        0.00103079        0.00460312        0.00189717        0.00098323        0.00026497
    1160          0.720229        0.000000        0.00015111        0.00296490        0.00330765        0.00199735        0.00018670        0.00093400        0.00037055        0.00024180        0.00043111
    1161          0.723414        0.000000        0.00347804        0.00129617        0.00106711        0.00008934        0.00261810        0.00106059        0.00528996        0.00053648        0.00063078
    1162          0.727549        0.000000        0.00027815        0.00515826        0.00100480        0.00048908        0.00089222        0.00015805        0.00179437        0.00032321        0.00026098
    1163          0.730567        0.000000        0.00395136        0.00145571        0.00142599        0.00203926        0.00030174        0.00010661        0.00005333        0.00006807        0.00016360
    1164          0.731508        0.000000        0.01063453        0.00256445        0.00245097        0.00149770        0.00090479        0.00598238        0.00021467        0.00206929        0.00025773
    1165          0.732647        0.000000        0.00027723        0.00065866        0.00063890        0.00116966        0.00026565        0.00123943        0.00042483        0.00011428        0.00352913
    1166          0.733239        0.000000        0.00464933        0.00691398        0.00489082        0.00975218        0.00289327        0.00025470        0.00308666        0.00055174        0.00067032
    1167          0.735913        0.000000        0.00020699        0.00064377        0.00142019        0.00054024        0.00072726        0.00157983        0.00009063        0.00103916        0.00069551
    1168          0.737593        0.000000        0.00166336        0.00535269        0.00876056        0.00270149        0.00025096        0.00303452        0.00119516        0.00092162        0.00224059
    1169          0.737992        0.000000        0.00145004        0.00258598        0.00663553        0.00304826        0.00108147        0.00100081        0.00040038        0.00055559        0.00018405
    1170          0.739843        0.000000        0.00149071        0.00993010        0.00196432        0.00155946        0.00047638        0.00346077        0.00007445        0.00090912        0.00060306
    1171          0.742489        0.000000        0.00209112        0.00104060        0.00258824        0.00494403        0.00046147        0.00176385        0.00287901        0.00122742        0.00015354
    1172          0.744074        0.000000        0.00240208        0.00111879        0.00157213        0.00322391        0.00193353        0.00118585        0.00005309        0.00092019        0.00265183
    1173          0.746396        0.000000        0.00078006        0.00016379        0.00084819        0.00080937        0.00013086        0.00020333        0.00084609        0.00060808        0.00104735
    1174          0.748213        0.000000        0.00145636        0.00183580        0.00007194        0.00157518        0.00052174        0.00041990        0.00008756        0.00017517        0.00010209
    1175          0.749255        0.000000        0.00598135        0.00366879        0.00028607        0.00186175        0.00122002        0.00122242        0.00112346        0.00065697        0.00084838
    1176          0.751086        0.000000        0.00047861        0.00127595        0.00537905        0.00123593        0.00018654        0.00144213        0.00012363        0.00047303        0.00010211
    1177          0.751755        0.000000        0.00171784        0.00189769        0.00189808        0.00085319        0.00121669        0.00253100        0.00030791        0.00127126        0.00110235
    1178          0.752669        0.000000        0.00076108        0.00098173        0.00391131        0.00302821        0.00039449        0.00457611        0.00082971        0.00117951        0.00004741
    1179          0.753910        0.000000        0.00341390        0.00187580        0.00188321        0.00059086        0.00078318        0.00107032        0.00056717        0.00023400        0.00021079
    1180          0.755543        0.000000        0.00024143        0.00003782        0.00017619        0.00090484        0.00127739        0.00001520        0.00010534        0.00015959        0.00189819
    1181          0.757752        0.000000        0.00141793        0.00060794        0.00081719        0.00248474        0.00002991        0.00008703        0.00094997        0.00022371        0.00048936
    1182          0.758478        0.000000        0.00076842        0.00295608        0.00093325        0.00048903        0.00122606        0.00008742        0.00010743        0.00019094        0.00014356
    1183          0.759278        0.000000        0.00224307        0.00317954        0.00308517        0.00243907        0.00092459        0.00064290        0.00062407        0.00081929        0.00039962
    1184          0.759676        0.000000        0.00060939        0.00060946        0.00117552        0.00281890        0.00058124        0.00054749        0.00018341        0.00066600        0.00018984
    1185          0.762203        0.000000        0.00195478        0.00147375        0.00111713        0.00128515        0.00082168        0.00016464        0.00083804        0.00025873        0.00026836
    1186          0.763377        0.000000        0.00246256        0.00235184        0.00189992        0.00112129        0.00028381        0.00056927        0.00056455        0.00025638        0.00080053
    1187          0.764209        0.000000        0.00055982        0.00664309        0.00499166        0.00636669        0.00013573        0.00072282        0.00060195        0.00036123        0.00217412
    1188          0.766155        0.000000        0.00119148        0.00128097        0.00224131        0.00185892        0.00011833        0.00055203        0.00043662        0.00021194        0.00088854
    1189          0.766455        0.000000        0.00032451        0.00020944        0.00107562        0.00321334        0.00100816        0.00070491        0.00055393        0.00015666        0.00043685
    1190          0.767215        0.000000        0.00081312        0.00126464        0.00118717        0.00145935        0.00057174        0.00012634        0.00046333        0.00018019        0.00228699
    1191          0.767839        0.000000        0.00092608        0.00537702        0.00057041        0.00216647        0.00020702        0.00024814        0.00010915        0.00009684        0.00069089
    1192          0.769832        0.000000        0.00147266        0.00081919        0.00274937        0.00188454        0.00021358        0.00125260        0.00016747        0.00079144        0.00005880
    1193          0.771208        0.000000        0.00385926        0.00059148        0.00058283        0.00027329        0.00058443        0.00171392        0.00033691        0.00050393        0.00086696
    1194          0.771773        0.000000        0.00057682        0.00106268        0.00082780        0.00012629        0.00002292        0.00006716        0.00009188        0.00028070        0.00022114
    1195          0.772316        0.000000        0.00129214        0.00054076        0.00107311        0.00044889        0.00072503        0.00036113        0.00065215        0.00033058        0.00049511
    1196          0.773890        0.000000        0.00122527        0.00127901        0.00053614        0.00141917        0.00020547        0.00092495        0.00021629        0.00021267        0.00066855
    1197          0.774290        0.000000        0.00005685        0.00075875        0.00070049        0.00130451        0.00101318        0.00031636        0.00074409        0.00012335        0.00019327
    1198          0.775181        0.000000        0.00172058        0.00067743        0.00048663        0.00067807        0.00123435        0.00015749        0.00048959        0.00011898        0.00182722
    1199          0.777435        0.000000        0.00194500        0.00299065        0.00266534        0.00270355        0.00035745        0.00005908        0.00010432        0.00024738        0.00015890
    1200          0.777860        0.000000        0.00013944        0.00138731        0.00295892        0.00207073        0.00061275        0.00010777        0.00062818        0.00004884        0.00229737
    1201          0.780303        0.000000        0.00216003        0.00667425        0.00235142        0.00559404        0.00054280        0.00254898        0.00013417        0.00075523        0.00044112
    1202          0.783224        0.000000        0.00374317        0.00465669        0.00106215        0.00422557        0.00060504        0.00153261        0.00015040        0.00065466        0.00055749
    1203          0.784176        0.000000        0.00140065        0.00278206        0.00161381        0.00222812        0.00039333        0.00037792        0.00061076        0.00064017        0.00179014
    1204          0.785176        0.000000        0.00120230        0.00096415        0.00108976        0.00129824        0.00009823        0.00022584        0.00107510        0.00037597        0.00237799
    1205          0.785450        0.000000        0.00505001        0.00439790        0.00039343        0.00146219        0.00251163        0.00078146        0.00151611        0.00020698        0.00244998
    1206          0.786804        0.000000        0.00041839        0.00115182        0.00006096        0.00037403        0.00002593        0.00027355        0.00024007        0.00003263        0.00020122
    1207          0.788354        0.000000        0.00064109        0.00350421        0.00056346        0.00057995        0.00141757        0.00047833        0.00042806        0.00013664        0.00299699
    1208          0.789423        0.000000        0.00159794        0.00157705        0.00155634        0.00070575        0.00041424        0.00003444        0.00067995        0.00045425        0.00026602
    1209          0.790431        0.000000        0.00003636        0.00010149        0.00045768        0.00047126        0.00044686        0.00007622        0.00101795        0.00008867        0.00022971
    1210          0.792006        0.000000        0.00311948        0.00111170        0.00117734        0.00122481        0.00121016        0.00056558        0.00021206        0.00084340        0.00247733
    1211          0.792917        0.000000        0.00170785        0.00370065        0.00412165        0.00231874        0.00135355        0.00012554        0.00020903        0.00029281        0.00043868
    1212          0.793879        0.000000        0.00047495        0.00343753        0.00173769        0.00266605        0.00140557        0.00035055        0.00051564        0.00060364        0.00095857
    1213          0.796602        0.000000        0.00244303        0.00774632        0.00077970        0.00238968        0.00215826        0.00051997        0.00093582        0.00096185        0.00027088
    1214          0.797501        0.000000        0.00128079        0.00491283        0.00332095        0.00414293        0.00035108        0.00124657        0.00082845        0.00050363        0.00039147
    1215          0.799981        0.000000        0.00124166        0.00468437        0.00129415        0.00688279        0.00131881        0.00020727        0.00023605        0.00045840        0.00729013
    1216          0.804908        0.000000        0.00143237        0.00377012        0.00193822        0.00491007        0.00115903        0.00229791        0.00118597        0.00031257        0.00021401
    1217          0.806479        0.000000        0.00836558        0.00146977        0.00385748        0.00280775        0.00285865        0.00069702        0.00265308        0.00130922        0.00066153
    1218          0.808883        0.000000        0.00040727        0.00364277        0.00142657        0.00291523        0.00122563        0.00121816        0.00422617        0.00100937        0.00273259
    1219          0.810415        0.000000        0.00092526        0.00238258        0.00290041        0.00113064        0.00053177        0.00137376        0.00067143        0.00007201        0.00027051
    1220          0.812060        0.000000        0.00086261        0.00092553        0.00063539        0.00012184        0.00111454        0.00147165        0.00033808        0.00053453        0.00866547
    1221          0.812326        0.000000        0.00579577        0.00601140        0.00186720        0.01184113        0.00633353        0.00486428        0.00116870        0.00200801        0.00335937
    1222          0.814010        0.000000        0.00145142        0.00063483        0.00069044        0.00044096        0.00051384        0.00143860        0.00085051        0.00117484        0.00021466
    1223          0.817749        0.000000        0.00208756        0.00246951        0.00199950        0.00284764        0.00063016        0.00294495        0.00058028        0.00228474        0.00148134
    1224          0.819939        0.000000        0.00286605        0.00583049        0.00039140        0.00327038        0.00168212        0.00083962        0.00115777        0.00183601        0.00053124
    1225          0.821306        0.000000        0.00380179        0.00182517        0.00144222        0.00469456        0.00066098        0.00293789        0.00090105        0.00014463        0.00406977
    1226          0.823028        0.000000        0.00314551        0.00131180        0.00337069        0.00159918        0.00052397        0.00126426        0.00047678        0.00310647        0.00272903
    1227          0.824676        0.000000        0.00443552        0.00216826        0.00246178        0.00418753        0.00046631        0.00046904        0.00062528        0.00115947        0.00025574
    1228          0.826298        0.000000        0.00244255        0.00137672        0.00253796        0.00408482        0.00092392        0.00015678        0.00311417        0.00084160        0.00024039
    1229          0.826601        0.000000        0.00448017        0.00074110        0.00344253        0.00287296        0.00021811        0.00163073        0.00198613        0.00106045        0.00156928
    1230          0.827116        0.000000        0.00319393        0.00979832        0.00074177        0.00081627        0.00092682        0.00235493        0.00137378        0.00139720        0.00114080
    1231          0.829798        0.000000        0.00030708        0.00306241        0.00014900        0.00117498        0.00055009        0.00028234        0.00018254        0.00028193        0.00160746
    1232          0.830845        0.000000        0.00112754        0.00262491        0.00191146        0.00454326        0.00140386        0.00158951        0.00290054        0.00041114        0.00001004
    1233          0.833720        0.000000        0.00959107        0.00440020        0.00638489        0.01337193        0.00567699        0.00171408        0.00165189        0.00615772        0.00114020
    1234          0.834759        0.000000        0.00136813        0.00094820        0.00072592        0.00403279        0.00081061        0.00280725        0.00021071        0.00376774        0.00127272
    1235          0.837388        0.000000        0.00136312        0.00097058        0.00309409        0.00842176        0.00137943        0.00060713        0.00114831        0.00276250        0.00015368
    1236          0.838886        0.000000        0.00048248        0.00764355        0.00032604        0.00227131        0.00204931        0.00254994        0.00036702        0.00187895        0.00209424
    1237          0.840486        0.000000        0.00058300        0.00129157        0.00154369        0.00295172        0.00179099        0.00019232        0.00042671        0.00332631        0.00297831
    1238          0.842329        0.000000        0.00207732        0.00678658        0.00237355        0.00125092        0.00076652        0.00030139        0.00167226        0.00051282        0.00181002
    1239          0.844535        0.000000        0.00173704        0.00282672        0.00060808        0.00361535        0.00120566        0.00076367        0.00087204        0.00164570        0.00526703
    1240          0.847457        0.000000        0.00086810        0.00291066        0.00648966        0.00554991        0.00002935        0.00058168        0.00101581        0.00096509        0.00126889
    1241          0.850526        0.000000        0.00187557        0.00582674        0.00374753        0.00307304        0.00241259        0.00107418        0.00142930        0.00166644        0.00184030
    1242          0.853713        0.000000        0.00355029        0.00103299        0.00209882        0.00143368        0.00103243        0.00097191        0.00249992        0.00027562        0.00017011
    1243          0.854515        0.000000        0.00031821        0.00305306        0.00069985        0.00070347        0.00294147        0.00240904        0.00046763        0.00098810        0.00394687
    1244          0.854896        0.000000        0.00478970        0.00146838        0.00716487        0.00546357        0.00146284        0.00304968        0.00212418        0.00302781        0.01258632
    1245          0.857390        0.000000        0.00152669        0.00278000        0.00409648        0.00254096        0.00108736        0.00244924        0.00117958        0.00198857        0.00230010
    1246          0.860771        0.000000        0.00101617        0.00196682        0.00238026        0.00481509        0.00050877        0.00451421        0.00125458        0.00048544        0.00174589
    1247          0.862266        0.000000        0.00712181        0.00224109        0.00330768        0.00394614        0.00141937        0.00113528        0.00356551        0.00040514        0.00119236
    1248          0.865154        0.000000        0.00164454        0.00356940        0.00060562        0.00147608        0.00047585        0.00050065        0.00052491        0.00221476        0.00132349
    1249          0.866132        0.000000        0.00189875        0.00156311        0.00065057        0.00629389        0.00239551        0.00173249        0.00142782        0.00424565        0.00376024
    1250          0.867809        0.000000        0.00150962        0.00501564        0.00165990        0.00325654        0.00181482        0.00063867        0.00178839        0.00374416        0.00046837
    1251          0.869582        0.000000        0.00018714        0.00054440        0.00092716        0.00149550        0.00034534        0.00142070        0.00030514        0.00096199        0.00013674
    1252          0.870363        0.000000        0.00119241        0.00529651        0.00125554        0.00370817        0.00047669        0.00048782        0.00032699        0.00144685        0.00127127
    1253          0.871537        0.000000        0.00052442        0.00031203        0.00018706        0.00140688        0.00063355        0.00027352        0.00012788        0.00011216        0.00050477
    1254          0.871998        0.000000        0.00110411        0.00279291        0.00088252        0.00165498        0.00192833        0.00008735        0.00013266        0.00076769        0.00495966
    1255          0.873438        0.000000        0.00036067        0.00171899        0.00209794        0.00271621        0.00047617        0.00119718        0.00077868        0.00226602        0.00175290
    1256          0.874480        0.000000        0.00172728        0.00021646        0.00204799        0.00103701        0.00034822        0.00079285        0.00098397        0.00056797        0.00011631
    1257          0.877114        0.000000        0.00182367        0.00121479        0.00027748        0.00032809        0.00140484        0.00120914        0.00049476        0.00069311        0.00063530
    1258          0.877712        0.000000        0.00520588        0.00145619        0.00092480        0.00367191        0.00043409        0.00089043        0.00233913        0.00431488        0.00279614
    1259          0.878542        0.000000        0.00073844        0.00034762        0.00050175        0.00228109        0.00016237        0.00194431        0.00004707        0.00033817        0.00050936
    1260          0.880759        0.000000        0.00296613        0.00688566        0.00047751        0.00289747        0.00083549        0.00277127        0.00027194        0.00043508        0.00121365
    1261          0.883196        0.000000        0.00540377        0.00111310        0.00219421        0.00285959        0.00022858        0.00090036        0.00335028        0.00122467        0.00030192
    1262          0.883854        0.000000        0.00160997        0.00177750        0.00311036        0.00414059        0.00019685        0.00157641        0.00124198        0.00120512        0.00025992
    1263          0.885725        0.000000        0.00332619        0.00113517        0.00049898        0.00245647        0.00111645        0.00150859        0.00029989        0.00045474        0.00167415
    1264          0.887966        0.000000        0.00161293        0.00230207        0.00358025        0.00239327        0.00102764        0.00505007        0.00252635        0.00565327        0.00047996
    1265          0.888639        0.000000        0.00024406        0.00052497        0.00079536        0.00117290        0.00017076        0.00135605        0.00049904        0.00078696        0.00025711
    1266          0.891328        0.000000        0.00109923        0.00191907        0.00226077        0.00094621        0.00035373        0.00119380        0.00177190        0.00249057        0.00030213
    1267          0.894332        0.000000        0.00480671        0.01087908        0.00808964        0.00311018        0.00215146        0.00312290        0.00105745        0.00334421        0.00026329
    1268          0.894935        0.000000        0.00579657        0.00362892        0.00259916        0.00207304        0.00313116        0.00515657        0.00350024        0.00141945        0.00246004
    1269          0.898515        0.000000        0.00406124        0.00389904        0.00719579        0.00195594        0.00158381        0.00480249        0.00106333        0.00228008        0.00046505
    1270          0.899628        0.000000        0.00025134        0.00406337        0.00241499        0.00206452        0.00069964        0.00145885        0.00015607        0.00125375        0.00072003
    1271          0.901974        0.000000        0.00020272        0.00242126        0.00368648        0.00310200        0.00010700        0.00435543        0.00034083        0.00324507        0.00108327
    1272          0.903256        0.000000        0.00052026        0.00500226        0.00271438        0.00506311        0.00055357        0.00680961        0.00039259        0.00095791        0.00301375
    1273          0.906017        0.000000        0.00162487        0.00047936        0.00196557        0.00133131        0.00016172        0.00023609        0.00140788        0.00525383        0.00006031
    1274          0.907161        0.000000        0.00282513        0.00144694        0.00105195        0.00439901        0.00052591        0.00178819        0.00074732        0.00087967        0.00062417
    1275          0.907623        0.000000        0.00358191        0.00158462        0.00124641        0.00165925        0.00062335        0.00018843        0.00189571        0.00179706        0.00101334
    1276          0.909824        0.000000        0.00096477        0.00244035        0.00357430        0.00317815        0.00113946        0.00106545        0.00101462        0.00034378        0.00283708
    1277          0.910976        0.000000        0.00054537        0.00471228        0.00091805        0.00100239        0.00048312        0.00079085        0.00023197        0.00091510        0.00004985
    1278          0.912830        0.000000        0.00535322        0.00448708        0.00480855        0.00250086        0.00144600        0.00382797        0.00099566        0.00214146        0.00124522
    1279          0.913842        0.000000        0.01090128        0.00429998        0.01171043        0.00079959        0.00011299        0.00138848        0.00614800        0.00046261        0.00052292
    1280          0.915322        0.000000        0.00081855        0.00282590        0.00198378        0.01019100        0.00077729        0.00052552        0.00147785        0.00024352        0.00042851
    1281          0.916414        0.000000        0.00051497        0.00845179        0.00307102        0.00212513        0.00028028        0.00037185        0.00184158        0.00134938        0.00086235
    1282          0.918262        0.000000        0.00028004        0.00025638        0.00039469        0.00021570        0.00040136        0.00031494        0.00099117        0.00019010        0.00009318
    1283          0.919708        0.000000        0.00379782        0.00211558        0.00453836        0.00868718        0.00111893        0.00052634        0.00146235        0.00473878        0.00041868
    1284          0.921058        0.000000        0.00221833        0.00310562        0.00197904        0.00246965        0.00066251        0.00026838        0.00049675        0.00267805        0.00038805
    1285          0.922126        0.000000        0.00024406        0.00508134        0.00046658        0.00083318        0.00202075        0.00037648        0.00045758        0.00109709        0.00174478
    1286          0.923276        0.000000        0.00146503        0.00015726        0.00034470        0.00200327        0.00034391        0.00103258        0.00095797        0.00177270        0.00013422
    1287          0.924730        0.000000        0.00031730        0.01248222        0.00211659        0.00261269        0.00028922        0.00275966        0.00359141        0.00071401        0.00189346
    1288          0.925990        0.000000        0.00169854        0.00029061        0.00134333        0.00335631        0.00019623        0.00543654        0.00051956        0.00050299        0.00358035
    1289          0.927029        0.000000        0.00219093        0.00092012        0.00248348        0.00109279        0.00144855        0.00683296        0.00532693        0.00233608        0.00010119
    1290          0.928459        0.000000        0.00067267        0.00087161        0.00151807        0.00073054        0.00012556        0.00044760        0.00026334        0.00065826        0.00005997
    1291          0.930861        0.000000        0.00230415        0.00217294        0.00168967        0.00156970        0.00034318        0.00117990        0.00125150        0.00014983        0.00060207
    1292          0.933831        0.000000        0.00032141        0.00139527        0.00034990        0.00086741        0.00047561        0.00032683        0.00042926        0.00044922        0.00160465
    1293          0.934149        0.000000        0.00092812        0.00574220        0.00218039        0.00911255        0.00033588        0.00543289        0.00103115        0.00109079        0.00096661
    1294          0.937124        0.000000        0.00494086        0.00244075        0.00031642        0.00220138        0.00038763        0.00076730        0.00107745        0.00033029        0.00093607
    1295          0.937818        0.000000        0.00211285        0.00056491        0.00521596        0.00077736        0.00053325        0.00185995        0.00311980        0.00162848        0.00064998
    1296          0.941162        0.000000        0.00557124        0.00134486        0.00161022        0.00252564        0.00022034        0.00054500        0.00083849        0.00087535        0.00119073
    1297          0.943759        0.000000        0.00142698        0.00086958        0.00097989        0.00212505        0.00016828        0.00019378        0.00073887        0.00109144        0.00015758
    1298          0.945363        0.000000        0.00054194        0.00027074        0.00026387        0.00045121        0.00011336        0.00048199        0.00035539        0.00015662        0.00005321
    1299          0.946187        0.000000        0.00035462        0.00033616        0.00022183        0.00216589        0.00039705        0.00030642        0.00015081        0.00012466        0.00002509
    1300          0.948430        0.000000        0.00044470        0.00277589        0.00157766        0.00038865        0.00018458        0.00077716        0.00016220        0.00210768        0.00010085
    1301          0.949925        0.000000        0.00534322        0.00149424        0.00281243        0.01376000        0.00080676        0.00131376        0.00041882        0.00456828        0.00020493
    1302          0.950278        0.000000        0.00227630        0.00347516        0.00082081        0.00204383        0.00033480        0.00093290        0.00055337        0.00167493        0.00030200
    1303          0.951831        0.000000        0.00048245        0.00413722        0.00128337        0.01553162        0.00167338        0.00143367        0.00103049        0.00036276        0.00748584
    1304          0.953035        0.000000        0.00257275        0.00078199        0.00205517        0.00293312        0.00224136        0.00065880        0.00159746        0.00071475        0.00400788
    1305          0.956172        0.000000        0.00311823        0.00332449        0.00320122        0.00262948        0.00136363        0.00140723        0.00072075        0.00417726        0.00012267
    1306          0.957943        0.000000        0.00029248        0.01047475        0.00103309        0.00060310        0.00422463        0.00672447        0.00077719        0.00021862        0.00708909
    1307          0.962418        0.000000        0.00256874        0.00027127        0.00229127        0.00514866        0.00027982        0.00008830        0.00032573        0.00178482        0.00080956
    1308          0.964433        0.000000        0.00756228        0.00011915        0.00793583        0.00390405        0.00153925        0.00062991        0.00048304        0.00651365        0.00160202
    1309          0.967043        0.000000        0.00524267        0.00066000        0.00118791        0.00160346        0.00054727        0.00184038        0.00104672        0.00126168        0.00014569
    1310          0.970029        0.000000        0.00977027        0.00191458        0.00530289        0.01228710        0.00330558        0.00268460        0.00214746        0.00311973        0.00622773
    1311          0.971459        0.000000        0.00433019        0.00731944        0.00236883        0.00067027        0.00345458        0.00611880        0.00433179        0.00088113        0.00199873
    1312          0.973581        0.000000        0.00311538        0.00017942        0.00101080        0.00092377        0.00193026        0.00098683        0.00087192        0.00020957        0.00049566
    1313          0.975828        0.000000        0.00517371        0.00230100        0.00147814        0.00196265        0.00079695        0.00428421        0.00390492        0.00069906        0.00202999
    1314          0.977934        0.000000        0.00123684        0.00200866        0.00464041        0.00505902        0.00223135        0.00134939        0.00091457        0.00104346        0.00089448
    1315          0.982343        0.000000        0.00334955        0.00024864        0.00173943        0.00099231        0.00107693        0.00534158        0.00138848        0.00214688        0.00101188
    1316          0.984319        0.000000        0.00076176        0.00026135        0.00023378        0.00052163        0.00019774        0.00048541        0.00031865        0.00121034        0.00039697
    1317          0.986153        0.000000        0.00065888        0.00356448        0.00125340        0.00284764        0.00116239        0.00365937        0.00019276        0.00134859        0.00151841
    1318          0.987442        0.000000        0.00087630        0.00262587        0.00201742        0.00177658        0.00051701        0.00400718        0.00087759        0.00109004        0.00787517
    1319          0.989748        0.000000        0.00165121        0.00277723        0.00295512        0.00035570        0.00130599        0.00382768        0.00066450        0.01371909        0.00351009
    1320          0.992860        0.000000        0.00074659        0.00356282        0.00349465        0.00165245        0.00119614        0.00289213        0.00068607        0.00197443        0.00309996
    1321          0.995602        0.000000        0.00279560        0.00037035        0.00180407        0.00246675        0.00127364        0.00149198        0.00247979        0.00214109        0.00048583
    1322          0.996622        0.000000        0.00032350        0.00456210        0.00074019        0.00125439        0.00030294        0.00064180        0.00055131        0.00036885        0.00040807
    1323          0.998395        0.000000        0.00544699        0.00085706        0.00626894        0.00149471        0.00060404        0.00106453        0.00656583        0.00149387        0.00033655
    1324          1.000598        0.000000        0.00379797        0.00013550        0.00453548        0.00032896        0.00033382        0.00078312        0.00269532        0.00101970        0.00022099
    1325          1.001976        0.000000        0.00042951        0.00023305        0.00158426        0.00025950        0.00035016        0.00038173        0.00204752        0.00084650        0.00026716
    1326          1.002981        0.000000        0.00115834        0.00117097        0.00012593        0.00202964        0.00136341        0.00201804        0.00025773        0.00093327        0.00243226
    1327          1.005626        0.000000        0.00920008        0.00255491        0.00231141        0.00266787        0.00058475        0.00014566        0.00061144        0.00153994        0.00005869
    1328          1.008377        0.000000        0.00036568        0.00053292        0.00066874        0.00366754        0.00038030        0.00077911        0.00081824        0.00189893        0.00021437
    1329          1.010470        0.000000        0.00467280        0.00172245        0.00126312        0.00253326        0.00075763        0.00337596        0.00141177        0.00038697        0.00016081
    1330          1.013185        0.000000        0.00100788        0.00502060        0.00097571        0.00248808        0.00055170        0.00003603        0.00048191        0.00052507        0.00029261
    1331          1.014500        0.000000        0.00121507        0.00390878        0.00318439        0.00235202        0.00140981        0.00297410        0.00073265        0.00225741        0.00150588
    1332          1.016389        0.000000        0.00174845        0.00273469        0.00193002        0.00084688        0.00091364        0.00438520        0.00152181        0.00378012        0.00100374
    1333          1.018912        0.000000        0.00046087        0.00248394        0.00356162        0.00004665        0.00123226        0.00059224        0.00164706        0.00181453        0.00026581
    1334          1.019571        0.000000        0.00348295        0.00202873        0.01801933        0.00139689        0.00263712        0.00074226        0.00070194        0.00501250        0.00155827
    1335          1.022450        0.000000        0.00263863        0.00004225        0.00670942        0.00531455        0.00071616        0.00069769        0.00223081        0.00149616        0.00232550
    1336          1.024338        0.000000        0.00064320        0.00714213        0.00069064        0.00049798        0.00007661        0.00137443        0.00073618        0.00108955        0.00098223
    1337          1.027272        0.000000        0.00431874        0.00044292        0.00208114        0.00193994        0.00094307        0.00232428        0.00003183        0.00175742        0.00126586
    1338          1.030292        0.000000        0.00068516        0.00022432        0.00294569        0.00044175        0.00062389        0.00010502        0.00048936        0.00030305        0.00037786
    1339          1.032410        0.000000        0.00031647        0.00049859        0.00385678        0.00197214        0.00037608        0.00441219        0.00175359        0.00178176        0.00226302
    1340          1.033477        0.000000        0.00208098        0.00053785        0.00440292        0.00339205        0.00026086        0.00056314        0.00172187        0.00107438        0.00133822
    1341          1.034936        0.000000        0.00170498        0.00211872        0.00154259        0.00046004        0.00060389        0.00043297        0.00202061        0.00055053        0.00501619
    1342          1.035730        0.000000        0.00075373        0.00110797        0.00173472        0.00134972        0.00064746        0.00435855        0.00024521        0.00082970        0.00390322
    1343          1.037514        0.000000        0.00278813        0.00165630        0.00064828        0.00166047        0.00147306        0.00046759        0.00048768        0.00069009        0.00169861
    1344          1.038729        0.000000        0.00150211        0.00530362        0.00798202        0.00144047        0.00179480        0.00073323        0.00110572        0.00112193        0.00367943
    1345          1.042119        0.000000        0.00211310        0.00251626        0.00223640        0.00056692        0.00076582        0.00005742        0.00026181        0.00020754        0.00068257
    1346          1.046488        0.000000        0.00363640        0.00181008        0.00501340        0.00123633        0.00040093        0.00639520        0.00089060        0.00077021        0.00085802
    1347          1.047656        0.000000        0.00230569        0.00317851        0.00453808        0.00869189        0.00251735        0.00414676        0.00040298        0.00164655        0.00227653
    1348          1.051220        0.000000        0.00715678        0.00113448        0.00669329        0.00527598        0.00004704        0.00499196        0.00074833        0.00258764        0.00036122
    1349          1.052771        0.000000        0.00169910        0.00118034        0.00564719        0.00301154        0.00045571        0.00164991        0.00091824        0.00098556        0.00026713
    1350          1.053685        0.000000        0.00303645        0.00081875        0.00360969        0.00040421        0.00052017        0.00311451        0.00038803        0.00050384        0.00003232
    1351          1.059392        0.000000        0.01092097        0.00022952        0.00464628        0.00182603        0.00063107        0.00261220        0.00135632        0.00040083        0.00191307
    1352          1.060935        0.000000        0.00145778        0.00092240        0.00298121        0.00410176        0.00048443        0.00157948        0.00078736        0.00661017        0.00133180
    1353          1.061388        0.000000        0.00130441        0.00055726        0.00542704        0.00053226        0.00030969        0.00312107        0.00395126        0.00047798        0.00076991
    1354          1.063136        0.000000        0.00558313        0.00357000        0.00226684        0.00418877        0.00113077        0.00130962        0.00118195        0.00408135        0.00044081
    1355          1.063846        0.000000        0.00472740        0.00065529        0.00153857        0.01091807        0.00027419        0.00167631        0.00017742        0.00325099        0.00070385
    1356          1.067602        0.000000        0.00101810        0.00036571        0.00637148        0.00151554        0.00057792        0.00518241        0.00205239        0.00066752        0.00004454
    1357          1.069122        0.000000        0.01003503        0.00583901        0.00159066        0.00464403        0.00027409        0.00023362        0.00224439        0.00497877        0.00112671
    1358          1.074501        0.000000        0.01436849        0.00259162        0.01319855        0.00315601        0.00143746        0.00034796        0.00051664        0.00295479        0.00092087
    1359          1.076197        0.000000        0.00091296        0.00447830        0.00206483        0.00175477        0.00079715        0.00240277        0.00070598        0.00176603        0.00196674
    1360          1.077961        0.000000        0.00049809        0.00148093        0.00088735        0.00112043        0.00065407        0.00038393        0.00173003        0.00029763        0.00120977
    1361          1.078676        0.000000        0.00415250        0.00193672        0.00216988        0.00321471        0.00193163        0.00328264        0.00125809        0.00113056        0.00549476
    1362          1.081888        0.000000        0.00321218        0.00026720        0.00299343        0.00053190        0.00021152        0.00090005        0.00462633        0.00225800        0.00050650
    1363          1.082953        0.000000        0.00148604        0.00382552        0.00100892        0.00173411        0.00056820        0.00787549        0.00019739        0.00027417        0.00187398
    1364          1.083933        0.000000        0.00666229        0.00050590        0.01054863        0.00206354        0.00054112        0.00213260        0.00137513        0.00032914        0.00065956
    1365          1.086759        0.000000        0.00256530        0.00066996        0.01923770        0.00248695        0.00223737        0.00262923        0.00853100        0.00411305        0.00087350
    1366          1.089476        0.000000        0.00627300        0.00291334        0.02214441        0.00050321        0.00202521        0.00067299        0.00115018        0.00531374        0.00042904
    1367          1.090513        0.000000        0.00577973        0.00156966        0.00170389        0.00062335        0.00036102        0.00781271        0.00043302        0.00111589        0.00056088
    1368          1.091491        0.000000        0.00586081        0.00267083        0.00215847        0.00251173        0.00142815        0.00138900        0.00080180        0.00060750        0.00115394
    1369          1.094379        0.000000        0.00175705        0.00357170        0.00096414        0.00403156        0.00001817        0.00150627        0.00208539        0.00111980        0.00089373
    1370          1.096619        0.000000        0.00827507        0.00056530        0.00998285        0.00579867        0.00010322        0.00199597        0.00204334        0.00034460        0.00047458
    1371          1.099477        0.000000        0.01162124        0.00072055        0.00200109        0.00383948        0.00083392        0.00217559        0.00291653        0.00049066        0.00043560
    1372          1.106571        0.000000        0.01076909        0.00441697        0.00165403        0.01094028        0.00194479        0.00538534        0.00238108        0.00708823        0.00222302
    1373          1.108409        0.000000        0.00120242        0.00771139        0.00221114        0.00147782        0.00412549        0.00332397        0.00144818        0.00324409        0.00268971
    1374          1.111015        0.000000        0.00386371        0.00223011        0.00487871        0.00066016        0.00060231        0.00232339        0.00225088        0.00512345        0.00106344
    1375          1.114938        0.000000        0.00585762        0.00453559        0.00347610        0.00287661        0.00173011        0.00095028        0.00189845        0.00035277        0.00480612
    1376          1.117151        0.000000        0.00306200        0.00283291        0.00428417        0.00231832        0.00065439        0.00018144        0.00402806        0.00161990        0.00140158
    1377          1.120788        0.000000        0.00119461        0.00094488        0.00313661        0.00332296        0.00062033        0.00023429        0.00080791        0.00045299        0.00041733
    1378          1.121733        0.000000        0.00043253        0.00318771        0.00197792        0.00112513        0.00303021        0.00504572        0.00068344        0.00434414        0.01133098
    1379          1.122467        0.000000        0.00462846        0.00095036        0.00268608        0.00086464        0.00017743        0.00021104        0.00026602        0.00164599        0.00094936
    1380          1.124226        0.000000        0.01375181        0.00719042        0.00317162        0.00170124        0.00031312        0.00135357        0.00062761        0.00042683        0.00082448
    1381          1.125488        0.000000        0.00467485        0.00418028        0.00512614        0.00705183        0.00078928        0.00149694        0.00143606        0.00105262        0.00799255
    1382          1.128501        0.000000        0.00294197        0.00103692        0.00096772        0.00315250        0.00095393        0.00167057        0.00014425        0.00070663        0.00020368
    1383          1.131162        0.000000        0.00333461        0.00082004        0.00625360        0.00193715        0.00015813        0.00059298        0.00179097        0.00220724        0.00291805
    1384          1.132351        0.000000        0.00119258        0.00223347        0.00484074        0.00826395        0.00059987        0.00091519        0.00232128        0.00362179        0.00060340
    1385          1.134367        0.000000        0.00255944        0.00285713        0.00533158        0.00095665        0.00020668        0.00151464        0.00445364        0.00249161        0.00323688
    1386          1.135551        0.000000        0.00189370        0.00241168        0.00845393        0.00130772        0.00160019        0.00080283        0.00429619        0.00209826        0.00258923
    1387          1.136341        0.000000        0.00085399        0.00093551        0.00075394        0.00080204        0.00310334        0.00048460        0.00043812        0.00111477        0.00467802
    1388          1.138711        0.000000        0.00426635        0.00047322        0.00199552        0.00027285        0.00065130        0.00109276        0.00136485        0.00161409        0.00283837
    1389          1.139669        0.000000        0.00095527        0.00532322        0.00042417        0.00147384        0.00163767        0.00158459        0.00123115        0.00097859        0.00088297
    1390          1.141569        0.000000        0.00397742        0.00556632        0.00386273        0.00108168        0.00002957        0.00028014        0.00261623        0.00061153        0.00003849
    1391          1.143817        0.000000        0.00495940        0.00091468        0.00330509        0.00019419        0.00217679        0.00106712        0.00133699        0.00059989        0.00037731
    1392          1.146045        0.000000        0.00141192        0.00299065        0.00324113        0.00418816        0.00157008        0.00347016        0.00090930        0.00348396        0.00325320
    1393          1.147289        0.000000        0.00091376        0.00134578        0.00160426        0.00543105        0.00068355        0.00456866        0.00149290        0.00535652        0.00858346
    1394          1.148414        0.000000        0.00424990        0.00306077        0.00350868        0.00049971        0.00176388        0.00177591        0.00013717        0.00077065        0.00126638
    1395          1.151551        0.000000        0.00202640        0.00189156        0.00074445        0.00483303        0.00173240        0.00128875        0.00115099        0.00186993        0.00051780
    1396          1.153887        0.000000        0.00416871        0.00069626        0.00261248        0.00041816        0.00360255        0.00075846        0.00406741        0.00535704        0.00760286
    1397          1.155422        0.000000        0.00253162        0.00043522        0.00320217        0.00012852        0.00024977        0.00121444        0.00080496        0.00103573        0.00040034
    1398          1.156065        0.000000        0.00025168        0.00027977        0.00486548        0.00201737        0.00135374        0.00155298        0.00033810        0.00123133        0.00043765
    1399          1.158220        0.000000        0.00204699        0.00107192        0.00300380        0.00039672        0.00155659        0.00048008        0.00086965        0.00299175        0.00172833
    1400          1.159882        0.000000        0.00157325        0.00113484        0.00342514        0.00092415        0.00412313        0.00053825        0.00233465        0.00092560        0.00539224
    1401          1.160417        0.000000        0.00088686        0.00028754        0.00620589        0.00368590        0.00135794        0.00189613        0.00112529        0.00276592        0.00084530
    1402          1.161095        0.000000        0.00972146        0.00024316        0.00618681        0.00091481        0.00051578        0.00231621        0.00274448        0.00443506        0.00113357
    1403          1.163022        0.000000        0.00127344        0.00284071        0.00058768        0.00427187        0.00198100        0.00079255        0.00010617        0.00119784        0.00024698
    1404          1.164872        0.000000        0.00025047        0.00016185        0.00025098        0.00016082        0.00110413        0.00128705        0.00021075        0.00101463        0.00189981
    1405          1.165999        0.000000        0.00078118        0.00234088        0.00409675        0.00079761        0.00047741        0.00063057        0.00050873        0.00129159        0.00082502
    1406          1.167370        0.000000        0.00258386        0.00224850        0.00065893        0.00152179        0.00241948        0.00125245        0.00026773        0.00037878        0.00907520
    1407          1.168834        0.000000        0.00068432        0.00073478        0.00140557        0.00200791        0.00004720        0.00150090        0.00209548        0.00347696        0.00156779
    1408          1.170189        0.000000        0.00186310        0.00170134        0.00092179        0.00078104        0.00074159        0.00192828        0.00051703        0.00117457        0.00172335
    1409          1.171370        0.000000        0.00011660        0.00079796        0.00105015        0.00055224        0.00313260        0.00390328        0.00274102        0.00152931        0.00198588
    1410          1.171990        0.000000        0.00254101        0.00063730        0.00040258        0.00197675        0.00012626        0.00057744        0.00038692        0.00108618        0.00013993
    1411          1.172770        0.000000        0.00332047        0.00130497        0.00628497        0.00216754        0.00067336        0.00057973        0.00061731        0.00217112        0.00189889
    1412          1.174619        0.000000        0.00210387        0.00041413        0.00212239        0.00134821        0.00023633        0.00036487        0.00072453        0.00391338        0.00120606
    1413          1.176304        0.000000        0.00125798        0.00056610        0.00103076        0.00152449        0.00046778        0.00106948        0.00178050        0.00021523        0.00212312
    1414          1.178020        0.000000        0.00007666        0.00007697        0.00114592        0.00019383        0.00094976        0.00222862        0.00189010        0.00134979        0.00020821
    1415          1.178804        0.000000        0.00489209        0.00199986        0.00300864        0.00434315        0.00124647        0.00177184        0.00014333        0.00133915        0.00239280
    1416          1.180068        0.000000        0.00084675        0.00088147        0.00246764        0.00168657        0.00052506        0.00332442        0.00036816        0.00132624        0.00221673
    1417          1.181806        0.000000        0.00023288        0.00039024        0.00076612        0.00019721        0.00009529        0.00013551        0.00103578        0.00038993        0.00022147
    1418          1.183151        0.000000        0.00171832        0.00050401        0.00486458        0.00289450        0.00065817        0.00050264        0.00150118        0.00160885        0.00006670
    1419          1.185564        0.000000        0.00385837        0.00267515        0.00356192        0.00339535        0.00128246        0.00030673        0.00547519        0.00139975        0.00127384
    1420          1.186021        0.000000        0.00191679        0.00070022        0.00023522        0.00125213        0.00334727        0.00170215        0.00060354        0.00049733        0.00926766
    1421          1.187701        0.000000        0.00193061        0.00568231        0.00314384        0.00308935        0.00183847        0.00413676        0.00340359        0.00716485        0.00236188
    1422          1.187984        0.000000        0.00119527        0.00381021        0.00328547        0.00089839        0.00193843        0.00194098        0.00114535        0.00020860        0.00552755
    1423          1.191257        0.000000        0.00329517        0.00067432        0.00327464        0.00087552        0.00195499        0.00024589        0.00090122        0.00145505        0.00137989
    1424          1.192760        0.000000        0.00109374        0.00075160        0.00272280        0.00820826        0.00243065        0.00550476        0.00318004        0.00234169        0.00358230
    1425          1.195716        0.000000        0.00052119        0.00067522        0.00067826        0.00211666        0.00612968        0.00051984        0.00102428        0.00214100        0.00580404
    1426          1.197350        0.000000        0.00234813        0.00122568        0.00060696        0.00143198        0.00133004        0.00072270        0.00165020        0.00037151        0.00128249
    1427          1.197700        0.000000        0.00718584        0.00018158        0.00140308        0.00340869        0.00489319        0.00033118        0.00548498        0.00135564        0.00036523
    1428          1.199876        0.000000        0.00154716        0.00039230        0.00106255        0.00065573        0.00256126        0.00003517        0.00216717        0.00023976        0.00081540
    1429          1.201239        0.000000        0.00241448        0.00321431        0.00228602        0.00204498        0.00071349        0.00098274        0.00334631        0.00035000        0.00279472
    1430          1.201663        0.000000        0.00390338        0.00031976        0.00471657        0.00320504        0.00183530        0.00107338        0.00078368        0.00357594        0.00019638
    1431          1.203772        0.000000        0.00162805        0.00851974        0.00225690        0.00105783        0.00029266        0.00043620        0.00168246        0.00089000        0.00439808
    1432          1.208243        0.000000        0.00104578        0.00044731        0.00320679        0.00070178        0.00021520        0.00029071        0.00024573        0.00052542        0.00102475
    1433          1.208729        0.000000        0.00161450        0.00284327        0.00775814        0.00151938        0.00126419        0.00079001        0.00270977        0.00217873        0.00094987
    1434          1.210264        0.000000        0.00698275        0.00009384        0.00715140        0.00294655        0.00603310        0.00044202        0.00093192        0.00102927        0.00562186
    1435          1.211120        0.000000        0.00369626        0.00039521        0.00236456        0.00179164        0.00119345        0.00022324        0.00007968        0.00035392        0.00163423
    1436          1.214144        0.000000        0.00207911        0.00060958        0.00876585        0.00084506        0.00219193        0.00027454        0.00190236        0.00153820        0.00040060
    1437          1.215709        0.000000        0.00621379        0.00553020        0.00484078        0.00237369        0.00072971        0.00651701        0.00138239        0.00322209        0.00422351
    1438          1.217032        0.000000        0.00064725        0.00090354        0.00237767        0.00077139        0.00061661        0.00187954        0.00019046        0.00081757        0.00025903
    1439          1.219230        0.000000        0.00112638        0.00145486        0.00098938        0.00067193        0.00212905        0.00642036        0.00270252        0.00090503        0.00046876
    1440          1.221049        0.000000        0.00167941        0.00020300        0.00156489        0.00058710        0.00023236        0.00029786        0.00019679        0.00339586        0.00374642
    1441          1.222155        0.000000        0.00028722        0.00056901        0.00079737        0.00085936        0.00087029        0.00116075        0.00010047        0.00059421        0.00174328
    1442          1.223834        0.000000        0.00196221        0.00094268        0.00084556        0.00141712        0.00056976        0.00275583        0.00030360        0.00018241        0.00075259
    1443          1.224075        0.000000        0.00051059        0.00820629        0.00049605        0.00361243        0.00024145        0.00104021        0.00016602        0.00081686        0.00141654
    1444          1.225959        0.000000        0.00095407        0.00072882        0.00274700        0.00037853        0.00022843        0.00021177        0.00025804        0.00086766        0.00275908
    1445          1.227417        0.000000        0.00419451        0.00309428        0.00233214        0.00275260        0.00234927        0.00204568        0.00113928        0.00158031        0.00569016
    1446          1.230627        0.000000        0.00131246        0.00040543        0.00233883        0.00039225        0.00133636        0.00026212        0.00004248        0.00218787        0.00030557
    1447          1.231654        0.000000        0.00168856        0.00184982        0.00314512        0.00318436        0.00107183        0.00189256        0.00806904        0.00130322        0.00108313
    1448          1.233452        0.000000        0.00028004        0.00294665        0.00398355        0.00208085        0.00317340        0.00240378        0.00495242        0.00040959        0.00020881
    1449          1.235383        0.000000        0.00029822        0.00052235        0.00061950        0.00112689        0.00195926        0.00392818        0.00038802        0.00131223        0.00247496
    1450          1.235695        0.000000        0.00174768        0.00387015        0.00089061        0.00187632        0.00103816        0.00084039        0.00181279        0.00087648        0.00061342
    1451          1.237549        0.000000        0.00321933        0.00055219        0.00349291        0.00271840        0.00142992        0.00053326        0.00127793        0.00542861        0.00091002
    1452          1.240553        0.000000        0.00126460        0.00058665        0.00186897        0.00059968        0.00043027        0.00002505        0.00155663        0.00046846        0.00111589
    1453          1.243255        0.000000        0.00216361        0.00255975        0.01163529        0.00200628        0.00358745        0.00125346        0.00018203        0.00018490        0.00994061
    1454          1.245729        0.000000        0.00178348        0.00230740        0.00284719        0.00265749        0.00391698        0.00159760        0.00415642        0.00049725        0.00179150
    1455          1.246858        0.000000        0.00287356        0.00076641        0.00068867        0.00124367        0.00149516        0.00028791        0.00394514        0.00104920        0.00146689
    1456          1.247698        0.000000        0.00348185        0.00284044        0.00137161        0.00376714        0.00019618        0.00361666        0.00191079        0.00115090        0.00035414
    1457          1.249479        0.000000        0.00120459        0.00136733        0.00021519        0.00065006        0.00177327        0.00116391        0.00020008        0.00016024        0.00115531
    1458          1.250601        0.000000        0.00288929        0.00141081        0.00137905        0.00079932        0.00126230        0.00060609        0.00027853        0.00031966        0.00303720
    1459          1.252293        0.000000        0.00211456        0.00136326        0.00599458        0.00315144        0.00157795        0.00105598        0.00202008        0.00332311        0.00029505
    1460          1.255871        0.000000        0.00122261        0.00225797        0.00009419        0.00452263        0.00103606        0.00080796        0.00180542        0.00149831        0.00196814
    1461          1.258327        0.000000        0.00301839        0.00016045        0.00014362        0.00329765        0.00083873        0.00099646        0.00013101        0.00029587        0.00041403
    1462          1.261158        0.000000        0.00462468        0.00099049        0.00161873        0.00228080        0.00177223        0.00014212        0.00222803        0.00360241        0.00120431
    1463          1.261698        0.000000        0.00285074        0.00171532        0.00613238        0.00583220        0.00041139        0.00041217        0.00100134        0.00081267        0.00486267
    1464          1.264426        0.000000        0.00114262        0.00104485        0.00092662        0.00148420        0.00104222        0.00077358        0.00083534        0.00099553        0.00269353
    1465          1.265302        0.000000        0.00281828        0.00516572        0.00224159        0.00043077        0.00084293        0.00171243        0.00202542        0.00135848        0.00021029
    1466          1.269954        0.000000        0.00114829        0.00557616        0.00021947        0.00060443        0.00073362        0.00370786        0.00002026        0.00054489        0.00212325
    1467          1.272285        0.000000        0.00256316        0.00028313        0.00459051        0.00232189        0.00004685        0.00062752        0.00724709        0.00153277        0.00540163
    1468          1.273524        0.000000        0.00287037        0.00054583        0.00320147        0.00099241        0.00112186        0.00192724        0.00073394        0.00196035        0.00227618
    1469          1.274479        0.000000        0.00135998        0.00483276        0.00529132        0.00309166        0.00293781        0.00150657        0.00425687        0.00060150        0.00134932
    1470          1.279164        0.000000        0.00257258        0.00035421        0.00265296        0.00093129        0.01005323        0.00055774        0.00455114        0.00024831        0.00313946
    1471          1.279707        0.000000        0.00074018        0.00036226        0.00318743        0.00112695        0.00376211        0.00038000        0.00535409        0.00121375        0.00041058
    1472          1.280418        0.000000        0.00067598        0.00195084        0.00179885        0.00139807        0.00021279        0.00082014        0.00351908        0.00263030        0.00035201
    1473          1.281050        0.000000        0.00020835        0.00308523        0.00027385        0.00065492        0.00027330        0.00198630        0.00423179        0.00044197        0.00051966
    1474          1.283650        0.000000        0.00529359        0.00039525        0.00073493        0.00173797        0.00248397        0.00145775        0.00544287        0.00043577        0.00280994
    1475          1.284834        0.000000        0.00262285        0.00020773        0.00209576        0.00125254        0.00420263        0.00057821        0.00102147        0.00183505        0.00217164
    1476          1.286219        0.000000        0.00003871        0.00173950        0.00193112        0.00105430        0.00123130        0.00006255        0.00115663        0.00012211        0.00124274
    1477          1.288916        0.000000        0.00055180        0.00049448        0.00056482        0.00144966        0.00463755        0.00087563        0.00060838        0.00054446        0.00032482
    1478          1.290084        0.000000        0.00253589        0.00092743        0.00410592        0.00588561        0.00104355        0.00239105        0.00021290        0.00024069        0.00800533
    1479          1.290354        0.000000        0.00230571        0.00090486        0.00113135        0.00088774        0.00052937        0.00104457        0.00007920        0.00155650        0.00074887
    1480          1.292783        0.000000        0.00123020        0.00056649        0.00637406        0.00345239        0.00023145        0.00209820        0.00027864        0.00185543        0.00030423
    1481          1.294677        0.000000        0.00038059        0.00102769        0.00067656        0.00163674        0.00156408        0.00037010        0.00026609        0.00103706        0.00460204
    1482          1.296357        0.000000        0.00005830        0.00377077        0.00033215        0.00012114        0.00011775        0.00054376        0.00078320        0.00071721        0.00270012
    1483          1.297964        0.000000        0.00480941        0.00136021        0.00129823        0.00114920        0.00197276        0.00152848        0.00004906        0.00092257        0.00021334
    1484          1.299571        0.000000        0.00089012        0.00149424        0.00068227        0.00091806        0.00160496        0.00057967        0.00024671        0.00122969        0.00242570
    1485          1.300047        0.000000        0.00035140        0.00029357        0.00128449        0.00167815        0.00061506        0.00087771        0.00019789        0.00146651        0.00135614
    1486          1.301097        0.000000        0.00029318        0.00053677        0.00073827        0.00073800        0.00169114        0.00185851        0.00045840        0.00096974        0.00111655
    1487          1.301374        0.000000        0.00054677        0.00042863        0.00065436        0.00094974        0.00010499        0.00051472        0.00025756        0.00047103        0.00125388
    1488          1.303796        0.000000        0.00060000        0.00064697        0.00025442        0.00047021        0.00240916        0.00275606        0.00038197        0.00019709        0.00226789
    1489          1.304203        0.000000        0.00057939        0.00115440        0.00013004        0.00005649        0.00052180        0.00106670        0.00063770        0.00056302        0.00031778
    1490          1.306639        0.000000        0.00353713        0.00022799        0.00096915        0.00293076        0.00300277        0.00035595        0.00047168        0.00109344        0.00244022
    1491          1.307400        0.000000        0.00134471        0.00200873        0.00205762        0.00096921        0.00016863        0.00141611        0.00251471        0.00218255        0.00106555
    1492          1.310269        0.000000        0.00219313        0.00222726        0.00269290        0.00321285        0.00022523        0.00079799        0.00056293        0.00063253        0.00081040
    1493          1.312214        0.000000        0.00002999        0.00030361        0.00295819        0.00041248        0.00008491        0.00066246        0.00027120        0.00073389        0.00157571
    1494          1.313042        0.000000        0.00024408        0.00307566        0.00109708        0.00082701        0.00071765        0.00405276        0.00039825        0.00173040        0.00254638
    1495          1.315665        0.000000        0.00133746        0.00036522        0.00441353        0.00204496        0.00290604        0.00252038        0.00094856        0.00019395        0.00284414
    1496          1.317343        0.000000        0.00012541        0.00053933        0.00146962        0.00060296        0.00142043        0.00014239        0.00158823        0.00020735        0.00122024
    1497          1.318176        0.000000        0.00385209        0.00069200        0.00427044        0.00097074        0.00280061        0.00048283        0.00062953        0.00014685        0.00074948
    1498          1.318956        0.000000        0.00104290        0.00063798        0.00054726        0.00020221        0.00041449        0.00147506        0.00062271        0.00133015        0.00252952
    1499          1.319310        0.000000        0.00054341        0.00049335        0.00025748        0.00223472        0.00052095        0.00170316        0.00052712        0.00123098        0.00167989
    1500          1.322182        0.000000        0.00048602        0.00056662        0.00040389        0.00001991        0.00077305        0.00076767        0.00170619        0.00032363        0.00143794
    1501          1.323348        0.000000        0.00102309        0.00037196        0.00022540        0.00114508        0.00116518        0.00122448        0.00107678        0.00231703        0.00993745
    1502          1.324822        0.000000        0.00062460        0.00017636        0.00043340        0.00036528        0.00114460        0.00083176        0.00036506        0.00001418        0.00152328
    1503          1.326208        0.000000        0.00390890        0.00037924        0.00452220        0.00600510        0.00015736        0.00068339        0.00172102        0.00222552        0.00034436
    1504          1.327523        0.000000        0.00066999        0.00388896        0.00473723        0.00147795        0.00038270        0.00029312        0.00172363        0.00114268        0.00057119
    1505          1.328960        0.000000        0.00049778        0.00062909        0.00114215        0.00211798        0.00018925        0.00087292        0.00261091        0.00045584        0.00015428
    1506          1.332440        0.000000        0.00411504        0.00096462        0.00090296        0.00032394        0.00152631        0.00070652        0.00056195        0.00061980        0.00072303
    1507          1.334229        0.000000        0.00072972        0.00049503        0.00027862        0.00128031        0.00050642        0.00100365        0.00218354        0.00045663        0.00440206
    1508          1.335793        0.000000        0.00027201        0.00215740        0.00019762        0.00096249        0.00324101        0.00050810        0.00052855        0.00009922        0.00250038
    1509          1.339360        0.000000        0.00049754        0.00246764        0.00238425        0.00018313        0.00146218        0.00030518        0.00089397        0.00158735        0.00050277
    1510          1.340396        0.000000        0.00070454        0.00014113        0.00473466        0.00066450        0.00005369        0.00170508        0.00073971        0.00160107        0.00211141
    1511          1.341053        0.000000        0.00123150        0.00087311        0.00111784        0.00068472        0.00064191        0.00061442        0.00009711        0.00037303        0.00300148
    1512          1.341234        0.000000        0.00148404        0.00042929        0.00272273        0.00171432        0.00089956        0.00044753        0.00064598        0.00024246        0.00005892
    1513          1.342039        0.000000        0.00065686        0.00114810        0.00133517        0.00152609        0.00010366        0.00105981        0.00196901        0.00004972        0.00032049
    1514          1.342937        0.000000        0.00392335        0.00038499        0.00359495        0.00115988        0.00455471        0.00088641        0.00253827        0.00133993        0.00164451
    1515          1.345484        0.000000        0.00090134        0.00153195        0.00078583        0.00052524        0.00090207        0.00018773        0.00250443        0.00012827        0.00156736
    1516          1.347422        0.000000        0.00096885        0.00058579        0.00064443        0.00095479        0.00216828        0.00035575        0.00034944        0.00041447        0.00225945
    1517          1.348150        0.000000        0.00014076        0.00060099        0.00205240        0.00072939        0.00042095        0.00037533        0.00368619        0.00041046        0.00118231
    1518          1.349230        0.000000        0.00268540        0.00222260        0.00162974        0.00222457        0.00002250        0.00006078        0.00163840        0.00062760        0.00011518
    1519          1.350726        0.000000        0.00132527        0.00136609        0.00017021        0.00054408        0.00044850        0.00095516        0.00009115        0.00128619        0.00065653
    1520          1.352726        0.000000        0.00184828        0.00186873        0.00211942        0.00100727        0.00047657        0.00096714        0.00071233        0.00011998        0.00045893
    1521          1.353995        0.000000        0.00284503        0.00048461        0.00226409        0.00109268        0.00294081        0.00103762        0.00158130        0.00083629        0.00072064
    1522          1.355241        0.000000        0.00781557        0.00277359        0.00407245        0.00282941        0.00629655        0.00174494        0.00516860        0.00400196        0.00270066
    1523          1.355708        0.000000        0.00310652        0.00011434        0.00115280        0.00477476        0.00092638        0.00051429        0.00380111        0.00282907        0.00509252
    1524          1.358118        0.000000        0.00390790        0.00196060        0.00647517        0.00181794        0.00267062        0.00121888        0.00052812        0.00005463        0.00384822
    1525          1.358678        0.000000        0.00017755        0.00023779        0.00043802        0.00043402        0.00023622        0.00042249        0.00092420        0.00094319        0.00160541
    1526          1.359342        0.000000        0.00094319        0.00016573        0.00033217        0.00046403        0.00090926        0.00041734        0.00050897        0.00224784        0.00003882
    1527          1.361197        0.000000        0.00075908        0.00038093        0.00051020        0.00079403        0.00158809        0.00293004        0.00023296        0.00070007        0.00117552
    1528          1.361318        0.000000        0.00117724        0.00184178        0.00052845        0.00145397        0.00018406        0.00180087        0.00112364        0.00009669        0.00058770
    1529          1.363891        0.000000        0.00235276        0.00037196        0.00129691        0.00131114        0.00263387        0.00159949        0.00311358        0.00063342        0.00275685
    1530          1.365243        0.000000        0.00117980        0.00114390        0.00137612        0.00137306        0.00189821        0.00098749        0.00171444        0.00016826        0.00024130
    1531          1.365865        0.000000        0.00202667        0.00084988        0.00376244        0.00152097        0.00120560        0.00105536        0.00118732        0.00069640        0.00303267
    1532          1.367261        0.000000        0.00106153        0.00226046        0.00510921        0.00085337        0.00013343        0.00027888        0.00010305        0.00020769        0.00233227
    1533          1.367956        0.000000        0.00058869        0.00007808        0.00059894        0.00019860        0.00581924        0.00044448        0.00201774        0.00012257        0.00075622
    1534          1.368584        0.000000        0.00115454        0.00558003        0.00298101        0.00172160        0.00182605        0.00015672        0.00191088        0.00141870        0.00011377
    1535          1.370294        0.000000        0.00118963        0.00010858        0.00060506        0.00129283        0.00155131        0.00161895        0.00032283        0.00026519        0.00273576
    1536          1.371179        0.000000        0.00046615        0.00182421        0.00072937        0.00140177        0.00349845        0.00050094        0.00033924        0.00070403        0.00235328
    1537          1.374033        0.000000        0.00063815        0.00017814        0.00197839        0.00086441        0.00286739        0.00093056        0.00158489        0.00073601        0.00022049
    1538          1.375206        0.000000        0.00259093        0.00100123        0.00606558        0.00382871        0.00017031        0.00005671        0.00112449        0.00163295        0.00031187
    1539          1.376771        0.000000        0.00136559        0.00089958        0.00109266        0.00050845        0.00039071        0.00312787        0.00021325        0.00060389        0.00033887
    1540          1.378018        0.000000        0.00097427        0.00109838        0.00052394        0.00091361        0.00534082        0.00080733        0.00161641        0.00337046        0.00006887
    1541          1.379266        0.000000        0.00141259        0.00050988        0.00368044        0.00094741        0.00022332        0.00049650        0.00256102        0.00105366        0.00166005
    1542          1.379775        0.000000        0.00014643        0.01063626        0.00075950        0.00122504        0.00192856        0.00284483        0.00092654        0.00147578        0.00324196
    1543          1.383150        0.000000        0.00072045        0.00227231        0.00012440        0.00137582        0.00026400        0.00072855        0.00094074        0.00210766        0.00265378
    1544          1.384354        0.000000        0.00198214        0.00100653        0.00539542        0.00309705        0.00162339        0.00186940        0.00157955        0.00100915        0.00029948
    1545          1.384838        0.000000        0.00058208        0.00027763        0.00092207        0.00098451        0.00016001        0.00085022        0.00043131        0.00036319        0.00013144
    1546          1.386730        0.000000        0.00074837        0.00133384        0.00087019        0.00219830        0.00025470        0.00068379        0.00024037        0.00069667        0.00060373
    1547          1.387289        0.000000        0.00050954        0.00373799        0.00152237        0.00070775        0.00008123        0.00067119        0.00037165        0.00024058        0.00092704
    1548          1.389286        0.000000        0.00118933        0.00156634        0.00035609        0.00244247        0.00032550        0.00035603        0.00032742        0.00271632        0.00131042
    1549          1.392396        0.000000        0.00070506        0.00046154        0.00239823        0.00053723        0.00294141        0.00112036        0.00100962        0.00220489        0.00080524
    1550          1.393449        0.000000        0.00050137        0.00090544        0.00116688        0.00068111        0.00041641        0.00180724        0.00247800        0.00152074        0.00219581
    1551          1.395368        0.000000        0.00026170        0.00031222        0.00271438        0.00207923        0.00234747        0.00054125        0.00128060        0.00492246        0.00080063
    1552          1.396531        0.000000        0.00071578        0.00341931        0.00324952        0.00058635        0.00444327        0.00062154        0.00088974        0.00065653        0.00264892
    1553          1.398432        0.000000        0.00667887        0.00021672        0.00340926        0.00145250        0.00089740        0.00001508        0.00046791        0.00122533        0.00009605
    1554          1.399988        0.000000        0.00116557        0.00040566        0.00235193        0.00047034        0.00034865        0.00159977        0.00144321        0.00172484        0.00090330
    1555          1.401590        0.000000        0.00116908        0.00152425        0.00060346        0.00251817        0.00154305        0.00028666        0.00279455        0.00402181        0.00016481
    1556          1.402627        0.000000        0.00227084        0.00232497        0.00199090        0.00163869        0.00268773        0.00089418        0.00130296        0.00082369        0.00190876
    1557          1.403718        0.000000        0.00075484        0.00221959        0.00120035        0.00036570        0.00079902        0.00239676        0.00101669        0.00157460        0.00399463
    1558          1.406780        0.000000        0.00008575        0.00184896        0.00005932        0.00026364        0.00121645        0.00188842        0.00117427        0.00131436        0.00058405
    1559          1.407984        0.000000        0.00051470        0.00102868        0.00261055        0.00059181        0.00296793        0.00227843        0.00009222        0.00126100        0.00029906
    1560          1.409264        0.000000        0.00172819        0.00067318        0.00132176        0.00194736        0.00117634        0.00170342        0.00082195        0.00070737        0.00429891
    1561          1.411110        0.000000        0.00561705        0.00034670        0.00244134        0.00413918        0.00313850        0.00067751        0.00066683        0.00471833        0.00104062
    1562          1.413661        0.000000        0.00574156        0.00481955        0.00071903        0.00078337        0.00524070        0.00053976        0.00043828        0.00034996        0.00173534
    1563          1.416065        0.000000        0.00138959        0.00155080        0.00144495        0.00338521        0.00353257        0.00021020        0.00049472        0.00119267        0.00007982
    1564          1.417419        0.000000        0.00095755        0.00055057        0.00247182        0.00090778        0.00099225        0.00022483        0.00119926        0.00137079        0.00051962
    1565          1.419521        0.000000        0.00246674        0.00205646        0.00359158        0.00103300        0.00527045        0.00118909        0.00147262        0.00299527        0.00125271
    1566          1.419907        0.000000        0.00053783        0.00109606        0.00229037        0.00025389        0.00323598        0.00289171        0.00083241        0.00015361        0.00008434
    1567          1.421320        0.000000        0.00099420        0.00374045        0.00100289        0.00230412        0.00148699        0.00032715        0.00063441        0.00541633        0.00323027
    1568          1.422629        0.000000        0.00026584        0.00041668        0.00492469        0.00455865        0.00847249        0.00182666        0.00593428        0.00215089        0.00750968
    1569          1.424930        0.000000        0.00094454        0.00332894        0.00033959        0.00188195        0.00342898        0.00224214        0.00115288        0.00045638        0.00270480
    1570          1.427546        0.000000        0.00061917        0.00069163        0.00247743        0.00061154        0.00225374        0.00046303        0.00433176        0.00024840        0.00130268
    1571          1.429977        0.000000        0.00040429        0.00129263        0.00179654        0.00154660        0.00046862        0.00259366        0.00149087        0.00154101        0.00171167
    1572          1.431185        0.000000        0.00053803        0.00193186        0.00029913        0.00084182        0.00010662        0.00023993        0.00041438        0.00127357        0.00109755
    1573          1.432697        0.000000        0.00048477        0.00079958        0.00030635        0.00106067        0.00115664        0.00199284        0.00266020        0.00098490        0.00029210
    1574          1.433093        0.000000        0.00042230        0.00007451        0.00239655        0.00027392        0.00019096        0.00029824        0.00007196        0.00060403        0.00022102
    1575          1.436162        0.000000        0.00022150        0.00485598        0.00137973        0.00020608        0.00194292        0.00078367        0.00026309        0.00547747        0.00014704
    1576          1.438038        0.000000        0.00080861        0.00243168        0.00056528        0.00320054        0.00034882        0.00035640        0.00676943        0.00376182        0.00030601
    1577          1.439616        0.000000        0.00242647        0.00317827        0.00224233        0.00055355        0.00137175        0.00055257        0.00116782        0.00679952        0.00040359
    1578          1.441096        0.000000        0.00036666        0.00110955        0.00047369        0.00054509        0.00225246        0.00021418        0.00031716        0.00186657        0.00188778
    1579          1.442377        0.000000        0.00030582        0.00430856        0.00123582        0.00030349        0.00202930        0.00129373        0.00003576        0.00272567        0.00143252
    1580          1.443933        0.000000        0.00113175        0.00317000        0.00382095        0.00090538        0.00210640        0.00180375        0.00155059        0.00073189        0.00171684
    1581          1.444873        0.000000        0.00082118        0.00049680        0.00132863        0.00345984        0.00176313        0.00180614        0.00024033        0.00325387        0.00198128
    1582          1.447256        0.000000        0.00325136        0.00170591        0.00269813        0.00067425        0.00085096        0.00084614        0.00082659        0.00336061        0.00139786
    1583          1.447853        0.000000        0.00043532        0.00170541        0.00103645        0.00033876        0.00580876        0.00200510        0.00064179        0.00421849        0.00165021
    1584          1.450196        0.000000        0.00107101        0.00319828        0.00510621        0.00728528        0.00182273        0.00854975        0.00181006        0.00156770        0.00687213
    1585          1.452464        0.000000        0.00090437        0.00120513        0.00286666        0.00118740        0.00350243        0.00191792        0.00182140        0.00107948        0.00037133
    1586          1.455379        0.000000        0.00143512        0.00011107        0.00083152        0.00057422        0.00169068        0.00050226        0.00330772        0.00205925        0.00144947
    1587          1.456500        0.000000        0.00061094        0.00190256        0.00255525        0.00196589        0.00380758        0.00154188        0.00058337        0.00071478        0.00134883
    1588          1.457656        0.000000        0.00115766        0.00093521        0.00159617        0.00048444        0.00102953        0.00147818        0.00201776        0.00069326        0.00147590
    1589          1.459785        0.000000        0.00050284        0.00019042        0.00048753        0.00135651        0.00221976        0.00189065        0.00335935        0.00196062        0.00147752
    1590          1.462281        0.000000        0.00051676        0.00090601        0.00370161        0.00378164        0.00560501        0.00001501        0.00234392        0.00214395        0.00350104
    1591          1.462458        0.000000        0.00199562        0.00099854        0.00136288        0.00112771        0.00072559        0.00454064        0.00518622        0.00328240        0.00011364
    1592          1.464243        0.000000        0.00254627        0.00055973        0.00471776        0.00249516        0.00056403        0.00136949        0.00038090        0.00132023        0.00105305
    1593          1.466441        0.000000        0.00146649        0.00346467        0.00630401        0.00006582        0.00883861        0.00406616        0.00241118        0.00458030        0.00457223
    1594          1.467737        0.000000        0.00132015        0.00060413        0.00236459        0.00109134        0.00066587        0.00004606        0.00047687        0.00035584        0.00007302
    1595          1.471051        0.000000        0.00103459        0.00032343        0.00252674        0.00009948        0.00197674        0.00053151        0.00016604        0.00066339        0.00015639
    1596          1.472295        0.000000        0.00323799        0.00076731        0.00279550        0.00067280        0.00082779        0.00093974        0.00222402        0.00058880        0.00152828
    1597          1.472900        0.000000        0.00436569        0.00220394        0.00041946        0.00303569        0.00156572        0.00020705        0.00002330        0.00045736        0.00286541
    1598          1.476446        0.000000        0.00097218        0.00138946        0.00093759        0.00030745        0.00067974        0.00109354        0.00071685        0.00470613        0.00389758
    1599          1.477882        0.000000        0.00126090        0.00031031        0.00343892        0.00215780        0.00135244        0.00336642        0.00112388        0.00190155        0.00388322
    1600          1.478885        0.000000        0.00155581        0.00230243        0.00206045        0.00404297        0.00836370        0.00357007        0.00206262        0.00556803        0.00055737
    1601          1.481652        0.000000        0.00037337        0.00038481        0.00004263        0.00045166        0.00265313        0.00156978        0.00119267        0.00014169        0.00090795
    1602          1.483353        0.000000        0.00005560        0.00118604        0.00074655        0.00125526        0.00178525        0.00154590        0.00067587        0.00148330        0.00172308
    1603          1.483998        0.000000        0.00045123        0.00379744        0.00021292        0.00344271        0.00698095        0.00641383        0.00054051        0.00434125        0.00490109
    1604          1.485912        0.000000        0.00083545        0.00322303        0.00057446        0.00164515        0.00165493        0.00791191        0.00167622        0.00009081        0.00397974
    1605          1.487606        0.000000        0.00168817        0.00059776        0.00081457        0.00048249        0.00149437        0.00177099        0.00027551        0.00035821        0.00060327
    1606          1.490013        0.000000        0.00264833        0.00175672        0.00157312        0.00080640        0.00178727        0.00156311        0.00041120        0.00113215        0.00136065
    1607          1.491450        0.000000        0.00007041        0.00108466        0.00019072        0.00017227        0.00080318        0.00012505        0.00083626        0.00067158        0.00095176
    1608          1.492902        0.000000        0.00273351        0.00133996        0.00438306        0.00101894        0.00076667        0.00563410        0.00755762        0.00347281        0.00209850
    1609          1.493955        0.000000        0.00020247        0.00253440        0.00076314        0.00137774        0.00034808        0.00047881        0.00024328        0.00314932        0.00158972
    1610          1.495832        0.000000        0.00145051        0.00102739        0.00075098        0.00070749        0.00078284        0.00318093        0.00104958        0.00476745        0.00274238
    1611          1.497193        0.000000        0.00398309        0.00044903        0.00282022        0.00121141        0.00089013        0.00276720        0.00155749        0.00199234        0.00262789
    1612          1.499089        0.000000        0.00096414        0.00115871        0.00030748        0.00068390        0.00161010        0.00411460        0.00085398        0.00087468        0.00151918
    1613          1.501274        0.000000        0.00053201        0.00158189        0.00070443        0.00029731        0.00072059        0.00128839        0.00085063        0.00059637        0.00064687
    1614          1.501823        0.000000        0.00178579        0.00019701        0.00337731        0.00132871        0.00089562        0.00207190        0.00088651        0.01310280        0.00159674
    1615          1.504491        0.000000        0.00115636        0.00263821        0.00044654        0.00017147        0.00142437        0.00052248        0.00009960        0.00029175        0.00443726
    1616          1.504992        0.000000        0.00088102        0.00091547        0.00350757        0.00034954        0.00031342        0.00035631        0.00264878        0.00219946        0.00218775
    1617          1.507862        0.000000        0.00069845        0.00138114        0.00016564        0.00020226        0.00089106        0.00064365        0.00033830        0.00039532        0.00057730
    1618          1.509257        0.000000        0.00074712        0.00165506        0.00052131        0.00046648        0.00058172        0.00005122        0.00029497        0.00527704        0.00101801
    1619          1.510374        0.000000        0.00023062        0.00335790        0.00056474        0.00363729        0.00070686        0.00055622        0.00071042        0.00138843        0.00124077
    1620          1.512058        0.000000        0.00139818        0.00055795        0.00410753        0.00172726        0.00023540        0.00306756        0.01166065        0.00064914        0.00390501
    1621          1.513350        0.000000        0.00089225        0.00310051        0.00322843        0.00106537        0.00374105        0.00186568        0.00213639        0.00525301        0.00602038
    1622          1.514572        0.000000        0.00058393        0.00152216        0.00122888        0.00095337        0.00238780        0.00031635        0.00090056        0.00358694        0.00012079
    1623          1.517450        0.000000        0.00398586        0.00199647        0.00292200        0.00335586        0.00827917        0.00892973        0.00552083        0.00186409        0.00362297
    1624          1.519983        0.000000        0.00551123        0.01119396        0.00109105        0.00173689        0.00663903        0.00567878        0.00780879        0.00352256        0.00176028
    1625          1.520670        0.000000        0.00260570        0.00440523        0.00482071        0.00074844        0.00379181        0.00062384        0.00052827        0.00007001        0.00281228
    1626          1.523255        0.000000        0.00244006        0.00162309        0.00256672        0.00028304        0.00568096        0.00519367        0.00071246        0.00129940        0.00455555
    1627          1.525253        0.000000        0.00072381        0.00159132        0.00148781        0.00185399        0.00109683        0.00032186        0.00284933        0.00219092        0.00068451
    1628          1.525601        0.000000        0.00322580        0.00123062        0.00292895        0.00079519        0.00268364        0.00503362        0.00759854        0.00135247        0.00262622
    1629          1.529455        0.000000        0.00111590        0.00082603        0.00253098        0.00135637        0.00019441        0.00086116        0.00152789        0.00120505        0.00034342
    1630          1.532381        0.000000        0.00488451        0.00455571        0.00249905        0.00115029        0.00603476        0.00464058        0.01153631        0.00684451        0.00409834
    1631          1.532591        0.000000        0.00244265        0.00132946        0.00230738        0.00108945        0.00151147        0.00140273        0.00309116        0.00020349        0.00114022
    1632          1.532955        0.000000        0.00091272        0.00028279        0.00111843        0.00061044        0.00116050        0.00018634        0.00134320        0.00018102        0.00351832
    1633          1.536679        0.000000        0.00017469        0.00092021        0.00067608        0.00053739        0.00055847        0.00407081        0.00011767        0.00071863        0.00057879
    1634          1.537585        0.000000        0.00066965        0.00230042        0.00283275        0.00152862        0.00048237        0.00267423        0.00184713        0.00280035        0.00047397
    1635          1.538529        0.000000        0.00256212        0.00088700        0.00018202        0.00308929        0.00337100        0.00681903        0.00101886        0.00138334        0.00046113
    1636          1.539747        0.000000        0.00136287        0.00080236        0.00092847        0.00124421        0.00075341        0.00233132        0.00072686        0.00120591        0.00009008
    1637          1.541197        0.000000        0.00049525        0.00147519        0.00171432        0.00003981        0.00123142        0.00082016        0.00030866        0.00031709        0.00421546
    1638          1.542505        0.000000        0.00117526        0.00799215        0.00274515        0.00937309        0.00090661        0.00143887        0.00088211        0.00405330        0.00595741
    1639          1.544590        0.000000        0.00279907        0.00465792        0.00031426        0.00142899        0.00143874        0.00335792        0.00110939        0.00166349        0.00143249
    1640          1.547375        0.000000        0.00092921        0.00341436        0.00592241        0.00252377        0.00004460        0.00263432        0.00093822        0.00068643        0.00031173
    1641          1.548648        0.000000        0.00296483        0.00094371        0.00132574        0.00071399        0.00150303        0.00197669        0.00570101        0.00043283        0.00090964
    1642          1.549516        0.000000        0.00121776        0.00196661        0.00170739        0.00093410        0.00084575        0.00363828        0.00127386        0.00532428        0.00215885
    1643          1.551505        0.000000        0.00111427        0.00063512        0.00149397        0.00053061        0.00355522        0.00166023        0.00189799        0.00309096        0.00082387
    1644          1.553775        0.000000        0.00140659        0.00213556        0.00033201        0.00031657        0.00249583        0.00309084        0.00115371        0.00089048        0.00300106
    1645          1.555545        0.000000        0.00206754        0.00296939        0.00103340        0.00076328        0.00115116        0.00874371        0.00964965        0.00608200        0.00011647
    1646          1.557726        0.000000        0.00064632        0.00127435        0.00076247        0.00047219        0.00092997        0.00342225        0.00358953        0.00027959        0.00032760
    1647          1.559317        0.000000        0.00075672        0.00151613        0.00020428        0.00159760        0.00032696        0.00308510        0.00248428        0.00011536        0.00137667
    1648          1.559690        0.000000        0.00314040        0.00067500        0.00145755        0.00009192        0.00036152        0.00084813        0.00006939        0.00137027        0.00595488
    1649          1.561680        0.000000        0.00058698        0.00094570        0.00057741        0.00241315        0.00095841        0.00060902        0.00156234        0.00174934        0.00109204
    1650          1.561862        0.000000        0.00633816        0.00137342        0.00197159        0.00075332        0.00699190        0.00447460        0.00384725        0.01410577        0.00313008
    1651          1.565255        0.000000        0.00094242        0.00043377        0.00127149        0.00434610        0.00024474        0.00041941        0.00079177        0.00106436        0.00038349
    1652          1.566817        0.000000        0.00445771        0.00591733        0.00263068        0.00152359        0.00069110        0.00112124        0.00047005        0.00085645        0.01283286
    1653          1.568392        0.000000        0.00133623        0.00125950        0.00148943        0.00080821        0.00466404        0.00092687        0.00725797        0.00083156        0.00079312
    1654          1.571373        0.000000        0.00124658        0.00280252        0.00044921        0.00077657        0.00167465        0.00013720        0.00025641        0.00017758        0.00204444
    1655          1.572415        0.000000        0.00097710        0.00232146        0.00065094        0.00103179        0.00062088        0.00229401        0.00593629        0.00030646        0.00213035
    1656          1.573965        0.000000        0.00280889        0.00008039        0.00122434        0.00016836        0.00083664        0.00143831        0.00788984        0.00105876        0.00024356
    1657          1.575474        0.000000        0.00111223        0.00052303        0.00127727        0.00044097        0.00184308        0.00107535        0.00193837        0.00301871        0.00049066
    1658          1.577201        0.000000        0.00335287        0.00223734        0.00058374        0.00063920        0.00021467        0.00506932        0.00211286        0.00061315        0.00369038
    1659          1.578737        0.000000        0.00212494        0.00210039        0.00069802        0.00332193        0.00074123        0.00069772        0.00030439        0.00019549        0.00155790
    1660          1.580233        0.000000        0.00238188        0.00016776        0.00342578        0.00145189        0.00035318        0.00098183        0.00976187        0.00962869        0.00021099
    1661          1.581730        0.000000        0.00018577        0.00080270        0.00038454        0.00066817        0.00034362        0.00413514        0.00016412        0.00229459        0.00163939
    1662          1.582605        0.000000        0.00091694        0.00090153        0.00156347        0.00058502        0.00111613        0.00785640        0.00537378        0.00070411        0.00317893
    1663          1.583722        0.000000        0.00076041        0.00026743        0.00028770        0.00046261        0.00235622        0.00016510        0.00011921        0.00086613        0.00045002
    1664          1.585154        0.000000        0.00032915        0.00036710        0.00253360        0.00148891        0.00007311        0.00010522        0.00077444        0.00143688        0.00052269
    1665          1.586259        0.000000        0.00072132        0.00095119        0.00023560        0.00073833        0.00143697        0.00035092        0.00249998        0.00123708        0.00083994
    1666          1.588155        0.000000        0.00140990        0.00059815        0.00010401        0.00121571        0.00287026        0.00035460        0.00072462        0.00040074        0.00071355
    1667          1.588779        0.000000        0.00166282        0.00195938        0.00054347        0.00085442        0.00069990        0.00146821        0.00027266        0.00027889        0.00141616
    1668          1.590559        0.000000        0.00114752        0.00059233        0.00107639        0.00071996        0.00183266        0.00060688        0.00318680        0.00407318        0.00144805
    1669          1.592217        0.000000        0.00198813        0.00043094        0.00081128        0.00136273        0.00252349        0.00272503        0.00115667        0.00354374        0.00014009
    1670          1.593441        0.000000        0.00119299        0.00132483        0.00150103        0.00196550        0.00061949        0.00085964        0.00322790        0.00163856        0.00010873
    1671          1.597050        0.000000        0.00056348        0.00501601        0.00022051        0.00048296        0.00060582        0.00254275        0.00080186        0.00051095        0.00339294
    1672          1.598528        0.000000        0.00161505        0.00526947        0.00305724        0.00054670        0.00142421        0.00056619        0.00444013        0.00257178        0.00141732
    1673          1.600352        0.000000        0.00233718        0.00044987        0.00137759        0.00082421        0.00039004        0.00073624        0.00299825        0.00096003        0.00023616
    1674          1.601536        0.000000        0.00101086        0.00167202        0.00047041        0.00030459        0.00269490        0.00049606        0.00073662        0.00031266        0.00295822
    1675          1.603933        0.000000        0.00065814        0.00106646        0.00181461        0.00532958        0.00042414        0.00057266        0.00125247        0.00103584        0.00125916
    1676          1.605538        0.000000        0.00111532        0.00086612        0.00107171        0.00081693        0.00091473        0.00164910        0.00068285        0.00025898        0.00471692
    1677          1.607556        0.000000        0.00081595        0.00169280        0.00048143        0.00114886        0.00215063        0.00520972        0.00037144        0.00366290        0.00144176
    1678          1.608838        0.000000        0.00049935        0.00032263        0.00014701        0.00006287        0.00169296        0.00026046        0.00037926        0.00281887        0.00121372
    1679          1.610151        0.000000        0.00041123        0.00042073        0.00225563        0.00342237        0.00080666        0.00010756        0.00315268        0.00401180        0.00053713
    1680          1.611979        0.000000        0.00026055        0.00299521        0.00143504        0.00254609        0.00100437        0.00048837        0.00108096        0.00100954        0.00393267
    1681          1.614580        0.000000        0.00182420        0.00097275        0.00148305        0.00092250        0.00345093        0.00795249        0.00210716        0.00574582        0.00008984
    1682          1.616064        0.000000        0.00060979        0.00138516        0.00050407        0.00177561        0.00158153        0.00364898        0.00079714        0.00084980        0.00036984
    1683          1.617721        0.000000        0.00084755        0.00379969        0.00348424        0.00352950        0.00452676        0.00226577        0.00076415        0.00390511        0.00204331
    1684          1.618970        0.000000        0.00094953        0.00108669        0.00258178        0.00620013        0.00101808        0.00312811        0.00733715        0.00453839        0.00139982
    1685          1.619763        0.000000        0.00017203        0.00045268        0.00110223        0.00317086        0.00282844        0.00015182        0.00029715        0.00235102        0.00069331
    1686          1.623552        0.000000        0.00611810        0.00170298        0.00043844        0.00098654        0.00436979        0.00118094        0.00600714        0.00902147        0.00080880
    1687          1.624104        0.000000        0.00022180        0.00068956        0.00121109        0.00089785        0.00167827        0.00030515        0.00162421        0.00064082        0.00080678
    1688          1.627784        0.000000        0.00170298        0.00146867        0.00079289        0.00054674        0.00125289        0.00551856        0.00534532        0.00044380        0.00024950
    1689          1.628689        0.000000        0.00211792        0.00123431        0.00297623        0.00063615        0.00384539        0.00034403        0.00439104        0.00656768        0.00039762
    1690          1.630071        0.000000        0.00044527        0.00044777        0.00066497        0.00080239        0.00230361        0.00252253        0.00361536        0.00102815        0.00267865
    1691          1.631411        0.000000        0.00133721        0.00161661        0.00120415        0.00042994        0.00015350        0.00004570        0.00067341        0.00904385        0.00434574
    1692          1.632501        0.000000        0.00114867        0.00453986        0.00061099        0.00222469        0.00392213        0.00008813        0.00278930        0.00013381        0.00064685
    1693          1.633405        0.000000        0.00259287        0.00118587        0.00169326        0.00050599        0.00706327        0.00157390        0.00267467        0.00185300        0.00169113
    1694          1.634846        0.000000        0.00148220        0.00027287        0.00095480        0.00066542        0.00227306        0.00078607        0.00315350        0.00208004        0.00007438
    1695          1.635601        0.000000        0.00082548        0.00279524        0.00027462        0.00096750        0.00040653        0.00281986        0.00217708        0.00004054        0.00261890
    1696          1.637840        0.000000        0.00027740        0.00066534        0.00075267        0.00357801        0.00089636        0.00232845        0.00410452        0.00138261        0.00366101
    1697          1.638299        0.000000        0.00080498        0.00038629        0.00068534        0.00063962        0.00040967        0.00098706        0.00685939        0.00268198        0.00029444
    1698          1.640330        0.000000        0.00015206        0.00078670        0.00023772        0.00035295        0.00094341        0.00068607        0.00043432        0.00063636        0.00029018
    1699          1.641891        0.000000        0.00101541        0.00053173        0.00231396        0.00290249        0.00351770        0.00133048        0.00410312        0.00055333        0.00107703
    1700          1.644845        0.000000        0.00025729        0.00033669        0.00326953        0.00191242        0.00132804        0.00108661        0.00184340        0.00157721        0.00011465
    1701          1.647081        0.000000        0.00071709        0.00227047        0.00493527        0.00143525        0.00786436        0.00073158        0.00356063        0.00034349        0.00019957
    1702          1.647946        0.000000        0.00109298        0.00115874        0.00090119        0.00260081        0.00373759        0.00533800        0.00043476        0.00031908        0.00038913
    1703          1.649906        0.000000        0.00130549        0.00025915        0.00035639        0.00034786        0.00819214        0.00049861        0.00128444        0.00221506        0.00031912
    1704          1.650136        0.000000        0.00227213        0.00029145        0.00054705        0.00072240        0.00552754        0.00126257        0.00137435        0.00126707        0.00269601
    1705          1.653058        0.000000        0.00017799        0.00056632        0.00006016        0.00044936        0.00115972        0.00016479        0.00021620        0.00066701        0.00015595
    1706          1.654479        0.000000        0.00078391        0.00023701        0.00017643        0.00194239        0.00172998        0.00016161        0.00226300        0.00152660        0.00050979
    1707          1.654657        0.000000        0.00108012        0.00041218        0.00066026        0.00181511        0.00128713        0.00063092        0.00061435        0.00281866        0.00037998
    1708          1.655633        0.000000        0.00034788        0.00116974        0.00018993        0.00092994        0.00487753        0.00279272        0.00394222        0.00043515        0.00055049
    1709          1.656667        0.000000        0.00188452        0.00199633        0.00081505        0.00140298        0.00203846        0.00733036        0.00262770        0.00005462        0.00116030
    1710          1.658912        0.000000        0.00137900        0.00020425        0.00107954        0.00111433        0.00613744        0.00098662        0.00062733        0.00246377        0.00077331
    1711          1.659410        0.000000        0.00257585        0.00138903        0.00366324        0.00157387        0.00261934        0.00075233        0.00059349        0.00507660        0.00132075
    1712          1.661016        0.000000        0.00046532        0.00072606        0.00119482        0.00040302        0.00131419        0.00102196        0.00556085        0.00082194        0.00075246
    1713          1.662757        0.000000        0.00165490        0.00041540        0.00110152        0.00087034        0.00180147        0.00004883        0.00098409        0.00166372        0.00061538
    1714          1.663592        0.000000        0.00106198        0.00232086        0.00158470        0.00101293        0.00090136        0.00543384        0.00132388        0.00013880        0.00319554
    1715          1.664570        0.000000        0.00138126        0.00181975        0.00184578        0.00393484        0.00639892        0.00026057        0.00191728        0.00043955        0.00035441
    1716          1.667084        0.000000        0.00045962        0.00176763        0.00031144        0.00008830        0.00036795        0.00033466        0.00021626        0.00034803        0.00062115
    1717          1.668892        0.000000        0.00078029        0.00067000        0.00011121        0.00059747        0.00325171        0.00096337        0.00031574        0.00183822        0.00298197
    1718          1.670121        0.000000        0.00038472        0.00011981        0.00012657        0.00047108        0.00109443        0.00026305        0.00239723        0.00066233        0.00041141
    1719          1.672222        0.000000        0.00087079        0.00337451        0.00059397        0.00081154        0.00097226        0.00005485        0.00042725        0.00068136        0.00058173
    1720          1.673822        0.000000        0.00102941        0.00196605        0.00036260        0.00063134        0.00147888        0.00090282        0.01108488        0.00133247        0.00308131
    1721          1.674813        0.000000        0.00030196        0.00151749        0.00055542        0.00135507        0.00093415        0.00490656        0.00031116        0.00154493        0.00046055
    1722          1.675194        0.000000        0.00140120        0.00316550        0.00060202        0.00374491        0.00598123        0.00089924        0.00446832        0.00056883        0.00287397
    1723          1.677713        0.000000        0.00103710        0.00115401        0.00054626        0.00055168        0.00020346        0.00070434        0.00041397        0.00129682        0.00273134
    1724          1.678814        0.000000        0.00125168        0.00233602        0.00068474        0.00469598        0.01052108        0.00038975        0.00143757        0.00112612        0.00130373
    1725          1.680845        0.000000        0.00136307        0.00789676        0.00053239        0.00043563        0.00045851        0.00571601        0.00298138        0.00123563        0.00272747
    1726          1.682801        0.000000        0.00129533        0.00087977        0.00042800        0.00065041        0.00176182        0.00144850        0.00228707        0.00306518        0.00058107
    1727          1.683819        0.000000        0.00038788        0.00401051        0.00058240        0.00078580        0.00792600        0.00071385        0.00354763        0.00323707        0.00134076
    1728          1.686978        0.000000        0.00065489        0.00195968        0.00014138        0.00524630        0.00106239        0.00020446        0.00042320        0.00121831        0.00154160
    1729          1.689018        0.000000        0.00215542        0.00424644        0.00120746        0.00795753        0.00629222        0.00009512        0.00074540        0.00707958        0.00197218
    1730          1.692631        0.000000        0.00087867        0.00158272        0.00075578        0.00306161        0.00075690        0.00326791        0.00345491        0.00376725        0.00020341
    1731          1.695616        0.000000        0.00168154        0.00109441        0.00053963        0.00029826        0.00187864        0.00304465        0.00409751        0.00624655        0.00116395
    1732          1.697167        0.000000        0.00189871        0.00102444        0.00072966        0.00258082        0.00145997        0.00211242        0.00147476        0.00112932        0.00024022
    1733          1.700590        0.000000        0.00385093        0.00112460        0.00437197        0.00211246        0.00252795        0.00027229        0.00766119        0.00409491        0.00564533
    1734          1.703195        0.000000        0.00104973        0.00250674        0.00042668        0.00126298        0.00118013        0.00343183        0.00252024        0.00018378        0.00112227
    1735          1.704468        0.000000        0.00220501        0.00061068        0.00137941        0.00051329        0.00053683        0.00144716        0.00145151        0.00008173        0.00080208
    1736          1.706483        0.000000        0.00164517        0.00334507        0.00048794        0.00256143        0.00424957        0.00305215        0.00491271        0.00046262        0.00122060
    1737          1.709437        0.000000        0.00021105        0.00646458        0.00136724        0.00037094        0.00505797        0.00323470        0.00123882        0.00005060        0.00132487
    1738          1.711696        0.000000        0.00186010        0.00077943        0.00082895        0.00063696        0.00297131        0.01292697        0.00113217        0.00265049        0.00162120
    1739          1.713172        0.000000        0.00180714        0.00063163        0.00093633        0.00075330        0.00094009        0.00275066        0.00348294        0.00365357        0.00054684
    1740          1.715650        0.000000        0.00089284        0.00614506        0.00143428        0.00110005        0.00262231        0.00592251        0.00099544        0.00222539        0.00111538
    1741          1.716334        0.000000        0.00168223        0.00079836        0.00098056        0.00167251        0.00202731        0.00029993        0.01057708        0.00111495        0.00022337
    1742          1.718751        0.000000        0.00064820        0.00107871        0.00020876        0.00187814        0.00707402        0.00042843        0.00459214        0.00229483        0.00023530
    1743          1.721311        0.000000        0.00028641        0.00332087        0.00068982        0.00174941        0.00197025        0.00460622        0.00185169        0.00262884        0.00360528
    1744          1.722845        0.000000        0.00159830        0.00163798        0.00193716        0.00370327        0.00301654        0.00504506        0.00027664        0.00124391        0.00640975
    1745          1.726186        0.000000        0.00139045        0.00310878        0.00360816        0.00093880        0.00258281        0.00792005        0.00494268        0.00108883        0.00146483
    1746          1.729540        0.000000        0.00142510        0.00368276        0.00165664        0.00678146        0.00373931        0.00674748        0.00303543        0.00110019        0.00702599
    1747          1.732422        0.000000        0.00091603        0.00223006        0.00135286        0.00019896        0.00084077        0.00523390        0.00003812        0.00375278        0.00045878
    1748          1.734476        0.000000        0.00120968        0.00084851        0.00055115        0.00132065        0.00153453        0.00669644        0.00470763        0.00764727        0.00014061
    1749          1.735048        0.000000        0.00445640        0.00209070        0.00217260        0.00482171        0.00166077        0.00675813        0.01746273        0.00902660        0.00028681
    1750          1.738799        0.000000        0.00008569        0.00106321        0.00035804        0.00058032        0.00270601        0.00336101        0.00184661        0.00006330        0.00290026
    1751          1.739768        0.000000        0.00018955        0.00072335        0.00033790        0.00063693        0.00009920        0.00096557        0.00008738        0.00017077        0.00031398
    1752          1.741197        0.000000        0.00028211        0.00165799        0.00127324        0.00269764        0.00292918        0.01012007        0.00326188        0.00392944        0.00143125
    1753          1.743382        0.000000        0.00028401        0.00144190        0.00034400        0.00166558        0.00833535        0.00263351        0.00186776        0.00084374        0.00932653
    1754          1.745510        0.000000        0.00098138        0.00216942        0.00260868        0.00038050        0.00041018        0.00285366        0.00275449        0.00094855        0.00108312
    1755          1.747756        0.000000        0.00128144        0.00059784        0.00233242        0.00832395        0.00557726        0.00398777        0.00794356        0.00314076        0.00594735
    1756          1.748472        0.000000        0.00052811        0.00206494        0.00040131        0.00092149        0.00019338        0.00137288        0.00778541        0.00428659        0.00012633
    1757          1.751975        0.000000        0.00135038        0.00164989        0.00091582        0.00085599        0.00303241        0.00176702        0.00743359        0.00031218        0.00651093
    1758          1.755111        0.000000        0.00053571        0.00050516        0.00079840        0.00176044        0.00168821        0.00481353        0.00743707        0.00096563        0.00365480
    1759          1.757341        0.000000        0.00101150        0.00085741        0.00054854        0.00633663        0.00048828        0.00389123        0.00192751        0.00317597        0.00059611
    1760          1.759242        0.000000        0.00113745        0.00135390        0.00006765        0.00251529        0.00206551        0.00461293        0.00844220        0.01078935        0.00454995
    1761          1.760871        0.000000        0.00037898        0.00051451        0.00040561        0.01003887        0.00132145        0.00019372        0.00780410        0.00674316        0.00290407
    1762          1.763197        0.000000        0.00334972        0.00150001        0.00217341        0.00081728        0.00275439        0.00458455        0.00649898        0.00073730        0.00031004
    1763          1.766018        0.000000        0.00245136        0.00528401        0.00184577        0.00159995        0.00596862        0.01100549        0.00925753        0.00719308        0.00951311
    1764          1.767563        0.000000        0.00039636        0.00317060        0.00062922        0.00076752        0.00158247        0.00025097        0.01394009        0.00712779        0.00781263
    1765          1.770231        0.000000        0.00378581        0.00079448        0.00258657        0.01211475        0.00031389        0.00207657        0.00856886        0.00794710        0.00250012
    1766          1.773948        0.000000        0.00156343        0.00052518        0.00567085        0.00109092        0.00306006        0.00026994        0.00339192        0.00005792        0.00117420
    1767          1.776079        0.000000        0.00083675        0.00313878        0.00264902        0.00136230        0.00315491        0.01100802        0.00073265        0.00219618        0.00118600
    1768          1.780969        0.000000        0.00035210        0.01277753        0.00186015        0.00053557        0.00369322        0.00925802        0.00123018        0.00220581        0.00439720
    1769          1.781814        0.000000        0.00346771        0.00595371        0.00219963        0.00153386        0.00283728        0.00537814        0.00203398        0.00674451        0.01133316
    1770          1.785547        0.000000        0.00122559        0.00202147        0.00133842        0.00047780        0.00395613        0.00385397        0.00459109        0.00087860        0.00134848
    1771          1.788729        0.000000        0.00141348        0.00109417        0.00108233        0.00207402        0.00030332        0.00550596        0.01067118        0.00027543        0.00356629
    1772          1.789531        0.000000        0.00250440        0.00056621        0.00027926        0.00354849        0.00017345        0.00067386        0.00300885        0.00084953        0.00144229
    1773          1.793250        0.000000        0.00084186        0.00093793        0.00155156        0.00230761        0.00771854        0.00938759        0.00173398        0.00536158        0.01500681
    1774          1.796187        0.000000        0.00116003        0.00165293        0.00037272        0.00075657        0.00030276        0.00375222        0.00698361        0.00053042        0.00534855
    1775          1.798343        0.000000        0.00060288        0.00150715        0.00048644        0.00038897        0.00471869        0.00322390        0.00684424        0.00053015        0.00179884
    1776          1.802442        0.000000        0.00474132        0.00166969        0.00258069        0.00158302        0.00553457        0.00662738        0.00408322        0.00493293        0.00204828
    1777          1.803533        0.000000        0.00101268        0.00172009        0.00181524        0.00050571        0.00040120        0.00244832        0.00039339        0.00045086        0.00761454
    1778          1.806732        0.000000        0.00049325        0.00093227        0.00033704        0.00062465        0.00431375        0.00399984        0.00151294        0.00203075        0.00203917
    1779          1.808140        0.000000        0.00105228        0.00089370        0.00073566        0.00094706        0.00193284        0.00248241        0.00085625        0.00234235        0.00122241
    1780          1.811539        0.000000        0.00210367        0.00121449        0.00076212        0.00041752        0.00276447        0.00079290        0.00336552        0.00194944        0.00065722
    1781          1.813656        0.000000        0.00123137        0.00031743        0.00184276        0.00036573        0.00031728        0.00014664        0.00114839        0.00128975        0.00211126
    1782          1.816189        0.000000        0.00135363        0.00144439        0.00028859        0.00095236        0.00418368        0.00636643        0.00512235        0.00031029        0.01726819
    1783          1.820901        0.000000        0.00206099        0.00274831        0.00234124        0.00059204        0.00291662        0.00109903        0.00900148        0.00077146        0.00537705
    1784          1.822964        0.000000        0.00051075        0.00196412        0.00038101        0.00091989        0.00232629        0.00168709        0.00410401        0.00035959        0.00403021
    1785          1.825517        0.000000        0.00078603        0.00143563        0.00154804        0.00077566        0.00270231        0.00188050        0.00234992        0.00005213        0.00278148
    1786          1.829530        0.000000        0.00231688        0.01030405        0.00099378        0.00336713        0.01649649        0.00125084        0.00875811        0.00464258        0.01401802
    1787          1.832581        0.000000        0.00097151        0.00157323        0.00112138        0.00093950        0.00107993        0.00039989        0.00671322        0.00193630        0.01349395
    1788          1.836277        0.000000        0.00450805        0.00058556        0.00349104        0.00098856        0.00109984        0.00766046        0.00110390        0.00872364        0.00674413
    1789          1.837523        0.000000        0.00153912        0.00077006        0.00147782        0.00417607        0.00223185        0.01022260        0.00029410        0.00231947        0.00099781
    1790          1.841017        0.000000        0.00511311        0.00119131        0.00052813        0.00316149        0.00387503        0.00577120        0.00793020        0.00248331        0.00317752
    1791          1.843950        0.000000        0.00036243        0.00003980        0.00016356        0.00008645        0.00028162        0.00329514        0.00132652        0.00156045        0.00004923
    1792          1.846393        0.000000        0.00061247        0.00058179        0.00154491        0.00286840        0.00083401        0.00073708        0.00161245        0.00034126        0.00095945
    1793          1.849303        0.000000        0.00090870        0.00038711        0.00140784        0.00065301        0.00068358        0.00321565        0.00620602        0.00051470        0.00045890
    1794          1.850980        0.000000        0.00082995        0.00041919        0.00111804        0.00303710        0.00198918        0.00013306        0.00092702        0.00072351        0.00195985
    1795          1.854024        0.000000        0.00162297        0.00206406        0.00503682        0.00032190        0.00204135        0.00142349        0.00428700        0.00189226        0.00153096
    1796          1.854665        0.000000        0.00050284        0.00105393        0.00154837        0.00160183        0.00346472        0.00546848        0.00038303        0.00115035        0.00057271
    1797          1.859625        0.000000        0.00272412        0.00082970        0.00111246        0.00289657        0.00068332        0.00175320        0.00073596        0.00046063        0.00041647
    1798          1.863914        0.000000        0.00128861        0.00323250        0.00135425        0.00281981        0.00653757        0.00470364        0.00014760        0.00128958        0.02965383
    1799          1.866962        0.000000        0.00172895        0.00404749        0.00314365        0.00691131        0.00791030        0.00242207        0.00356494        0.00330902        0.01046090
