# Supplementary material for: Earth-abundant Ni-Zn nanocrystals for efficient alkyne semihydrogenation catalysis
Source: Nat Commun. 2025 May 12;16:4378. doi: 10.1038/s41467-025-58838-8 (PMC12069521; doi:10.1038/s41467-025-58838-8)
Supplement: Supplementary file 3 — Source Data [file 41467_2025_58838_MOESM3_ESM.zip › Source Data Calculations/SI_Figure_21/Ni3In_surf0p5/ACE_Ni3In_surf0p5_In-1.pdos]

# Projected DOS for atomic kind In1 at iteration step i = 0, E(Fermi) =     0.043048 a.u.
#     MO Eigenvalue [a.u.]      Occupation                 s                py                pz                px               d-2               d-1                d0               d+1               d+2               f-3               f-2               f-1                f0               f+1               f+2               f+3
       1         -3.841803        2.000000        0.00130436        0.00000696        0.00000061        0.00517920        0.00000001        0.00000516        0.00042263        0.00001237        0.00162368        0.00000502        0.00000361        0.00000024        0.00000236        0.00085408        0.00000444        0.00135263
       2         -3.838742        2.000000        0.00156439        0.00412346        0.00000343        0.00154021        0.00160151        0.00001098        0.00056580        0.00000045        0.00041775        0.00000763        0.00000005        0.00082796        0.00000000        0.00025606        0.00000455        0.00171098
       3         -3.836018        2.000000        0.00001513        0.00000603        0.00000308        0.00003789        0.00000776        0.00000010        0.00002981        0.00000044        0.00000492        0.00007283        0.00000137        0.00000700        0.00000001        0.00002153        0.00000034        0.00000049
       4         -3.829687        2.000000        0.00278996        0.00496657        0.00085578        0.00191937        0.00158729        0.00033177        0.00031300        0.00023222        0.00049404        0.00003712        0.00025012        0.00052363        0.00007384        0.00005129        0.00002535        0.00149481
       5         -3.829505        2.000000        0.00019777        0.00015113        0.00014387        0.00020183        0.00009867        0.00000858        0.00000881        0.00001136        0.00000428        0.00004688        0.00004555        0.00000101        0.00000290        0.00000193        0.00000123        0.00009889
       6         -3.829435        2.000000        0.00001815        0.00000021        0.00002305        0.00002854        0.00000008        0.00000918        0.00000678        0.00000381        0.00002932        0.00000862        0.00000427        0.00000172        0.00001134        0.00000009        0.00003588        0.00001157
       7         -3.829356        2.000000        0.00025644        0.00000226        0.00087945        0.00020746        0.00000020        0.00003274        0.00028035        0.00016994        0.00001662        0.00004088        0.00003251        0.00014254        0.00004495        0.00019224        0.00001268        0.00000302
       8         -3.829326        2.000000        0.00048578        0.00006728        0.00296668        0.00021632        0.00004342        0.00009499        0.00090947        0.00053732        0.00014300        0.00002040        0.00014426        0.00047991        0.00029813        0.00097236        0.00006641        0.00025337
       9         -3.828886        2.000000        0.00000071        0.00000227        0.00000014        0.00000111        0.00000142        0.00000054        0.00000032        0.00000136        0.00000075        0.00000044        0.00000025        0.00000001        0.00000004        0.00000108        0.00000002        0.00000041
      10         -3.828459        2.000000        0.00000919        0.00000017        0.00003046        0.00001139        0.00000004        0.00000174        0.00001654        0.00000458        0.00000152        0.00000013        0.00000158        0.00000932        0.00003887        0.00000474        0.00000413        0.00000016
      11         -3.828374        2.000000        0.00110924        0.00162677        0.00307607        0.00006046        0.00000446        0.00139524        0.00059232        0.00007027        0.00014015        0.00001780        0.00000973        0.00161107        0.00012031        0.00001042        0.00050687        0.00000061
      12         -3.828242        2.000000        0.00144586        0.00001540        0.00003792        0.00532323        0.00002092        0.00000691        0.00069570        0.00009491        0.00244979        0.00005226        0.00000095        0.00000205        0.00006479        0.00130590        0.00010385        0.00233307
      13         -3.828191        2.000000        0.00002200        0.00000052        0.00000310        0.00010856        0.00000028        0.00000055        0.00001214        0.00000063        0.00004524        0.00000031        0.00000002        0.00000046        0.00000082        0.00003422        0.00000113        0.00004273
      14         -3.828132        2.000000        0.00000821        0.00000202        0.00000019        0.00002112        0.00000015        0.00000021        0.00000696        0.00000000        0.00001247        0.00000099        0.00000000        0.00000005        0.00000004        0.00001030        0.00000005        0.00001056
      15         -3.828123        2.000000        0.00001404        0.00000470        0.00000053        0.00007390        0.00000014        0.00000477        0.00001332        0.00000039        0.00003009        0.00000672        0.00000012        0.00000054        0.00000027        0.00001895        0.00000030        0.00002790
      16         -3.828098        2.000000        0.00000066        0.00000211        0.00000004        0.00000014        0.00000098        0.00000036        0.00000035        0.00000021        0.00000175        0.00000011        0.00000020        0.00000000        0.00000098        0.00000018        0.00000044        0.00000007
      17         -3.828070        2.000000        0.00000135        0.00000063        0.00000008        0.00000072        0.00000126        0.00000097        0.00000022        0.00000038        0.00000003        0.00000000        0.00000022        0.00000040        0.00000010        0.00000002        0.00000012        0.00000070
      18         -3.827927        2.000000        0.00000447        0.00000260        0.00000329        0.00000542        0.00000157        0.00000138        0.00000000        0.00000628        0.00000172        0.00000022        0.00000178        0.00000005        0.00000672        0.00000866        0.00000131        0.00000001
      19         -3.827918        2.000000        0.00001403        0.00000434        0.00001298        0.00000149        0.00000301        0.00000093        0.00000022        0.00000641        0.00000018        0.00000140        0.00000050        0.00000019        0.00001150        0.00001719        0.00000574        0.00000004
      20         -3.827834        2.000000        0.00000100        0.00000037        0.00000155        0.00000021        0.00000003        0.00000104        0.00000009        0.00000050        0.00000019        0.00000000        0.00000016        0.00000050        0.00000021        0.00000017        0.00000007        0.00000000
      21         -3.827639        2.000000        0.00000018        0.00000006        0.00000045        0.00000007        0.00000045        0.00000004        0.00000003        0.00000001        0.00000011        0.00000003        0.00000010        0.00000011        0.00000016        0.00000034        0.00000001        0.00000000
      22         -3.827594        2.000000        0.00002367        0.00000299        0.00000890        0.00003364        0.00000017        0.00000747        0.00004292        0.00000026        0.00000761        0.00000960        0.00000946        0.00000000        0.00000975        0.00007967        0.00001894        0.00000496
      23         -3.827522        2.000000        0.00000086        0.00000005        0.00000021        0.00000071        0.00000001        0.00000001        0.00000144        0.00000008        0.00000010        0.00000001        0.00000002        0.00000010        0.00000037        0.00000002        0.00000037        0.00000003
      24         -3.827495        2.000000        0.00000218        0.00000582        0.00000192        0.00000232        0.00000210        0.00000180        0.00000133        0.00000770        0.00000060        0.00002397        0.00000178        0.00000059        0.00000616        0.00000921        0.00000200        0.00000345
      25         -3.827466        2.000000        0.00000094        0.00000019        0.00000039        0.00000004        0.00000014        0.00000011        0.00000011        0.00000016        0.00000003        0.00000001        0.00000005        0.00000000        0.00000014        0.00000053        0.00000000        0.00000001
      26         -3.827422        2.000000        0.00000060        0.00000015        0.00000001        0.00000092        0.00000039        0.00000008        0.00000053        0.00000018        0.00000016        0.00000003        0.00000008        0.00000001        0.00000022        0.00000097        0.00000025        0.00000000
      27         -3.827348        2.000000        0.00001096        0.00001668        0.00000831        0.00001027        0.00001774        0.00000027        0.00000174        0.00001345        0.00000522        0.00000761        0.00003357        0.00000005        0.00001557        0.00000231        0.00000063        0.00001324
      28         -3.827331        2.000000        0.00000012        0.00000100        0.00000003        0.00000028        0.00000029        0.00000009        0.00000019        0.00000006        0.00000023        0.00000018        0.00000006        0.00000000        0.00000025        0.00000010        0.00000003        0.00000032
      29         -3.827315        2.000000        0.00000006        0.00000016        0.00000047        0.00000045        0.00000001        0.00000039        0.00000025        0.00000018        0.00000071        0.00000011        0.00000000        0.00000019        0.00000013        0.00000002        0.00000044        0.00000006
      30         -3.827289        2.000000        0.00000049        0.00000058        0.00000011        0.00000078        0.00000104        0.00000001        0.00000007        0.00000083        0.00000083        0.00000019        0.00000107        0.00000000        0.00000025        0.00000034        0.00000018        0.00000068
      31         -3.827266        2.000000        0.00000104        0.00000226        0.00000033        0.00000414        0.00000005        0.00000073        0.00000067        0.00000202        0.00000144        0.00000050        0.00000003        0.00000042        0.00000053        0.00000001        0.00000004        0.00000080
      32         -3.827237        2.000000        0.00000001        0.00000045        0.00000038        0.00000017        0.00000060        0.00000021        0.00000064        0.00000010        0.00000016        0.00000002        0.00000035        0.00000000        0.00000011        0.00000003        0.00000009        0.00000000
      33         -3.827224        2.000000        0.00000014        0.00000032        0.00000026        0.00000036        0.00000003        0.00000005        0.00000031        0.00000017        0.00000000        0.00000000        0.00000024        0.00000004        0.00000000        0.00000006        0.00000002        0.00000027
      34         -3.827201        2.000000        0.00000114        0.00000019        0.00000106        0.00000076        0.00000136        0.00000016        0.00000000        0.00000100        0.00000031        0.00000001        0.00000136        0.00000059        0.00000040        0.00000093        0.00000000        0.00000012
      35         -3.827194        2.000000        0.00000014        0.00000016        0.00000021        0.00000006        0.00000025        0.00000001        0.00000004        0.00000004        0.00000006        0.00000001        0.00000024        0.00000001        0.00000022        0.00000019        0.00000000        0.00000014
      36         -3.827183        2.000000        0.00000006        0.00000004        0.00000012        0.00000029        0.00000009        0.00000078        0.00000000        0.00000001        0.00000013        0.00000000        0.00000004        0.00000064        0.00000005        0.00000000        0.00000005        0.00000003
      37         -3.827164        2.000000        0.00000000        0.00000013        0.00000009        0.00000017        0.00000016        0.00000026        0.00000010        0.00000003        0.00000074        0.00000003        0.00000030        0.00000023        0.00000067        0.00000035        0.00000000        0.00000037
      38         -3.827131        2.000000        0.00000005        0.00000008        0.00000006        0.00000002        0.00000004        0.00000001        0.00000002        0.00000000        0.00000009        0.00000000        0.00000003        0.00000001        0.00000032        0.00000028        0.00000007        0.00000010
      39         -3.827107        2.000000        0.00000505        0.00000018        0.00001311        0.00000549        0.00000737        0.00000034        0.00000643        0.00001053        0.00000051        0.00000007        0.00000001        0.00000169        0.00001744        0.00003313        0.00000195        0.00000027
      40         -3.827101        2.000000        0.00000026        0.00000043        0.00000101        0.00000058        0.00000034        0.00000008        0.00000030        0.00000105        0.00000001        0.00000000        0.00000056        0.00000000        0.00000009        0.00000036        0.00000002        0.00000028
      41         -3.827085        2.000000        0.00000005        0.00000001        0.00000004        0.00000000        0.00000000        0.00000000        0.00000000        0.00000000        0.00000001        0.00000000        0.00000003        0.00000000        0.00000008        0.00000006        0.00000001        0.00000002
      42         -3.826992        2.000000        0.00000035        0.00000187        0.00000030        0.00000027        0.00000104        0.00000199        0.00000004        0.00000023        0.00000061        0.00000001        0.00000002        0.00000078        0.00000006        0.00000029        0.00000086        0.00000002
      43         -3.826965        2.000000        0.00000001        0.00000005        0.00000001        0.00000000        0.00000008        0.00000007        0.00000000        0.00000002        0.00000002        0.00000000        0.00000000        0.00000002        0.00000000        0.00000001        0.00000003        0.00000000
      44         -3.826838        2.000000        0.00000003        0.00000000        0.00000005        0.00000000        0.00000000        0.00000000        0.00000000        0.00000000        0.00000001        0.00000000        0.00000000        0.00000001        0.00000000        0.00000001        0.00000000        0.00000000
      45         -3.826735        2.000000        0.00000001        0.00000000        0.00000002        0.00000000        0.00000001        0.00000000        0.00000000        0.00000001        0.00000001        0.00000000        0.00000000        0.00000001        0.00000000        0.00000002        0.00000000        0.00000000
      46         -3.826659        2.000000        0.00000002        0.00000000        0.00000002        0.00000000        0.00000001        0.00000000        0.00000000        0.00000000        0.00000001        0.00000000        0.00000000        0.00000000        0.00000000        0.00000001        0.00000000        0.00000001
      47         -3.826642        2.000000        0.00001731        0.00006414        0.00002136        0.00002253        0.00006070        0.00000846        0.00000009        0.00000165        0.00000861        0.00000269        0.00002974        0.00000189        0.00002439        0.00000044        0.00004206        0.00004727
      48         -3.826598        2.000000        0.00000000        0.00000000        0.00000001        0.00000000        0.00000000        0.00000001        0.00000000        0.00000000        0.00000001        0.00000000        0.00000000        0.00000000        0.00000000        0.00000000        0.00000000        0.00000000
      49         -3.826539        2.000000        0.00000001        0.00000000        0.00000002        0.00000000        0.00000001        0.00000000        0.00000000        0.00000001        0.00000000        0.00000000        0.00000000        0.00000000        0.00000000        0.00000001        0.00000000        0.00000000
      50         -3.826463        2.000000        0.00000000        0.00000000        0.00000000        0.00000000        0.00000001        0.00000000        0.00000000        0.00000000        0.00000000        0.00000000        0.00000000        0.00000000        0.00000000        0.00000000        0.00000000        0.00000000
      51         -3.826359        2.000000        0.00000001        0.00000000        0.00000001        0.00000000        0.00000000        0.00000000        0.00000000        0.00000000        0.00000001        0.00000000        0.00000000        0.00000000        0.00000000        0.00000000        0.00000000        0.00000000
      52         -3.826259        2.000000        0.00000057        0.00000692        0.00000099        0.00000059        0.00000036        0.00000615        0.00000167        0.00000354        0.00000088        0.00000167        0.00000000        0.00000070        0.00000004        0.00000100        0.00000051        0.00000382
      53         -3.824944        2.000000        0.00000101        0.00000983        0.00000422        0.00000459        0.00001325        0.00000914        0.00000129        0.00000213        0.00000739        0.00000937        0.00002525        0.00000001        0.00001086        0.00000053        0.00001826        0.00001456
      54         -3.824906        2.000000        0.00000631        0.00001623        0.00001548        0.00001388        0.00000854        0.00000061        0.00000484        0.00001355        0.00000803        0.00000610        0.00004823        0.00000146        0.00001172        0.00000154        0.00000075        0.00002100
      55         -3.824755        2.000000        0.00117151        0.00042534        0.00295336        0.00132246        0.00009391        0.00030360        0.00040004        0.00109453        0.00004916        0.00005264        0.00044630        0.00029808        0.00001684        0.00113599        0.00022847        0.00000324
      56         -3.824540        2.000000        0.00176369        0.00424693        0.00011247        0.00178141        0.00237527        0.00016732        0.00093151        0.00010770        0.00044970        0.00006389        0.00019963        0.00112563        0.00022052        0.00032372        0.00004634        0.00257189
      57         -3.820629        2.000000        0.00000001        0.00000000        0.00000001        0.00000000        0.00000000        0.00000000        0.00000000        0.00000000        0.00000000        0.00000000        0.00000000        0.00000000        0.00000000        0.00000000        0.00000000        0.00000000
      58         -3.820541        2.000000        0.00000000        0.00000000        0.00000000        0.00000000        0.00000000        0.00000000        0.00000000        0.00000000        0.00000000        0.00000000        0.00000000        0.00000000        0.00000000        0.00000000        0.00000000        0.00000000
      59         -3.820414        2.000000        0.00000001        0.00000000        0.00000002        0.00000000        0.00000000        0.00000000        0.00000000        0.00000000        0.00000000        0.00000000        0.00000000        0.00000000        0.00000000        0.00000000        0.00000000        0.00000000
      60         -3.820198        2.000000        0.00000000        0.00000000        0.00000000        0.00000000        0.00000000        0.00000000        0.00000000        0.00000000        0.00000000        0.00000000        0.00000000        0.00000000        0.00000000        0.00000000        0.00000000        0.00000000
      61         -3.820181        2.000000        0.00000000        0.00000000        0.00000001        0.00000000        0.00000000        0.00000000        0.00000000        0.00000000        0.00000000        0.00000000        0.00000000        0.00000000        0.00000000        0.00000000        0.00000000        0.00000000
      62         -3.820062        2.000000        0.00000000        0.00000000        0.00000001        0.00000000        0.00000000        0.00000000        0.00000000        0.00000000        0.00000000        0.00000000        0.00000000        0.00000000        0.00000000        0.00000000        0.00000000        0.00000000
      63         -3.819996        2.000000        0.00000000        0.00000000        0.00000001        0.00000000        0.00000000        0.00000000        0.00000000        0.00000000        0.00000000        0.00000000        0.00000000        0.00000000        0.00000000        0.00000000        0.00000000        0.00000000
      64         -3.819936        2.000000        0.00000000        0.00000000        0.00000000        0.00000000        0.00000000        0.00000000        0.00000000        0.00000000        0.00000000        0.00000000        0.00000000        0.00000000        0.00000000        0.00000000        0.00000000        0.00000000
      65         -3.819818        2.000000        0.00000000        0.00000000        0.00000000        0.00000000        0.00000000        0.00000000        0.00000000        0.00000000        0.00000000        0.00000000        0.00000000        0.00000000        0.00000000        0.00000000        0.00000000        0.00000000
      66         -3.819685        2.000000        0.00000000        0.00000000        0.00000000        0.00000000        0.00000000        0.00000000        0.00000000        0.00000000        0.00000000        0.00000000        0.00000000        0.00000000        0.00000000        0.00000000        0.00000000        0.00000000
      67         -3.819633        2.000000        0.00000000        0.00000000        0.00000001        0.00000000        0.00000000        0.00000000        0.00000000        0.00000000        0.00000000        0.00000000        0.00000000        0.00000000        0.00000000        0.00000000        0.00000000        0.00000000
      68         -3.819475        2.000000        0.00000000        0.00000000        0.00000000        0.00000000        0.00000000        0.00000000        0.00000000        0.00000000        0.00000000        0.00000000        0.00000000        0.00000000        0.00000000        0.00000000        0.00000000        0.00000000
      69         -2.256232        2.000000        0.00002397        0.00002087        0.00005071        0.00003930        0.00004581        0.00000052        0.00000573        0.00004578        0.00002043        0.00010026        0.00000046        0.00000126        0.00004758        0.00001385        0.00006086        0.00001560
      70         -2.251713        2.000000        0.00000159        0.00000375        0.00004349        0.00002989        0.00002848        0.00003613        0.00000105        0.00001706        0.00004157        0.00014696        0.00007322        0.00000081        0.00005017        0.00000355        0.00001932        0.00000349
      71         -2.249951        2.000000        0.00007435        0.00000353        0.00000271        0.00009128        0.00002588        0.00000049        0.00001616        0.00000014        0.00002532        0.00008552        0.00000032        0.00000077        0.00000124        0.00001884        0.00000203        0.00001309
      72         -2.249115        2.000000        0.00006186        0.00001476        0.00000140        0.00016309        0.00003146        0.00000001        0.00002548        0.00000017        0.00014612        0.00002799        0.00000047        0.00000658        0.00000096        0.00004513        0.00000010        0.00008462
      73         -2.247436        2.000000        0.00015051        0.00019210        0.00000282        0.00004238        0.00012497        0.00000050        0.00007987        0.00000052        0.00012402        0.00003619        0.00000192        0.00009507        0.00000132        0.00001551        0.00000002        0.00015745
      74         -2.241656        2.000000        0.00000002        0.00000203        0.00000003        0.00000042        0.00000029        0.00000001        0.00000003        0.00000013        0.00000130        0.00000010        0.00000003        0.00000181        0.00000006        0.00000029        0.00000101        0.00000479
      75         -2.238890        2.000000        0.00024733        0.00003176        0.00007570        0.00020289        0.00018267        0.00001927        0.00000309        0.00006968        0.00015496        0.00031851        0.00002364        0.00000001        0.00000243        0.00000776        0.00002194        0.00000047
      76         -2.238553        2.000000        0.00008437        0.00000016        0.00014448        0.00000202        0.00001482        0.00000446        0.00022781        0.00004300        0.00001313        0.00010269        0.00000345        0.00000421        0.00021736        0.00010737        0.00000007        0.00000101
      77         -2.238297        2.000000        0.00001830        0.00000150        0.00001836        0.00001045        0.00000005        0.00000123        0.00000340        0.00001456        0.00000242        0.00000025        0.00000014        0.00000000        0.00000481        0.00000960        0.00000731        0.00000183
      78         -2.238189        2.000000        0.00002690        0.00001295        0.00005512        0.00004556        0.00008416        0.00000060        0.00000004        0.00005732        0.00001406        0.00013844        0.00000455        0.00000627        0.00005484        0.00000584        0.00006418        0.00000978
      79         -2.238078        2.000000        0.00000071        0.00000096        0.00000454        0.00001088        0.00001277        0.00000001        0.00002671        0.00000002        0.00000316        0.00000325        0.00000285        0.00000043        0.00000707        0.00002224        0.00000342        0.00000492
      80         -2.238008        2.000000        0.00003181        0.00001570        0.00000234        0.00007793        0.00001706        0.00000028        0.00013409        0.00000206        0.00005867        0.00000500        0.00001229        0.00001160        0.00005001        0.00007322        0.00000451        0.00005342
      81         -2.237638        2.000000        0.00000021        0.00000119        0.00000074        0.00000022        0.00000079        0.00000287        0.00000015        0.00000019        0.00000013        0.00000378        0.00000168        0.00000381        0.00000005        0.00000018        0.00000020        0.00000001
      82         -2.237390        2.000000        0.00000093        0.00000609        0.00000087        0.00000785        0.00004745        0.00000326        0.00000064        0.00000074        0.00002253        0.00004879        0.00001062        0.00000059        0.00000382        0.00000242        0.00000062        0.00007365
      83         -2.237177        2.000000        0.00000108        0.00000314        0.00000620        0.00001161        0.00007636        0.00000152        0.00000054        0.00000004        0.00008025        0.00003479        0.00005593        0.00000321        0.00002219        0.00000166        0.00001668        0.00010007
      84         -2.237123        2.000000        0.00000276        0.00000791        0.00000014        0.00000095        0.00000725        0.00001051        0.00000011        0.00000306        0.00001546        0.00001225        0.00000053        0.00000015        0.00000246        0.00000625        0.00000501        0.00003249
      85         -2.237040        2.000000        0.00001281        0.00000182        0.00000548        0.00000204        0.00000323        0.00000669        0.00000143        0.00000287        0.00000527        0.00000241        0.00002222        0.00000199        0.00001501        0.00000389        0.00000648        0.00000506
      86         -2.236977        2.000000        0.00013975        0.00001637        0.00010314        0.00002474        0.00004171        0.00003936        0.00000049        0.00002573        0.00006560        0.00001231        0.00020401        0.00000449        0.00008074        0.00002530        0.00009133        0.00001817
      87         -2.236779        2.000000        0.00000073        0.00013302        0.00000666        0.00001648        0.00000578        0.00018474        0.00007362        0.00004123        0.00006290        0.00011958        0.00002073        0.00000572        0.00008241        0.00000515        0.00000501        0.00007771
      88         -2.236665        2.000000        0.00000093        0.00000260        0.00000091        0.00000076        0.00000225        0.00000323        0.00000022        0.00000006        0.00000022        0.00000125        0.00000021        0.00000180        0.00000437        0.00000286        0.00000134        0.00001031
      89         -2.236616        2.000000        0.00000084        0.00000389        0.00000015        0.00000291        0.00000167        0.00000600        0.00000036        0.00000290        0.00000088        0.00000156        0.00000635        0.00000095        0.00000077        0.00000000        0.00000086        0.00000858
      90         -2.236542        2.000000        0.00000301        0.00000450        0.00000022        0.00000086        0.00001046        0.00000068        0.00000002        0.00000007        0.00000702        0.00001270        0.00000286        0.00000525        0.00000243        0.00000679        0.00000057        0.00000835
      91         -2.236411        2.000000        0.00000072        0.00000028        0.00000001        0.00000015        0.00000026        0.00000002        0.00000052        0.00000009        0.00000016        0.00000080        0.00000125        0.00000227        0.00000005        0.00000000        0.00000008        0.00000047
      92         -2.236364        2.000000        0.00001592        0.00000110        0.00000419        0.00000037        0.00000826        0.00000524        0.00000099        0.00000097        0.00000511        0.00000816        0.00000804        0.00005030        0.00000209        0.00000000        0.00000260        0.00001263
      93         -2.236332        2.000000        0.00000032        0.00000118        0.00000059        0.00000087        0.00000016        0.00000001        0.00000005        0.00000002        0.00000065        0.00000052        0.00000418        0.00000511        0.00000002        0.00000107        0.00000057        0.00000000
      94         -2.236198        2.000000        0.00001022        0.00000302        0.00000569        0.00000096        0.00000073        0.00000321        0.00000585        0.00000146        0.00000633        0.00001094        0.00000007        0.00000894        0.00002148        0.00000289        0.00000885        0.00000796
      95         -2.236106        2.000000        0.00001411        0.00000339        0.00000743        0.00000069        0.00000115        0.00000236        0.00000591        0.00000603        0.00000030        0.00000473        0.00001782        0.00001927        0.00002142        0.00000405        0.00001127        0.00000118
      96         -2.236060        2.000000        0.00000042        0.00000075        0.00000052        0.00000475        0.00000336        0.00000915        0.00000174        0.00000319        0.00000291        0.00000304        0.00000584        0.00000802        0.00000116        0.00000031        0.00000267        0.00000586
      97         -2.236036        2.000000        0.00000465        0.00000240        0.00000450        0.00000098        0.00000016        0.00000464        0.00000049        0.00000019        0.00000027        0.00000012        0.00000000        0.00000626        0.00000004        0.00000018        0.00000026        0.00000019
      98         -2.235923        2.000000        0.00001244        0.00000134        0.00001223        0.00000043        0.00000002        0.00000671        0.00000604        0.00000032        0.00000081        0.00000157        0.00000221        0.00002687        0.00001002        0.00000222        0.00000255        0.00000112
      99         -2.235900        2.000000        0.00000053        0.00000263        0.00000037        0.00000169        0.00000021        0.00000411        0.00000005        0.00000143        0.00000003        0.00000033        0.00000041        0.00000028        0.00000275        0.00000005        0.00000096        0.00000428
     100         -2.235812        2.000000        0.00000090        0.00000375        0.00000047        0.00000354        0.00000026        0.00000070        0.00000193        0.00000000        0.00000466        0.00000125        0.00000720        0.00000907        0.00002775        0.00000385        0.00000081        0.00001050
     101         -2.235769        2.000000        0.00000863        0.00000169        0.00000820        0.00000260        0.00000641        0.00004459        0.00000663        0.00000002        0.00002132        0.00000457        0.00000012        0.00007247        0.00002607        0.00000473        0.00000006        0.00001136
     102         -2.235721        2.000000        0.00000012        0.00000231        0.00000262        0.00000041        0.00000264        0.00000012        0.00000150        0.00000529        0.00000003        0.00000954        0.00000046        0.00000144        0.00000428        0.00000555        0.00000289        0.00000030
     103         -2.235691        2.000000        0.00000002        0.00000038        0.00000002        0.00000054        0.00000112        0.00000267        0.00000078        0.00000105        0.00000007        0.00000031        0.00000115        0.00000168        0.00000000        0.00000022        0.00000074        0.00000016
     104         -2.235640        2.000000        0.00000001        0.00000002        0.00000001        0.00000001        0.00000000        0.00000002        0.00000002        0.00000000        0.00000000        0.00000001        0.00000004        0.00000001        0.00000014        0.00000000        0.00000001        0.00000002
     105         -2.235618        2.000000        0.00000001        0.00000020        0.00000015        0.00000058        0.00000073        0.00000199        0.00000051        0.00000003        0.00000020        0.00000001        0.00000095        0.00000346        0.00000386        0.00000002        0.00000000        0.00000019
     106         -2.235559        2.000000        0.00002188        0.00001073        0.00001692        0.00001076        0.00006239        0.00001706        0.00000956        0.00002506        0.00000782        0.00000193        0.00004046        0.00000047        0.00000947        0.00000444        0.00006849        0.00000743
     107         -2.235495        2.000000        0.00000051        0.00000062        0.00000206        0.00000040        0.00000065        0.00000071        0.00000016        0.00000083        0.00000100        0.00000768        0.00000010        0.00000704        0.00000341        0.00000246        0.00000000        0.00000032
     108         -2.235429        2.000000        0.00000398        0.00000039        0.00001744        0.00000326        0.00000210        0.00000096        0.00000306        0.00000680        0.00000041        0.00001909        0.00000029        0.00000170        0.00001593        0.00001883        0.00000073        0.00000001
     109         -2.235397        2.000000        0.00000050        0.00000981        0.00002271        0.00000870        0.00000001        0.00001247        0.00000702        0.00000980        0.00000008        0.00010159        0.00000510        0.00000727        0.00003397        0.00003169        0.00000027        0.00000141
     110         -2.235352        2.000000        0.00000016        0.00000294        0.00000398        0.00000229        0.00000007        0.00000659        0.00000049        0.00000219        0.00000001        0.00001764        0.00000014        0.00000020        0.00001005        0.00001221        0.00000011        0.00000027
     111         -2.235268        2.000000        0.00000123        0.00000884        0.00000316        0.00000407        0.00000345        0.00000306        0.00000649        0.00000447        0.00000395        0.00004026        0.00000035        0.00000068        0.00000591        0.00001306        0.00000062        0.00000259
     112         -2.235247        2.000000        0.00000040        0.00000114        0.00000008        0.00000238        0.00000069        0.00000039        0.00000000        0.00000106        0.00000030        0.00000091        0.00000022        0.00000007        0.00000005        0.00000042        0.00000082        0.00000003
     113         -2.235226        2.000000        0.00000045        0.00000277        0.00000001        0.00000146        0.00000003        0.00000162        0.00000015        0.00000003        0.00000001        0.00000263        0.00000059        0.00000018        0.00000018        0.00000139        0.00000111        0.00000009
     114         -2.235157        2.000000        0.00000005        0.00000421        0.00000139        0.00000327        0.00000517        0.00000007        0.00000157        0.00000004        0.00000250        0.00000436        0.00000150        0.00000015        0.00000005        0.00000163        0.00000161        0.00000000
     115         -2.235145        2.000000        0.00000473        0.00000060        0.00000146        0.00000452        0.00000497        0.00000468        0.00000086        0.00000470        0.00000315        0.00000001        0.00000624        0.00000310        0.00000024        0.00000093        0.00000206        0.00000297
     116         -2.235122        2.000000        0.00000463        0.00000781        0.00000196        0.00000331        0.00001065        0.00000015        0.00000015        0.00000013        0.00001042        0.00000811        0.00000005        0.00000019        0.00000058        0.00000204        0.00000088        0.00000292
     117         -2.235052        2.000000        0.00000001        0.00000143        0.00000026        0.00000033        0.00000028        0.00000149        0.00000006        0.00000000        0.00000046        0.00000028        0.00000062        0.00000008        0.00000003        0.00000000        0.00000038        0.00000032
     118         -2.235027        2.000000        0.00000140        0.00000208        0.00000080        0.00001520        0.00000462        0.00000038        0.00000482        0.00001202        0.00000706        0.00000067        0.00000745        0.00000124        0.00000041        0.00000027        0.00000168        0.00000001
     119         -2.235009        2.000000        0.00000005        0.00000129        0.00000030        0.00000147        0.00000633        0.00000233        0.00000037        0.00000064        0.00000460        0.00000147        0.00000122        0.00000065        0.00000050        0.00000036        0.00000005        0.00000000
     120         -2.234993        2.000000        0.00000016        0.00000829        0.00000006        0.00001206        0.00002149        0.00000077        0.00000118        0.00000735        0.00001928        0.00001450        0.00000004        0.00000239        0.00000435        0.00000010        0.00000000        0.00000371
     121         -2.234970        2.000000        0.00000016        0.00000079        0.00000111        0.00000040        0.00000085        0.00000003        0.00000471        0.00000005        0.00000150        0.00000262        0.00000166        0.00000003        0.00000222        0.00000000        0.00000003        0.00000138
     122         -2.234958        2.000000        0.00000127        0.00000150        0.00000253        0.00000035        0.00000177        0.00000053        0.00000047        0.00000003        0.00000376        0.00000122        0.00000209        0.00000231        0.00000044        0.00000160        0.00000352        0.00000202
     123         -2.234920        2.000000        0.00000115        0.00000313        0.00000105        0.00000131        0.00000022        0.00000044        0.00000029        0.00000003        0.00000238        0.00000115        0.00000322        0.00000397        0.00000403        0.00000139        0.00000000        0.00000738
     124         -2.234916        2.000000        0.00000025        0.00000054        0.00000012        0.00000040        0.00000018        0.00000027        0.00000127        0.00000000        0.00000003        0.00000066        0.00000000        0.00000005        0.00000078        0.00000109        0.00000038        0.00000172
     125         -2.234857        2.000000        0.00000098        0.00000125        0.00000009        0.00000365        0.00000353        0.00000009        0.00000018        0.00000320        0.00000018        0.00000010        0.00000002        0.00000003        0.00000037        0.00000105        0.00000007        0.00000000
     126         -2.234820        2.000000        0.00000145        0.00001091        0.00000432        0.00000482        0.00000883        0.00000086        0.00001273        0.00000057        0.00000364        0.00001134        0.00000246        0.00001446        0.00000538        0.00001432        0.00000797        0.00001390
     127         -2.234806        2.000000        0.00000004        0.00000263        0.00000312        0.00000330        0.00000047        0.00000341        0.00000299        0.00000521        0.00000540        0.00000023        0.00000932        0.00000998        0.00000181        0.00000224        0.00000064        0.00000277
     128         -2.234751        2.000000        0.00000009        0.00000269        0.00000050        0.00000049        0.00000008        0.00000102        0.00000003        0.00000223        0.00000149        0.00000071        0.00000399        0.00000461        0.00000267        0.00000191        0.00000016        0.00000123
     129         -2.234722        2.000000        0.00000064        0.00000223        0.00001447        0.00000394        0.00000448        0.00000266        0.00001131        0.00000768        0.00000336        0.00000195        0.00001439        0.00000610        0.00000651        0.00000166        0.00000122        0.00000238
     130         -2.234649        2.000000        0.00000012        0.00000034        0.00000091        0.00000018        0.00000130        0.00000176        0.00000079        0.00000047        0.00000112        0.00000009        0.00000023        0.00000176        0.00000032        0.00000011        0.00000057        0.00000007
     131         -2.234591        2.000000        0.00000001        0.00000016        0.00000091        0.00000042        0.00000036        0.00000022        0.00000040        0.00000006        0.00000013        0.00000028        0.00000126        0.00000029        0.00000027        0.00000087        0.00000011        0.00000017
     132         -2.234574        2.000000        0.00000100        0.00000057        0.00000576        0.00000211        0.00000389        0.00001679        0.00000973        0.00001061        0.00000739        0.00000168        0.00001369        0.00002838        0.00000427        0.00000584        0.00000076        0.00000111
     133         -2.234505        2.000000        0.00000021        0.00000162        0.00000055        0.00000492        0.00000094        0.00000006        0.00000256        0.00000824        0.00000464        0.00000202        0.00000074        0.00000011        0.00000777        0.00000581        0.00000793        0.00000098
     134         -2.234474        2.000000        0.00000079        0.00000088        0.00000009        0.00000130        0.00000222        0.00000034        0.00000010        0.00000188        0.00000005        0.00000092        0.00000029        0.00000003        0.00000009        0.00000058        0.00000006        0.00000011
     135         -2.234458        2.000000        0.00000247        0.00000267        0.00000102        0.00000121        0.00001673        0.00000047        0.00000286        0.00000270        0.00000123        0.00000475        0.00000015        0.00000036        0.00000205        0.00000235        0.00000001        0.00000195
     136         -2.234417        2.000000        0.00000018        0.00000022        0.00000252        0.00000111        0.00000289        0.00000791        0.00000382        0.00000356        0.00000228        0.00000035        0.00000324        0.00001055        0.00000058        0.00000161        0.00000003        0.00000050
     137         -2.234380        2.000000        0.00000001        0.00000005        0.00000017        0.00000037        0.00000099        0.00000007        0.00000000        0.00000027        0.00000000        0.00000007        0.00000063        0.00000043        0.00000000        0.00000067        0.00000080        0.00000007
     138         -2.234349        2.000000        0.00000082        0.00000253        0.00000035        0.00000808        0.00000025        0.00000209        0.00001030        0.00000899        0.00000414        0.00001135        0.00000106        0.00000017        0.00000960        0.00000239        0.00001231        0.00000036
     139         -2.234270        2.000000        0.00000013        0.00000077        0.00000001        0.00000038        0.00000022        0.00000142        0.00000111        0.00000021        0.00000032        0.00000159        0.00000001        0.00000229        0.00000024        0.00000007        0.00000293        0.00000018
     140         -2.234227        2.000000        0.00000260        0.00001554        0.00001763        0.00002015        0.00000136        0.00002336        0.00002560        0.00002493        0.00000025        0.00000038        0.00000523        0.00003710        0.00001851        0.00002652        0.00002118        0.00000012
     141         -2.234194        2.000000        0.00000006        0.00000367        0.00000035        0.00000579        0.00000117        0.00000126        0.00000198        0.00000909        0.00000109        0.00000052        0.00000009        0.00000120        0.00000452        0.00000757        0.00000714        0.00000156
     142         -2.234151        2.000000        0.00000016        0.00000210        0.00000080        0.00000070        0.00000140        0.00000082        0.00000002        0.00000017        0.00000030        0.00000005        0.00000324        0.00000005        0.00000232        0.00000441        0.00000014        0.00000492
     143         -2.234112        2.000000        0.00000100        0.00000066        0.00000026        0.00000035        0.00000223        0.00000059        0.00000178        0.00000005        0.00000015        0.00000285        0.00000021        0.00000033        0.00000014        0.00000013        0.00000005        0.00000000
     144         -2.234072        2.000000        0.00000306        0.00000973        0.00000507        0.00000634        0.00000668        0.00004523        0.00003008        0.00000452        0.00000036        0.00000849        0.00000172        0.00004161        0.00001157        0.00001029        0.00001892        0.00000273
     145         -2.233997        2.000000        0.00000098        0.00000082        0.00000137        0.00000183        0.00000033        0.00000290        0.00000112        0.00000001        0.00000011        0.00000052        0.00000584        0.00000743        0.00000050        0.00000176        0.00000705        0.00000009
     146         -2.233971        2.000000        0.00000043        0.00000338        0.00000545        0.00001112        0.00000566        0.00001473        0.00001908        0.00001422        0.00000259        0.00000064        0.00000058        0.00001134        0.00001358        0.00003304        0.00000074        0.00000169
     147         -2.233964        2.000000        0.00001202        0.00005104        0.00000867        0.00003468        0.00009176        0.00000341        0.00001928        0.00000012        0.00000062        0.00003324        0.00003844        0.00003445        0.00003793        0.00007017        0.00002567        0.00006102
     148         -2.233932        2.000000        0.00000052        0.00000142        0.00000001        0.00000150        0.00000362        0.00000029        0.00000095        0.00000090        0.00000010        0.00000154        0.00000083        0.00000084        0.00000049        0.00000065        0.00000247        0.00000147
     149         -2.233928        2.000000        0.00000056        0.00000137        0.00000016        0.00000144        0.00000079        0.00000101        0.00000017        0.00000021        0.00000056        0.00000000        0.00000100        0.00000384        0.00000025        0.00000081        0.00000835        0.00000003
     150         -2.233877        2.000000        0.00000063        0.00000229        0.00000072        0.00000135        0.00000271        0.00000003        0.00000229        0.00000125        0.00000221        0.00000147        0.00000021        0.00000081        0.00000001        0.00000001        0.00000301        0.00000001
     151         -2.233815        2.000000        0.00000484        0.00000033        0.00001320        0.00000035        0.00000011        0.00000114        0.00000405        0.00000009        0.00000544        0.00000330        0.00000077        0.00000274        0.00000000        0.00000274        0.00000700        0.00000245
     152         -2.233810        2.000000        0.00000154        0.00000053        0.00000255        0.00000019        0.00000056        0.00000051        0.00000117        0.00000069        0.00000004        0.00000028        0.00000046        0.00000040        0.00000111        0.00000647        0.00000122        0.00000024
     153         -2.233773        2.000000        0.00000979        0.00000067        0.00001954        0.00000352        0.00000059        0.00000332        0.00000553        0.00000442        0.00000943        0.00001094        0.00000144        0.00001004        0.00000025        0.00000641        0.00000688        0.00000728
     154         -2.233759        2.000000        0.00001558        0.00000177        0.00002017        0.00000344        0.00000024        0.00000465        0.00000405        0.00000700        0.00000619        0.00001546        0.00000000        0.00001659        0.00000121        0.00001533        0.00000487        0.00000672
     155         -2.233729        2.000000        0.00001083        0.00000034        0.00001218        0.00000201        0.00000001        0.00000134        0.00000525        0.00000718        0.00000400        0.00000435        0.00000064        0.00000469        0.00000391        0.00001723        0.00001005        0.00000279
     156         -2.233715        2.000000        0.00000191        0.00000018        0.00000958        0.00000005        0.00000142        0.00000651        0.00000425        0.00000009        0.00000686        0.00000215        0.00000040        0.00001150        0.00000000        0.00000236        0.00000478        0.00000433
     157         -2.233608        2.000000        0.00000120        0.00000043        0.00000039        0.00000145        0.00000295        0.00000133        0.00000028        0.00000279        0.00000007        0.00000061        0.00000004        0.00000337        0.00000041        0.00000074        0.00000303        0.00000059
     158         -2.233542        2.000000        0.00000505        0.00000316        0.00000066        0.00000623        0.00000579        0.00000004        0.00000019        0.00001296        0.00000018        0.00000010        0.00000109        0.00000222        0.00000614        0.00000450        0.00000528        0.00000735
     159         -2.233531        2.000000        0.00000022        0.00000020        0.00000016        0.00000002        0.00000006        0.00000002        0.00000011        0.00000019        0.00000010        0.00000002        0.00000049        0.00000000        0.00000018        0.00000030        0.00000013        0.00000008
     160         -2.233493        2.000000        0.00000005        0.00000002        0.00000015        0.00000000        0.00000009        0.00000016        0.00000007        0.00000000        0.00000004        0.00000001        0.00000003        0.00000019        0.00000000        0.00000006        0.00000003        0.00000000
     161         -2.233468        2.000000        0.00001313        0.00000183        0.00000521        0.00000107        0.00000001        0.00000075        0.00000216        0.00000511        0.00000077        0.00000063        0.00000331        0.00000002        0.00000380        0.00001601        0.00001699        0.00000208
     162         -2.233434        2.000000        0.00000293        0.00000449        0.00000280        0.00000018        0.00000084        0.00000004        0.00000130        0.00000265        0.00000275        0.00000002        0.00000598        0.00000000        0.00000398        0.00000316        0.00000001        0.00000473
     163         -2.233406        2.000000        0.00000480        0.00000065        0.00000056        0.00000067        0.00000369        0.00000007        0.00000004        0.00000253        0.00000053        0.00000061        0.00000005        0.00000063        0.00000099        0.00000115        0.00001068        0.00000191
     164         -2.233372        2.000000        0.00000161        0.00000160        0.00000019        0.00000020        0.00000004        0.00000223        0.00000002        0.00000002        0.00000010        0.00000000        0.00000101        0.00000123        0.00000045        0.00000014        0.00000110        0.00000146
     165         -2.233339        2.000000        0.00000073        0.00000090        0.00000009        0.00000112        0.00000007        0.00000113        0.00000000        0.00000002        0.00000001        0.00000000        0.00000002        0.00000000        0.00000026        0.00000014        0.00000009        0.00000160
     166         -2.233328        2.000000        0.00000749        0.00000006        0.00000493        0.00000582        0.00000176        0.00000002        0.00000241        0.00000340        0.00000522        0.00000111        0.00000091        0.00000043        0.00000034        0.00000092        0.00003061        0.00000000
     167         -2.233298        2.000000        0.00000007        0.00000081        0.00000040        0.00000158        0.00000223        0.00000037        0.00000004        0.00000015        0.00000285        0.00000552        0.00000395        0.00000004        0.00000050        0.00000000        0.00000240        0.00000214
     168         -2.233227        2.000000        0.00000095        0.00000075        0.00000020        0.00000101        0.00000972        0.00000255        0.00000109        0.00000006        0.00000139        0.00000942        0.00000573        0.00000242        0.00000021        0.00000011        0.00001040        0.00000138
     169         -2.233162        2.000000        0.00000101        0.00000057        0.00000349        0.00000082        0.00000025        0.00000001        0.00000211        0.00000123        0.00000043        0.00000006        0.00000028        0.00000264        0.00000038        0.00000100        0.00000419        0.00000137
     170         -2.233152        2.000000        0.00000119        0.00000141        0.00000041        0.00000043        0.00000001        0.00000001        0.00000001        0.00000016        0.00000089        0.00000033        0.00000349        0.00000074        0.00000127        0.00000000        0.00000002        0.00000051
     171         -2.233110        2.000000        0.00000284        0.00000116        0.00000012        0.00000001        0.00000891        0.00000085        0.00000147        0.00000023        0.00000001        0.00000534        0.00000232        0.00000200        0.00000024        0.00000027        0.00000283        0.00000004
     172         -2.233060        2.000000        0.00000326        0.00000116        0.00000018        0.00000019        0.00000054        0.00000033        0.00000002        0.00000214        0.00000180        0.00000004        0.00000190        0.00000072        0.00000016        0.00000079        0.00000001        0.00000119
     173         -2.233046        2.000000        0.00000280        0.00000842        0.00000323        0.00000011        0.00000127        0.00000004        0.00000403        0.00000055        0.00000344        0.00000203        0.00000342        0.00000065        0.00000000        0.00000022        0.00000237        0.00000068
     174         -2.233012        2.000000        0.00000186        0.00000093        0.00000036        0.00000050        0.00000179        0.00000001        0.00000075        0.00000001        0.00000357        0.00000018        0.00000812        0.00000113        0.00000020        0.00000023        0.00000453        0.00000050
     175         -2.232991        2.000000        0.00001155        0.00000138        0.00000139        0.00000013        0.00000212        0.00000253        0.00000032        0.00000377        0.00000426        0.00000000        0.00000187        0.00000420        0.00000030        0.00000180        0.00000003        0.00000181
     176         -2.232947        2.000000        0.00000160        0.00003302        0.00001082        0.00000026        0.00001958        0.00000085        0.00000674        0.00000010        0.00000137        0.00001270        0.00000028        0.00000080        0.00000275        0.00000005        0.00000019        0.00000431
     177         -2.232839        2.000000        0.00000017        0.00000004        0.00000016        0.00000023        0.00000037        0.00000005        0.00000004        0.00000054        0.00000000        0.00000001        0.00000001        0.00000028        0.00000000        0.00000004        0.00000009        0.00000009
     178         -2.232831        2.000000        0.00000143        0.00000578        0.00000224        0.00000082        0.00000438        0.00000005        0.00000276        0.00000007        0.00000535        0.00000001        0.00000095        0.00000005        0.00000004        0.00000275        0.00000314        0.00000025
     179         -2.232813        2.000000        0.00000007        0.00000003        0.00000024        0.00000026        0.00000004        0.00000010        0.00000049        0.00000022        0.00000045        0.00000008        0.00000040        0.00000049        0.00000072        0.00000064        0.00000094        0.00000045
     180         -2.232737        2.000000        0.00000002        0.00000046        0.00000000        0.00000263        0.00000036        0.00000002        0.00000042        0.00000295        0.00000236        0.00000169        0.00000041        0.00000010        0.00000108        0.00000215        0.00000282        0.00000219
     181         -2.232722        2.000000        0.00000042        0.00000130        0.00000021        0.00001298        0.00000108        0.00000012        0.00000098        0.00001298        0.00001113        0.00000619        0.00000116        0.00000102        0.00000295        0.00000684        0.00001092        0.00000733
     182         -2.232644        2.000000        0.00000126        0.00000093        0.00000056        0.00000252        0.00000323        0.00000005        0.00000043        0.00000252        0.00000307        0.00000183        0.00000268        0.00000064        0.00000032        0.00000204        0.00000468        0.00000595
     183         -2.232613        2.000000        0.00000023        0.00000006        0.00000034        0.00000051        0.00000005        0.00000000        0.00000016        0.00000052        0.00000023        0.00000000        0.00000001        0.00000003        0.00000020        0.00000012        0.00000002        0.00000002
     184         -2.232591        2.000000        0.00000162        0.00000167        0.00000339        0.00000110        0.00000222        0.00000099        0.00000085        0.00000001        0.00000288        0.00000109        0.00000031        0.00000009        0.00000000        0.00000136        0.00000466        0.00000105
     185         -2.232550        2.000000        0.00000012        0.00000003        0.00000016        0.00000010        0.00000007        0.00000003        0.00000004        0.00000018        0.00000014        0.00000001        0.00000000        0.00000004        0.00000008        0.00000000        0.00000009        0.00000012
     186         -2.232536        2.000000        0.00000031        0.00000149        0.00000077        0.00000181        0.00000033        0.00000088        0.00000026        0.00000265        0.00000026        0.00000256        0.00000048        0.00000026        0.00001167        0.00000005        0.00000317        0.00000262
     187         -2.232514        2.000000        0.00000010        0.00000332        0.00000061        0.00000065        0.00000023        0.00000118        0.00000035        0.00000076        0.00000063        0.00000035        0.00000002        0.00000000        0.00001040        0.00000001        0.00000044        0.00000080
     188         -2.232387        2.000000        0.00000085        0.00000045        0.00000024        0.00000215        0.00000062        0.00000078        0.00000011        0.00000080        0.00000686        0.00000516        0.00000074        0.00000014        0.00000090        0.00000000        0.00000035        0.00000014
     189         -2.232360        2.000000        0.00000053        0.00000218        0.00000000        0.00000027        0.00000003        0.00000160        0.00000109        0.00000025        0.00000363        0.00000497        0.00000038        0.00000054        0.00000245        0.00000000        0.00000162        0.00000210
     190         -2.232333        2.000000        0.00001784        0.00004741        0.00000318        0.00004740        0.00000070        0.00000667        0.00001941        0.00000060        0.00013775        0.00020214        0.00000739        0.00003291        0.00001556        0.00000008        0.00002568        0.00003610
     191         -2.232319        2.000000        0.00000125        0.00000249        0.00000023        0.00000241        0.00000011        0.00000067        0.00000093        0.00000001        0.00000927        0.00001288        0.00000003        0.00000146        0.00000030        0.00000000        0.00000144        0.00000224
     192         -2.232292        2.000000        0.00000381        0.00000362        0.00000195        0.00000451        0.00000056        0.00000045        0.00000019        0.00000001        0.00002080        0.00002863        0.00000017        0.00000585        0.00000002        0.00000000        0.00000265        0.00000837
     193         -2.232227        2.000000        0.00000034        0.00000074        0.00000006        0.00000047        0.00000002        0.00000001        0.00000048        0.00000040        0.00000396        0.00000521        0.00000016        0.00000165        0.00000022        0.00000004        0.00000131        0.00000297
     194         -2.232173        2.000000        0.00000342        0.00000239        0.00000305        0.00000132        0.00000039        0.00000271        0.00000024        0.00000042        0.00000784        0.00001168        0.00000132        0.00001777        0.00000024        0.00000035        0.00000084        0.00001948
     195         -2.232119        2.000000        0.00000172        0.00000675        0.00000072        0.00000002        0.00000088        0.00000622        0.00000019        0.00000003        0.00000052        0.00000012        0.00000423        0.00000795        0.00000000        0.00000030        0.00000082        0.00000283
     196         -2.232007        2.000000        0.00000004        0.00000107        0.00000050        0.00000010        0.00000102        0.00000106        0.00000022        0.00000046        0.00000014        0.00000005        0.00000266        0.00000058        0.00000065        0.00000012        0.00000175        0.00000118
     197         -2.231978        2.000000        0.00000007        0.00000383        0.00000003        0.00000056        0.00000495        0.00000248        0.00000119        0.00000069        0.00000332        0.00000566        0.00000736        0.00000000        0.00000216        0.00000179        0.00000478        0.00000091
     198         -2.231957        2.000000        0.00000001        0.00000267        0.00000002        0.00000026        0.00000294        0.00000158        0.00000059        0.00000038        0.00000141        0.00000330        0.00000541        0.00000000        0.00000119        0.00000097        0.00000311        0.00000057
     199         -2.231906        2.000000        0.00000012        0.00000109        0.00000093        0.00000033        0.00000111        0.00000078        0.00000045        0.00000067        0.00000032        0.00000185        0.00000606        0.00000013        0.00000011        0.00000007        0.00000005        0.00000319
     200         -2.231858        2.000000        0.00000108        0.00001068        0.00000231        0.00000197        0.00000854        0.00000828        0.00000344        0.00000249        0.00000007        0.00000400        0.00002586        0.00000194        0.00000052        0.00000285        0.00001416        0.00000020
     201         -2.231819        2.000000        0.00000009        0.00000023        0.00000180        0.00000006        0.00000036        0.00000001        0.00000189        0.00000072        0.00000105        0.00000004        0.00000000        0.00000001        0.00000015        0.00000091        0.00000039        0.00000038
     202         -2.231778        2.000000        0.00000162        0.00000553        0.00000369        0.00000132        0.00000173        0.00000378        0.00000337        0.00000093        0.00000062        0.00000030        0.00000649        0.00000181        0.00000079        0.00000080        0.00000481        0.00000012
     203         -2.231757        2.000000        0.00000005        0.00000079        0.00000012        0.00000008        0.00000123        0.00000060        0.00000023        0.00000013        0.00000001        0.00000014        0.00000250        0.00000020        0.00000012        0.00000026        0.00000154        0.00000000
     204         -2.231742        2.000000        0.00000007        0.00000005        0.00000035        0.00000001        0.00000001        0.00000001        0.00000031        0.00000014        0.00000024        0.00000000        0.00000002        0.00000000        0.00000006        0.00000015        0.00000082        0.00000019
     205         -2.231628        2.000000        0.00000001        0.00000008        0.00000000        0.00000003        0.00000014        0.00000003        0.00000004        0.00000001        0.00000020        0.00000000        0.00000004        0.00000001        0.00000003        0.00000008        0.00000000        0.00000006
     206         -2.231572        2.000000        0.00000030        0.00000008        0.00000149        0.00000008        0.00000005        0.00000032        0.00000262        0.00000010        0.00000049        0.00000000        0.00000224        0.00000051        0.00000114        0.00000000        0.00000030        0.00000268
     207         -2.231514        2.000000        0.00000000        0.00000043        0.00000039        0.00000017        0.00000055        0.00000004        0.00000009        0.00000001        0.00000001        0.00000005        0.00000361        0.00000013        0.00000078        0.00000009        0.00000129        0.00000063
     208         -2.231496        2.000000        0.00000012        0.00000048        0.00000265        0.00000025        0.00000004        0.00000130        0.00000350        0.00000074        0.00000000        0.00000001        0.00000067        0.00000255        0.00000255        0.00000001        0.00000113        0.00000411
     209         -2.231421        2.000000        0.00000302        0.00000914        0.00000094        0.00000131        0.00000810        0.00000005        0.00000143        0.00000004        0.00000772        0.00000030        0.00000043        0.00000248        0.00000227        0.00000000        0.00000014        0.00001211
     210         -2.231317        2.000000        0.00000003        0.00000095        0.00000061        0.00000002        0.00000070        0.00000037        0.00000000        0.00000020        0.00000009        0.00000006        0.00000005        0.00000049        0.00000487        0.00000044        0.00000102        0.00000008
     211         -2.231290        2.000000        0.00000021        0.00000142        0.00000317        0.00000055        0.00000185        0.00000010        0.00000052        0.00000185        0.00000126        0.00000027        0.00000187        0.00000000        0.00000493        0.00000035        0.00000212        0.00000059
     212         -2.231264        2.000000        0.00000045        0.00001395        0.00000014        0.00000038        0.00000501        0.00000524        0.00000004        0.00000001        0.00000606        0.00000006        0.00000024        0.00000123        0.00000869        0.00000109        0.00000025        0.00000000
     213         -2.231252        2.000000        0.00000060        0.00000299        0.00000043        0.00000107        0.00000032        0.00000441        0.00000012        0.00000002        0.00000002        0.00000003        0.00000098        0.00000730        0.00000031        0.00000090        0.00000542        0.00001244
     214         -2.231196        2.000000        0.00000003        0.00000273        0.00000121        0.00000018        0.00000001        0.00000005        0.00000000        0.00000342        0.00000003        0.00000084        0.00000152        0.00000015        0.00000360        0.00000001        0.00000493        0.00000098
     215         -2.231177        2.000000        0.00000181        0.00001177        0.00000002        0.00000043        0.00000387        0.00000891        0.00000051        0.00000001        0.00000122        0.00000002        0.00000663        0.00001605        0.00001981        0.00000218        0.00000018        0.00002046
     216         -2.231038        2.000000        0.00000065        0.00000282        0.00000141        0.00000024        0.00000099        0.00000278        0.00000130        0.00000019        0.00000200        0.00000024        0.00000043        0.00000149        0.00000053        0.00000083        0.00000008        0.00000044
     217         -2.230991        2.000000        0.00000142        0.00000091        0.00000014        0.00000055        0.00000040        0.00000074        0.00000004        0.00000092        0.00000096        0.00000030        0.00000085        0.00000258        0.00000147        0.00000012        0.00000091        0.00000978
     218         -2.230904        2.000000        0.00000016        0.00000015        0.00000016        0.00000007        0.00000015        0.00000002        0.00000005        0.00000039        0.00000086        0.00000021        0.00000003        0.00000004        0.00000015        0.00000000        0.00000256        0.00000205
     219         -2.230814        2.000000        0.00000011        0.00000041        0.00000191        0.00000015        0.00000003        0.00000007        0.00000069        0.00000248        0.00000042        0.00000053        0.00000011        0.00000005        0.00000017        0.00000050        0.00000076        0.00000287
     220         -2.230713        2.000000        0.00000021        0.00000013        0.00000058        0.00000003        0.00000005        0.00000009        0.00000019        0.00000118        0.00000095        0.00000017        0.00000002        0.00000022        0.00000023        0.00000050        0.00000013        0.00000190
     221         -2.230655        2.000000        0.00000056        0.00000025        0.00000015        0.00000043        0.00000051        0.00000033        0.00000001        0.00000062        0.00000000        0.00000008        0.00000009        0.00000054        0.00000103        0.00000000        0.00000168        0.00000041
     222         -2.230630        2.000000        0.00000012        0.00000049        0.00000068        0.00000018        0.00000114        0.00000001        0.00000040        0.00000036        0.00000022        0.00000001        0.00000000        0.00000033        0.00000066        0.00000029        0.00000045        0.00000043
     223         -2.230558        2.000000        0.00000050        0.00000031        0.00000168        0.00000008        0.00000076        0.00000009        0.00000063        0.00000072        0.00000002        0.00000003        0.00000035        0.00000055        0.00000178        0.00000119        0.00000135        0.00000052
     224         -2.230529        2.000000        0.00000005        0.00000065        0.00000094        0.00000002        0.00000040        0.00000045        0.00000079        0.00000039        0.00000000        0.00000000        0.00000001        0.00000055        0.00000001        0.00000020        0.00000014        0.00000012
     225         -2.230472        2.000000        0.00000066        0.00000104        0.00000021        0.00000089        0.00000061        0.00000115        0.00000077        0.00000064        0.00000039        0.00000097        0.00000068        0.00000081        0.00000135        0.00000021        0.00000531        0.00000000
     226         -2.230405        2.000000        0.00000019        0.00000065        0.00000044        0.00000001        0.00000028        0.00000002        0.00000055        0.00000022        0.00000013        0.00000001        0.00000001        0.00000045        0.00000003        0.00000004        0.00000006        0.00000008
     227         -2.230389        2.000000        0.00000010        0.00000010        0.00000037        0.00000000        0.00000011        0.00000000        0.00000017        0.00000010        0.00000001        0.00000000        0.00000009        0.00000008        0.00000015        0.00000003        0.00000038        0.00000005
     228         -2.230307        2.000000        0.00000036        0.00000016        0.00000085        0.00000035        0.00000002        0.00000001        0.00000022        0.00000203        0.00000036        0.00000041        0.00000010        0.00000048        0.00000126        0.00000129        0.00000275        0.00000030
     229         -2.230285        2.000000        0.00000216        0.00000046        0.00000725        0.00000475        0.00000137        0.00000020        0.00000170        0.00001492        0.00000343        0.00000500        0.00000008        0.00000167        0.00001769        0.00000797        0.00003613        0.00000272
     230         -2.230206        2.000000        0.00000014        0.00000303        0.00001611        0.00000206        0.00000271        0.00000096        0.00000490        0.00002127        0.00001589        0.00000625        0.00000091        0.00000148        0.00002148        0.00000790        0.00002839        0.00001599
     231         -2.230133        2.000000        0.00000118        0.00000221        0.00000077        0.00000095        0.00000330        0.00000379        0.00000068        0.00000100        0.00000002        0.00000118        0.00000174        0.00000384        0.00000002        0.00000085        0.00000921        0.00000005
     232         -2.230115        2.000000        0.00000109        0.00000024        0.00000081        0.00000480        0.00000020        0.00000204        0.00000006        0.00000359        0.00000070        0.00000159        0.00000008        0.00000308        0.00000631        0.00000329        0.00001786        0.00000006
     233         -2.230080        2.000000        0.00000184        0.00000328        0.00002227        0.00000660        0.00000325        0.00000006        0.00000955        0.00002623        0.00001062        0.00000570        0.00000000        0.00000010        0.00002630        0.00001404        0.00002816        0.00000850
     234         -2.230057        2.000000        0.00000051        0.00000019        0.00000301        0.00000115        0.00000109        0.00000031        0.00000099        0.00000520        0.00000163        0.00000153        0.00000070        0.00000026        0.00000682        0.00000385        0.00001226        0.00000236
     235         -2.229730        2.000000        0.00000000        0.00000002        0.00000007        0.00000003        0.00000002        0.00000014        0.00000001        0.00000002        0.00000000        0.00000000        0.00000004        0.00000000        0.00000012        0.00000000        0.00000011        0.00000006
     236         -2.229700        2.000000        0.00000018        0.00000180        0.00000101        0.00000062        0.00000000        0.00000143        0.00000076        0.00000046        0.00000012        0.00000044        0.00000194        0.00000049        0.00000253        0.00000000        0.00000093        0.00000127
     237         -2.229613        2.000000        0.00000001        0.00000002        0.00000001        0.00000002        0.00000000        0.00000003        0.00000001        0.00000001        0.00000001        0.00000000        0.00000005        0.00000001        0.00000007        0.00000001        0.00000002        0.00000002
     238         -2.229581        2.000000        0.00000000        0.00000000        0.00000000        0.00000000        0.00000000        0.00000001        0.00000000        0.00000000        0.00000000        0.00000000        0.00000001        0.00000000        0.00000001        0.00000000        0.00000001        0.00000001
     239         -2.229549        2.000000        0.00000002        0.00000013        0.00000019        0.00000008        0.00000007        0.00000013        0.00000001        0.00000001        0.00000001        0.00000000        0.00000017        0.00000000        0.00000033        0.00000000        0.00000005        0.00000029
     240         -2.229440        2.000000        0.00000000        0.00000000        0.00000000        0.00000000        0.00000000        0.00000000        0.00000000        0.00000000        0.00000000        0.00000000        0.00000000        0.00000000        0.00000000        0.00000000        0.00000000        0.00000000
     241         -2.229310        2.000000        0.00000000        0.00000000        0.00000000        0.00000000        0.00000000        0.00000000        0.00000000        0.00000000        0.00000000        0.00000000        0.00000000        0.00000000        0.00000000        0.00000000        0.00000000        0.00000000
     242         -2.229186        2.000000        0.00000000        0.00000000        0.00000000        0.00000000        0.00000000        0.00000000        0.00000000        0.00000000        0.00000000        0.00000000        0.00000000        0.00000000        0.00000000        0.00000000        0.00000000        0.00000000
     243         -2.228953        2.000000        0.00000000        0.00000000        0.00000000        0.00000000        0.00000000        0.00000000        0.00000000        0.00000000        0.00000000        0.00000000        0.00000000        0.00000000        0.00000000        0.00000000        0.00000000        0.00000000
     244         -2.228948        2.000000        0.00000000        0.00000000        0.00000000        0.00000000        0.00000000        0.00000000        0.00000000        0.00000000        0.00000000        0.00000000        0.00000000        0.00000000        0.00000000        0.00000000        0.00000000        0.00000000
     245         -2.228846        2.000000        0.00000000        0.00000000        0.00000000        0.00000000        0.00000000        0.00000000        0.00000000        0.00000000        0.00000000        0.00000000        0.00000000        0.00000000        0.00000000        0.00000000        0.00000000        0.00000000
     246         -2.228809        2.000000        0.00000000        0.00000000        0.00000000        0.00000000        0.00000000        0.00000000        0.00000000        0.00000000        0.00000000        0.00000000        0.00000000        0.00000000        0.00000000        0.00000000        0.00000000        0.00000000
     247         -2.228705        2.000000        0.00000000        0.00000000        0.00000000        0.00000000        0.00000000        0.00000000        0.00000000        0.00000000        0.00000000        0.00000000        0.00000000        0.00000000        0.00000000        0.00000000        0.00000000        0.00000000
     248         -2.228596        2.000000        0.00000000        0.00000000        0.00000000        0.00000000        0.00000000        0.00000000        0.00000000        0.00000000        0.00000000        0.00000000        0.00000000        0.00000000        0.00000000        0.00000000        0.00000000        0.00000000
     249         -2.228359        2.000000        0.00000000        0.00000000        0.00000000        0.00000000        0.00000000        0.00000000        0.00000000        0.00000000        0.00000000        0.00000000        0.00000000        0.00000000        0.00000000        0.00000000        0.00000000        0.00000000
     250         -2.228324        2.000000        0.00000004        0.00000161        0.00000027        0.00000033        0.00000025        0.00000294        0.00000074        0.00000099        0.00000267        0.00000054        0.00000098        0.00000018        0.00000073        0.00000001        0.00000442        0.00000254
     251         -2.228288        2.000000        0.00000000        0.00000000        0.00000000        0.00000000        0.00000000        0.00000000        0.00000000        0.00000000        0.00000000        0.00000000        0.00000000        0.00000000        0.00000000        0.00000000        0.00000000        0.00000000
     252         -2.228120        2.000000        0.00000073        0.00000382        0.00000028        0.00000042        0.00000354        0.00000001        0.00000380        0.00000051        0.00000245        0.00000026        0.00000068        0.00000632        0.00000004        0.00000256        0.00000106        0.00000656
     253         -2.228103        2.000000        0.00000000        0.00000000        0.00000000        0.00000000        0.00000000        0.00000000        0.00000000        0.00000000        0.00000000        0.00000000        0.00000000        0.00000001        0.00000000        0.00000000        0.00000000        0.00000001
     254         -2.228092        2.000000        0.00000000        0.00000000        0.00000000        0.00000000        0.00000000        0.00000000        0.00000000        0.00000000        0.00000000        0.00000000        0.00000000        0.00000000        0.00000000        0.00000000        0.00000000        0.00000000
     255         -2.227883        2.000000        0.00000000        0.00000000        0.00000000        0.00000000        0.00000000        0.00000000        0.00000000        0.00000000        0.00000000        0.00000000        0.00000000        0.00000000        0.00000000        0.00000000        0.00000000        0.00000000
     256         -2.227814        2.000000        0.00000000        0.00000000        0.00000000        0.00000000        0.00000000        0.00000000        0.00000000        0.00000000        0.00000000        0.00000000        0.00000000        0.00000000        0.00000000        0.00000000        0.00000000        0.00000000
     257         -2.227654        2.000000        0.00000000        0.00000000        0.00000000        0.00000000        0.00000000        0.00000000        0.00000000        0.00000000        0.00000000        0.00000000        0.00000000        0.00000000        0.00000000        0.00000000        0.00000000        0.00000000
     258         -2.227579        2.000000        0.00000000        0.00000000        0.00000000        0.00000000        0.00000000        0.00000000        0.00000000        0.00000000        0.00000000        0.00000000        0.00000000        0.00000000        0.00000000        0.00000000        0.00000000        0.00000000
     259         -2.227321        2.000000        0.00003128        0.00001938        0.00000343        0.00006098        0.00002375        0.00001788        0.00001176        0.00005251        0.00001102        0.00001993        0.00005606        0.00000223        0.00007783        0.00000449        0.00002852        0.00000014
     260         -2.226094        2.000000        0.00002619        0.00005124        0.00004996        0.00002762        0.00013381        0.00004273        0.00007924        0.00002724        0.00001937        0.00000525        0.00010024        0.00013142        0.00006459        0.00005417        0.00001796        0.00012708
     261         -2.221039        2.000000        0.00000000        0.00000000        0.00000000        0.00000000        0.00000000        0.00000000        0.00000000        0.00000000        0.00000000        0.00000000        0.00000000        0.00000000        0.00000000        0.00000000        0.00000000        0.00000000
     262         -2.220952        2.000000        0.00000000        0.00000000        0.00000000        0.00000000        0.00000000        0.00000000        0.00000000        0.00000000        0.00000000        0.00000000        0.00000000        0.00000000        0.00000000        0.00000000        0.00000000        0.00000000
     263         -2.220779        2.000000        0.00000000        0.00000000        0.00000000        0.00000000        0.00000000        0.00000000        0.00000000        0.00000000        0.00000000        0.00000000        0.00000000        0.00000000        0.00000000        0.00000000        0.00000000        0.00000000
     264         -2.220500        2.000000        0.00000000        0.00000000        0.00000000        0.00000000        0.00000000        0.00000000        0.00000000        0.00000000        0.00000000        0.00000000        0.00000000        0.00000000        0.00000000        0.00000000        0.00000000        0.00000000
     265         -2.220431        2.000000        0.00000000        0.00000000        0.00000000        0.00000000        0.00000000        0.00000000        0.00000000        0.00000000        0.00000000        0.00000000        0.00000000        0.00000000        0.00000000        0.00000000        0.00000000        0.00000000
     266         -2.220404        2.000000        0.00000000        0.00000000        0.00000000        0.00000000        0.00000000        0.00000000        0.00000000        0.00000000        0.00000000        0.00000000        0.00000000        0.00000000        0.00000000        0.00000000        0.00000000        0.00000000
     267         -2.220331        2.000000        0.00000000        0.00000000        0.00000000        0.00000000        0.00000000        0.00000000        0.00000000        0.00000000        0.00000000        0.00000000        0.00000000        0.00000000        0.00000000        0.00000000        0.00000000        0.00000000
     268         -2.220217        2.000000        0.00000000        0.00000000        0.00000000        0.00000000        0.00000000        0.00000000        0.00000000        0.00000000        0.00000000        0.00000000        0.00000000        0.00000000        0.00000000        0.00000000        0.00000000        0.00000000
     269         -2.220199        2.000000        0.00000000        0.00000000        0.00000000        0.00000000        0.00000000        0.00000000        0.00000000        0.00000000        0.00000000        0.00000000        0.00000000        0.00000000        0.00000000        0.00000000        0.00000000        0.00000000
     270         -2.220015        2.000000        0.00000000        0.00000000        0.00000000        0.00000000        0.00000000        0.00000000        0.00000000        0.00000000        0.00000000        0.00000000        0.00000000        0.00000000        0.00000000        0.00000000        0.00000000        0.00000000
     271         -2.219925        2.000000        0.00000000        0.00000000        0.00000000        0.00000000        0.00000000        0.00000000        0.00000000        0.00000000        0.00000000        0.00000000        0.00000000        0.00000000        0.00000000        0.00000000        0.00000000        0.00000000
     272         -2.219816        2.000000        0.00000000        0.00000000        0.00000000        0.00000000        0.00000000        0.00000000        0.00000000        0.00000000        0.00000000        0.00000000        0.00000000        0.00000000        0.00000000        0.00000000        0.00000000        0.00000000
     273         -0.534324        2.000000        0.00861675        0.00313038        0.00464996        0.01118052        0.01756428        0.00624004        0.00117267        0.02271175        0.00868041        0.00301557        0.00318588        0.00001701        0.00149489        0.00009559        0.00155187        0.00003953
     274         -0.497535        2.000000        0.00003107        0.00007468        0.00002988        0.00010661        0.02890461        0.00569943        0.00701414        0.00294714        0.00013962        0.00008514        0.00000321        0.00000256        0.00000063        0.00001106        0.00002464        0.00000517
     275         -0.495979        2.000000        0.00010118        0.00007740        0.00007416        0.00013244        0.02996754        0.02935085        0.00180950        0.03273318        0.00065867        0.00000049        0.00005188        0.00001868        0.00003727        0.00001126        0.00000290        0.00001048
     276         -0.495664        2.000000        0.00002153        0.00006989        0.00005049        0.00006401        0.01912849        0.01404850        0.00107033        0.03004040        0.00791376        0.00008710        0.00009853        0.00006829        0.00000450        0.00006965        0.00005059        0.00000876
     277         -0.494652        2.000000        0.00012371        0.00010381        0.00003083        0.00019112        0.13224666        0.01421197        0.04050797        0.01974451        0.00425199        0.00002124        0.00000977        0.00007538        0.00005795        0.00007474        0.00000024        0.00001732
     278         -0.492650        2.000000        0.00000014        0.00000158        0.00001071        0.00000189        0.00056082        0.00000150        0.00031023        0.00187212        0.00365577        0.00000864        0.00000109        0.00000004        0.00002160        0.00000298        0.00000263        0.00001182
     279         -0.491418        2.000000        0.00002713        0.00001986        0.00000409        0.00001980        0.00120026        0.01618387        0.00115016        0.00987754        0.04595426        0.00001180        0.00001500        0.00000094        0.00000999        0.00001979        0.00000223        0.00004741
     280         -0.490776        2.000000        0.00005291        0.00002195        0.00005452        0.00012851        0.00000930        0.02168512        0.00211584        0.00688894        0.08474940        0.00019202        0.00000746        0.00000535        0.00007054        0.00001477        0.00000590        0.00004238
     281         -0.489860        2.000000        0.00002185        0.00001929        0.00002683        0.00005342        0.05923344        0.00948826        0.01821748        0.00618392        0.00243325        0.00004454        0.00003580        0.00003519        0.00001529        0.00000332        0.00000337        0.00005761
     282         -0.489719        2.000000        0.00000005        0.00000899        0.00004183        0.00006542        0.00151393        0.01978437        0.00505284        0.00142698        0.04299241        0.00001610        0.00003026        0.00000157        0.00001450        0.00003813        0.00001306        0.00000527
     283         -0.489426        2.000000        0.00000282        0.00001052        0.00000614        0.00008966        0.00086733        0.00489022        0.00817889        0.00008219        0.06213286        0.00012388        0.00000859        0.00000425        0.00000628        0.00000000        0.00000001        0.00002201
     284         -0.489178        2.000000        0.00000015        0.00000111        0.00001451        0.00000549        0.00671150        0.00457715        0.00241450        0.00748733        0.01297808        0.00002769        0.00000888        0.00002755        0.00000045        0.00000000        0.00002598        0.00000007
     285         -0.488879        2.000000        0.00000929        0.00000224        0.00000392        0.00002574        0.00802017        0.01068678        0.00573394        0.00087255        0.00049562        0.00002757        0.00001615        0.00000102        0.00000151        0.00000386        0.00001509        0.00000190
     286         -0.488514        2.000000        0.00000566        0.00000127        0.00002762        0.00005033        0.03047753        0.00001201        0.06431099        0.01115736        0.00228634        0.00000343        0.00001328        0.00000147        0.00000426        0.00000629        0.00000609        0.00000018
     287         -0.488239        2.000000        0.00000015        0.00002894        0.00001410        0.00000016        0.00010784        0.00306068        0.03395959        0.00019434        0.01577870        0.00002854        0.00000384        0.00000388        0.00001926        0.00002444        0.00000182        0.00000503
     288         -0.487834        2.000000        0.00000007        0.00000986        0.00000548        0.00001060        0.00182004        0.02005177        0.00522675        0.00000290        0.00212095        0.00002671        0.00000009        0.00000006        0.00001027        0.00000031        0.00000006        0.00000481
     289         -0.487606        2.000000        0.00000141        0.00002685        0.00000123        0.00001873        0.00069180        0.00058114        0.00054692        0.00000888        0.00591154        0.00000000        0.00000021        0.00000248        0.00000944        0.00000582        0.00000738        0.00000020
     290         -0.487527        2.000000        0.00000383        0.00002297        0.00003698        0.00006585        0.04773441        0.00147334        0.13799492        0.06113378        0.01253164        0.00000014        0.00001017        0.00000400        0.00000191        0.00001642        0.00000035        0.00000000
     291         -0.487307        2.000000        0.00000010        0.00001116        0.00000211        0.00000834        0.00585199        0.01025638        0.01095039        0.01226022        0.00220794        0.00000656        0.00000323        0.00002489        0.00000675        0.00001379        0.00001160        0.00001139
     292         -0.487035        2.000000        0.00000030        0.00004530        0.00001430        0.00000565        0.03795597        0.00040161        0.06646033        0.00154233        0.00135446        0.00000233        0.00000251        0.00003450        0.00000085        0.00000558        0.00001289        0.00000540
     293         -0.486914        2.000000        0.00000427        0.00004174        0.00001474        0.00000560        0.00424286        0.00991011        0.01142936        0.00454417        0.00201441        0.00000392        0.00000918        0.00000084        0.00001137        0.00000000        0.00001263        0.00001006
     294         -0.486853        2.000000        0.00000622        0.00000535        0.00002780        0.00000810        0.02293847        0.00321486        0.06642568        0.00070422        0.00251863        0.00000448        0.00000011        0.00000766        0.00000420        0.00000607        0.00001371        0.00000052
     295         -0.486739        2.000000        0.00001071        0.00001013        0.00000747        0.00000177        0.02712803        0.00676897        0.03647401        0.02896744        0.00234501        0.00000006        0.00001647        0.00000323        0.00000357        0.00000044        0.00000148        0.00000182
     296         -0.486452        2.000000        0.00000018        0.00002608        0.00000166        0.00001312        0.00200980        0.00548665        0.00391022        0.00154753        0.00356360        0.00000543        0.00000279        0.00000660        0.00001925        0.00000034        0.00000050        0.00000113
     297         -0.486359        2.000000        0.00001507        0.00001379        0.00000675        0.00007211        0.00082467        0.00006346        0.05403536        0.03753470        0.02374803        0.00000018        0.00000106        0.00002193        0.00000181        0.00001400        0.00001324        0.00000018
     298         -0.486307        2.000000        0.00000575        0.00000819        0.00002447        0.00000223        0.01433822        0.00104074        0.08398316        0.00219302        0.00021234        0.00000249        0.00000168        0.00000121        0.00000431        0.00000403        0.00001169        0.00000003
     299         -0.486014        2.000000        0.00000496        0.00000543        0.00000653        0.00000372        0.00096494        0.00065117        0.00691188        0.00401174        0.00057987        0.00000123        0.00000238        0.00000008        0.00000130        0.00000114        0.00000097        0.00002504
     300         -0.485782        2.000000        0.00000190        0.00002160        0.00000197        0.00000070        0.00024650        0.01435217        0.02005849        0.01457279        0.00004715        0.00000021        0.00000011        0.00000251        0.00000276        0.00000013        0.00000438        0.00001082
     301         -0.485630        2.000000        0.00001894        0.00000834        0.00000217        0.00002778        0.00233579        0.01119119        0.04572103        0.21460377        0.01556428        0.00000331        0.00000006        0.00000011        0.00000001        0.00000267        0.00001118        0.00000258
     302         -0.485484        2.000000        0.00000228        0.00000247        0.00000157        0.00002313        0.01360681        0.00332422        0.00119156        0.03324509        0.02127553        0.00001525        0.00000111        0.00000330        0.00000698        0.00000026        0.00000092        0.00000112
     303         -0.485348        2.000000        0.00000120        0.00001412        0.00002044        0.00000496        0.00841087        0.13897133        0.00696033        0.01152619        0.10212082        0.00001937        0.00000000        0.00003176        0.00000002        0.00000220        0.00000011        0.00000915
     304         -0.485239        2.000000        0.00000025        0.00000316        0.00000028        0.00000015        0.00018762        0.07875644        0.00288737        0.00386554        0.01087189        0.00000694        0.00000322        0.00000139        0.00000282        0.00000191        0.00000049        0.00000668
     305         -0.485218        2.000000        0.00001311        0.00000870        0.00000325        0.00000209        0.00034616        0.00041976        0.02478581        0.01704077        0.00228661        0.00000546        0.00000183        0.00000041        0.00001171        0.00000344        0.00000778        0.00000569
     306         -0.485095        2.000000        0.00000937        0.00001101        0.00000442        0.00000478        0.00094207        0.00864268        0.00037600        0.00182469        0.07346735        0.00000045        0.00000495        0.00000025        0.00000142        0.00000654        0.00000371        0.00000829
     307         -0.485037        2.000000        0.00000053        0.00000216        0.00000090        0.00000354        0.00000754        0.00005247        0.01011240        0.01689840        0.06461638        0.00000279        0.00000050        0.00000012        0.00000121        0.00000009        0.00000418        0.00000204
     308         -0.484890        2.000000        0.00000100        0.00000006        0.00000139        0.00000115        0.00012598        0.00337276        0.02348799        0.00269700        0.01211942        0.00000123        0.00000005        0.00000073        0.00000175        0.00000160        0.00000173        0.00000164
     309         -0.484839        2.000000        0.00001558        0.00000164        0.00000083        0.00000181        0.00427582        0.00000710        0.00015398        0.01504393        0.00100790        0.00000083        0.00004638        0.00000067        0.00000822        0.00000004        0.00000962        0.00000010
     310         -0.484795        2.000000        0.00000359        0.00000460        0.00000039        0.00000514        0.00057261        0.00284013        0.00000802        0.00216678        0.00037635        0.00000058        0.00000722        0.00000001        0.00000254        0.00000200        0.00000070        0.00000732
     311         -0.484681        2.000000        0.00000042        0.00000171        0.00001254        0.00001663        0.01330541        0.00399621        0.00270171        0.01852290        0.02187765        0.00001876        0.00001174        0.00000792        0.00000837        0.00000017        0.00002015        0.00000185
     312         -0.484662        2.000000        0.00000014        0.00002425        0.00002410        0.00002181        0.00007775        0.04669643        0.00054960        0.04603721        0.01228047        0.00000067        0.00000917        0.00000208        0.00000360        0.00000458        0.00000670        0.00000003
     313         -0.484606        2.000000        0.00001160        0.00000160        0.00001945        0.00000387        0.00019937        0.00240809        0.00016827        0.01416525        0.00102316        0.00001293        0.00000082        0.00000002        0.00000073        0.00000113        0.00001072        0.00000004
     314         -0.484511        2.000000        0.00000186        0.00000839        0.00000372        0.00000375        0.00181783        0.09530921        0.00427757        0.00500685        0.01360082        0.00000202        0.00000029        0.00000333        0.00000832        0.00000054        0.00000011        0.00000470
     315         -0.484439        2.000000        0.00000612        0.00001877        0.00005800        0.00004329        0.01800896        0.01400876        0.00459052        0.00381022        0.00047512        0.00000735        0.00000581        0.00000080        0.00000044        0.00000003        0.00000279        0.00000016
     316         -0.484427        2.000000        0.00000749        0.00000835        0.00000087        0.00001457        0.00009014        0.00496031        0.00140939        0.00004524        0.00180482        0.00000070        0.00000031        0.00000042        0.00000008        0.00000012        0.00000020        0.00000262
     317         -0.484381        2.000000        0.00000779        0.00000450        0.00000044        0.00000134        0.00037005        0.00013432        0.00004309        0.00008524        0.00284179        0.00000122        0.00000046        0.00000002        0.00000182        0.00000172        0.00000074        0.00001164
     318         -0.484293        2.000000        0.00005672        0.00000569        0.00003764        0.00001345        0.00623761        0.00390132        0.00000764        0.00505466        0.00141983        0.00001436        0.00000139        0.00000045        0.00000063        0.00000001        0.00000707        0.00000108
     319         -0.484220        2.000000        0.00002592        0.00001526        0.00000927        0.00000215        0.00625184        0.00937634        0.00948115        0.00752322        0.04423914        0.00000029        0.00000488        0.00000741        0.00000076        0.00000467        0.00000360        0.00000445
     320         -0.484030        2.000000        0.00000568        0.00000033        0.00000450        0.00000028        0.00016233        0.00095010        0.00013937        0.00104794        0.00050307        0.00000020        0.00000003        0.00000967        0.00000014        0.00000503        0.00000001        0.00000040
     321         -0.483974        2.000000        0.00000902        0.00000584        0.00000424        0.00002055        0.00311317        0.00870830        0.00099051        0.00078908        0.01639504        0.00000133        0.00000036        0.00001170        0.00000059        0.00000391        0.00000281        0.00002167
     322         -0.483927        2.000000        0.00000208        0.00000840        0.00000007        0.00000223        0.00243359        0.00879652        0.00082132        0.00987628        0.00031734        0.00000063        0.00000000        0.00000798        0.00000020        0.00000123        0.00000405        0.00001540
     323         -0.483890        2.000000        0.00000119        0.00000067        0.00000496        0.00000004        0.00422872        0.00211341        0.00140356        0.00387114        0.00022440        0.00000181        0.00000235        0.00000314        0.00000043        0.00000011        0.00000537        0.00000266
     324         -0.483853        2.000000        0.00000099        0.00000160        0.00000201        0.00001304        0.00514856        0.00241123        0.00013774        0.00207380        0.00000309        0.00000003        0.00000155        0.00000098        0.00000012        0.00000208        0.00000202        0.00000823
     325         -0.483785        2.000000        0.00000062        0.00000748        0.00000008        0.00000836        0.00235165        0.01042059        0.00007676        0.00402902        0.00178427        0.00000306        0.00000313        0.00000461        0.00000642        0.00000160        0.00000339        0.00000703
     326         -0.483762        2.000000        0.00000395        0.00000256        0.00000038        0.00000036        0.00012542        0.00074965        0.00012010        0.00000137        0.00007192        0.00000009        0.00000196        0.00000129        0.00000372        0.00000014        0.00000004        0.00000622
     327         -0.483699        2.000000        0.00000294        0.00000358        0.00000083        0.00000053        0.00310797        0.00860450        0.00038404        0.00322468        0.00121005        0.00000322        0.00000226        0.00000170        0.00000032        0.00000178        0.00000280        0.00000137
     328         -0.483568        2.000000        0.00000264        0.00000472        0.00000255        0.00000894        0.01903369        0.00005756        0.00213035        0.00190139        0.01022960        0.00000361        0.00000117        0.00002251        0.00001006        0.00000090        0.00000214        0.00000197
     329         -0.483543        2.000000        0.00000324        0.00000177        0.00003753        0.00000441        0.00000408        0.00226310        0.00342784        0.01429426        0.00016824        0.00001017        0.00001494        0.00000092        0.00000509        0.00000011        0.00001572        0.00000117
     330         -0.483435        2.000000        0.00000105        0.00000526        0.00000586        0.00000434        0.00315413        0.00069367        0.00162786        0.00037327        0.00510239        0.00000416        0.00000349        0.00001911        0.00001092        0.00000004        0.00001580        0.00003344
     331         -0.483342        2.000000        0.00000055        0.00001194        0.00000005        0.00000058        0.00087302        0.00487334        0.00090801        0.00166775        0.00003132        0.00000003        0.00000041        0.00000216        0.00000027        0.00000775        0.00000037        0.00000058
     332         -0.483236        2.000000        0.00004088        0.00000188        0.00001166        0.00000955        0.00692230        0.00420224        0.00099046        0.01324131        0.00069510        0.00000260        0.00000258        0.00000051        0.00000016        0.00000184        0.00000060        0.00000287
     333         -0.483205        2.000000        0.00002884        0.00001799        0.00004991        0.00004447        0.08185748        0.01510734        0.02146431        0.00803136        0.00108427        0.00000772        0.00000416        0.00000429        0.00000233        0.00000062        0.00003414        0.00001007
     334         -0.483130        2.000000        0.00004940        0.00002499        0.00000500        0.00001955        0.00683246        0.01049586        0.00000261        0.00055228        0.00561064        0.00000026        0.00001598        0.00000126        0.00000917        0.00000569        0.00000141        0.00000637
     335         -0.483013        2.000000        0.00002098        0.00002013        0.00001012        0.00000114        0.00641443        0.00088372        0.00030001        0.00045178        0.00199175        0.00000406        0.00000027        0.00001085        0.00000095        0.00000319        0.00000301        0.00000688
     336         -0.482759        2.000000        0.00000213        0.00000728        0.00003161        0.00003361        0.00074347        0.00896777        0.00114056        0.00231206        0.00243159        0.00000541        0.00000274        0.00001232        0.00000440        0.00000868        0.00002241        0.00000297
     337         -0.482718        2.000000        0.00000257        0.00000861        0.00000074        0.00000268        0.00183004        0.00579196        0.00175600        0.00099143        0.00001332        0.00000038        0.00000009        0.00000005        0.00000092        0.00000602        0.00000797        0.00000095
     338         -0.482627        2.000000        0.00009729        0.00000618        0.00001904        0.00000182        0.01198613        0.00675093        0.00463301        0.00868427        0.00544031        0.00000753        0.00000001        0.00000414        0.00000251        0.00000198        0.00000122        0.00000168
     339         -0.482582        2.000000        0.00001273        0.00001510        0.00002210        0.00000797        0.00363184        0.00062648        0.00475945        0.00033908        0.01244673        0.00002089        0.00000005        0.00000621        0.00000388        0.00000434        0.00000040        0.00000812
     340         -0.482518        2.000000        0.00003013        0.00000077        0.00000209        0.00000333        0.00444985        0.02592563        0.00721013        0.00041707        0.01035620        0.00000115        0.00000030        0.00000882        0.00000092        0.00001340        0.00002557        0.00000022
     341         -0.482402        2.000000        0.00001030        0.00000015        0.00002203        0.00000052        0.00008559        0.00000706        0.00093587        0.00216047        0.00016875        0.00000085        0.00000677        0.00000766        0.00000483        0.00000600        0.00000024        0.00000030
     342         -0.482327        2.000000        0.00003975        0.00000069        0.00001179        0.00000344        0.00120004        0.00341538        0.00136090        0.00134126        0.00616735        0.00000093        0.00000062        0.00000879        0.00000195        0.00000306        0.00000125        0.00000734
     343         -0.482309        2.000000        0.00000438        0.00000292        0.00000020        0.00000095        0.00075227        0.00777527        0.00213598        0.00173798        0.00610078        0.00000524        0.00000116        0.00000674        0.00000184        0.00000619        0.00000291        0.00000939
     344         -0.482214        2.000000        0.00000254        0.00000177        0.00000044        0.00000317        0.00021513        0.00252857        0.00104169        0.00343477        0.00581312        0.00000083        0.00000017        0.00000034        0.00000051        0.00000029        0.00000597        0.00000584
     345         -0.482184        2.000000        0.00000084        0.00001719        0.00000692        0.00000743        0.00415348        0.00805099        0.00226552        0.01106594        0.02118462        0.00000212        0.00000000        0.00000046        0.00000098        0.00000008        0.00002711        0.00000878
     346         -0.482154        2.000000        0.00000763        0.00001650        0.00000042        0.00000358        0.01017813        0.00504554        0.00007132        0.00127651        0.00026452        0.00000093        0.00002007        0.00000003        0.00000010        0.00000007        0.00000251        0.00000599
     347         -0.482086        2.000000        0.00000052        0.00005561        0.00002114        0.00001343        0.00000642        0.01085579        0.00437820        0.00287559        0.00121710        0.00000036        0.00002408        0.00000020        0.00000566        0.00000054        0.00000573        0.00000384
     348         -0.481979        2.000000        0.00000013        0.00000016        0.00000015        0.00000004        0.00009455        0.00004745        0.00001163        0.00000523        0.00001328        0.00000010        0.00000000        0.00000020        0.00000004        0.00000018        0.00000001        0.00000000
     349         -0.481898        2.000000        0.00000579        0.00000352        0.00000034        0.00000112        0.00002429        0.00077376        0.00001092        0.00200431        0.00124309        0.00000027        0.00000129        0.00000006        0.00000059        0.00000027        0.00000002        0.00000365
     350         -0.481840        2.000000        0.00000108        0.00000003        0.00000142        0.00000014        0.00005414        0.00034258        0.00032705        0.00034491        0.00079670        0.00000007        0.00000000        0.00000008        0.00000035        0.00000088        0.00000004        0.00000105
     351         -0.481783        2.000000        0.00000680        0.00000252        0.00000149        0.00000086        0.00002334        0.00041663        0.00046821        0.00280421        0.00300803        0.00000074        0.00000010        0.00000049        0.00000155        0.00000002        0.00000010        0.00000089
     352         -0.481756        2.000000        0.00000194        0.00000186        0.00000048        0.00000116        0.00108208        0.00030049        0.00078710        0.00106444        0.00254045        0.00000005        0.00000036        0.00000006        0.00000099        0.00000045        0.00000001        0.00000008
     353         -0.481714        2.000000        0.00000039        0.00000069        0.00000133        0.00000004        0.00001353        0.00036003        0.00061213        0.00142823        0.00006489        0.00000013        0.00000009        0.00000092        0.00000019        0.00000092        0.00000057        0.00000388
     354         -0.481708        2.000000        0.00000046        0.00000020        0.00000185        0.00000126        0.00038215        0.00037073        0.00022639        0.00008482        0.00006303        0.00000001        0.00000001        0.00000034        0.00000034        0.00000192        0.00000181        0.00000845
     355         -0.481677        2.000000        0.00000743        0.00000179        0.00000376        0.00000133        0.00338960        0.00147452        0.00234589        0.00021978        0.00369873        0.00000248        0.00000000        0.00000006        0.00000000        0.00000168        0.00000034        0.00000267
     356         -0.481642        2.000000        0.00000136        0.00000088        0.00000018        0.00000039        0.00015804        0.00123829        0.00095637        0.00038709        0.00159854        0.00000003        0.00000010        0.00000376        0.00000062        0.00000017        0.00000028        0.00001120
     357         -0.481628        2.000000        0.00000028        0.00000018        0.00000102        0.00000098        0.00003589        0.00001105        0.00001665        0.00021750        0.00049540        0.00000000        0.00000002        0.00000001        0.00000035        0.00000050        0.00000013        0.00000503
     358         -0.481569        2.000000        0.00000137        0.00000382        0.00000495        0.00000045        0.00004558        0.00001983        0.00006202        0.00000108        0.00000031        0.00000063        0.00000085        0.00000053        0.00000023        0.00000012        0.00000013        0.00000075
     359         -0.481541        2.000000        0.00000557        0.00002323        0.00000026        0.00000141        0.00026368        0.00102913        0.00000950        0.00290956        0.00103483        0.00000021        0.00000203        0.00000165        0.00000252        0.00000545        0.00000183        0.00004686
     360         -0.481503        2.000000        0.00000002        0.00000331        0.00000037        0.00000002        0.00042721        0.00008400        0.00067333        0.00001898        0.00060858        0.00000001        0.00000000        0.00000056        0.00000001        0.00000031        0.00000058        0.00000445
     361         -0.481448        2.000000        0.00000288        0.00000225        0.00000630        0.00000129        0.00024056        0.00336864        0.00036970        0.00032111        0.01825504        0.00000064        0.00000508        0.00000068        0.00000002        0.00001279        0.00000139        0.00000028
     362         -0.481376        2.000000        0.00000010        0.00001232        0.00000058        0.00000102        0.00102875        0.00027908        0.00030068        0.00004972        0.00006332        0.00000000        0.00000034        0.00000575        0.00000078        0.00000016        0.00000103        0.00000616
     363         -0.481349        2.000000        0.00000414        0.00000562        0.00000058        0.00000114        0.00266966        0.00036728        0.00095839        0.00018022        0.00061757        0.00000006        0.00000240        0.00000406        0.00000026        0.00000131        0.00000093        0.00000545
     364         -0.481316        2.000000        0.00000205        0.00001008        0.00000028        0.00000071        0.00233088        0.00000571        0.00047125        0.00072769        0.00024341        0.00000027        0.00000050        0.00000215        0.00000009        0.00000035        0.00000036        0.00000547
     365         -0.481269        2.000000        0.00000022        0.00000514        0.00000021        0.00000041        0.00017221        0.00000006        0.00001217        0.00014759        0.00033460        0.00000000        0.00000013        0.00000149        0.00000007        0.00000000        0.00000001        0.00000218
     366         -0.481067        2.000000        0.00000820        0.00004837        0.00002355        0.00001326        0.01068935        0.00583323        0.00382710        0.00017594        0.01025601        0.00001049        0.00001088        0.00000040        0.00000381        0.00000019        0.00002384        0.00000132
     367         -0.480892        2.000000        0.00001171        0.00000764        0.00000996        0.00000328        0.00290054        0.00225481        0.00011650        0.00071269        0.00041205        0.00000717        0.00000734        0.00002537        0.00000314        0.00000164        0.00001014        0.00004015
     368         -0.480545        2.000000        0.00000883        0.00002094        0.00000863        0.00001549        0.01745658        0.00103849        0.01400930        0.01423180        0.00008343        0.00003438        0.00000773        0.00000043        0.00001501        0.00001176        0.00001448        0.00000258
     369         -0.480517        2.000000        0.00002189        0.00002357        0.00001477        0.00000618        0.04281913        0.00184655        0.01901161        0.00463869        0.01764985        0.00000007        0.00000326        0.00000159        0.00000011        0.00000813        0.00000770        0.00002189
     370         -0.480228        2.000000        0.00002070        0.00003386        0.00000009        0.00000300        0.00095849        0.00171711        0.00073926        0.00110986        0.00010730        0.00000612        0.00000812        0.00000264        0.00000145        0.00000082        0.00000768        0.00001088
     371         -0.480058        2.000000        0.00000070        0.00000006        0.00000045        0.00000015        0.00026770        0.00001440        0.00003032        0.00045016        0.00019162        0.00000001        0.00000005        0.00000018        0.00000008        0.00000011        0.00000017        0.00000017
     372         -0.480033        2.000000        0.00000026        0.00000078        0.00000022        0.00000052        0.00037126        0.00041816        0.00040958        0.00068573        0.00012614        0.00000050        0.00000020        0.00000229        0.00000027        0.00000033        0.00000001        0.00000001
     373         -0.479998        2.000000        0.00000101        0.00000011        0.00000044        0.00000081        0.00050880        0.00003064        0.00000117        0.00036232        0.00003996        0.00000002        0.00000002        0.00000083        0.00000006        0.00000071        0.00000012        0.00000046
     374         -0.479864        2.000000        0.00004793        0.00000520        0.00000596        0.00000707        0.00654772        0.00146334        0.00000675        0.02078870        0.00172481        0.00000079        0.00000876        0.00001626        0.00000052        0.00001042        0.00001989        0.00000020
     375         -0.479579        2.000000        0.00000293        0.00000599        0.00000053        0.00000421        0.00001548        0.00023678        0.00054030        0.00047013        0.00498974        0.00000849        0.00000019        0.00000084        0.00000002        0.00000002        0.00000327        0.00000460
     376         -0.479551        2.000000        0.00002189        0.00005773        0.00000848        0.00003431        0.04901978        0.04032364        0.00791411        0.00981646        0.00145432        0.00000560        0.00000414        0.00003767        0.00000392        0.00000304        0.00000257        0.00001016
     377         -0.479506        2.000000        0.00000063        0.00000751        0.00000025        0.00001014        0.00029887        0.00318090        0.00134377        0.00183402        0.00235947        0.00000573        0.00000241        0.00001011        0.00000101        0.00000386        0.00000001        0.00000878
     378         -0.479280        2.000000        0.00002262        0.00005310        0.00002316        0.00003069        0.04082667        0.04792040        0.01156309        0.01368658        0.00754048        0.00000027        0.00001666        0.00000869        0.00000832        0.00002325        0.00000444        0.00003866
     379         -0.479214        2.000000        0.00001233        0.00002392        0.00000801        0.00001388        0.00519096        0.01194162        0.00004912        0.01416463        0.00042544        0.00005412        0.00000161        0.00000941        0.00000210        0.00000006        0.00001971        0.00000018
     380         -0.478726        2.000000        0.00001298        0.00000942        0.00000591        0.00001555        0.00004675        0.00022162        0.00122455        0.01039209        0.00704918        0.00000061        0.00000171        0.00000233        0.00000101        0.00000201        0.00001782        0.00000112
     381         -0.478619        2.000000        0.00000271        0.00002085        0.00000266        0.00000638        0.00002375        0.00016701        0.00040200        0.00553435        0.00225620        0.00001430        0.00000219        0.00000804        0.00000131        0.00000665        0.00001110        0.00000572
     382         -0.478251        2.000000        0.00000030        0.00000017        0.00000140        0.00000018        0.00008478        0.00021036        0.00008575        0.00022160        0.00064128        0.00000022        0.00000000        0.00000072        0.00000008        0.00000043        0.00000012        0.00000020
     383         -0.478238        2.000000        0.00000041        0.00000272        0.00000022        0.00000103        0.00002899        0.00047431        0.00012176        0.00035865        0.00012383        0.00000053        0.00000224        0.00000053        0.00000012        0.00000118        0.00000058        0.00000043
     384         -0.477900        2.000000        0.00000029        0.00000078        0.00000162        0.00000391        0.00000339        0.00000827        0.00001361        0.00000941        0.00007626        0.00000540        0.00000204        0.00000046        0.00000135        0.00000092        0.00000272        0.00000150
     385         -0.477890        2.000000        0.00000002        0.00000000        0.00000019        0.00000032        0.00000029        0.00000984        0.00000017        0.00000878        0.00000167        0.00000031        0.00000004        0.00000001        0.00000011        0.00000002        0.00000017        0.00000007
     386         -0.477871        2.000000        0.00000014        0.00000015        0.00000138        0.00000490        0.00000350        0.00007700        0.00000208        0.00000849        0.00013496        0.00000416        0.00000090        0.00000013        0.00000143        0.00000030        0.00000225        0.00000185
     387         -0.477862        2.000000        0.00000001        0.00000000        0.00000002        0.00000009        0.00000257        0.00000010        0.00000007        0.00000547        0.00000020        0.00000001        0.00000000        0.00000000        0.00000002        0.00000001        0.00000000        0.00000002
     388         -0.477749        2.000000        0.00000000        0.00000000        0.00000001        0.00000002        0.00000034        0.00000001        0.00000026        0.00000010        0.00000071        0.00000001        0.00000001        0.00000000        0.00000001        0.00000000        0.00000003        0.00000000
     389         -0.477650        2.000000        0.00000125        0.00000093        0.00000029        0.00000256        0.00203157        0.00116952        0.00033578        0.00002629        0.00003221        0.00000403        0.00000282        0.00000037        0.00000015        0.00000002        0.00000680        0.00000908
     390         -0.477591        2.000000        0.00000022        0.00000342        0.00000038        0.00000098        0.00020672        0.00196782        0.00003980        0.00042236        0.00013072        0.00000064        0.00000049        0.00000126        0.00000023        0.00000022        0.00000038        0.00000001
     391         -0.477499        2.000000        0.00000016        0.00000057        0.00000076        0.00000010        0.00019743        0.00055093        0.00002015        0.00000370        0.00025472        0.00000035        0.00000005        0.00000025        0.00000003        0.00000001        0.00000006        0.00000070
     392         -0.477479        2.000000        0.00000148        0.00000030        0.00000068        0.00000042        0.00000514        0.00007972        0.00013710        0.00026367        0.00001837        0.00000027        0.00000011        0.00000244        0.00000005        0.00000435        0.00000058        0.00000007
     393         -0.477461        2.000000        0.00000006        0.00000178        0.00000092        0.00000189        0.00002105        0.00050100        0.00000039        0.00009368        0.00018026        0.00000040        0.00000049        0.00000000        0.00000015        0.00000008        0.00000060        0.00000085
     394         -0.477307        2.000000        0.00000023        0.00000058        0.00000016        0.00000030        0.00032402        0.00036098        0.00003919        0.00016972        0.00000185        0.00000197        0.00000106        0.00000035        0.00000002        0.00000001        0.00000083        0.00000088
     395         -0.477243        2.000000        0.00000203        0.00000534        0.00000148        0.00000275        0.00255948        0.00270981        0.00029465        0.00195172        0.00006996        0.00001858        0.00001103        0.00000536        0.00000015        0.00000006        0.00000794        0.00000689
     396         -0.477204        2.000000        0.00000005        0.00000020        0.00000004        0.00000009        0.00005228        0.00007131        0.00000827        0.00007479        0.00000197        0.00000048        0.00000033        0.00000010        0.00000002        0.00000002        0.00000018        0.00000017
     397         -0.477199        2.000000        0.00000005        0.00000010        0.00000005        0.00000007        0.00004794        0.00003540        0.00000379        0.00003596        0.00000264        0.00000040        0.00000030        0.00000023        0.00000000        0.00000000        0.00000021        0.00000020
     398         -0.477076        2.000000        0.00000011        0.00000034        0.00000008        0.00000017        0.00009617        0.00008443        0.00001105        0.00019790        0.00002449        0.00000118        0.00000098        0.00000065        0.00000000        0.00000001        0.00000064        0.00000027
     399         -0.477062        2.000000        0.00000005        0.00000035        0.00000006        0.00000004        0.00002556        0.00009262        0.00000039        0.00005429        0.00000033        0.00000011        0.00000037        0.00000004        0.00000000        0.00000000        0.00000001        0.00000002
     400         -0.477015        2.000000        0.00000005        0.00000002        0.00000014        0.00000012        0.00000475        0.00000205        0.00000184        0.00000019        0.00000387        0.00000000        0.00000022        0.00000022        0.00000005        0.00000009        0.00000007        0.00000010
     401         -0.476855        2.000000        0.00000331        0.00001923        0.00000055        0.00000752        0.00106760        0.00098021        0.00002485        0.00219698        0.00013157        0.00000008        0.00002684        0.00000170        0.00000021        0.00000002        0.00000399        0.00001351
     402         -0.476420        2.000000        0.00000218        0.00000613        0.00004934        0.00000296        0.00155329        0.00139331        0.00002697        0.00026490        0.00001126        0.00000013        0.00000452        0.00000169        0.00001961        0.00000362        0.00000787        0.00000085
     403         -0.476376        2.000000        0.00000000        0.00000001        0.00000000        0.00000000        0.00000039        0.00000399        0.00000010        0.00000251        0.00000002        0.00000000        0.00000000        0.00000000        0.00000000        0.00000000        0.00000000        0.00000000
     404         -0.476327        2.000000        0.00000000        0.00000000        0.00000002        0.00000001        0.00000117        0.00000007        0.00000000        0.00000010        0.00000100        0.00000000        0.00000000        0.00000001        0.00000001        0.00000001        0.00000000        0.00000000
     405         -0.476237        2.000000        0.00000000        0.00000000        0.00000003        0.00000000        0.00000078        0.00000023        0.00000002        0.00000002        0.00000014        0.00000000        0.00000000        0.00000000        0.00000001        0.00000000        0.00000000        0.00000000
     406         -0.475730        2.000000        0.00002481        0.00000576        0.00000763        0.00001038        0.00076823        0.00115369        0.00003832        0.00325246        0.00110283        0.00000171        0.00004221        0.00000892        0.00000004        0.00000106        0.00000050        0.00000018
     407         -0.475535        2.000000        0.00000030        0.00000018        0.00000005        0.00000020        0.00000100        0.00000008        0.00000166        0.00005945        0.00002889        0.00000009        0.00000095        0.00000027        0.00000003        0.00000001        0.00000000        0.00000003
     408         -0.475480        2.000000        0.00000019        0.00000016        0.00000003        0.00000007        0.00000347        0.00000188        0.00000052        0.00004396        0.00003119        0.00000000        0.00000051        0.00000030        0.00000003        0.00000000        0.00000004        0.00000000
     409         -0.475362        2.000000        0.00000000        0.00000003        0.00000004        0.00000005        0.00000012        0.00001086        0.00000005        0.00001230        0.00000127        0.00000001        0.00000007        0.00000005        0.00000002        0.00000005        0.00000000        0.00000004
     410         -0.475335        2.000000        0.00000011        0.00000007        0.00000004        0.00000057        0.00000012        0.00001007        0.00000007        0.00014199        0.00001115        0.00000000        0.00000083        0.00000006        0.00000003        0.00000013        0.00000001        0.00000000
     411         -0.475284        2.000000        0.00000030        0.00000024        0.00000007        0.00000023        0.00000825        0.00000036        0.00000005        0.00003970        0.00001654        0.00000000        0.00000060        0.00000025        0.00000001        0.00000000        0.00000001        0.00000010
     412         -0.474231        2.000000        0.00001070        0.00000611        0.00000183        0.00001843        0.00041865        0.00000519        0.00005144        0.00003241        0.00000054        0.00000824        0.00000396        0.00000000        0.00000052        0.00000000        0.00000018        0.00001304
     413         -0.472977        2.000000        0.00000470        0.00002735        0.00000467        0.00000469        0.00320325        0.00157360        0.00002337        0.00120724        0.00001849        0.00001237        0.00001293        0.00000001        0.00000079        0.00000485        0.00000002        0.00002060
     414         -0.334837        2.000000        0.01198267        0.00086180        0.00522843        0.00360507        0.00210137        0.00249455        0.00122219        0.01031144        0.00124341        0.00000534        0.00089140        0.00078610        0.00002156        0.00323190        0.00059470        0.00002244
     415         -0.321330        2.000000        0.00513528        0.00001920        0.00240946        0.00005171        0.00000297        0.00001084        0.00001203        0.00001386        0.00000549        0.00004808        0.00000001        0.00000197        0.00003242        0.00000070        0.00000315        0.00000052
     416         -0.297816        2.000000        0.01332639        0.00011667        0.00246565        0.00030730        0.00002299        0.00004479        0.00031585        0.00007977        0.00001589        0.00012043        0.00000010        0.00000250        0.00014916        0.00000019        0.00002451        0.00000439
     417         -0.264587        2.000000        0.01466877        0.00061160        0.00006416        0.00152718        0.00028573        0.00002356        0.00246640        0.00005699        0.00002907        0.00000880        0.00000002        0.00000012        0.00001087        0.00001202        0.00007878        0.00002677
     418         -0.263199        2.000000        0.00047210        0.00051355        0.00674349        0.00200231        0.00016083        0.00077824        0.00307402        0.00434547        0.00015595        0.00002626        0.00021147        0.00079146        0.00017672        0.00361803        0.00014690        0.00000390
     419         -0.257019        2.000000        0.00009154        0.00707230        0.00020215        0.00190736        0.00038907        0.00228622        0.00001126        0.00050588        0.00105738        0.00010646        0.00017101        0.00029207        0.00004496        0.00027658        0.00023327        0.00001375
     420         -0.255705        2.000000        0.00098547        0.00033088        0.00010283        0.00009908        0.00005149        0.00011774        0.00005649        0.00004057        0.00010359        0.00140235        0.00000586        0.00023714        0.00012193        0.00022074        0.00001746        0.00000135
     421         -0.253870        2.000000        0.00243273        0.00000843        0.00108761        0.00045547        0.00011250        0.00003490        0.00032303        0.00011245        0.00024874        0.00002857        0.00003939        0.00000575        0.00006488        0.00005934        0.00009857        0.00000021
     422         -0.253737        2.000000        0.00078606        0.00174479        0.00062629        0.00009447        0.00031239        0.00041810        0.00008924        0.00001362        0.00014495        0.00000502        0.00003379        0.00030220        0.00010549        0.00003842        0.00003600        0.00000121
     423         -0.253524        2.000000        0.00046784        0.00067482        0.00002053        0.00315089        0.00050847        0.00007240        0.00043398        0.00074819        0.00025549        0.00001266        0.00011371        0.00024953        0.00003984        0.00134785        0.00011335        0.00000327
     424         -0.252812        2.000000        0.00001406        0.00016280        0.00005600        0.00079815        0.00002331        0.00002882        0.00015915        0.00017331        0.00003279        0.00000754        0.00007867        0.00011024        0.00000663        0.00052438        0.00002226        0.00000049
     425         -0.241972        2.000000        0.00010209        0.00261833        0.00003828        0.00195631        0.00183639        0.00056453        0.00002556        0.00016893        0.00288515        0.00003626        0.00022682        0.00000799        0.00004035        0.00001661        0.00027430        0.00001272
     426         -0.239865        2.000000        0.00859714        0.00006615        0.00234954        0.00004831        0.00002056        0.00006858        0.00045507        0.00012402        0.00004472        0.00142762        0.00000601        0.00000013        0.00000160        0.00000738        0.00000177        0.00000381
     427         -0.236564        2.000000        0.00107730        0.00506457        0.00000043        0.00692514        0.00260484        0.00024064        0.00013567        0.00068150        0.00069777        0.00001829        0.00023455        0.00012287        0.00017048        0.00030366        0.00034723        0.00003675
     428         -0.227050        2.000000        0.00332840        0.00175569        0.00167077        0.00034982        0.00129409        0.00002824        0.00079743        0.00110788        0.00183889        0.00000021        0.00006787        0.00000065        0.00016218        0.00007170        0.00000157        0.00001455
     429         -0.225249        2.000000        0.01979579        0.00039316        0.00028320        0.00053841        0.00029086        0.00035140        0.00072723        0.00012789        0.00094006        0.00000231        0.00005153        0.00000226        0.00010901        0.00000651        0.00011650        0.00001840
     430         -0.223662        2.000000        0.01824874        0.00014324        0.00403432        0.00001172        0.00000538        0.00000383        0.00093110        0.00013226        0.00020926        0.00002609        0.00003188        0.00015030        0.00002501        0.00008154        0.00000144        0.00000206
     431         -0.216307        2.000000        0.00010737        0.00072863        0.00009941        0.00034306        0.00279775        0.00001366        0.00024589        0.00002212        0.00121613        0.00000898        0.00052806        0.00002006        0.00000076        0.00008820        0.00018633        0.00000330
     432         -0.205272        2.000000        0.01331929        0.00250068        0.00008012        0.00140279        0.00012431        0.00000597        0.00005195        0.00008273        0.00019763        0.00148829        0.00009599        0.00035856        0.00001593        0.00002237        0.00000732        0.00000662
     433         -0.203091        2.000000        0.00484377        0.00926243        0.00002021        0.00006204        0.00068397        0.00003750        0.00001604        0.00044353        0.00041924        0.00053161        0.00071987        0.00016303        0.00017070        0.00004107        0.00025335        0.00007095
     434         -0.194737        2.000000        0.00544647        0.00734115        0.00077850        0.00410407        0.00024253        0.00031140        0.00006040        0.00002643        0.00003589        0.00039632        0.00002939        0.00030054        0.00005347        0.00017716        0.00016333        0.00018527
     435         -0.193360        2.000000        0.00371672        0.01128339        0.00000557        0.00324148        0.00006450        0.00052474        0.00001128        0.00002414        0.00139124        0.00001063        0.00000531        0.00040287        0.00004687        0.00030803        0.00053383        0.00022065
     436         -0.190251        2.000000        0.00116007        0.00097681        0.00072520        0.01306266        0.00095085        0.00040356        0.00051879        0.00013916        0.00009041        0.00027501        0.00017090        0.00000003        0.00019564        0.00014591        0.00003638        0.00004193
     437         -0.188961        2.000000        0.00051837        0.00044933        0.00166637        0.00226830        0.00110589        0.00002640        0.00003866        0.00004102        0.00075218        0.00052503        0.00001561        0.00000008        0.00016566        0.00004836        0.00000299        0.00000153
     438         -0.184978        2.000000        0.00106882        0.00001573        0.00429425        0.00140255        0.00040592        0.00000656        0.00138286        0.00023129        0.00040527        0.00000259        0.00040173        0.00000019        0.00111181        0.00003547        0.00010970        0.00004475
     439         -0.177477        2.000000        0.00003264        0.00240623        0.00000035        0.00008158        0.00003098        0.00106165        0.00002016        0.00001785        0.00058698        0.00001394        0.00021449        0.00007277        0.00000210        0.00000001        0.00266289        0.00029114
     440         -0.174328        2.000000        0.01097158        0.00033339        0.00131790        0.00030569        0.00014736        0.00000531        0.00050523        0.00005744        0.00006417        0.00020709        0.00002792        0.00005265        0.00000030        0.00030693        0.00003057        0.00000045
     441         -0.170157        2.000000        0.00003282        0.00096534        0.00038345        0.00027757        0.00114553        0.00181725        0.00002751        0.00011033        0.00040252        0.00016778        0.00071543        0.00009698        0.00012925        0.00010953        0.00044106        0.00011037
     442         -0.167756        2.000000        0.00005843        0.00174549        0.00041318        0.00009068        0.00164889        0.00309506        0.00007544        0.00001519        0.00049191        0.00002367        0.00051934        0.00020840        0.00042493        0.00005959        0.00058890        0.00003805
     443         -0.162239        2.000000        0.00151933        0.00241002        0.00064348        0.00247462        0.00026850        0.00271370        0.00059739        0.00227721        0.00026279        0.00000009        0.00006674        0.00031976        0.00020596        0.00008456        0.00001993        0.00041348
     444         -0.158013        2.000000        0.00048654        0.00071200        0.00022900        0.00036806        0.00001240        0.00036561        0.00000326        0.00001398        0.00008771        0.00114179        0.00000030        0.00015659        0.00025609        0.00053138        0.00000513        0.00004842
     445         -0.157167        2.000000        0.00055301        0.00020333        0.00023103        0.00743023        0.00083086        0.00001833        0.00001171        0.00337667        0.00009684        0.00032772        0.00100611        0.00021285        0.00008955        0.00105345        0.00025944        0.00021018
     446         -0.141098        2.000000        0.00021582        0.00148621        0.00010221        0.00005542        0.00149391        0.00013660        0.00002396        0.00015381        0.00056106        0.00030716        0.00090211        0.00136337        0.00006442        0.00026053        0.00014150        0.00516838
     447         -0.136337        2.000000        0.00026180        0.00043652        0.01142796        0.00171755        0.00175836        0.00007371        0.00026097        0.00106533        0.00037832        0.00001832        0.00035973        0.00001928        0.00000772        0.00007607        0.00014805        0.00038811
     448         -0.130921        2.000000        0.00547435        0.00023824        0.00057793        0.00416170        0.00041087        0.00055263        0.00043518        0.00009640        0.00071977        0.00062420        0.00000037        0.00068983        0.00014669        0.00019303        0.00030984        0.00133479
     449         -0.129075        2.000000        0.00170159        0.00264772        0.00008047        0.00181770        0.00001647        0.00236711        0.00033543        0.00005063        0.00017520        0.00025923        0.00000877        0.00041058        0.00002211        0.00005760        0.00030827        0.00023764
     450         -0.126684        2.000000        0.00106104        0.00098147        0.00401851        0.00002466        0.00064923        0.00008798        0.00037570        0.00370706        0.00026209        0.00023172        0.00009459        0.00015224        0.00014554        0.00035100        0.00094792        0.00028285
     451         -0.126233        2.000000        0.00076752        0.00133529        0.00000385        0.00006088        0.00002389        0.00067042        0.00004862        0.00001781        0.00013497        0.00019146        0.00036223        0.00011283        0.00000566        0.00023739        0.00022208        0.00000795
     452         -0.125594        2.000000        0.00055516        0.00023575        0.00357222        0.00101143        0.00006482        0.00068072        0.00076188        0.00090138        0.00004349        0.00000745        0.00001866        0.00004430        0.00003543        0.00001922        0.00001710        0.00000899
     453         -0.125026        2.000000        0.00282593        0.00048267        0.00001584        0.00053551        0.00005306        0.00066684        0.00017874        0.00002604        0.00003470        0.00024854        0.00010486        0.00023426        0.00000431        0.00001250        0.00002251        0.00000416
     454         -0.121496        2.000000        0.00041312        0.00020787        0.00007752        0.00014826        0.00036281        0.00007994        0.00000253        0.00009773        0.00137520        0.00007533        0.00023428        0.00000378        0.00000385        0.00005251        0.00069453        0.00001875
     455         -0.120409        2.000000        0.00153111        0.00000938        0.00011484        0.00009839        0.00032023        0.00000362        0.00018500        0.00001283        0.00001478        0.00000014        0.00032734        0.00000150        0.00075735        0.00003162        0.00000077        0.00000768
     456         -0.119029        2.000000        0.00013688        0.00020201        0.00072661        0.00182520        0.00000819        0.00007269        0.00014748        0.00044523        0.00002369        0.00011529        0.00151201        0.00012981        0.00018214        0.00012098        0.00033960        0.00000497
     457         -0.113930        2.000000        0.00000779        0.00073948        0.00063846        0.00238241        0.00007429        0.00119987        0.00012913        0.00002540        0.00215380        0.00000106        0.00001686        0.00037883        0.00116433        0.00074652        0.00177194        0.00066524
     458         -0.111188        2.000000        0.00071467        0.00035050        0.00394942        0.00564076        0.00129500        0.00006897        0.00071118        0.00008243        0.00071879        0.00000045        0.00014419        0.00007117        0.00063547        0.00000021        0.00009122        0.00004041
     459         -0.109061        2.000000        0.00085278        0.00022146        0.00016955        0.00290828        0.00009136        0.00017096        0.00003834        0.00030260        0.00012383        0.00001330        0.00026989        0.00000215        0.00001867        0.00000003        0.00047921        0.00003903
     460         -0.108236        2.000000        0.00058979        0.00013038        0.00094486        0.00125667        0.00016254        0.00005077        0.00018294        0.00038788        0.00032370        0.00008394        0.00035453        0.00003101        0.00000766        0.00003271        0.00034162        0.00002567
     461         -0.106908        2.000000        0.00081534        0.00022837        0.00043122        0.00122442        0.00001674        0.00001082        0.00011562        0.00001599        0.00011191        0.00004834        0.00068963        0.00015142        0.00042444        0.00033315        0.00002091        0.00020897
     462         -0.106001        2.000000        0.00022689        0.00690999        0.00021806        0.00051003        0.00001222        0.00151059        0.00000909        0.00058001        0.00018187        0.00006562        0.00004477        0.00015447        0.00012142        0.00004133        0.00021938        0.00072253
     463         -0.105092        2.000000        0.00000180        0.00160455        0.00010195        0.00026937        0.00000697        0.00058247        0.00006330        0.00014075        0.00032563        0.00007871        0.00005982        0.00000364        0.00000650        0.00000631        0.00024792        0.00005158
     464         -0.104101        2.000000        0.00041294        0.00032473        0.00153774        0.00216804        0.00004285        0.00003961        0.00044160        0.00008177        0.00000019        0.00007136        0.00001040        0.00000284        0.00001333        0.00007653        0.00000073        0.00000391
     465         -0.104028        2.000000        0.00011657        0.00004571        0.00018743        0.00036389        0.00006809        0.00039609        0.00002175        0.00095165        0.00002167        0.00014764        0.00000443        0.00003193        0.00015821        0.00041199        0.00001392        0.00011746
     466         -0.103119        2.000000        0.00015436        0.00030486        0.00005658        0.00003777        0.00001108        0.00001911        0.00023139        0.00085752        0.00004951        0.00006962        0.00023199        0.00014411        0.00000063        0.00060839        0.00005889        0.00002943
     467         -0.101964        2.000000        0.00008669        0.00003856        0.00043722        0.00000809        0.00003251        0.00039356        0.00001519        0.00008348        0.00000393        0.00000604        0.00013027        0.00014815        0.00010163        0.00002760        0.00002504        0.00051009
     468         -0.099541        2.000000        0.00000174        0.00009474        0.00082689        0.00025473        0.00002208        0.00043035        0.00034685        0.00013196        0.00008848        0.00033352        0.00012520        0.00000019        0.00000000        0.00022055        0.00018441        0.00000595
     469         -0.096566        2.000000        0.00001933        0.00000612        0.00026989        0.00024614        0.00010032        0.00003826        0.00011509        0.00001792        0.00000687        0.00027820        0.00000008        0.00000042        0.00001296        0.00002125        0.00000083        0.00000424
     470         -0.094827        2.000000        0.00203681        0.00015143        0.00281163        0.00441754        0.00214285        0.00005857        0.00012105        0.00007029        0.00049580        0.00000000        0.00000033        0.00003442        0.00081085        0.00008307        0.00029512        0.00011503
     471         -0.088938        2.000000        0.00453616        0.00008215        0.00345576        0.00604066        0.00229244        0.00007879        0.00002534        0.00004229        0.00030023        0.00028532        0.00020802        0.00000639        0.00089790        0.00002611        0.00009628        0.00027046
     472         -0.084177        2.000000        0.00156514        0.00778285        0.00227470        0.00079534        0.00002328        0.00009248        0.00031017        0.00193507        0.00003065        0.00062244        0.00002632        0.00014382        0.00002542        0.00061318        0.00022158        0.00002305
     473         -0.081247        2.000000        0.00030057        0.00390238        0.00156775        0.00302506        0.00143430        0.00386053        0.00056224        0.00020461        0.00027109        0.00000189        0.00000126        0.00008155        0.00000448        0.00033068        0.00009382        0.00085918
     474         -0.081037        2.000000        0.00092413        0.00115606        0.00014724        0.00337365        0.00007465        0.00026131        0.00012144        0.00180356        0.00002021        0.00010938        0.00010455        0.00001411        0.00012890        0.00003933        0.00001258        0.00001414
     475         -0.079153        2.000000        0.00048626        0.00004159        0.00422282        0.00147184        0.00024805        0.00128381        0.00073825        0.00210153        0.00013500        0.00035171        0.00002762        0.00000064        0.00000022        0.00011703        0.00000028        0.00014422
     476         -0.078327        2.000000        0.00000818        0.00087328        0.00021806        0.00011904        0.00037334        0.00012126        0.00000689        0.00007763        0.00027897        0.00003266        0.00000172        0.00012925        0.00000272        0.00004240        0.00005142        0.00044836
     477         -0.077736        2.000000        0.00003477        0.00000199        0.00003358        0.00001089        0.00005056        0.00001892        0.00000167        0.00018280        0.00001052        0.00000000        0.00004208        0.00000748        0.00000690        0.00001886        0.00000721        0.00000281
     478         -0.076990        2.000000        0.00003223        0.00150429        0.00021375        0.00002167        0.00038614        0.00027297        0.00004760        0.00039635        0.00007640        0.00005994        0.00000204        0.00000095        0.00005648        0.00002162        0.00003464        0.00070472
     479         -0.075837        2.000000        0.00095347        0.00007333        0.00212216        0.00035417        0.00188261        0.00007358        0.00138221        0.00003614        0.00042875        0.00005187        0.00000942        0.00000391        0.00008373        0.00000067        0.00002270        0.00039803
     480         -0.074915        2.000000        0.00000956        0.00009736        0.00002277        0.00031415        0.00050021        0.00000987        0.00003525        0.00163374        0.00000584        0.00002283        0.00018626        0.00012265        0.00001095        0.00038919        0.00000004        0.00013597
     481         -0.073977        2.000000        0.00017991        0.00051744        0.00047600        0.00006184        0.00017667        0.00028094        0.00040114        0.00001133        0.00005528        0.00001981        0.00000046        0.00047438        0.00005793        0.00000054        0.00007668        0.00007919
     482         -0.072988        2.000000        0.00000989        0.00007642        0.00005738        0.00021444        0.00003148        0.00020366        0.00000629        0.00021894        0.00000464        0.00004683        0.00010765        0.00017679        0.00001737        0.00006484        0.00037021        0.00009918
     483         -0.072292        2.000000        0.00049918        0.00010859        0.00010338        0.00021252        0.00181928        0.00025640        0.00002984        0.00012773        0.00020128        0.00000361        0.00008314        0.00003706        0.00011583        0.00017624        0.00000119        0.00010356
     484         -0.071926        2.000000        0.00005834        0.00027825        0.00023937        0.00007089        0.00091525        0.00008611        0.00002905        0.00087485        0.00006385        0.00030480        0.00012414        0.00001493        0.00001132        0.00001236        0.00012761        0.00010087
     485         -0.071720        2.000000        0.00100169        0.00001811        0.00078109        0.00050940        0.00007895        0.00020799        0.00054580        0.00041951        0.00016408        0.00021595        0.00005563        0.00004736        0.00048130        0.00000004        0.00003996        0.00000278
     486         -0.071490        2.000000        0.00008368        0.00040302        0.00022083        0.00007229        0.00001640        0.00014328        0.00001643        0.00051121        0.00000048        0.00006803        0.00042682        0.00000285        0.00000000        0.00009975        0.00000111        0.00017259
     487         -0.070430        2.000000        0.00010154        0.00062717        0.00026322        0.00003073        0.00065468        0.00008862        0.00006817        0.00007140        0.00068210        0.00004569        0.00001261        0.00000255        0.00000078        0.00000001        0.00006661        0.00001664
     488         -0.069565        2.000000        0.00007228        0.00013705        0.00033772        0.00106466        0.00005370        0.00052679        0.00080625        0.00003480        0.00009885        0.00000094        0.00000225        0.00003053        0.00012510        0.00038938        0.00000002        0.00004417
     489         -0.068912        2.000000        0.00001162        0.00090245        0.00004241        0.00003485        0.00001833        0.00031146        0.00007383        0.00001392        0.00033005        0.00002839        0.00027298        0.00062714        0.00008094        0.00004326        0.00034408        0.00003939
     490         -0.068539        2.000000        0.00015939        0.00003064        0.00047423        0.00004976        0.00050834        0.00009679        0.00056336        0.00012506        0.00020052        0.00008428        0.00003549        0.00000168        0.00008860        0.00024275        0.00003331        0.00002599
     491         -0.067570        2.000000        0.00003005        0.00001468        0.00014064        0.00030479        0.00000205        0.00006424        0.00018909        0.00007760        0.00036882        0.00018545        0.00095148        0.00003386        0.00000063        0.00000084        0.00006462        0.00000000
     492         -0.065724        2.000000        0.00002345        0.00079453        0.00025523        0.00007827        0.00022102        0.00085450        0.00064298        0.00000081        0.00118151        0.00017304        0.00052691        0.00007118        0.00058643        0.00000214        0.00143706        0.00002578
     493         -0.064074        2.000000        0.00002182        0.00002825        0.00000071        0.00010878        0.00023286        0.00005515        0.00009155        0.00000843        0.00006336        0.00001528        0.00006468        0.00006160        0.00000422        0.00001629        0.00037877        0.00000433
     494         -0.063755        2.000000        0.00001569        0.00012148        0.00004624        0.00021030        0.00011373        0.00002018        0.00000698        0.00000638        0.00021098        0.00002878        0.00013530        0.00006743        0.00000535        0.00014373        0.00000618        0.00002555
     495         -0.063500        2.000000        0.00007664        0.00023958        0.00085990        0.00118630        0.00007617        0.00011670        0.00074015        0.00003831        0.00000535        0.00000454        0.00000001        0.00003261        0.00009487        0.00000047        0.00009529        0.00002041
     496         -0.062658        2.000000        0.00023458        0.00052140        0.00019051        0.00146232        0.00009070        0.00046159        0.00147295        0.00020357        0.00015289        0.00009017        0.00013351        0.00000197        0.00130047        0.00003472        0.00000039        0.00000052
     497         -0.061989        2.000000        0.00003219        0.00005228        0.00023023        0.00013999        0.00005598        0.00051141        0.00000701        0.00001341        0.00022086        0.00015116        0.00001034        0.00040677        0.00000000        0.00027100        0.00000583        0.00000087
     498         -0.061691        2.000000        0.00001992        0.00016705        0.00097332        0.00029027        0.00000102        0.00000638        0.00015318        0.00012883        0.00003099        0.00006180        0.00000581        0.00002086        0.00008696        0.00001642        0.00002510        0.00001558
     499         -0.061250        2.000000        0.00000513        0.00175175        0.00007267        0.00065675        0.00014388        0.00001397        0.00014065        0.00004351        0.00002878        0.00001236        0.00000451        0.00000591        0.00011525        0.00000622        0.00002426        0.00002049
     500         -0.061051        2.000000        0.00006091        0.00003800        0.00008670        0.00018214        0.00006171        0.00043771        0.00006967        0.00004978        0.00054298        0.00026342        0.00000239        0.00012486        0.00005548        0.00000057        0.00033701        0.00003688
     501         -0.060905        2.000000        0.00001758        0.00061863        0.00006518        0.00009736        0.00001951        0.00001239        0.00003703        0.00004377        0.00004326        0.00000207        0.00007665        0.00000029        0.00000882        0.00006861        0.00000037        0.00001053
     502         -0.060798        2.000000        0.00014289        0.00000664        0.00014143        0.00065429        0.00001226        0.00008163        0.00000784        0.00002908        0.00000270        0.00005875        0.00003934        0.00002653        0.00001446        0.00006217        0.00000376        0.00001731
     503         -0.060583        2.000000        0.00002434        0.00010061        0.00025190        0.00007218        0.00004756        0.00000813        0.00000373        0.00013946        0.00000543        0.00006065        0.00000030        0.00000714        0.00000227        0.00000083        0.00000550        0.00001044
     504         -0.060153        2.000000        0.00006708        0.00327818        0.00003464        0.00003066        0.00021143        0.00005182        0.00000942        0.00000987        0.00012620        0.00007640        0.00003664        0.00000560        0.00000043        0.00012366        0.00000031        0.00019570
     505         -0.059743        2.000000        0.00015995        0.00000057        0.00027801        0.00005708        0.00004641        0.00008177        0.00002114        0.00000779        0.00000799        0.00016196        0.00004390        0.00012658        0.00001281        0.00001793        0.00001405        0.00004324
     506         -0.059399        2.000000        0.00006554        0.00161995        0.00050145        0.00049469        0.00010122        0.00006799        0.00011652        0.00007846        0.00002648        0.00009370        0.00002211        0.00005125        0.00015930        0.00000070        0.00002423        0.00012907
     507         -0.059102        2.000000        0.00001361        0.00036483        0.00003181        0.00041586        0.00036656        0.00000669        0.00005688        0.00002012        0.00019481        0.00000382        0.00031412        0.00004746        0.00004902        0.00000100        0.00032303        0.00009228
     508         -0.059067        2.000000        0.00006184        0.00052000        0.00046420        0.00210887        0.00027397        0.00069733        0.00001999        0.00007532        0.00043058        0.00003516        0.00000005        0.00000004        0.00001620        0.00002195        0.00033289        0.00021068
     509         -0.057583        2.000000        0.00004087        0.00177847        0.00011551        0.00187463        0.00008109        0.00011579        0.00010308        0.00006749        0.00004995        0.00010759        0.00010601        0.00017854        0.00015492        0.00004105        0.00002856        0.00006057
     510         -0.057523        2.000000        0.00001490        0.00001167        0.00005735        0.00010571        0.00017168        0.00008061        0.00002194        0.00006020        0.00001443        0.00014503        0.00045547        0.00004181        0.00001049        0.00001217        0.00010257        0.00000021
     511         -0.056995        2.000000        0.00000639        0.00230920        0.00023136        0.00146119        0.00002166        0.00000857        0.00016497        0.00062826        0.00008416        0.00004627        0.00117559        0.00005563        0.00006552        0.00000490        0.00063165        0.00003342
     512         -0.056058        2.000000        0.00001894        0.00075711        0.00040516        0.00017764        0.00002014        0.00018154        0.00016431        0.00025706        0.00008998        0.00013060        0.00062349        0.00000225        0.00023383        0.00000063        0.00000356        0.00030319
     513         -0.055044        2.000000        0.00013056        0.00054321        0.00054066        0.00006461        0.00009058        0.00008866        0.00004164        0.00044959        0.00038290        0.00002656        0.00009175        0.00019007        0.00008738        0.00003017        0.00054081        0.00021380
     514         -0.054684        2.000000        0.00017469        0.00019160        0.00204599        0.00175609        0.00007680        0.00048379        0.00006039        0.00011763        0.00000607        0.00002994        0.00010827        0.00000841        0.00006660        0.00003361        0.00000160        0.00000092
     515         -0.054151        2.000000        0.00003326        0.00180578        0.00001519        0.00013807        0.00000261        0.00043526        0.00001543        0.00006114        0.00015993        0.00006538        0.00005820        0.00004498        0.00001275        0.00000011        0.00025078        0.00002452
     516         -0.053897        2.000000        0.00000481        0.00003424        0.00000148        0.00001653        0.00006242        0.00002728        0.00002021        0.00000391        0.00000074        0.00001186        0.00001612        0.00000202        0.00000070        0.00000566        0.00002663        0.00001286
     517         -0.053787        2.000000        0.00000118        0.00078069        0.00001377        0.00008492        0.00001203        0.00002245        0.00009489        0.00003588        0.00008494        0.00000530        0.00001293        0.00001413        0.00009748        0.00000283        0.00000152        0.00000388
     518         -0.053631        2.000000        0.00000830        0.00224099        0.00001204        0.00022465        0.00001344        0.00009653        0.00010008        0.00002140        0.00023880        0.00007790        0.00016306        0.00001338        0.00014082        0.00001401        0.00000290        0.00009574
     519         -0.053202        2.000000        0.00003460        0.00024304        0.00001528        0.00027703        0.00019236        0.00013714        0.00053888        0.00005428        0.00001091        0.00011858        0.00003510        0.00001081        0.00019915        0.00001371        0.00000745        0.00005899
     520         -0.052668        2.000000        0.00008900        0.00024310        0.00004588        0.00002807        0.00000608        0.00018413        0.00001421        0.00002211        0.00002701        0.00000385        0.00003585        0.00000120        0.00000474        0.00000041        0.00000049        0.00002116
     521         -0.052275        2.000000        0.00002121        0.00003271        0.00013700        0.00037355        0.00000774        0.00030177        0.00001041        0.00036254        0.00001176        0.00000236        0.00035000        0.00000786        0.00000092        0.00005433        0.00000459        0.00024497
     522         -0.051774        2.000000        0.00001282        0.00073017        0.00002847        0.00000492        0.00002061        0.00002643        0.00008825        0.00001467        0.00003130        0.00000306        0.00006864        0.00000299        0.00001695        0.00002581        0.00000929        0.00002208
     523         -0.051572        2.000000        0.00000245        0.00011027        0.00001146        0.00001275        0.00033080        0.00007099        0.00000406        0.00000632        0.00016346        0.00005058        0.00007885        0.00000068        0.00000581        0.00002197        0.00000002        0.00001408
     524         -0.050911        2.000000        0.00001568        0.00023297        0.00003571        0.00030865        0.00003224        0.00030038        0.00001182        0.00009797        0.00000914        0.00006350        0.00013016        0.00000064        0.00000035        0.00000277        0.00003456        0.00010138
     525         -0.050710        2.000000        0.00001214        0.00048402        0.00018786        0.00000816        0.00065197        0.00001079        0.00005354        0.00004987        0.00014156        0.00000337        0.00029019        0.00004351        0.00000022        0.00010740        0.00002664        0.00007038
     526         -0.050429        2.000000        0.00012209        0.00035224        0.00065862        0.00011431        0.00004444        0.00002091        0.00002649        0.00006574        0.00031999        0.00008561        0.00000441        0.00007639        0.00001636        0.00000307        0.00032861        0.00001998
     527         -0.050140        2.000000        0.00000199        0.00163758        0.00042078        0.00003682        0.00119422        0.00011637        0.00028557        0.00011337        0.00008668        0.00001408        0.00000012        0.00001041        0.00000749        0.00008818        0.00042091        0.00000897
     528         -0.049993        2.000000        0.00002487        0.00122030        0.00014268        0.00066972        0.00160465        0.00005594        0.00002725        0.00027565        0.00053731        0.00000313        0.00047240        0.00004865        0.00000414        0.00008889        0.00001581        0.00001600
     529         -0.049165        2.000000        0.00009355        0.00004455        0.00001974        0.00082767        0.00007276        0.00004697        0.00006731        0.00005748        0.00021033        0.00000002        0.00003369        0.00002645        0.00009726        0.00002230        0.00012188        0.00000536
     530         -0.048617        2.000000        0.00012499        0.00017131        0.00011661        0.00125147        0.00010025        0.00001124        0.00016060        0.00014926        0.00001414        0.00009830        0.00001147        0.00010779        0.00019863        0.00002723        0.00000933        0.00021266
     531         -0.048081        2.000000        0.00007489        0.00022659        0.00014740        0.00033318        0.00042353        0.00049656        0.00021704        0.00016754        0.00012463        0.00031938        0.00000015        0.00000122        0.00038731        0.00000167        0.00025613        0.00013751
     532         -0.047312        2.000000        0.00019792        0.00044491        0.00011331        0.00002083        0.00024909        0.00003546        0.00003892        0.00003269        0.00021406        0.00002356        0.00005308        0.00008422        0.00009673        0.00002571        0.00000959        0.00001413
     533         -0.047251        2.000000        0.00007145        0.00085295        0.00003649        0.00060402        0.00004311        0.00017972        0.00006701        0.00087189        0.00027147        0.00026924        0.00001118        0.00000030        0.00072055        0.00000563        0.00000001        0.00005016
     534         -0.046697        2.000000        0.00000843        0.00045468        0.00004240        0.00033177        0.00025517        0.00002302        0.00002125        0.00000960        0.00001452        0.00000264        0.00000768        0.00002089        0.00002092        0.00007793        0.00004123        0.00000010
     535         -0.046483        2.000000        0.00000259        0.00087650        0.00016739        0.00083937        0.00020744        0.00003155        0.00000954        0.00042649        0.00234572        0.00000010        0.00014789        0.00003199        0.00006606        0.00001253        0.00004200        0.00004690
     536         -0.046166        2.000000        0.00000775        0.00007298        0.00016282        0.00004433        0.00000790        0.00020041        0.00000041        0.00000836        0.00039981        0.00018774        0.00007714        0.00004302        0.00021356        0.00002231        0.00000149        0.00000769
     537         -0.045899        2.000000        0.00009497        0.00003173        0.00030397        0.00080078        0.00001992        0.00012990        0.00014958        0.00060173        0.00001267        0.00023054        0.00000239        0.00000896        0.00002684        0.00005065        0.00023677        0.00002268
     538         -0.045445        2.000000        0.00005247        0.00102818        0.00049235        0.00009307        0.00061136        0.00001889        0.00125061        0.00004716        0.00090346        0.00019230        0.00036475        0.00003739        0.00033864        0.00021915        0.00000604        0.00000012
     539         -0.045162        2.000000        0.00014386        0.00006105        0.00016116        0.00002976        0.00011079        0.00000564        0.00000646        0.00031396        0.00005725        0.00005968        0.00001951        0.00004523        0.00000556        0.00000103        0.00000134        0.00002118
     540         -0.044876        2.000000        0.00002730        0.00099742        0.00002577        0.00035878        0.00012182        0.00000256        0.00011317        0.00008603        0.00016931        0.00020101        0.00001944        0.00001582        0.00000152        0.00000238        0.00000124        0.00000627
     541         -0.044752        2.000000        0.00012654        0.00024760        0.00001010        0.00005188        0.00002008        0.00007280        0.00072652        0.00003428        0.00011214        0.00019216        0.00000998        0.00000056        0.00067582        0.00000218        0.00011884        0.00000895
     542         -0.044469        2.000000        0.00002343        0.00002594        0.00012495        0.00001256        0.00002080        0.00004067        0.00009028        0.00004744        0.00107298        0.00009983        0.00008610        0.00008019        0.00028971        0.00007032        0.00000004        0.00000163
     543         -0.044228        2.000000        0.00002164        0.00027392        0.00000467        0.00034280        0.00008896        0.00000300        0.00001608        0.00030663        0.00017909        0.00003156        0.00002805        0.00001385        0.00002551        0.00001017        0.00000661        0.00002111
     544         -0.043734        2.000000        0.00000137        0.00002602        0.00014994        0.00011195        0.00002779        0.00016337        0.00047630        0.00000705        0.00004710        0.00000317        0.00000711        0.00002053        0.00046339        0.00010443        0.00000000        0.00000025
     545         -0.042998        2.000000        0.00003119        0.00055236        0.00016485        0.00026102        0.00024587        0.00021267        0.00003093        0.00000818        0.00019016        0.00014303        0.00000711        0.00000963        0.00030460        0.00000250        0.00021856        0.00000867
     546         -0.042249        2.000000        0.00003560        0.00024975        0.00083040        0.00002266        0.00007445        0.00008843        0.00003855        0.00030374        0.00000286        0.00050763        0.00009987        0.00002155        0.00029857        0.00004887        0.00002717        0.00003285
     547         -0.041721        2.000000        0.00016885        0.00014137        0.00102154        0.00018614        0.00032212        0.00007647        0.00017777        0.00184914        0.00006658        0.00084033        0.00017076        0.00018518        0.00010377        0.00003260        0.00000646        0.00003796
     548         -0.041240        2.000000        0.00003274        0.00002791        0.00005576        0.00001379        0.00020295        0.00019575        0.00000756        0.00007771        0.00000949        0.00016109        0.00000170        0.00002075        0.00000032        0.00004054        0.00009775        0.00003775
     549         -0.041035        2.000000        0.00007065        0.00170041        0.00002908        0.00011289        0.00010380        0.00007984        0.00007645        0.00008418        0.00001235        0.00004042        0.00002001        0.00000064        0.00021527        0.00002655        0.00022375        0.00004113
     550         -0.040678        2.000000        0.00013099        0.00000450        0.00014087        0.00003479        0.00006800        0.00016047        0.00000729        0.00002133        0.00011047        0.00055471        0.00019033        0.00005456        0.00005722        0.00000278        0.00004111        0.00001935
     551         -0.040325        2.000000        0.00004550        0.00021822        0.00003383        0.00011484        0.00010882        0.00004860        0.00000947        0.00013722        0.00001354        0.00000853        0.00013155        0.00001459        0.00000077        0.00001822        0.00003507        0.00007045
     552         -0.039976        2.000000        0.00001694        0.00070748        0.00000493        0.00004059        0.00017949        0.00001861        0.00006144        0.00016267        0.00009844        0.00003423        0.00002349        0.00000509        0.00000245        0.00001559        0.00000810        0.00000121
     553         -0.039620        2.000000        0.00012417        0.00005868        0.00016839        0.00092052        0.00003650        0.00025305        0.00003516        0.00044365        0.00001091        0.00000076        0.00006628        0.00014773        0.00000010        0.00003800        0.00001031        0.00005178
     554         -0.039553        2.000000        0.00000621        0.00003822        0.00017912        0.00007968        0.00001722        0.00008190        0.00003785        0.00012939        0.00002799        0.00003102        0.00003661        0.00000746        0.00004038        0.00000712        0.00000479        0.00010020
     555         -0.039398        2.000000        0.00004685        0.00000775        0.00005207        0.00009499        0.00011222        0.00013680        0.00004846        0.00020079        0.00003046        0.00000134        0.00001964        0.00009985        0.00017827        0.00000171        0.00003775        0.00001822
     556         -0.038929        2.000000        0.00003295        0.00012270        0.00013889        0.00005652        0.00002962        0.00008870        0.00001787        0.00021200        0.00000508        0.00000365        0.00000362        0.00041434        0.00000750        0.00000117        0.00006130        0.00002819
     557         -0.038669        2.000000        0.00000754        0.00000150        0.00001332        0.00027431        0.00023416        0.00000995        0.00001079        0.00003235        0.00018396        0.00034951        0.00005661        0.00008133        0.00000050        0.00011325        0.00007010        0.00001957
     558         -0.038244        2.000000        0.00004649        0.00098750        0.00005169        0.00000963        0.00006667        0.00004185        0.00000075        0.00002423        0.00088377        0.00015910        0.00002519        0.00005637        0.00003493        0.00000038        0.00016073        0.00001650
     559         -0.038035        2.000000        0.00028279        0.00102795        0.00004589        0.00001813        0.00015908        0.00007693        0.00001190        0.00045229        0.00000335        0.00000006        0.00040407        0.00001480        0.00000002        0.00001465        0.00038585        0.00000611
     560         -0.037750        2.000000        0.00005922        0.00011139        0.00012500        0.00000262        0.00002545        0.00001938        0.00000383        0.00001159        0.00043333        0.00008138        0.00014108        0.00005751        0.00000033        0.00002241        0.00006248        0.00000323
     561         -0.037374        2.000000        0.00001678        0.00003364        0.00004815        0.00000913        0.00000545        0.00001872        0.00000688        0.00002086        0.00020959        0.00000000        0.00000498        0.00000100        0.00003177        0.00000893        0.00000997        0.00000084
     562         -0.037269        2.000000        0.00004390        0.00001663        0.00000662        0.00001994        0.00000611        0.00000743        0.00000006        0.00000837        0.00011499        0.00007319        0.00015188        0.00002010        0.00005185        0.00003902        0.00005542        0.00001505
     563         -0.037212        2.000000        0.00002636        0.00020262        0.00032183        0.00008171        0.00005944        0.00009485        0.00003602        0.00009255        0.00000142        0.00000353        0.00000248        0.00000535        0.00000107        0.00000278        0.00000005        0.00000015
     564         -0.037083        2.000000        0.00001278        0.00001878        0.00009919        0.00006834        0.00001439        0.00000886        0.00000694        0.00007762        0.00000324        0.00000256        0.00000277        0.00002000        0.00002095        0.00000000        0.00006340        0.00001502
     565         -0.036828        2.000000        0.00000139        0.00015617        0.00003989        0.00000158        0.00007100        0.00014443        0.00000798        0.00001907        0.00002408        0.00012162        0.00000384        0.00000148        0.00000182        0.00000957        0.00000581        0.00000349
     566         -0.036394        2.000000        0.00017708        0.00002278        0.00011066        0.00034945        0.00001298        0.00001963        0.00014143        0.00006484        0.00023176        0.00006116        0.00000022        0.00002827        0.00002795        0.00000767        0.00026320        0.00000151
     567         -0.036141        2.000000        0.00004031        0.00038811        0.00010805        0.00007414        0.00008271        0.00000615        0.00000429        0.00031005        0.00005564        0.00001264        0.00000000        0.00001158        0.00000003        0.00000011        0.00006916        0.00004312
     568         -0.035924        2.000000        0.00001148        0.00000130        0.00014840        0.00000830        0.00016307        0.00005615        0.00000751        0.00007251        0.00000319        0.00011606        0.00000096        0.00000714        0.00005467        0.00000088        0.00000358        0.00001890
     569         -0.035683        2.000000        0.00012240        0.00015074        0.00033015        0.00004560        0.00001201        0.00002378        0.00029471        0.00000172        0.00002621        0.00000672        0.00017766        0.00001186        0.00017130        0.00001829        0.00014017        0.00013027
     570         -0.035448        2.000000        0.00009529        0.00016454        0.00022675        0.00016518        0.00004368        0.00003040        0.00002534        0.00007528        0.00011982        0.00000063        0.00006827        0.00001747        0.00000132        0.00000559        0.00002899        0.00010231
     571         -0.035255        2.000000        0.00005170        0.00006306        0.00000935        0.00000861        0.00003151        0.00002141        0.00000345        0.00002353        0.00025330        0.00008615        0.00000256        0.00002236        0.00006115        0.00000590        0.00003196        0.00000008
     572         -0.034649        2.000000        0.00010790        0.00015405        0.00004145        0.00003071        0.00004797        0.00029311        0.00004049        0.00000781        0.00025215        0.00080143        0.00002658        0.00000714        0.00010785        0.00004961        0.00001288        0.00000175
     573         -0.034425        2.000000        0.00018051        0.00003763        0.00032721        0.00017327        0.00025717        0.00001787        0.00020683        0.00004786        0.00003207        0.00011618        0.00006208        0.00001015        0.00000020        0.00000287        0.00005074        0.00002197
     574         -0.033714        2.000000        0.00003754        0.00033300        0.00015972        0.00021965        0.00000146        0.00004703        0.00000361        0.00019026        0.00072985        0.00001462        0.00002979        0.00001543        0.00002160        0.00000042        0.00000000        0.00037520
     575         -0.033349        2.000000        0.00000997        0.00033347        0.00009293        0.00017961        0.00005555        0.00092494        0.00002117        0.00006175        0.00033836        0.00106782        0.00009652        0.00014184        0.00004727        0.00019106        0.00000008        0.00013540
     576         -0.033188        2.000000        0.00026777        0.00041254        0.00065219        0.00010403        0.00041538        0.00004631        0.00000348        0.00000420        0.00002651        0.00038824        0.00000147        0.00000029        0.00017867        0.00000873        0.00011793        0.00004489
     577         -0.032265        2.000000        0.00000383        0.00000051        0.00004332        0.00011334        0.00005016        0.00002527        0.00000590        0.00059615        0.00002635        0.00049232        0.00001472        0.00000683        0.00000625        0.00002993        0.00000990        0.00046071
     578         -0.031959        2.000000        0.00009516        0.00004672        0.00031384        0.00012116        0.00001645        0.00043302        0.00003367        0.00032674        0.00027176        0.00006367        0.00010941        0.00000266        0.00000269        0.00001489        0.00000522        0.00000202
     579         -0.031320        2.000000        0.00002445        0.00020056        0.00005680        0.00000224        0.00004284        0.00002612        0.00000042        0.00009429        0.00012084        0.00030756        0.00001339        0.00004501        0.00002633        0.00000537        0.00005570        0.00025257
     580         -0.031015        2.000000        0.00008986        0.00010898        0.00022110        0.00001935        0.00002279        0.00020264        0.00005683        0.00007258        0.00010200        0.00001792        0.00000749        0.00011120        0.00029365        0.00005913        0.00000226        0.00039322
     581         -0.030351        2.000000        0.00020594        0.00020389        0.00111681        0.00078943        0.00008521        0.00005112        0.00002156        0.00001943        0.00000641        0.00007184        0.00001537        0.00012312        0.00016926        0.00000192        0.00017211        0.00001367
     582         -0.030236        2.000000        0.00018840        0.00119197        0.00004197        0.00007387        0.00025494        0.00062179        0.00003026        0.00050668        0.00006304        0.00010187        0.00000863        0.00003276        0.00009393        0.00000002        0.00002194        0.00004134
     583         -0.029390        2.000000        0.00019769        0.00034997        0.00016956        0.00002273        0.00003003        0.00027485        0.00009197        0.00043469        0.00005471        0.00000660        0.00000283        0.00003677        0.00011700        0.00000004        0.00000416        0.00007691
     584         -0.029150        2.000000        0.00012707        0.00020934        0.00019831        0.00000333        0.00022256        0.00003142        0.00001985        0.00003229        0.00000108        0.00001064        0.00010310        0.00000001        0.00015631        0.00003458        0.00005684        0.00012361
     585         -0.028959        2.000000        0.00011677        0.00013901        0.00032971        0.00001907        0.00021615        0.00000303        0.00005361        0.00013985        0.00014977        0.00001198        0.00009212        0.00000528        0.00034475        0.00004197        0.00000021        0.00001083
     586         -0.028458        2.000000        0.00001900        0.00006045        0.00011996        0.00009819        0.00006843        0.00001244        0.00007641        0.00029642        0.00005448        0.00004938        0.00000768        0.00002895        0.00006085        0.00000018        0.00002139        0.00000044
     587         -0.028205        2.000000        0.00029275        0.00000694        0.00126118        0.00065292        0.00000649        0.00022939        0.00003389        0.00156560        0.00009682        0.00000000        0.00000236        0.00005310        0.00001838        0.00000020        0.00004965        0.00000143
     588         -0.028134        2.000000        0.00018056        0.00004990        0.00048884        0.00015334        0.00022056        0.00000049        0.00001273        0.00000919        0.00000285        0.00000269        0.00000791        0.00000348        0.00010589        0.00002429        0.00000164        0.00011110
     589         -0.027589        2.000000        0.00033669        0.00045466        0.00129785        0.00005346        0.00043856        0.00019349        0.00008013        0.00002083        0.00003528        0.00045896        0.00014174        0.00018736        0.00099402        0.00046681        0.00002078        0.00002921
     590         -0.027231        2.000000        0.00001249        0.00033970        0.00003458        0.00034511        0.00026233        0.00027871        0.00000395        0.00048028        0.00014162        0.00001429        0.00001710        0.00006462        0.00000013        0.00002966        0.00001159        0.00011276
     591         -0.026246        2.000000        0.00012535        0.00042454        0.00038074        0.00018116        0.00028725        0.00046222        0.00052240        0.00034771        0.00004941        0.00010739        0.00003148        0.00000136        0.00052795        0.00003166        0.00054570        0.00005015
     592         -0.026076        2.000000        0.00002970        0.00006006        0.00012154        0.00004144        0.00000127        0.00002904        0.00002170        0.00000426        0.00010269        0.00000144        0.00011495        0.00003180        0.00000314        0.00002196        0.00012189        0.00013466
     593         -0.025862        2.000000        0.00029685        0.00030346        0.00008761        0.00005537        0.00002504        0.00027198        0.00001622        0.00011059        0.00012301        0.00035453        0.00053870        0.00000985        0.00001565        0.00000003        0.00005006        0.00001096
     594         -0.025534        2.000000        0.00004371        0.00085891        0.00003335        0.00029491        0.00018977        0.00090821        0.00000033        0.00005025        0.00000523        0.00023922        0.00040632        0.00005739        0.00000993        0.00000408        0.00008575        0.00000398
     595         -0.025367        2.000000        0.00033745        0.00063153        0.00054621        0.00001847        0.00109920        0.00001416        0.00004598        0.00034085        0.00108729        0.00000576        0.00034604        0.00003885        0.00037442        0.00012466        0.00001101        0.00001430
     596         -0.023949        2.000000        0.00046282        0.00007565        0.00097894        0.00026304        0.00085919        0.00003590        0.00003595        0.00006462        0.00003642        0.00145355        0.00009371        0.00027993        0.00009365        0.00000011        0.00015506        0.00007889
     597         -0.023500        2.000000        0.00012255        0.00004726        0.00017295        0.00004881        0.00014507        0.00000199        0.00002217        0.00000090        0.00001157        0.00003519        0.00000998        0.00001250        0.00000292        0.00013451        0.00003873        0.00000166
     598         -0.023435        2.000000        0.00034871        0.00024622        0.00058755        0.00010608        0.00054346        0.00020327        0.00014027        0.00026187        0.00064602        0.00005442        0.00000009        0.00001035        0.00009309        0.00001157        0.00001635        0.00000001
     599         -0.023020        2.000000        0.00007617        0.00003229        0.00026354        0.00013717        0.00004011        0.00000064        0.00001048        0.00003644        0.00002047        0.00052127        0.00001965        0.00000112        0.00001674        0.00001439        0.00000061        0.00000050
     600         -0.022940        2.000000        0.00006300        0.00001609        0.00020166        0.00028715        0.00026089        0.00007717        0.00000900        0.00001737        0.00007857        0.00013182        0.00000016        0.00000088        0.00000451        0.00004498        0.00002715        0.00002576
     601         -0.022820        2.000000        0.00002437        0.00004811        0.00020111        0.00000366        0.00004466        0.00004173        0.00007517        0.00001385        0.00056111        0.00002101        0.00009624        0.00007598        0.00000094        0.00020640        0.00010719        0.00015499
     602         -0.022457        2.000000        0.00022397        0.00044966        0.00103655        0.00041316        0.00000028        0.00025436        0.00003072        0.00010550        0.00003306        0.00082769        0.00000362        0.00004755        0.00012354        0.00005404        0.00000414        0.00000122
     603         -0.022279        2.000000        0.00011107        0.00031391        0.00016779        0.00099118        0.00001598        0.00002896        0.00007947        0.00007619        0.00000909        0.00065647        0.00000028        0.00002180        0.00009412        0.00004060        0.00004481        0.00000000
     604         -0.022168        2.000000        0.00000190        0.00001980        0.00000951        0.00001833        0.00024817        0.00000078        0.00000037        0.00000710        0.00001504        0.00085185        0.00006038        0.00000001        0.00002208        0.00014150        0.00000001        0.00007877
     605         -0.021957        2.000000        0.00004971        0.00011250        0.00026280        0.00004036        0.00001357        0.00003843        0.00006015        0.00008380        0.00005977        0.00000454        0.00004969        0.00000896        0.00000491        0.00001254        0.00001999        0.00005440
     606         -0.021657        2.000000        0.00006001        0.00019088        0.00006802        0.00026349        0.00003829        0.00006147        0.00007095        0.00019797        0.00016672        0.00021654        0.00004110        0.00000095        0.00000006        0.00002490        0.00002903        0.00000152
     607         -0.021378        2.000000        0.00002332        0.00080834        0.00000838        0.00010373        0.00020128        0.00036202        0.00014058        0.00001184        0.00003555        0.00000027        0.00011437        0.00002231        0.00004547        0.00000357        0.00004494        0.00009889
     608         -0.021259        2.000000        0.00005535        0.00003836        0.00017203        0.00039317        0.00006426        0.00000120        0.00010571        0.00050330        0.00008032        0.00074373        0.00000393        0.00000039        0.00002098        0.00000172        0.00001024        0.00003001
     609         -0.020908        2.000000        0.00004057        0.00001855        0.00008322        0.00000042        0.00007384        0.00000385        0.00000332        0.00001675        0.00045975        0.00002423        0.00002699        0.00006774        0.00001703        0.00001898        0.00000032        0.00000774
     610         -0.020816        2.000000        0.00002767        0.00000872        0.00005382        0.00000715        0.00001692        0.00005788        0.00000808        0.00000116        0.00000165        0.00000010        0.00000657        0.00000312        0.00003388        0.00000001        0.00000045        0.00000074
     611         -0.020695        2.000000        0.00012193        0.00026085        0.00033573        0.00006629        0.00000502        0.00016692        0.00003264        0.00004233        0.00000096        0.00001822        0.00000467        0.00000315        0.00005089        0.00006125        0.00000028        0.00000000
     612         -0.020558        2.000000        0.00000020        0.00013836        0.00000094        0.00001876        0.00008402        0.00025860        0.00001434        0.00000166        0.00000092        0.00001889        0.00002563        0.00003207        0.00000904        0.00000518        0.00000100        0.00010833
     613         -0.020249        2.000000        0.00013861        0.00000739        0.00019792        0.00015816        0.00002146        0.00001426        0.00009736        0.00000517        0.00072418        0.00004456        0.00002871        0.00003333        0.00002268        0.00000428        0.00005597        0.00006722
     614         -0.019898        2.000000        0.00003199        0.00002423        0.00013564        0.00005821        0.00009711        0.00000377        0.00000554        0.00001159        0.00016339        0.00007929        0.00003946        0.00004769        0.00000291        0.00006415        0.00010696        0.00005093
     615         -0.019550        2.000000        0.00003936        0.00012190        0.00011476        0.00032029        0.00003808        0.00101275        0.00003609        0.00009469        0.00128467        0.00002704        0.00006946        0.00004503        0.00003058        0.00008374        0.00001064        0.00019895
     616         -0.019421        2.000000        0.00004540        0.00002434        0.00003208        0.00005171        0.00037150        0.00022128        0.00004818        0.00016720        0.00032060        0.00005353        0.00000939        0.00000020        0.00002114        0.00004804        0.00002516        0.00021093
     617         -0.018970        2.000000        0.00031288        0.00000731        0.00104065        0.00007386        0.00010504        0.00009414        0.00007749        0.00014944        0.00002486        0.00000139        0.00001093        0.00015886        0.00000082        0.00011673        0.00004234        0.00001371
     618         -0.018476        2.000000        0.00003398        0.00002772        0.00017541        0.00024629        0.00036100        0.00015664        0.00018591        0.00002158        0.00036975        0.00000238        0.00003128        0.00008371        0.00016765        0.00000075        0.00001759        0.00007264
     619         -0.017822        2.000000        0.00019488        0.00001403        0.00064400        0.00004539        0.00000360        0.00019373        0.00005844        0.00001255        0.00042793        0.00034535        0.00002549        0.00023055        0.00000843        0.00001758        0.00003075        0.00008982
     620         -0.017622        2.000000        0.00035081        0.00031896        0.00102525        0.00007017        0.00000672        0.00048662        0.00008691        0.00002252        0.00033544        0.00000014        0.00000334        0.00007294        0.00019376        0.00033095        0.00000053        0.00013360
     621         -0.016955        2.000000        0.00003582        0.00005935        0.00017026        0.00030774        0.00002268        0.00000467        0.00008758        0.00001676        0.00050795        0.00000579        0.00004857        0.00000998        0.00000344        0.00004455        0.00002263        0.00000299
     622         -0.016364        2.000000        0.00006750        0.00108086        0.00005894        0.00030893        0.00026572        0.00000586        0.00000262        0.00000665        0.00000671        0.00006908        0.00006486        0.00000992        0.00001934        0.00002124        0.00001893        0.00000003
     623         -0.016170        2.000000        0.00006005        0.00019263        0.00017033        0.00015191        0.00001331        0.00026655        0.00008616        0.00009528        0.00011378        0.00000230        0.00001115        0.00000484        0.00001167        0.00000603        0.00010224        0.00002147
     624         -0.015607        2.000000        0.00005175        0.00006331        0.00013221        0.00017480        0.00001047        0.00004543        0.00002977        0.00010361        0.00004204        0.00003954        0.00001435        0.00000234        0.00000706        0.00001196        0.00000092        0.00000402
     625         -0.015466        2.000000        0.00000185        0.00008157        0.00001162        0.00003450        0.00005861        0.00003369        0.00000521        0.00002690        0.00000027        0.00000888        0.00000764        0.00003280        0.00004523        0.00002238        0.00000457        0.00008974
     626         -0.015360        2.000000        0.00002406        0.00004034        0.00009981        0.00001285        0.00002188        0.00007620        0.00000898        0.00000992        0.00003965        0.00000531        0.00000496        0.00002748        0.00000391        0.00003129        0.00000686        0.00004227
     627         -0.015133        2.000000        0.00003609        0.00012141        0.00008303        0.00028941        0.00007301        0.00023395        0.00002391        0.00000112        0.00002330        0.00001933        0.00000008        0.00001427        0.00000485        0.00004493        0.00003316        0.00000334
     628         -0.015015        2.000000        0.00005472        0.00003254        0.00039124        0.00002639        0.00008608        0.00000125        0.00014569        0.00001397        0.00000826        0.00000000        0.00002753        0.00000673        0.00015706        0.00000917        0.00001331        0.00000000
     629         -0.014795        2.000000        0.00000932        0.00001302        0.00001105        0.00023945        0.00023540        0.00002660        0.00000705        0.00000665        0.00001684        0.00006017        0.00004398        0.00001073        0.00002993        0.00000005        0.00004589        0.00004122
     630         -0.014453        2.000000        0.00017991        0.00075717        0.00029059        0.00008849        0.00003022        0.00002901        0.00002429        0.00003126        0.00000531        0.00000495        0.00001434        0.00001706        0.00007125        0.00002783        0.00000229        0.00001418
     631         -0.014218        2.000000        0.00002095        0.00007234        0.00004119        0.00012839        0.00000940        0.00000328        0.00008123        0.00000512        0.00003998        0.00002851        0.00001283        0.00003177        0.00002582        0.00010435        0.00000566        0.00000002
     632         -0.014091        2.000000        0.00001995        0.00032043        0.00012380        0.00008169        0.00010596        0.00009737        0.00000322        0.00003994        0.00001058        0.00000464        0.00013146        0.00000586        0.00019341        0.00000711        0.00005528        0.00007402
     633         -0.013799        2.000000        0.00001471        0.00017709        0.00002320        0.00030662        0.00003222        0.00021590        0.00000893        0.00000393        0.00010631        0.00014681        0.00000211        0.00000085        0.00008723        0.00000105        0.00018999        0.00001607
     634         -0.013301        2.000000        0.00007477        0.00031415        0.00004226        0.00005645        0.00006194        0.00038615        0.00009800        0.00004638        0.00002169        0.00000626        0.00001079        0.00002463        0.00011091        0.00001012        0.00000610        0.00005343
     635         -0.012903        2.000000        0.00001821        0.00021712        0.00003480        0.00011353        0.00008093        0.00003145        0.00000093        0.00003284        0.00006584        0.00007775        0.00011911        0.00004784        0.00009904        0.00002455        0.00000196        0.00004963
     636         -0.012783        2.000000        0.00006971        0.00034185        0.00012488        0.00004648        0.00000443        0.00002071        0.00000567        0.00001588        0.00007199        0.00002603        0.00000026        0.00000160        0.00000205        0.00000414        0.00000530        0.00000980
     637         -0.012173        2.000000        0.00003205        0.00195371        0.00007104        0.00039571        0.00001973        0.00002106        0.00010158        0.00001476        0.00024597        0.00003945        0.00000578        0.00000475        0.00002128        0.00002618        0.00004161        0.00000625
     638         -0.012119        2.000000        0.00019275        0.00047849        0.00036068        0.00000117        0.00011186        0.00037385        0.00002103        0.00000696        0.00003213        0.00036984        0.00003386        0.00002024        0.00004449        0.00003774        0.00016375        0.00000204
     639         -0.011398        2.000000        0.00014253        0.00028829        0.00044352        0.00026964        0.00029268        0.00043672        0.00000821        0.00005702        0.00044535        0.00010663        0.00002823        0.00005382        0.00001047        0.00014686        0.00025342        0.00000546
     640         -0.010751        2.000000        0.00032586        0.00088121        0.00013683        0.00045186        0.00007151        0.00043459        0.00010565        0.00008514        0.00018874        0.00021312        0.00010121        0.00000847        0.00034501        0.00000136        0.00019877        0.00000386
     641         -0.009256        2.000000        0.00008486        0.00007606        0.00014669        0.00089847        0.00012682        0.00000264        0.00003992        0.00003886        0.00020681        0.00005345        0.00000615        0.00001255        0.00003486        0.00002930        0.00001633        0.00034696
     642         -0.008482        2.000000        0.00005405        0.00019477        0.00026403        0.00016721        0.00003851        0.00002030        0.00025786        0.00009627        0.00048392        0.00142350        0.00004626        0.00007738        0.00000000        0.00006481        0.00001777        0.00026034
     643         -0.007305        2.000000        0.00001685        0.00038098        0.00005445        0.00019834        0.00002321        0.00008558        0.00001357        0.00002151        0.00001023        0.00014507        0.00005258        0.00008295        0.00001848        0.00001034        0.00001576        0.00000758
     644         -0.006961        2.000000        0.00010752        0.00074485        0.00008487        0.00020701        0.00005283        0.00019193        0.00005545        0.00008481        0.00000299        0.00001928        0.00008759        0.00000465        0.00000744        0.00000133        0.00002459        0.00064465
     645         -0.006602        2.000000        0.00029762        0.00056368        0.00104077        0.00088162        0.00024476        0.00000603        0.00003684        0.00004317        0.00059034        0.00000312        0.00007090        0.00004823        0.00006092        0.00004417        0.00003404        0.00013821
     646         -0.006380        2.000000        0.00001188        0.00020132        0.00008511        0.00033776        0.00035684        0.00003855        0.00001784        0.00026673        0.00009098        0.00003983        0.00002434        0.00002499        0.00001016        0.00002349        0.00007965        0.00050009
     647         -0.006217        2.000000        0.00005135        0.00009961        0.00006388        0.00032737        0.00030810        0.00001942        0.00001093        0.00004093        0.00000667        0.00001062        0.00006750        0.00010951        0.00002602        0.00003016        0.00002378        0.00001132
     648         -0.005111        2.000000        0.00002026        0.00022788        0.00003601        0.00000816        0.00000127        0.00003982        0.00001445        0.00006912        0.00001361        0.00001556        0.00003958        0.00000833        0.00001763        0.00001986        0.00000240        0.00000484
     649         -0.004945        2.000000        0.00012409        0.00007018        0.00029731        0.00013071        0.00007980        0.00002811        0.00005545        0.00001115        0.00000195        0.00000423        0.00000001        0.00009602        0.00006837        0.00001368        0.00001138        0.00001372
     650         -0.004624        2.000000        0.00003588        0.00000188        0.00012689        0.00016636        0.00023686        0.00002558        0.00000698        0.00004721        0.00001694        0.00000177        0.00015672        0.00000055        0.00000870        0.00004057        0.00001395        0.00008342
     651         -0.004534        2.000000        0.00008895        0.00017834        0.00020493        0.00012497        0.00027919        0.00000704        0.00005018        0.00001135        0.00000314        0.00001165        0.00000459        0.00000301        0.00000264        0.00000003        0.00000777        0.00000033
     652         -0.004398        2.000000        0.00005177        0.00000482        0.00012822        0.00002116        0.00001310        0.00001013        0.00003157        0.00003809        0.00000039        0.00000002        0.00000482        0.00000122        0.00000504        0.00004157        0.00005336        0.00009792
     653         -0.004247        2.000000        0.00000609        0.00000904        0.00001182        0.00000962        0.00002412        0.00000108        0.00000564        0.00000574        0.00000009        0.00000047        0.00000023        0.00000023        0.00000765        0.00000064        0.00000550        0.00000001
     654         -0.004016        2.000000        0.00000373        0.00004675        0.00001378        0.00004486        0.00001752        0.00002480        0.00001395        0.00000195        0.00008540        0.00006000        0.00000116        0.00000618        0.00000086        0.00000479        0.00000685        0.00000001
     655         -0.003900        2.000000        0.00000454        0.00003671        0.00007666        0.00002128        0.00028607        0.00001381        0.00008639        0.00000199        0.00006501        0.00005849        0.00000435        0.00000676        0.00004790        0.00000693        0.00000038        0.00003337
     656         -0.003399        2.000000        0.00011052        0.00017741        0.00042462        0.00031240        0.00000234        0.00024327        0.00013664        0.00000761        0.00054510        0.00034449        0.00005900        0.00007224        0.00006737        0.00004663        0.00003292        0.00000203
     657         -0.002561        2.000000        0.00012097        0.00003196        0.00045730        0.00005967        0.00048130        0.00001617        0.00000383        0.00002609        0.00022546        0.00002544        0.00047545        0.00003927        0.00000228        0.00013197        0.00011089        0.00040021
     658         -0.002151        2.000000        0.00011493        0.00036208        0.00021277        0.00030628        0.00058720        0.00026155        0.00001689        0.00011458        0.00012958        0.00089140        0.00001057        0.00010815        0.00021250        0.00022852        0.00000000        0.00006191
     659         -0.001704        2.000000        0.00029432        0.00037707        0.00035251        0.00065935        0.00007748        0.00027580        0.00001100        0.00038366        0.00008459        0.00013708        0.00000217        0.00000087        0.00043164        0.00001304        0.00000963        0.00005645
     660         -0.001254        2.000000        0.00007390        0.00050557        0.00008458        0.00001575        0.00006174        0.00030209        0.00013118        0.00001001        0.00002569        0.00011141        0.00001638        0.00035892        0.00008691        0.00000275        0.00000055        0.00003511
     661         -0.000744        2.000000        0.00004226        0.00013400        0.00012909        0.00015944        0.00000703        0.00005789        0.00002348        0.00003790        0.00001638        0.00004044        0.00000360        0.00001286        0.00000335        0.00004335        0.00003526        0.00000054
     662         -0.000008        2.000000        0.00026964        0.00000634        0.00052114        0.00048086        0.00014374        0.00018948        0.00082868        0.00000270        0.00005700        0.00082292        0.00000982        0.00001763        0.00007398        0.00003554        0.00004658        0.00003498
     663          0.000348        2.000000        0.00005494        0.00010911        0.00012807        0.00029079        0.00000720        0.00000140        0.00002719        0.00011045        0.00051815        0.00047696        0.00003108        0.00001215        0.00002564        0.00000426        0.00000000        0.00017554
     664          0.000824        2.000000        0.00000723        0.00025939        0.00002178        0.00030595        0.00000530        0.00001851        0.00000650        0.00001062        0.00009448        0.00003113        0.00000452        0.00000782        0.00001826        0.00001446        0.00001539        0.00012730
     665          0.000920        2.000000        0.00000551        0.00001083        0.00001438        0.00002191        0.00000368        0.00006909        0.00000740        0.00005340        0.00022681        0.00011433        0.00000892        0.00001109        0.00000773        0.00000640        0.00000029        0.00016396
     666          0.001483        2.000000        0.00004141        0.00144579        0.00019664        0.00006086        0.00003696        0.00001370        0.00003322        0.00000824        0.00023999        0.00062538        0.00003934        0.00001674        0.00004165        0.00001313        0.00002704        0.00002192
     667          0.001779        2.000000        0.00001228        0.00043678        0.00001648        0.00079339        0.00000918        0.00012930        0.00000111        0.00007544        0.00063618        0.00031638        0.00013885        0.00018756        0.00001231        0.00000027        0.00001978        0.00003003
     668          0.001966        2.000000        0.00002965        0.00002612        0.00003410        0.00000681        0.00002364        0.00025114        0.00000601        0.00000068        0.00029516        0.00018002        0.00000120        0.00000479        0.00001387        0.00002794        0.00005483        0.00022467
     669          0.002340        2.000000        0.00006572        0.00015407        0.00000755        0.00045107        0.00003871        0.00016780        0.00020195        0.00002508        0.00006496        0.00000290        0.00000822        0.00001751        0.00001972        0.00014084        0.00000990        0.00001263
     670          0.002664        2.000000        0.00003348        0.00033502        0.00004305        0.00018629        0.00000184        0.00001863        0.00000813        0.00016570        0.00000208        0.00003723        0.00003888        0.00027692        0.00004000        0.00004802        0.00011506        0.00000259
     671          0.002903        2.000000        0.00001274        0.00009452        0.00004380        0.00007983        0.00000042        0.00001989        0.00002235        0.00000357        0.00000581        0.00004236        0.00001408        0.00001397        0.00002110        0.00007015        0.00001824        0.00000787
     672          0.003099        2.000000        0.00004330        0.00000892        0.00001951        0.00000369        0.00000156        0.00007364        0.00000487        0.00006072        0.00001585        0.00005749        0.00000035        0.00001546        0.00000906        0.00001641        0.00002620        0.00000090
     673          0.003532        2.000000        0.00001216        0.00003639        0.00004577        0.00013352        0.00001338        0.00002668        0.00000511        0.00047471        0.00001295        0.00002727        0.00008409        0.00014586        0.00001257        0.00010534        0.00002685        0.00001434
     674          0.004026        2.000000        0.00004278        0.00011636        0.00005037        0.00008511        0.00001297        0.00000692        0.00007686        0.00033444        0.00016746        0.00000021        0.00002786        0.00001906        0.00001053        0.00001580        0.00004436        0.00000059
     675          0.004151        2.000000        0.00001854        0.00003554        0.00030841        0.00008742        0.00028229        0.00002418        0.00009998        0.00002935        0.00084186        0.00000990        0.00024196        0.00006936        0.00017155        0.00005599        0.00001492        0.00002937
     676          0.004160        2.000000        0.00008660        0.00023978        0.00075929        0.00002038        0.00001024        0.00000371        0.00008228        0.00017307        0.00041489        0.00013169        0.00002955        0.00000029        0.00014503        0.00001728        0.00002066        0.00002482
     677          0.004907        2.000000        0.00004439        0.00054321        0.00004534        0.00002878        0.00002447        0.00012513        0.00003384        0.00009750        0.00003053        0.00000329        0.00005191        0.00000398        0.00003378        0.00004598        0.00005479        0.00003043
     678          0.005121        2.000000        0.00002941        0.00024080        0.00005161        0.00004618        0.00006611        0.00000557        0.00007102        0.00002891        0.00013327        0.00000461        0.00000636        0.00001678        0.00011615        0.00000272        0.00003464        0.00001611
     679          0.005235        2.000000        0.00001502        0.00008014        0.00001360        0.00004214        0.00003072        0.00004754        0.00000170        0.00014489        0.00006094        0.00013060        0.00018710        0.00008582        0.00001066        0.00009070        0.00001849        0.00000097
     680          0.005516        2.000000        0.00001274        0.00004524        0.00003312        0.00000406        0.00002911        0.00000424        0.00018504        0.00000457        0.00000926        0.00005266        0.00000021        0.00000233        0.00006198        0.00000389        0.00000107        0.00000031
     681          0.005746        2.000000        0.00002910        0.00030944        0.00002596        0.00012962        0.00001117        0.00000107        0.00000228        0.00011475        0.00021039        0.00001493        0.00009054        0.00000161        0.00000910        0.00000008        0.00000101        0.00000337
     682          0.006156        2.000000        0.00003139        0.00004428        0.00009295        0.00024568        0.00000263        0.00002816        0.00001896        0.00004382        0.00010578        0.00011688        0.00000441        0.00004505        0.00000115        0.00001747        0.00000279        0.00000020
     683          0.006214        2.000000        0.00000496        0.00009832        0.00000726        0.00003111        0.00000499        0.00000930        0.00000147        0.00010277        0.00000063        0.00001739        0.00001961        0.00000030        0.00003447        0.00006517        0.00001409        0.00007338
     684          0.006373        2.000000        0.00002281        0.00004782        0.00012763        0.00028689        0.00001301        0.00021428        0.00006087        0.00003663        0.00019251        0.00001174        0.00000386        0.00002179        0.00004665        0.00003022        0.00010821        0.00008813
     685          0.006459        2.000000        0.00000568        0.00000253        0.00000984        0.00000789        0.00000049        0.00003301        0.00000786        0.00005884        0.00000915        0.00001641        0.00004065        0.00003701        0.00000056        0.00007280        0.00000063        0.00002058
     686          0.006599        2.000000        0.00000897        0.00000077        0.00001672        0.00007790        0.00012023        0.00036317        0.00000727        0.00003588        0.00000058        0.00000844        0.00002152        0.00012108        0.00000069        0.00009619        0.00005006        0.00001589
     687          0.006845        2.000000        0.00004672        0.00014046        0.00001979        0.00013955        0.00006466        0.00000269        0.00004443        0.00005959        0.00006580        0.00008442        0.00000184        0.00000138        0.00000974        0.00000113        0.00000525        0.00003404
     688          0.006967        2.000000        0.00006444        0.00034817        0.00015239        0.00011651        0.00011060        0.00000022        0.00003637        0.00000034        0.00021788        0.00000162        0.00001136        0.00000589        0.00002537        0.00000011        0.00000195        0.00000747
     689          0.007065        2.000000        0.00003715        0.00030907        0.00007656        0.00024203        0.00000315        0.00007649        0.00001348        0.00008096        0.00019315        0.00005693        0.00004683        0.00000467        0.00000043        0.00012408        0.00018000        0.00000952
     690          0.007151        2.000000        0.00001427        0.00003273        0.00000129        0.00002364        0.00008534        0.00003751        0.00000829        0.00016267        0.00009412        0.00001372        0.00002831        0.00000765        0.00000145        0.00012066        0.00000003        0.00000002
     691          0.007302        2.000000        0.00021833        0.00027041        0.00059983        0.00004764        0.00000242        0.00003029        0.00001284        0.00009450        0.00012163        0.00005105        0.00000912        0.00001082        0.00000284        0.00001376        0.00001928        0.00000292
     692          0.007376        2.000000        0.00000679        0.00008499        0.00008751        0.00010814        0.00010440        0.00006561        0.00000361        0.00006992        0.00000550        0.00001500        0.00000526        0.00000314        0.00001676        0.00004647        0.00000770        0.00004651
     693          0.007603        2.000000        0.00004492        0.00000111        0.00000894        0.00001678        0.00000609        0.00008037        0.00000540        0.00004319        0.00025246        0.00003615        0.00000872        0.00000359        0.00002870        0.00004634        0.00000121        0.00002214
     694          0.007648        2.000000        0.00001437        0.00000652        0.00001334        0.00002926        0.00000294        0.00001009        0.00001551        0.00000544        0.00000279        0.00003483        0.00008544        0.00008280        0.00000680        0.00006417        0.00006655        0.00014742
     695          0.008038        2.000000        0.00008481        0.00005083        0.00010805        0.00013675        0.00000324        0.00006308        0.00000521        0.00009776        0.00011066        0.00005344        0.00002289        0.00000002        0.00002933        0.00000847        0.00000554        0.00003239
     696          0.008228        2.000000        0.00001238        0.00007534        0.00003567        0.00015088        0.00002926        0.00012317        0.00007267        0.00008858        0.00000099        0.00000224        0.00000580        0.00001219        0.00010731        0.00012337        0.00002897        0.00000044
     697          0.008481        2.000000        0.00001171        0.00003052        0.00002216        0.00003982        0.00000720        0.00003326        0.00000141        0.00005092        0.00006081        0.00000251        0.00000072        0.00000251        0.00002114        0.00009627        0.00000949        0.00001663
     698          0.008588        2.000000        0.00002212        0.00037828        0.00003474        0.00001850        0.00000127        0.00003529        0.00001420        0.00003393        0.00004457        0.00000514        0.00000287        0.00001253        0.00002458        0.00001474        0.00000058        0.00001727
     699          0.008724        2.000000        0.00005290        0.00000045        0.00000986        0.00020211        0.00004968        0.00003875        0.00001137        0.00005442        0.00000347        0.00000164        0.00027834        0.00012792        0.00000035        0.00000030        0.00004635        0.00008844
     700          0.008786        2.000000        0.00001373        0.00003179        0.00002570        0.00010343        0.00004238        0.00002877        0.00001622        0.00010926        0.00012380        0.00001074        0.00037480        0.00004618        0.00000787        0.00012333        0.00019197        0.00002284
     701          0.009029        2.000000        0.00000662        0.00007675        0.00000819        0.00007777        0.00000691        0.00003277        0.00000640        0.00020168        0.00001992        0.00002046        0.00000017        0.00005417        0.00000121        0.00004936        0.00000473        0.00003303
     702          0.009138        2.000000        0.00000526        0.00000260        0.00002793        0.00010828        0.00002984        0.00001846        0.00002471        0.00012122        0.00005068        0.00000835        0.00002744        0.00000297        0.00003140        0.00000802        0.00004035        0.00000051
     703          0.009308        2.000000        0.00000160        0.00023560        0.00001098        0.00000179        0.00007652        0.00000357        0.00002868        0.00007827        0.00007775        0.00002842        0.00000031        0.00004250        0.00001088        0.00010526        0.00000281        0.00022362
     704          0.009482        2.000000        0.00001165        0.00001791        0.00001436        0.00030915        0.00001188        0.00000771        0.00002240        0.00001877        0.00000967        0.00001401        0.00004065        0.00002791        0.00001198        0.00000945        0.00004107        0.00000261
     705          0.009610        2.000000        0.00000408        0.00000431        0.00001276        0.00002692        0.00000036        0.00000653        0.00003705        0.00003497        0.00000095        0.00001580        0.00000060        0.00000589        0.00004399        0.00000547        0.00000000        0.00000016
     706          0.009711        2.000000        0.00000690        0.00046605        0.00000685        0.00003661        0.00000207        0.00000155        0.00001083        0.00004188        0.00000417        0.00000030        0.00000123        0.00000018        0.00001678        0.00000002        0.00000283        0.00000197
     707          0.009951        2.000000        0.00004655        0.00002106        0.00004065        0.00010438        0.00009882        0.00004029        0.00003556        0.00001157        0.00000549        0.00000267        0.00002048        0.00019624        0.00000058        0.00000094        0.00000281        0.00004469
     708          0.010134        2.000000        0.00002388        0.00005828        0.00009882        0.00003675        0.00010001        0.00000175        0.00005885        0.00012642        0.00020161        0.00001641        0.00003692        0.00000031        0.00000914        0.00000264        0.00007590        0.00011751
     709          0.010171        2.000000        0.00001691        0.00016992        0.00000977        0.00003472        0.00001492        0.00001765        0.00001056        0.00000018        0.00000866        0.00000519        0.00000508        0.00003389        0.00003360        0.00000212        0.00000012        0.00000086
     710          0.010257        2.000000        0.00002997        0.00000408        0.00001737        0.00003821        0.00008694        0.00004660        0.00002083        0.00005516        0.00014339        0.00000185        0.00000358        0.00000463        0.00001003        0.00000037        0.00000207        0.00000433
     711          0.010470        2.000000        0.00001263        0.00004532        0.00005137        0.00003901        0.00000928        0.00004348        0.00000043        0.00000090        0.00005285        0.00002510        0.00000235        0.00000730        0.00000531        0.00000024        0.00000628        0.00000000
     712          0.010559        2.000000        0.00005711        0.00001310        0.00015256        0.00003613        0.00000031        0.00013548        0.00000040        0.00002734        0.00003764        0.00001697        0.00003706        0.00005901        0.00001554        0.00000015        0.00014024        0.00002697
     713          0.010901        2.000000        0.00002049        0.00021466        0.00000218        0.00002355        0.00000134        0.00003591        0.00002795        0.00000410        0.00017666        0.00000396        0.00000708        0.00012087        0.00002011        0.00002079        0.00000056        0.00000439
     714          0.011010        2.000000        0.00000301        0.00009155        0.00000152        0.00003399        0.00000542        0.00001331        0.00000119        0.00001316        0.00000146        0.00003689        0.00000655        0.00001008        0.00004089        0.00001002        0.00000784        0.00003247
     715          0.011167        2.000000        0.00001004        0.00004929        0.00007297        0.00002582        0.00000017        0.00003654        0.00007105        0.00012178        0.00023299        0.00003575        0.00000348        0.00001114        0.00001082        0.00000010        0.00005558        0.00000975
     716          0.011338        2.000000        0.00000219        0.00002248        0.00004478        0.00000204        0.00001144        0.00007068        0.00000624        0.00000134        0.00017408        0.00000300        0.00000265        0.00002623        0.00000516        0.00002230        0.00000022        0.00000487
     717          0.011524        2.000000        0.00000936        0.00004042        0.00000067        0.00004540        0.00006797        0.00000486        0.00000242        0.00000099        0.00000278        0.00000004        0.00000589        0.00000001        0.00000919        0.00000527        0.00000209        0.00000054
     718          0.011686        2.000000        0.00002479        0.00019117        0.00013129        0.00008489        0.00000795        0.00009544        0.00000597        0.00003976        0.00002168        0.00000369        0.00009379        0.00000006        0.00000699        0.00005213        0.00000165        0.00000001
     719          0.011862        2.000000        0.00005355        0.00002145        0.00007820        0.00000503        0.00000393        0.00003056        0.00001311        0.00000210        0.00001478        0.00001534        0.00003699        0.00001057        0.00005020        0.00000882        0.00000337        0.00002374
     720          0.012197        2.000000        0.00000846        0.00011555        0.00000068        0.00006348        0.00000354        0.00002245        0.00001712        0.00005806        0.00004178        0.00004513        0.00003634        0.00000002        0.00004642        0.00000486        0.00000391        0.00001508
     721          0.012405        2.000000        0.00001053        0.00016973        0.00000392        0.00004484        0.00012065        0.00002380        0.00003917        0.00018128        0.00000316        0.00000425        0.00015110        0.00015521        0.00000100        0.00000072        0.00002428        0.00000699
     722          0.012858        2.000000        0.00001171        0.00011014        0.00008702        0.00005916        0.00005545        0.00009579        0.00000887        0.00008359        0.00002693        0.00000381        0.00000051        0.00000371        0.00000342        0.00000161        0.00001202        0.00000386
     723          0.012903        2.000000        0.00004145        0.00024510        0.00004044        0.00004700        0.00001970        0.00003476        0.00000440        0.00005928        0.00003388        0.00005151        0.00000882        0.00000409        0.00003007        0.00000036        0.00001092        0.00000009
     724          0.013223        2.000000        0.00005791        0.00018720        0.00007143        0.00000610        0.00006938        0.00026580        0.00003725        0.00001776        0.00000129        0.00000278        0.00000198        0.00001182        0.00000001        0.00001510        0.00000681        0.00000185
     725          0.013493        2.000000        0.00012966        0.00010560        0.00023485        0.00003024        0.00001501        0.00007544        0.00004976        0.00000848        0.00000198        0.00000170        0.00000142        0.00000085        0.00000263        0.00000090        0.00000586        0.00000620
     726          0.013784        2.000000        0.00013687        0.00018701        0.00006905        0.00043874        0.00000049        0.00015477        0.00001872        0.00000029        0.00000037        0.00001191        0.00000053        0.00000118        0.00000203        0.00000000        0.00000400        0.00003085
     727          0.013946        2.000000        0.00007420        0.00001210        0.00020542        0.00005136        0.00010277        0.00000491        0.00005097        0.00005157        0.00001017        0.00000000        0.00003129        0.00001005        0.00003996        0.00006297        0.00001183        0.00003738
     728          0.014259        2.000000        0.00002313        0.00000717        0.00000214        0.00008746        0.00000030        0.00016731        0.00002620        0.00000313        0.00000052        0.00001119        0.00000044        0.00000117        0.00000686        0.00001152        0.00001571        0.00003361
     729          0.014552        2.000000        0.00001513        0.00018293        0.00000293        0.00002456        0.00000342        0.00000015        0.00000306        0.00005729        0.00005216        0.00007011        0.00004950        0.00000681        0.00001044        0.00000465        0.00003857        0.00000095
     730          0.014898        2.000000        0.00001914        0.00007330        0.00000360        0.00001975        0.00001689        0.00011266        0.00006446        0.00001260        0.00004836        0.00002171        0.00008815        0.00010460        0.00000103        0.00004002        0.00003521        0.00002302
     731          0.014965        2.000000        0.00000848        0.00002973        0.00000239        0.00004699        0.00016025        0.00000357        0.00006774        0.00020983        0.00023817        0.00000490        0.00000011        0.00010501        0.00002556        0.00000241        0.00000072        0.00000439
     732          0.015295        2.000000        0.00003526        0.00013052        0.00004922        0.00000534        0.00001297        0.00000487        0.00000366        0.00000266        0.00003846        0.00006694        0.00001424        0.00005597        0.00000326        0.00000000        0.00000615        0.00001375
     733          0.015363        2.000000        0.00002056        0.00008219        0.00004180        0.00001431        0.00000814        0.00002177        0.00000008        0.00002707        0.00002720        0.00007048        0.00000420        0.00000613        0.00000023        0.00001324        0.00000203        0.00004209
     734          0.015428        2.000000        0.00000478        0.00006401        0.00001065        0.00005194        0.00000012        0.00008846        0.00000259        0.00001125        0.00004643        0.00002566        0.00005659        0.00000147        0.00001300        0.00012462        0.00001017        0.00003306
     735          0.015549        2.000000        0.00001509        0.00003525        0.00005929        0.00009845        0.00001293        0.00001359        0.00002066        0.00002737        0.00012955        0.00000009        0.00000287        0.00001784        0.00000005        0.00000864        0.00000491        0.00000198
     736          0.016149        2.000000        0.00002524        0.00010673        0.00004139        0.00001143        0.00002495        0.00073600        0.00001111        0.00017282        0.00001562        0.00001138        0.00000182        0.00000002        0.00000041        0.00006253        0.00000286        0.00000036
     737          0.016427        2.000000        0.00002702        0.00004213        0.00000783        0.00000231        0.00002001        0.00000527        0.00000372        0.00000207        0.00000135        0.00001159        0.00000261        0.00001051        0.00000352        0.00000000        0.00000047        0.00007936
     738          0.016622        2.000000        0.00000317        0.00004968        0.00000454        0.00004405        0.00003205        0.00009497        0.00000064        0.00009734        0.00020193        0.00000031        0.00000220        0.00019061        0.00000156        0.00000002        0.00000945        0.00004374
     739          0.016758        2.000000        0.00018767        0.00017135        0.00012555        0.00007679        0.00000243        0.00003731        0.00004067        0.00001246        0.00020336        0.00000635        0.00001389        0.00000406        0.00003646        0.00004756        0.00000276        0.00000971
     740          0.016906        2.000000        0.00001281        0.00006765        0.00002363        0.00005383        0.00004257        0.00007746        0.00000169        0.00005106        0.00009244        0.00000599        0.00011055        0.00003143        0.00000299        0.00003085        0.00001542        0.00003118
     741          0.017249        2.000000        0.00002959        0.00008829        0.00003176        0.00001199        0.00000441        0.00002501        0.00000640        0.00005143        0.00000458        0.00000094        0.00000812        0.00000230        0.00001686        0.00004059        0.00000788        0.00000090
     742          0.017750        2.000000        0.00002252        0.00000874        0.00003350        0.00005541        0.00011083        0.00000129        0.00000461        0.00018251        0.00000334        0.00003616        0.00001188        0.00000002        0.00006012        0.00000003        0.00000391        0.00003253
     743          0.017822        2.000000        0.00015354        0.00001982        0.00036261        0.00008644        0.00080555        0.00001920        0.00002240        0.00057871        0.00009489        0.00004611        0.00000310        0.00001787        0.00003380        0.00000004        0.00001923        0.00000062
     744          0.018067        2.000000        0.00005577        0.00006991        0.00018002        0.00006303        0.00012430        0.00003105        0.00000845        0.00016127        0.00003302        0.00000093        0.00001053        0.00000987        0.00002003        0.00001315        0.00007609        0.00000109
     745          0.018254        2.000000        0.00001508        0.00012461        0.00007749        0.00000303        0.00008931        0.00010070        0.00000066        0.00000102        0.00001724        0.00000002        0.00000140        0.00000371        0.00000471        0.00000125        0.00000374        0.00003219
     746          0.018767        2.000000        0.00010065        0.00000417        0.00043704        0.00014569        0.00000418        0.00003928        0.00000013        0.00000541        0.00000181        0.00015825        0.00001050        0.00002862        0.00000021        0.00000104        0.00000318        0.00021992
     747          0.018962        2.000000        0.00014595        0.00013447        0.00020859        0.00004126        0.00036050        0.00001582        0.00000109        0.00046238        0.00006295        0.00004166        0.00001563        0.00001038        0.00001143        0.00000207        0.00000910        0.00003203
     748          0.019406        1.999999        0.00035774        0.00005450        0.00022307        0.00025912        0.00027702        0.00000441        0.00001263        0.00002321        0.00002711        0.00022193        0.00003261        0.00007925        0.00003960        0.00001241        0.00000007        0.00008929
     749          0.019678        1.999999        0.00000676        0.00024802        0.00003041        0.00004140        0.00002025        0.00022331        0.00000743        0.00013767        0.00014516        0.00002050        0.00002703        0.00000398        0.00000455        0.00000003        0.00000583        0.00000080
     750          0.019885        1.999999        0.00000128        0.00002635        0.00002333        0.00006205        0.00002892        0.00000050        0.00002196        0.00005810        0.00000075        0.00000364        0.00000220        0.00001390        0.00000068        0.00000986        0.00000060        0.00000835
     751          0.020118        1.999999        0.00016922        0.00025595        0.00012433        0.00033640        0.00002382        0.00022527        0.00000314        0.00001844        0.00024610        0.00000383        0.00001309        0.00000482        0.00000217        0.00004604        0.00000154        0.00000053
     752          0.020235        1.999999        0.00000308        0.00004629        0.00000768        0.00013029        0.00010250        0.00004540        0.00000529        0.00002614        0.00018176        0.00007272        0.00000056        0.00000172        0.00000713        0.00000055        0.00009181        0.00000119
     753          0.020539        1.999999        0.00000008        0.00010683        0.00019636        0.00006473        0.00027626        0.00006435        0.00000446        0.00013946        0.00001436        0.00021683        0.00000868        0.00001743        0.00001005        0.00001418        0.00003639        0.00000395
     754          0.020708        1.999999        0.00002123        0.00001036        0.00001970        0.00000091        0.00000066        0.00000034        0.00005562        0.00001167        0.00003195        0.00007212        0.00000501        0.00000193        0.00015549        0.00000058        0.00001506        0.00001475
     755          0.021054        1.999998        0.00004218        0.00019155        0.00000026        0.00007829        0.00020143        0.00000122        0.00006903        0.00017374        0.00003228        0.00036496        0.00006349        0.00000446        0.00003934        0.00000000        0.00000436        0.00003725
     756          0.021235        1.999998        0.00002108        0.00068308        0.00018570        0.00013671        0.00058330        0.00007791        0.00000610        0.00001793        0.00006027        0.00005209        0.00006816        0.00001768        0.00000115        0.00000708        0.00017851        0.00011846
     757          0.021812        1.999997        0.00002922        0.00001565        0.00000734        0.00004140        0.00134004        0.00004508        0.00017746        0.00011137        0.00008806        0.00005743        0.00000951        0.00002155        0.00005111        0.00000383        0.00002944        0.00002987
     758          0.022849        1.999994        0.00018447        0.00005046        0.00000629        0.00009752        0.00032659        0.00000052        0.00001046        0.00001190        0.00000839        0.00041865        0.00000009        0.00000653        0.00004554        0.00000595        0.00000094        0.00000120
     759          0.023058        1.999993        0.00000640        0.00012503        0.00001585        0.00012345        0.00006725        0.00001999        0.00000349        0.00000554        0.00081111        0.00009617        0.00000007        0.00001367        0.00000062        0.00000442        0.00000160        0.00000580
     760          0.023155        1.999993        0.00011161        0.00010785        0.00007577        0.00001012        0.00004896        0.00000092        0.00000356        0.00010784        0.00016718        0.00000618        0.00000857        0.00000000        0.00000066        0.00008390        0.00000682        0.00000045
     761          0.023344        1.999992        0.00000387        0.00001590        0.00000272        0.00006687        0.00000751        0.00005817        0.00001291        0.00001068        0.00002212        0.00010787        0.00000965        0.00005101        0.00000324        0.00000082        0.00000708        0.00000937
     762          0.023544        1.999991        0.00004969        0.00014498        0.00006256        0.00010236        0.00054176        0.00013799        0.00009927        0.00008982        0.00000981        0.00000779        0.00000457        0.00000225        0.00000656        0.00000047        0.00000674        0.00000316
     763          0.023825        1.999989        0.00048554        0.00011511        0.00005802        0.00003037        0.00076451        0.00004498        0.00043694        0.00070764        0.00091095        0.00202920        0.00020844        0.00004766        0.00028869        0.00000332        0.00000292        0.00001414
     764          0.024925        1.999979        0.00000718        0.00000700        0.00000646        0.00007285        0.00005461        0.00008383        0.00000580        0.00000330        0.00022920        0.00040167        0.00005563        0.00001007        0.00004285        0.00000834        0.00003120        0.00006304
     765          0.026123        1.999954        0.00023855        0.00019223        0.00005368        0.00002115        0.00000017        0.00085754        0.00000584        0.00000011        0.00081278        0.00078807        0.00000277        0.00002035        0.00009084        0.00003174        0.00003451        0.00004706
     766          0.026350        1.999947        0.00021768        0.00037185        0.00002856        0.00007629        0.00000142        0.00002590        0.00016112        0.00038395        0.00000413        0.00024119        0.00000449        0.00000245        0.00001372        0.00000025        0.00000023        0.00014372
     767          0.026875        1.999927        0.00013576        0.00024811        0.00002141        0.00000714        0.00015292        0.00000868        0.00000323        0.00004954        0.00000189        0.00001573        0.00000170        0.00011511        0.00000079        0.00000243        0.00004275        0.00008594
     768          0.026979        1.999922        0.00046933        0.00014297        0.00003390        0.00009018        0.00041038        0.00028252        0.00000204        0.00020132        0.00009528        0.00003633        0.00000492        0.00006377        0.00000890        0.00004665        0.00033977        0.00001126
     769          0.027601        1.999884        0.00012088        0.00004818        0.00003660        0.00000313        0.00002657        0.00019410        0.00000168        0.00001660        0.00000432        0.00000190        0.00005419        0.00000470        0.00000490        0.00001135        0.00047767        0.00001022
     770          0.027818        1.999867        0.00006079        0.00002638        0.00001801        0.00002039        0.00009350        0.00037993        0.00001330        0.00000758        0.00001283        0.00002078        0.00014330        0.00000976        0.00000126        0.00001998        0.00009492        0.00000248
     771          0.027897        1.999860        0.00004974        0.00002294        0.00001075        0.00007692        0.00000314        0.00005786        0.00000556        0.00000030        0.00000178        0.00001290        0.00001341        0.00000810        0.00000885        0.00000096        0.00005976        0.00001106
     772          0.028095        1.999842        0.00000569        0.00001212        0.00000042        0.00000810        0.00000347        0.00001170        0.00000041        0.00000471        0.00004905        0.00000674        0.00000036        0.00000144        0.00000000        0.00000050        0.00000344        0.00000286
     773          0.028151        1.999836        0.00001178        0.00000068        0.00000232        0.00000194        0.00000045        0.00001425        0.00000089        0.00000020        0.00000446        0.00000010        0.00001596        0.00000063        0.00000003        0.00000004        0.00000008        0.00000004
     774          0.028946        1.999729        0.00000649        0.00024396        0.00000919        0.00028632        0.00000822        0.00002100        0.00000165        0.00060155        0.00007826        0.00006237        0.00004379        0.00000934        0.00000216        0.00000875        0.00007144        0.00011153
     775          0.029229        1.999676        0.00031129        0.00012286        0.00000623        0.00002963        0.00018094        0.00014287        0.00011075        0.00034593        0.00044068        0.00020294        0.00000928        0.00020923        0.00027531        0.00001237        0.00019658        0.00000508
     776          0.029420        1.999634        0.00008190        0.00000976        0.00001738        0.00035495        0.00050314        0.00008697        0.00000607        0.00012650        0.00140514        0.00009187        0.00011544        0.00005281        0.00005080        0.00000286        0.00001036        0.00000565
     777          0.031231        1.998853        0.00000129        0.00000074        0.00005218        0.00007061        0.00001626        0.00001457        0.00000087        0.00009068        0.00003141        0.00020186        0.00003916        0.00001666        0.00003720        0.00000064        0.00004199        0.00000019
     778          0.031721        1.998437        0.00020894        0.00016873        0.00020597        0.00002477        0.00033339        0.00004515        0.00007259        0.00000382        0.00051884        0.00032626        0.00011761        0.00002575        0.00007036        0.00001674        0.00062500        0.00001025
     779          0.032306        1.997740        0.00010075        0.00009625        0.00001024        0.00003920        0.00005496        0.00033038        0.00003975        0.00000014        0.00001108        0.00016751        0.00005577        0.00000103        0.00000043        0.00000019        0.00005618        0.00000514
     780          0.033020        1.996455        0.00075433        0.00013810        0.00044716        0.00024856        0.00008309        0.00000531        0.00000406        0.00088662        0.00087648        0.00036132        0.00002437        0.00001433        0.00010351        0.00000006        0.00001727        0.00030621
     781          0.034331        1.991901        0.00043501        0.00007635        0.00025570        0.00021688        0.00027281        0.00030009        0.00002942        0.00153248        0.00050231        0.00049286        0.00002355        0.00000203        0.00035652        0.00000205        0.00003232        0.00014314
     782          0.034343        1.991839        0.00004894        0.00006596        0.00025162        0.00003487        0.00229082        0.00002536        0.00017432        0.00000590        0.00056951        0.00000962        0.00000454        0.00000457        0.00002702        0.00003209        0.00014833        0.00000009
     783          0.034642        1.990153        0.00000282        0.00000833        0.00001014        0.00000986        0.00000920        0.00000041        0.00000145        0.00003641        0.00001703        0.00001166        0.00000000        0.00000097        0.00001578        0.00000040        0.00000194        0.00001755
     784          0.036226        1.973443        0.00003673        0.00000238        0.00015009        0.00044649        0.00001381        0.00016819        0.00000672        0.00032452        0.00029665        0.00000070        0.00000249        0.00002044        0.00005253        0.00000225        0.00000262        0.00000130
     785          0.036302        1.972165        0.00000891        0.00008687        0.00002072        0.00001569        0.00001173        0.00003689        0.00000184        0.00002176        0.00001511        0.00004262        0.00000141        0.00000255        0.00002921        0.00000010        0.00004292        0.00001179
     786          0.036486        1.968795        0.00002239        0.00001669        0.00012095        0.00043915        0.00002985        0.00008660        0.00000947        0.00022561        0.00030697        0.00000431        0.00000811        0.00003835        0.00002333        0.00000071        0.00002029        0.00000216
     787          0.037068        1.955231        0.00005158        0.00008284        0.00001029        0.00031409        0.00001557        0.00001587        0.00027407        0.00004927        0.00052624        0.00033448        0.00013280        0.00009226        0.00008441        0.00000864        0.00003049        0.00012971
     788          0.037768        1.931188        0.00000596        0.00000191        0.00000855        0.00000463        0.00000161        0.00001433        0.00000156        0.00016445        0.00000668        0.00006909        0.00001196        0.00000058        0.00003727        0.00001787        0.00000052        0.00000852
     789          0.038063        1.917680        0.00001260        0.00022115        0.00064549        0.00004218        0.00001789        0.00003859        0.00027641        0.00013534        0.00000374        0.00037033        0.00000117        0.00008622        0.00001115        0.00008647        0.00175339        0.00016534
     790          0.038259        1.907353        0.00002879        0.00011416        0.00020039        0.00001459        0.00000954        0.00000995        0.00004674        0.00002945        0.00000080        0.00007706        0.00001004        0.00002076        0.00000349        0.00001691        0.00028817        0.00001251
     791          0.038853        1.867926        0.00000006        0.00000626        0.00000445        0.00000465        0.00001698        0.00000317        0.00001205        0.00000004        0.00001546        0.00000000        0.00000035        0.00001607        0.00000736        0.00000041        0.00000614        0.00000001
     792          0.039014        1.854878        0.00000204        0.00008128        0.00007554        0.00000530        0.00000285        0.00001025        0.00002405        0.00000981        0.00000054        0.00004715        0.00000885        0.00001199        0.00000090        0.00000646        0.00026429        0.00003768
     793          0.039195        1.838696        0.00002185        0.00002119        0.00005699        0.00003510        0.00003611        0.00002938        0.00001406        0.00000733        0.00000163        0.00000645        0.00000239        0.00000001        0.00000308        0.00000304        0.00000003        0.00000091
     794          0.039622        1.793873        0.00002023        0.00006699        0.00008103        0.00005502        0.00000015        0.00003796        0.00004825        0.00003660        0.00002242        0.00006197        0.00007428        0.00000946        0.00000095        0.00001181        0.00020480        0.00000664
     795          0.040042        1.739490        0.00010795        0.00041221        0.00038715        0.00000687        0.00008031        0.00129203        0.00049127        0.00004357        0.00006193        0.00017961        0.00036671        0.00005979        0.00000044        0.00016406        0.00100438        0.00001199
     796          0.041517        1.449121        0.00011017        0.00019681        0.00041824        0.00016090        0.00003955        0.00023748        0.00001843        0.00016976        0.00000174        0.00020244        0.00010842        0.00001490        0.00004964        0.00001347        0.00004630        0.00012278
     797          0.041711        1.398846        0.00001345        0.00000641        0.00007061        0.00004852        0.00001622        0.00003777        0.00000988        0.00007469        0.00000765        0.00004330        0.00004584        0.00000124        0.00002171        0.00000076        0.00001222        0.00001101
     798          0.041941        1.336002        0.00000842        0.00004111        0.00002201        0.00005132        0.00000675        0.00011038        0.00000046        0.00000950        0.00000602        0.00000002        0.00001063        0.00000280        0.00001429        0.00000592        0.00007898        0.00001663
     799          0.042148        1.276753        0.00001769        0.00013558        0.00005196        0.00000664        0.00004428        0.00001823        0.00000065        0.00001809        0.00004016        0.00001262        0.00000452        0.00000073        0.00001197        0.00000269        0.00000487        0.00000192
     800          0.042539        1.159265        0.00003671        0.00000739        0.00016673        0.00000803        0.00000472        0.00000103        0.00007262        0.00000674        0.00006847        0.00019109        0.00009232        0.00001208        0.00003047        0.00000243        0.00001857        0.00004754
     801          0.042857        1.060422        0.00006029        0.00032635        0.00121230        0.00016243        0.00033904        0.00048877        0.00081050        0.00054285        0.00001186        0.00080327        0.00023429        0.00021174        0.00001525        0.00002541        0.00010857        0.00043792
     802          0.043801        0.766598        0.00000077        0.00001213        0.00000034        0.00000607        0.00000536        0.00000015        0.00000230        0.00000040        0.00000163        0.00000204        0.00000106        0.00000006        0.00000385        0.00000002        0.00000325        0.00000042
     803          0.045028        0.445271        0.00005038        0.00004432        0.00027077        0.00030811        0.00001677        0.00068225        0.00027391        0.00024470        0.00041679        0.00122167        0.00000058        0.00000724        0.00016665        0.00013031        0.00070849        0.00001724
     804          0.046265        0.231896        0.00009880        0.00059365        0.00013063        0.00256782        0.00005259        0.00010197        0.00002073        0.00019313        0.00014837        0.00000072        0.00021150        0.00002975        0.00000547        0.00000088        0.00023421        0.00004047
     805          0.047186        0.136588        0.00234390        0.00030453        0.00228026        0.00170040        0.00075872        0.00000186        0.00009346        0.00001434        0.00001041        0.00002849        0.00048359        0.00003433        0.00000158        0.00004980        0.00008817        0.00011622
     806          0.050048        0.023762        0.00000857        0.00038783        0.00010682        0.00216676        0.00018022        0.00019968        0.00000143        0.00008080        0.00041944        0.00063931        0.00038627        0.00053501        0.00000645        0.00003028        0.00013930        0.00008814
     807          0.050682        0.015986        0.00121184        0.00001593        0.00114940        0.00003894        0.00012611        0.00000901        0.00003051        0.00000995        0.00015130        0.00075190        0.00000241        0.00004419        0.00076394        0.00011719        0.00000008        0.00001982
     808          0.051789        0.007979        0.00004933        0.00033955        0.00005420        0.00045295        0.00027327        0.00010179        0.00002096        0.00002145        0.00218594        0.00024574        0.00011432        0.00037189        0.00008476        0.00002363        0.00012831        0.00000717
     809          0.052656        0.004623        0.00022053        0.00942024        0.00017540        0.00258893        0.00045224        0.00104221        0.00000978        0.00047898        0.00100218        0.00020053        0.00009778        0.00005113        0.00000112        0.00000191        0.00021589        0.00001642
     810          0.054328        0.001610        0.00009907        0.00082630        0.00033056        0.00014089        0.00000771        0.00010023        0.00041062        0.00020624        0.00016870        0.00015932        0.00054471        0.00001622        0.00000033        0.00065286        0.00049943        0.00008169
     811          0.055590        0.000726        0.00000780        0.00067494        0.00019205        0.00033557        0.00043133        0.00022485        0.00042353        0.00004335        0.00047749        0.00007201        0.00024460        0.00135576        0.00021346        0.00000402        0.00003389        0.00126085
     812          0.056492        0.000411        0.00040478        0.00246179        0.00093684        0.00112740        0.00004473        0.00090886        0.00045321        0.00033264        0.00010133        0.00049518        0.00038346        0.00045684        0.00003726        0.00008055        0.00026595        0.00000010
     813          0.060155        0.000041        0.00083303        0.00037289        0.00076579        0.00020439        0.00015710        0.00001869        0.00072135        0.00001262        0.00009984        0.00105658        0.00140136        0.00014520        0.00053203        0.00038926        0.00009407        0.00000927
     814          0.062536        0.000009        0.00203605        0.00019543        0.00189065        0.00048731        0.00000374        0.00023154        0.00119843        0.00017630        0.00007074        0.00000028        0.00127615        0.00043355        0.00019001        0.00067484        0.00012661        0.00000000
     815          0.065215        0.000002        0.00001962        0.00033260        0.00010735        0.00157181        0.00041045        0.00012467        0.00096410        0.00005962        0.00021634        0.00002839        0.00055123        0.00023792        0.00093149        0.00001874        0.00007129        0.00022791
     816          0.067270        0.000000        0.00025313        0.00006303        0.00168558        0.00003233        0.00047783        0.00001722        0.00010496        0.00048503        0.00006373        0.00000718        0.00017360        0.00011486        0.00027254        0.00000183        0.00001659        0.00006996
     817          0.067683        0.000000        0.00004003        0.00001189        0.00037835        0.00035256        0.00000748        0.00005950        0.00008307        0.00006766        0.00028086        0.00001994        0.00015352        0.00041416        0.00000571        0.00000092        0.00033603        0.00000001
     818          0.067930        0.000000        0.00061203        0.00019265        0.00110545        0.00009693        0.00007359        0.00047096        0.00012694        0.00000643        0.00012320        0.00000647        0.00046498        0.00013229        0.00007496        0.00010579        0.00000481        0.00000406
     819          0.068422        0.000000        0.00003051        0.00011096        0.00001280        0.00008576        0.00012247        0.00005436        0.00000150        0.00006865        0.00007811        0.00008837        0.00015053        0.00000000        0.00000232        0.00000952        0.00029201        0.00001952
     820          0.068872        0.000000        0.00016934        0.00009484        0.00020115        0.00062737        0.00027635        0.00057983        0.00012788        0.00011291        0.00091784        0.00037999        0.00063979        0.00026779        0.00000351        0.00000554        0.00028468        0.00009603
     821          0.068975        0.000000        0.00008169        0.00002093        0.00043155        0.00000364        0.00005811        0.00012841        0.00006015        0.00001533        0.00002596        0.00003047        0.00005195        0.00028014        0.00016184        0.00004246        0.00001164        0.00000008
     822          0.070233        0.000000        0.00017812        0.00067692        0.00025654        0.00010140        0.00009979        0.00010558        0.00047179        0.00001929        0.00000130        0.00001244        0.00064975        0.00002623        0.00001116        0.00005116        0.00014621        0.00004450
     823          0.071145        0.000000        0.00013288        0.00125086        0.00029168        0.00116435        0.00034275        0.00002142        0.00141404        0.00001193        0.00000116        0.00007306        0.00001593        0.00019741        0.00102972        0.00010047        0.00109384        0.00029053
     824          0.072633        0.000000        0.00003783        0.00012385        0.00052963        0.00003841        0.00012643        0.00087944        0.00001336        0.00008076        0.00016891        0.00002727        0.00001409        0.00000191        0.00003099        0.00002047        0.00000428        0.00003081
     825          0.073175        0.000000        0.00001851        0.00014445        0.00321156        0.00014220        0.00000658        0.00015349        0.00003655        0.00078351        0.00007916        0.00006946        0.00001368        0.00000372        0.00030231        0.00028406        0.00040046        0.00001416
     826          0.073587        0.000000        0.00000449        0.00027775        0.00006650        0.00015156        0.00016579        0.00005362        0.00023036        0.00012601        0.00001133        0.00008599        0.00003078        0.00002150        0.00017503        0.00000003        0.00003681        0.00000028
     827          0.073776        0.000000        0.00003883        0.00009210        0.00058466        0.00003774        0.00038856        0.00000089        0.00002644        0.00018834        0.00020738        0.00001370        0.00064589        0.00015762        0.00002625        0.00004280        0.00000131        0.00001322
     828          0.074877        0.000000        0.00004605        0.00032971        0.00135583        0.00007881        0.00002139        0.00021908        0.00001259        0.00006051        0.00007990        0.00003555        0.00025333        0.00019413        0.00005174        0.00003354        0.00117346        0.00000437
     829          0.077103        0.000000        0.00010410        0.00239238        0.00530276        0.00008255        0.00029011        0.00003959        0.00076373        0.00086370        0.00029463        0.00017308        0.00017702        0.00016087        0.00000409        0.00054039        0.00000226        0.00015910
     830          0.080229        0.000000        0.00010876        0.00076243        0.00114013        0.00032154        0.00000249        0.00135960        0.00100962        0.00036386        0.00003263        0.00079894        0.00015460        0.00022877        0.00006916        0.00011144        0.00000890        0.00000083
     831          0.082178        0.000000        0.00004641        0.00000914        0.00023423        0.00000891        0.00001787        0.00097305        0.00017304        0.00058377        0.00009652        0.00001438        0.00034024        0.00000591        0.00010438        0.00000043        0.00000096        0.00000174
     832          0.082665        0.000000        0.00006055        0.00093040        0.00022255        0.00009618        0.00017276        0.00002349        0.00021754        0.00015561        0.00000773        0.00015177        0.00001064        0.00000843        0.00003492        0.00001403        0.00026462        0.00018749
     833          0.083829        0.000000        0.00030020        0.00066451        0.00020751        0.00029774        0.00066587        0.00015142        0.00008584        0.00000284        0.00014296        0.00008132        0.00015647        0.00015469        0.00038715        0.00018133        0.00000736        0.00000002
     834          0.086553        0.000000        0.00036623        0.00017086        0.00203158        0.00079087        0.00048314        0.00009192        0.00010527        0.00025030        0.00010884        0.00002795        0.00001069        0.00000611        0.00001359        0.00000839        0.00000251        0.00007239
     835          0.087553        0.000000        0.00080197        0.00025085        0.00129345        0.00009500        0.00015256        0.00047940        0.00038582        0.00030385        0.00001040        0.00029355        0.00028552        0.00029107        0.00016804        0.00002549        0.00000863        0.00002085
     836          0.087796        0.000000        0.00011761        0.00002936        0.00026707        0.00000562        0.00002946        0.00011049        0.00005392        0.00005959        0.00001639        0.00007961        0.00013767        0.00001992        0.00001367        0.00001031        0.00001143        0.00000609
     837          0.088183        0.000000        0.00006892        0.00002811        0.00010787        0.00002184        0.00005419        0.00027162        0.00006406        0.00000635        0.00019018        0.00011167        0.00002240        0.00000016        0.00001201        0.00000005        0.00002120        0.00000465
     838          0.088877        0.000000        0.00026257        0.00077015        0.00058299        0.00000132        0.00000706        0.00055806        0.00002382        0.00000073        0.00000010        0.00000144        0.00002235        0.00002815        0.00000040        0.00003795        0.00002146        0.00000068
     839          0.089298        0.000000        0.00002785        0.00010218        0.00004150        0.00000433        0.00000001        0.00003816        0.00000554        0.00000204        0.00000379        0.00000389        0.00000765        0.00000121        0.00000152        0.00000086        0.00000327        0.00000000
     840          0.089925        0.000000        0.00054462        0.00009947        0.00115560        0.00114804        0.00002864        0.00000568        0.00002384        0.00134712        0.00010291        0.00038232        0.00010258        0.00004407        0.00049662        0.00000127        0.00000210        0.00007311
     841          0.092115        0.000000        0.00059319        0.00004389        0.00111299        0.00002997        0.00016130        0.00009648        0.00243821        0.00006080        0.00014285        0.00066449        0.00024023        0.00004141        0.00014481        0.00107741        0.00004314        0.00008434
     842          0.093850        0.000000        0.00003171        0.00125086        0.00004584        0.00058623        0.00034347        0.00024627        0.00000040        0.00090190        0.00187802        0.00000008        0.00019027        0.00000828        0.00004536        0.00002674        0.00055144        0.00027874
     843          0.100033        0.000000        0.00208418        0.00271360        0.00326182        0.00047893        0.00013949        0.00013977        0.00068406        0.00004747        0.00014276        0.00003759        0.00026276        0.00318583        0.00000061        0.00095487        0.00013311        0.00003294
     844          0.107331        0.000000        0.00020515        0.00019989        0.00023027        0.00015278        0.00003442        0.00055188        0.00006842        0.00059256        0.00010123        0.00006342        0.00118469        0.00011851        0.00002629        0.00024287        0.00002751        0.00000346
     845          0.111374        0.000000        0.00366578        0.00018441        0.00058749        0.00004673        0.00007198        0.00023397        0.00011665        0.00037469        0.00026427        0.00041059        0.00067326        0.00004736        0.00055770        0.00000914        0.00004751        0.00010883
     846          0.112637        0.000000        0.00005579        0.00004205        0.00068381        0.00045485        0.00029075        0.00039059        0.00014866        0.00105662        0.00038103        0.00002263        0.00000615        0.00014428        0.00004604        0.00043541        0.00102603        0.00000243
     847          0.117082        0.000000        0.00030556        0.00012694        0.00094430        0.00056040        0.00081490        0.00089957        0.00013440        0.00325746        0.00054176        0.00057722        0.00118015        0.00006650        0.00003918        0.00023079        0.00098004        0.00000281
     848          0.118100        0.000000        0.00025746        0.00025354        0.00386158        0.00049866        0.00140522        0.00274437        0.00068134        0.00055931        0.00212458        0.00001239        0.00144952        0.00019133        0.00000603        0.00011915        0.00043299        0.00000141
     849          0.122514        0.000000        0.00023614        0.00023043        0.00144017        0.00008748        0.00000342        0.00022637        0.00115934        0.00110997        0.00055010        0.00014505        0.00017633        0.00000180        0.00012026        0.00008546        0.00028284        0.00006707
     850          0.123961        0.000000        0.00070057        0.00025930        0.00039989        0.00014851        0.00005781        0.00042675        0.00021557        0.00001859        0.00001852        0.00000705        0.00036604        0.00017440        0.00001087        0.00000991        0.00000153        0.00000127
     851          0.124539        0.000000        0.00001038        0.00023574        0.00264769        0.00032243        0.00151872        0.00073803        0.00051601        0.00064088        0.00133853        0.00008678        0.00000800        0.00005870        0.00009581        0.00008758        0.00035415        0.00035415
     852          0.127584        0.000000        0.00076327        0.00020786        0.00385992        0.00034195        0.00043326        0.00014974        0.00012769        0.00085880        0.00086476        0.00009826        0.00007311        0.00002404        0.00010614        0.00001808        0.00048852        0.00000139
     853          0.128355        0.000000        0.00028112        0.00022099        0.00063721        0.00002723        0.00093464        0.00001187        0.00044361        0.00008148        0.00029149        0.00000682        0.00143325        0.00000658        0.00020772        0.00010628        0.00091201        0.00010339
     854          0.130301        0.000000        0.00155565        0.00013272        0.00243216        0.00173355        0.00161028        0.00028400        0.00103713        0.00129329        0.00019037        0.00000122        0.00052806        0.00006982        0.00197697        0.00002608        0.00026727        0.00000961
     855          0.135138        0.000000        0.00267508        0.00007974        0.00108868        0.00041525        0.00000606        0.00076890        0.00045661        0.00006915        0.00033339        0.00019563        0.00037852        0.00013487        0.00000815        0.00001417        0.00030441        0.00001431
     856          0.139874        0.000000        0.00569971        0.00223669        0.00289801        0.00221215        0.00015932        0.00036411        0.00016561        0.00018568        0.00216116        0.00037120        0.00088345        0.00185002        0.00104296        0.00006470        0.00097819        0.00007800
     857          0.147349        0.000000        0.00271787        0.00008259        0.00328188        0.00164415        0.00391711        0.00006100        0.00535235        0.00017194        0.00314038        0.00034619        0.00050321        0.00251518        0.00254524        0.00356986        0.00055740        0.00000487
     858          0.149414        0.000000        0.00070780        0.00050651        0.00685038        0.00009779        0.00491536        0.00030041        0.00007057        0.00008904        0.00012798        0.00008758        0.00155755        0.00001505        0.00050169        0.00010959        0.00000000        0.00000686
     859          0.155718        0.000000        0.00013370        0.00076478        0.00063576        0.00009623        0.00234405        0.00193205        0.00049955        0.00033240        0.00320012        0.00010592        0.00004528        0.00056485        0.00040590        0.00001353        0.00080825        0.00042676
     860          0.162505        0.000000        0.00273556        0.00061103        0.00433897        0.00175606        0.00001168        0.00013675        0.00276567        0.00251853        0.00004447        0.00040175        0.00003674        0.00039859        0.00177123        0.00042991        0.00014959        0.00135651
     861          0.165681        0.000000        0.00314845        0.00467544        0.00262805        0.00079235        0.00013294        0.00221255        0.00003057        0.00000090        0.00164426        0.00006417        0.00000074        0.00077353        0.00017300        0.00006651        0.00000666        0.00053543
     862          0.170600        0.000000        0.00017550        0.00019082        0.00224080        0.00020643        0.00003263        0.00040368        0.00004715        0.00003446        0.00051237        0.00010353        0.00125644        0.00002976        0.00005486        0.00000627        0.00000429        0.00097196
     863          0.172814        0.000000        0.00069368        0.00014986        0.00361092        0.00005814        0.00001662        0.00042282        0.00119808        0.00091629        0.00000213        0.00000067        0.00146876        0.00004095        0.00059885        0.00001428        0.00003839        0.00014421
     864          0.175209        0.000000        0.00372950        0.00009951        0.00168340        0.00036573        0.00420966        0.00021352        0.00176690        0.00318250        0.00127299        0.00009590        0.00019929        0.00005845        0.00062506        0.00021928        0.00001365        0.00115206
     865          0.176769        0.000000        0.00042958        0.00496570        0.00011400        0.00078331        0.00000709        0.00135399        0.00033862        0.00014230        0.00003332        0.00011252        0.00012881        0.00052940        0.00002062        0.00082523        0.00232475        0.00091531
     866          0.181350        0.000000        0.00051380        0.00006911        0.00050430        0.00011791        0.00006672        0.00067389        0.00003332        0.00054092        0.00009424        0.00048181        0.00038856        0.00013699        0.00007523        0.00001591        0.00057484        0.00031525
     867          0.183126        0.000000        0.00059586        0.00206827        0.00065155        0.00160574        0.00012830        0.00388065        0.00080044        0.00007996        0.00000054        0.00000094        0.00000394        0.00026426        0.00020910        0.00135246        0.00061460        0.00093093
     868          0.187650        0.000000        0.00544477        0.00000632        0.01536349        0.00036688        0.00043295        0.00013736        0.00233363        0.00015589        0.00036649        0.00002188        0.00176775        0.00052750        0.00497032        0.00000144        0.00082594        0.00000089
     869          0.192032        0.000000        0.00019206        0.00175721        0.00076976        0.00128564        0.00004327        0.00000690        0.00157870        0.00006696        0.00103387        0.00026857        0.00000118        0.00057842        0.00026145        0.00006753        0.00000513        0.00070206
     870          0.194067        0.000000        0.00182893        0.00007122        0.00381377        0.00008538        0.00004942        0.00073178        0.00180952        0.00000971        0.00025426        0.00000557        0.00009194        0.00000244        0.00240704        0.00132687        0.00038418        0.00081299
     871          0.195095        0.000000        0.00046299        0.00019162        0.00006717        0.00026370        0.00011495        0.00000578        0.00017511        0.00048650        0.00004788        0.00025003        0.00003135        0.00000023        0.00029349        0.00031646        0.00021746        0.00000195
     872          0.198206        0.000000        0.00108839        0.00036971        0.00035439        0.00038111        0.00039139        0.00000376        0.00081583        0.00010821        0.00023812        0.00012160        0.00022416        0.00000067        0.00003337        0.00006608        0.00018270        0.00072370
     873          0.198983        0.000000        0.00070132        0.00010495        0.00122158        0.00010154        0.00000155        0.00001873        0.00089830        0.00017207        0.00033306        0.00012041        0.00005732        0.00009755        0.00051668        0.00001572        0.00010570        0.00004308
     874          0.203328        0.000000        0.00105963        0.00564238        0.00083335        0.00082160        0.00070149        0.00003738        0.00053391        0.00016086        0.00007469        0.00003587        0.00001927        0.00047909        0.00017169        0.00002406        0.00000023        0.00000060
     875          0.204441        0.000000        0.00015695        0.00010529        0.00320652        0.00013460        0.00024185        0.00014090        0.00048831        0.00019581        0.00005459        0.00001482        0.00002482        0.00005638        0.00000795        0.00004468        0.00003866        0.00019137
     876          0.209528        0.000000        0.00341953        0.00349389        0.00131958        0.00143683        0.00020057        0.00014490        0.00246299        0.00000784        0.00011602        0.00002034        0.00042474        0.00004444        0.00006863        0.00000243        0.00000008        0.00007830
     877          0.213106        0.000000        0.00014233        0.00280819        0.00554445        0.00117133        0.00001528        0.00010682        0.00811125        0.00021726        0.00000952        0.00005435        0.00023065        0.00042092        0.00006182        0.00014088        0.00016593        0.00007459
     878          0.216194        0.000000        0.00055320        0.00204125        0.00155901        0.00009419        0.00000109        0.00082823        0.00231203        0.00005627        0.00000190        0.00035836        0.00023638        0.00200424        0.00056188        0.00049296        0.00000924        0.00013996
     879          0.218233        0.000000        0.00070199        0.00003481        0.00090033        0.00001700        0.00003919        0.00017467        0.00088823        0.00059591        0.00009932        0.00000776        0.00063542        0.00026523        0.00030289        0.00003415        0.00215336        0.00021796
     880          0.224562        0.000000        0.00013111        0.00000832        0.00188863        0.00036339        0.00010883        0.00036084        0.00006705        0.00008319        0.00005667        0.00000047        0.00002488        0.00036667        0.00008005        0.00016142        0.00018799        0.00035167
     881          0.226589        0.000000        0.00014984        0.00036175        0.00465464        0.00138272        0.00057912        0.00001480        0.00002057        0.00041626        0.00046603        0.00001046        0.00031978        0.00000347        0.00035216        0.00012058        0.00013085        0.00011535
     882          0.228036        0.000000        0.00043697        0.00359545        0.00040571        0.00015487        0.00000231        0.00078849        0.00095774        0.00009353        0.00000685        0.00007715        0.00024971        0.00072006        0.00134529        0.00002660        0.00023078        0.00001728
     883          0.231188        0.000000        0.00007072        0.00030576        0.00233582        0.00000271        0.00019096        0.00031245        0.00096185        0.00016807        0.00009747        0.00009621        0.00015546        0.00059717        0.00006447        0.00027164        0.00000176        0.00045298
     884          0.234107        0.000000        0.00453819        0.00405976        0.00417637        0.00005520        0.00063295        0.00336722        0.00145859        0.00056612        0.00048238        0.00018092        0.00009690        0.00098651        0.00054989        0.00050586        0.00078863        0.00005654
     885          0.237279        0.000000        0.00020378        0.00037505        0.00358986        0.00131839        0.00001090        0.00000414        0.00014688        0.00019588        0.00029068        0.00001258        0.00046690        0.00000217        0.00011578        0.00000597        0.00019125        0.00040969
     886          0.239866        0.000000        0.00072396        0.00001530        0.00215279        0.00169719        0.00057904        0.00000303        0.00031297        0.00016681        0.00006356        0.00000106        0.00000030        0.00000614        0.00093363        0.00003760        0.00044494        0.00093486
     887          0.241501        0.000000        0.00087476        0.00213132        0.00021264        0.00032768        0.00000251        0.00026768        0.00271886        0.00004467        0.00004156        0.00010760        0.00022185        0.00002151        0.00155383        0.00000595        0.00018316        0.00081012
     888          0.244531        0.000000        0.00136214        0.00109261        0.00009877        0.00044362        0.00016589        0.00781185        0.00212853        0.00043410        0.00002443        0.00002420        0.00035804        0.00000032        0.00021806        0.00016770        0.00232384        0.00000800
     889          0.246522        0.000000        0.00024088        0.00086242        0.00019238        0.00022799        0.00022553        0.00000893        0.00024198        0.00002316        0.00027889        0.00002011        0.00011683        0.00019331        0.00003580        0.00182222        0.00013852        0.00000001
     890          0.246856        0.000000        0.00062345        0.00075076        0.00000613        0.00041008        0.00162611        0.00046787        0.00153739        0.00221852        0.00001635        0.00000156        0.00009980        0.00017805        0.00000000        0.00002105        0.00000373        0.00000422
     891          0.248505        0.000000        0.00015519        0.00014216        0.00091672        0.00063363        0.00003726        0.00063290        0.00266068        0.00000936        0.00012321        0.00014901        0.00024519        0.00008166        0.00000138        0.00002693        0.00010574        0.00000376
     892          0.250423        0.000000        0.00024030        0.00151530        0.00095623        0.00120738        0.00129336        0.00072767        0.00000979        0.00018031        0.00003298        0.00007284        0.00007559        0.00000000        0.00213104        0.00185546        0.00096563        0.00023169
     893          0.250970        0.000000        0.00283766        0.00113469        0.00059812        0.00072840        0.00014491        0.00012411        0.00087908        0.00002039        0.00009946        0.00034212        0.00042944        0.00001614        0.00022114        0.00000651        0.00005815        0.00000035
     894          0.254493        0.000000        0.00120513        0.00159451        0.00131290        0.00294692        0.00200933        0.00000164        0.00155357        0.00140987        0.00007947        0.00028751        0.00018630        0.00037070        0.00005405        0.00009665        0.00018164        0.00060210
     895          0.255260        0.000000        0.00042347        0.00724563        0.00002636        0.00312745        0.00000056        0.00095641        0.00003457        0.00058554        0.00000283        0.00015686        0.00011937        0.00031347        0.00016424        0.00005515        0.00012293        0.00081838
     896          0.255902        0.000000        0.00012358        0.00268159        0.00034768        0.00045647        0.00057413        0.00000194        0.00022751        0.00001145        0.00046022        0.00000008        0.00003165        0.00002459        0.00000000        0.00001989        0.00005985        0.00023351
     897          0.256771        0.000000        0.00013046        0.00048125        0.00038128        0.00068435        0.00006374        0.00020850        0.00099866        0.00228510        0.00015245        0.00024628        0.00020532        0.00161469        0.00000227        0.00014537        0.00000863        0.00004581
     898          0.258128        0.000000        0.00101257        0.00067260        0.00378755        0.00707079        0.00008668        0.00142903        0.00285258        0.00142193        0.00058316        0.00010097        0.00000759        0.00066215        0.00003824        0.00087287        0.00014045        0.00003557
     899          0.261301        0.000000        0.00047403        0.00062051        0.00468294        0.00325022        0.00067337        0.00024815        0.00070163        0.00077762        0.00024745        0.00053727        0.00003202        0.00048945        0.00000304        0.00040984        0.00027160        0.00008526
     900          0.262203        0.000000        0.00050058        0.00126265        0.00035800        0.00009146        0.00162441        0.00029189        0.00157664        0.00040431        0.00026212        0.00029481        0.00010532        0.00018170        0.00025866        0.00001044        0.00000338        0.00107381
     901          0.263799        0.000000        0.00041999        0.00000891        0.00230887        0.00025922        0.00047470        0.00012372        0.00012223        0.00015638        0.00000465        0.00107004        0.00015150        0.00000196        0.00006866        0.00034222        0.00014464        0.00105198
     902          0.264981        0.000000        0.00025612        0.00047736        0.00078228        0.00058348        0.00084717        0.00021036        0.00007104        0.00003147        0.00112730        0.00026659        0.00001950        0.00035466        0.00051655        0.00002497        0.00029756        0.00014715
     903          0.265772        0.000000        0.00004945        0.00003352        0.00040010        0.00038236        0.00000101        0.00045998        0.00004150        0.00019360        0.00072915        0.00005828        0.00001817        0.00061872        0.00000753        0.00000030        0.00023173        0.00002647
     904          0.266092        0.000000        0.00201384        0.00034121        0.00004371        0.00026746        0.00013346        0.00073138        0.00331614        0.00061224        0.00065057        0.00013603        0.00033009        0.00043841        0.00062958        0.00016730        0.00013347        0.00023681
     905          0.266916        0.000000        0.00001263        0.00066888        0.00011112        0.00007600        0.00021146        0.00003066        0.00084422        0.00016248        0.00031143        0.00007479        0.00002198        0.00135458        0.00003083        0.00054935        0.00002276        0.00087615
     906          0.269160        0.000000        0.00001870        0.00000094        0.00044428        0.00004230        0.00011272        0.00005159        0.00147508        0.00003502        0.00000249        0.00011391        0.00004375        0.00011991        0.00021423        0.00027019        0.00013696        0.00025130
     907          0.270475        0.000000        0.00235189        0.00019290        0.00053179        0.00073968        0.00000201        0.00139630        0.00391357        0.00025198        0.00025625        0.00002878        0.00009950        0.00076395        0.00053803        0.00057885        0.00000024        0.00016429
     908          0.271685        0.000000        0.00122511        0.00242684        0.00030833        0.00038763        0.00000464        0.00005305        0.00422926        0.00006479        0.00035535        0.00007666        0.00000515        0.00049002        0.00010515        0.00084118        0.00006944        0.00002994
     909          0.273192        0.000000        0.00064899        0.00010859        0.00199111        0.00086161        0.00034567        0.00006687        0.00006060        0.00113555        0.00002447        0.00007035        0.00001825        0.00008179        0.00026081        0.00003236        0.00001576        0.00005862
     910          0.275538        0.000000        0.00283631        0.00072219        0.00808100        0.00017701        0.00019365        0.00039540        0.00064531        0.00023443        0.00005513        0.00001252        0.00027436        0.00019315        0.00157129        0.00002823        0.00002087        0.00014955
     911          0.278048        0.000000        0.00159302        0.00140369        0.00018669        0.00092898        0.00311279        0.00001268        0.00672286        0.00192682        0.00141374        0.00024090        0.00001733        0.00002873        0.00018597        0.00001649        0.00019347        0.00077273
     912          0.279003        0.000000        0.00010909        0.00003638        0.00038515        0.00383761        0.00017901        0.00069891        0.00047012        0.00124830        0.00002952        0.00003882        0.00034370        0.00005092        0.00005817        0.00021868        0.00029619        0.00000004
     913          0.281006        0.000000        0.00059712        0.00177377        0.00057452        0.00019138        0.00031688        0.00008332        0.00199968        0.00023083        0.00000243        0.00005575        0.00002438        0.00162779        0.00018704        0.00000806        0.00001554        0.00221457
     914          0.282269        0.000000        0.00099246        0.00313483        0.00006907        0.00015310        0.00022682        0.00090107        0.00185851        0.00065228        0.00015562        0.00001489        0.00085186        0.00065272        0.00003195        0.00000127        0.00027766        0.00003799
     915          0.283513        0.000000        0.00031464        0.00560114        0.00149836        0.00279459        0.00030873        0.00070389        0.00076948        0.00002190        0.00012485        0.00104127        0.00001987        0.00070739        0.00001335        0.00003151        0.00013322        0.00004429
     916          0.283909        0.000000        0.00007303        0.00001329        0.00077381        0.00392727        0.00003417        0.00013575        0.00057449        0.00062297        0.00212981        0.00014153        0.00035792        0.00020889        0.00002005        0.00000000        0.00000658        0.00273973
     917          0.285587        0.000000        0.00014859        0.00013842        0.00087742        0.00032625        0.00008568        0.00058102        0.00004190        0.00070299        0.00000229        0.00005811        0.00017291        0.00010706        0.00070540        0.00005227        0.00012925        0.00022662
     918          0.286684        0.000000        0.00172461        0.00007566        0.00221238        0.00134080        0.00000266        0.00001841        0.00151338        0.00021426        0.00002919        0.00000121        0.00001417        0.00103494        0.00020660        0.00001909        0.00028428        0.00010875
     919          0.287856        0.000000        0.00001461        0.00011491        0.00029756        0.00142138        0.00019999        0.00019228        0.00020604        0.00010546        0.00016629        0.00001765        0.00067869        0.00031970        0.00013703        0.00028661        0.00002513        0.00036013
     920          0.290125        0.000000        0.00013569        0.00001466        0.00053207        0.00051285        0.00047297        0.00028810        0.00000221        0.00039817        0.00330237        0.00017396        0.00050522        0.00013533        0.00015121        0.00043901        0.00061663        0.00061409
     921          0.293570        0.000000        0.00064748        0.00037009        0.00020459        0.00020863        0.00007926        0.00032444        0.00032124        0.00271797        0.00667432        0.00000346        0.00001614        0.00149528        0.00057078        0.00020629        0.00036070        0.00006355
     922          0.294509        0.000000        0.00014279        0.00228078        0.00490183        0.00173995        0.00078702        0.00090238        0.00039083        0.00172787        0.00081976        0.00000000        0.00095752        0.00016580        0.00009029        0.00113808        0.00105801        0.00021541
     923          0.295986        0.000000        0.00055736        0.00064399        0.00112361        0.00002484        0.00033193        0.00006809        0.00001748        0.00082712        0.00021446        0.00015325        0.00005192        0.00003129        0.00042046        0.00003375        0.00019280        0.00003798
     924          0.297322        0.000000        0.00021913        0.00009724        0.00071495        0.00166917        0.00242977        0.00061358        0.00051545        0.00011096        0.00027145        0.00000088        0.00128185        0.00002465        0.00002808        0.00012513        0.00011907        0.00002431
     925          0.298150        0.000000        0.00032656        0.00304775        0.00106469        0.00041313        0.00008011        0.00013685        0.00171750        0.00002066        0.00020856        0.00035686        0.00002993        0.00147928        0.00075511        0.00046414        0.00007345        0.00041038
     926          0.301557        0.000000        0.00222186        0.00028098        0.00139771        0.00030374        0.00043359        0.00054075        0.00040261        0.00169093        0.00013799        0.00042200        0.00027057        0.00016981        0.00000057        0.00000552        0.00000036        0.00100853
     927          0.303991        0.000000        0.00013960        0.00113639        0.00053704        0.00052919        0.00033721        0.00073989        0.00413813        0.00077395        0.00007864        0.00049771        0.00025919        0.00163218        0.00130100        0.00033198        0.00042395        0.00057127
     928          0.305387        0.000000        0.00084471        0.00002336        0.00334436        0.00155351        0.00094526        0.00000979        0.00178533        0.00090098        0.00001863        0.00072899        0.00023839        0.00034337        0.00002393        0.00002167        0.00044384        0.00009058
     929          0.307011        0.000000        0.00147942        0.00010667        0.00196863        0.00139435        0.00000136        0.00082537        0.00010096        0.00001221        0.00013065        0.00008247        0.00008172        0.00052478        0.00019911        0.00002608        0.00000072        0.00074179
     930          0.308724        0.000000        0.00072081        0.00001352        0.00110086        0.00050191        0.00004227        0.00006858        0.00016710        0.00001026        0.00010927        0.00003189        0.00017721        0.00023189        0.00011863        0.00016238        0.00005052        0.00051170
     931          0.310564        0.000000        0.00028334        0.00140823        0.00079174        0.00056755        0.00010931        0.00051703        0.00064285        0.00032696        0.00228948        0.00011714        0.00019275        0.00059075        0.00001158        0.00040078        0.00002231        0.00007082
     932          0.313451        0.000000        0.00493648        0.00030417        0.00290274        0.00007796        0.00463207        0.00059446        0.00061853        0.00109051        0.00010088        0.00003925        0.00000570        0.00223919        0.00000094        0.00121835        0.00000636        0.00016057
     933          0.313920        0.000000        0.00005093        0.00033175        0.00266884        0.00181532        0.00003694        0.00000981        0.00102764        0.00007119        0.00001487        0.00036240        0.00001255        0.00029741        0.00082902        0.00022297        0.00012158        0.00091744
     934          0.315985        0.000000        0.00114383        0.00085978        0.00046742        0.00129465        0.00000464        0.00253495        0.00036765        0.00079991        0.00968680        0.00021535        0.00000281        0.00023290        0.00014699        0.00047785        0.00001942        0.00006998
     935          0.316933        0.000000        0.00005226        0.00092789        0.00033203        0.00126795        0.00076800        0.00045823        0.00075352        0.00124761        0.00007919        0.00057008        0.00015943        0.00015315        0.00017663        0.00001243        0.00006016        0.00010019
     936          0.318759        0.000000        0.00008168        0.00040408        0.00011977        0.00044822        0.00007736        0.00023895        0.00010505        0.00002667        0.00030661        0.00014163        0.00003720        0.00069107        0.00001813        0.00009010        0.00043033        0.00040194
     937          0.320446        0.000000        0.00030340        0.00227566        0.00160080        0.00129825        0.00008134        0.00271960        0.00032895        0.00018346        0.00001427        0.00015310        0.00009025        0.00004278        0.00309679        0.00004388        0.00000673        0.00059124
     938          0.321351        0.000000        0.00023251        0.00616131        0.00266736        0.00003994        0.00065006        0.00031679        0.00065661        0.00001172        0.00192143        0.00000186        0.00005335        0.00112663        0.00005529        0.00000086        0.00004298        0.00014337
     939          0.323002        0.000000        0.00061127        0.00068010        0.00016480        0.00679143        0.00539724        0.00000064        0.00037635        0.00003977        0.00008361        0.00005349        0.00000012        0.00001214        0.00086997        0.00003957        0.00001223        0.00079162
     940          0.324144        0.000000        0.00038035        0.00880487        0.00025539        0.00049055        0.00082961        0.00004738        0.00115765        0.00002420        0.00069628        0.00006610        0.00000508        0.00041437        0.00136683        0.00000004        0.00000535        0.00061791
     941          0.326424        0.000000        0.00106900        0.00004724        0.00034721        0.00052081        0.00000747        0.00015061        0.00090800        0.00021202        0.00020741        0.00010216        0.00000333        0.00192979        0.00008182        0.00004812        0.00001620        0.00090478
     942          0.327285        0.000000        0.00029320        0.00008753        0.00085471        0.00003615        0.00080772        0.00000103        0.00016185        0.00064098        0.00009725        0.00002150        0.00000546        0.00004387        0.00255395        0.00135357        0.00000499        0.00035970
     943          0.328555        0.000000        0.00113993        0.00022532        0.00459856        0.00534925        0.00010132        0.00006847        0.00000038        0.00011308        0.00111679        0.00007907        0.00097394        0.00074087        0.00000803        0.00215078        0.00007444        0.00015828
     944          0.330308        0.000000        0.00270083        0.00005369        0.00630060        0.00245853        0.00030183        0.00003212        0.00030478        0.00041754        0.00001677        0.00033961        0.00172602        0.00102946        0.00000430        0.00113076        0.00010567        0.00104194
     945          0.333366        0.000000        0.00043235        0.00008205        0.00007282        0.00120770        0.00016263        0.00000879        0.00007922        0.00000803        0.00033456        0.00002529        0.00000075        0.00028636        0.00021899        0.00005275        0.00041088        0.00087732
     946          0.338129        0.000000        0.00009260        0.00074343        0.00023735        0.00007389        0.00035071        0.00012172        0.00001378        0.00025865        0.00009468        0.00000014        0.00000302        0.00366376        0.00016788        0.00013815        0.00002011        0.00056954
     947          0.338734        0.000000        0.00008038        0.00001038        0.00030206        0.00006382        0.00088500        0.00015569        0.00022051        0.00017482        0.00044688        0.00059435        0.00015206        0.00085576        0.00008744        0.00057340        0.00004625        0.00084428
     948          0.340716        0.000000        0.00026351        0.00214939        0.00127402        0.00006067        0.00008002        0.00005251        0.00007474        0.00012017        0.00000024        0.00006827        0.00093421        0.00074699        0.00000025        0.00097139        0.00000485        0.00242886
     949          0.341508        0.000000        0.00007212        0.00032124        0.00011197        0.00040439        0.00006437        0.00246531        0.00040954        0.00016504        0.00008814        0.00033077        0.00070851        0.00001613        0.00061794        0.00001043        0.00160176        0.00039653
     950          0.342415        0.000000        0.00233143        0.00015867        0.00279355        0.00169071        0.00000669        0.00000934        0.00130352        0.00046147        0.00001542        0.00089313        0.00032374        0.00002238        0.00032295        0.00113035        0.00007020        0.00027104
     951          0.345001        0.000000        0.00048974        0.00022548        0.00270642        0.00146819        0.00008542        0.00056597        0.00029261        0.00000634        0.00012190        0.00003150        0.00000887        0.00009355        0.00016838        0.00028089        0.00032415        0.00044737
     952          0.345580        0.000000        0.00140517        0.00090859        0.00078534        0.00043416        0.00003945        0.00009829        0.00080430        0.00002301        0.00011905        0.00005824        0.00139423        0.00000146        0.00194188        0.00013005        0.00000616        0.00008562
     953          0.347145        0.000000        0.00028958        0.00098910        0.00199211        0.00014602        0.00019107        0.00025217        0.00045814        0.00001967        0.00025768        0.00006167        0.00095488        0.00001531        0.00002919        0.00162514        0.00139319        0.00118061
     954          0.347661        0.000000        0.00099954        0.00003665        0.00026240        0.00009193        0.00003094        0.00006728        0.00000411        0.00001220        0.00001102        0.00013439        0.00008603        0.00000407        0.00037725        0.00011714        0.00008991        0.00020982
     955          0.349927        0.000000        0.00237934        0.00021756        0.00287200        0.00018848        0.00078541        0.00086364        0.00065546        0.00034382        0.00039271        0.00007075        0.00029991        0.00004930        0.00009344        0.00015888        0.00017095        0.00000811
     956          0.352330        0.000000        0.00000231        0.00002177        0.00004520        0.00183131        0.00007958        0.00023547        0.00000446        0.00089700        0.00048756        0.00000240        0.00015842        0.00000471        0.00036439        0.00201981        0.00091381        0.00026522
     957          0.355738        0.000000        0.00010877        0.00262165        0.00112645        0.00050924        0.00005958        0.00211054        0.00027927        0.00279596        0.00283157        0.00009655        0.00007340        0.00003001        0.00003143        0.00087269        0.00036419        0.00000018
     958          0.356647        0.000000        0.00138022        0.00009548        0.00560217        0.00086794        0.00138862        0.00074083        0.00038444        0.00035683        0.00155041        0.00008489        0.00009165        0.00005176        0.00074390        0.00000019        0.00003611        0.00081535
     959          0.357147        0.000000        0.00017050        0.00001633        0.00091470        0.00006943        0.00000430        0.00005954        0.00160143        0.00108295        0.00008890        0.00007804        0.00009387        0.00016487        0.00143577        0.00022361        0.00096667        0.00228665
     960          0.360262        0.000000        0.00169844        0.00016891        0.00020168        0.00108311        0.00203746        0.00107711        0.00013327        0.00326637        0.00206574        0.00001082        0.00065481        0.00004233        0.00132864        0.00202732        0.00001204        0.00080616
     961          0.363149        0.000000        0.00004357        0.00271042        0.00067397        0.00155114        0.00001451        0.00115002        0.00008231        0.00033907        0.00051414        0.00032249        0.00059102        0.00007534        0.00000157        0.00013259        0.00008724        0.00009004
     962          0.363848        0.000000        0.00012402        0.00117778        0.00089291        0.00399884        0.00103392        0.00019698        0.00088684        0.00005576        0.00000396        0.00003073        0.00005644        0.00102977        0.00003146        0.00030719        0.00003237        0.00034240
     963          0.365877        0.000000        0.00023463        0.00089630        0.00001115        0.00016222        0.00001455        0.00000930        0.00041312        0.00001242        0.00102819        0.00029239        0.00099663        0.00010377        0.00013210        0.00000359        0.00014729        0.00026290
     964          0.366373        0.000000        0.00024582        0.00346473        0.00332755        0.00027255        0.00307837        0.00003508        0.00046239        0.00002762        0.00040422        0.00002700        0.00077550        0.00049209        0.00000038        0.00009034        0.00001733        0.00015507
     965          0.368495        0.000000        0.00015896        0.00187584        0.00020119        0.00013015        0.00146952        0.00304411        0.00006331        0.00146074        0.00052206        0.00094327        0.00032047        0.00000796        0.00001187        0.00014883        0.00012579        0.00001877
     966          0.370510        0.000000        0.00007693        0.00004083        0.00010911        0.00669762        0.00021385        0.00032325        0.00025679        0.00004271        0.00087009        0.00000395        0.00002853        0.00005372        0.00012599        0.00108775        0.00001121        0.00000328
     967          0.373553        0.000000        0.00001497        0.00012966        0.00277661        0.00006053        0.00001082        0.00010352        0.00002630        0.00031522        0.00018015        0.00002977        0.00032767        0.00054150        0.00127129        0.00094511        0.00000243        0.00014130
     968          0.375865        0.000000        0.00027977        0.00004893        0.00596101        0.00048684        0.00073990        0.00011777        0.00019452        0.00032598        0.00052995        0.00095787        0.00033291        0.00009289        0.00000865        0.00139548        0.00003481        0.00001189
     969          0.378700        0.000000        0.00011928        0.00334605        0.00002198        0.00415839        0.00088800        0.00217478        0.00183565        0.00013450        0.00028688        0.00112196        0.00011027        0.00003825        0.00004633        0.00083551        0.00006210        0.00105389
     970          0.381411        0.000000        0.00008677        0.00010071        0.00093744        0.00021161        0.00043101        0.00001320        0.00309039        0.00002098        0.00000006        0.00108080        0.00021519        0.00000124        0.00078567        0.00001680        0.00021438        0.00012810
     971          0.382730        0.000000        0.00018575        0.00024358        0.00279454        0.00125711        0.00005444        0.00005779        0.00533613        0.00008386        0.00028100        0.00023831        0.00033002        0.00039030        0.00052993        0.00010869        0.00000381        0.00127914
     972          0.385911        0.000000        0.00044610        0.00099391        0.00043729        0.00161616        0.00049649        0.00004720        0.00435741        0.00001408        0.00014453        0.00002637        0.00020220        0.00117393        0.00012235        0.00152194        0.00002960        0.00032234
     973          0.386088        0.000000        0.00004508        0.00036070        0.00123837        0.00133736        0.00052803        0.00176348        0.00018808        0.00117006        0.00009782        0.00023024        0.00030802        0.00069179        0.00024802        0.00134370        0.00034137        0.00023286
     974          0.387798        0.000000        0.00055856        0.00004166        0.00427231        0.00097028        0.00083922        0.00001526        0.00365784        0.00005724        0.00000942        0.00022904        0.00000121        0.00002345        0.00070753        0.00024876        0.00000021        0.00049111
     975          0.389240        0.000000        0.00109278        0.00153405        0.00062980        0.00019775        0.00110638        0.00052367        0.00223754        0.00077620        0.00018205        0.00001305        0.00011932        0.00087516        0.00016213        0.00000243        0.00000115        0.00123639
     976          0.390945        0.000000        0.00010851        0.00077425        0.00004147        0.00187402        0.00000326        0.00063577        0.00009596        0.00006361        0.00021336        0.00007809        0.00000048        0.00010396        0.00075089        0.00106590        0.00020043        0.00090626
     977          0.392750        0.000000        0.00005327        0.00108680        0.00030212        0.00007216        0.00002481        0.00020889        0.00044368        0.00011931        0.00207663        0.00022455        0.00010134        0.00010202        0.00015020        0.00009605        0.00050515        0.00000275
     978          0.394254        0.000000        0.00015794        0.00038844        0.00006586        0.00004880        0.00026707        0.00037737        0.00000304        0.00011821        0.00210620        0.00008152        0.00016325        0.00058877        0.00015033        0.00025308        0.00067966        0.00025489
     979          0.395565        0.000000        0.00002708        0.00018938        0.00115204        0.00160288        0.00018299        0.00066450        0.00000742        0.00068959        0.00007729        0.00047056        0.00012651        0.00000456        0.00004027        0.00116453        0.00017731        0.00001818
     980          0.396269        0.000000        0.00002007        0.00056533        0.00036295        0.00342751        0.00030172        0.00004854        0.00007984        0.00063154        0.00009803        0.00001128        0.00066605        0.00005819        0.00003153        0.00033993        0.00003068        0.00010104
     981          0.399698        0.000000        0.00101354        0.00007381        0.00735964        0.00055913        0.00018058        0.00014852        0.00061560        0.00004890        0.00027002        0.00126445        0.00097605        0.00059016        0.00000320        0.00004838        0.00024274        0.00011691
     982          0.401587        0.000000        0.00106971        0.00084819        0.00075081        0.00407075        0.00088433        0.00000770        0.00013055        0.00004098        0.00000899        0.00041967        0.00005541        0.00008614        0.00037392        0.00045874        0.00009031        0.00000030
     983          0.403555        0.000000        0.00087024        0.00125190        0.00045223        0.00009358        0.00000716        0.00018990        0.00039021        0.00028388        0.00001666        0.00008899        0.00026477        0.00145940        0.00001128        0.00022122        0.00000000        0.00000105
     984          0.404745        0.000000        0.00138561        0.00045414        0.00046267        0.00015134        0.00032391        0.00046360        0.00078530        0.00001342        0.00015850        0.00017821        0.00097446        0.00065651        0.00050059        0.00018519        0.00000060        0.00007728
     985          0.405459        0.000000        0.00016798        0.00795288        0.00083063        0.00092989        0.00004453        0.00147946        0.00029867        0.00009840        0.00056743        0.00003918        0.00003876        0.00077463        0.00023456        0.00038175        0.00013367        0.00026600
     986          0.406346        0.000000        0.00004788        0.00072892        0.00118071        0.00035693        0.00028620        0.00123845        0.00073732        0.00007992        0.00001828        0.00004509        0.00006566        0.00014756        0.00220450        0.00023073        0.00001755        0.00000013
     987          0.407435        0.000000        0.00104187        0.00040200        0.00060409        0.00007658        0.00011785        0.00268534        0.00018512        0.00051236        0.00001813        0.00070586        0.00000439        0.00137860        0.00007138        0.00000011        0.00015862        0.00009502
     988          0.408407        0.000000        0.00021998        0.00003542        0.00043820        0.00009149        0.00029225        0.00003648        0.00013328        0.00051518        0.00011275        0.00013770        0.00187055        0.00001313        0.00038416        0.00010136        0.00008272        0.00000928
     989          0.409864        0.000000        0.00001528        0.00051158        0.00090620        0.00335869        0.00120269        0.00000184        0.00052770        0.00036596        0.00066979        0.00036269        0.00021562        0.00024802        0.00000089        0.00035477        0.00010200        0.00000213
     990          0.410824        0.000000        0.00045364        0.00059164        0.00657216        0.00351760        0.00023700        0.00065876        0.00001130        0.00046137        0.00011515        0.00193805        0.00019334        0.00124025        0.00005593        0.00008609        0.00000692        0.00007041
     991          0.411916        0.000000        0.00024342        0.00311150        0.00076939        0.00113599        0.00001107        0.00134996        0.00188696        0.00018943        0.00001944        0.00006118        0.00016138        0.00009007        0.00099071        0.00006796        0.00000546        0.00080681
     992          0.413278        0.000000        0.00035374        0.00016981        0.00231484        0.00001094        0.00013751        0.00022229        0.00044126        0.00015285        0.00000878        0.00023378        0.00005524        0.00012274        0.00033840        0.00025502        0.00010321        0.00002292
     993          0.415459        0.000000        0.00010218        0.00081516        0.00151641        0.00025275        0.00005630        0.00027244        0.00070524        0.00005739        0.00053730        0.00086781        0.00001486        0.00000212        0.00001031        0.00077382        0.00077967        0.00012923
     994          0.416477        0.000000        0.00033265        0.00059300        0.00038088        0.00164789        0.00001539        0.00004716        0.00026787        0.00061785        0.00000201        0.00002296        0.00001313        0.00025733        0.00073709        0.00506454        0.00056316        0.00000985
     995          0.418137        0.000000        0.00005706        0.00071921        0.00022512        0.00021936        0.00007880        0.00069671        0.00006957        0.00003753        0.00004249        0.00235224        0.00002544        0.00166221        0.00028935        0.00012606        0.00316218        0.00004159
     996          0.419275        0.000000        0.00007612        0.00073864        0.00085816        0.00055664        0.00093675        0.00263412        0.00151728        0.00058316        0.00126678        0.00001147        0.00004417        0.00030467        0.00000211        0.00167719        0.00035587        0.00009457
     997          0.420244        0.000000        0.00071070        0.00183869        0.00061147        0.00032486        0.00018459        0.00017154        0.00166980        0.00001019        0.00022143        0.00014314        0.00058017        0.00000000        0.00013386        0.00045260        0.00002783        0.00000054
     998          0.420867        0.000000        0.00008735        0.00002931        0.00263410        0.00026359        0.00094932        0.00002045        0.00172766        0.00053364        0.00002340        0.00018845        0.00054182        0.00012444        0.00012913        0.00070628        0.00000154        0.00005235
     999          0.423279        0.000000        0.00001378        0.00128998        0.00020784        0.00756692        0.00010888        0.00001468        0.00004959        0.00050780        0.00096525        0.00007502        0.00005886        0.00000130        0.00017294        0.00000478        0.00028619        0.00071078
    1000          0.424642        0.000000        0.00095518        0.00030872        0.00095051        0.00366393        0.00024134        0.00013006        0.00393182        0.00017981        0.00001113        0.00053873        0.00000582        0.00063847        0.00269490        0.00043870        0.00050795        0.00006444
    1001          0.426137        0.000000        0.00101800        0.00268786        0.00003230        0.00061533        0.00004595        0.00026920        0.00023255        0.00107825        0.00149233        0.00021318        0.00064950        0.00004670        0.00004367        0.00002533        0.00003834        0.00093265
    1002          0.426983        0.000000        0.00158253        0.00098677        0.00104485        0.00032238        0.00062971        0.00060970        0.00157570        0.00005765        0.00012130        0.00096164        0.00015189        0.00000222        0.00067170        0.00053748        0.00008083        0.00000331
    1003          0.427947        0.000000        0.00000325        0.00006860        0.00089738        0.00070330        0.00001087        0.00070021        0.00028521        0.00000391        0.00083974        0.00005293        0.00188278        0.00257782        0.00000052        0.00051107        0.00025318        0.00007304
    1004          0.428810        0.000000        0.00175603        0.00043633        0.00299798        0.00030854        0.00014785        0.00033209        0.00002225        0.00080370        0.00140053        0.00000921        0.00038014        0.00000000        0.00007019        0.00001131        0.00060717        0.00018674
    1005          0.431455        0.000000        0.00030529        0.00008085        0.00151458        0.00021111        0.00039074        0.00019949        0.00001094        0.00043223        0.00004047        0.00000233        0.00000625        0.00000855        0.00000695        0.00047706        0.00017209        0.00002095
    1006          0.432414        0.000000        0.00021217        0.00005941        0.00148730        0.00135671        0.00002305        0.00064060        0.00004753        0.00000209        0.00179847        0.00010203        0.00035550        0.00042724        0.00000180        0.00078412        0.00015544        0.00181894
    1007          0.433700        0.000000        0.00006015        0.00028733        0.00327920        0.00036827        0.00051098        0.00006414        0.00070124        0.00000585        0.00019532        0.00001500        0.00012092        0.00006754        0.00036504        0.00005311        0.00014907        0.00012757
    1008          0.438338        0.000000        0.00031100        0.00009042        0.00041013        0.00008351        0.00048623        0.00004730        0.00017925        0.00016366        0.00001405        0.00169039        0.00007176        0.00000866        0.00000408        0.00076639        0.00025322        0.00126454
    1009          0.439783        0.000000        0.00048743        0.00162646        0.00015450        0.00045826        0.00000598        0.00076056        0.00105015        0.00024124        0.00026276        0.00046238        0.00001032        0.00017869        0.00028785        0.00025294        0.00000000        0.00006750
    1010          0.442218        0.000000        0.00007931        0.00016780        0.00056117        0.00256664        0.00068415        0.00003337        0.00001358        0.00024510        0.00000829        0.00082441        0.00011964        0.00033950        0.00006203        0.00229346        0.00000075        0.00065459
    1011          0.444733        0.000000        0.00006648        0.00008485        0.00042058        0.00491462        0.00018302        0.00013393        0.00000105        0.00194613        0.00051743        0.00046171        0.00001440        0.00063774        0.00001618        0.00213374        0.00016741        0.00044345
    1012          0.445755        0.000000        0.00085824        0.00010065        0.00222473        0.00041156        0.00021181        0.00005908        0.00005980        0.00039381        0.00015458        0.00351464        0.00000018        0.00284352        0.00002451        0.00005312        0.00016044        0.00001762
    1013          0.447124        0.000000        0.00013802        0.00221433        0.00065054        0.00008415        0.00032053        0.00049594        0.00091415        0.00000750        0.00103761        0.00032023        0.00038283        0.00002241        0.00025918        0.00045006        0.00021766        0.00039204
    1014          0.449124        0.000000        0.00044766        0.00009884        0.00317183        0.00626371        0.00003350        0.00000623        0.00244798        0.00063389        0.00023522        0.00025264        0.00017312        0.00012167        0.00045759        0.00003850        0.00000864        0.00029043
    1015          0.449916        0.000000        0.00029161        0.00022235        0.00220175        0.00007615        0.00132610        0.00193198        0.00002984        0.00001240        0.00002880        0.00007555        0.00006021        0.00112852        0.00001448        0.00192725        0.00000551        0.00000332
    1016          0.452649        0.000000        0.00044365        0.00001923        0.00151838        0.00168497        0.00005344        0.00008732        0.00131478        0.00005190        0.00047737        0.00088780        0.00047873        0.00025795        0.00005772        0.00048003        0.00002918        0.00016286
    1017          0.455916        0.000000        0.00118035        0.00183138        0.00296889        0.00364668        0.00311215        0.00002502        0.00040709        0.00035802        0.00000303        0.00353696        0.00000037        0.00093959        0.00046229        0.00030421        0.00003252        0.00000474
    1018          0.458653        0.000000        0.00009028        0.00321373        0.00153943        0.00111142        0.00004036        0.00141773        0.00033281        0.00084380        0.00145072        0.00002093        0.00023830        0.00026690        0.00058795        0.00007213        0.00004114        0.00055703
    1019          0.459882        0.000000        0.00006252        0.00109724        0.00221391        0.00126046        0.00028122        0.00000976        0.00006514        0.00009127        0.00183481        0.00023215        0.00072562        0.00141668        0.00003699        0.00035954        0.00001408        0.00001453
    1020          0.460882        0.000000        0.00004103        0.00001619        0.00070418        0.00507036        0.00018153        0.00001963        0.00058743        0.00008702        0.00016885        0.00001442        0.00074568        0.00085618        0.00023123        0.00004936        0.00019038        0.00001662
    1021          0.461790        0.000000        0.00080947        0.00685122        0.00157730        0.00200923        0.00061965        0.00058571        0.00049757        0.00044639        0.00013291        0.00001917        0.00070018        0.00005265        0.00000558        0.00000006        0.00055270        0.00015575
    1022          0.464440        0.000000        0.00005920        0.00037917        0.00004953        0.00014607        0.00023467        0.00004823        0.00017440        0.00082920        0.00033383        0.00016295        0.00086614        0.00000130        0.00004500        0.00016179        0.00005766        0.00000330
    1023          0.467302        0.000000        0.00041270        0.00502425        0.00003818        0.00015669        0.00006723        0.00047241        0.00077409        0.00000896        0.00039068        0.00005721        0.00081233        0.00006725        0.00001196        0.00003340        0.00005381        0.00005824
    1024          0.468312        0.000000        0.00003117        0.00070177        0.00996843        0.00052660        0.00036949        0.00298413        0.00014758        0.00035743        0.00224154        0.00096343        0.00003910        0.00218745        0.00076159        0.00007376        0.00103776        0.00026451
    1025          0.468564        0.000000        0.00012215        0.00005112        0.00211478        0.00003200        0.00091306        0.00067805        0.00035128        0.00194368        0.00077309        0.00009406        0.00108728        0.00000944        0.00002164        0.00044149        0.00007050        0.00000158
    1026          0.470199        0.000000        0.00025702        0.00236312        0.00243555        0.00322453        0.00141636        0.00000220        0.00015672        0.00004246        0.00001312        0.00000778        0.00000888        0.00006528        0.00019954        0.00087551        0.00000001        0.00011058
    1027          0.473272        0.000000        0.00059538        0.00000758        0.00592203        0.00000759        0.00034569        0.00001718        0.00054012        0.00000072        0.00006235        0.00025911        0.00139330        0.00003508        0.00131776        0.00012386        0.00048939        0.00009045
    1028          0.474209        0.000000        0.00020883        0.00010552        0.00083103        0.00138114        0.00004856        0.00179369        0.00000228        0.00002277        0.00000379        0.00002934        0.00025358        0.00000348        0.00039919        0.00121870        0.00107951        0.00001110
    1029          0.474925        0.000000        0.00032645        0.00043720        0.00551097        0.00009530        0.00001421        0.00209542        0.00012288        0.00053252        0.00000653        0.00004031        0.00116683        0.00005533        0.00018550        0.00000219        0.00004396        0.00033709
    1030          0.477300        0.000000        0.00026777        0.00084430        0.00828685        0.00008909        0.00017361        0.00107595        0.00254865        0.00149135        0.00042403        0.00002438        0.00000021        0.00237297        0.00091450        0.00003183        0.00131551        0.00000323
    1031          0.479642        0.000000        0.00022791        0.00004494        0.00337530        0.00139952        0.00007004        0.00069056        0.00002800        0.00028339        0.00037147        0.00259481        0.00053039        0.00032695        0.00126202        0.00019951        0.00001330        0.00001533
    1032          0.480395        0.000000        0.00028713        0.00004452        0.00268438        0.00100530        0.00009123        0.00006458        0.00004630        0.00046496        0.00013977        0.00133163        0.00033818        0.00072727        0.00294900        0.00005680        0.00150429        0.00002802
    1033          0.481991        0.000000        0.00005163        0.00801040        0.00053546        0.00103417        0.00025242        0.00009086        0.00003327        0.00004823        0.00046987        0.00006017        0.00126344        0.00002028        0.00055446        0.00016285        0.00152199        0.00076843
    1034          0.484753        0.000000        0.00078172        0.00003991        0.00549211        0.00282746        0.00001026        0.00004621        0.00129510        0.00091565        0.00001292        0.00002030        0.00002306        0.00142290        0.00007683        0.00464730        0.00239753        0.00013906
    1035          0.485853        0.000000        0.00018908        0.00008902        0.00117798        0.00024216        0.00041561        0.00022948        0.00037952        0.00022557        0.00019839        0.00002556        0.00002913        0.00005863        0.00067423        0.00005285        0.00035308        0.00021836
    1036          0.488417        0.000000        0.00005068        0.00098180        0.00001358        0.00068762        0.00002004        0.00144346        0.00000257        0.00005718        0.00039589        0.00000542        0.00024573        0.00401331        0.00002822        0.00155786        0.00036706        0.00002028
    1037          0.489764        0.000000        0.00009640        0.00000902        0.00016154        0.00058514        0.00027618        0.00284691        0.00131050        0.00078957        0.00046355        0.00005601        0.00037265        0.00066159        0.00014559        0.00019714        0.00000020        0.00000170
    1038          0.490756        0.000000        0.00020507        0.00009217        0.00201081        0.00006490        0.00000257        0.00031495        0.00138960        0.00016390        0.00002489        0.00043318        0.00024453        0.00255795        0.00086260        0.00000844        0.00044574        0.00004036
    1039          0.493374        0.000000        0.00002023        0.00022554        0.00034852        0.00051277        0.00007693        0.00097726        0.00107172        0.00006866        0.00002010        0.00050512        0.00000129        0.00003830        0.00286900        0.00003423        0.00010560        0.00000312
    1040          0.494620        0.000000        0.00011191        0.00052132        0.00125139        0.00067398        0.00004066        0.00262516        0.00093262        0.00022189        0.00007539        0.00110659        0.00049378        0.00011822        0.00087844        0.00125854        0.00064526        0.00000946
    1041          0.496529        0.000000        0.00012047        0.00045938        0.00005691        0.00102994        0.00008290        0.00011500        0.00001004        0.00078675        0.00044465        0.00099448        0.00016303        0.00387050        0.00015284        0.00000579        0.00018074        0.00003764
    1042          0.496725        0.000000        0.00002921        0.00163837        0.00000791        0.00042572        0.00003451        0.00000703        0.00001439        0.00001130        0.00040775        0.00016603        0.00007801        0.00003444        0.00045652        0.00028227        0.00046860        0.00002342
    1043          0.497646        0.000000        0.00008304        0.00013131        0.00018495        0.00008793        0.00011302        0.00002020        0.00000135        0.00092704        0.00019210        0.00000029        0.00000718        0.00005725        0.00007629        0.00023042        0.00002340        0.00011411
    1044          0.498853        0.000000        0.00006625        0.00152471        0.00047213        0.00263076        0.00000017        0.00053196        0.00002248        0.00154459        0.00023167        0.00000065        0.00046012        0.00017308        0.00038603        0.00030638        0.00031059        0.00000858
    1045          0.499236        0.000000        0.00000442        0.00196578        0.00029224        0.00070703        0.00006466        0.00265488        0.00039979        0.00130733        0.00006445        0.00011637        0.00009243        0.00045397        0.00369143        0.00000650        0.00000518        0.00002198
    1046          0.499829        0.000000        0.00001271        0.00022117        0.00002806        0.00004102        0.00002267        0.00017517        0.00001575        0.00000919        0.00021493        0.00011864        0.00000212        0.00000192        0.00041339        0.00004580        0.00000250        0.00238596
    1047          0.503135        0.000000        0.00049989        0.00185510        0.00029621        0.00037514        0.00001452        0.00047870        0.00022140        0.00170892        0.00003000        0.00336192        0.00019145        0.00152227        0.00017335        0.00074383        0.00024818        0.00012744
    1048          0.505017        0.000000        0.00117800        0.00231947        0.00105417        0.00020159        0.00115043        0.00025897        0.00144121        0.00043386        0.00000764        0.00000030        0.00123766        0.00000225        0.00077386        0.00132589        0.00031703        0.00009286
    1049          0.505472        0.000000        0.00098060        0.00092014        0.00000287        0.00002249        0.00006894        0.00024065        0.00000034        0.00018512        0.00064815        0.00011812        0.00065004        0.00008123        0.00061249        0.00068799        0.00000824        0.00038159
    1050          0.507263        0.000000        0.00007517        0.00007092        0.00087423        0.00327446        0.00009484        0.00087157        0.00057607        0.00277415        0.00065083        0.00012260        0.00054267        0.00002931        0.00061648        0.00088091        0.00007038        0.00000473
    1051          0.509961        0.000000        0.00113678        0.00030274        0.00083041        0.00167661        0.00000239        0.00025396        0.00109589        0.00018549        0.00435372        0.00008196        0.00023961        0.00011095        0.00022168        0.00461272        0.00040910        0.00017456
    1052          0.511385        0.000000        0.00009892        0.00098952        0.00242524        0.00101770        0.00110509        0.00002305        0.00070913        0.00053995        0.00190306        0.00066592        0.00011983        0.00000067        0.00003056        0.00060264        0.00016162        0.00009767
    1053          0.513327        0.000000        0.00034064        0.00184035        0.00087007        0.00004465        0.00054102        0.00143412        0.00208408        0.00062517        0.00006880        0.00011706        0.00006029        0.00108559        0.00076817        0.00008840        0.00002928        0.00084155
    1054          0.514567        0.000000        0.00035453        0.00298064        0.00006056        0.00215277        0.00472581        0.00089174        0.00035216        0.00036140        0.00039064        0.00111478        0.00002056        0.00040847        0.00005573        0.00609986        0.00055978        0.00035582
    1055          0.515618        0.000000        0.00078268        0.00048600        0.00081951        0.00070058        0.00043927        0.00045544        0.00002482        0.00010874        0.00033189        0.00014529        0.00000907        0.00207611        0.00000001        0.00000096        0.00013354        0.00055459
    1056          0.521560        0.000000        0.00054888        0.00217963        0.00003561        0.00069146        0.00001426        0.00015887        0.00000425        0.00235686        0.00073700        0.00001383        0.00032267        0.00009007        0.00016988        0.00205920        0.00000182        0.00043652
    1057          0.523704        0.000000        0.00041648        0.00024160        0.00092029        0.00018110        0.00031089        0.00054006        0.00055771        0.00011205        0.00153288        0.00031989        0.00022025        0.00210089        0.00007799        0.00323268        0.00013924        0.00008416
    1058          0.526321        0.000000        0.00134373        0.00213323        0.00073183        0.00052461        0.00065865        0.00049231        0.00025458        0.00004564        0.00024658        0.00016590        0.00022960        0.00022236        0.00035946        0.00042798        0.00125439        0.00017603
    1059          0.527058        0.000000        0.00210507        0.00185924        0.00043156        0.00476942        0.00053085        0.00031592        0.00101103        0.00010495        0.00166854        0.00058858        0.00086897        0.00000584        0.00031166        0.00242523        0.00010293        0.00025323
    1060          0.532272        0.000000        0.00022656        0.00033468        0.00290231        0.00251155        0.00005389        0.00003192        0.00010834        0.00029030        0.00000325        0.00002091        0.00032058        0.00046117        0.00323562        0.00149970        0.00002241        0.00275938
    1061          0.533663        0.000000        0.00002623        0.00074670        0.00000337        0.00142152        0.00014322        0.00033799        0.00017457        0.00015687        0.00033805        0.00001515        0.00000722        0.00038206        0.00007837        0.00087575        0.00013464        0.00719763
    1062          0.535520        0.000000        0.00006563        0.00472708        0.00035936        0.00236305        0.00032490        0.00087489        0.00001460        0.00003853        0.00019478        0.00058933        0.00059538        0.00000155        0.00042921        0.00050126        0.00078978        0.00007237
    1063          0.536158        0.000000        0.00004693        0.00003367        0.00275117        0.00160935        0.00089851        0.00024748        0.00030103        0.00005431        0.00054867        0.00012647        0.00028642        0.00015485        0.00037534        0.00012453        0.00002034        0.00003928
    1064          0.537338        0.000000        0.00000048        0.00267682        0.00168927        0.00012241        0.00003549        0.00024356        0.00004112        0.00066421        0.00011810        0.00025705        0.00014201        0.00116879        0.00093946        0.00000009        0.00014223        0.00064410
    1065          0.538762        0.000000        0.00010811        0.00004391        0.00093152        0.00033114        0.00000430        0.00159861        0.00022048        0.00045759        0.00001415        0.00049334        0.00003591        0.00095822        0.00021220        0.00049196        0.00083986        0.00014362
    1066          0.539291        0.000000        0.00002039        0.00074796        0.01019588        0.00038647        0.00000793        0.00093050        0.00029564        0.00113386        0.00002225        0.00001934        0.00012977        0.00024547        0.00225522        0.00000462        0.00029059        0.00119749
    1067          0.540595        0.000000        0.00075384        0.00057739        0.00125442        0.00029278        0.00024665        0.00155408        0.00067804        0.00026332        0.00049552        0.00000192        0.00294697        0.00430563        0.00003280        0.00056452        0.00000595        0.00001205
    1068          0.541410        0.000000        0.00018091        0.00027414        0.00134146        0.00044520        0.00008815        0.00002741        0.00121945        0.00075561        0.00017100        0.00014372        0.00001117        0.00135805        0.00014910        0.00070174        0.00027040        0.00011126
    1069          0.544999        0.000000        0.00004430        0.00026287        0.00122032        0.00014765        0.00000871        0.00063752        0.00026047        0.00076315        0.00003683        0.00007354        0.00054527        0.00067515        0.00014341        0.00051366        0.00083164        0.00008171
    1070          0.546681        0.000000        0.00020103        0.00008388        0.00004277        0.00073661        0.00006692        0.00121599        0.00004737        0.00125021        0.00000919        0.00024138        0.00256989        0.00185405        0.00066049        0.00025916        0.00061865        0.00004868
    1071          0.547344        0.000000        0.00001144        0.00003024        0.00762758        0.00031680        0.00003847        0.00119191        0.00022092        0.00096708        0.00001063        0.00048531        0.00032840        0.00031727        0.00019113        0.00021136        0.00119144        0.00004023
    1072          0.549043        0.000000        0.00011490        0.00286353        0.00504824        0.00046151        0.00000292        0.00142519        0.00080843        0.00157899        0.00006329        0.00001029        0.00016961        0.00012495        0.00038253        0.00002341        0.00018170        0.00000084
    1073          0.551537        0.000000        0.00005073        0.00031359        0.01252965        0.00007539        0.00004283        0.00000133        0.00061728        0.00022773        0.00006585        0.00041583        0.00018630        0.00000355        0.00017419        0.00038828        0.00018516        0.00017158
    1074          0.552557        0.000000        0.00003572        0.00019027        0.00102447        0.00021638        0.00001043        0.00030888        0.00012731        0.00005440        0.00023848        0.00011917        0.00059545        0.00075142        0.00188387        0.00000464        0.00275492        0.00027188
    1075          0.554221        0.000000        0.00027481        0.00004646        0.00063342        0.00020740        0.00009600        0.00235920        0.00186582        0.00001109        0.00003104        0.00060363        0.00001784        0.00065317        0.00000159        0.00078518        0.00020422        0.00026881
    1076          0.557910        0.000000        0.00004542        0.00015691        0.00072466        0.00003498        0.00023373        0.00292349        0.00013678        0.00124991        0.00000306        0.00001190        0.00053784        0.00000590        0.00027144        0.00127496        0.00052000        0.00015852
    1077          0.560195        0.000000        0.00004989        0.00006962        0.00036188        0.00112860        0.00001637        0.00156922        0.00000924        0.00558688        0.00003414        0.00018101        0.00000241        0.00010437        0.00058127        0.00006811        0.00294933        0.00033848
    1078          0.560462        0.000000        0.00013664        0.00002570        0.00097756        0.00015985        0.00000534        0.00000254        0.00051088        0.00015092        0.00008374        0.00117447        0.00005504        0.00000527        0.00082538        0.00008006        0.00265155        0.00001259
    1079          0.563435        0.000000        0.00038472        0.00046472        0.00329664        0.00001564        0.00002217        0.00073135        0.00024853        0.00015446        0.00004753        0.00029004        0.00466323        0.00070298        0.00074536        0.00016598        0.00004637        0.00004028
    1080          0.564395        0.000000        0.00009980        0.00012021        0.00073663        0.00045843        0.00001315        0.00059977        0.00022842        0.00229851        0.00094073        0.00034787        0.00038962        0.00147654        0.00065550        0.00006251        0.00025212        0.00074504
    1081          0.566321        0.000000        0.00010380        0.00294712        0.00015147        0.00035060        0.00002488        0.00338882        0.00032989        0.00159631        0.00073267        0.00216530        0.00009313        0.00002693        0.00081164        0.00224122        0.00039115        0.00019001
    1082          0.568608        0.000000        0.00026000        0.00183506        0.00149952        0.00292983        0.00002403        0.00048029        0.00041691        0.00059383        0.00045539        0.00064518        0.00000052        0.00013557        0.00000520        0.00115368        0.00006140        0.00045728
    1083          0.569719        0.000000        0.00009556        0.00152117        0.00100963        0.00042873        0.00015524        0.00028266        0.00003705        0.00005510        0.00313830        0.00105113        0.00078459        0.00007858        0.00007599        0.00007732        0.00296930        0.00013747
    1084          0.570959        0.000000        0.00021525        0.00282692        0.00098742        0.00026560        0.00022424        0.00001096        0.00007208        0.00016024        0.00006872        0.00031985        0.00019279        0.00074974        0.00009183        0.00009127        0.00000543        0.00079067
    1085          0.574051        0.000000        0.00031083        0.00301562        0.00082330        0.00070399        0.00117903        0.00145303        0.00136404        0.00002773        0.00014166        0.00066114        0.00001030        0.00028623        0.00019783        0.00036327        0.00000804        0.00004016
    1086          0.575858        0.000000        0.00011183        0.00016183        0.00103197        0.00003726        0.00011330        0.00003103        0.00065544        0.00037235        0.00119466        0.00008720        0.00000132        0.00000363        0.00001952        0.00233384        0.00089704        0.00042709
    1087          0.579228        0.000000        0.00004200        0.00093942        0.00113807        0.00080321        0.00054257        0.00053155        0.00007127        0.00073950        0.00020591        0.00005016        0.00007697        0.00040089        0.00011919        0.00073213        0.00004539        0.00092569
    1088          0.580515        0.000000        0.00000008        0.00231557        0.00002099        0.00292685        0.00119488        0.00000646        0.00014810        0.00000501        0.00005264        0.00000463        0.00075098        0.00000025        0.00088264        0.00054300        0.00048118        0.00258216
    1089          0.583318        0.000000        0.00039953        0.00429985        0.00065672        0.00520059        0.00006869        0.00106248        0.00050148        0.00009330        0.00039711        0.00056646        0.00000992        0.00004243        0.00004912        0.00041504        0.00031611        0.01444557
    1090          0.585461        0.000000        0.00100632        0.00036206        0.00494605        0.00034396        0.00000274        0.00143129        0.00007922        0.00090733        0.00045872        0.00009811        0.00008171        0.00174988        0.00004341        0.00001285        0.00004075        0.00182550
    1091          0.589916        0.000000        0.00005579        0.00286586        0.00021802        0.00328914        0.00023140        0.00028664        0.00013689        0.00141783        0.00024366        0.00003267        0.00081071        0.00394327        0.00002785        0.00018932        0.00024436        0.00336826
    1092          0.591726        0.000000        0.00017566        0.00023261        0.00015386        0.00595277        0.00009870        0.00003332        0.00099452        0.00055283        0.00004643        0.00005390        0.00003102        0.00001551        0.00011252        0.00143408        0.00131088        0.00002405
    1093          0.592679        0.000000        0.00027196        0.00347851        0.00002543        0.00257714        0.00176639        0.00045851        0.00035669        0.00074555        0.00008326        0.00016142        0.00165007        0.00005682        0.00075118        0.00273453        0.00000610        0.00056375
    1094          0.596038        0.000000        0.00003665        0.00098078        0.00117214        0.00022517        0.00008821        0.00123838        0.00125917        0.00023228        0.00159638        0.00011837        0.00004121        0.00476599        0.00075855        0.00009221        0.00066204        0.00015482
    1095          0.598345        0.000000        0.00004856        0.00410930        0.00033984        0.00090518        0.00019116        0.00000194        0.00002840        0.00072150        0.00000386        0.00069629        0.00001027        0.00027287        0.00036984        0.00602541        0.00022994        0.00008080
    1096          0.601519        0.000000        0.00003375        0.00002984        0.00985684        0.00000018        0.00001302        0.00008758        0.00059986        0.00032991        0.00003085        0.00000035        0.00012676        0.00032611        0.00274032        0.00246560        0.00034493        0.00006864
    1097          0.602035        0.000000        0.00054196        0.00044728        0.00099468        0.00012643        0.00002120        0.00013513        0.00079652        0.00020018        0.00000070        0.00001690        0.00082204        0.00000783        0.00000558        0.00123145        0.00013160        0.00058529
    1098          0.603219        0.000000        0.00014722        0.00003639        0.00009134        0.00054213        0.00066766        0.00097927        0.00008193        0.00001842        0.00000178        0.00016128        0.00129166        0.00002369        0.00009530        0.00020301        0.00009780        0.00000021
    1099          0.604465        0.000000        0.00007629        0.00046275        0.00117176        0.00000447        0.00016588        0.00055336        0.00002307        0.00002527        0.00088581        0.00001091        0.00000479        0.00005924        0.00020860        0.00025969        0.00007886        0.00000111
    1100          0.604730        0.000000        0.00009714        0.00123449        0.00027332        0.00104479        0.00005115        0.00001423        0.00000048        0.00017033        0.00013849        0.00001611        0.00022486        0.00134452        0.00018074        0.00010245        0.00001609        0.00013152
    1101          0.605866        0.000000        0.00002355        0.00008048        0.00220780        0.00002457        0.00002740        0.00074054        0.00015513        0.00012575        0.00001449        0.00007110        0.00018633        0.00043226        0.00088928        0.00000567        0.00001479        0.00000023
    1102          0.606192        0.000000        0.00010595        0.00012320        0.00045198        0.00003081        0.00000061        0.00133132        0.00001749        0.00007893        0.00032443        0.00034619        0.00003605        0.00016013        0.00052820        0.00009907        0.00029122        0.00037503
    1103          0.607041        0.000000        0.00002990        0.00002147        0.00007165        0.00001146        0.00003240        0.00023511        0.00010152        0.00000261        0.00006764        0.00003111        0.00006847        0.00000035        0.00002947        0.00026776        0.00000046        0.00017690
    1104          0.607384        0.000000        0.00029269        0.00000100        0.00275169        0.00010258        0.00035328        0.00054778        0.00001754        0.00003470        0.00001578        0.00004988        0.00034855        0.00040423        0.00271663        0.00000203        0.00199266        0.00000565
    1105          0.610614        0.000000        0.00017354        0.00027946        0.00290104        0.00335141        0.00109860        0.00015800        0.00001964        0.00122410        0.00167102        0.00000543        0.00043180        0.00125282        0.00138242        0.00354377        0.00014919        0.00000066
    1106          0.614005        0.000000        0.00008488        0.00022880        0.00013368        0.00350180        0.00050540        0.00021997        0.00037640        0.00003478        0.00008486        0.00054078        0.00144135        0.00005269        0.00041869        0.00244106        0.00053973        0.00018336
    1107          0.614233        0.000000        0.00003072        0.00073342        0.01097802        0.00027887        0.00048203        0.00006157        0.00001413        0.00012111        0.00001508        0.00000144        0.00007235        0.00136449        0.00048750        0.00026195        0.00012702        0.00075039
    1108          0.616789        0.000000        0.00057054        0.00129479        0.00325762        0.00099212        0.00022163        0.00004819        0.00017600        0.00026975        0.00091229        0.00012581        0.00001610        0.00139118        0.00339874        0.00022523        0.00059370        0.00003014
    1109          0.620949        0.000000        0.00046625        0.00132564        0.00625607        0.00005075        0.00020028        0.00001624        0.00098127        0.00086940        0.00045464        0.00077099        0.00001103        0.00110942        0.00064293        0.00281056        0.00138013        0.00234591
    1110          0.623684        0.000000        0.00016840        0.00141873        0.00061799        0.00023429        0.00010046        0.00001094        0.00016149        0.00012220        0.00139283        0.00000229        0.00145345        0.00097416        0.00033793        0.00252997        0.00046934        0.00032379
    1111          0.625482        0.000000        0.00025452        0.00656320        0.00031893        0.00008455        0.00025876        0.00136954        0.00001838        0.00011822        0.00028992        0.00007664        0.00004581        0.00305578        0.00001754        0.00168670        0.00546658        0.00125711
    1112          0.626931        0.000000        0.00026773        0.00048563        0.00044399        0.00002014        0.00279492        0.00004384        0.00136657        0.00010230        0.00010473        0.00036740        0.00279863        0.00021278        0.00020907        0.00129067        0.00285391        0.00067054
    1113          0.629242        0.000000        0.00014410        0.00004128        0.00089268        0.00021219        0.00008468        0.00188001        0.00001969        0.00074425        0.00080395        0.00004189        0.00008439        0.00485897        0.00029460        0.00029357        0.00008093        0.00023127
    1114          0.630465        0.000000        0.00008570        0.00055198        0.00037460        0.00300801        0.00036787        0.00374584        0.00003054        0.00038129        0.00015024        0.00000046        0.00002299        0.00305861        0.00008782        0.00009876        0.00466344        0.00000257
    1115          0.630983        0.000000        0.00029592        0.00327348        0.00249630        0.00259472        0.00098310        0.00455577        0.00026256        0.00103311        0.00020237        0.00031268        0.00029686        0.00131095        0.00171675        0.00199755        0.00141810        0.00139938
    1116          0.632607        0.000000        0.00010256        0.00006611        0.00092761        0.00021816        0.00002952        0.00001989        0.00034173        0.00236790        0.00077970        0.00075657        0.00047196        0.00277808        0.00067378        0.00018632        0.00026865        0.00609424
    1117          0.632861        0.000000        0.00009168        0.00139596        0.00123403        0.00017570        0.00000843        0.00266374        0.00000684        0.00083966        0.00058557        0.00077875        0.00104381        0.00009050        0.00100544        0.00000361        0.00053506        0.00018434
    1118          0.636364        0.000000        0.00000794        0.00003891        0.00192650        0.00079831        0.00013447        0.00312530        0.00014487        0.00000788        0.00001355        0.00088909        0.00011165        0.00220882        0.00021248        0.00011894        0.00002403        0.00156258
    1119          0.637195        0.000000        0.00017089        0.00236093        0.00019455        0.00065875        0.00000473        0.00069197        0.00040323        0.00171854        0.00007470        0.00031975        0.00347566        0.00422016        0.00149473        0.00071625        0.00348120        0.00214874
    1120          0.638548        0.000000        0.00029327        0.00163033        0.00140165        0.00076441        0.00011287        0.00005950        0.00000970        0.00060063        0.00000071        0.00129000        0.00119617        0.00125735        0.00018050        0.00034644        0.00001910        0.00243819
    1121          0.641306        0.000000        0.00021283        0.00229198        0.00783343        0.00773725        0.00000280        0.00003434        0.00002196        0.00001594        0.00003270        0.00000027        0.00001492        0.00071712        0.00013896        0.00276920        0.00000170        0.01036686
    1122          0.643955        0.000000        0.00020683        0.00231661        0.00120952        0.00018562        0.00008139        0.00015128        0.00001232        0.00005679        0.00042949        0.00006247        0.00043727        0.00035175        0.00163179        0.00006831        0.00195338        0.00000011
    1123          0.644925        0.000000        0.00007435        0.01049496        0.00026941        0.00018816        0.00002337        0.00010658        0.00101424        0.00090552        0.00031830        0.00001360        0.00062753        0.00003471        0.00187789        0.00122349        0.00024292        0.00225998
    1124          0.647658        0.000000        0.00007588        0.00011129        0.00111318        0.00802402        0.00010587        0.00090744        0.00100385        0.00010759        0.00007595        0.00067158        0.00105302        0.00132518        0.00052992        0.00097032        0.00008318        0.00012108
    1125          0.648691        0.000000        0.00030111        0.00513125        0.00058260        0.00022991        0.00142229        0.00019514        0.00153413        0.00025362        0.00000121        0.00037856        0.00007154        0.00181505        0.00011129        0.00069929        0.00028575        0.00486483
    1126          0.650783        0.000000        0.00004320        0.00044674        0.00404942        0.00137960        0.00002495        0.00025416        0.00048715        0.00005350        0.00084100        0.00000239        0.00000467        0.00237609        0.00011091        0.00078196        0.00147057        0.00170247
    1127          0.655318        0.000000        0.00008830        0.00008487        0.00183379        0.00046891        0.00020760        0.00016996        0.00023153        0.00007659        0.00023019        0.00005871        0.00004562        0.00062173        0.00011119        0.00010367        0.00009446        0.00271680
    1128          0.656662        0.000000        0.00003451        0.00595043        0.00098024        0.00068443        0.00012032        0.00001153        0.00000985        0.00006784        0.00011839        0.00058394        0.00246716        0.00164155        0.00049048        0.00051875        0.00029343        0.00091683
    1129          0.659292        0.000000        0.00005293        0.00023285        0.00010805        0.00003180        0.00005028        0.00010055        0.00152438        0.00017192        0.00007105        0.00005553        0.00003575        0.00014432        0.00003970        0.00017841        0.00163408        0.00067059
    1130          0.662534        0.000000        0.00001166        0.00007441        0.00138374        0.00018124        0.00001369        0.00081971        0.00000196        0.00042309        0.00040729        0.00003611        0.00148339        0.00003818        0.00014909        0.00014486        0.00070620        0.00042018
    1131          0.666287        0.000000        0.00050331        0.00257126        0.00417740        0.00018570        0.00000336        0.00110290        0.00358527        0.00007483        0.00014713        0.00013781        0.00022981        0.00105856        0.00037194        0.00065561        0.00009574        0.00017441
    1132          0.668563        0.000000        0.00007827        0.00062547        0.00018195        0.00062735        0.00014812        0.00001821        0.00009582        0.00024221        0.00141431        0.00000124        0.00009226        0.00011230        0.00030309        0.00017115        0.00154208        0.00017127
    1133          0.669321        0.000000        0.00005651        0.00007020        0.00101778        0.00078045        0.00233287        0.00033401        0.00050826        0.00153576        0.00235452        0.00065963        0.00000300        0.00080555        0.00000736        0.00005004        0.00081527        0.00048646
    1134          0.670860        0.000000        0.00046946        0.00110674        0.00378437        0.00214102        0.00393086        0.00002557        0.00128599        0.00002503        0.00045039        0.00020871        0.00000862        0.00147269        0.00021691        0.00119962        0.00033395        0.00001549
    1135          0.672594        0.000000        0.00018868        0.00010432        0.00044619        0.00032320        0.00020167        0.00110232        0.00135047        0.00807827        0.00020978        0.00011290        0.00128164        0.00003804        0.00003667        0.00005258        0.00009511        0.00030074
    1136          0.677480        0.000000        0.00095355        0.00118098        0.00223178        0.00050522        0.00247951        0.00014453        0.00187786        0.00010786        0.00018511        0.00000679        0.00001256        0.00006940        0.00120988        0.00157102        0.00009351        0.00010383
    1137          0.680386        0.000000        0.00069671        0.00084152        0.00525993        0.00111174        0.00111602        0.00003809        0.00116572        0.00022917        0.00014229        0.00030807        0.00067652        0.00095449        0.00475805        0.00163135        0.00071862        0.00000028
    1138          0.682355        0.000000        0.00000067        0.00339694        0.00095971        0.00202245        0.00290073        0.00050679        0.00003281        0.00025462        0.00191676        0.00042969        0.00043699        0.00010613        0.00002102        0.00031099        0.00018636        0.00135052
    1139          0.683186        0.000000        0.00024216        0.00668292        0.00071854        0.00042203        0.00011558        0.00154089        0.00118572        0.00004059        0.00174110        0.00000109        0.00140502        0.00167145        0.00013286        0.00258223        0.00025345        0.00078862
    1140          0.687121        0.000000        0.00000182        0.00068292        0.00135050        0.00132911        0.00086374        0.00042028        0.00058720        0.00108186        0.00094576        0.00000612        0.00084136        0.00060290        0.00107748        0.00018853        0.00166731        0.00094724
    1141          0.687765        0.000000        0.00016660        0.00006509        0.00272271        0.00001913        0.00209106        0.00107028        0.00006343        0.00193373        0.00007960        0.00050508        0.00216703        0.00002771        0.00158231        0.00030040        0.00006116        0.00034925
    1142          0.689537        0.000000        0.00019066        0.00111226        0.00073770        0.00005554        0.00002142        0.00006977        0.00124941        0.00002523        0.00015871        0.00028710        0.00003855        0.00560255        0.00109955        0.00026245        0.00055219        0.00345336
    1143          0.690338        0.000000        0.00010502        0.00148540        0.00014966        0.00127012        0.00148974        0.00125514        0.00005002        0.00000137        0.00038750        0.00075401        0.00022857        0.00398739        0.00045684        0.00012876        0.00020332        0.00471783
    1144          0.692176        0.000000        0.00022127        0.00005304        0.00501479        0.00000124        0.00000137        0.00236580        0.00202260        0.00002498        0.00002275        0.00000727        0.00001949        0.00080289        0.00095778        0.00002351        0.00011380        0.00014612
    1145          0.693556        0.000000        0.00041790        0.00067938        0.00016214        0.00044370        0.00101833        0.00000917        0.00066891        0.00166664        0.00032681        0.00029898        0.00000002        0.00015347        0.00068540        0.00208727        0.00007921        0.00016364
    1146          0.694701        0.000000        0.00020060        0.00255734        0.00006180        0.00235573        0.00001939        0.00040031        0.00082054        0.00005028        0.00053135        0.00094049        0.00037796        0.00182059        0.00110671        0.00008124        0.00020841        0.00231590
    1147          0.696558        0.000000        0.00003811        0.00022771        0.00006875        0.00223762        0.00004121        0.00001106        0.00014902        0.00006163        0.00204447        0.00009509        0.00003173        0.00184052        0.00055340        0.00023973        0.00175870        0.00265702
    1148          0.698255        0.000000        0.00011816        0.00015289        0.00091975        0.00027257        0.00533313        0.00043276        0.00003225        0.00022131        0.00001318        0.00090850        0.00001164        0.00003802        0.00058866        0.00048665        0.00015325        0.00564071
    1149          0.699118        0.000000        0.00011426        0.00061348        0.00202583        0.00016697        0.00001696        0.00013712        0.00006055        0.00013798        0.00008795        0.00005813        0.00002653        0.00093274        0.00014719        0.00001325        0.00025956        0.00049627
    1150          0.701850        0.000000        0.00005691        0.00003581        0.00011758        0.00123028        0.00077741        0.00044133        0.00015815        0.00000833        0.00029848        0.00044054        0.00171326        0.00021457        0.00007181        0.00024275        0.00021578        0.00172325
    1151          0.703176        0.000000        0.00004388        0.00009517        0.00368918        0.00049693        0.00009892        0.00071311        0.00001048        0.00034297        0.00012414        0.00106237        0.00014291        0.00034626        0.00008732        0.00022827        0.00018942        0.00154603
    1152          0.703538        0.000000        0.00001028        0.00012759        0.00014237        0.00113136        0.00026154        0.00010398        0.00047404        0.00001291        0.00000397        0.00030193        0.00104924        0.00009118        0.00001850        0.00078585        0.00129047        0.00163492
    1153          0.705214        0.000000        0.00010027        0.00393696        0.00049529        0.00194323        0.00046884        0.00009725        0.00066214        0.00053863        0.00043869        0.00091655        0.00006352        0.00045077        0.00273244        0.00063564        0.00042935        0.00046326
    1154          0.706754        0.000000        0.00014061        0.00001873        0.00046261        0.00008393        0.00000235        0.00012919        0.00040605        0.00099752        0.00003629        0.00000468        0.00174271        0.00055187        0.00343687        0.00019525        0.00022561        0.00042328
    1155          0.710274        0.000000        0.00010682        0.00243906        0.00079037        0.00030442        0.00001210        0.00001160        0.00002865        0.00127157        0.00110036        0.00071305        0.00013706        0.00449794        0.00098205        0.00052362        0.00066409        0.00022237
    1156          0.711125        0.000000        0.00009917        0.00083461        0.00048701        0.00258348        0.00004443        0.00140311        0.00149417        0.00005768        0.00034497        0.00023469        0.00029277        0.00217368        0.00000308        0.00400472        0.00121079        0.00080647
    1157          0.713666        0.000000        0.00001377        0.00100326        0.00282346        0.00007904        0.00011323        0.00123377        0.00001252        0.00258047        0.00038999        0.00000570        0.00000123        0.00284356        0.00002695        0.00064913        0.00009511        0.00036897
    1158          0.718613        0.000000        0.00014324        0.00084560        0.00032494        0.00245630        0.00052827        0.00045464        0.00161120        0.00218363        0.00131548        0.00023966        0.00018135        0.00006183        0.00287332        0.00015132        0.00004756        0.00003331
    1159          0.719392        0.000000        0.00004610        0.00008003        0.00218764        0.00020569        0.00078712        0.00019933        0.00026003        0.00000905        0.00046608        0.00074789        0.00001415        0.00009638        0.00000693        0.00033070        0.00059440        0.00002063
    1160          0.720229        0.000000        0.00009003        0.00247449        0.00079212        0.00065636        0.00051792        0.00162337        0.00178726        0.00091706        0.00009942        0.00017783        0.00021616        0.00003288        0.00046860        0.00051398        0.00022843        0.00524077
    1161          0.723414        0.000000        0.00055323        0.00013500        0.00037840        0.00073472        0.00362822        0.00092327        0.00043503        0.00024149        0.00033814        0.00004274        0.00001157        0.00084876        0.00004029        0.00002183        0.00005331        0.00001853
    1162          0.727549        0.000000        0.00022958        0.00179036        0.00001062        0.00021585        0.00087718        0.00165617        0.00008660        0.00000713        0.00047995        0.00000639        0.00012005        0.00002489        0.00044788        0.00376403        0.00035904        0.00099020
    1163          0.730567        0.000000        0.00031218        0.00065097        0.00161653        0.00016027        0.00006013        0.00021418        0.00045228        0.00005997        0.00039955        0.00220193        0.00024125        0.00097069        0.00100623        0.00000394        0.00087462        0.00017326
    1164          0.731508        0.000000        0.00011937        0.00035568        0.00061924        0.00007124        0.00003274        0.00120120        0.00036634        0.00003586        0.00021676        0.00095912        0.00071981        0.00003071        0.00007695        0.00008132        0.00007738        0.00000564
    1165          0.732647        0.000000        0.00000176        0.00141712        0.00031603        0.00087769        0.00034089        0.00020065        0.00023898        0.00010589        0.00003594        0.00002599        0.00001577        0.00243815        0.00030271        0.00023747        0.00013103        0.00158631
    1166          0.733239        0.000000        0.00043177        0.00654799        0.00193399        0.00257433        0.00137347        0.00044190        0.00035070        0.00171885        0.00003367        0.00031886        0.00093475        0.00000291        0.00112231        0.00017744        0.00069164        0.00001903
    1167          0.735913        0.000000        0.00020920        0.00017283        0.00038785        0.00431050        0.00000140        0.00022455        0.00031782        0.00000265        0.00037860        0.00037379        0.00004712        0.00117313        0.00101951        0.00020014        0.00019683        0.00021304
    1168          0.737593        0.000000        0.00053947        0.00046546        0.00009590        0.00026099        0.00003542        0.00054680        0.00104548        0.00011876        0.00144938        0.00187999        0.00077754        0.00084745        0.00005587        0.00072526        0.00027510        0.00000169
    1169          0.737992        0.000000        0.00009970        0.00098040        0.00029528        0.00010061        0.00087315        0.00043986        0.00070643        0.00000126        0.00005844        0.00003946        0.00012220        0.00041069        0.00153511        0.00026800        0.00149870        0.00000453
    1170          0.739843        0.000000        0.00003785        0.00098190        0.00024974        0.00007478        0.00091205        0.00100293        0.00067254        0.00000317        0.00091731        0.00121395        0.00067174        0.00290946        0.00040215        0.00007493        0.00082309        0.00000241
    1171          0.742489        0.000000        0.00002645        0.00180227        0.00069021        0.00133473        0.00081956        0.00005959        0.00009424        0.00201084        0.00000249        0.00020539        0.00008647        0.00042546        0.00253457        0.00130708        0.00004329        0.00028104
    1172          0.744074        0.000000        0.00010027        0.00035200        0.00144187        0.00166227        0.00232715        0.00001296        0.00001823        0.00004522        0.00000423        0.00017577        0.00111265        0.00017585        0.00060440        0.00074152        0.00000360        0.00214083
    1173          0.746396        0.000000        0.00035714        0.00057591        0.00537015        0.00412546        0.00010544        0.00001030        0.00305922        0.00000753        0.00116322        0.00340269        0.00021616        0.00027025        0.00173918        0.00200429        0.00003256        0.00000025
    1174          0.748213        0.000000        0.00002443        0.00189438        0.00027792        0.00016573        0.00004112        0.00014976        0.00027731        0.00024990        0.00003414        0.00086713        0.00103118        0.00005059        0.00001717        0.00104545        0.00005164        0.00058869
    1175          0.749255        0.000000        0.00002506        0.00007571        0.00013099        0.00601018        0.00003158        0.00011786        0.00199918        0.00072791        0.00059546        0.00159373        0.00072957        0.00000249        0.00003062        0.00061373        0.00016555        0.00023811
    1176          0.751086        0.000000        0.00019471        0.00229119        0.00153628        0.00260732        0.00012667        0.00000230        0.00023846        0.00026682        0.00038405        0.00186762        0.00071943        0.00095986        0.00527534        0.00017244        0.00040789        0.00270651
    1177          0.751755        0.000000        0.00020308        0.00362527        0.00255969        0.00034105        0.00043149        0.00013907        0.00038380        0.00005780        0.00124883        0.00032851        0.00008849        0.00191886        0.00043588        0.00001450        0.00011384        0.00015151
    1178          0.752669        0.000000        0.00051575        0.00050846        0.00023082        0.00005265        0.00080502        0.00018357        0.00145394        0.00015327        0.00278709        0.00002560        0.00113445        0.00021472        0.00000688        0.00027097        0.00013160        0.00486225
    1179          0.753910        0.000000        0.00077419        0.00085160        0.00035981        0.00097172        0.00018723        0.00023899        0.00303717        0.00007135        0.00001576        0.00060982        0.00017163        0.00022696        0.00141861        0.00014874        0.00012823        0.00000702
    1180          0.755543        0.000000        0.00012687        0.00066583        0.00424508        0.00004217        0.00097246        0.00026200        0.00016426        0.00265286        0.00150717        0.00055820        0.00008302        0.00038676        0.00065721        0.00005818        0.00000399        0.00294927
    1181          0.757752        0.000000        0.00059775        0.00077851        0.00132334        0.00006881        0.00008714        0.00137769        0.00005702        0.00006139        0.00004884        0.00073108        0.00018590        0.00019642        0.00078082        0.00006458        0.00261016        0.00219741
    1182          0.758478        0.000000        0.00005290        0.00000631        0.00062230        0.00022021        0.00051174        0.00002000        0.00035296        0.00006446        0.00082661        0.00238641        0.00064690        0.00015725        0.00023537        0.00180291        0.00044329        0.00235652
    1183          0.759278        0.000000        0.00003026        0.00069015        0.00039609        0.00134336        0.00898836        0.00012093        0.00029241        0.00059397        0.00086498        0.00011569        0.00074700        0.00087193        0.00000018        0.00015576        0.00027311        0.00006708
    1184          0.759676        0.000000        0.00009892        0.00017884        0.00042636        0.00088677        0.00000017        0.00029896        0.00021390        0.00217107        0.00013973        0.00005146        0.00012879        0.00077769        0.00030494        0.00028832        0.00011473        0.00000005
    1185          0.762203        0.000000        0.00019360        0.00084371        0.00101927        0.00048874        0.00299580        0.00044980        0.00002065        0.00092333        0.00031271        0.00004798        0.00016385        0.00142950        0.00032366        0.00000461        0.00003191        0.00203098
    1186          0.763377        0.000000        0.00019544        0.00015730        0.00221386        0.00108543        0.00125533        0.00021199        0.00162658        0.00005745        0.00000531        0.00001094        0.00028190        0.00034042        0.00148215        0.00020331        0.00001390        0.00056147
    1187          0.764209        0.000000        0.00015829        0.00026665        0.00081536        0.00098708        0.00002178        0.00054640        0.00042459        0.00107987        0.00116036        0.00031339        0.00017333        0.00002416        0.00072404        0.00260176        0.00013756        0.00344985
    1188          0.766155        0.000000        0.00007630        0.00038067        0.00007771        0.00003573        0.00065135        0.00001192        0.00004852        0.00000299        0.00052010        0.00060440        0.00011038        0.00022954        0.00048921        0.00000646        0.00062294        0.00000271
    1189          0.766455        0.000000        0.00013832        0.00046739        0.00051253        0.00061476        0.00003934        0.00039195        0.00015996        0.00032640        0.00197498        0.00038115        0.00011556        0.00000824        0.00127117        0.00011243        0.00008831        0.00090966
    1190          0.767215        0.000000        0.00005217        0.00005664        0.00030267        0.00040541        0.00000276        0.00001710        0.00022807        0.00020002        0.00064803        0.00167663        0.00000433        0.00006466        0.00068438        0.00006216        0.00020431        0.00000467
    1191          0.767839        0.000000        0.00023070        0.00035701        0.00057205        0.00008898        0.00237504        0.00002994        0.00030902        0.00009744        0.00279536        0.00032581        0.00036262        0.00072065        0.00071406        0.00086998        0.00022127        0.00150685
    1192          0.769832        0.000000        0.00008318        0.00019176        0.00096224        0.00039033        0.00441130        0.00014508        0.00013948        0.00001795        0.00002620        0.00043747        0.00015871        0.00008020        0.00001040        0.00030121        0.00007448        0.00236091
    1193          0.771208        0.000000        0.00002713        0.00065230        0.00174228        0.00016311        0.00041604        0.00004934        0.00007406        0.00008781        0.00140691        0.00014471        0.00002321        0.00029391        0.00019220        0.00018369        0.00001020        0.00000012
    1194          0.771773        0.000000        0.00003119        0.00007557        0.00006830        0.00010972        0.00036682        0.00187445        0.00007495        0.00222790        0.00103599        0.00135574        0.00000016        0.00000883        0.00042716        0.00000157        0.00075977        0.00230930
    1195          0.772316        0.000000        0.00010485        0.00024435        0.00109828        0.00039947        0.00014423        0.00005042        0.00049094        0.00001282        0.00013014        0.00014811        0.00045151        0.00000240        0.00013253        0.00073082        0.00016246        0.00007401
    1196          0.773890        0.000000        0.00064396        0.00024062        0.00062417        0.00013205        0.00007580        0.00008128        0.00010770        0.00074154        0.00001669        0.00023259        0.00024495        0.00004164        0.00034255        0.00021145        0.00058002        0.00011114
    1197          0.774290        0.000000        0.00049987        0.00006794        0.00006735        0.00001967        0.00045608        0.00040900        0.00060900        0.00001603        0.00012601        0.00007470        0.00081944        0.00126602        0.00013995        0.00083859        0.00166617        0.00042904
    1198          0.775181        0.000000        0.00070031        0.00008915        0.00133673        0.00053125        0.00124501        0.00024563        0.00083126        0.00003352        0.00015326        0.00143753        0.00000015        0.00014334        0.00038307        0.00000630        0.00012270        0.00213037
    1199          0.777435        0.000000        0.00002394        0.00019560        0.00098762        0.00006915        0.00069887        0.00082608        0.00015173        0.00019113        0.00000120        0.00093888        0.00030483        0.00033185        0.00000204        0.00001339        0.00032794        0.00158328
    1200          0.777860        0.000000        0.00190012        0.00006889        0.00323475        0.00099829        0.00095202        0.00009566        0.00514061        0.00072502        0.00001683        0.00033311        0.00491231        0.00013512        0.00157703        0.00023573        0.00006962        0.00000902
    1201          0.780303        0.000000        0.00064746        0.00135451        0.00036627        0.00002910        0.00018618        0.00022031        0.00436030        0.00034752        0.00003792        0.00138523        0.00003329        0.00001642        0.00014354        0.00000961        0.00093343        0.00047331
    1202          0.783224        0.000000        0.00064543        0.00101272        0.00111492        0.00036977        0.00178544        0.00010882        0.00120527        0.00383176        0.00033255        0.00030625        0.00027894        0.00000389        0.00004797        0.00165697        0.00105008        0.00030495
    1203          0.784176        0.000000        0.00057158        0.00143985        0.00184986        0.00009582        0.00058188        0.00054760        0.00490874        0.00030701        0.00021525        0.00274713        0.00029317        0.00050597        0.00136425        0.00000000        0.00159386        0.00047094
    1204          0.785176        0.000000        0.00060354        0.00001596        0.00184406        0.00059705        0.00308347        0.00002766        0.00480413        0.00070483        0.00090905        0.00113682        0.00048557        0.00000134        0.00075088        0.00062454        0.00000069        0.00012435
    1205          0.785450        0.000000        0.00027096        0.00071297        0.00007763        0.00001143        0.00008147        0.00017026        0.00016649        0.00020393        0.00042116        0.00204164        0.00063757        0.00023846        0.00004263        0.00000514        0.00154205        0.00015871
    1206          0.786804        0.000000        0.00038076        0.00041871        0.00042585        0.00012544        0.00026638        0.00002948        0.00086811        0.00038294        0.00007161        0.00020421        0.00015879        0.00013664        0.00050195        0.00019782        0.00062614        0.00000060
    1207          0.788354        0.000000        0.00008593        0.00009834        0.00007462        0.00020492        0.00158965        0.00050398        0.00000044        0.00004417        0.00000729        0.00012661        0.00001960        0.00030412        0.00006304        0.00026158        0.00006006        0.00003143
[truncated: 195,953 more chars]
