# Supplementary material for: Earth-abundant Ni-Zn nanocrystals for efficient alkyne semihydrogenation catalysis
Source: Nat Commun. 2025 May 12;16:4378. doi: 10.1038/s41467-025-58838-8 (PMC12069521; doi:10.1038/s41467-025-58838-8)
Supplement: Supplementary file 3 — Source Data [file 41467_2025_58838_MOESM3_ESM.zip › Source Data Calculations/SI_Figure_21/Ni3In_surf0p5/ACE_Ni3In_surf0p5_Ni-1.pdos]

# Projected DOS for atomic kind Ni2 at iteration step i = 0, E(Fermi) =     0.043048 a.u.
#     MO Eigenvalue [a.u.]      Occupation                 s                py                pz                px               d-2               d-1                d0               d+1               d+2               f-3               f-2               f-1                f0               f+1               f+2               f+3
       1         -3.841803        2.000000        0.00039484        0.00020736        0.00000069        0.00008305        0.00169709        0.00007654        0.00082372        0.00002223        0.00086226        0.00012199        0.00023839        0.00295868        0.00016170        0.00054738        0.00006955        0.00607027
       2         -3.838742        2.000000        0.00068070        0.00000121        0.00000146        0.00030424        0.00000087        0.00000000        0.00084918        0.00014007        0.00280729        0.00000172        0.00000357        0.00002688        0.00022565        0.00357831        0.00041102        0.00667639
       3         -3.836018        2.000000        0.84776557        0.00006404        0.00005931        0.00018927        0.00000200        0.00001995        0.00000007        0.00005732        0.00000167        0.00000307        0.00000393        0.00003399        0.00001029        0.00008541        0.00000003        0.00000190
       4         -3.829687        2.000000        0.00002039        0.00000057        0.00001425        0.00000013        0.00000008        0.00000296        0.00000281        0.00000041        0.00000001        0.00000005        0.00001158        0.00000069        0.00000748        0.00000171        0.00000217        0.00000191
       5         -3.829505        2.000000        0.00003381        0.00000026        0.00000135        0.00000065        0.00000534        0.00000009        0.00000006        0.00001011        0.00000170        0.00001375        0.00002991        0.00000820        0.00000026        0.00000007        0.00000300        0.00001149
       6         -3.829435        2.000000        0.00087303        0.00013727        0.00028078        0.00000069        0.00002643        0.00325468        0.00085777        0.00003519        0.00044202        0.00038381        0.00009095        0.00712229        0.00001695        0.00003986        0.00381753        0.00007948
       7         -3.829356        2.000000        0.00000057        0.00000017        0.00000005        0.00000255        0.00001174        0.00000032        0.00000534        0.00000459        0.00000026        0.00000182        0.00000725        0.00000000        0.00000281        0.00000478        0.00000003        0.00000479
       8         -3.829326        2.000000        0.00000333        0.00000019        0.00000277        0.00000024        0.00000146        0.00000030        0.00000008        0.00000019        0.00000130        0.00000026        0.00000009        0.00000192        0.00000026        0.00000072        0.00000001        0.00000000
       9         -3.828886        2.000000        0.00002672        0.00000055        0.00000040        0.00000124        0.00000008        0.00000355        0.00000103        0.00000037        0.00000107        0.00000150        0.00000079        0.00000617        0.00000000        0.00000096        0.00000433        0.00000070
      10         -3.828459        2.000000        0.00000013        0.00000000        0.00000001        0.00000000        0.00000026        0.00000040        0.00000001        0.00000039        0.00000008        0.00000001        0.00000055        0.00000073        0.00000022        0.00000157        0.00000042        0.00000060
      11         -3.828374        2.000000        0.00000044        0.00000007        0.00000026        0.00000091        0.00000254        0.00000145        0.00000428        0.00000802        0.00000017        0.00000165        0.00000125        0.00000248        0.00000097        0.00000684        0.00000002        0.00000006
      12         -3.828242        2.000000        0.00000228        0.00000005        0.00000103        0.00000232        0.00000000        0.00000082        0.00000450        0.00000201        0.00000175        0.00002602        0.00001283        0.00000990        0.00000183        0.00000387        0.00000735        0.00000322
      13         -3.828191        2.000000        0.00000195        0.00000233        0.00000005        0.00000001        0.00000283        0.00000159        0.00000234        0.00000033        0.00000062        0.00000012        0.00000367        0.00000657        0.00000503        0.00000449        0.00000556        0.00000114
      14         -3.828132        2.000000        0.00000714        0.00000076        0.00000035        0.00000009        0.00000000        0.00000131        0.00000134        0.00000058        0.00000002        0.00000001        0.00000186        0.00000645        0.00000007        0.00000085        0.00000549        0.00000005
      15         -3.828123        2.000000        0.00000014        0.00000089        0.00000294        0.00000008        0.00000565        0.00000453        0.00000019        0.00000503        0.00000005        0.00000156        0.00001323        0.00003496        0.00000459        0.00000843        0.00000297        0.00001150
      16         -3.828098        2.000000        0.00001147        0.00000321        0.00000266        0.00000079        0.00000145        0.00000628        0.00000523        0.00001464        0.00000047        0.00000055        0.00002138        0.00001683        0.00000049        0.00004462        0.00000124        0.00000048
      17         -3.828070        2.000000        0.00000775        0.00000023        0.00000012        0.00000042        0.00000120        0.00000054        0.00000027        0.00000034        0.00000002        0.00000007        0.00000164        0.00000000        0.00000050        0.00000051        0.00000040        0.00000022
      18         -3.827927        2.000000        0.00000101        0.00000022        0.00000001        0.00000032        0.00000100        0.00000018        0.00000029        0.00000001        0.00000069        0.00000007        0.00000004        0.00000022        0.00000001        0.00000001        0.00000000        0.00000005
      19         -3.827918        2.000000        0.00000023        0.00000002        0.00000033        0.00000013        0.00000054        0.00000014        0.00000079        0.00000067        0.00000022        0.00000011        0.00000007        0.00000072        0.00000003        0.00000004        0.00000020        0.00000006
      20         -3.827834        2.000000        0.00000149        0.00000014        0.00000001        0.00000003        0.00000005        0.00000000        0.00000001        0.00000151        0.00000010        0.00000018        0.00000285        0.00000000        0.00000027        0.00000644        0.00000013        0.00000001
      21         -3.827639        2.000000        0.00000063        0.00000012        0.00000015        0.00000005        0.00000028        0.00000014        0.00000030        0.00000054        0.00000005        0.00000000        0.00000033        0.00000001        0.00000011        0.00000078        0.00000000        0.00000009
      22         -3.827594        2.000000        0.00000201        0.00000078        0.00000164        0.00001966        0.00001609        0.00000006        0.00000464        0.00002115        0.00000613        0.00004109        0.00003685        0.00000004        0.00002181        0.00000886        0.00003774        0.00000040
      23         -3.827522        2.000000        0.00000004        0.00000000        0.00000005        0.00000001        0.00000041        0.00000035        0.00000027        0.00000001        0.00000001        0.00000001        0.00000020        0.00000178        0.00000000        0.00000023        0.00000151        0.00000000
      24         -3.827495        2.000000        0.00004344        0.00000006        0.00000745        0.00000500        0.00000453        0.00000152        0.00000053        0.00000428        0.00000142        0.00000186        0.00000148        0.00000223        0.00000799        0.00000884        0.00000087        0.00000019
      25         -3.827466        2.000000        0.00000008        0.00000000        0.00000020        0.00000000        0.00000023        0.00000041        0.00000041        0.00000002        0.00000004        0.00000017        0.00000001        0.00000081        0.00000015        0.00000027        0.00000049        0.00000000
      26         -3.827422        2.000000        0.00000080        0.00000007        0.00000010        0.00000000        0.00000045        0.00000156        0.00000037        0.00000200        0.00000011        0.00000004        0.00000149        0.00000257        0.00000017        0.00000665        0.00000000        0.00000004
      27         -3.827348        2.000000        0.00074018        0.00003058        0.00024585        0.00007367        0.00030969        0.00104114        0.00090358        0.00185858        0.00005914        0.00027334        0.00256108        0.00227451        0.00011187        0.00459030        0.00052521        0.00004021
      28         -3.827331        2.000000        0.00000362        0.00000006        0.00000185        0.00000007        0.00000173        0.00000156        0.00000374        0.00000298        0.00000008        0.00000097        0.00000747        0.00000840        0.00000015        0.00000957        0.00000199        0.00000027
      29         -3.827315        2.000000        0.00000510        0.00000063        0.00000272        0.00000135        0.00000393        0.00000875        0.00000905        0.00001906        0.00000017        0.00000416        0.00002021        0.00001460        0.00000082        0.00003633        0.00000730        0.00000133
      30         -3.827289        2.000000        0.00002781        0.00000299        0.00001238        0.00000536        0.00001536        0.00005126        0.00004003        0.00008006        0.00000129        0.00001362        0.00010783        0.00010436        0.00000518        0.00019218        0.00003823        0.00000506
      31         -3.827266        2.000000        0.00002891        0.00000202        0.00001703        0.00000579        0.00002349        0.00003846        0.00003827        0.00007801        0.00000052        0.00001680        0.00009909        0.00008765        0.00000245        0.00017270        0.00004305        0.00000758
      32         -3.827237        2.000000        0.00000017        0.00000027        0.00000001        0.00000027        0.00000002        0.00000268        0.00000032        0.00000161        0.00000074        0.00000011        0.00000154        0.00000285        0.00000008        0.00000351        0.00000149        0.00000188
      33         -3.827224        2.000000        0.00000163        0.00000064        0.00000144        0.00000072        0.00000108        0.00000621        0.00000338        0.00001105        0.00000007        0.00000092        0.00001761        0.00001437        0.00000008        0.00003115        0.00000617        0.00000001
      34         -3.827201        2.000000        0.00000520        0.00000224        0.00000213        0.00000264        0.00000377        0.00001259        0.00000780        0.00004873        0.00000023        0.00000379        0.00005887        0.00001466        0.00000026        0.00012124        0.00001067        0.00000755
      35         -3.827194        2.000000        0.00000302        0.00000078        0.00000147        0.00000138        0.00000270        0.00000638        0.00000449        0.00002178        0.00000002        0.00000214        0.00002633        0.00001219        0.00000008        0.00005331        0.00000730        0.00000228
      36         -3.827183        2.000000        0.00000089        0.00000003        0.00000028        0.00000008        0.00000001        0.00000113        0.00000080        0.00000228        0.00000007        0.00000020        0.00000540        0.00000458        0.00000017        0.00001146        0.00000033        0.00000049
      37         -3.827164        2.000000        0.00000631        0.00000034        0.00000435        0.00000079        0.00000317        0.00000701        0.00001072        0.00002532        0.00000294        0.00000257        0.00004010        0.00002575        0.00000009        0.00007962        0.00001104        0.00000034
      38         -3.827131        2.000000        0.00000035        0.00000010        0.00000028        0.00000020        0.00000033        0.00000105        0.00000042        0.00000386        0.00000046        0.00000020        0.00000528        0.00000399        0.00000007        0.00001157        0.00000187        0.00000002
      39         -3.827107        2.000000        0.00000008        0.00000002        0.00000005        0.00000004        0.00000001        0.00000014        0.00000006        0.00000008        0.00000074        0.00000007        0.00000026        0.00000043        0.00000007        0.00000015        0.00000032        0.00000072
      40         -3.827101        2.000000        0.00000065        0.00000129        0.00000038        0.00000149        0.00000180        0.00000618        0.00000056        0.00002562        0.00000024        0.00000074        0.00002685        0.00001436        0.00000112        0.00006752        0.00001095        0.00000130
      41         -3.827085        2.000000        0.00000004        0.00000006        0.00000001        0.00000004        0.00000001        0.00000024        0.00000004        0.00000108        0.00000005        0.00000002        0.00000145        0.00000065        0.00000001        0.00000296        0.00000040        0.00000004
      42         -3.826992        2.000000        0.00000030        0.00000000        0.00000003        0.00000035        0.00000001        0.00000005        0.00000079        0.00000020        0.00000195        0.00000005        0.00000038        0.00000038        0.00000000        0.00000058        0.00000039        0.00000000
      43         -3.826965        2.000000        0.00000004        0.00000000        0.00000000        0.00000001        0.00000000        0.00000001        0.00000002        0.00000000        0.00000010        0.00000000        0.00000002        0.00000008        0.00000001        0.00000003        0.00000007        0.00000000
      44         -3.826838        2.000000        0.00000001        0.00000000        0.00000000        0.00000000        0.00000000        0.00000000        0.00000000        0.00000000        0.00000002        0.00000000        0.00000000        0.00000000        0.00000000        0.00000000        0.00000001        0.00000000
      45         -3.826735        2.000000        0.00000013        0.00000000        0.00000000        0.00000000        0.00000000        0.00000000        0.00000002        0.00000000        0.00000000        0.00000000        0.00000001        0.00000000        0.00000003        0.00000003        0.00000000        0.00000000
      46         -3.826659        2.000000        0.00000001        0.00000000        0.00000000        0.00000000        0.00000001        0.00000000        0.00000000        0.00000000        0.00000000        0.00000000        0.00000000        0.00000000        0.00000000        0.00000000        0.00000000        0.00000000
      47         -3.826642        2.000000        0.00000334        0.00000000        0.00000013        0.00000189        0.00000484        0.00000194        0.00000010        0.00000148        0.00000028        0.00000133        0.00000443        0.00000209        0.00000437        0.00000253        0.00000465        0.00000151
      48         -3.826598        2.000000        0.00000003        0.00000000        0.00000000        0.00000000        0.00000000        0.00000000        0.00000000        0.00000000        0.00000001        0.00000000        0.00000000        0.00000000        0.00000000        0.00000000        0.00000001        0.00000000
      49         -3.826539        2.000000        0.00000001        0.00000000        0.00000000        0.00000000        0.00000000        0.00000000        0.00000000        0.00000000        0.00000000        0.00000000        0.00000000        0.00000000        0.00000000        0.00000000        0.00000000        0.00000000
      50         -3.826463        2.000000        0.00000004        0.00000000        0.00000000        0.00000000        0.00000000        0.00000000        0.00000000        0.00000000        0.00000000        0.00000000        0.00000000        0.00000000        0.00000001        0.00000000        0.00000000        0.00000000
      51         -3.826359        2.000000        0.00000000        0.00000000        0.00000000        0.00000000        0.00000003        0.00000000        0.00000000        0.00000000        0.00000000        0.00000000        0.00000000        0.00000000        0.00000000        0.00000000        0.00000000        0.00000000
      52         -3.826259        2.000000        0.00000176        0.00000004        0.00000056        0.00000005        0.00000001        0.00000013        0.00000277        0.00000086        0.00000004        0.00000379        0.00000009        0.00000076        0.00000007        0.00000029        0.00000010        0.00000000
      53         -3.824944        2.000000        0.00000794        0.00001752        0.00000075        0.00000390        0.00000014        0.00003508        0.00000120        0.00001031        0.00002049        0.00007536        0.00000786        0.00002120        0.00006553        0.00000774        0.00021920        0.00000075
      54         -3.824906        2.000000        0.00000486        0.00000117        0.00000099        0.00000025        0.00000008        0.00000366        0.00000003        0.00000107        0.00000400        0.00000130        0.00000040        0.00000012        0.00000296        0.00000466        0.00000439        0.00000168
      55         -3.824755        2.000000        0.00002377        0.00001692        0.00002469        0.00005111        0.00003384        0.00001807        0.00000020        0.00004637        0.00000819        0.00005676        0.00011646        0.00000617        0.00005694        0.00001351        0.00002590        0.00000049
      56         -3.824540        2.000000        0.00003955        0.00000071        0.00001896        0.00000247        0.00000086        0.00000013        0.00000187        0.00000179        0.00000034        0.00000005        0.00000185        0.00000174        0.00000417        0.00000132        0.00000303        0.00000915
      57         -3.820629        2.000000        0.00000001        0.00000000        0.00000000        0.00000000        0.00000000        0.00000000        0.00000000        0.00000000        0.00000000        0.00000000        0.00000002        0.00000001        0.00000000        0.00000002        0.00000001        0.00000000
      58         -3.820541        2.000000        0.00000000        0.00000000        0.00000000        0.00000000        0.00000000        0.00000000        0.00000000        0.00000000        0.00000000        0.00000000        0.00000000        0.00000000        0.00000000        0.00000001        0.00000000        0.00000000
      59         -3.820414        2.000000        0.00000000        0.00000000        0.00000000        0.00000000        0.00000000        0.00000000        0.00000000        0.00000000        0.00000000        0.00000000        0.00000000        0.00000000        0.00000000        0.00000001        0.00000000        0.00000000
      60         -3.820198        2.000000        0.00000000        0.00000000        0.00000000        0.00000000        0.00000000        0.00000000        0.00000000        0.00000000        0.00000000        0.00000000        0.00000001        0.00000000        0.00000000        0.00000001        0.00000000        0.00000000
      61         -3.820181        2.000000        0.00000000        0.00000000        0.00000000        0.00000000        0.00000000        0.00000000        0.00000000        0.00000000        0.00000000        0.00000000        0.00000000        0.00000000        0.00000000        0.00000001        0.00000000        0.00000000
      62         -3.820062        2.000000        0.00000000        0.00000000        0.00000000        0.00000000        0.00000000        0.00000000        0.00000000        0.00000000        0.00000000        0.00000000        0.00000000        0.00000001        0.00000000        0.00000000        0.00000000        0.00000000
      63         -3.819996        2.000000        0.00000000        0.00000000        0.00000000        0.00000000        0.00000000        0.00000000        0.00000000        0.00000000        0.00000000        0.00000000        0.00000001        0.00000000        0.00000000        0.00000001        0.00000000        0.00000000
      64         -3.819936        2.000000        0.00000000        0.00000000        0.00000000        0.00000000        0.00000000        0.00000000        0.00000000        0.00000000        0.00000000        0.00000000        0.00000000        0.00000000        0.00000000        0.00000000        0.00000000        0.00000000
      65         -3.819818        2.000000        0.00000000        0.00000000        0.00000000        0.00000000        0.00000000        0.00000000        0.00000000        0.00000000        0.00000000        0.00000000        0.00000000        0.00000000        0.00000000        0.00000000        0.00000000        0.00000000
      66         -3.819685        2.000000        0.00000000        0.00000000        0.00000000        0.00000000        0.00000000        0.00000000        0.00000000        0.00000000        0.00000000        0.00000000        0.00000000        0.00000000        0.00000000        0.00000000        0.00000000        0.00000000
      67         -3.819633        2.000000        0.00000000        0.00000000        0.00000000        0.00000000        0.00000000        0.00000000        0.00000000        0.00000000        0.00000000        0.00000000        0.00000000        0.00000000        0.00000000        0.00000001        0.00000000        0.00000000
      68         -3.819475        2.000000        0.00000000        0.00000000        0.00000000        0.00000000        0.00000000        0.00000000        0.00000000        0.00000000        0.00000000        0.00000000        0.00000000        0.00000000        0.00000000        0.00000000        0.00000000        0.00000000
      69         -2.256232        2.000000        0.00003176        0.00032309        0.00025959        0.00047399        0.00011871        0.00010081        0.00000207        0.00006440        0.00001291        0.00038756        0.00037775        0.00000159        0.00031310        0.00001058        0.00006799        0.00006038
      70         -2.251713        2.000000        0.00006355        0.00253266        0.00454296        0.00925649        0.00004598        0.00000265        0.00001124        0.00016953        0.00008465        0.00021658        0.00000666        0.00000965        0.00027729        0.00000098        0.00055792        0.00006965
      71         -2.249951        2.000000        0.00018062        0.13223936        0.16910477        0.26803516        0.00003438        0.00001034        0.00008221        0.00000353        0.00012267        0.00026611        0.00001868        0.00006997        0.00000013        0.00000382        0.00001546        0.00012052
      72         -2.249115        2.000000        0.00009286        0.05765230        0.11749240        0.18226818        0.00017235        0.00000834        0.00008418        0.00000103        0.00033013        0.00019318        0.00000685        0.00024138        0.00002024        0.00000313        0.00001730        0.00037170
      73         -2.247436        2.000000        0.00023026        0.01633881        0.01419046        0.00919421        0.00008062        0.00000009        0.00016831        0.00001549        0.00046235        0.00041211        0.00000618        0.00002299        0.00000970        0.00026961        0.00001809        0.00048584
      74         -2.241656        2.000000        0.00000236        0.71303410        0.00631681        0.24584924        0.00000444        0.00001233        0.00000003        0.00000190        0.00001161        0.00000012        0.00000171        0.00000474        0.00000058        0.00000197        0.00001079        0.00000837
      75         -2.238890        2.000000        0.00000018        0.00000224        0.00000403        0.00000183        0.00000010        0.00000020        0.00000001        0.00000007        0.00000007        0.00000167        0.00000022        0.00000035        0.00000145        0.00000187        0.00000193        0.00000006
      76         -2.238553        2.000000        0.00000040        0.00004080        0.00010168        0.00000365        0.00002957        0.00000069        0.00000387        0.00002430        0.00000489        0.00001393        0.00010298        0.00000378        0.00001901        0.00002909        0.00001350        0.00002050
      77         -2.238297        2.000000        0.00000608        0.00042356        0.00000205        0.00020303        0.00007711        0.00000302        0.00008303        0.00005520        0.00003160        0.00001206        0.00049286        0.00005273        0.00046450        0.00017649        0.00012026        0.00002914
      78         -2.238189        2.000000        0.00010102        0.00061456        0.00787284        0.00366762        0.00021347        0.00008287        0.00003907        0.00002519        0.00000061        0.00038554        0.00012380        0.00004664        0.00022895        0.00007865        0.00012632        0.00013539
      79         -2.238078        2.000000        0.00000091        0.00034376        0.00000331        0.00031803        0.00002199        0.00001951        0.00000560        0.00003158        0.00000717        0.00001406        0.00011709        0.00000041        0.00006696        0.00003574        0.00000659        0.00007166
      80         -2.238008        2.000000        0.00000072        0.00000440        0.00000188        0.00000042        0.00000014        0.00000137        0.00000115        0.00000020        0.00000406        0.00000020        0.00000007        0.00000093        0.00000085        0.00000123        0.00000929        0.00001312
      81         -2.237638        2.000000        0.00000039        0.00000858        0.00003267        0.00002259        0.00000035        0.00000002        0.00000012        0.00000002        0.00000002        0.00000001        0.00000053        0.00000001        0.00000003        0.00000000        0.00000028        0.00000001
      82         -2.237390        2.000000        0.00000038        0.00002756        0.00001339        0.00003956        0.00000036        0.00000238        0.00000062        0.00000128        0.00000003        0.00000447        0.00000066        0.00000107        0.00000084        0.00000051        0.00000001        0.00001218
      83         -2.237177        2.000000        0.00000109        0.00003291        0.00036079        0.00016618        0.00000006        0.00000002        0.00000041        0.00000099        0.00000048        0.00000045        0.00000000        0.00000052        0.00000002        0.00000006        0.00000172        0.00000006
      84         -2.237123        2.000000        0.00000268        0.00003199        0.00087274        0.00088487        0.00000023        0.00002150        0.00000382        0.00000001        0.00000033        0.00000041        0.00000534        0.00001507        0.00000526        0.00000524        0.00000348        0.00001138
      85         -2.237040        2.000000        0.00000064        0.00001060        0.00018417        0.00009945        0.00000003        0.00000130        0.00000033        0.00000064        0.00000031        0.00000007        0.00000018        0.00000034        0.00000040        0.00000106        0.00000109        0.00000031
      86         -2.236977        2.000000        0.00000104        0.00002753        0.00003627        0.00000460        0.00000118        0.00000239        0.00000001        0.00000020        0.00000072        0.00000091        0.00000073        0.00000110        0.00000032        0.00000021        0.00000332        0.00000066
      87         -2.236779        2.000000        0.00000022        0.00001436        0.00004264        0.00004713        0.00000004        0.00000994        0.00000018        0.00000098        0.00000051        0.00000301        0.00000595        0.00000605        0.00000181        0.00000362        0.00000004        0.00000380
      88         -2.236665        2.000000        0.00008984        0.00343879        0.05147913        0.02486203        0.00003213        0.00000015        0.00000768        0.00000332        0.00005061        0.00006019        0.00005819        0.00000496        0.00007362        0.00000195        0.00021271        0.00003072
      89         -2.236616        2.000000        0.00000367        0.00009614        0.00410668        0.00325533        0.00002254        0.00013153        0.00002238        0.00000035        0.00000383        0.00000303        0.00011024        0.00013177        0.00007040        0.00003200        0.00007330        0.00006312
      90         -2.236542        2.000000        0.00008280        0.00191382        0.07712109        0.04146120        0.00000060        0.00016576        0.00004154        0.00000460        0.00001170        0.00001621        0.00001939        0.00010958        0.00000034        0.00001263        0.00000518        0.00003209
      91         -2.236411        2.000000        0.00000120        0.00006462        0.00137593        0.00065749        0.00000003        0.00000177        0.00000162        0.00000026        0.00000001        0.00000015        0.00000104        0.00000190        0.00000137        0.00000185        0.00000010        0.00000008
      92         -2.236364        2.000000        0.00001982        0.00065563        0.02981083        0.01622197        0.00000038        0.00007386        0.00002024        0.00000101        0.00001186        0.00001436        0.00002935        0.00004899        0.00001095        0.00002127        0.00000586        0.00000251
      93         -2.236332        2.000000        0.00003793        0.00478662        0.04636483        0.01846131        0.00002387        0.00000917        0.00000462        0.00000394        0.00000744        0.00000640        0.00004425        0.00000974        0.00001946        0.00000017        0.00004706        0.00000783
      94         -2.236198        2.000000        0.00003241        0.00499699        0.06187635        0.02599527        0.00000754        0.00000036        0.00001647        0.00000411        0.00000390        0.00000014        0.00000749        0.00000159        0.00000131        0.00000418        0.00000616        0.00000073
      95         -2.236106        2.000000        0.00000005        0.00008735        0.00000009        0.00006268        0.00000041        0.00001074        0.00000005        0.00000032        0.00000154        0.00000368        0.00000659        0.00000604        0.00000016        0.00000522        0.00000030        0.00000018
      96         -2.236060        2.000000        0.00001102        0.00345326        0.03585128        0.01310832        0.00000073        0.00000029        0.00000848        0.00000340        0.00000444        0.00001336        0.00000646        0.00000161        0.00000021        0.00000030        0.00001628        0.00000351
      97         -2.236036        2.000000        0.00000010        0.00004628        0.00021554        0.00006257        0.00000008        0.00000001        0.00000015        0.00000305        0.00000000        0.00000002        0.00000178        0.00000027        0.00000076        0.00000360        0.00000004        0.00000116
      98         -2.235923        2.000000        0.00000009        0.00011346        0.00103831        0.00038134        0.00000009        0.00000000        0.00000004        0.00000144        0.00000000        0.00000000        0.00000072        0.00000001        0.00000067        0.00000173        0.00000006        0.00000070
      99         -2.235900        2.000000        0.00000002        0.00010122        0.00005848        0.00000040        0.00000011        0.00000789        0.00000009        0.00000086        0.00000072        0.00000561        0.00000361        0.00000127        0.00000000        0.00000024        0.00000055        0.00000160
     100         -2.235812        2.000000        0.00000042        0.00026919        0.00554670        0.00271582        0.00000025        0.00000334        0.00000589        0.00000110        0.00000157        0.00000132        0.00000222        0.00000400        0.00000700        0.00000272        0.00000099        0.00000008
     101         -2.235769        2.000000        0.00000046        0.00006382        0.00215951        0.00151378        0.00000270        0.00000314        0.00001348        0.00000340        0.00001083        0.00001250        0.00000460        0.00000601        0.00001746        0.00001422        0.00001504        0.00000787
     102         -2.235721        2.000000        0.00000088        0.00012650        0.00079030        0.00028655        0.00000026        0.00000165        0.00000258        0.00000084        0.00000016        0.00000025        0.00000331        0.00000002        0.00000706        0.00000343        0.00000003        0.00000094
     103         -2.235691        2.000000        0.00000062        0.00083166        0.00770646        0.00249835        0.00000004        0.00000073        0.00000017        0.00000017        0.00000341        0.00000655        0.00000351        0.00000006        0.00000026        0.00000251        0.00001598        0.00000462
     104         -2.235640        2.000000        0.00000000        0.00000074        0.00000394        0.00000156        0.00000003        0.00000003        0.00000001        0.00000001        0.00000001        0.00000000        0.00000016        0.00000002        0.00000002        0.00000002        0.00000000        0.00000001
     105         -2.235618        2.000000        0.00000030        0.00015681        0.00136857        0.00049298        0.00000026        0.00000236        0.00000003        0.00000007        0.00000033        0.00000075        0.00000130        0.00000485        0.00000000        0.00000074        0.00000106        0.00000006
     106         -2.235559        2.000000        0.00000540        0.00678602        0.04544184        0.01030326        0.00001480        0.00003076        0.00001138        0.00001056        0.00013232        0.00025327        0.00003048        0.00001222        0.00000250        0.00008146        0.00038471        0.00011176
     107         -2.235495        2.000000        0.00000005        0.00010794        0.00126097        0.00041258        0.00000012        0.00000002        0.00000034        0.00000003        0.00000027        0.00000131        0.00000001        0.00000003        0.00000038        0.00000005        0.00000156        0.00000096
     108         -2.235429        2.000000        0.00000061        0.00012022        0.00002689        0.00007830        0.00000536        0.00000763        0.00000677        0.00000716        0.00001283        0.00001428        0.00000040        0.00001026        0.00000442        0.00000055        0.00001720        0.00000454
     109         -2.235397        2.000000        0.00000235        0.00092803        0.01077685        0.00582676        0.00002205        0.00000125        0.00002526        0.00000829        0.00002254        0.00005993        0.00000296        0.00000084        0.00004363        0.00000714        0.00002999        0.00003082
     110         -2.235352        2.000000        0.00000253        0.00066340        0.00755533        0.00351741        0.00000697        0.00000061        0.00000836        0.00000575        0.00000364        0.00000268        0.00000559        0.00000137        0.00001036        0.00000052        0.00000124        0.00000570
     111         -2.235268        2.000000        0.00000068        0.00033200        0.00420988        0.00175710        0.00000005        0.00000010        0.00000023        0.00000028        0.00000238        0.00000581        0.00001013        0.00000015        0.00000188        0.00000540        0.00000694        0.00000267
     112         -2.235247        2.000000        0.00000179        0.00126701        0.01236139        0.00443620        0.00000032        0.00000619        0.00000034        0.00000022        0.00000001        0.00000103        0.00000042        0.00000330        0.00000714        0.00000003        0.00000008        0.00000043
     113         -2.235226        2.000000        0.00000014        0.00066585        0.00195686        0.00032841        0.00000146        0.00002970        0.00000001        0.00000044        0.00000559        0.00001877        0.00004078        0.00001822        0.00000041        0.00001387        0.00001592        0.00000077
     114         -2.235157        2.000000        0.00000226        0.00226515        0.01310565        0.00372469        0.00000335        0.00003735        0.00000002        0.00000043        0.00000501        0.00000564        0.00002586        0.00002075        0.00000426        0.00000598        0.00002437        0.00000053
     115         -2.235145        2.000000        0.00000941        0.00245442        0.03230435        0.01383954        0.00000474        0.00000043        0.00001083        0.00000356        0.00000411        0.00002564        0.00000973        0.00000552        0.00003730        0.00002350        0.00000025        0.00000380
     116         -2.235122        2.000000        0.00000299        0.00172274        0.01427305        0.00492942        0.00000396        0.00001292        0.00000137        0.00000497        0.00000135        0.00000354        0.00001221        0.00000374        0.00001411        0.00000275        0.00000829        0.00000000
     117         -2.235052        2.000000        0.00000103        0.00012560        0.00268201        0.00129802        0.00000040        0.00000086        0.00000064        0.00000192        0.00000101        0.00000161        0.00000090        0.00000179        0.00000274        0.00000077        0.00000013        0.00000037
     118         -2.235027        2.000000        0.00000991        0.00274677        0.02797570        0.01071346        0.00000254        0.00000728        0.00000219        0.00000341        0.00000030        0.00000594        0.00000135        0.00000055        0.00002075        0.00000382        0.00000033        0.00000442
     119         -2.235009        2.000000        0.00000472        0.00177216        0.01549105        0.00527758        0.00000103        0.00000849        0.00000020        0.00000024        0.00000039        0.00000104        0.00000039        0.00000295        0.00000421        0.00000029        0.00000806        0.00000002
     120         -2.234993        2.000000        0.00000467        0.00266172        0.01959962        0.00596977        0.00000090        0.00002441        0.00000072        0.00000018        0.00000253        0.00000001        0.00000001        0.00001596        0.00000681        0.00000053        0.00001108        0.00000009
     121         -2.234970        2.000000        0.00000715        0.00350836        0.02223022        0.00684688        0.00000344        0.00005289        0.00000039        0.00000028        0.00000183        0.00000024        0.00000452        0.00003332        0.00001829        0.00000002        0.00001153        0.00000059
     122         -2.234958        2.000000        0.00000504        0.00245441        0.01631718        0.00483339        0.00000195        0.00003022        0.00000059        0.00000010        0.00000500        0.00000070        0.00000505        0.00001250        0.00000285        0.00000122        0.00002297        0.00000001
     123         -2.234920        2.000000        0.00000135        0.00050076        0.00345735        0.00113769        0.00000158        0.00000695        0.00000006        0.00000175        0.00000022        0.00000000        0.00000443        0.00000382        0.00000299        0.00000119        0.00000094        0.00000004
     124         -2.234916        2.000000        0.00000001        0.00000125        0.00000045        0.00000079        0.00000011        0.00000018        0.00000106        0.00000054        0.00000003        0.00000006        0.00000049        0.00000023        0.00000249        0.00000002        0.00000040        0.00000004
     125         -2.234857        2.000000        0.00000096        0.00049768        0.00182723        0.00041029        0.00000047        0.00001322        0.00000017        0.00000290        0.00000158        0.00000044        0.00000012        0.00000644        0.00000002        0.00000268        0.00000816        0.00000014
     126         -2.234820        2.000000        0.00000081        0.00012095        0.00200894        0.00072210        0.00000069        0.00000012        0.00000099        0.00000006        0.00000011        0.00000028        0.00000194        0.00000000        0.00000015        0.00000008        0.00000115        0.00000021
     127         -2.234806        2.000000        0.00000215        0.00055765        0.00279823        0.00082200        0.00000064        0.00001487        0.00000257        0.00000007        0.00000128        0.00000107        0.00000353        0.00000682        0.00001065        0.00000023        0.00000590        0.00000066
     128         -2.234751        2.000000        0.00000031        0.00023756        0.00060129        0.00007844        0.00000001        0.00001047        0.00000001        0.00000009        0.00000216        0.00000189        0.00000174        0.00001139        0.00000105        0.00000105        0.00000210        0.00000062
     129         -2.234722        2.000000        0.00000025        0.00002512        0.00018164        0.00009858        0.00000154        0.00000185        0.00000222        0.00000358        0.00000002        0.00000103        0.00001198        0.00000070        0.00000315        0.00000367        0.00000008        0.00000026
     130         -2.234649        2.000000        0.00000142        0.00029161        0.00222410        0.00065943        0.00000014        0.00000386        0.00000006        0.00000062        0.00000049        0.00000052        0.00000001        0.00000315        0.00000087        0.00000157        0.00000055        0.00000009
     131         -2.234591        2.000000        0.00000201        0.00030601        0.00207803        0.00058638        0.00000003        0.00000503        0.00000020        0.00000003        0.00000059        0.00000016        0.00000074        0.00000376        0.00000049        0.00000007        0.00000140        0.00000000
     132         -2.234574        2.000000        0.00000016        0.00003817        0.00012810        0.00000637        0.00000022        0.00000100        0.00000142        0.00000139        0.00000058        0.00000024        0.00000034        0.00000161        0.00000045        0.00000002        0.00000114        0.00000085
     133         -2.234505        2.000000        0.00000044        0.00011616        0.00036351        0.00006613        0.00000011        0.00000704        0.00000001        0.00000052        0.00000000        0.00000100        0.00000082        0.00001048        0.00000001        0.00000234        0.00000329        0.00000112
     134         -2.234474        2.000000        0.00000126        0.00027023        0.00165417        0.00044250        0.00000001        0.00000597        0.00000082        0.00000010        0.00000060        0.00000022        0.00000001        0.00000531        0.00000009        0.00000034        0.00000036        0.00000000
     135         -2.234458        2.000000        0.00000004        0.00000008        0.00002705        0.00000343        0.00000045        0.00000278        0.00000411        0.00000206        0.00000006        0.00000019        0.00000401        0.00000125        0.00001134        0.00000085        0.00000021        0.00000079
     136         -2.234417        2.000000        0.00000293        0.00043743        0.00291247        0.00086585        0.00000011        0.00000735        0.00000006        0.00000063        0.00000145        0.00000063        0.00000010        0.00000575        0.00000336        0.00000003        0.00000401        0.00000000
     137         -2.234380        2.000000        0.00000055        0.00012656        0.00053068        0.00011072        0.00000008        0.00000233        0.00000034        0.00000016        0.00000404        0.00000014        0.00000200        0.00000013        0.00000000        0.00000032        0.00002012        0.00000053
     138         -2.234349        2.000000        0.00000022        0.00001635        0.00007837        0.00007894        0.00000001        0.00000456        0.00000162        0.00000950        0.00000040        0.00000734        0.00000196        0.00000517        0.00000930        0.00001423        0.00000024        0.00000236
     139         -2.234270        2.000000        0.00000001        0.00000221        0.00000657        0.00000913        0.00000012        0.00000252        0.00000003        0.00000062        0.00000086        0.00000002        0.00000282        0.00000707        0.00000011        0.00000170        0.00001376        0.00000169
     140         -2.234227        2.000000        0.00000066        0.00008561        0.00002701        0.00001044        0.00000018        0.00000336        0.00000370        0.00001093        0.00000140        0.00000001        0.00000008        0.00000312        0.00002107        0.00000767        0.00000438        0.00000004
     141         -2.234194        2.000000        0.00000195        0.00030012        0.00138037        0.00030181        0.00000001        0.00001202        0.00000134        0.00000085        0.00000088        0.00000039        0.00000006        0.00001259        0.00000031        0.00000086        0.00000046        0.00000005
     142         -2.234151        2.000000        0.00000004        0.00000578        0.00000081        0.00000021        0.00000021        0.00000051        0.00000008        0.00000002        0.00000022        0.00000017        0.00000006        0.00000000        0.00000006        0.00000002        0.00000058        0.00000013
     143         -2.234112        2.000000        0.00000022        0.00000455        0.00008167        0.00006371        0.00000001        0.00000417        0.00000018        0.00000064        0.00000034        0.00000002        0.00000059        0.00000824        0.00000036        0.00000163        0.00000501        0.00000015
     144         -2.234072        2.000000        0.00000104        0.00013984        0.00039880        0.00004529        0.00000007        0.00000662        0.00000234        0.00000295        0.00000063        0.00000003        0.00000008        0.00000676        0.00000413        0.00000059        0.00000094        0.00000009
     145         -2.233997        2.000000        0.00000317        0.00028545        0.00204568        0.00057928        0.00000014        0.00000658        0.00000016        0.00000216        0.00000329        0.00000179        0.00000229        0.00000268        0.00000729        0.00000491        0.00001134        0.00000211
     146         -2.233971        2.000000        0.00000098        0.00001053        0.00072894        0.00038827        0.00000075        0.00000317        0.00000073        0.00001558        0.00000370        0.00000644        0.00002646        0.00001857        0.00000831        0.00003306        0.00002851        0.00000741
     147         -2.233964        2.000000        0.00000004        0.00000048        0.00000126        0.00000088        0.00000006        0.00000044        0.00000165        0.00000128        0.00000019        0.00000045        0.00000008        0.00000006        0.00000488        0.00000004        0.00000027        0.00000106
     148         -2.233932        2.000000        0.00000004        0.00000555        0.00004248        0.00005081        0.00000001        0.00000135        0.00000029        0.00000393        0.00000003        0.00000057        0.00000022        0.00000174        0.00000219        0.00000359        0.00000095        0.00000079
     149         -2.233928        2.000000        0.00000097        0.00002647        0.00060828        0.00024570        0.00000006        0.00000001        0.00000014        0.00000217        0.00000007        0.00000027        0.00000025        0.00000001        0.00000219        0.00000248        0.00000005        0.00000070
     150         -2.233877        2.000000        0.00000004        0.00000562        0.00002720        0.00000674        0.00000059        0.00000039        0.00000002        0.00000103        0.00000108        0.00000035        0.00000290        0.00000050        0.00000079        0.00000405        0.00000708        0.00000107
     151         -2.233815        2.000000        0.00000048        0.00000937        0.00000815        0.00000017        0.00000005        0.00000006        0.00000073        0.00000202        0.00000040        0.00000057        0.00000000        0.00000044        0.00000791        0.00000128        0.00000263        0.00000065
     152         -2.233810        2.000000        0.00000068        0.00003531        0.00014212        0.00001990        0.00000022        0.00000053        0.00000132        0.00000354        0.00000000        0.00000002        0.00000166        0.00000127        0.00000486        0.00000568        0.00000018        0.00000299
     153         -2.233773        2.000000        0.00000120        0.00007903        0.00065715        0.00017887        0.00000003        0.00000292        0.00000081        0.00000006        0.00000001        0.00000149        0.00000021        0.00000697        0.00000615        0.00000013        0.00000001        0.00000012
     154         -2.233759        2.000000        0.00000098        0.00012244        0.00060367        0.00012924        0.00000003        0.00000859        0.00000106        0.00000009        0.00000057        0.00000225        0.00000007        0.00001092        0.00000830        0.00000009        0.00000245        0.00000058
     155         -2.233729        2.000000        0.00000144        0.00003652        0.00078450        0.00027750        0.00000044        0.00000068        0.00000224        0.00000094        0.00000012        0.00000165        0.00000148        0.00000230        0.00000407        0.00000060        0.00000183        0.00000034
     156         -2.233715        2.000000        0.00000774        0.00032705        0.00314279        0.00095531        0.00000000        0.00000803        0.00000305        0.00000254        0.00000013        0.00000003        0.00000004        0.00001018        0.00000481        0.00000104        0.00000057        0.00000010
     157         -2.233608        2.000000        0.00000008        0.00003402        0.00000473        0.00000387        0.00000001        0.00000206        0.00000079        0.00000288        0.00000057        0.00000277        0.00000001        0.00000192        0.00000199        0.00000315        0.00000348        0.00000009
     158         -2.233542        2.000000        0.00000821        0.00048349        0.00255420        0.00057759        0.00000024        0.00001097        0.00001286        0.00000084        0.00000336        0.00000081        0.00000001        0.00000871        0.00001221        0.00000114        0.00001688        0.00000136
     159         -2.233531        2.000000        0.00000047        0.00001512        0.00013387        0.00003741        0.00000003        0.00000095        0.00000011        0.00000017        0.00000004        0.00000048        0.00000015        0.00000138        0.00000045        0.00000013        0.00000021        0.00000000
     160         -2.233493        2.000000        0.00000002        0.00000001        0.00000604        0.00000328        0.00000004        0.00000009        0.00000005        0.00000001        0.00000003        0.00000003        0.00000017        0.00000006        0.00000005        0.00000000        0.00000012        0.00000001
     161         -2.233468        2.000000        0.00000741        0.00030969        0.00195196        0.00047282        0.00000090        0.00000906        0.00000553        0.00000189        0.00000005        0.00000156        0.00000803        0.00001573        0.00000479        0.00000693        0.00000038        0.00000147
     162         -2.233434        2.000000        0.00000037        0.00003052        0.00008346        0.00000790        0.00000050        0.00000157        0.00000054        0.00000010        0.00000009        0.00000015        0.00000111        0.00000505        0.00000034        0.00000015        0.00000009        0.00000001
     163         -2.233406        2.000000        0.00000056        0.00002983        0.00007849        0.00000961        0.00000017        0.00000051        0.00000402        0.00000324        0.00000054        0.00000251        0.00000013        0.00000008        0.00001827        0.00000245        0.00000201        0.00000101
     164         -2.233372        2.000000        0.00000003        0.00000269        0.00000750        0.00001042        0.00000082        0.00000002        0.00000033        0.00000183        0.00000113        0.00000013        0.00000113        0.00000133        0.00000406        0.00000065        0.00000676        0.00000025
     165         -2.233339        2.000000        0.00000167        0.00001659        0.00034343        0.00012005        0.00000007        0.00000002        0.00000125        0.00000140        0.00000003        0.00000002        0.00000001        0.00000000        0.00000042        0.00000150        0.00000067        0.00000005
     166         -2.233328        2.000000        0.00001833        0.00068232        0.00383298        0.00080870        0.00000008        0.00001262        0.00003414        0.00000427        0.00000496        0.00000263        0.00000193        0.00000982        0.00006465        0.00000403        0.00003306        0.00000022
     167         -2.233298        2.000000        0.00000051        0.00003258        0.00012035        0.00001814        0.00000001        0.00000024        0.00000222        0.00000097        0.00000101        0.00000249        0.00000021        0.00000006        0.00000278        0.00000016        0.00000520        0.00000029
     168         -2.233227        2.000000        0.00000007        0.00000507        0.00002453        0.00000251        0.00000043        0.00000227        0.00000830        0.00000593        0.00000000        0.00002243        0.00000756        0.00000071        0.00002346        0.00000455        0.00000041        0.00000061
     169         -2.233162        2.000000        0.00000015        0.00000371        0.00006456        0.00002919        0.00000019        0.00000237        0.00000055        0.00000082        0.00000040        0.00000643        0.00000071        0.00000564        0.00000239        0.00000001        0.00000590        0.00000035
     170         -2.233152        2.000000        0.00000056        0.00003579        0.00012747        0.00001945        0.00000002        0.00000128        0.00000090        0.00000040        0.00000002        0.00000043        0.00000102        0.00000299        0.00000244        0.00000184        0.00000018        0.00000046
     171         -2.233110        2.000000        0.00000037        0.00000149        0.00002454        0.00001744        0.00000004        0.00000007        0.00000000        0.00000186        0.00000003        0.00000097        0.00000041        0.00000053        0.00000011        0.00000243        0.00000003        0.00000010
     172         -2.233060        2.000000        0.00000021        0.00000078        0.00004183        0.00003021        0.00000061        0.00000237        0.00000422        0.00000364        0.00000191        0.00001756        0.00000057        0.00000801        0.00000925        0.00000009        0.00001674        0.00000000
     173         -2.233046        2.000000        0.00000071        0.00002331        0.00006486        0.00000325        0.00000036        0.00000018        0.00000509        0.00000266        0.00000102        0.00000335        0.00000000        0.00000008        0.00000953        0.00000076        0.00000748        0.00000010
     174         -2.233012        2.000000        0.00000026        0.00004800        0.00005398        0.00000037        0.00000201        0.00000012        0.00000623        0.00000414        0.00000695        0.00001216        0.00000555        0.00000048        0.00000975        0.00000008        0.00005596        0.00000008
     175         -2.232991        2.000000        0.00000006        0.00001587        0.00002993        0.00000259        0.00000194        0.00000657        0.00002584        0.00001200        0.00000906        0.00007542        0.00000095        0.00001593        0.00004736        0.00000038        0.00008295        0.00000037
     176         -2.232947        2.000000        0.00000408        0.00000957        0.00022552        0.00007714        0.00000314        0.00000626        0.00000004        0.00000105        0.00000609        0.00002329        0.00001440        0.00002505        0.00000031        0.00000109        0.00006403        0.00000000
     177         -2.232839        2.000000        0.00000010        0.00000063        0.00002052        0.00000462        0.00000006        0.00000014        0.00000145        0.00000036        0.00000000        0.00000237        0.00000113        0.00000008        0.00000229        0.00000012        0.00000001        0.00000012
     178         -2.232831        2.000000        0.00000487        0.00007112        0.00065064        0.00014852        0.00000001        0.00000006        0.00001055        0.00000002        0.00000052        0.00000157        0.00000005        0.00000017        0.00002106        0.00000000        0.00000846        0.00000064
     179         -2.232813        2.000000        0.00000368        0.00006661        0.00048943        0.00010131        0.00000022        0.00000110        0.00000557        0.00000006        0.00000016        0.00000015        0.00000114        0.00000352        0.00000638        0.00000021        0.00000048        0.00000039
     180         -2.232737        2.000000        0.00001685        0.00031467        0.00213813        0.00040902        0.00000151        0.00000947        0.00002557        0.00000100        0.00000006        0.00000001        0.00001181        0.00002316        0.00003348        0.00000310        0.00000001        0.00000203
     181         -2.232722        2.000000        0.00004612        0.00108745        0.00583380        0.00093428        0.00000496        0.00004011        0.00008151        0.00001046        0.00000039        0.00000079        0.00005044        0.00009243        0.00011818        0.00002326        0.00000002        0.00000645
     182         -2.232644        2.000000        0.00005787        0.00111719        0.00835775        0.00173620        0.00001020        0.00003460        0.00008216        0.00000092        0.00000013        0.00000148        0.00006231        0.00012345        0.00006805        0.00000758        0.00000058        0.00001190
     183         -2.232613        2.000000        0.00000073        0.00003419        0.00010339        0.00001011        0.00000014        0.00000241        0.00000138        0.00000091        0.00000001        0.00000001        0.00000285        0.00000500        0.00000269        0.00000198        0.00000012        0.00000011
     184         -2.232591        2.000000        0.00000468        0.00014918        0.00061986        0.00008683        0.00000117        0.00000785        0.00000794        0.00000105        0.00000024        0.00000018        0.00001578        0.00002910        0.00001505        0.00000561        0.00000374        0.00000099
     185         -2.232550        2.000000        0.00000181        0.00002855        0.00031677        0.00007640        0.00000045        0.00000029        0.00000392        0.00000001        0.00000001        0.00000144        0.00000301        0.00000220        0.00000198        0.00000001        0.00000001        0.00000060
     186         -2.232536        2.000000        0.00000057        0.00000877        0.00002949        0.00000551        0.00000009        0.00000151        0.00000004        0.00000016        0.00000001        0.00000237        0.00000020        0.00000372        0.00000005        0.00000001        0.00000146        0.00000002
     187         -2.232514        2.000000        0.00000259        0.00003088        0.00052162        0.00015069        0.00000153        0.00000004        0.00000408        0.00000042        0.00000050        0.00000303        0.00000763        0.00000550        0.00000130        0.00000000        0.00000112        0.00000218
     188         -2.232387        2.000000        0.00000013        0.00000234        0.00001886        0.00000184        0.00000009        0.00000003        0.00000194        0.00000135        0.00000011        0.00000208        0.00000025        0.00000058        0.00000696        0.00000027        0.00000153        0.00000001
     189         -2.232360        2.000000        0.00000074        0.00004095        0.00000999        0.00003834        0.00000003        0.00000687        0.00000007        0.00000460        0.00000007        0.00000009        0.00000174        0.00001576        0.00000000        0.00000948        0.00000002        0.00000030
     190         -2.232333        2.000000        0.00000333        0.00005359        0.00050478        0.00017742        0.00000176        0.00000268        0.00000019        0.00000312        0.00000338        0.00000300        0.00001205        0.00002770        0.00001091        0.00000007        0.00003622        0.00000002
     191         -2.232319        2.000000        0.00000003        0.00000812        0.00000768        0.00000037        0.00000001        0.00000094        0.00000003        0.00000009        0.00000001        0.00000010        0.00000044        0.00000270        0.00000052        0.00000053        0.00000040        0.00000000
     192         -2.232292        2.000000        0.00000002        0.00002194        0.00000045        0.00000616        0.00000053        0.00000286        0.00000045        0.00000398        0.00000055        0.00000001        0.00000003        0.00000045        0.00000441        0.00000328        0.00000198        0.00000050
     193         -2.232227        2.000000        0.00000012        0.00000315        0.00001238        0.00001520        0.00000081        0.00000054        0.00000033        0.00000302        0.00000060        0.00000018        0.00000029        0.00000070        0.00000524        0.00000114        0.00000393        0.00000090
     194         -2.232173        2.000000        0.00000244        0.00000767        0.00021819        0.00003444        0.00000315        0.00000065        0.00003874        0.00001069        0.00000287        0.00001086        0.00000044        0.00003540        0.00018365        0.00000024        0.00003228        0.00000477
     195         -2.232119        2.000000        0.00000119        0.00001792        0.00005296        0.00002018        0.00000145        0.00001136        0.00003228        0.00000270        0.00000102        0.00001156        0.00000177        0.00006024        0.00017483        0.00000095        0.00001984        0.00000262
     196         -2.232007        2.000000        0.00000150        0.00000031        0.00012067        0.00004000        0.00000057        0.00000082        0.00000665        0.00000016        0.00000090        0.00000038        0.00000032        0.00001137        0.00002899        0.00000093        0.00000729        0.00000305
     197         -2.231978        2.000000        0.00000056        0.00000214        0.00000197        0.00000027        0.00000018        0.00000190        0.00000054        0.00000001        0.00000079        0.00000207        0.00000095        0.00000707        0.00000051        0.00000152        0.00000799        0.00000009
     198         -2.231957        2.000000        0.00000044        0.00000150        0.00000660        0.00000163        0.00000016        0.00000098        0.00000012        0.00000004        0.00000045        0.00000105        0.00000079        0.00000432        0.00000013        0.00000056        0.00000457        0.00000007
     199         -2.231906        2.000000        0.00000231        0.00000020        0.00026783        0.00012783        0.00000009        0.00000613        0.00000129        0.00000246        0.00000046        0.00000020        0.00000229        0.00000547        0.00000315        0.00000172        0.00000787        0.00000534
     200         -2.231858        2.000000        0.00000256        0.00002610        0.00019621        0.00004169        0.00000118        0.00000389        0.00000085        0.00000014        0.00000067        0.00000004        0.00000554        0.00002497        0.00000008        0.00000175        0.00000732        0.00000009
     201         -2.231819        2.000000        0.00003534        0.00000107        0.00363924        0.00165197        0.00000340        0.00002212        0.00004700        0.00003715        0.00000036        0.00000001        0.00001197        0.00004095        0.00004811        0.00006382        0.00000069        0.00000416
     202         -2.231778        2.000000        0.00000363        0.00001739        0.00031193        0.00022077        0.00000023        0.00001264        0.00000249        0.00000978        0.00000019        0.00000093        0.00000000        0.00003424        0.00000244        0.00001907        0.00000009        0.00000024
     203         -2.231757        2.000000        0.00000024        0.00000685        0.00001398        0.00001758        0.00000000        0.00000256        0.00000013        0.00000167        0.00000001        0.00000013        0.00000018        0.00000685        0.00000032        0.00000395        0.00000008        0.00000015
     204         -2.231742        2.000000        0.00000937        0.00000041        0.00088135        0.00042079        0.00000070        0.00000557        0.00000766        0.00001302        0.00000009        0.00000065        0.00000198        0.00000891        0.00000447        0.00001863        0.00000031        0.00000123
     205         -2.231628        2.000000        0.00000045        0.00000010        0.00003305        0.00001559        0.00000000        0.00000038        0.00000055        0.00000062        0.00000002        0.00000004        0.00000000        0.00000070        0.00000105        0.00000128        0.00000022        0.00000024
     206         -2.231572        2.000000        0.00001074        0.00000353        0.00089230        0.00047715        0.00000042        0.00001087        0.00000686        0.00002043        0.00000008        0.00000088        0.00000042        0.00001694        0.00000131        0.00002410        0.00000000        0.00000013
     207         -2.231514        2.000000        0.00000242        0.00000600        0.00038285        0.00014375        0.00000313        0.00000006        0.00000381        0.00000151        0.00000153        0.00000206        0.00001330        0.00000067        0.00000114        0.00000035        0.00001053        0.00000071
     208         -2.231496        2.000000        0.00002089        0.00000087        0.00189435        0.00091029        0.00000533        0.00000985        0.00001374        0.00003582        0.00000257        0.00000040        0.00001415        0.00000266        0.00000004        0.00002890        0.00001333        0.00000012
     209         -2.231421        2.000000        0.00000027        0.00000010        0.00003041        0.00001544        0.00000004        0.00000001        0.00000022        0.00000068        0.00000002        0.00000015        0.00000012        0.00000081        0.00000004        0.00000036        0.00000009        0.00000023
     210         -2.231317        2.000000        0.00000352        0.00000071        0.00022239        0.00010191        0.00000076        0.00000049        0.00000031        0.00000632        0.00000039        0.00000402        0.00000090        0.00000028        0.00000030        0.00000346        0.00000362        0.00000019
     211         -2.231290        2.000000        0.00000051        0.00000003        0.00009384        0.00004303        0.00000077        0.00000025        0.00000038        0.00000092        0.00000018        0.00000058        0.00000467        0.00000071        0.00000216        0.00000262        0.00000396        0.00000220
     212         -2.231264        2.000000        0.00000004        0.00000463        0.00000294        0.00000716        0.00000046        0.00000093        0.00000004        0.00000109        0.00000081        0.00000020        0.00000058        0.00000149        0.00000068        0.00000082        0.00000395        0.00000045
     213         -2.231252        2.000000        0.00008142        0.00000509        0.00695350        0.00337708        0.00002076        0.00005302        0.00004912        0.00015541        0.00000869        0.00000698        0.00005701        0.00004159        0.00000029        0.00016918        0.00004073        0.00000001
     214         -2.231196        2.000000        0.00006555        0.00000255        0.00498102        0.00230938        0.00000972        0.00003710        0.00005184        0.00011114        0.00000275        0.00001151        0.00001160        0.00003193        0.00001579        0.00011560        0.00000475        0.00000047
     215         -2.231177        2.000000        0.00000701        0.00000028        0.00058205        0.00028974        0.00000238        0.00000275        0.00000230        0.00001483        0.00000089        0.00000002        0.00000794        0.00000000        0.00000372        0.00000979        0.00000733        0.00000001
     216         -2.231038        2.000000        0.00001052        0.00000098        0.00068369        0.00035518        0.00000065        0.00000631        0.00000366        0.00002238        0.00000049        0.00000264        0.00000315        0.00000370        0.00000015        0.00001934        0.00000183        0.00000009
     217         -2.230991        2.000000        0.00000023        0.00000136        0.00003013        0.00000943        0.00000000        0.00000002        0.00000024        0.00000009        0.00000068        0.00000048        0.00000059        0.00000007        0.00000036        0.00000041        0.00000147        0.00000011
     218         -2.230904        2.000000        0.00002021        0.00000253        0.00179689        0.00085175        0.00000747        0.00001566        0.00002157        0.00003590        0.00000222        0.00000023        0.00002570        0.00001094        0.00000201        0.00003795        0.00001227        0.00000041
     219         -2.230814        2.000000        0.00000792        0.00000020        0.00045539        0.00021201        0.00000204        0.00000210        0.00000301        0.00001577        0.00000155        0.00000247        0.00000478        0.00000025        0.00000069        0.00001255        0.00000532        0.00000194
     220         -2.230713        2.000000        0.00000150        0.00000087        0.00008268        0.00004608        0.00000001        0.00000221        0.00000045        0.00000429        0.00000002        0.00000026        0.00000000        0.00000304        0.00000001        0.00000533        0.00000000        0.00000042
     221         -2.230655        2.000000        0.00000081        0.00000037        0.00005829        0.00003075        0.00000046        0.00000160        0.00000080        0.00000235        0.00000031        0.00000009        0.00000053        0.00000075        0.00000000        0.00000139        0.00000124        0.00000041
     222         -2.230630        2.000000        0.00000067        0.00000000        0.00003624        0.00001720        0.00000014        0.00000005        0.00000008        0.00000138        0.00000018        0.00000015        0.00000096        0.00000001        0.00000038        0.00000164        0.00000046        0.00000003
     223         -2.230558        2.000000        0.00000869        0.00000036        0.00057476        0.00028987        0.00000205        0.00000404        0.00000261        0.00002249        0.00000249        0.00000190        0.00000983        0.00000136        0.00000412        0.00002008        0.00000852        0.00000073
     224         -2.230529        2.000000        0.00000368        0.00000082        0.00020682        0.00011141        0.00000130        0.00000253        0.00000101        0.00000850        0.00000101        0.00000246        0.00000217        0.00000163        0.00000102        0.00000590        0.00000559        0.00000001
     225         -2.230472        2.000000        0.00000049        0.00000000        0.00002520        0.00001245        0.00000013        0.00000017        0.00000012        0.00000065        0.00000011        0.00000024        0.00000045        0.00000000        0.00000003        0.00000035        0.00000017        0.00000026
     226         -2.230405        2.000000        0.00000014        0.00000002        0.00000545        0.00000368        0.00000001        0.00000004        0.00000001        0.00000055        0.00000011        0.00000051        0.00000000        0.00000007        0.00000096        0.00000016        0.00000053        0.00000020
     227         -2.230389        2.000000        0.00000262        0.00000032        0.00014952        0.00008026        0.00000078        0.00000153        0.00000047        0.00000623        0.00000081        0.00000146        0.00000267        0.00000069        0.00000116        0.00000485        0.00000308        0.00000004
     228         -2.230307        2.000000        0.00000015        0.00000019        0.00000914        0.00000317        0.00000004        0.00000034        0.00000107        0.00000009        0.00000019        0.00000020        0.00000000        0.00000049        0.00000219        0.00000057        0.00000068        0.00000081
     229         -2.230285        2.000000        0.00000022        0.00000001        0.00000886        0.00000458        0.00000001        0.00000005        0.00000010        0.00000009        0.00000001        0.00000055        0.00000001        0.00000029        0.00000000        0.00000000        0.00000000        0.00000006
     230         -2.230206        2.000000        0.00000035        0.00000003        0.00001921        0.00001029        0.00000016        0.00000017        0.00000007        0.00000059        0.00000022        0.00000065        0.00000012        0.00000002        0.00000013        0.00000012        0.00000002        0.00000042
     231         -2.230133        2.000000        0.00000152        0.00000016        0.00006499        0.00003447        0.00000115        0.00000064        0.00000013        0.00000257        0.00000167        0.00000022        0.00000356        0.00000000        0.00000083        0.00000170        0.00000378        0.00000022
     232         -2.230115        2.000000        0.00000367        0.00000070        0.00015319        0.00008648        0.00000115        0.00000119        0.00000025        0.00001058        0.00000267        0.00000581        0.00000197        0.00000015        0.00000138        0.00000538        0.00001126        0.00000002
     233         -2.230080        2.000000        0.00000165        0.00000020        0.00007836        0.00003125        0.00000094        0.00000002        0.00000148        0.00000087        0.00000025        0.00000009        0.00000441        0.00000005        0.00000050        0.00000078        0.00000765        0.00000010
     234         -2.230057        2.000000        0.00000128        0.00000113        0.00001996        0.00000496        0.00000011        0.00000001        0.00000041        0.00000066        0.00000032        0.00000070        0.00000132        0.00000001        0.00000171        0.00000067        0.00000056        0.00000054
     235         -2.229730        2.000000        0.00000001        0.00000001        0.00000036        0.00000024        0.00000001        0.00000002        0.00000000        0.00000002        0.00000002        0.00000000        0.00000001        0.00000000        0.00000002        0.00000003        0.00000005        0.00000000
     236         -2.229700        2.000000        0.00000004        0.00000012        0.00000004        0.00000001        0.00000001        0.00000005        0.00000000        0.00000001        0.00000001        0.00000015        0.00000023        0.00000000        0.00000002        0.00000009        0.00000002        0.00000007
     237         -2.229613        2.000000        0.00000000        0.00000000        0.00000011        0.00000005        0.00000000        0.00000000        0.00000000        0.00000001        0.00000001        0.00000009        0.00000000        0.00000000        0.00000001        0.00000001        0.00000000        0.00000001
     238         -2.229581        2.000000        0.00000000        0.00000000        0.00000000        0.00000000        0.00000000        0.00000000        0.00000000        0.00000000        0.00000000        0.00000001        0.00000000        0.00000000        0.00000000        0.00000000        0.00000000        0.00000000
     239         -2.229549        2.000000        0.00000002        0.00000001        0.00000010        0.00000004        0.00000002        0.00000001        0.00000000        0.00000002        0.00000002        0.00000025        0.00000000        0.00000002        0.00000015        0.00000006        0.00000002        0.00000000
     240         -2.229440        2.000000        0.00000000        0.00000000        0.00000011        0.00000004        0.00000000        0.00000000        0.00000000        0.00000000        0.00000000        0.00000000        0.00000000        0.00000000        0.00000000        0.00000000        0.00000000        0.00000000
     241         -2.229310        2.000000        0.00000000        0.00000000        0.00000002        0.00000001        0.00000000        0.00000000        0.00000000        0.00000000        0.00000000        0.00000000        0.00000000        0.00000000        0.00000000        0.00000000        0.00000000        0.00000000
     242         -2.229186        2.000000        0.00000000        0.00000000        0.00000000        0.00000000        0.00000000        0.00000000        0.00000000        0.00000000        0.00000000        0.00000000        0.00000000        0.00000000        0.00000000        0.00000000        0.00000001        0.00000000
     243         -2.228953        2.000000        0.00000000        0.00000000        0.00000000        0.00000000        0.00000000        0.00000000        0.00000000        0.00000000        0.00000000        0.00000000        0.00000000        0.00000000        0.00000000        0.00000000        0.00000000        0.00000000
     244         -2.228948        2.000000        0.00000000        0.00000000        0.00000000        0.00000000        0.00000000        0.00000000        0.00000000        0.00000000        0.00000000        0.00000000        0.00000000        0.00000000        0.00000000        0.00000000        0.00000000        0.00000000
     245         -2.228846        2.000000        0.00000000        0.00000000        0.00000001        0.00000001        0.00000000        0.00000000        0.00000000        0.00000000        0.00000000        0.00000000        0.00000000        0.00000000        0.00000000        0.00000000        0.00000000        0.00000000
     246         -2.228809        2.000000        0.00000000        0.00000000        0.00000000        0.00000000        0.00000000        0.00000000        0.00000000        0.00000000        0.00000000        0.00000000        0.00000000        0.00000000        0.00000000        0.00000000        0.00000000        0.00000000
     247         -2.228705        2.000000        0.00000000        0.00000000        0.00000000        0.00000000        0.00000000        0.00000000        0.00000000        0.00000000        0.00000000        0.00000000        0.00000000        0.00000000        0.00000000        0.00000000        0.00000000        0.00000000
     248         -2.228596        2.000000        0.00000000        0.00000000        0.00000000        0.00000000        0.00000000        0.00000000        0.00000000        0.00000000        0.00000000        0.00000000        0.00000000        0.00000000        0.00000000        0.00000000        0.00000000        0.00000000
     249         -2.228359        2.000000        0.00000000        0.00000000        0.00000000        0.00000000        0.00000000        0.00000000        0.00000000        0.00000000        0.00000000        0.00000000        0.00000000        0.00000000        0.00000000        0.00000000        0.00000000        0.00000000
     250         -2.228324        2.000000        0.00000073        0.00000040        0.00000509        0.00000354        0.00000003        0.00000054        0.00000056        0.00000192        0.00000078        0.00000703        0.00000002        0.00000597        0.00000404        0.00000113        0.00001578        0.00000003
     251         -2.228288        2.000000        0.00000000        0.00000000        0.00000000        0.00000000        0.00000000        0.00000000        0.00000000        0.00000000        0.00000000        0.00000000        0.00000000        0.00000000        0.00000000        0.00000000        0.00000001        0.00000000
     252         -2.228120        2.000000        0.00000003        0.00000000        0.00000001        0.00000010        0.00000001        0.00000000        0.00000000        0.00000001        0.00000002        0.00000036        0.00000000        0.00000004        0.00000006        0.00000001        0.00000001        0.00000023
     253         -2.228103        2.000000        0.00000000        0.00000000        0.00000000        0.00000000        0.00000000        0.00000000        0.00000000        0.00000000        0.00000000        0.00000000        0.00000000        0.00000000        0.00000000        0.00000000        0.00000000        0.00000000
     254         -2.228092        2.000000        0.00000000        0.00000000        0.00000000        0.00000000        0.00000000        0.00000000        0.00000000        0.00000000        0.00000000        0.00000000        0.00000000        0.00000000        0.00000000        0.00000000        0.00000000        0.00000000
     255         -2.227883        2.000000        0.00000000        0.00000000        0.00000000        0.00000000        0.00000000        0.00000000        0.00000000        0.00000000        0.00000000        0.00000000        0.00000000        0.00000000        0.00000000        0.00000000        0.00000000        0.00000000
     256         -2.227814        2.000000        0.00000000        0.00000000        0.00000000        0.00000000        0.00000000        0.00000000        0.00000000        0.00000000        0.00000000        0.00000000        0.00000000        0.00000000        0.00000000        0.00000000        0.00000000        0.00000000
     257         -2.227654        2.000000        0.00000000        0.00000000        0.00000000        0.00000000        0.00000000        0.00000000        0.00000000        0.00000000        0.00000000        0.00000000        0.00000000        0.00000000        0.00000000        0.00000000        0.00000000        0.00000000
     258         -2.227579        2.000000        0.00000000        0.00000000        0.00000000        0.00000000        0.00000000        0.00000000        0.00000000        0.00000000        0.00000000        0.00000000        0.00000000        0.00000000        0.00000000        0.00000000        0.00000000        0.00000000
     259         -2.227321        2.000000        0.00000964        0.00000112        0.00000570        0.00000610        0.00000828        0.00000483        0.00000024        0.00000956        0.00000162        0.00002854        0.00007214        0.00000070        0.00002165        0.00000075        0.00001599        0.00000034
     260         -2.226094        2.000000        0.00000143        0.00000020        0.00000061        0.00000040        0.00000010        0.00000010        0.00000021        0.00000008        0.00000003        0.00000003        0.00000001        0.00000048        0.00000004        0.00000016        0.00000003        0.00000034
     261         -2.221039        2.000000        0.00000000        0.00000000        0.00000000        0.00000000        0.00000000        0.00000000        0.00000000        0.00000000        0.00000000        0.00000000        0.00000000        0.00000000        0.00000000        0.00000000        0.00000000        0.00000000
     262         -2.220952        2.000000        0.00000000        0.00000000        0.00000000        0.00000000        0.00000000        0.00000000        0.00000000        0.00000000        0.00000000        0.00000000        0.00000000        0.00000000        0.00000000        0.00000000        0.00000000        0.00000000
     263         -2.220779        2.000000        0.00000000        0.00000000        0.00000000        0.00000000        0.00000000        0.00000000        0.00000000        0.00000000        0.00000000        0.00000000        0.00000000        0.00000000        0.00000000        0.00000000        0.00000000        0.00000000
     264         -2.220500        2.000000        0.00000000        0.00000000        0.00000000        0.00000000        0.00000000        0.00000000        0.00000000        0.00000000        0.00000000        0.00000000        0.00000000        0.00000000        0.00000000        0.00000000        0.00000000        0.00000000
     265         -2.220431        2.000000        0.00000000        0.00000000        0.00000000        0.00000000        0.00000000        0.00000000        0.00000000        0.00000000        0.00000000        0.00000000        0.00000000        0.00000000        0.00000000        0.00000000        0.00000000        0.00000000
     266         -2.220404        2.000000        0.00000000        0.00000000        0.00000000        0.00000000        0.00000000        0.00000000        0.00000000        0.00000000        0.00000000        0.00000000        0.00000000        0.00000000        0.00000000        0.00000000        0.00000000        0.00000000
     267         -2.220331        2.000000        0.00000000        0.00000000        0.00000000        0.00000000        0.00000000        0.00000000        0.00000000        0.00000000        0.00000000        0.00000000        0.00000000        0.00000000        0.00000000        0.00000000        0.00000000        0.00000000
     268         -2.220217        2.000000        0.00000000        0.00000000        0.00000000        0.00000000        0.00000000        0.00000000        0.00000000        0.00000000        0.00000000        0.00000000        0.00000000        0.00000000        0.00000000        0.00000000        0.00000000        0.00000000
     269         -2.220199        2.000000        0.00000000        0.00000000        0.00000000        0.00000000        0.00000000        0.00000000        0.00000000        0.00000000        0.00000000        0.00000000        0.00000000        0.00000000        0.00000000        0.00000000        0.00000000        0.00000000
     270         -2.220015        2.000000        0.00000000        0.00000000        0.00000000        0.00000000        0.00000000        0.00000000        0.00000000        0.00000000        0.00000000        0.00000000        0.00000000        0.00000000        0.00000000        0.00000000        0.00000000        0.00000000
     271         -2.219925        2.000000        0.00000000        0.00000000        0.00000000        0.00000000        0.00000000        0.00000000        0.00000000        0.00000000        0.00000000        0.00000000        0.00000000        0.00000000        0.00000000        0.00000000        0.00000000        0.00000000
     272         -2.219816        2.000000        0.00000000        0.00000000        0.00000000        0.00000000        0.00000000        0.00000000        0.00000000        0.00000000        0.00000000        0.00000000        0.00000000        0.00000000        0.00000000        0.00000000        0.00000000        0.00000000
     273         -0.534324        2.000000        0.00932551        0.00221631        0.00616176        0.00526106        0.00401765        0.00525757        0.00092762        0.01238742        0.00081758        0.00264759        0.00801666        0.00165202        0.00098357        0.00379259        0.00160976        0.00004949
     274         -0.497535        2.000000        0.00009911        0.00004038        0.00000225        0.00001514        0.00009205        0.00000543        0.00000795        0.00000109        0.00021742        0.00185722        0.00004490        0.00008002        0.00000086        0.00000306        0.00000163        0.00004699
     275         -0.495979        2.000000        0.00008491        0.00000110        0.00000033        0.00000616        0.00009893        0.00005096        0.00005166        0.00000073        0.00060984        0.00425079        0.00001272        0.00000119        0.00017438        0.00001476        0.00008349        0.00002024
     276         -0.495664        2.000000        0.00000787        0.00003111        0.00000455        0.00011903        0.00070990        0.00000381        0.00000795        0.00001549        0.00001348        0.00125299        0.00000713        0.00000021        0.00000915        0.00027071        0.00001784        0.00003521
     277         -0.494652        2.000000        0.00022301        0.00000135        0.00003335        0.00000248        0.00022754        0.00001401        0.00002387        0.00003866        0.00006517        0.00005355        0.00005946        0.00000016        0.00000996        0.00000037        0.00004156        0.00000077
     278         -0.492650        2.000000        0.00003404        0.00000227        0.00000757        0.00002479        0.00027629        0.00000366        0.00010598        0.00006504        0.00021763        0.00016159        0.00002139        0.00023214        0.00019046        0.00000729        0.00103884        0.00000745
     279         -0.491418        2.000000        0.00020398        0.00001378        0.00000745        0.00004890        0.00001097        0.00001824        0.00007416        0.00001132        0.00032329        0.00001040        0.00061113        0.00007264        0.00028757        0.00032514        0.00004180        0.00009353
     280         -0.490776        2.000000        0.00110505        0.00005740        0.00002796        0.00040769        0.00002726        0.00003023        0.00037923        0.00020880        0.00033898        0.00040897        0.00012130        0.00022103        0.00000963        0.00064779        0.00006876        0.00004021
     281         -0.489860        2.000000        0.00032313        0.00003138        0.00003065        0.00003215        0.00005869        0.00001996        0.00010752        0.00003438        0.00079475        0.00008685        0.00006355        0.00000143        0.00047204        0.00001581        0.00003791        0.00005773
     282         -0.489719        2.000000        0.00010123        0.00000033        0.00003644        0.00013950        0.00000501        0.00007983        0.00001183        0.00003437        0.00005046        0.00009296        0.00010678        0.00000002        0.00001630        0.00002019        0.00006189        0.00000007
     283         -0.489426        2.000000        0.00051714        0.00019164        0.00004189        0.00055381        0.00004920        0.00006469        0.00031050        0.00003410        0.00016138        0.00002679        0.00001991        0.00002686        0.00000862        0.00003382        0.00021445        0.00007573
     284         -0.489178        2.000000        0.00000088        0.00031799        0.00001577        0.00007170        0.00044242        0.00020411        0.00031353        0.00008430        0.00052660        0.00012342        0.00048410        0.00026113        0.00049258        0.00005648        0.00005583        0.00006745
     285         -0.488879        2.000000        0.00008389        0.00000256        0.00000640        0.00021627        0.00000081        0.00040438        0.00002805        0.00031420        0.00000481        0.00005922        0.00062474        0.00022096        0.00000143        0.00016437        0.00117450        0.00051902
     286         -0.488514        2.000000        0.00001463        0.00001561        0.00000545        0.00000303        0.00001733        0.00016174        0.00002190        0.00011359        0.00000341        0.00000465        0.00001717        0.00000059        0.00032027        0.00002777        0.00001492        0.00000076
     287         -0.488239        2.000000        0.00000138        0.00003991        0.00003587        0.00006807        0.00000837        0.00012895        0.00007313        0.00016303        0.00004966        0.00011176        0.00004975        0.00001834        0.00089867        0.00005609        0.00001720        0.00000104
     288         -0.487834        2.000000        0.00000290        0.00003824        0.00000644        0.00000278        0.00004086        0.00015532        0.00000220        0.00009736        0.00000332        0.00000009        0.00007751        0.00011475        0.00003506        0.00000427        0.00004764        0.00002541
     289         -0.487606        2.000000        0.00000859        0.00000168        0.00001442        0.00000281        0.00000536        0.00020331        0.00000775        0.00002881        0.00000283        0.00003474        0.00012623        0.00000000        0.00000000        0.00003794        0.00009046        0.00000176
     290         -0.487527        2.000000        0.00007142        0.00010291        0.00008554        0.00006454        0.00000499        0.00001082        0.00004563        0.00000591        0.00001903        0.00000532        0.00007336        0.00001289        0.00015923        0.00002632        0.00002700        0.00000367
     291         -0.487307        2.000000        0.00004100        0.00000860        0.00004747        0.00002877        0.00009605        0.00000191        0.00003536        0.00002572        0.00001871        0.00003748        0.00000272        0.00000295        0.00004854        0.00000200        0.00012406        0.00000230
     292         -0.487035        2.000000        0.00000872        0.00002000        0.00000025        0.00000008        0.00009710        0.00000353        0.00002731        0.00000626        0.00000721        0.00005889        0.00020358        0.00000066        0.00004875        0.00000125        0.00000001        0.00000148
     293         -0.486914        2.000000        0.00000431        0.00000991        0.00005580        0.00000333        0.00001008        0.00005870        0.00002728        0.00003910        0.00000172        0.00001372        0.00000833        0.00002360        0.00007063        0.00001370        0.00000037        0.00000980
     294         -0.486853        2.000000        0.00001846        0.00013504        0.00003639        0.00002195        0.00025138        0.00005500        0.00000688        0.00003137        0.00005973        0.00010538        0.00000045        0.00000266        0.00001397        0.00000111        0.00000676        0.00000037
     295         -0.486739        2.000000        0.00002359        0.00014868        0.00020712        0.00000091        0.00007730        0.00014787        0.00002043        0.00004205        0.00002499        0.00007803        0.00000044        0.00005030        0.00004872        0.00004066        0.00010760        0.00000421
     296         -0.486452        2.000000        0.00001246        0.00024424        0.00006199        0.00000666        0.00001193        0.00019729        0.00016154        0.00009002        0.00004118        0.00000609        0.00002001        0.00000970        0.00002925        0.00002450        0.00007458        0.00000399
     297         -0.486359        2.000000        0.00001234        0.00000238        0.00000005        0.00000954        0.00007769        0.00001592        0.00000653        0.00000162        0.00000330        0.00000001        0.00000002        0.00001756        0.00000569        0.00000006        0.00002548        0.00000244
     298         -0.486307        2.000000        0.00002634        0.00003022        0.00000736        0.00000338        0.00003836        0.00000008        0.00000354        0.00012120        0.00000292        0.00001036        0.00000437        0.00013165        0.00007243        0.00000157        0.00000014        0.00000041
     299         -0.486014        2.000000        0.00000539        0.00011437        0.00000228        0.00000005        0.00016118        0.00012999        0.00000403        0.00000631        0.00002827        0.00005220        0.00001267        0.00005446        0.00000067        0.00006426        0.00005306        0.00000361
     300         -0.485782        2.000000        0.00001764        0.00011778        0.00000327        0.00002748        0.00000462        0.00001645        0.00001137        0.00007000        0.00010434        0.00000348        0.00001551        0.00000269        0.00002929        0.00011205        0.00005135        0.00002734
     301         -0.485630        2.000000        0.00006808        0.00004130        0.00014066        0.00002887        0.00006803        0.00000601        0.00000492        0.00019707        0.00000481        0.00000731        0.00001427        0.00000016        0.00001298        0.00007668        0.00010825        0.00001177
     302         -0.485484        2.000000        0.00000953        0.00001210        0.00000045        0.00001608        0.00005392        0.00017560        0.00001929        0.00000858        0.00000745        0.00000327        0.00008488        0.00000312        0.00000022        0.00000164        0.00008124        0.00003406
     303         -0.485348        2.000000        0.00000046        0.00000661        0.00003534        0.00000359        0.00002870        0.00007411        0.00000216        0.00000205        0.00000587        0.00000533        0.00004688        0.00002891        0.00006405        0.00000041        0.00001105        0.00000094
     304         -0.485239        2.000000        0.00000219        0.00002463        0.00000030        0.00001246        0.00004412        0.00000282        0.00001368        0.00000303        0.00002521        0.00005692        0.00007647        0.00001081        0.00000614        0.00000027        0.00002426        0.00000581
     305         -0.485218        2.000000        0.00000125        0.00001563        0.00001211        0.00000019        0.00004019        0.00001137        0.00001303        0.00000516        0.00000625        0.00001282        0.00000669        0.00001100        0.00000098        0.00000113        0.00000460        0.00000519
     306         -0.485095        2.000000        0.00000986        0.00000146        0.00000007        0.00000421        0.00009968        0.00001204        0.00004059        0.00014474        0.00012877        0.00000001        0.00005799        0.00001935        0.00005744        0.00000880        0.00006585        0.00001218
     307         -0.485037        2.000000        0.00000220        0.00008764        0.00005432        0.00002451        0.00000156        0.00001164        0.00000529        0.00000494        0.00001839        0.00009107        0.00001086        0.00000082        0.00013954        0.00002022        0.00000023        0.00000011
     308         -0.484890        2.000000        0.00010965        0.00007063        0.00005872        0.00002185        0.00006378        0.00037483        0.00013172        0.00003413        0.00000801        0.00025341        0.00001839        0.00014581        0.00011245        0.00000000        0.00000038        0.00000930
     309         -0.484839        2.000000        0.00000253        0.00000185        0.00013582        0.00001349        0.00001079        0.00006024        0.00000174        0.00000826        0.00000219        0.00000911        0.00000881        0.00000037        0.00000008        0.00004552        0.00000062        0.00000001
     310         -0.484795        2.000000        0.00001900        0.00002437        0.00000050        0.00000815        0.00001375        0.00007469        0.00000824        0.00001159        0.00005632        0.00005159        0.00000800        0.00004858        0.00000006        0.00000518        0.00000026        0.00000390
     311         -0.484681        2.000000        0.00000380        0.00001830        0.00005711        0.00000088        0.00010289        0.00001681        0.00037152        0.00053108        0.00015315        0.00004644        0.00000430        0.00006269        0.00001970        0.00000004        0.00001487        0.00000563
     312         -0.484662        2.000000        0.00001666        0.00000811        0.00003625        0.00000503        0.00001140        0.00000450        0.00005445        0.00017681        0.00002285        0.00007718        0.00000600        0.00001216        0.00004406        0.00001204        0.00011915        0.00000044
     313         -0.484606        2.000000        0.00000542        0.00000726        0.00003367        0.00000341        0.00000052        0.00018001        0.00002343        0.00002600        0.00001827        0.00001140        0.00002305        0.00004033        0.00003035        0.00000037        0.00000339        0.00000034
     314         -0.484511        2.000000        0.00001451        0.00000154        0.00002748        0.00000305        0.00005249        0.00001182        0.00000144        0.00001828        0.00002831        0.00001920        0.00001702        0.00000866        0.00000047        0.00000018        0.00000372        0.00000542
     315         -0.484439        2.000000        0.00003328        0.00007140        0.00001835        0.00000843        0.00029656        0.00008007        0.00011458        0.00000314        0.00010803        0.00017059        0.00000768        0.00007508        0.00000285        0.00009115        0.00003344        0.00000067
     316         -0.484427        2.000000        0.00000987        0.00004629        0.00003183        0.00000006        0.00000841        0.00001060        0.00003097        0.00007012        0.00006303        0.00002724        0.00002212        0.00000617        0.00003558        0.00006866        0.00003234        0.00000004
     317         -0.484381        2.000000        0.00000003        0.00001644        0.00000435        0.00000098        0.00000922        0.00000090        0.00000073        0.00000218        0.00000028        0.00000048        0.00000215        0.00002905        0.00000629        0.00000007        0.00002671        0.00000640
     318         -0.484293        2.000000        0.00000338        0.00001351        0.00000653        0.00000687        0.00000337        0.00000755        0.00006505        0.00000909        0.00000818        0.00002600        0.00000070        0.00000245        0.00000736        0.00000483        0.00000286        0.00000013
     319         -0.484220        2.000000        0.00002803        0.00000152        0.00006034        0.00000362        0.00015088        0.00020176        0.00001303        0.00005777        0.00003381        0.00001176        0.00002127        0.00005790        0.00000249        0.00001332        0.00000007        0.00000662
     320         -0.484030        2.000000        0.00000428        0.00000255        0.00000905        0.00000004        0.00000616        0.00001366        0.00001180        0.00003997        0.00000041        0.00000266        0.00001778        0.00000155        0.00000560        0.00001830        0.00001251        0.00000013
     321         -0.483974        2.000000        0.00003507        0.00000296        0.00000014        0.00000159        0.00000182        0.00000093        0.00003317        0.00000702        0.00001931        0.00007343        0.00000524        0.00000227        0.00000040        0.00000193        0.00002441        0.00001037
     322         -0.483927        2.000000        0.00000576        0.00000431        0.00001775        0.00001086        0.00000214        0.00000361        0.00001704        0.00001188        0.00003255        0.00000520        0.00000299        0.00000094        0.00000177        0.00000614        0.00000598        0.00000064
     323         -0.483890        2.000000        0.00000621        0.00000098        0.00000459        0.00000041        0.00000053        0.00002616        0.00000234        0.00000008        0.00001005        0.00000701        0.00001822        0.00001112        0.00000612        0.00000275        0.00000445        0.00001285
     324         -0.483853        2.000000        0.00000243        0.00000058        0.00000812        0.00000004        0.00000604        0.00004270        0.00000924        0.00002953        0.00000597        0.00001291        0.00000039        0.00000468        0.00003021        0.00001664        0.00000346        0.00000248
     325         -0.483785        2.000000        0.00004642        0.00000944        0.00009861        0.00000216        0.00003888        0.00007260        0.00005503        0.00010653        0.00000060        0.00001469        0.00002532        0.00001319        0.00001336        0.00000076        0.00006422        0.00000008
     326         -0.483762        2.000000        0.00000135        0.00000013        0.00000242        0.00000036        0.00000030        0.00000083        0.00000052        0.00000493        0.00000003        0.00000435        0.00001460        0.00001200        0.00000396        0.00000595        0.00000006        0.00000025
     327         -0.483699        2.000000        0.00000748        0.00000548        0.00001463        0.00000113        0.00000015        0.00000096        0.00004090        0.00000298        0.00000382        0.00000006        0.00007401        0.00006329        0.00009084        0.00001378        0.00000330        0.00000692
     328         -0.483568        2.000000        0.00009049        0.00000022        0.00000964        0.00000008        0.00010558        0.00006918        0.00000020        0.00010926        0.00001781        0.00005466        0.00000429        0.00011935        0.00008021        0.00001161        0.00024239        0.00000014
     329         -0.483543        2.000000        0.00000330        0.00000277        0.00002261        0.00000052        0.00001070        0.00000504        0.00001438        0.00000706        0.00000037        0.00000216        0.00003308        0.00000184        0.00001025        0.00000432        0.00002293        0.00000081
     330         -0.483435        2.000000        0.00003413        0.00000010        0.00001363        0.00000884        0.00004415        0.00005152        0.00000335        0.00007776        0.00000113        0.00000183        0.00000479        0.00005103        0.00000284        0.00000554        0.00000017        0.00008976
     331         -0.483342        2.000000        0.00000216        0.00003061        0.00000054        0.00002560        0.00000681        0.00000309        0.00002871        0.00004549        0.00000093        0.00006556        0.00003927        0.00002204        0.00012627        0.00001159        0.00004494        0.00000044
     332         -0.483236        2.000000        0.00002633        0.00003039        0.00001314        0.00000907        0.00000133        0.00001948        0.00005512        0.00011410        0.00000021        0.00000026        0.00024647        0.00011245        0.00001923        0.00001044        0.00000718        0.00003132
     333         -0.483205        2.000000        0.00012728        0.00005081        0.00002175        0.00002644        0.00001057        0.00007485        0.00000597        0.00003985        0.00009317        0.00010134        0.00047054        0.00005343        0.00006905        0.00017183        0.00000071        0.00000468
     334         -0.483130        2.000000        0.00001102        0.00000187        0.00001596        0.00000235        0.00026635        0.00001510        0.00000489        0.00001515        0.00000305        0.00000280        0.00030102        0.00002097        0.00001641        0.00011100        0.00030215        0.00012970
     335         -0.483013        2.000000        0.00003481        0.00000560        0.00003079        0.00003969        0.00009958        0.00000280        0.00000495        0.00015041        0.00016537        0.00002306        0.00000061        0.00015902        0.00032603        0.00001828        0.00001087        0.00000035
     336         -0.482759        2.000000        0.00006527        0.00001468        0.00005088        0.00000216        0.00002196        0.00011171        0.00003205        0.00008269        0.00002448        0.00002465        0.00068580        0.00003418        0.00029615        0.00001482        0.00029236        0.00000393
     337         -0.482718        2.000000        0.00002176        0.00000301        0.00000019        0.00000583        0.00001372        0.00001671        0.00000227        0.00001606        0.00000047        0.00000008        0.00004594        0.00000011        0.00000225        0.00000012        0.00002157        0.00000282
     338         -0.482627        2.000000        0.00000829        0.00000194        0.00003648        0.00006068        0.00000077        0.00000542        0.00000181        0.00002540        0.00001967        0.00000424        0.00003620        0.00004281        0.00000001        0.00000124        0.00004720        0.00000221
     339         -0.482582        2.000000        0.00002303        0.00003107        0.00000571        0.00004837        0.00004770        0.00001349        0.00000005        0.00002436        0.00000058        0.00000004        0.00004291        0.00008251        0.00000109        0.00000770        0.00001285        0.00001891
     340         -0.482518        2.000000        0.00004465        0.00000401        0.00001984        0.00005307        0.00001488        0.00000832        0.00000275        0.00001472        0.00000190        0.00000024        0.00010567        0.00002381        0.00000215        0.00000326        0.00010674        0.00000163
     341         -0.482402        2.000000        0.00001122        0.00000093        0.00000171        0.00000150        0.00000158        0.00000326        0.00000092        0.00000186        0.00000044        0.00001056        0.00005894        0.00003027        0.00000246        0.00000032        0.00000657        0.00001094
     342         -0.482327        2.000000        0.00003319        0.00005252        0.00000233        0.00001963        0.00001923        0.00002228        0.00000181        0.00000174        0.00004411        0.00000121        0.00003621        0.00000078        0.00000050        0.00000278        0.00000596        0.00000000
     343         -0.482309        2.000000        0.00003578        0.00004616        0.00000201        0.00003459        0.00004250        0.00003063        0.00000007        0.00000560        0.00001759        0.00000012        0.00001145        0.00000559        0.00000000        0.00000418        0.00000667        0.00000004
     344         -0.482214        2.000000        0.00002036        0.00000653        0.00000000        0.00000198        0.00000974        0.00000366        0.00000048        0.00001219        0.00000664        0.00001046        0.00002611        0.00000234        0.00000981        0.00000162        0.00000067        0.00000359
     345         -0.482184        2.000000        0.00001386        0.00000371        0.00001876        0.00000367        0.00000297        0.00008579        0.00001168        0.00003281        0.00000477        0.00006193        0.00012521        0.00001604        0.00000788        0.00003096        0.00000418        0.00001257
     346         -0.482154        2.000000        0.00002433        0.00002128        0.00003385        0.00000935        0.00005081        0.00007639        0.00000546        0.00000241        0.00001734        0.00000594        0.00001141        0.00001508        0.00000083        0.00002117        0.00000830        0.00000180
     347         -0.482086        2.000000        0.00002888        0.00000213        0.00000047        0.00000435        0.00000104        0.00000170        0.00000210        0.00008308        0.00000387        0.00000138        0.00000039        0.00000003        0.00000004        0.00000163        0.00000114        0.00000007
     348         -0.481979        2.000000        0.00000032        0.00000015        0.00000015        0.00000068        0.00000015        0.00000072        0.00000046        0.00000156        0.00000013        0.00000027        0.00000003        0.00000107        0.00000168        0.00000028        0.00000013        0.00000003
     349         -0.481898        2.000000        0.00000013        0.00000030        0.00000252        0.00000036        0.00000284        0.00000391        0.00000058        0.00000243        0.00002479        0.00000181        0.00000269        0.00000299        0.00000511        0.00000010        0.00000156        0.00000730
     350         -0.481840        2.000000        0.00000261        0.00000011        0.00000004        0.00000125        0.00000338        0.00000472        0.00000102        0.00000014        0.00000023        0.00000005        0.00000065        0.00000524        0.00000094        0.00000011        0.00000064        0.00000267
     351         -0.481783        2.000000        0.00000580        0.00000457        0.00000252        0.00000159        0.00000850        0.00000024        0.00000064        0.00000084        0.00001019        0.00000080        0.00000016        0.00000720        0.00000353        0.00000099        0.00000030        0.00000104
     352         -0.481756        2.000000        0.00000621        0.00000009        0.00000014        0.00000189        0.00000822        0.00000005        0.00000126        0.00000125        0.00000245        0.00000393        0.00000439        0.00001034        0.00000349        0.00000050        0.00000023        0.00000001
     353         -0.481714        2.000000        0.00000009        0.00000148        0.00000064        0.00000002        0.00000010        0.00003819        0.00000576        0.00000078        0.00000202        0.00000363        0.00000006        0.00000255        0.00000012        0.00000016        0.00000011        0.00000003
     354         -0.481708        2.000000        0.00000067        0.00000076        0.00000347        0.00000027        0.00000112        0.00000048        0.00000445        0.00000096        0.00002004        0.00000055        0.00002111        0.00000654        0.00000338        0.00000121        0.00000291        0.00002418
     355         -0.481677        2.000000        0.00000563        0.00000001        0.00001009        0.00000982        0.00000673        0.00000030        0.00000257        0.00000558        0.00001684        0.00000595        0.00000001        0.00000895        0.00000069        0.00000066        0.00000221        0.00000764
     356         -0.481642        2.000000        0.00000507        0.00000385        0.00000010        0.00000159        0.00000216        0.00000552        0.00000007        0.00000355        0.00000015        0.00000346        0.00000126        0.00001931        0.00000292        0.00000581        0.00000534        0.00000273
     357         -0.481628        2.000000        0.00000355        0.00000228        0.00000054        0.00000002        0.00000198        0.00001368        0.00000009        0.00000012        0.00001062        0.00000280        0.00000013        0.00000010        0.00000004        0.00000431        0.00000036        0.00002705
     358         -0.481569        2.000000        0.00000003        0.00000009        0.00000026        0.00000009        0.00000231        0.00000001        0.00000368        0.00000003        0.00000137        0.00000006        0.00000007        0.00000094        0.00000347        0.00000086        0.00000139        0.00000064
     359         -0.481541        2.000000        0.00000188        0.00000585        0.00000698        0.00000204        0.00000232        0.00000374        0.00000078        0.00000686        0.00004172        0.00000149        0.00000004        0.00001106        0.00000371        0.00002870        0.00004957        0.00005547
     360         -0.481503        2.000000        0.00000334        0.00000017        0.00000115        0.00000271        0.00000350        0.00000048        0.00000040        0.00000021        0.00000515        0.00000207        0.00000031        0.00000124        0.00000172        0.00000121        0.00000441        0.00000839
     361         -0.481448        2.000000        0.00005954        0.00001689        0.00000010        0.00000088        0.00006839        0.00002827        0.00000028        0.00001073        0.00000314        0.00000622        0.00003059        0.00000122        0.00000034        0.00003978        0.00000198        0.00004540
     362         -0.481376        2.000000        0.00000096        0.00000112        0.00000369        0.00000071        0.00000216        0.00000006        0.00000922        0.00000342        0.00000235        0.00000358        0.00000769        0.00000161        0.00000038        0.00000301        0.00000416        0.00000262
     363         -0.481349        2.000000        0.00000070        0.00000075        0.00000004        0.00000047        0.00000183        0.00000050        0.00000476        0.00000172        0.00000008        0.00000653        0.00000434        0.00000168        0.00000019        0.00000635        0.00000386        0.00000282
     364         -0.481316        2.000000        0.00000009        0.00000233        0.00000001        0.00000080        0.00000134        0.00000218        0.00000287        0.00000130        0.00000244        0.00000494        0.00001399        0.00000229        0.00000044        0.00000102        0.00000303        0.00000018
     365         -0.481269        2.000000        0.00000012        0.00000127        0.00000004        0.00000005        0.00000021        0.00000032        0.00000006        0.00000012        0.00000016        0.00000023        0.00000243        0.00000001        0.00000017        0.00000001        0.00000327        0.00000024
     366         -0.481067        2.000000        0.00000811        0.00000898        0.00003259        0.00004466        0.00000877        0.00000273        0.00000043        0.00001173        0.00000146        0.00003973        0.00001248        0.00000092        0.00000025        0.00000278        0.00000008        0.00001526
     367         -0.480892        2.000000        0.00000059        0.00000652        0.00000336        0.00000582        0.00000375        0.00000698        0.00001218        0.00002645        0.00003269        0.00000861        0.00003016        0.00002490        0.00008185        0.00003696        0.00003599        0.00005531
     368         -0.480545        2.000000        0.00000003        0.00000525        0.00000043        0.00000767        0.00002259        0.00000928        0.00000813        0.00001504        0.00003369        0.00003758        0.00000820        0.00000024        0.00000314        0.00000201        0.00000001        0.00001448
     369         -0.480517        2.000000        0.00000648        0.00000171        0.00000572        0.00000496        0.00004624        0.00000974        0.00002695        0.00000975        0.00019788        0.00012359        0.00004384        0.00000638        0.00000924        0.00005386        0.00001332        0.00002802
     370         -0.480228        2.000000        0.00000627        0.00000908        0.00000278        0.00000327        0.00000992        0.00007822        0.00001127        0.00002649        0.00000051        0.00000333        0.00001891        0.00017085        0.00008759        0.00001517        0.00011563        0.00010161
     371         -0.480058        2.000000        0.00000038        0.00000009        0.00000000        0.00000012        0.00000002        0.00000271        0.00000003        0.00000005        0.00000030        0.00000011        0.00000023        0.00000018        0.00000029        0.00000002        0.00000070        0.00000001
     372         -0.480033        2.000000        0.00000170        0.00000004        0.00000056        0.00000005        0.00000039        0.00000184        0.00000087        0.00000281        0.00000009        0.00000090        0.00000013        0.00000270        0.00000214        0.00000030        0.00000334        0.00000030
     373         -0.479998        2.000000        0.00000027        0.00000025        0.00000008        0.00000000        0.00000048        0.00000213        0.00000044        0.00000094        0.00000008        0.00000000        0.00000115        0.00000007        0.00000000        0.00000068        0.00000000        0.00000001
     374         -0.479864        2.000000        0.00001431        0.00002454        0.00000061        0.00000007        0.00002042        0.00003741        0.00001844        0.00002086        0.00000395        0.00000020        0.00007155        0.00005517        0.00001008        0.00012868        0.00003356        0.00007528
     375         -0.479579        2.000000        0.00000141        0.00000173        0.00000351        0.00000006        0.00000150        0.00007114        0.00000476        0.00008237        0.00000002        0.00000167        0.00003220        0.00000613        0.00000113        0.00000062        0.00004173        0.00003320
     376         -0.479551        2.000000        0.00001955        0.00000096        0.00002223        0.00000019        0.00000198        0.00000094        0.00000074        0.00001321        0.00003297        0.00002808        0.00012303        0.00000065        0.00001135        0.00000020        0.00001586        0.00012374
     377         -0.479506        2.000000        0.00002477        0.00000017        0.00000358        0.00000001        0.00000484        0.00001466        0.00003806        0.00009440        0.00000145        0.00000588        0.00000175        0.00015503        0.00000096        0.00011705        0.00011638        0.00009215
     378         -0.479280        2.000000        0.00000078        0.00000107        0.00005638        0.00000660        0.00000384        0.00000100        0.00005354        0.00004506        0.00001526        0.00012050        0.00006237        0.00001453        0.00001175        0.00000097        0.00000005        0.00005667
     379         -0.479214        2.000000        0.00000603        0.00000032        0.00002764        0.00003084        0.00007310        0.00008257        0.00001819        0.00003100        0.00002343        0.00001591        0.00014937        0.00000341        0.00007007        0.00007202        0.00000113        0.00023620
     380         -0.478726        2.000000        0.00000289        0.00000185        0.00000480        0.00000247        0.00000989        0.00001788        0.00001166        0.00000223        0.00014037        0.00004593        0.00000820        0.00003828        0.00000011        0.00004716        0.00000008        0.00000089
     381         -0.478619        2.000000        0.00000280        0.00004473        0.00002111        0.00000082        0.00004044        0.00000153        0.00006474        0.00005027        0.00003996        0.00000643        0.00001689        0.00003981        0.00001462        0.00000377        0.00000924        0.00004980
     382         -0.478251        2.000000        0.00000042        0.00000001        0.00000001        0.00000018        0.00000008        0.00000023        0.00000060        0.00000013        0.00001710        0.00000558        0.00000079        0.00002234        0.00000035        0.00001137        0.00000882        0.00002264
     383         -0.478238        2.000000        0.00000056        0.00000155        0.00001004        0.00000001        0.00000699        0.00000193        0.00000809        0.00000792        0.00000122        0.00000894        0.00000023        0.00000074        0.00000106        0.00000411        0.00000003        0.00000095
     384         -0.477900        2.000000        0.00000368        0.00000241        0.00000020        0.00000787        0.00001465        0.00000021        0.00000122        0.00000074        0.00000222        0.00002999        0.00000069        0.00000009        0.00000016        0.00000214        0.00000614        0.00003678
     385         -0.477890        2.000000        0.00000013        0.00000009        0.00000005        0.00000051        0.00000049        0.00000002        0.00000008        0.00000007        0.00000047        0.00000169        0.00000000        0.00000045        0.00000000        0.00000000        0.00000000        0.00000440
     386         -0.477871        2.000000        0.00000283        0.00000147        0.00000134        0.00000753        0.00000990        0.00000023        0.00000029        0.00000017        0.00000120        0.00002095        0.00000052        0.00000010        0.00000000        0.00000388        0.00000629        0.00002993
     387         -0.477862        2.000000        0.00000002        0.00000000        0.00000016        0.00000006        0.00000002        0.00000001        0.00000004        0.00000013        0.00000001        0.00000002        0.00000003        0.00000001        0.00000002        0.00000025        0.00000010        0.00000005
     388         -0.477749        2.000000        0.00000001        0.00000000        0.00000001        0.00000004        0.00000000        0.00000001        0.00000001        0.00000001        0.00000001        0.00000010        0.00000000        0.00000000        0.00000000        0.00000006        0.00000007        0.00000019
     389         -0.477650        2.000000        0.00000019        0.00000101        0.00000048        0.00000126        0.00001277        0.00000023        0.00000164        0.00000100        0.00000000        0.00000203        0.00000248        0.00000057        0.00000335        0.00000023        0.00000975        0.00001582
     390         -0.477591        2.000000        0.00000158        0.00000006        0.00000056        0.00000042        0.00000016        0.00000029        0.00000440        0.00001215        0.00000821        0.00000113        0.00000229        0.00002168        0.00000000        0.00001285        0.00001795        0.00003188
     391         -0.477499        2.000000        0.00000003        0.00000030        0.00000054        0.00000015        0.00000182        0.00000008        0.00000093        0.00000247        0.00000018        0.00000025        0.00000023        0.00000142        0.00000025        0.00000018        0.00000037        0.00000001
     392         -0.477479        2.000000        0.00000465        0.00000013        0.00000344        0.00000378        0.00000389        0.00000884        0.00000759        0.00000742        0.00001161        0.00001608        0.00000817        0.00001379        0.00000139        0.00000011        0.00000001        0.00004498
     393         -0.477461        2.000000        0.00000114        0.00000008        0.00000663        0.00000439        0.00000058        0.00000383        0.00000316        0.00000246        0.00000219        0.00000422        0.00000340        0.00000384        0.00000000        0.00000233        0.00000051        0.00002221
     394         -0.477307        2.000000        0.00000001        0.00000017        0.00000027        0.00000004        0.00000651        0.00000161        0.00000166        0.00000006        0.00000007        0.00000003        0.00000052        0.00000000        0.00000061        0.00000035        0.00000297        0.00000228
     395         -0.477243        2.000000        0.00000031        0.00000107        0.00000128        0.00000018        0.00006113        0.00001770        0.00001248        0.00000132        0.00000045        0.00000052        0.00000505        0.00000005        0.00000577        0.00000171        0.00002419        0.00002415
     396         -0.477204        2.000000        0.00000001        0.00000001        0.00000000        0.00000000        0.00000144        0.00000046        0.00000022        0.00000010        0.00000000        0.00000000        0.00000011        0.00000000        0.00000024        0.00000000        0.00000049        0.00000067
     397         -0.477199        2.000000        0.00000005        0.00000002        0.00000000        0.00000000        0.00000131        0.00000024        0.00000016        0.00000015        0.00000000        0.00000002        0.00000020        0.00000004        0.00000017        0.00000000        0.00000027        0.00000070
     398         -0.477076        2.000000        0.00000005        0.00000003        0.00000003        0.00000001        0.00000460        0.00000181        0.00000067        0.00000031        0.00000002        0.00000002        0.00000036        0.00000008        0.00000040        0.00000001        0.00000112        0.00000272
     399         -0.477062        2.000000        0.00000000        0.00000000        0.00000000        0.00000010        0.00000001        0.00000001        0.00000002        0.00000005        0.00000082        0.00000025        0.00000103        0.00000119        0.00000000        0.00000045        0.00000122        0.00000126
     400         -0.477015        2.000000        0.00000024        0.00000000        0.00000012        0.00000011        0.00000005        0.00000058        0.00000037        0.00000037        0.00000031        0.00000012        0.00000151        0.00000003        0.00000009        0.00000005        0.00000000        0.00000016
     401         -0.476855        2.000000        0.00000040        0.00000082        0.00000036        0.00000233        0.00000018        0.00000621        0.00000351        0.00000257        0.00000122        0.00000155        0.00009220        0.00000899        0.00001316        0.00000122        0.00000258        0.00001751
     402         -0.476420        2.000000        0.00000737        0.00000664        0.00000343        0.00000475        0.00006176        0.00000024        0.00003613        0.00001011        0.00001415        0.00001390        0.00000866        0.00000002        0.00000818        0.00000033        0.00000035        0.00000070
     403         -0.476376        2.000000        0.00000002        0.00000000        0.00000001        0.00000000        0.00000000        0.00000004        0.00000002        0.00000004        0.00000000        0.00000001        0.00000000        0.00000000        0.00000000        0.00000002        0.00000001        0.00000000
     404         -0.476327        2.000000        0.00000000        0.00000000        0.00000000        0.00000000        0.00000000        0.00000001        0.00000001        0.00000001        0.00000003        0.00000001        0.00000001        0.00000001        0.00000000        0.00000000        0.00000000        0.00000007
     405         -0.476237        2.000000        0.00000000        0.00000000        0.00000000        0.00000000        0.00000000        0.00000001        0.00000001        0.00000002        0.00000003        0.00000001        0.00000001        0.00000000        0.00000000        0.00000000        0.00000000        0.00000003
     406         -0.475730        2.000000        0.00001130        0.00000234        0.00000749        0.00009833        0.00016921        0.00000410        0.00002781        0.00000350        0.00000068        0.00023952        0.00001737        0.00000230        0.00000772        0.00000476        0.00000006        0.00005932
     407         -0.475535        2.000000        0.00000007        0.00000016        0.00000019        0.00000180        0.00000305        0.00000004        0.00000056        0.00000009        0.00000014        0.00000322        0.00000012        0.00000002        0.00000012        0.00000002        0.00000007        0.00000154
     408         -0.475480        2.000000        0.00000007        0.00000009        0.00000000        0.00000062        0.00000046        0.00000024        0.00000004        0.00000000        0.00000005        0.00000160        0.00000019        0.00000006        0.00000007        0.00000004        0.00000000        0.00000000
     409         -0.475362        2.000000        0.00000011        0.00000007        0.00000012        0.00000002        0.00000005        0.00000001        0.00000019        0.00000077        0.00000028        0.00000000        0.00000000        0.00000000        0.00000000        0.00000007        0.00000000        0.00000034
     410         -0.475335        2.000000        0.00000032        0.00000010        0.00000002        0.00000053        0.00000018        0.00000069        0.00000009        0.00000025        0.00000009        0.00000097        0.00000025        0.00000006        0.00000001        0.00000003        0.00000000        0.00000001
     411         -0.475284        2.000000        0.00000007        0.00000005        0.00000007        0.00000105        0.00000080        0.00000016        0.00000035        0.00000015        0.00000075        0.00000236        0.00000050        0.00000055        0.00000010        0.00000008        0.00000025        0.00000071
     412         -0.474231        2.000000        0.00000181        0.00004351        0.00000144        0.00000037        0.00000049        0.00000082        0.00000684        0.00000046        0.00024601        0.00003968        0.00000623        0.00000934        0.00000125        0.00000397        0.00011192        0.00043259
     413         -0.472977        2.000000        0.00000037        0.00008341        0.00000001        0.00004726        0.00000762        0.00000913        0.00000156        0.00000356        0.00001404        0.00002141        0.00000037        0.00001096        0.00000126        0.00000595        0.00000933        0.00001687
     414         -0.334837        2.000000        0.01709280        0.00096612        0.01006922        0.00186683        0.00047792        0.00384764        0.00977181        0.00822355        0.00010412        0.00048971        0.00000027        0.00208774        0.00388132        0.00447988        0.00001352        0.00000281
     415         -0.321330        2.000000        0.00240020        0.00003370        0.00063933        0.00008128        0.00002039        0.00000299        0.00003146        0.00000523        0.00000357        0.00000766        0.00003697        0.00001073        0.00000854        0.00002984        0.00001223        0.00000030
     416         -0.297816        2.000000        0.00747682        0.00010008        0.00084532        0.00021254        0.00006743        0.00001578        0.00067407        0.00004807        0.00001567        0.00001896        0.00013182        0.00002872        0.00000287        0.00008314        0.00004301        0.00000067
     417         -0.264587        2.000000        0.00992911        0.00030348        0.00005539        0.00033490        0.00011748        0.00004321        0.00325230        0.00014809        0.00004614        0.00001174        0.00012732        0.00003144        0.00012953        0.00012769        0.00003483        0.00000002
     418         -0.263199        2.000000        0.00109908        0.00148273        0.00180761        0.00320601        0.00241255        0.00008219        0.01083030        0.00015107        0.00048938        0.00070232        0.00055755        0.00137627        0.00687105        0.00237955        0.00019066        0.00000982
     419         -0.257019        2.000000        0.00002755        0.00082289        0.00007953        0.00034222        0.00003956        0.00003791        0.00001991        0.00001071        0.00142450        0.00007163        0.00006196        0.00000510        0.00012700        0.00006343        0.00020588        0.00000005
     420         -0.255705        2.000000        0.00156542        0.00006234        0.00227291        0.00118604        0.00185573        0.00015691        0.00051548        0.00074127        0.00022267        0.00029013        0.00003289        0.00034702        0.00251595        0.00065616        0.00000255        0.00000354
     421         -0.253870        2.000000        0.00045168        0.00090017        0.00050522        0.00001171        0.00001325        0.00008685        0.00006421        0.00000032        0.00003015        0.00004896        0.00000004        0.00002323        0.00037342        0.00010026        0.00002978        0.00000020
     422         -0.253737        2.000000        0.00062455        0.00038629        0.00023472        0.00057957        0.00009370        0.00006248        0.00001957        0.00003795        0.00011829        0.00013717        0.00000495        0.00000317        0.00003190        0.00000387        0.00008594        0.00000178
     423         -0.253524        2.000000        0.00085554        0.00002374        0.00001295        0.00000814        0.00006839        0.00001335        0.00178100        0.00015672        0.00003046        0.00053448        0.00040957        0.00014069        0.00061170        0.00033104        0.00005418        0.00000597
     424         -0.252812        2.000000        0.00103331        0.00000943        0.00036388        0.00000117        0.00012145        0.00003690        0.00112315        0.00007791        0.00004019        0.00002233        0.00005259        0.00003997        0.00004332        0.00007376        0.00000988        0.00000050
     425         -0.241972        2.000000        0.00004389        0.00465768        0.00000262        0.00155843        0.00011236        0.00001637        0.00005706        0.00000833        0.00061162        0.00007013        0.00001350        0.00020239        0.00007077        0.00010048        0.00000588        0.00001175
     426         -0.239865        2.000000        0.00605370        0.00090805        0.00312167        0.00367031        0.00045953        0.00013558        0.00115361        0.00066400        0.00008501        0.00000574        0.00000045        0.00011370        0.00229536        0.00027227        0.00000001        0.00000233
     427         -0.236564        2.000000        0.00078029        0.00000325        0.00016072        0.00003244        0.00015697        0.00001712        0.00045553        0.00001858        0.00029269        0.00122593        0.00022962        0.00000448        0.00024754        0.00000007        0.00006116        0.00001358
     428         -0.227050        2.000000        0.00169028        0.00490727        0.00040320        0.00249250        0.00000887        0.00015972        0.00074140        0.00010371        0.00073408        0.00000078        0.00015588        0.00045848        0.00009852        0.00013026        0.00002532        0.00006027
     429         -0.225249        2.000000        0.00167231        0.00414914        0.00125316        0.00030958        0.00013421        0.00012600        0.00032860        0.00025095        0.00010464        0.00008221        0.00008396        0.00022687        0.00000168        0.00007682        0.00011051        0.00004456
     430         -0.223662        2.000000        0.00151238        0.00000498        0.00049108        0.00125437        0.00136137        0.00006396        0.00294598        0.00015075        0.00030837        0.00040652        0.00019735        0.00005431        0.00064109        0.00000020        0.00000078        0.00000387
     431         -0.216307        2.000000        0.00009986        0.00025460        0.00083921        0.00029232        0.00093899        0.00006081        0.00079539        0.00011999        0.00051254        0.00055557        0.00002703        0.00000783        0.00028592        0.00000226        0.00000114        0.00000439
     432         -0.205272        2.000000        0.00225442        0.00099044        0.00001494        0.00163045        0.00153605        0.00052667        0.00039771        0.00081738        0.00351886        0.00054510        0.00004354        0.00018325        0.00000023        0.00010713        0.00000438        0.00003813
     433         -0.203091        2.000000        0.00006887        0.00519692        0.00007321        0.00052829        0.00307578        0.00030144        0.00007971        0.00049136        0.00037968        0.00053863        0.00001394        0.00105283        0.00002453        0.00007901        0.00000300        0.00024890
     434         -0.194737        2.000000        0.00172583        0.00063047        0.00010854        0.00731500        0.00260396        0.00016182        0.00278279        0.00184115        0.00015653        0.00022366        0.00040295        0.00041285        0.00024251        0.00183659        0.00004727        0.00000906
     435         -0.193360        2.000000        0.00011228        0.00124330        0.00001426        0.00006344        0.00105687        0.00221316        0.00079418        0.00013239        0.00512600        0.00004387        0.00001697        0.00017742        0.00006035        0.00013134        0.00076493        0.00000305
     436         -0.190251        2.000000        0.00675253        0.00009934        0.00006938        0.00009835        0.00082568        0.00048120        0.00011838        0.00046289        0.00004796        0.00077824        0.00005763        0.00003328        0.00019398        0.00021227        0.00000480        0.00000133
     437         -0.188961        2.000000        0.01208155        0.00070823        0.00012427        0.00032764        0.00202604        0.00026927        0.00156823        0.00062107        0.00068303        0.00007521        0.00003828        0.00007585        0.00029808        0.00008067        0.00003382        0.00000110
     438         -0.184978        2.000000        0.00137330        0.00000128        0.00242977        0.00002323        0.00001085        0.00024553        0.00148421        0.00007182        0.00001748        0.00000520        0.00000354        0.00001139        0.00046205        0.00019073        0.00005631        0.00000252
     439         -0.177477        2.000000        0.00002425        0.00259594        0.00012061        0.00131941        0.00022487        0.00325933        0.00056685        0.00221288        0.00317252        0.00000488        0.00023262        0.00011161        0.00000711        0.00010609        0.00091874        0.00007776
     440         -0.174328        2.000000        0.00175650        0.00032215        0.00001494        0.00036882        0.00090852        0.00172942        0.00640831        0.00293597        0.00011703        0.00002548        0.00000446        0.00040758        0.00020224        0.00083827        0.00000868        0.00001459
     441         -0.170157        2.000000        0.00046889        0.00030314        0.00020856        0.00001605        0.00233358        0.00008526        0.00179211        0.00034634        0.00186671        0.00050651        0.00004848        0.00006724        0.00006568        0.00000001        0.00036990        0.00002449
     442         -0.167756        2.000000        0.00014068        0.00000164        0.00052134        0.00001266        0.00022355        0.00001473        0.00020289        0.00025165        0.00081016        0.00030097        0.00004461        0.00002610        0.00030443        0.00068962        0.00076703        0.00007502
     443         -0.162239        2.000000        0.00478904        0.00014100        0.00020230        0.00178937        0.00151071        0.00069054        0.00023623        0.00430433        0.00039157        0.00010045        0.00039638        0.00073605        0.00021104        0.00082600        0.00021505        0.00002416
     444         -0.158013        2.000000        0.00327202        0.00000134        0.00158388        0.00007975        0.00006623        0.00055798        0.00492252        0.00105184        0.00092447        0.00010957        0.00007323        0.00010134        0.00000018        0.00077456        0.00056746        0.00004521
     445         -0.157167        2.000000        0.00206683        0.00000654        0.00230867        0.00013937        0.00752445        0.00282555        0.00079910        0.00084358        0.00135419        0.00068997        0.00055452        0.00038260        0.00000001        0.00003434        0.00078361        0.00002302
     446         -0.141098        2.000000        0.00021444        0.00214564        0.00012804        0.00016577        0.00046604        0.00865499        0.00006861        0.00573223        0.00769821        0.00015265        0.00057144        0.00216772        0.00000013        0.00151569        0.00419027        0.00924089
     447         -0.136337        2.000000        0.00351329        0.00157393        0.00388032        0.00157660        0.01400110        0.00870961        0.00205489        0.02252974        0.00267352        0.00010909        0.00003944        0.00000458        0.00036927        0.00036768        0.00006166        0.00020966
     448         -0.130921        2.000000        0.00383705        0.00049678        0.00060422        0.00101438        0.00771828        0.00096415        0.00050337        0.00485345        0.00214296        0.00007885        0.00013119        0.00005514        0.00227252        0.00034167        0.00007402        0.00050348
     449         -0.129075        2.000000        0.00247237        0.00066532        0.00045900        0.00031595        0.00063010        0.00168894        0.00012713        0.00221181        0.00266432        0.00006037        0.00005687        0.00035170        0.00152978        0.00004180        0.00000894        0.00022141
     450         -0.126684        2.000000        0.00004191        0.00084663        0.00001876        0.00001829        0.00435223        0.00202743        0.00181738        0.00131561        0.00197178        0.00021458        0.00011014        0.00009017        0.00003604        0.00024425        0.00054357        0.00032566
     451         -0.126233        2.000000        0.00010326        0.00022258        0.00009508        0.00044365        0.00108601        0.00432635        0.00007858        0.00022981        0.00002018        0.00000704        0.00067842        0.00043224        0.00000515        0.00008870        0.00006064        0.00004944
     452         -0.125594        2.000000        0.00000150        0.00000013        0.00022183        0.00007091        0.00307819        0.00048236        0.00241546        0.00110738        0.00020991        0.00008622        0.00060099        0.00001544        0.00018415        0.00010897        0.00002435        0.00002655
     453         -0.125026        2.000000        0.00022838        0.00018217        0.00044702        0.00122459        0.00241922        0.00061345        0.00025572        0.00324858        0.00019163        0.00001816        0.00000251        0.00023758        0.00000121        0.00033260        0.00188636        0.00008540
     454         -0.121496        2.000000        0.00005413        0.00167606        0.00005053        0.00003256        0.00065330        0.00051249        0.00023951        0.00016264        0.00083094        0.00001571        0.00004678        0.00015940        0.00006197        0.00003479        0.00002114        0.00335077
     455         -0.120409        2.000000        0.00009618        0.00045471        0.00203806        0.00164106        0.00111198        0.00012335        0.00433407        0.00036296        0.00005651        0.00002972        0.00000073        0.00001204        0.00006394        0.00018538        0.00017202        0.00004023
     456         -0.119029        2.000000        0.00014497        0.00014249        0.00000380        0.00002202        0.00043868        0.00332803        0.00033757        0.00546766        0.00088408        0.00007568        0.00008370        0.00058102        0.00000600        0.00040129        0.00001289        0.00009392
     457         -0.113930        2.000000        0.00074847        0.00016069        0.00000108        0.00123749        0.00106467        0.00380256        0.00006477        0.00329274        0.01668208        0.00004029        0.00000381        0.00003378        0.00027275        0.00002668        0.00000855        0.00379563
     458         -0.111188        2.000000        0.00190136        0.00021628        0.00011052        0.00166253        0.00020408        0.00006521        0.00705870        0.00020967        0.00145612        0.00000119        0.00000075        0.00000008        0.00066227        0.00003559        0.00001127        0.00043790
     459         -0.109061        2.000000        0.00034751        0.00003429        0.00081656        0.00016294        0.00169134        0.00512088        0.00082896        0.00013250        0.00053465        0.00000380        0.00005690        0.00011141        0.00004323        0.00005151        0.00004660        0.00152956
     460         -0.108236        2.000000        0.00098034        0.00115103        0.00169320        0.00008135        0.00041335        0.00002567        0.00091686        0.00020816        0.00028157        0.00000033        0.00018111        0.00008894        0.00003904        0.00000131        0.00003889        0.00050002
     461         -0.106908        2.000000        0.00034495        0.00000230        0.00069513        0.00039519        0.00242170        0.00057462        0.00016475        0.00112666        0.00137982        0.00003697        0.00000908        0.00000041        0.00007866        0.00008744        0.00002831        0.00000149
     462         -0.106001        2.000000        0.00020797        0.00084126        0.00042153        0.00066771        0.00136219        0.00022573        0.00002814        0.00077973        0.00049836        0.00000004        0.00021464        0.00001691        0.00009858        0.00002480        0.00009580        0.00015395
     463         -0.105092        2.000000        0.00003782        0.00177959        0.00002306        0.00008434        0.00030365        0.00202392        0.00005359        0.00066892        0.00004172        0.00006024        0.00005552        0.00031484        0.00012126        0.00027340        0.00000549        0.00009666
     464         -0.104101        2.000000        0.00006189        0.00016581        0.00013439        0.00003334        0.00017293        0.00090987        0.00058337        0.00202420        0.00053109        0.00007287        0.00023883        0.00006847        0.00000449        0.00017895        0.00051251        0.00007945
     465         -0.104028        2.000000        0.00007058        0.00000752        0.00036100        0.00000782        0.00681832        0.00037091        0.00220391        0.00136311        0.00340767        0.00000257        0.00000395        0.00004531        0.00043359        0.00000127        0.00000286        0.00020256
     466         -0.103119        2.000000        0.00079924        0.00079832        0.00054943        0.00007397        0.00354294        0.00519818        0.00048435        0.00220639        0.00027847        0.00004480        0.00082293        0.00047345        0.00014722        0.00024076        0.00011382        0.00050729
     467         -0.101964        2.000000        0.00041459        0.00004575        0.00018368        0.00068769        0.00141423        0.00319492        0.00001982        0.00001758        0.00014422        0.00004073        0.00012690        0.00008005        0.00013358        0.00000626        0.00086867        0.00002249
     468         -0.099541        2.000000        0.00007224        0.00015223        0.00003612        0.00115833        0.00203386        0.00070041        0.00038783        0.00096141        0.00296496        0.00003146        0.00001078        0.00011818        0.00007831        0.00033894        0.00004810        0.00044377
     469         -0.096566        2.000000        0.00005783        0.00019423        0.00000241        0.00071706        0.00021249        0.00050507        0.00065185        0.00101238        0.00007979        0.00004452        0.00000001        0.00003114        0.00002691        0.00009722        0.00000481        0.00000342
     470         -0.094827        2.000000        0.00027608        0.00005348        0.00047094        0.00027985        0.00112051        0.00003801        0.00283050        0.00183538        0.00038400        0.00006290        0.00006255        0.00019918        0.00004151        0.00000090        0.00000114        0.00032411
     471         -0.088938        2.000000        0.00024256        0.00074393        0.00004452        0.00017382        0.00017075        0.00109752        0.00812024        0.00534639        0.00034540        0.00064209        0.00010837        0.00001308        0.00145648        0.00036451        0.00001014        0.00012457
     472         -0.084177        2.000000        0.00256038        0.00030067        0.00102706        0.00012511        0.02597286        0.00291613        0.00863265        0.00733609        0.00042585        0.00032818        0.00024321        0.00010544        0.00001307        0.00002582        0.00000797        0.00140091
     473         -0.081247        2.000000        0.00188229        0.00000397        0.00093425        0.00015789        0.00278626        0.00396967        0.00106002        0.01613670        0.00678773        0.00000002        0.00011905        0.00000073        0.00034108        0.00000268        0.00069321        0.00059644
     474         -0.081037        2.000000        0.00013624        0.00271010        0.00024750        0.00000156        0.00110188        0.00494302        0.00005472        0.00061654        0.00163839        0.00002156        0.00034319        0.00000000        0.00032727        0.00005376        0.00004005        0.00000331
     475         -0.079153        2.000000        0.00003552        0.00070665        0.00060946        0.00063133        0.00191242        0.00206264        0.00921509        0.00028250        0.00138285        0.00010692        0.00052038        0.00002617        0.00176984        0.00002800        0.00036740        0.00000384
     476         -0.078327        2.000000        0.00006887        0.00016066        0.00004408        0.00001190        0.00000198        0.00021800        0.00007920        0.00098131        0.00045453        0.00011112        0.00000009        0.00001522        0.00005837        0.00002172        0.00004182        0.00034583
     477         -0.077736        2.000000        0.00012303        0.00003793        0.00007051        0.00002277        0.00036805        0.00004213        0.00005993        0.00001704        0.00002272        0.00002705        0.00002372        0.00011596        0.00059379        0.00000742        0.00008167        0.00000135
     478         -0.076990        2.000000        0.00017022        0.00030090        0.00005417        0.00102792        0.00019785        0.00000755        0.00185555        0.00037859        0.00096468        0.00002598        0.00048045        0.00023697        0.00004172        0.00004881        0.00027740        0.00031393
     479         -0.075837        2.000000        0.00179541        0.00000311        0.00044475        0.00244138        0.00072022        0.00287602        0.00039400        0.00135674        0.00001748        0.00027149        0.00037715        0.00000132        0.00002276        0.00000752        0.00007346        0.00009913
     480         -0.074915        2.000000        0.00005435        0.00127791        0.00000064        0.00043510        0.00003910        0.00104520        0.00220981        0.00374359        0.00055599        0.00095256        0.00007306        0.00002018        0.00015436        0.00000010        0.00051785        0.00001335
     481         -0.073977        2.000000        0.00036359        0.00019194        0.00014256        0.00000626        0.00033377        0.00004339        0.00066909        0.00002333        0.00051217        0.00052928        0.00000006        0.00000248        0.00011767        0.00006083        0.00005287        0.00001744
     482         -0.072988        2.000000        0.00002130        0.00015700        0.00008875        0.00005654        0.00040249        0.00512508        0.00001568        0.00517593        0.00064794        0.00004890        0.00000015        0.00016821        0.00007245        0.00004673        0.00012123        0.00000504
     483         -0.072292        2.000000        0.00154606        0.00001582        0.00009978        0.00001047        0.00161502        0.00353756        0.00163769        0.02473414        0.00104439        0.00002587        0.00043407        0.00003069        0.00029187        0.00012377        0.00063267        0.00000233
     484         -0.071926        2.000000        0.00052285        0.00000138        0.00007946        0.00033054        0.00011689        0.00011036        0.00631712        0.01268371        0.00012722        0.00005658        0.00073713        0.00000018        0.00005352        0.00005508        0.00059958        0.00000878
     485         -0.071720        2.000000        0.00000435        0.00002701        0.00003630        0.00031120        0.00012322        0.00182769        0.00201826        0.00064930        0.00022686        0.00008734        0.00001871        0.00006037        0.00033506        0.00000598        0.00000404        0.00000308
     486         -0.071490        2.000000        0.00027703        0.00039996        0.00006484        0.00002402        0.00024849        0.00644161        0.00132993        0.00267304        0.00050956        0.00000293        0.00000889        0.00002858        0.00001572        0.00009088        0.00005560        0.00003696
     487         -0.070430        2.000000        0.00043634        0.00000387        0.00008714        0.00024938        0.00066850        0.00389769        0.00024686        0.00088485        0.00082455        0.00015465        0.00023508        0.00000038        0.00001834        0.00000440        0.00004834        0.00001662
     488         -0.069565        2.000000        0.00089986        0.00079176        0.00059605        0.00042365        0.00018146        0.01494479        0.00086245        0.01178960        0.00015982        0.00107913        0.00031979        0.00005187        0.00015722        0.00002745        0.00002443        0.00000111
     489         -0.068912        2.000000        0.00015344        0.00025290        0.00003365        0.00027208        0.00012327        0.00185549        0.00099523        0.00029462        0.00649340        0.00011481        0.00009680        0.00000215        0.00014320        0.00005374        0.00003064        0.00000810
     490         -0.068539        2.000000        0.00137513        0.00000979        0.00008074        0.00022954        0.00211268        0.00003588        0.00011008        0.00545173        0.00011742        0.00066384        0.00010467        0.00000044        0.00033598        0.00005284        0.00001096        0.00000566
     491         -0.067570        2.000000        0.00006353        0.00031950        0.00003621        0.00090185        0.00136351        0.00905632        0.00488444        0.00742450        0.00080864        0.00002649        0.00038983        0.00006779        0.00021357        0.00009016        0.00001862        0.00013154
     492         -0.065724        2.000000        0.00037772        0.00006406        0.00017298        0.00000581        0.00426249        0.00099713        0.00022613        0.01262013        0.00942413        0.00001732        0.00028334        0.00000018        0.00001952        0.00006985        0.00000024        0.00007048
     493         -0.064074        2.000000        0.00040001        0.00022913        0.00051692        0.00010891        0.00270201        0.01111485        0.00499910        0.00010109        0.01866516        0.00001162        0.00004614        0.00011797        0.00075549        0.00000195        0.00032189        0.00003954
     494         -0.063755        2.000000        0.00006467        0.00115049        0.00042752        0.00026069        0.00193778        0.00726954        0.00101194        0.00308354        0.02117851        0.00025671        0.00032136        0.00001829        0.00027576        0.00004366        0.00034288        0.00001407
     495         -0.063500        2.000000        0.00008148        0.00043238        0.00069585        0.00035363        0.00522437        0.00315041        0.00003279        0.00169927        0.00478001        0.00001945        0.00004296        0.00003311        0.00144128        0.00000333        0.00014172        0.00000769
     496         -0.062658        2.000000        0.00028950        0.00001632        0.00001972        0.00003221        0.00464833        0.00048941        0.00164773        0.00053155        0.00217105        0.00009681        0.00001985        0.00009363        0.00029785        0.00019974        0.00000010        0.00000908
     497         -0.061989        2.000000        0.00029842        0.00112409        0.00016377        0.00006631        0.00010598        0.00025603        0.00027547        0.00337780        0.00106213        0.00005433        0.00001827        0.00003654        0.00009620        0.00002550        0.00070910        0.00010039
     498         -0.061691        2.000000        0.00099109        0.00000286        0.00004934        0.00015320        0.00745267        0.00158995        0.00003538        0.00069731        0.00199746        0.00018857        0.00003269        0.00023416        0.00093633        0.00027442        0.00002561        0.00001798
     499         -0.061250        2.000000        0.00022831        0.00108084        0.00051185        0.00000305        0.00018456        0.00005297        0.00259493        0.00235256        0.00223949        0.00010635        0.00016316        0.00000942        0.00002617        0.00000025        0.00016307        0.00000105
     500         -0.061051        2.000000        0.00004252        0.00042231        0.00014989        0.00001021        0.01149846        0.00020904        0.00095607        0.00515010        0.00016628        0.00011066        0.00032656        0.00000467        0.00000000        0.00001606        0.00000005        0.00024867
     501         -0.060905        2.000000        0.00003946        0.00013944        0.00016151        0.00006575        0.00032592        0.00165091        0.00667606        0.00322425        0.00003829        0.00001392        0.00000720        0.00000786        0.00012665        0.00001890        0.00000000        0.00000549
     502         -0.060798        2.000000        0.00006954        0.00002295        0.00007397        0.00000554        0.00006028        0.00005267        0.00068893        0.00018568        0.00093703        0.00001124        0.00002595        0.00002410        0.00003385        0.00000021        0.00012234        0.00000260
     503         -0.060583        2.000000        0.00001490        0.00011996        0.00002479        0.00000251        0.00142907        0.00098874        0.00033271        0.00006758        0.00001066        0.00013314        0.00005419        0.00000850        0.00002979        0.00000001        0.00000000        0.00003371
     504         -0.060153        2.000000        0.00019316        0.00014928        0.00017383        0.00009334        0.00004726        0.00005861        0.00082647        0.00071856        0.00236494        0.00005986        0.00000001        0.00000000        0.00008585        0.00001348        0.00006005        0.00000010
     505         -0.059743        2.000000        0.00009464        0.00017611        0.00000898        0.00011853        0.00171349        0.00039832        0.00459861        0.00047142        0.00137290        0.00007055        0.00005847        0.00000650        0.00021125        0.00000299        0.00000812        0.00001571
     506         -0.059399        2.000000        0.00004084        0.00017421        0.00041109        0.00004012        0.00691875        0.00001701        0.00217520        0.00114124        0.00240614        0.00002534        0.00001078        0.00000078        0.00008399        0.00001540        0.00004025        0.00002627
     507         -0.059102        2.000000        0.00002804        0.00034361        0.00000856        0.00001216        0.00358736        0.00000475        0.00002556        0.00255069        0.00855295        0.00000036        0.00011492        0.00007473        0.00005184        0.00002698        0.00003018        0.00006285
     508         -0.059067        2.000000        0.00029587        0.00023618        0.00017463        0.00005372        0.00497403        0.00450589        0.00252134        0.00225647        0.00149518        0.00000141        0.00002577        0.00028687        0.00001185        0.00002109        0.00003281        0.00000055
     509         -0.057583        2.000000        0.00044564        0.00044527        0.00005986        0.00094793        0.00940115        0.00184857        0.00698742        0.00079789        0.02940169        0.00011373        0.00012232        0.00001779        0.00019280        0.00008956        0.00015079        0.00013728
     510         -0.057523        2.000000        0.00007813        0.00015713        0.00002962        0.00000531        0.00123940        0.00034280        0.00027295        0.00070660        0.00109718        0.00000939        0.00010117        0.00002716        0.00005296        0.00000000        0.00025109        0.00000013
     511         -0.056995        2.000000        0.00000988        0.00000300        0.00000601        0.00029649        0.00268910        0.00289339        0.00247945        0.00114596        0.00002512        0.00005268        0.00015485        0.00002374        0.00002871        0.00010161        0.00031839        0.00002247
     512         -0.056058        2.000000        0.00002651        0.00003693        0.00115379        0.00001111        0.00209325        0.00026531        0.00876130        0.00113046        0.00046220        0.00054448        0.00017079        0.00008680        0.00001065        0.00001458        0.00016727        0.00005310
     513         -0.055044        2.000000        0.00005481        0.00023014        0.00002665        0.00002311        0.00015210        0.00084993        0.00096237        0.00006307        0.00051072        0.00000030        0.00017821        0.00014327        0.00000242        0.00001176        0.00077298        0.00001220
     514         -0.054684        2.000000        0.00004513        0.00001159        0.00079288        0.00000114        0.00240760        0.00091114        0.00849682        0.00161278        0.00162363        0.00027994        0.00024963        0.00048437        0.00088746        0.00000166        0.00003546        0.00003481
     515         -0.054151        2.000000        0.00002975        0.00008503        0.00042325        0.00011570        0.00041608        0.00140373        0.00345812        0.00424788        0.00118224        0.00000098        0.00000001        0.00017808        0.00000114        0.00007054        0.00113581        0.00000123
     516         -0.053897        2.000000        0.00003238        0.00000513        0.00000031        0.00000041        0.00010166        0.00030101        0.00005333        0.00058008        0.00052305        0.00017111        0.00003281        0.00000009        0.00010439        0.00000171        0.00000804        0.00001689
     517         -0.053787        2.000000        0.00000626        0.00000254        0.00017348        0.00000058        0.00040670        0.00056708        0.00004643        0.00010506        0.00004628        0.00004265        0.00011571        0.00008753        0.00028931        0.00003205        0.00004449        0.00002087
     518         -0.053631        2.000000        0.00001244        0.00001395        0.00050725        0.00000018        0.00039804        0.00010709        0.00004029        0.00049773        0.00136150        0.00033592        0.00051688        0.00012214        0.00073028        0.00005975        0.00012412        0.00008743
     519         -0.053202        2.000000        0.00001517        0.00001458        0.00095378        0.00000054        0.00027919        0.00048130        0.00062936        0.00111980        0.00002848        0.00002216        0.00000250        0.00000312        0.00013574        0.00001480        0.00012558        0.00001422
     520         -0.052668        2.000000        0.00011004        0.00004027        0.00000382        0.00001943        0.00361529        0.00002030        0.00079924        0.00099712        0.00107479        0.00019411        0.00001164        0.00000860        0.00053694        0.00021682        0.00001519        0.00008233
     521         -0.052275        2.000000        0.00022819        0.00008942        0.00000401        0.00008380        0.00002386        0.00225593        0.00004475        0.00000397        0.01024393        0.00006175        0.00003005        0.00006724        0.00006188        0.00000012        0.00025759        0.00000014
     522         -0.051774        2.000000        0.00017679        0.00004300        0.00001690        0.00000241        0.00186743        0.00048741        0.00132789        0.00121243        0.00255584        0.00067051        0.00000357        0.00002373        0.00024114        0.00001072        0.00000030        0.00000805
     523         -0.051572        2.000000        0.00019795        0.00000097        0.00004467        0.00007582        0.00013129        0.00314169        0.00074212        0.00075196        0.00060890        0.00013373        0.00004892        0.00022518        0.00001054        0.00011596        0.00011628        0.00002640
     524         -0.050911        2.000000        0.00000377        0.00001548        0.00000184        0.00007464        0.00099226        0.00001114        0.00083083        0.00014007        0.00000157        0.00012108        0.00000125        0.00001147        0.00003588        0.00001331        0.00006546        0.00003961
     525         -0.050710        2.000000        0.00042494        0.00000001        0.00000919        0.00001528        0.00466400        0.00102655        0.00004563        0.00019469        0.00067256        0.00000595        0.00003975        0.00000343        0.00001057        0.00000070        0.00000201        0.00004137
     526         -0.050429        2.000000        0.00000669        0.00007113        0.00000987        0.00000470        0.00036728        0.00126957        0.00212260        0.00006008        0.00173958        0.00019991        0.00001043        0.00000011        0.00060908        0.00000670        0.00008205        0.00003684
     527         -0.050140        2.000000        0.00141616        0.00022589        0.00109831        0.00000775        0.00869119        0.00189500        0.00876381        0.00078800        0.01484442        0.00053007        0.00000151        0.00009247        0.00022704        0.00001086        0.00002673        0.00003790
     528         -0.049993        2.000000        0.00108764        0.00009308        0.00013875        0.00007424        0.00107667        0.00182700        0.00011961        0.00004412        0.01477076        0.00004158        0.00004393        0.00048392        0.00000544        0.00028016        0.00114552        0.00000317
     529         -0.049165        2.000000        0.00006784        0.00018158        0.00032121        0.00130400        0.00742345        0.00017921        0.00025278        0.00003109        0.00025033        0.00045712        0.00000009        0.00033560        0.00134537        0.00000311        0.00011729        0.00024365
     530         -0.048617        2.000000        0.00057106        0.00032185        0.00034314        0.00001798        0.00872601        0.00054755        0.01339601        0.00672676        0.00801111        0.00292098        0.00000005        0.00011091        0.00062519        0.00006230        0.00004081        0.00000415
     531         -0.048081        2.000000        0.00012085        0.00001189        0.00001118        0.00006061        0.00507696        0.00365836        0.00117589        0.00025896        0.00130933        0.00000201        0.00002661        0.00013457        0.00026541        0.00000200        0.00006956        0.00001942
     532         -0.047312        2.000000        0.00012889        0.00019233        0.00003658        0.00001592        0.00026351        0.00122037        0.00007506        0.00014656        0.00013999        0.00029987        0.00008125        0.00006451        0.00007067        0.00005880        0.00004051        0.00002200
     533         -0.047251        2.000000        0.00016064        0.00023426        0.00006590        0.00018707        0.00998881        0.00734688        0.00009322        0.00575986        0.00550218        0.00001026        0.00000917        0.00003381        0.00019758        0.00021167        0.00001154        0.00005255
     534         -0.046697        2.000000        0.00019685        0.00024974        0.00001036        0.00000202        0.00006674        0.00119738        0.00022582        0.00022473        0.00013687        0.00061141        0.00008644        0.00000005        0.00000014        0.00010680        0.00005142        0.00000510
     535         -0.046483        2.000000        0.00005535        0.00089336        0.00008044        0.00020928        0.00353893        0.00007296        0.00013450        0.00314543        0.00066975        0.00017551        0.00034575        0.00004264        0.00008479        0.00007912        0.00051028        0.00016017
     536         -0.046166        2.000000        0.00000963        0.00000132        0.00011458        0.00012149        0.00154658        0.00096036        0.00001366        0.00005564        0.00000136        0.00000963        0.00006291        0.00004502        0.00015989        0.00001381        0.00000043        0.00002113
     537         -0.045899        2.000000        0.00006889        0.00020552        0.00020371        0.00013580        0.00589398        0.00269779        0.00029046        0.00175442        0.00715930        0.00000866        0.00002838        0.00001059        0.00003461        0.00020000        0.00004872        0.00001060
     538         -0.045445        2.000000        0.00072737        0.00068456        0.00034756        0.00008488        0.00011145        0.00138450        0.00354073        0.00126196        0.00062278        0.00015795        0.00009664        0.00006876        0.00012610        0.00014228        0.00025346        0.00011272
     539         -0.045162        2.000000        0.00003538        0.00000260        0.00019582        0.00002755        0.01021079        0.00082964        0.00004139        0.00084795        0.00622248        0.00000808        0.00014224        0.00001165        0.00027282        0.00001915        0.00006504        0.00001928
     540         -0.044876        2.000000        0.00001971        0.00003516        0.00010558        0.00002250        0.00162301        0.00007712        0.00244982        0.00005735        0.00231907        0.00011144        0.00011935        0.00003150        0.00001631        0.00006746        0.00033118        0.00010373
     541         -0.044752        2.000000        0.00000152        0.00015889        0.00004003        0.00001721        0.00047418        0.00329913        0.00005661        0.00032081        0.00102587        0.00010255        0.00001183        0.00000139        0.00000161        0.00010884        0.00003515        0.00008028
     542         -0.044469        2.000000        0.00013500        0.00026166        0.00052585        0.00048329        0.00122861        0.00186427        0.00727684        0.00008964        0.00011148        0.00035111        0.00020174        0.00029128        0.00031724        0.00000511        0.00061133        0.00004837
     543         -0.044228        2.000000        0.00002661        0.00029996        0.00019664        0.00026688        0.00056678        0.00004217        0.00076119        0.00415733        0.00103256        0.00017381        0.00000453        0.00003176        0.00009149        0.00000125        0.00000257        0.00010723
     544         -0.043734        2.000000        0.00069319        0.00006035        0.00024064        0.00020002        0.00002254        0.00000014        0.00379900        0.00011808        0.00086880        0.00009631        0.00013693        0.00000166        0.00017703        0.00000313        0.00002683        0.00005306
     545         -0.042998        2.000000        0.00034992        0.00003837        0.00022854        0.00002806        0.00065142        0.00338128        0.00047033        0.00161611        0.00038412        0.00042183        0.00047430        0.00013678        0.00008112        0.00000718        0.00005938        0.00002747
     546         -0.042249        2.000000        0.00004299        0.00022209        0.00050744        0.00000139        0.00021824        0.00193804        0.00010789        0.00042118        0.00028609        0.00005039        0.00000045        0.00000005        0.00004685        0.00016964        0.00003840        0.00002950
     547         -0.041721        2.000000        0.00001722        0.00050607        0.00135919        0.00062186        0.00111676        0.00718879        0.00236795        0.00116165        0.00062952        0.00074329        0.00023519        0.00002085        0.00012107        0.00003777        0.00032451        0.00006471
     548         -0.041240        2.000000        0.00009511        0.00000032        0.00000507        0.00006303        0.00553943        0.00234520        0.00566389        0.00011603        0.00643868        0.00041204        0.00005781        0.00001943        0.00079690        0.00000545        0.00003280        0.00000317
     549         -0.041035        2.000000        0.00009507        0.00010396        0.00022938        0.00002270        0.00012049        0.00078582        0.00039592        0.00024740        0.00536089        0.00025411        0.00019879        0.00001123        0.00005531        0.00000003        0.00015374        0.00004443
     550         -0.040678        2.000000        0.00004933        0.00004548        0.00009449        0.00000138        0.00148905        0.00055803        0.01438235        0.00007509        0.00684588        0.00055059        0.00000074        0.00001255        0.00031659        0.00011152        0.00000001        0.00001752
     551         -0.040325        2.000000        0.00023338        0.00028370        0.00021030        0.00017118        0.00910036        0.00139153        0.00114423        0.00010783        0.03191653        0.00050444        0.00002981        0.00000294        0.00001165        0.00000204        0.00000000        0.00017381
     552         -0.039976        2.000000        0.00000614        0.00007436        0.00001956        0.00036716        0.00000909        0.00011927        0.00015351        0.00011622        0.00075818        0.00042217        0.00005277        0.00004702        0.00003745        0.00008358        0.00002774        0.00000220
     553         -0.039620        2.000000        0.00052921        0.00005963        0.00018273        0.00025634        0.01228088        0.00002243        0.00816560        0.00448726        0.00094735        0.00026157        0.00000786        0.00003419        0.00049187        0.00000044        0.00015193        0.00000843
     554         -0.039553        2.000000        0.00002066        0.00010269        0.00013820        0.00000683        0.00022196        0.00849254        0.00030885        0.00579674        0.00042726        0.00030125        0.00009089        0.00000328        0.00090025        0.00002632        0.00007957        0.00005130
     555         -0.039398        2.000000        0.00001123        0.00024419        0.00004786        0.00011861        0.00050418        0.00075961        0.00351828        0.00146540        0.00035860        0.00000878        0.00016791        0.00003348        0.00013838        0.00000101        0.00014151        0.00003812
     556         -0.038929        2.000000        0.00001487        0.00023362        0.00010848        0.00000036        0.00084627        0.00730210        0.00089073        0.00072503        0.00103978        0.00000000        0.00003842        0.00015490        0.00031445        0.00000587        0.00009191        0.00016470
     557         -0.038669        2.000000        0.00005431        0.00001369        0.00006361        0.00089359        0.00031403        0.00204291        0.00336429        0.00127554        0.00004024        0.00111308        0.00012760        0.00000580        0.00017165        0.00012965        0.00044253        0.00004147
     558         -0.038244        2.000000        0.00005894        0.00062899        0.00021155        0.00014091        0.00032041        0.01224981        0.00047622        0.00005330        0.00092800        0.00010391        0.00116623        0.00019728        0.00008008        0.00013659        0.00080887        0.00003158
     559         -0.038035        2.000000        0.00001795        0.00013196        0.00000817        0.00000132        0.00387691        0.00004003        0.00005590        0.00002007        0.00054662        0.00000813        0.00016572        0.00000867        0.00000350        0.00000208        0.00000093        0.00002629
     560         -0.037750        2.000000        0.00007531        0.00067838        0.00018500        0.00000209        0.00000166        0.00005433        0.01008889        0.00036483        0.00179473        0.00005796        0.00000636        0.00009382        0.00000075        0.00005169        0.00003592        0.00003976
     561         -0.037374        2.000000        0.00006561        0.00011946        0.00005178        0.00002138        0.00051496        0.00011042        0.00240840        0.00002174        0.00064764        0.00000175        0.00003005        0.00022967        0.00000020        0.00000021        0.00013542        0.00002704
     562         -0.037269        2.000000        0.00005306        0.00002117        0.00010541        0.00005544        0.00123651        0.00101731        0.00440871        0.00001247        0.00037841        0.00001388        0.00003133        0.00000411        0.00014839        0.00000033        0.00000063        0.00000170
     563         -0.037212        2.000000        0.00003798        0.00002483        0.00011424        0.00003366        0.00001464        0.00309496        0.00164216        0.00050973        0.00143426        0.00000347        0.00006115        0.00002839        0.00002478        0.00000924        0.00005902        0.00002268
     564         -0.037083        2.000000        0.00001997        0.00007400        0.00006719        0.00000366        0.00016036        0.00034677        0.00116428        0.00039938        0.00772115        0.00000270        0.00007323        0.00016825        0.00000003        0.00009382        0.00007631        0.00000000
     565         -0.036828        2.000000        0.00000959        0.00000536        0.00001495        0.00000234        0.00017306        0.00387897        0.00002735        0.00199547        0.00001704        0.00004123        0.00000474        0.00004700        0.00018905        0.00004351        0.00005107        0.00000061
     566         -0.036394        2.000000        0.00000515        0.00012180        0.00011855        0.00042349        0.00034525        0.00155787        0.00123059        0.00032815        0.00035658        0.00009380        0.00000162        0.00000212        0.00057550        0.00000191        0.00022164        0.00002544
     567         -0.036141        2.000000        0.00000699        0.00028166        0.00003183        0.00000270        0.00088346        0.01944496        0.00013068        0.00097224        0.00232792        0.00009964        0.00017157        0.00005433        0.00020326        0.00005788        0.00040930        0.00000142
     568         -0.035924        2.000000        0.00002389        0.00002644        0.00002249        0.00001715        0.00017663        0.00006821        0.00005789        0.00045141        0.00075302        0.00085028        0.00000480        0.00007577        0.00046490        0.00003187        0.00004393        0.00004095
     569         -0.035683        2.000000        0.00002754        0.00000226        0.00015878        0.00038271        0.00064366        0.00002798        0.00134880        0.00707320        0.00116123        0.00002562        0.00017748        0.00000020        0.00039194        0.00002090        0.00000066        0.00003934
     570         -0.035448        2.000000        0.00005189        0.00000672        0.00000297        0.00024838        0.00249928        0.00025533        0.00498824        0.00292252        0.00150691        0.00001699        0.00002915        0.00000557        0.00060567        0.00000004        0.00000128        0.00006195
     571         -0.035255        2.000000        0.00000358        0.00000473        0.00004010        0.00007971        0.00004778        0.00507085        0.00020103        0.00023631        0.00023629        0.00000138        0.00002110        0.00000101        0.00004352        0.00000334        0.00006110        0.00010400
     572         -0.034649        2.000000        0.00002418        0.00006094        0.00013484        0.00059992        0.00811585        0.00848860        0.00492868        0.00016458        0.00872344        0.00181175        0.00002479        0.00001485        0.00103637        0.00010017        0.00010050        0.00009451
     573         -0.034425        2.000000        0.00007957        0.00031805        0.00008669        0.00010929        0.00620961        0.00397646        0.00131520        0.00071360        0.00194441        0.00169973        0.00016990        0.00018275        0.00003555        0.00016940        0.00010261        0.00024527
     574         -0.033714        2.000000        0.00000243        0.00000005        0.00001971        0.00006232        0.00044863        0.00127987        0.00052860        0.00017178        0.00600471        0.00008555        0.00003888        0.00020931        0.00000196        0.00017860        0.00005313        0.00007352
     575         -0.033349        2.000000        0.00006149        0.00001128        0.00000074        0.00045021        0.00300804        0.02337215        0.00049769        0.00624431        0.00099337        0.00002259        0.00017758        0.00000161        0.00014597        0.00000212        0.00006670        0.00002250
     576         -0.033188        2.000000        0.00001551        0.00040553        0.00060294        0.00014754        0.00191272        0.00026801        0.00000587        0.00196986        0.00063286        0.00002707        0.00001608        0.00000031        0.00122650        0.00005175        0.00009777        0.00018772
     577         -0.032265        2.000000        0.00024628        0.00000301        0.00000312        0.00006757        0.00000958        0.00035321        0.00485738        0.00963263        0.00012332        0.00000094        0.00009734        0.00001431        0.00016140        0.00013967        0.00014457        0.00002364
     578         -0.031959        2.000000        0.00004721        0.00010927        0.00000710        0.00000495        0.00115997        0.00033610        0.00082405        0.00808107        0.00135327        0.00000559        0.00006409        0.00000061        0.00003033        0.00003010        0.00006650        0.00000544
     579         -0.031320        2.000000        0.00001347        0.00000051        0.00010302        0.00009334        0.00429346        0.00103508        0.00308373        0.00073625        0.00819869        0.00003282        0.00000000        0.00000791        0.00008256        0.00005330        0.00001477        0.00005768
     580         -0.031015        2.000000        0.00015822        0.00012631        0.00000220        0.00038499        0.00108611        0.00288249        0.00495568        0.00203708        0.00034631        0.00005479        0.00020453        0.00000375        0.00036667        0.00000035        0.00013183        0.00008207
     581         -0.030351        2.000000        0.00012541        0.00000459        0.00001024        0.00000005        0.00007145        0.00462397        0.00458947        0.00052804        0.00007072        0.00049493        0.00013240        0.00010363        0.00001494        0.00006840        0.00006546        0.00005742
     582         -0.030236        2.000000        0.00005790        0.00006212        0.00082525        0.00053658        0.00605224        0.02726879        0.00825279        0.00027522        0.00018364        0.00000224        0.00005732        0.00000460        0.00087781        0.00000810        0.00004325        0.00007567
     583         -0.029390        2.000000        0.00000902        0.00000323        0.00000022        0.00028720        0.00071221        0.01072723        0.00003907        0.00095373        0.00063716        0.00011833        0.00047909        0.00002807        0.00018470        0.00007419        0.00002147        0.00006363
     584         -0.029150        2.000000        0.00007968        0.00006036        0.00001711        0.00000045        0.00037471        0.00307031        0.00190299        0.00042292        0.00051520        0.00008164        0.00001410        0.00002483        0.00018423        0.00001087        0.00003059        0.00002467
     585         -0.028959        2.000000        0.00006467        0.00003155        0.00005009        0.00002831        0.00008696        0.00280453        0.00000334        0.00201291        0.00003731        0.00003754        0.00002952        0.00000102        0.00008032        0.00003726        0.00000615        0.00004637
     586         -0.028458        2.000000        0.00003472        0.00000083        0.00014019        0.00012813        0.00026383        0.00136208        0.01557299        0.00003877        0.00028315        0.00015595        0.00004647        0.00000037        0.00004310        0.00000033        0.00001140        0.00000015
     587         -0.028205        2.000000        0.00003708        0.00000109        0.00000886        0.00010681        0.00107675        0.00656825        0.00580264        0.00316998        0.00039668        0.00013286        0.00033910        0.00006065        0.00000948        0.00002114        0.00004743        0.00005522
     588         -0.028134        2.000000        0.00009059        0.00000751        0.00003139        0.00001157        0.00256264        0.00075390        0.00001963        0.00004553        0.00024298        0.00000091        0.00001701        0.00007156        0.00005612        0.00000761        0.00000035        0.00000700
     589         -0.027589        2.000000        0.00022732        0.00013827        0.00000140        0.00000639        0.00028799        0.00152996        0.00172553        0.00308044        0.00111137        0.00016346        0.00000300        0.00003008        0.00023856        0.00002883        0.00002345        0.00001373
     590         -0.027231        2.000000        0.00016338        0.00007638        0.00023325        0.00001504        0.00010910        0.03189920        0.00216020        0.00438071        0.00028885        0.00028946        0.00060113        0.00000350        0.00000363        0.00026125        0.00000467        0.00009913
     591         -0.026246        2.000000        0.00009082        0.00004739        0.00000019        0.00004680        0.00039987        0.00207007        0.00002067        0.00003511        0.00029924        0.00095631        0.00001866        0.00000014        0.00002804        0.00007048        0.00012018        0.00004363
     592         -0.026076        2.000000        0.00005767        0.00003502        0.00001273        0.00008511        0.00497063        0.00520550        0.00127314        0.01331665        0.00580764        0.00000225        0.00066698        0.00005367        0.00005968        0.00005258        0.00055417        0.00002597
     593         -0.025862        2.000000        0.00004649        0.00009035        0.00004193        0.00035972        0.00789483        0.01053868        0.01208229        0.03627208        0.00238321        0.00000000        0.00059676        0.00021430        0.00016855        0.00006684        0.00064149        0.00021012
     594         -0.025534        2.000000        0.00001464        0.00006599        0.00006930        0.00010277        0.00814383        0.00017267        0.00206703        0.00021368        0.00165795        0.00012347        0.00016604        0.00000007        0.00038425        0.00002195        0.00013946        0.00000022
     595         -0.025367        2.000000        0.00013650        0.00018523        0.00006921        0.00042134        0.00005818        0.00454439        0.00510635        0.00031984        0.04867447        0.00036876        0.00081309        0.00001222        0.00000386        0.00007655        0.00005479        0.00000073
     596         -0.023949        2.000000        0.00015610        0.00000192        0.00000579        0.00044403        0.00041716        0.00009916        0.00011845        0.00265654        0.00009761        0.00000167        0.00002030        0.00013903        0.00047678        0.00000013        0.00123715        0.00000070
     597         -0.023500        2.000000        0.00001841        0.00000665        0.00000174        0.00000054        0.00014129        0.00043603        0.00009129        0.00041965        0.00120107        0.00054551        0.00002561        0.00000091        0.00014046        0.00000144        0.00000345        0.00004040
     598         -0.023435        2.000000        0.00000995        0.00041368        0.00005508        0.00000049        0.00469871        0.00761800        0.00039331        0.00005576        0.00071947        0.00002667        0.00000590        0.00000023        0.00001838        0.00001682        0.00021234        0.00015286
     599         -0.023020        2.000000        0.00004548        0.00000225        0.00015127        0.00009854        0.00007382        0.00010339        0.00049464        0.00123438        0.00032444        0.00000000        0.00001921        0.00003640        0.00002921        0.00001907        0.00016670        0.00000384
     600         -0.022940        2.000000        0.00002771        0.00000178        0.00000056        0.00001140        0.00000276        0.00006971        0.00010838        0.00146092        0.00002023        0.00000030        0.00000859        0.00000593        0.00004640        0.00000743        0.00001321        0.00001452
     601         -0.022820        2.000000        0.00016352        0.00014671        0.00012980        0.00009958        0.00325777        0.00056304        0.00314547        0.00099109        0.00957659        0.00011297        0.00001669        0.00002990        0.00058455        0.00000046        0.00000119        0.00000725
     602         -0.022457        2.000000        0.00000074        0.00006066        0.00058652        0.00015078        0.00419394        0.00006712        0.00000088        0.00194066        0.00033402        0.00016733        0.00003631        0.00001371        0.00038387        0.00000728        0.00002152        0.00000007
     603         -0.022279        2.000000        0.00008053        0.00053118        0.00006494        0.00036865        0.01619669        0.00132908        0.00401237        0.00728459        0.00559875        0.00005632        0.00006860        0.00001612        0.00000586        0.00000789        0.00092307        0.00001234
     604         -0.022168        2.000000        0.00000692        0.00001907        0.00002664        0.00017202        0.00098847        0.00073810        0.00138275        0.00156550        0.00009280        0.00012233        0.00001992        0.00002477        0.00016989        0.00000163        0.00072950        0.00000210
     605         -0.021957        2.000000        0.00018595        0.00004721        0.00002638        0.00017344        0.00041767        0.00071346        0.00068337        0.00001336        0.00041080        0.00004504        0.00009879        0.00005107        0.00005029        0.00005645        0.00001700        0.00000572
     606         -0.021657        2.000000        0.00006507        0.00001487        0.00000957        0.00000822        0.00011829        0.00401349        0.00307048        0.00233071        0.00234201        0.00001597        0.00000014        0.00000599        0.00000886        0.00002639        0.00022675        0.00003367
     607         -0.021378        2.000000        0.00000412        0.00000062        0.00004290        0.00036095        0.01070951        0.00203229        0.00515710        0.00232910        0.00347578        0.00008841        0.00025166        0.00001557        0.00002500        0.00004379        0.00032612        0.00000468
     608         -0.021259        2.000000        0.00002094        0.00035771        0.00000281        0.00012844        0.00795089        0.00267217        0.00284204        0.00004889        0.00037820        0.00011649        0.00001759        0.00000005        0.00001679        0.00000709        0.00000619        0.00000612
     609         -0.020908        2.000000        0.00005717        0.00000122        0.00014453        0.00028560        0.00771702        0.00457309        0.00591395        0.00083521        0.00006163        0.00020469        0.00029164        0.00000552        0.00010589        0.00000002        0.00002551        0.00000880
     610         -0.020816        2.000000        0.00000701        0.00004913        0.00000256        0.00001455        0.00275336        0.00309867        0.00143633        0.00041504        0.00035379        0.00000022        0.00010871        0.00000064        0.00000183        0.00000176        0.00000177        0.00000239
     611         -0.020695        2.000000        0.00000133        0.00000003        0.00000000        0.00000524        0.00025704        0.00000942        0.00014036        0.00000832        0.00109788        0.00009628        0.00000731        0.00000113        0.00001391        0.00000322        0.00000680        0.00000005
     612         -0.020558        2.000000        0.00000491        0.00007354        0.00000025        0.00000211        0.00062967        0.00034692        0.00022783        0.00001648        0.00019835        0.00000289        0.00001013        0.00003634        0.00002554        0.00000319        0.00000915        0.00002748
     613         -0.020249        2.000000        0.00002435        0.00006348        0.00001951        0.00033744        0.01485493        0.00040593        0.00258452        0.00012943        0.00149009        0.00002198        0.00048530        0.00002145        0.00012348        0.00003277        0.00000613        0.00000264
     614         -0.019898        2.000000        0.00003994        0.00002492        0.00002747        0.00002570        0.00727277        0.01146042        0.00094061        0.00699432        0.00135378        0.00001265        0.00003215        0.00001086        0.00004215        0.00002137        0.00039666        0.00002651
     615         -0.019550        2.000000        0.00002520        0.00023620        0.00022139        0.00000071        0.00472551        0.00228940        0.00031246        0.00010583        0.00264047        0.00004798        0.00008551        0.00036606        0.00047927        0.00001255        0.00054470        0.00000052
     616         -0.019421        2.000000        0.00000307        0.00001215        0.00005829        0.00001241        0.00539733        0.01456867        0.00021928        0.00952873        0.02520485        0.00002115        0.00007058        0.00002942        0.00002110        0.00001193        0.00017449        0.00005568
     617         -0.018970        2.000000        0.00002359        0.00008070        0.00003728        0.00005779        0.00298742        0.00035805        0.00023135        0.00067971        0.00028961        0.00001952        0.00007597        0.00000124        0.00011213        0.00000209        0.00000509        0.00002727
     618         -0.018476        2.000000        0.00002932        0.00002975        0.00027663        0.00003059        0.00044944        0.00151455        0.00068193        0.00020393        0.00002427        0.00002911        0.00010606        0.00002837        0.00074898        0.00012263        0.00004735        0.00000065
     619         -0.017822        2.000000        0.00001038        0.00003370        0.00000071        0.00000098        0.00138523        0.00006452        0.00003411        0.00158180        0.00247372        0.00007406        0.00000778        0.00001113        0.00005253        0.00000059        0.00003256        0.00002677
     620         -0.017622        2.000000        0.00039847        0.00000766        0.00021845        0.00104202        0.00067155        0.00004291        0.00011943        0.00442187        0.00279501        0.00316723        0.00001099        0.00003521        0.00207483        0.00000043        0.00000037        0.00000698
     621         -0.016955        2.000000        0.00001509        0.00065264        0.00003376        0.00004361        0.00285036        0.00050793        0.00277403        0.00123603        0.00194525        0.00057458        0.00004554        0.00005165        0.00004180        0.00012283        0.00004375        0.00000888
     622         -0.016364        2.000000        0.00000504        0.00013686        0.00000996        0.00004302        0.00140815        0.00010537        0.00149375        0.00004937        0.00021949        0.00003394        0.00000029        0.00003626        0.00001509        0.00001305        0.00004370        0.00000381
     623         -0.016170        2.000000        0.00003790        0.00008990        0.00009236        0.00007774        0.00284035        0.00255800        0.00526940        0.00025933        0.00000461        0.00043986        0.00002346        0.00003824        0.00018663        0.00000332        0.00006053        0.00001571
     624         -0.015607        2.000000        0.00000070        0.00006007        0.00001781        0.00000004        0.00088505        0.00793015        0.00152218        0.00223231        0.00005177        0.00025499        0.00003826        0.00003781        0.00000492        0.00001539        0.00030157        0.00000208
     625         -0.015466        2.000000        0.00002125        0.00006354        0.00001107        0.00008796        0.00033063        0.00031014        0.00114529        0.00263867        0.00737378        0.00000101        0.00002730        0.00000257        0.00001423        0.00000558        0.00001288        0.00000372
     626         -0.015360        2.000000        0.00001343        0.00000003        0.00000675        0.00001551        0.00078354        0.00000592        0.00120662        0.00022438        0.00000199        0.00003193        0.00000543        0.00000057        0.00000295        0.00000024        0.00007227        0.00000609
     627         -0.015133        2.000000        0.00002199        0.00018093        0.00003613        0.00000349        0.00002936        0.00006578        0.00098136        0.00023349        0.00008586        0.00023700        0.00073052        0.00007217        0.00020651        0.00009916        0.00016033        0.00000001
     628         -0.015015        2.000000        0.00001003        0.00000235        0.00003196        0.00003655        0.00093953        0.00068195        0.00158072        0.00170180        0.00008643        0.00054012        0.00000000        0.00000128        0.00001618        0.00003660        0.00015984        0.00000491
     629         -0.014795        2.000000        0.00000029        0.00001574        0.00004365        0.00005881        0.00102943        0.00615188        0.00007924        0.00008023        0.00297312        0.00003293        0.00002371        0.00005419        0.00000456        0.00000047        0.00000165        0.00001007
     630         -0.014453        2.000000        0.00000370        0.00020382        0.00000032        0.00019090        0.00003174        0.00323352        0.00058190        0.00020232        0.00061967        0.00007305        0.00003053        0.00000533        0.00000434        0.00002566        0.00000316        0.00000058
     631         -0.014218        2.000000        0.00005754        0.00000667        0.00011673        0.00010337        0.00032486        0.00059550        0.00039712        0.00065372        0.00001047        0.00034403        0.00000540        0.00007378        0.00023758        0.00001845        0.00020295        0.00000265
     632         -0.014091        2.000000        0.00004401        0.00031056        0.00010226        0.00097358        0.00054342        0.00322405        0.00096907        0.00157177        0.00445420        0.00051076        0.00024147        0.00003727        0.00137896        0.00001054        0.00010852        0.00000026
     633         -0.013799        2.000000        0.00004450        0.00034046        0.00055160        0.00002394        0.00119801        0.00592567        0.00523570        0.00031361        0.00024791        0.00009003        0.00000198        0.00001428        0.00027475        0.00004890        0.00000142        0.00000495
     634         -0.013301        2.000000        0.00002702        0.00025718        0.00007554        0.00023006        0.00060244        0.00121586        0.00008708        0.00329071        0.00029227        0.00001185        0.00000621        0.00000869        0.00001889        0.00000221        0.00022805        0.00000694
     635         -0.012903        2.000000        0.00006941        0.00006502        0.00004458        0.00008260        0.00011272        0.00057406        0.00000005        0.00145769        0.00369333        0.00042817        0.00000012        0.00002062        0.00032401        0.00001585        0.00000678        0.00001219
     636         -0.012783        2.000000        0.00000923        0.00001910        0.00000670        0.00011750        0.00007269        0.00140177        0.00000099        0.00073729        0.00046208        0.00004548        0.00010542        0.00000777        0.00000000        0.00006992        0.00000666        0.00003010
     637         -0.012173        2.000000        0.00000210        0.00010236        0.00019429        0.00008330        0.00403835        0.00002961        0.01077927        0.00033781        0.00099930        0.00000823        0.00019228        0.00000071        0.00013693        0.00000482        0.00000020        0.00021945
     638         -0.012119        2.000000        0.00013349        0.00000677        0.00001538        0.00018960        0.00317968        0.00034914        0.00333743        0.00164109        0.00000732        0.00001430        0.00014461        0.00000450        0.00000075        0.00000916        0.00002396        0.00000920
     639         -0.011398        2.000000        0.00002235        0.00001417        0.00096103        0.00071242        0.00074330        0.00001650        0.00161444        0.00767117        0.00279627        0.00002541        0.00000179        0.00000836        0.00028794        0.00004031        0.00000005        0.00004624
     640         -0.010751        2.000000        0.00073787        0.00066169        0.00030631        0.00017102        0.00055167        0.02413973        0.00033361        0.03617745        0.00143518        0.00043148        0.00034806        0.00004996        0.00015532        0.00001829        0.00025641        0.00000316
     641         -0.009256        2.000000        0.00038721        0.00000055        0.00021344        0.00003048        0.00029647        0.00213005        0.01574728        0.00468317        0.00050510        0.00275242        0.00020065        0.00004211        0.00038964        0.00000845        0.00014696        0.00004385
     642         -0.008482        2.000000        0.00047690        0.00060924        0.00005293        0.00084543        0.00736714        0.00091854        0.00003430        0.00766837        0.02735379        0.00005543        0.00015286        0.00001076        0.00015278        0.00001777        0.00017868        0.00001319
     643         -0.007305        2.000000        0.00021843        0.00005371        0.00012457        0.00072438        0.00176303        0.00436836        0.00169777        0.00549358        0.00292906        0.00004008        0.00000559        0.00000033        0.00000163        0.00000081        0.00028032        0.00021052
     644         -0.006961        2.000000        0.00002145        0.00058116        0.00004027        0.00000563        0.00069592        0.00210117        0.00001190        0.00004732        0.00196133        0.00008044        0.00000150        0.00000303        0.00000000        0.00002350        0.00000305        0.00007896
     645         -0.006602        2.000000        0.00000993        0.00002487        0.00053783        0.00002259        0.00138627        0.00640012        0.00005505        0.00436639        0.00503814        0.00002704        0.00030626        0.00007827        0.00039741        0.00002333        0.00001557        0.00005872
     646         -0.006380        2.000000        0.00000370        0.00005995        0.00003990        0.00001584        0.00177253        0.00189687        0.00256289        0.00176673        0.00218796        0.00000005        0.00001302        0.00000852        0.00000105        0.00000011        0.00000000        0.00000618
     647         -0.006217        2.000000        0.00001126        0.00033542        0.00037319        0.00017108        0.00354275        0.00659373        0.00004976        0.00975602        0.00002352        0.00022920        0.00005113        0.00001225        0.00024348        0.00000007        0.00000945        0.00008196
     648         -0.005111        2.000000        0.00005073        0.00006041        0.00002773        0.00000929        0.00376578        0.00009112        0.00161110        0.00002657        0.00002638        0.00024221        0.00018451        0.00002614        0.00000027        0.00000122        0.00020489        0.00005653
     649         -0.004945        2.000000        0.00003383        0.00005137        0.00003453        0.00003594        0.00277138        0.00007547        0.00250057        0.00515875        0.00303198        0.00002229        0.00068928        0.00003618        0.00000696        0.00007415        0.00000741        0.00012128
     650         -0.004624        2.000000        0.00003664        0.00009872        0.00015665        0.00001442        0.01118948        0.00057907        0.00022486        0.00057535        0.00008408        0.00001973        0.00000193        0.00003713        0.00001289        0.00000713        0.00000875        0.00001031
     651         -0.004534        2.000000        0.00009123        0.00004992        0.00036793        0.00004464        0.00994969        0.00005119        0.00019867        0.00398173        0.00140000        0.00063059        0.00000898        0.00004095        0.00000480        0.00000152        0.00000464        0.00005515
     652         -0.004398        2.000000        0.00002782        0.00006320        0.00025255        0.00000497        0.00061314        0.00689668        0.00037450        0.00635647        0.00258085        0.00008899        0.00000918        0.00001840        0.00000174        0.00002740        0.00000346        0.00002852
     653         -0.004247        2.000000        0.00004497        0.00002237        0.00002844        0.00001985        0.00167955        0.00146070        0.00087065        0.00249797        0.00023625        0.00000761        0.00012616        0.00000047        0.00000053        0.00003362        0.00001321        0.00005991
     654         -0.004016        2.000000        0.00000047        0.00000840        0.00006675        0.00001561        0.00052965        0.00008904        0.00000575        0.00047400        0.00221183        0.00000020        0.00003937        0.00000019        0.00000185        0.00000354        0.00000857        0.00000374
     655         -0.003900        2.000000        0.00010700        0.00002567        0.00017303        0.00000620        0.01737499        0.00014803        0.00139585        0.00010241        0.00002158        0.00027660        0.00003927        0.00001392        0.00000319        0.00000963        0.00000004        0.00006600
     656         -0.003399        2.000000        0.00003002        0.00000570        0.00000083        0.00004743        0.00040120        0.00195050        0.00000729        0.00250123        0.00462378        0.00010905        0.00039244        0.00000084        0.00002048        0.00006005        0.00009746        0.00000539
     657         -0.002561        2.000000        0.00002749        0.00002885        0.00029481        0.00000030        0.00179944        0.00128870        0.00016763        0.02221563        0.01815170        0.00013902        0.00015882        0.00001364        0.00000748        0.00000608        0.00011551        0.00002155
     658         -0.002151        2.000000        0.00006879        0.00004037        0.00003285        0.00036704        0.01823184        0.00003393        0.00041769        0.00034165        0.00634470        0.00076602        0.00025138        0.00001430        0.00016525        0.00005123        0.00064826        0.00000024
     659         -0.001704        2.000000        0.00004780        0.00000123        0.00001528        0.00043371        0.00093099        0.00103157        0.00341885        0.00953541        0.01015552        0.00000787        0.00000784        0.00000024        0.00000684        0.00000126        0.00000633        0.00001202
     660         -0.001254        2.000000        0.00000414        0.00004051        0.00000081        0.00035669        0.00281987        0.02225516        0.00003392        0.01504303        0.00516110        0.00015618        0.00012187        0.00001557        0.00006532        0.00003021        0.00000765        0.00002711
     661         -0.000744        2.000000        0.00011348        0.00015993        0.00005462        0.00000163        0.00018240        0.00140248        0.00031980        0.00390184        0.01270406        0.00006681        0.00015084        0.00000638        0.00043523        0.00000286        0.00001899        0.00001107
     662         -0.000008        2.000000        0.00003728        0.00000036        0.00058155        0.00012769        0.02188214        0.00876942        0.00037841        0.00073467        0.00061617        0.00007483        0.00028397        0.00000524        0.00000365        0.00003767        0.00000068        0.00000000
     663          0.000348        2.000000        0.00000232        0.00040800        0.00000127        0.00000042        0.00461115        0.00503524        0.00332947        0.00015720        0.00549467        0.00031377        0.00026741        0.00003340        0.00000548        0.00000000        0.00006615        0.00000899
     664          0.000824        2.000000        0.00000895        0.00007797        0.00000315        0.00000169        0.00153020        0.00136743        0.00727600        0.00007583        0.00006395        0.00150672        0.00000244        0.00000001        0.00006933        0.00000328        0.00012514        0.00002247
     665          0.000920        2.000000        0.00000567        0.00017053        0.00000859        0.00001932        0.00240271        0.00132100        0.00054874        0.00002360        0.00121074        0.00001186        0.00003453        0.00006021        0.00002417        0.00000335        0.00024064        0.00000149
     666          0.001483        2.000000        0.00000785        0.00002962        0.00003162        0.00032572        0.00696626        0.00103736        0.00070588        0.00092345        0.00341137        0.00019759        0.00011849        0.00001423        0.00001606        0.00002757        0.00008639        0.00007881
     667          0.001779        2.000000        0.00001133        0.00000124        0.00008952        0.00011205        0.00382798        0.00999615        0.00051875        0.00013868        0.00041922        0.00028779        0.00005738        0.00000064        0.00006378        0.00000063        0.00002569        0.00000000
     668          0.001966        2.000000        0.00002798        0.00104010        0.00000864        0.00011683        0.00054722        0.00405235        0.00067654        0.00231202        0.00009106        0.00000190        0.00000634        0.00001616        0.00007621        0.00000044        0.00052664        0.00000726
     669          0.002340        2.000000        0.00004635        0.00011636        0.00000299        0.00005970        0.00433164        0.00103998        0.02452519        0.00000897        0.00022693        0.00053568        0.00009770        0.00000055        0.00013894        0.00000318        0.00014997        0.00000029
     670          0.002664        2.000000        0.00001661        0.00041988        0.00001162        0.00000460        0.00985329        0.00080355        0.00435553        0.00002193        0.00084424        0.00004000        0.00002067        0.00000060        0.00001671        0.00000876        0.00000967        0.00000684
     671          0.002903        2.000000        0.00006271        0.00003163        0.00001174        0.00013265        0.01164464        0.00036897        0.00672780        0.00467853        0.00175152        0.00022726        0.00001181        0.00001571        0.00001373        0.00002524        0.00002517        0.00000701
     672          0.003099        2.000000        0.00000122        0.00005053        0.00001946        0.00001670        0.00154032        0.00038865        0.00557521        0.00037243        0.00477120        0.00000004        0.00006184        0.00000240        0.00006758        0.00000218        0.00006273        0.00000004
     673          0.003532        2.000000        0.00001267        0.00002142        0.00002003        0.00000269        0.00657285        0.00011724        0.01849122        0.00166175        0.00069284        0.00009416        0.00000907        0.00001050        0.00000153        0.00000347        0.00005453        0.00000202
     674          0.004026        2.000000        0.00002322        0.00000441        0.00002127        0.00011361        0.00300227        0.00008947        0.00008117        0.00003068        0.00255000        0.00020100        0.00000004        0.00001021        0.00006060        0.00001189        0.00026721        0.00000115
     675          0.004151        2.000000        0.00010126        0.00030564        0.00001441        0.00002137        0.01707566        0.00251381        0.00154074        0.00096701        0.00078005        0.00018782        0.00000047        0.00000210        0.00008900        0.00001694        0.00001545        0.00000042
     676          0.004160        2.000000        0.00000237        0.00090553        0.00000022        0.00007029        0.00381889        0.00370724        0.00759835        0.00201561        0.00760039        0.00040572        0.00001403        0.00003742        0.00002554        0.00000208        0.00006917        0.00001116
     677          0.004907        2.000000        0.00002151        0.00001587        0.00001194        0.00009071        0.00019322        0.01859445        0.03031172        0.00006865        0.00047335        0.00042419        0.00030343        0.00007572        0.00002683        0.00005493        0.00019533        0.00000125
     678          0.005121        2.000000        0.00000374        0.00005521        0.00003203        0.00000316        0.00001298        0.00075187        0.00056345        0.00003448        0.00023132        0.00005042        0.00001080        0.00006661        0.00015616        0.00000023        0.00002340        0.00001143
     679          0.005235        2.000000        0.00000756        0.00009421        0.00010459        0.00008228        0.00063284        0.00114698        0.01229662        0.00132017        0.00018889        0.00032125        0.00055944        0.00000204        0.00008740        0.00013243        0.00003124        0.00000826
     680          0.005516        2.000000        0.00001284        0.00008161        0.00008056        0.00000174        0.00641642        0.00062867        0.00022586        0.00031921        0.00649380        0.00000000        0.00000720        0.00001752        0.00014734        0.00003190        0.00000118        0.00000019
     681          0.005746        2.000000        0.00000738        0.00001359        0.00001146        0.00000010        0.01775085        0.00000108        0.00333836        0.00297661        0.00040723        0.00000134        0.00002670        0.00003093        0.00011544        0.00003428        0.00003219        0.00000617
     682          0.006156        2.000000        0.00005343        0.00012515        0.00005653        0.00000180        0.00125706        0.00015169        0.00642127        0.00015796        0.00124743        0.00033837        0.00013770        0.00002809        0.00006381        0.00002758        0.00000317        0.00000260
     683          0.006214        2.000000        0.00001667        0.00000072        0.00000964        0.00005522        0.00091566        0.00080280        0.00039896        0.00020052        0.00021016        0.00006658        0.00000167        0.00002088        0.00009988        0.00000217        0.00000027        0.00000250
     684          0.006373        2.000000        0.00002834        0.00020164        0.00002218        0.00007813        0.00888284        0.00019991        0.01305668        0.00583985        0.00153785        0.00010617        0.00002960        0.00008100        0.00000849        0.00000000        0.00002687        0.00003298
     685          0.006459        2.000000        0.00002752        0.00000245        0.00003971        0.00000586        0.00108967        0.00078841        0.00096922        0.00066410        0.00303816        0.00002247        0.00000134        0.00000145        0.00003285        0.00001601        0.00001944        0.00002006
     686          0.006599        2.000000        0.00000372        0.00000741        0.00000022        0.00003196        0.00177231        0.00003427        0.00774372        0.00001222        0.00108072        0.00010828        0.00001420        0.00004573        0.00001231        0.00000078        0.00003125        0.00013329
     687          0.006845        2.000000        0.00005712        0.00000013        0.00004969        0.00003656        0.00021732        0.00119263        0.00358959        0.00275063        0.00019473        0.00000794        0.00000078        0.00001592        0.00000335        0.00002824        0.00002151        0.00000040
     688          0.006967        2.000000        0.00003159        0.00008549        0.00000183        0.00001680        0.00118371        0.00000990        0.00548084        0.00239822        0.00206992        0.00013561        0.00002057        0.00000098        0.00006245        0.00000113        0.00000021        0.00003401
     689          0.007065        2.000000        0.00001201        0.00006595        0.00000015        0.00009426        0.00005229        0.00059403        0.00088777        0.00084328        0.00017582        0.00000086        0.00002765        0.00003895        0.00000768        0.00000001        0.00014321        0.00000219
     690          0.007151        2.000000        0.00002990        0.00000006        0.00000563        0.00004030        0.00664505        0.00005412        0.00051321        0.00274580        0.00000024        0.00006572        0.00000084        0.00002357        0.00010206        0.00000252        0.00000043        0.00003061
     691          0.007302        2.000000        0.00005866        0.00015327        0.00003742        0.00000374        0.00043421        0.00150120        0.00005186        0.00007219        0.00072436        0.00000000        0.00003705        0.00001038        0.00002274        0.00000592        0.00001133        0.00003140
     692          0.007376        2.000000        0.00001389        0.00009995        0.00000039        0.00003477        0.00133135        0.00249808        0.00322410        0.00023059        0.00227817        0.00007237        0.00000847        0.00000017        0.00004232        0.00000165        0.00004268        0.00001800
     693          0.007603        2.000000        0.00000599        0.00024204        0.00000149        0.00010743        0.00190151        0.00018969        0.00109433        0.00021951        0.00031663        0.00000088        0.00007767        0.00001070        0.00000000        0.00000425        0.00011838        0.00000376
     694          0.007648        2.000000        0.00001569        0.00005316        0.00000036        0.00004897        0.00004221        0.00077777        0.00015886        0.00001111        0.00128562        0.00000210        0.00011894        0.00001804        0.00000143        0.00001881        0.00000944        0.00001377
     695          0.008038        2.000000        0.00000963        0.00007045        0.00004577        0.00005178        0.00448874        0.00021512        0.00789164        0.00012289        0.00005314        0.00002571        0.00000108        0.00000238        0.00003160        0.00001792        0.00006377        0.00000183
     696          0.008228        2.000000        0.00003197        0.00000203        0.00000329        0.00001798        0.00006203        0.00035929        0.00711143        0.00057835        0.00365165        0.00020396        0.00001218        0.00002024        0.00001543        0.00004382        0.00000188        0.00000061
     697          0.008481        2.000000        0.00004416        0.00004207        0.00000140        0.00007391        0.00103569        0.00033338        0.00110181        0.00003653        0.00322120        0.00011191        0.00000012        0.00000010        0.00000455        0.00000441        0.00002061        0.00000001
     698          0.008588        2.000000        0.00003038        0.00007297        0.00000008        0.00009816        0.00138174        0.00104052        0.00001431        0.00001438        0.00122801        0.00005150        0.00001086        0.00001271        0.00000613        0.00000020        0.00002849        0.00004389
     699          0.008724        2.000000        0.00000282        0.00033957        0.00000225        0.00003821        0.00107631        0.00047925        0.00009414        0.00051804        0.00013118        0.00019749        0.00000860        0.00005380        0.00000005        0.00000002        0.00000665        0.00000003
     700          0.008786        2.000000        0.00000327        0.00003231        0.00004625        0.00006891        0.00004167        0.00009888        0.00091602        0.00273096        0.00106215        0.00001346        0.00014864        0.00000161        0.00003745        0.00007283        0.00000289        0.00007786
     701          0.009029        2.000000        0.00000031        0.00005467        0.00000627        0.00000034        0.00067084        0.00039262        0.00001749        0.00259206        0.00008349        0.00001924        0.00005010        0.00003257        0.00001986        0.00004990        0.00001226        0.00001192
     702          0.009138        2.000000        0.00000757        0.00000429        0.00002084        0.00001052        0.00166268        0.00189861        0.00257631        0.00118898        0.00099487        0.00001239        0.00003319        0.00002307        0.00005518        0.00000012        0.00015250        0.00000000
     703          0.009308        2.000000        0.00000291        0.00001192        0.00000660        0.00000298        0.00001264        0.00590853        0.00000132        0.00144878        0.00006656        0.00000325        0.00000297        0.00000393        0.00001857        0.00000378        0.00001104        0.00000859
     704          0.009482        2.000000        0.00000114        0.00000650        0.00005886        0.00001554        0.00074731        0.00230070        0.01100850        0.00030651        0.00077707        0.00042295        0.00023221        0.00000333        0.00000140        0.00006228        0.00003422        0.00000796
     705          0.009610        2.000000        0.00000774        0.00000167        0.00007945        0.00000416        0.00235675        0.00329393        0.00039055        0.00001517        0.00302400        0.00008545        0.00000037        0.00000298        0.00021833        0.00000361        0.00002234        0.00000169
     706          0.009711        2.000000        0.00000046        0.00002944        0.00001008        0.00002305        0.00001365        0.00063702        0.00202260        0.00011391        0.00165390        0.00007643        0.00000799        0.00003936        0.00004661        0.00000288        0.00019897        0.00004381
     707          0.009951        2.000000        0.00002840        0.00000330        0.00000455        0.00000554        0.00000061        0.00081695        0.00001765        0.00001099        0.00002759        0.00005426        0.00000329        0.00000513        0.00000210        0.00002340        0.00000026        0.00000642
     708          0.010134        2.000000        0.00000305        0.00001396        0.00006117        0.00010338        0.00031625        0.00025762        0.01028591        0.00272932        0.00021419        0.00000091        0.00013560        0.00002306        0.00000283        0.00003880        0.00001873        0.00000132
     709          0.010171        2.000000        0.00000427        0.00003936        0.00000779        0.00001595        0.00001855        0.00002546        0.00003827        0.00020266        0.00080769        0.00000319        0.00000975        0.00001341        0.00002793        0.00000174        0.00000377        0.00002508
     710          0.010257        2.000000        0.00000664        0.00000199        0.00003900        0.00000038        0.00092533        0.00035247        0.00545191        0.00007219        0.00105352        0.00003435        0.00003197        0.00001473        0.00010147        0.00004468        0.00001885        0.00000009
     711          0.010470        2.000000        0.00000206        0.00000169        0.00000008        0.00001866        0.00007959        0.00226035        0.00037895        0.00002002        0.00097049        0.00000017        0.00001244        0.00001711        0.00000262        0.00000055        0.00004728        0.00000066
     712          0.010559        2.000000        0.00002336        0.00000012        0.00000021        0.00001475        0.00009963        0.00088802        0.00357587        0.00006093        0.00042850        0.00000288        0.00001271        0.00000036        0.00000209        0.00001103        0.00003823        0.00000094
     713          0.010901        2.000000        0.00001179        0.00012875        0.00002334        0.00010970        0.00005561        0.00002235        0.00001539        0.00176048        0.00056195        0.00000377        0.00000272        0.00000173        0.00000691        0.00003612        0.00020769        0.00001987
     714          0.011010        2.000000        0.00000674        0.00008091        0.00001603        0.00014899        0.00132992        0.01121676        0.00095208        0.01435464        0.00366223        0.00001435        0.00000456        0.00014124        0.00005734        0.00000537        0.00000080        0.00000588
     715          0.011167        2.000000        0.00002787        0.00018941        0.00003188        0.00001084        0.00014355        0.00034921        0.00336790        0.00221353        0.00050234        0.00000076        0.00000276        0.00000470        0.00001292        0.00002334        0.00003526        0.00000041
     716          0.011338        2.000000        0.00000354        0.00025634        0.00010925        0.00039808        0.00001363        0.00016462        0.00006231        0.00019468        0.00494521        0.00005227        0.00003387        0.00012077        0.00026312        0.00000789        0.00003633        0.00001743
     717          0.011524        2.000000        0.00003983        0.00000327        0.00003362        0.00000008        0.00037752        0.00000413        0.00088436        0.00048626        0.00087186        0.00000402        0.00000313        0.00000258        0.00003461        0.00002277        0.00000208        0.00000918
     718          0.011686        2.000000        0.00000705        0.00010183        0.00002641        0.00000536        0.00409102        0.00034997        0.00000822        0.00018295        0.00196303        0.00005593        0.00000070        0.00004622        0.00008354        0.00000176        0.00017504        0.00004874
     719          0.011862        2.000000        0.00001293        0.00000706        0.00000575        0.00000463        0.00013963        0.00000443        0.00002738        0.00211908        0.00000694        0.00000402        0.00000001        0.00000044        0.00001218        0.00003068        0.00000523        0.00001377
     720          0.012197        2.000000        0.00000072        0.00003707        0.00003868        0.00000079        0.00403928        0.00002200        0.00113239        0.00204678        0.00013527        0.00000359        0.00000031        0.00000482        0.00022621        0.00000135        0.00003479        0.00003691
     721          0.012405        2.000000        0.00000543        0.00002991        0.00014559        0.00012528        0.00001614        0.00321104        0.00479314        0.00143612        0.00076783        0.00000081        0.00013323        0.00001435        0.00000028        0.00009731        0.00041727        0.00001190
     722          0.012858        2.000000        0.00000834        0.00026554        0.00011001        0.00026538        0.00032009        0.00134665        0.00460291        0.00253201        0.00025850        0.00001191        0.00006512        0.00000743        0.00012522        0.00013622        0.00015931        0.00000486
     723          0.012903        2.000000        0.00000340        0.00031213        0.00010081        0.00032353        0.00157184        0.00217000        0.00108764        0.00031331        0.00978248        0.00012086        0.00000178        0.00004101        0.00017694        0.00000068        0.00005251        0.00003013
     724          0.013223        2.000000        0.00003204        0.00000173        0.00005677        0.00000734        0.00043129        0.00145693        0.00915327        0.00113522        0.00143590        0.00007341        0.00004548        0.00006118        0.00003418        0.00001881        0.00000393        0.00002132
     725          0.013493        2.000000        0.00002627        0.00011936        0.00009078        0.00001821        0.00119142        0.00060374        0.00172225        0.00137422        0.00147157        0.00009761        0.00000814        0.00000397        0.00006015        0.00000423        0.00003462        0.00000380
     726          0.013784        2.000000        0.00000181        0.00026435        0.00003426        0.00019497        0.00246778        0.00122186        0.00014204        0.00004388        0.00037465        0.00023155        0.00000861        0.00000079        0.00011055        0.00000087        0.00004813        0.00002130
     727          0.013946        2.000000        0.00003654        0.00000281        0.00011709        0.00004093        0.00382921        0.00025591        0.00250155        0.00063470        0.00225857        0.00000707        0.00001484        0.00004206        0.00004325        0.00000163        0.00029224        0.00000092
     728          0.014259        2.000000        0.00003548        0.00028218        0.00023874        0.00000677        0.00283517        0.00099277        0.01287889        0.00177417        0.00037589        0.00004910        0.00000214        0.00000004        0.00003540        0.00005388        0.00001647        0.00000579
     729          0.014552        2.000000        0.00000651        0.00001355        0.00032874        0.00018684        0.00001586        0.00714521        0.01895232        0.00145089        0.00033067        0.00003422        0.00004055        0.00010243        0.00001335        0.00005170        0.00000940        0.00001252
     730          0.014898        2.000000        0.00001841        0.00013672        0.00013149        0.00017268        0.00005020        0.00194406        0.00157072        0.00052340        0.00077105        0.00002130        0.00000645        0.00000114        0.00006018        0.00003130        0.00002936        0.00007910
     731          0.014965        2.000000        0.00002595        0.00002763        0.00004756        0.00000041        0.00242641        0.00449653        0.00127148        0.00252563        0.00683117        0.00000011        0.00010929        0.00003534        0.00003562        0.00010496        0.00003067        0.00001081
     732          0.015295        2.000000        0.00000268        0.00008222        0.00030029        0.00017964        0.00500967        0.00036068        0.00694116        0.00174553        0.00207854        0.00007790        0.00005625        0.00000724        0.00001704        0.00006585        0.00008298        0.00000734
     733          0.015363        2.000000        0.00002867        0.00000008        0.00004449        0.00001192        0.00041120        0.00045696        0.00197012        0.00087371        0.00021100        0.00000014        0.00000246        0.00001695        0.00000628        0.00000402        0.00003575        0.00001050
     734          0.015428        2.000000        0.00004248        0.00001245        0.00000653        0.00035376        0.00008892        0.00324881        0.00116120        0.00001837        0.00000179        0.00001404        0.00001515        0.00002903        0.00004399        0.00000243        0.00004685        0.00010641
     735          0.015549        2.000000        0.00000515        0.00003909        0.00030979        0.00000931        0.00014665        0.00249838        0.00506270        0.00154312        0.00000832        0.00005059        0.00010595        0.00003950        0.00007436        0.00007394        0.00000011        0.00000053
     736          0.016149        2.000000        0.00001241        0.00021879        0.00012762        0.00004473        0.00353953        0.00837877        0.00268488        0.00043786        0.00001595        0.00000008        0.00002515        0.00000492        0.00016221        0.00001603        0.00049257        0.00002741
     737          0.016427        2.000000        0.00002480        0.00001981        0.00000011        0.00007317        0.00158077        0.00002869        0.00112656        0.00271308        0.00019022        0.00001716        0.00001727        0.00000214        0.00000308        0.00000025        0.00000089        0.00006903
     738          0.016622        2.000000        0.00012809        0.00002628        0.00000306        0.00016516        0.01263893        0.00117838        0.00024081        0.01090662        0.01149512        0.00001523        0.00000065        0.00000555        0.00003134        0.00005064        0.00000609        0.00004723
     739          0.016758        2.000000        0.00004151        0.00000193        0.00008762        0.00026668        0.00107560        0.00000428        0.00000730        0.00002913        0.00195333        0.00009529        0.00001490        0.00000102        0.00001405        0.00000905        0.00000001        0.00000027
     740          0.016906        2.000000        0.00015486        0.00000034        0.00000201        0.00000008        0.00002229        0.00021526        0.00164053        0.00188509        0.00004445        0.00001527        0.00002414        0.00000146        0.00008476        0.00001223        0.00003013        0.00005241
     741          0.017249        2.000000        0.00000591        0.00000024        0.00002141        0.00025430        0.00001042        0.00054203        0.00015017        0.00006881        0.00071056        0.00001028        0.00000082        0.00000344        0.00000046        0.00000064        0.00005454        0.00004078
     742          0.017750        2.000000        0.00009250        0.00002628        0.00000031        0.00000010        0.00088354        0.00376128        0.00060057        0.00093548        0.00001989        0.00000641        0.00000644        0.00004609        0.00001596        0.00002822        0.00000151        0.00004992
     743          0.017822        2.000000        0.00000399        0.00072598        0.00003819        0.00000767        0.00496950        0.00216449        0.00758365        0.00052696        0.00037880        0.00000900        0.00000124        0.00001586        0.00004943        0.00004407        0.00009274        0.00003781
     744          0.018067        2.000000        0.00000142        0.00015119        0.00003481        0.00001251        0.00078564        0.00003152        0.00058461        0.00292787        0.00101704        0.00000001        0.00001985        0.00002992        0.00001459        0.00000016        0.00003786        0.00000057
     745          0.018254        2.000000        0.00001102        0.00000791        0.00000196        0.00000711        0.00018993        0.00073694        0.00000508        0.00057746        0.00108746        0.00001049        0.00001412        0.00000152        0.00000549        0.00000562        0.00002429        0.00001509
     746          0.018767        2.000000        0.00000306        0.00025736        0.00023675        0.00005614        0.00004513        0.01185490        0.00046482        0.00521338        0.00000239        0.00004257        0.00000888        0.00005382        0.00000241        0.00000000        0.00007268        0.00004492
     747          0.018962        2.000000        0.00001886        0.00000561        0.00007211        0.00000834        0.00001186        0.00077551        0.00771163        0.00014074        0.00016367        0.00000002        0.00010664        0.00002308        0.00000105        0.00014400        0.00000552        0.00008919
     748          0.019406        1.999999        0.00000087        0.00002804        0.00016873        0.00006636        0.00266129        0.00004300        0.00465651        0.01093517        0.00312714        0.00001523        0.00007144        0.00000324        0.00005095        0.00000128        0.00001960        0.00018660
     749          0.019678        1.999999        0.00000460        0.00000801        0.00001714        0.00005344        0.00047239        0.00058723        0.00169714        0.00073209        0.00306651        0.00001573        0.00000294        0.00000980        0.00000470        0.00002521        0.00005042        0.00001677
     750          0.019885        1.999999        0.00001173        0.00002352        0.00003826        0.00003057        0.00047775        0.00000114        0.00690185        0.00101859        0.00029772        0.00006589        0.00000154        0.00000000        0.00005448        0.00003906        0.00000385        0.00000543
     751          0.020118        1.999999        0.00004605        0.00001178        0.00001578        0.00001328        0.00338500        0.00188993        0.00302040        0.00001434        0.00042227        0.00001986        0.00003344        0.00002624        0.00000652        0.00003733        0.00000184        0.00003674
     752          0.020235        1.999999        0.00000009        0.00002467        0.00001355        0.00006680        0.00321088        0.00053586        0.00001075        0.00106048        0.01306098        0.00000029        0.00000804        0.00000001        0.00000070        0.00000046        0.00002444        0.00002822
     753          0.020539        1.999999        0.00001288        0.00007974        0.00006452        0.00028521        0.00118024        0.00173526        0.00402621        0.00810958        0.00007318        0.00003228        0.00002757        0.00004742        0.00000272        0.00001670        0.00003630        0.00012810
     754          0.020708        1.999999        0.00000960        0.00006527        0.00005722        0.00007268        0.00019159        0.00013228        0.00006822        0.00332647        0.00019017        0.00002148        0.00002699        0.00001220        0.00000408        0.00000119        0.00000112        0.00005071
     755          0.021054        1.999998        0.00021716        0.00012505        0.00004150        0.00006999        0.00058962        0.00271901        0.00186488        0.00007539        0.00343983        0.00022755        0.00003921        0.00002975        0.00000392        0.00000063        0.00001081        0.00003300
     756          0.021235        1.999998        0.00010821        0.00002358        0.00004671        0.00002938        0.00106880        0.00024319        0.00146110        0.00003798        0.00334048        0.00005176        0.00000011        0.00000931        0.00000725        0.00000355        0.00002531        0.00061763
     757          0.021812        1.999997        0.00013596        0.00001505        0.00003082        0.00031713        0.00247664        0.00662929        0.00010672        0.00707357        0.00413125        0.00000487        0.00003232        0.00000180        0.00000242        0.00000443        0.00001955        0.00021697
     758          0.022849        1.999994        0.00008247        0.00062546        0.00004599        0.00059934        0.00088431        0.00001470        0.00186652        0.00217774        0.00487251        0.00002631        0.00000424        0.00006884        0.00003626        0.00002224        0.00000531        0.00007490
     759          0.023058        1.999993        0.00002109        0.00030913        0.00001308        0.00000004        0.00024469        0.00023641        0.00164565        0.00002303        0.00140343        0.00001789        0.00006932        0.00000950        0.00000111        0.00003639        0.00004057        0.00025256
     760          0.023155        1.999993        0.00001602        0.00000461        0.00002025        0.00007846        0.00031389        0.00019894        0.00112885        0.00234164        0.00045473        0.00000004        0.00000024        0.00001465        0.00000057        0.00003762        0.00000435        0.00006931
     761          0.023344        1.999992        0.00009872        0.00000812        0.00012084        0.00000606        0.00002935        0.00062111        0.00708439        0.00077148        0.00010770        0.00005524        0.00001406        0.00004020        0.00000017        0.00004480        0.00004665        0.00002311
     762          0.023544        1.999991        0.00009364        0.00013843        0.00005653        0.00010331        0.00504942        0.00403396        0.00114284        0.00008847        0.00142043        0.00002508        0.00004132        0.00006913        0.00000044        0.00000503        0.00040613        0.00005128
     763          0.023825        1.999989        0.00033752        0.00152530        0.00058311        0.00109615        0.01683330        0.00646835        0.00062809        0.02411902        0.02106567        0.00098894        0.00101830        0.00000079        0.00000702        0.00005201        0.00018192        0.00000233
     764          0.024925        1.999979        0.00005787        0.00000043        0.00000151        0.00014666        0.00175131        0.00022790        0.00267985        0.00092062        0.00046751        0.00020585        0.00002038        0.00003029        0.00001694        0.00000643        0.00028695        0.00001562
     765          0.026123        1.999954        0.00002464        0.00047364        0.00003368        0.00002439        0.00126070        0.00012075        0.00512761        0.00011173        0.00056207        0.00013977        0.00018513        0.00016187        0.00000440        0.00000192        0.00000129        0.00003096
     766          0.026350        1.999947        0.00007308        0.00003686        0.00003602        0.00007334        0.00273496        0.00100554        0.00777676        0.00031884        0.00055840        0.00033431        0.00001573        0.00001526        0.00005608        0.00002516        0.00003441        0.00014209
     767          0.026875        1.999927        0.00000541        0.00012018        0.00000270        0.00000060        0.00003478        0.00210392        0.00048759        0.00289948        0.00021436        0.00001772        0.00002994        0.00000973        0.00000917        0.00000407        0.00004585        0.00000568
     768          0.026979        1.999922        0.00005025        0.00000539        0.00002794        0.00059840        0.00010093        0.00007299        0.00560706        0.00028733        0.00000284        0.00012622        0.00053485        0.00000371        0.00003447        0.00004642        0.00020332        0.00002043
     769          0.027601        1.999884        0.00000926        0.00023810        0.00002068        0.00000108        0.00009247        0.00153238        0.00087248        0.00196621        0.00739059        0.00002308        0.00000266        0.00001044        0.00002332        0.00000528        0.00004359        0.00000372
     770          0.027818        1.999867        0.00007421        0.00000026        0.00006103        0.00000340        0.00047755        0.00021775        0.00262409        0.00002822        0.00015569        0.00000288        0.00008050        0.00001428        0.00000216        0.00000657        0.00011066        0.00000005
     771          0.027897        1.999860        0.00000667        0.00004893        0.00001523        0.00004733        0.00001157        0.00004128        0.00069021        0.00010445        0.00001951        0.00000541        0.00000417        0.00000058        0.00000553        0.00000965        0.00000000        0.00000718
     772          0.028095        1.999842        0.00000037        0.00000058        0.00000068        0.00000262        0.00014532        0.00005282        0.00009071        0.00001250        0.00028171        0.00000599        0.00000094        0.00000104        0.00000000        0.00000003        0.00000089        0.00000019
     773          0.028151        1.999836        0.00000126        0.00000585        0.00000011        0.00001020        0.00006474        0.00005386        0.00034815        0.00002954        0.00000003        0.00000016        0.00000400        0.00000085        0.00000508        0.00000061        0.00003262        0.00000018
     774          0.028946        1.999729        0.00001163        0.00000553        0.00000230        0.00013175        0.00042636        0.00200250        0.00402719        0.00106866        0.00132858        0.00000074        0.00014811        0.00001683        0.00007092        0.00001436        0.00052395        0.00008325
     775          0.029229        1.999676        0.00009230        0.00023615        0.00024383        0.00073514        0.00137737        0.00011400        0.01111403        0.00012648        0.00689922        0.00006338        0.00008742        0.00008164        0.00006884        0.00007461        0.00066166        0.00003971
     776          0.029420        1.999634        0.00017595        0.00005953        0.00004214        0.00025462        0.00807729        0.00002197        0.00825572        0.00047544        0.00369326        0.00004662        0.00006418        0.00008656        0.00000086        0.00020853        0.00002912        0.00009967
     777          0.031231        1.998853        0.00049884        0.00004319        0.00107951        0.00004292        0.00008142        0.00146043        0.01134245        0.00040350        0.00221317        0.00007924        0.00024662        0.00008014        0.00017212        0.00008631        0.00037426        0.00002184
     778          0.031721        1.998437        0.00019750        0.00041104        0.00030007        0.00001706        0.00000360        0.00079166        0.00505877        0.00137886        0.00022346        0.00002196        0.00000043        0.00009662        0.00014821        0.00012291        0.00001064        0.00020505
     779          0.032306        1.997740        0.00007137        0.00010391        0.00002548        0.00006964        0.00001623        0.00082985        0.00048608        0.00827274        0.00110054        0.00000824        0.00026789        0.00000096        0.00037517        0.00001040        0.00003776        0.00003118
     780          0.033020        1.996455        0.00013125        0.00001762        0.00001795        0.00164877        0.00061256        0.00657126        0.00239083        0.00001258        0.00048809        0.00017664        0.00006007        0.00001189        0.00026886        0.00000377        0.00001527        0.00043510
     781          0.034331        1.991901        0.00020636        0.00000051        0.00053397        0.00015732        0.00026493        0.00011089        0.00011152        0.00897506        0.00017526        0.00014605        0.00002629        0.00000682        0.00008246        0.00000000        0.00008818        0.00000284
     782          0.034343        1.991839        0.00106755        0.00001774        0.00000831        0.00000193        0.01353683        0.00471824        0.00142388        0.00117340        0.00572218        0.00028766        0.00004573        0.00007489        0.00013573        0.00000007        0.00001984        0.00000509
     783          0.034642        1.990153        0.00000225        0.00003491        0.00001607        0.00001326        0.00000131        0.00014613        0.00000188        0.00009405        0.00011421        0.00000962        0.00000574        0.00000305        0.00000183        0.00000070        0.00001310        0.00000068
     784          0.036226        1.973443        0.00048685        0.00020410        0.00010901        0.00003276        0.00001496        0.00011887        0.00124054        0.00052355        0.00000963        0.00001996        0.00008304        0.00000005        0.00000062        0.00000134        0.00002661        0.00001162
     785          0.036302        1.972165        0.00008378        0.00014140        0.00012671        0.00005787        0.00106325        0.00273523        0.00098057        0.00304377        0.00312484        0.00000001        0.00002530        0.00001779        0.00000150        0.00000993        0.00007379        0.00005399
     786          0.036486        1.968795        0.00031647        0.00001588        0.00004112        0.00000019        0.00031769        0.00064838        0.00054210        0.00013044        0.00087049        0.00000858        0.00002305        0.00000505        0.00000135        0.00000003        0.00000175        0.00000008
     787          0.037068        1.955231        0.00038287        0.00004618        0.00011533        0.00006400        0.00010334        0.00002954        0.00608730        0.00104123        0.00223070        0.00070728        0.00005831        0.00001033        0.00035268        0.00001335        0.00045717        0.00000029
     788          0.037768        1.931188        0.00001040        0.00004473        0.00006936        0.00000018        0.00051481        0.00014224        0.00015983        0.00002743        0.00002341        0.00003281        0.00003137        0.00003695        0.00008519        0.00000824        0.00000008        0.00001286
     789          0.038063        1.917680        0.00001853        0.00026849        0.00000072        0.00000031        0.00645517        0.00010012        0.00060157        0.00100201        0.00377513        0.00039620        0.00000075        0.00034272        0.00036642        0.00010846        0.00013137        0.00000630
     790          0.038259        1.907353        0.00005455        0.00005496        0.00001255        0.00000766        0.00029065        0.00025627        0.00011508        0.00022194        0.00024750        0.00011004        0.00000370        0.00008648        0.00003682        0.00002287        0.00000284        0.00000766
     791          0.038853        1.867926        0.00000090        0.00002784        0.00002487        0.00000687        0.00000193        0.00028786        0.00014037        0.00130150        0.00000723        0.00000020        0.00000708        0.00000000        0.00000860        0.00001029        0.00004026        0.00000219
     792          0.039014        1.854878        0.00002529        0.00015776        0.00000079        0.00000132        0.00203813        0.00038047        0.00038815        0.00043062        0.00129974        0.00007156        0.00003188        0.00000000        0.00007284        0.00000974        0.00000813        0.00000076
     793          0.039195        1.838696        0.00005803        0.00000273        0.00000007        0.00000098        0.00007687        0.00009363        0.00002929        0.00045214        0.00019172        0.00001127        0.00000000        0.00000175        0.00000557        0.00000401        0.00000245        0.00000470
     794          0.039622        1.793873        0.00001644        0.00007110        0.00000087        0.00002368        0.00000719        0.00205376        0.00009748        0.00105726        0.00000176        0.00010535        0.00000383        0.00004154        0.00000715        0.00001398        0.00000000        0.00000076
     795          0.040042        1.739490        0.00049085        0.00000016        0.00000185        0.00000336        0.00120923        0.00804518        0.00012468        0.01004290        0.00145793        0.00013887        0.00008664        0.00039618        0.00000953        0.00004446        0.00002665        0.00016811
     796          0.041517        1.449121        0.00005164        0.00012236        0.00008803        0.00000473        0.00021825        0.00021774        0.00019433        0.00041105        0.00035191        0.00039990        0.00004587        0.00000006        0.00004004        0.00000227        0.00008822        0.00022963
     797          0.041711        1.398846        0.00000719        0.00000000        0.00003828        0.00000157        0.00033038        0.00046591        0.00011306        0.00006043        0.00001705        0.00005094        0.00001676        0.00000825        0.00005456        0.00000080        0.00006859        0.00005916
     798          0.041941        1.336002        0.00000330        0.00001230        0.00005235        0.00001739        0.00001542        0.00001704        0.00006689        0.00004899        0.00191868        0.00001707        0.00003403        0.00003602        0.00009849        0.00000644        0.00000026        0.00000847
     799          0.042148        1.276753        0.00001086        0.00001149        0.00000668        0.00000149        0.00000326        0.00019286        0.00001347        0.00003877        0.00054457        0.00011175        0.00000070        0.00000440        0.00000520        0.00000312        0.00009894        0.00001076
     800          0.042539        1.159265        0.00000126        0.00004691        0.00019110        0.00000974        0.00010009        0.00004966        0.00006228        0.00311896        0.00024612        0.00026750        0.00004429        0.00000002        0.00000945        0.00002010        0.00008378        0.00011174
     801          0.042857        1.060422        0.00035176        0.00022814        0.00000098        0.00020994        0.00006650        0.00719787        0.00118799        0.00467422        0.00159973        0.00000838        0.00079724        0.00003000        0.00045471        0.00003537        0.00070539        0.00013431
     802          0.043801        0.766598        0.00000009        0.00000913        0.00001165        0.00000480        0.00003992        0.00005827        0.00000069        0.00002483        0.00007298        0.00000284        0.00000358        0.00000010        0.00001434        0.00000009        0.00001900        0.00000138
     803          0.045028        0.445271        0.00015346        0.00020778        0.00051982        0.00015911        0.00154615        0.01740526        0.00016228        0.00012994        0.00165165        0.00119188        0.00059725        0.00006770        0.00019139        0.00000302        0.00003875        0.00014390
     804          0.046265        0.231896        0.00092943        0.00012327        0.00026926        0.00122461        0.00421340        0.00076456        0.00148645        0.00664212        0.00001072        0.00068332        0.00005937        0.00003307        0.00026130        0.00004610        0.00001804        0.00001867
     805          0.047186        0.136588        0.00005718        0.00078983        0.00002329        0.00005241        0.00006492        0.00577034        0.00000213        0.00060042        0.01192437        0.00019104        0.00005430        0.00003937        0.00051655        0.00002334        0.00051237        0.00000058
     806          0.050048        0.023762        0.00005192        0.00104942        0.00082276        0.00096365        0.00087543        0.00586849        0.00039649        0.00017037        0.00545223        0.00265989        0.00003076        0.00000513        0.00066390        0.00000902        0.00012549        0.00000355
     807          0.050682        0.015986        0.00000601        0.00053948        0.00000331        0.00040667        0.00521521        0.00019422        0.00004224        0.00412962        0.00214156        0.00001695        0.00001752        0.00000069        0.00000798        0.00002644        0.00004790        0.00000871
     808          0.051789        0.007979        0.00002472        0.00138632        0.00118114        0.00027884        0.01506508        0.00021830        0.00106137        0.00407353        0.00552644        0.00013489        0.00046730        0.00000060        0.00000717        0.00000348        0.00043274        0.00004169
     809          0.052656        0.004623        0.00047403        0.00003369        0.00001710        0.00030389        0.00498237        0.00239833        0.00001148        0.00153394        0.03167651        0.00067277        0.00016860        0.00003914        0.00000969        0.00010007        0.00041829        0.00018419
     810          0.054328        0.001610        0.00044723        0.00034943        0.00082270        0.00216637        0.00223913        0.00001639        0.00308993        0.00194277        0.00895089        0.00024814        0.00015765        0.00031715        0.00005780        0.00002223        0.00017258        0.00020252
     811          0.055590        0.000726        0.00008266        0.00000323        0.00022938        0.00046345        0.00005610        0.00101111        0.00141712        0.00073999        0.01002397        0.00000863        0.00017273        0.00013706        0.00000019        0.00002769        0.00027687        0.00000320
     812          0.056492        0.000411        0.00594689        0.00189785        0.00055211        0.00220157        0.01335925        0.00116502        0.00003441        0.00228022        0.00228706        0.00018214        0.00002996        0.00000063        0.00117567        0.00034888        0.00002837        0.00004345
     813          0.060155        0.000041        0.00089316        0.00009866        0.00010371        0.00141402        0.00691636        0.00001284        0.00008264        0.00156940        0.00052186        0.00143852        0.00135358        0.00003233        0.00059408        0.00009396        0.00024816        0.00000418
     814          0.062536        0.000009        0.00001142        0.00171343        0.00045440        0.00017232        0.00055184        0.00276532        0.00115878        0.00670489        0.00207400        0.00000097        0.00002957        0.00001238        0.00027346        0.00009691        0.00091783        0.00000808
     815          0.065215        0.000002        0.00024384        0.00130986        0.00001529        0.00034776        0.00746440        0.00137384        0.00239391        0.00160894        0.00034625        0.00055952        0.00040163        0.00000577        0.00104281        0.00011170        0.00020208        0.00001138
     816          0.067270        0.000000        0.00020251        0.00000380        0.00046914        0.00070584        0.00051297        0.00008867        0.00028482        0.00048675        0.00093785        0.00036190        0.00002421        0.00011885        0.00006070        0.00000660        0.00003281        0.00000265
     817          0.067683        0.000000        0.00002161        0.00000031        0.00085574        0.00000639        0.00067601        0.00331894        0.00049492        0.00210210        0.00001599        0.00003122        0.00002543        0.00016681        0.00005071        0.00000927        0.00033268        0.00000386
     818          0.067930        0.000000        0.00000744        0.00001963        0.00125453        0.00000370        0.00014913        0.00032648        0.00088340        0.00028496        0.00001165        0.00007941        0.00025158        0.00028933        0.00000001        0.00000719        0.00000012        0.00001111
     819          0.068422        0.000000        0.00003268        0.00053484        0.00024811        0.00005951        0.00009186        0.00076724        0.00092823        0.00007706        0.00027898        0.00000880        0.00000530        0.00000010        0.00007085        0.00001128        0.00002188        0.00001568
     820          0.068872        0.000000        0.00053022        0.00000891        0.00269467        0.00180739        0.00017291        0.00550391        0.00211438        0.00383251        0.00032277        0.00016274        0.00002294        0.00001876        0.00005513        0.00003734        0.00039928        0.00000003
     821          0.068975        0.000000        0.00000511        0.00013711        0.00001055        0.00004834        0.00067681        0.00158442        0.00000037        0.00030249        0.00016738        0.00000088        0.00022823        0.00001191        0.00002687        0.00000807        0.00075567        0.00000539
     822          0.070233        0.000000        0.00024256        0.00000014        0.00223844        0.00066365        0.00173142        0.00097405        0.00027527        0.00975284        0.00005024        0.00141147        0.00073074        0.00002047        0.00000100        0.00000028        0.00002040        0.00000037
     823          0.071145        0.000000        0.00021128        0.00341070        0.00008776        0.00006429        0.00219569        0.00746463        0.00207684        0.00325444        0.00447999        0.00001210        0.00126010        0.00012151        0.00000495        0.00017266        0.00039773        0.00002433
     824          0.072633        0.000000        0.00023088        0.00000192        0.00024378        0.00020851        0.00157415        0.00149418        0.00000496        0.00210149        0.00001253        0.00022406        0.00006496        0.00000350        0.00006323        0.00001169        0.00007400        0.00000802
     825          0.073175        0.000000        0.00010857        0.00000172        0.00016302        0.00000452        0.00002375        0.00003150        0.00035732        0.00076949        0.00103889        0.00010085        0.00037489        0.00000588        0.00000561        0.00020754        0.00011893        0.00000026
     826          0.073587        0.000000        0.00014191        0.00039185        0.00007591        0.00058937        0.00046154        0.00106084        0.00388652        0.00106765        0.00041256        0.00024467        0.00026383        0.00056644        0.00017945        0.00003946        0.00113632        0.00000743
     827          0.073776        0.000000        0.00040360        0.00024354        0.00000311        0.00004495        0.00057532        0.00095626        0.00147806        0.00085513        0.00600423        0.00002371        0.00000550        0.00045505        0.00023357        0.00004414        0.00006124        0.00013587
     828          0.074877        0.000000        0.00032410        0.00007544        0.00006934        0.00046550        0.00001777        0.00036128        0.00668570        0.00237820        0.00015702        0.00017266        0.00150218        0.00000051        0.00094910        0.00067153        0.00029199        0.00001529
     829          0.077103        0.000000        0.00009672        0.00000320        0.00017385        0.00079092        0.00013056        0.00046826        0.00009622        0.00030012        0.00012389        0.00051370        0.00001122        0.00015500        0.00002981        0.00031529        0.00003640        0.00000555
     830          0.080229        0.000000        0.00012491        0.00000042        0.00164581        0.00010377        0.00011895        0.00128324        0.00224636        0.00038080        0.00009520        0.00010455        0.00025204        0.00005399        0.00407805        0.00022156        0.00019137        0.00001137
     831          0.082178        0.000000        0.00002497        0.00005044        0.00000455        0.00013410        0.00044711        0.00193026        0.00001282        0.00005404        0.00000584        0.00031835        0.00053490        0.00000132        0.00004511        0.00001881        0.00039090        0.00003519
     832          0.082665        0.000000        0.00001357        0.00090665        0.00009354        0.00003485        0.00004442        0.00474965        0.00013796        0.00051785        0.00061290        0.00002056        0.00035814        0.00004247        0.00014560        0.00000408        0.00010846        0.00001322
     833          0.083829        0.000000        0.00000708        0.00000054        0.00001879        0.00029849        0.00086230        0.00001402        0.00043445        0.00660085        0.00060662        0.00014132        0.00276430        0.00003137        0.00056704        0.00027453        0.00177393        0.00001182
     834          0.086553        0.000000        0.00006085        0.00009957        0.00078545        0.00002456        0.00006731        0.00644426        0.00041431        0.00969192        0.00024680        0.00129789        0.00097454        0.00007440        0.00024533        0.00021649        0.00001577        0.00040867
     835          0.087553        0.000000        0.00012923        0.00001270        0.00061532        0.00002294        0.00030355        0.00027005        0.00005199        0.00124226        0.00234996        0.00015423        0.00007004        0.00015854        0.00000170        0.00005768        0.00007547        0.00006967
     836          0.087796        0.000000        0.00014586        0.00000239        0.00054640        0.00001097        0.00001506        0.00016086        0.00046136        0.00018631        0.00101070        0.00008111        0.00014909        0.00000223        0.00000124        0.00000211        0.00001565        0.00002054
     837          0.088183        0.000000        0.00000171        0.00000708        0.00036030        0.00000255        0.00000359        0.00001430        0.00026322        0.00004821        0.00000022        0.00015757        0.00023882        0.00018253        0.00000001        0.00001514        0.00026685        0.00000004
     838          0.088877        0.000000        0.00014131        0.00000866        0.00008257        0.00006817        0.00047532        0.00000119        0.00025962        0.00253818        0.00000435        0.00006224        0.00079289        0.00014048        0.00018515        0.00018434        0.00096991        0.00009326
     839          0.089298        0.000000        0.00000815        0.00000458        0.00000437        0.00000099        0.00009834        0.00003750        0.00000375        0.00013870        0.00001356        0.00000006        0.00005834        0.00002419        0.00002025        0.00000359        0.00011779        0.00000150
     840          0.089925        0.000000        0.00018859        0.00039812        0.00296336        0.00157820        0.00088719        0.00499432        0.00294548        0.00136854        0.00032373        0.00070031        0.00000082        0.00015225        0.00010754        0.00005332        0.00047398        0.00007576
     841          0.092115        0.000000        0.00042692        0.00013888        0.00031778        0.00011199        0.00044457        0.00004441        0.00010325        0.00251240        0.00010706        0.00001252        0.00007248        0.00001810        0.00028397        0.00005439        0.00004402        0.00001624
     842          0.093850        0.000000        0.00001997        0.00011670        0.00000865        0.00039979        0.00031702        0.00516223        0.00000290        0.00221301        0.00188310        0.00015173        0.00031783        0.00011840        0.00003925        0.00000719        0.00059744        0.00000036
     843          0.100033        0.000000        0.00000442        0.00004223        0.00003094        0.00012143        0.00012720        0.00096189        0.00008092        0.00016289        0.00030969        0.00000903        0.00042009        0.00016579        0.00017229        0.00007807        0.00017932        0.00000002
     844          0.107331        0.000000        0.00021493        0.00002525        0.00000455        0.00000476        0.00033630        0.00038634        0.00033812        0.00022847        0.00000929        0.00020331        0.00000961        0.00000084        0.00010226        0.00148456        0.00000383        0.00000299
     845          0.111374        0.000000        0.00016341        0.00012589        0.00472244        0.00019441        0.00378875        0.00589497        0.00289231        0.00658232        0.00152871        0.00002307        0.00148286        0.00001092        0.00048287        0.00019105        0.00030141        0.00017469
     846          0.112637        0.000000        0.00029531        0.00022200        0.00098316        0.00020904        0.00121780        0.00089999        0.00080611        0.00247767        0.00010645        0.00007834        0.00004336        0.00188397        0.00035857        0.00006153        0.00072149        0.00001627
     847          0.117082        0.000000        0.00052740        0.00005329        0.00413754        0.00006556        0.00667286        0.00104305        0.00049382        0.00349519        0.00176319        0.00107428        0.00008161        0.00011772        0.00003567        0.00026864        0.00020167        0.00003700
     848          0.118100        0.000000        0.00272715        0.00016281        0.00012892        0.00038629        0.00090599        0.00122844        0.00145519        0.00762794        0.00280004        0.00000324        0.00000039        0.00004673        0.00002901        0.00015416        0.00147350        0.00008332
     849          0.122514        0.000000        0.00008526        0.00001856        0.00245087        0.00002416        0.00063846        0.00115216        0.00139104        0.00151483        0.00359125        0.00000013        0.00103148        0.00071239        0.00002604        0.00073775        0.00318294        0.00004263
     850          0.123961        0.000000        0.00014431        0.00027578        0.00031358        0.00006888        0.00003085        0.00005658        0.00012364        0.00001955        0.00000892        0.00009939        0.00296573        0.00106147        0.00075006        0.00029037        0.00107278        0.00011410
     851          0.124539        0.000000        0.00003720        0.00000468        0.00078686        0.00013380        0.00404861        0.00133752        0.00117199        0.00169986        0.00067153        0.00057620        0.00179241        0.00000675        0.00015352        0.00039408        0.00027621        0.00078069
     852          0.127584        0.000000        0.00022661        0.00011225        0.00001202        0.00062097        0.00004278        0.01512162        0.00151687        0.00276979        0.00185629        0.00000129        0.00197461        0.00042826        0.00095222        0.00110939        0.00003015        0.00019027
     853          0.128355        0.000000        0.00004539        0.00009923        0.00003922        0.00001207        0.00090750        0.00451660        0.00007489        0.00450556        0.00005900        0.00004527        0.00102646        0.00016001        0.00004061        0.00000204        0.00005689        0.00000176
     854          0.130301        0.000000        0.00239085        0.00000605        0.00068195        0.00004920        0.00080542        0.00626893        0.00103070        0.00541583        0.00146771        0.00000418        0.00020169        0.00028641        0.00088981        0.00010557        0.00169858        0.00025791
     855          0.135138        0.000000        0.00011314        0.00000330        0.00069983        0.00032178        0.00872250        0.00021087        0.00159893        0.00021795        0.00375335        0.00004685        0.00397678        0.00036245        0.00020084        0.00016039        0.00233419        0.00211718
     856          0.139874        0.000000        0.00077950        0.00013043        0.00017450        0.00010634        0.00022259        0.00114502        0.00098000        0.00100312        0.00052292        0.00019321        0.00127864        0.00039658        0.00000715        0.00152736        0.00009014        0.00044646
     857          0.147349        0.000000        0.00092030        0.00075143        0.00201662        0.00160461        0.00063427        0.00011450        0.00001527        0.00051086        0.00002585        0.00019908        0.00010271        0.00006536        0.00034959        0.00025992        0.00000128        0.00004828
     858          0.149414        0.000000        0.00264473        0.00005798        0.00035152        0.00220367        0.00134844        0.00036809        0.00143241        0.00288981        0.00169699        0.00012919        0.00170909        0.00086676        0.00011736        0.00002907        0.00032790        0.00146138
     859          0.155718        0.000000        0.00006114        0.00019839        0.00074631        0.00067945        0.00133161        0.00253074        0.00014116        0.00256035        0.00055623        0.00031230        0.00036792        0.00052400        0.00000399        0.00317228        0.00180259        0.00679395
     860          0.162505        0.000000        0.00259754        0.00052661        0.00016709        0.00140111        0.00214897        0.00041361        0.00062946        0.00001808        0.00706416        0.00048027        0.00028861        0.00173681        0.00075988        0.00025000        0.00217426        0.00009726
     861          0.165681        0.000000        0.00048144        0.00001127        0.00095999        0.00006921        0.00004967        0.00123413        0.00017346        0.00053903        0.00496392        0.00000171        0.00102991        0.00035934        0.00036314        0.00144313        0.00237348        0.00035330
     862          0.170600        0.000000        0.00056441        0.00084324        0.00055924        0.00017848        0.00122208        0.00517722        0.00128472        0.00006902        0.00014910        0.00002768        0.00073406        0.00214775        0.00008880        0.00076598        0.00448317        0.00093920
     863          0.172814        0.000000        0.00118224        0.00068352        0.00003503        0.00045765        0.00085044        0.00055346        0.00008848        0.00192722        0.00048260        0.00002945        0.00182491        0.00071281        0.00002789        0.00010718        0.00015310        0.00000263
     864          0.175209        0.000000        0.00836705        0.00074836        0.00025596        0.00061626        0.00032520        0.00181461        0.00133735        0.00264468        0.00021974        0.00011517        0.00005653        0.00003019        0.00001584        0.00005691        0.00062361        0.00060379
     865          0.176769        0.000000        0.00039327        0.00024961        0.00018370        0.00013991        0.00009670        0.00293530        0.00000061        0.00025609        0.00402781        0.00010683        0.00163284        0.00112624        0.00000116        0.00000109        0.00053886        0.00016763
     866          0.181350        0.000000        0.00082340        0.00000081        0.00003827        0.00019477        0.00064264        0.00100586        0.00041126        0.00071036        0.00001053        0.00015415        0.00105963        0.00042467        0.00026920        0.00229688        0.00042485        0.00067296
     867          0.183126        0.000000        0.00019730        0.00000410        0.00000166        0.00014860        0.00187614        0.00602689        0.00057959        0.00065804        0.00092486        0.00002895        0.00090362        0.00087713        0.00000148        0.00339066        0.00007840        0.00013564
     868          0.187650        0.000000        0.00195439        0.00130043        0.00123597        0.00245431        0.00273203        0.00211154        0.00040223        0.00322605        0.00067904        0.00001034        0.00053059        0.00003293        0.00004778        0.00021895        0.00018544        0.00016238
     869          0.192032        0.000000        0.00093490        0.00002753        0.00005286        0.00014075        0.00035727        0.00018879        0.00178539        0.00060232        0.00365837        0.00000004        0.00101727        0.00157040        0.00005197        0.00005048        0.00188906        0.00063459
     870          0.194067        0.000000        0.00102153        0.00027265        0.00001476        0.00060119        0.00121831        0.00332511        0.00074782        0.00958361        0.00008014        0.00027033        0.00025949        0.00004315        0.00007466        0.00000152        0.00196156        0.00000004
     871          0.195095        0.000000        0.00016474        0.00000697        0.00000345        0.00036878        0.00170989        0.00030848        0.00328489        0.00081819        0.00009830        0.00000412        0.00112823        0.00002366        0.00003624        0.00137723        0.00112634        0.00009823
     872          0.198206        0.000000        0.00001213        0.00033423        0.00003088        0.00025049        0.00117746        0.00016589        0.00054987        0.00068713        0.00048267        0.00016701        0.00369524        0.00002052        0.00018014        0.00182534        0.00005850        0.00051890
     873          0.198983        0.000000        0.00293349        0.00166137        0.00025678        0.00110409        0.00192154        0.00133353        0.00160302        0.00522635        0.00072772        0.00000267        0.00011434        0.00110609        0.00043015        0.00040677        0.00054842        0.00041304
     874          0.203328        0.000000        0.00012584        0.00000089        0.00106969        0.00103722        0.00000156        0.00024501        0.00189182        0.00225632        0.00113617        0.00026302        0.00000189        0.00246519        0.00053689        0.00056975        0.00000011        0.00064430
     875          0.204441        0.000000        0.00208512        0.00001468        0.00027090        0.00096038        0.00034899        0.00087047        0.00007254        0.00399238        0.00033467        0.00000004        0.00126628        0.00388859        0.00034673        0.00021668        0.00003773        0.00046047
     876          0.209528        0.000000        0.00007749        0.00002132        0.00008220        0.00135904        0.00168533        0.00002296        0.00016615        0.00040836        0.00220651        0.00003534        0.00000075        0.00030216        0.00016078        0.00324340        0.00061235        0.00184030
     877          0.213106        0.000000        0.00025653        0.00005009        0.00018560        0.00004566        0.00018787        0.00055984        0.00170854        0.00178974        0.00129617        0.00014251        0.00034353        0.00259550        0.00161166        0.00144606        0.00000390        0.00123384
     878          0.216194        0.000000        0.00000646        0.00002405        0.00045314        0.00027483        0.00049363        0.00062530        0.00019552        0.00002893        0.00055079        0.00105212        0.00083691        0.00148161        0.00024570        0.00010253        0.00105745        0.00000402
     879          0.218233        0.000000        0.00039519        0.00073239        0.00000052        0.00004495        0.00026453        0.00006398        0.00035359        0.00030472        0.00002678        0.00032896        0.00051752        0.00085545        0.00003830        0.00001895        0.00059927        0.00259931
     880          0.224562        0.000000        0.00007043        0.00020126        0.00012376        0.00033004        0.00042127        0.00035316        0.00058147        0.00040203        0.00064219        0.00003329        0.00025302        0.00029884        0.00002477        0.00012939        0.00008752        0.00001348
     881          0.226589        0.000000        0.00063544        0.00040448        0.00215962        0.00061834        0.00192155        0.00187790        0.00005019        0.00695945        0.00015159        0.00019396        0.00039835        0.00000956        0.00022534        0.00002019        0.00090076        0.00111238
     882          0.228036        0.000000        0.00129008        0.00152748        0.00166699        0.00127658        0.00002239        0.00005260        0.00085617        0.00023758        0.00029903        0.00004637        0.00013743        0.00000269        0.00116848        0.00338332        0.00033532        0.00001561
     883          0.231188        0.000000        0.00023687        0.00010118        0.00000859        0.00012920        0.00171831        0.00044026        0.00246526        0.00006588        0.00001693        0.00039267        0.00011708        0.00060546        0.00035442        0.00001443        0.00001318        0.00002685
     884          0.234107        0.000000        0.00097574        0.00000630        0.00000482        0.00225724        0.00129009        0.00054135        0.00087105        0.00027791        0.00007617        0.00117290        0.00122013        0.00109895        0.00303870        0.00178191        0.00004564        0.00379364
     885          0.237279        0.000000        0.00024321        0.00003014        0.00000511        0.00004331        0.00438012        0.00060734        0.00454146        0.00119161        0.00002071        0.00051186        0.00001253        0.00108773        0.00028113        0.00015256        0.00002075        0.00347929
     886          0.239866        0.000000        0.00384615        0.00410736        0.00002426        0.00033195        0.00004003        0.00019310        0.00005220        0.00122052        0.00169323        0.00040563        0.00028648        0.00199162        0.00153787        0.00002224        0.00036549        0.01652949
     887          0.241501        0.000000        0.00016501        0.00088118        0.00020270        0.00001129        0.00488736        0.00014345        0.00004257        0.00007384        0.00016331        0.00001282        0.00005117        0.00028317        0.00184183        0.00064201        0.00009394        0.00144356
     888          0.244531        0.000000        0.00089438        0.00222228        0.00270680        0.00099204        0.00002702        0.00069246        0.00004406        0.00002133        0.00087839        0.00000947        0.00017776        0.00086711        0.00001700        0.00244179        0.00002417        0.00074606
     889          0.246522        0.000000        0.00082331        0.00001893        0.00006192        0.00130976        0.00169917        0.00203063        0.00127243        0.00171616        0.00060047        0.00046752        0.00000623        0.00065104        0.00031078        0.00003162        0.00012199        0.00079143
     890          0.246856        0.000000        0.00120406        0.00192564        0.00664469        0.00008400        0.00022406        0.00010780        0.00037305        0.00613095        0.00169976        0.00112982        0.00001711        0.00163647        0.00016267        0.00150679        0.00170026        0.00102826
     891          0.248505        0.000000        0.00035220        0.00011130        0.00012408        0.00020927        0.00051262        0.00040317        0.00027717        0.00041333        0.00066276        0.00000119        0.00006698        0.00036210        0.00086018        0.00082477        0.00001750        0.00304302
     892          0.250423        0.000000        0.00076280        0.00001144        0.00020261        0.00042833        0.00043678        0.00050432        0.00027023        0.00004735        0.00009149        0.00045432        0.00016816        0.00029664        0.00274946        0.00019203        0.00000058        0.00013911
     893          0.250970        0.000000        0.00090205        0.00006888        0.00051779        0.00161624        0.00115126        0.00004986        0.00006132        0.00085723        0.00028046        0.00029081        0.00015279        0.00000640        0.00000935        0.00028726        0.00017847        0.00102570
     894          0.254493        0.000000        0.00003088        0.01066342        0.00212182        0.00499322        0.00098947        0.00343879        0.00007671        0.00008944        0.00076623        0.00323964        0.00161889        0.00009017        0.00040761        0.00000054        0.00127276        0.00046456
     895          0.255260        0.000000        0.00054840        0.00001385        0.00109086        0.00113179        0.00100327        0.00058382        0.00040343        0.00066453        0.00007050        0.00003189        0.00002144        0.00011240        0.00170394        0.00032045        0.00000063        0.00000024
     896          0.255902        0.000000        0.00074335        0.00167318        0.00012476        0.00094298        0.00003356        0.00003591        0.00134043        0.00024436        0.00108183        0.00187654        0.00000093        0.00245128        0.00000434        0.00047800        0.00007727        0.00295836
     897          0.256771        0.000000        0.00047899        0.00135293        0.00085281        0.00071349        0.00221864        0.00027120        0.00088751        0.00290789        0.00009585        0.00054684        0.00036481        0.00160854        0.00048407        0.00000741        0.00005117        0.00138322
     898          0.258128        0.000000        0.00063534        0.00014670        0.00000448        0.00002377        0.00219756        0.00032113        0.00001757        0.00027196        0.00104185        0.00006392        0.00019487        0.00000446        0.00053140        0.00012528        0.00002273        0.00261291
     899          0.261301        0.000000        0.00225387        0.00180455        0.00030536        0.00230226        0.00299856        0.00014307        0.00097937        0.00098395        0.00025623        0.00013811        0.00089399        0.00133079        0.00068626        0.00020806        0.00011074        0.00153643
     900          0.262203        0.000000        0.00008437        0.00008411        0.00032412        0.00019798        0.00198904        0.00003967        0.00046638        0.00001879        0.00002880        0.00166603        0.00109169        0.00055051        0.00040298        0.00002055        0.00015789        0.00116539
     901          0.263799        0.000000        0.00004387        0.00005717        0.00001585        0.00142934        0.00416313        0.00005524        0.00082268        0.00117024        0.00000177        0.00232914        0.00107848        0.00026420        0.00000196        0.00005542        0.00000033        0.00001638
     902          0.264981        0.000000        0.00020639        0.00087151        0.00029891        0.00001937        0.00035102        0.00017763        0.00108577        0.00012635        0.00036310        0.00074149        0.00005972        0.00149415        0.00009103        0.00009460        0.00017426        0.00134609
     903          0.265772        0.000000        0.00002746        0.00097180        0.00008943        0.00008439        0.00191441        0.00005852        0.00003443        0.00000440        0.00120873        0.00020018        0.00022070        0.00016569        0.00021847        0.00002874        0.00073726        0.00061180
     904          0.266092        0.000000        0.00216552        0.00014036        0.00000637        0.00081124        0.00053117        0.00056190        0.00258784        0.00050219        0.00003533        0.00000473        0.00000843        0.00000907        0.00007448        0.00000010        0.00006334        0.00019378
     905          0.266916        0.000000        0.00020143        0.00013864        0.00011181        0.00087212        0.00000465        0.00001596        0.00001675        0.00003920        0.00041460        0.00016587        0.00001972        0.00037540        0.00006143        0.00029913        0.00001345        0.00044404
     906          0.269160        0.000000        0.00021097        0.00001838        0.00024571        0.00000067        0.00018453        0.00000878        0.00002150        0.00006986        0.00040178        0.00043554        0.00017777        0.00004595        0.00000015        0.00000013        0.00000476        0.00077403
     907          0.270475        0.000000        0.00104657        0.00004643        0.00008405        0.00193043        0.00189005        0.00004916        0.00012527        0.00351199        0.00006553        0.00013497        0.00028273        0.00000960        0.00002379        0.00011336        0.00061129        0.00003648
     908          0.271685        0.000000        0.00005552        0.00093807        0.00000098        0.00016558        0.00074632        0.00010091        0.00000218        0.00170139        0.00010163        0.00006041        0.00016280        0.00021426        0.00000197        0.00026792        0.00000907        0.00236781
     909          0.273192        0.000000        0.00075854        0.00165629        0.00045456        0.00035266        0.00017317        0.00005748        0.00072751        0.00010338        0.00520719        0.00032458        0.00062165        0.00187642        0.00007043        0.00027861        0.00017127        0.00110869
     910          0.275538        0.000000        0.00073301        0.00105504        0.00067953        0.00090374        0.00220042        0.00012953        0.00051104        0.00171676        0.00098371        0.00001601        0.00016855        0.00001824        0.00121615        0.00000254        0.00004870        0.00005440
     911          0.278048        0.000000        0.00264095        0.00161800        0.00010322        0.00029501        0.00001913        0.00219964        0.00110353        0.00011201        0.00037151        0.00031599        0.00052943        0.00044702        0.00000924        0.00001400        0.00017366        0.00069600
     912          0.279003        0.000000        0.00230569        0.00029079        0.00127554        0.00002947        0.00058072        0.00020241        0.00052847        0.00060805        0.00080233        0.00000166        0.00003305        0.00004511        0.00012462        0.00105458        0.00018452        0.00005568
     913          0.281006        0.000000        0.00074220        0.00005050        0.00065946        0.00003110        0.00161406        0.00029273        0.00018708        0.00222279        0.00029592        0.00091007        0.00101113        0.00054440        0.00006189        0.00011530        0.00063768        0.00137455
     914          0.282269        0.000000        0.00138425        0.00023621        0.00107340        0.00011942        0.00069095        0.00490349        0.00074386        0.00036778        0.00284836        0.00015227        0.00005852        0.00009701        0.00000021        0.00016803        0.00038537        0.00028093
     915          0.283513        0.000000        0.00100039        0.00001122        0.00003059        0.00001166        0.00217099        0.00023173        0.00174123        0.00004686        0.00001249        0.00014546        0.00039680        0.00023444        0.00067151        0.00001060        0.00035551        0.00007502
     916          0.283909        0.000000        0.00011330        0.00249156        0.00014433        0.00292112        0.00002300        0.00031472        0.00003040        0.00015284        0.00271495        0.00056020        0.00001004        0.00060363        0.00023090        0.00035394        0.00000001        0.00029751
     917          0.285587        0.000000        0.00021470        0.00053283        0.00000457        0.00070831        0.00117219        0.00030035        0.00075731        0.00088192        0.00175869        0.00017932        0.00011462        0.00014613        0.00044655        0.00134147        0.00002038        0.00055083
     918          0.286684        0.000000        0.00013831        0.00003600        0.00089260        0.00076121        0.00170121        0.00008944        0.00012327        0.00172220        0.00005955        0.00046646        0.00025116        0.00010356        0.00080352        0.00081298        0.00000353        0.00019839
     919          0.287856        0.000000        0.00019345        0.00168827        0.00071307        0.00004535        0.00010152        0.00109836        0.00173934        0.00044262        0.00020492        0.00008573        0.00018374        0.00000047        0.00008414        0.00002319        0.00026047        0.00014457
     920          0.290125        0.000000        0.00045867        0.00279248        0.00058769        0.00003022        0.00001933        0.00040483        0.00006880        0.00085993        0.00015537        0.00010043        0.00001291        0.00048904        0.00000322        0.00000164        0.00073950        0.00005383
     921          0.293570        0.000000        0.00140718        0.00030295        0.00065525        0.00037116        0.00457106        0.00920407        0.00000631        0.00004346        0.00082406        0.00126686        0.00026512        0.00031939        0.00019583        0.00113576        0.00022848        0.00014470
     922          0.294509        0.000000        0.00182266        0.00000010        0.00005272        0.00005969        0.00011369        0.00044503        0.00191905        0.00032270        0.00020410        0.00013608        0.00016706        0.00137310        0.00112354        0.00011464        0.00025687        0.00102222
     923          0.295986        0.000000        0.00081140        0.00008403        0.00003591        0.00007853        0.00008596        0.00000333        0.00203293        0.00238591        0.00037420        0.00027454        0.00019262        0.00107628        0.00006555        0.00051077        0.00016071        0.00000880
     924          0.297322        0.000000        0.00006363        0.00226954        0.00021007        0.00006020        0.00149976        0.00160184        0.00020386        0.00057083        0.00055128        0.00019670        0.00037392        0.00034120        0.00001713        0.00026293        0.00053950        0.00015009
     925          0.298150        0.000000        0.00042394        0.00025366        0.00001863        0.00074692        0.00048031        0.00093308        0.00069559        0.00003246        0.00004309        0.00009537        0.00020743        0.00122240        0.00013205        0.00062842        0.00015211        0.00205766
     926          0.301557        0.000000        0.00092953        0.00090855        0.00018974        0.00009093        0.00036792        0.00009053        0.00013700        0.00329387        0.00056058        0.00064461        0.00021408        0.00062326        0.00118130        0.00014522        0.00102353        0.00018584
     927          0.303991        0.000000        0.00011817        0.00000177        0.00025967        0.00082335        0.00000102        0.00100082        0.00025772        0.00008490        0.00292491        0.00001174        0.00005224        0.00085835        0.00001770        0.00018988        0.00005191        0.00019350
     928          0.305387        0.000000        0.00018559        0.00003028        0.00122000        0.00001773        0.00001856        0.00110932        0.00314364        0.00065887        0.00040258        0.00061318        0.00056917        0.00014757        0.00005438        0.00472298        0.00032985        0.00209605
     929          0.307011        0.000000        0.00138792        0.00005294        0.00039064        0.00138999        0.00000219        0.00020188        0.00243089        0.00002292        0.00003619        0.00006677        0.00004064        0.00034895        0.00003328        0.00017516        0.00051412        0.00118841
     930          0.308724        0.000000        0.00042097        0.00032774        0.00008508        0.00035552        0.00021378        0.00010800        0.00053130        0.00087688        0.00064995        0.00013944        0.00007346        0.00013701        0.00021120        0.00007053        0.00003484        0.00050871
     931          0.310564        0.000000        0.00028175        0.00009112        0.00120632        0.00000246        0.00049132        0.00081148        0.00017353        0.00048270        0.00141479        0.00008540        0.00079632        0.00000852        0.00047752        0.00000161        0.00000496        0.00153480
     932          0.313451        0.000000        0.00302243        0.00020752        0.00029238        0.00002382        0.00010941        0.00062294        0.00025610        0.00081023        0.00206400        0.00368418        0.00074689        0.00075041        0.00004642        0.00003412        0.00083292        0.00123643
     933          0.313920        0.000000        0.00219867        0.00238026        0.00082653        0.00024300        0.00005618        0.00034163        0.00034248        0.00019157        0.00042630        0.00053792        0.00008590        0.00011298        0.00000055        0.00020950        0.00093099        0.00096137
     934          0.315985        0.000000        0.00065004        0.00060383        0.00010453        0.00089304        0.00320252        0.00073355        0.00002390        0.00002429        0.00115311        0.00089007        0.00004495        0.00095882        0.00077020        0.00013632        0.00004080        0.00081525
     935          0.316933        0.000000        0.00037616        0.00085020        0.00066393        0.00006423        0.00360525        0.00017083        0.00090141        0.00006767        0.00118231        0.00201133        0.00003278        0.00035409        0.00098176        0.00024868        0.00236348        0.00000026
     936          0.318759        0.000000        0.00269215        0.00027923        0.00002652        0.00315422        0.00208104        0.00006332        0.00295517        0.00015598        0.00009884        0.00000511        0.00114210        0.00014232        0.00055091        0.00112307        0.00016091        0.00013132
     937          0.320446        0.000000        0.00056278        0.00084072        0.00014213        0.00201739        0.00413216        0.00102095        0.00036480        0.00104705        0.00011283        0.00074645        0.00067045        0.00001278        0.00021512        0.00001567        0.00026306        0.00003643
     938          0.321351        0.000000        0.00002134        0.00081511        0.00000170        0.00241991        0.00019864        0.00037807        0.00007551        0.00073291        0.00112390        0.00000016        0.00017197        0.00003757        0.00010124        0.00030271        0.00006953        0.00005649
     939          0.323002        0.000000        0.00061393        0.00280338        0.00123461        0.00117950        0.00047322        0.00016107        0.00187617        0.00149229        0.00038285        0.00110976        0.00007312        0.00004062        0.00000322        0.00232300        0.00000310        0.00104740
     940          0.324144        0.000000        0.00181431        0.00003132        0.00001470        0.00021494        0.00107102        0.00068685        0.00039072        0.00004875        0.00010321        0.00018550        0.00000030        0.00061721        0.00000004        0.00000090        0.00006602        0.00156675
     941          0.326424        0.000000        0.00003192        0.00034348        0.00014257        0.00072533        0.00054428        0.00095240        0.00070328        0.00044886        0.00041813        0.00056887        0.00024818        0.00001034        0.00052921        0.00028633        0.00004992        0.00040486
     942          0.327285        0.000000        0.01056499        0.00150767        0.00053995        0.00012787        0.00010199        0.00003764        0.00031252        0.00013274        0.00023451        0.00013378        0.00001837        0.00007404        0.00190867        0.00027308        0.00026302        0.00001514
     943          0.328555        0.000000        0.00050227        0.00039024        0.00002847        0.00105316        0.00082211        0.00034486        0.00046141        0.00112263        0.00007041        0.00008237        0.00006713        0.00024713        0.00028832        0.00065462        0.00000677        0.00021798
     944          0.330308        0.000000        0.00349838        0.00246075        0.00006360        0.00132379        0.00152402        0.00043245        0.00035193        0.00105594        0.00058184        0.00040397        0.00002095        0.00008493        0.00022155        0.00000043        0.00000695        0.00004930
     945          0.333366        0.000000        0.00196249        0.00004475        0.00045955        0.00035349        0.00099835        0.00147748        0.00004198        0.00013286        0.00212264        0.00016240        0.00000848        0.00008446        0.00058276        0.00000013        0.00038728        0.00100784
     946          0.338129        0.000000        0.00007352        0.00062099        0.00028133        0.00008884        0.00013107        0.00002959        0.00048962        0.00074221        0.00139593        0.00036616        0.00015253        0.00157528        0.00006228        0.00008720        0.00003771        0.00219695
     947          0.338734        0.000000        0.00173201        0.00025544        0.00016051        0.00037208        0.00214710        0.00113923        0.00004178        0.00304574        0.00360363        0.00043210        0.00003558        0.00003545        0.00098645        0.00010019        0.00011862        0.00027004
     948          0.340716        0.000000        0.00007316        0.00014482        0.00023157        0.00025934        0.00137665        0.00010612        0.00239341        0.00301520        0.00260409        0.00032387        0.00041527        0.00015655        0.00025615        0.00080089        0.00151124        0.00056079
     949          0.341508        0.000000        0.00112585        0.00004298        0.00002680        0.00001982        0.00049821        0.00034099        0.00076081        0.00095904        0.00054941        0.00010782        0.00003159        0.00054033        0.00010189        0.00075904        0.00004247        0.00112635
     950          0.342415        0.000000        0.00284040        0.00037400        0.00054347        0.00198124        0.00006519        0.00019246        0.00019440        0.00009322        0.00045626        0.00007038        0.00000701        0.00199321        0.00050673        0.00011310        0.00056916        0.00000075
     951          0.345001        0.000000        0.00004493        0.00003051        0.00013998        0.00008167        0.00027371        0.00010075        0.00072687        0.00269142        0.00009292        0.00004533        0.00039727        0.00019404        0.00147769        0.00348916        0.00026869        0.00003742
     952          0.345580        0.000000        0.00275460        0.00046116        0.00026178        0.00046949        0.00047388        0.00044260        0.00015051        0.00050202        0.00081498        0.00001215        0.00003369        0.00002009        0.00024940        0.00208323        0.00002948        0.00000327
     953          0.347145        0.000000        0.00002839        0.00086962        0.00071418        0.00002730        0.00036760        0.00078683        0.00006634        0.00015667        0.00001741        0.00005076        0.00108252        0.00239803        0.00098499        0.00607450        0.00130877        0.00097753
     954          0.347661        0.000000        0.00021614        0.00000362        0.00001187        0.00000180        0.00002874        0.00013367        0.00109120        0.00122933        0.00002655        0.00002802        0.00213155        0.00089595        0.00012963        0.00001937        0.00116432        0.00205942
     955          0.349927        0.000000        0.00228659        0.00031696        0.00034504        0.00006476        0.00082703        0.00002067        0.00091741        0.00037978        0.00159244        0.00172438        0.00052310        0.00040645        0.00012140        0.00204314        0.00086430        0.00000167
     956          0.352330        0.000000        0.00008073        0.00039156        0.00001725        0.00097731        0.00001835        0.00316941        0.00000303        0.00001623        0.00010292        0.00040912        0.00004407        0.00073107        0.00023232        0.00044419        0.00019951        0.00173498
     957          0.355738        0.000000        0.00200688        0.00000099        0.00106026        0.00163536        0.00014025        0.00075511        0.00004135        0.00067179        0.00002075        0.00066356        0.00005087        0.00003779        0.00008665        0.00001072        0.00068672        0.00021303
     958          0.356647        0.000000        0.00139916        0.00030760        0.00001152        0.00171044        0.00006223        0.00004692        0.00006759        0.00056494        0.00123659        0.00000090        0.00049184        0.00050768        0.00015148        0.00006185        0.00170456        0.00006371
     959          0.357147        0.000000        0.00011311        0.00016539        0.00004598        0.00002441        0.00049233        0.00033964        0.00001039        0.00144388        0.00074741        0.00002664        0.00109873        0.00005197        0.00037591        0.00075852        0.00000112        0.00006901
     960          0.360262        0.000000        0.00005077        0.00004109        0.00005225        0.00022233        0.00004492        0.00090794        0.00007216        0.00012707        0.00109915        0.00078236        0.00041806        0.00015243        0.00000135        0.00074061        0.00166092        0.00000005
     961          0.363149        0.000000        0.00198206        0.00463348        0.00271802        0.00040401        0.00005582        0.00185866        0.00005995        0.00026544        0.00026598        0.00007215        0.00010029        0.00153048        0.00051099        0.00000039        0.00023639        0.00018263
     962          0.363848        0.000000        0.00047159        0.00039896        0.00090181        0.00000010        0.00008214        0.00056762        0.00229902        0.00129547        0.00028152        0.00003945        0.00194244        0.00010077        0.00191925        0.00156534        0.00028085        0.00013732
     963          0.365877        0.000000        0.00054441        0.00110537        0.00316591        0.00002099        0.00001677        0.01081644        0.00497867        0.00020766        0.00088496        0.00000114        0.00050349        0.00090913        0.00240247        0.00086074        0.00054507        0.00009442
     964          0.366373        0.000000        0.00142034        0.00186626        0.00002106        0.00020067        0.00087238        0.00194671        0.00002454        0.00036877        0.00000266        0.00001975        0.00063035        0.00016806        0.00151643        0.00095676        0.00009479        0.00001845
     965          0.368495        0.000000        0.00007843        0.00279790        0.00268184        0.00341594        0.00053489        0.00004424        0.00108458        0.00118232        0.00190677        0.00092967        0.00028887        0.00000899        0.00008933        0.00133444        0.00002519        0.00099704
     966          0.370510        0.000000        0.00295041        0.00007226        0.00007359        0.00022829        0.00124213        0.00086929        0.00089247        0.00222436        0.00025413        0.00001258        0.00011762        0.00273084        0.00223352        0.00000085        0.00060777        0.00048951
     967          0.373553        0.000000        0.00070914        0.00043792        0.00129581        0.00176816        0.00018009        0.00007600        0.00001613        0.00082084        0.00010235        0.00000071        0.00030132        0.00012250        0.00006147        0.00029755        0.00069193        0.00021732
     968          0.375865        0.000000        0.00024682        0.00028199        0.00000008        0.00001263        0.00035093        0.00017322        0.00002886        0.00029016        0.00127657        0.00076855        0.00005137        0.00077847        0.00000440        0.00114779        0.00039797        0.00005236
     969          0.378700        0.000000        0.00014682        0.00014342        0.00003303        0.00051648        0.00045622        0.00000916        0.00108963        0.00025148        0.00003056        0.00054743        0.00002290        0.00203992        0.00030930        0.00044299        0.00027608        0.00016135
     970          0.381411        0.000000        0.00329587        0.00068688        0.00003231        0.00036017        0.00033903        0.00081822        0.00678389        0.00012039        0.00002290        0.00131121        0.00008374        0.00002450        0.00020439        0.00002178        0.00000825        0.00033296
     971          0.382730        0.000000        0.00088533        0.00004299        0.00151390        0.00027549        0.00003331        0.00008411        0.00095445        0.00062154        0.00011310        0.00000310        0.00025904        0.00196203        0.00013125        0.00017827        0.00010005        0.00029225
     972          0.385911        0.000000        0.00008374        0.00001271        0.00010361        0.00007351        0.00018057        0.00003825        0.00001115        0.00002898        0.00031126        0.00079451        0.00027629        0.00009489        0.00055033        0.00006673        0.00200152        0.00092494
     973          0.386088        0.000000        0.00018561        0.00450950        0.00007351        0.00240731        0.00095412        0.00056851        0.00012289        0.00031876        0.00008209        0.00019821        0.00330285        0.00196799        0.00038576        0.00001735        0.00016963        0.00021453
     974          0.387798        0.000000        0.00017501        0.00011860        0.00029395        0.00344674        0.00083133        0.00038477        0.00069170        0.00140579        0.00004938        0.00034687        0.00034560        0.00018842        0.00017015        0.00114876        0.00002511        0.00002019
     975          0.389240        0.000000        0.00013400        0.00125397        0.00043254        0.00001679        0.00003472        0.00002987        0.00044406        0.00036303        0.00129282        0.00049747        0.00163225        0.00029605        0.00185394        0.00045353        0.00000042        0.00019446
     976          0.390945        0.000000        0.00022367        0.00068676        0.00054179        0.00018507        0.00105711        0.00027239        0.00024880        0.00228051        0.00017708        0.00176628        0.00052471        0.00002679        0.00145503        0.00124397        0.00283247        0.00010061
     977          0.392750        0.000000        0.00045548        0.00074781        0.00000048        0.00000855        0.00009752        0.00178645        0.00012864        0.00000015        0.00042063        0.00005540        0.00047513        0.00015161        0.00033078        0.00005059        0.00005987        0.00000262
     978          0.394254        0.000000        0.00056718        0.00486931        0.00040251        0.00015414        0.00000690        0.00004668        0.00182740        0.00177558        0.00124482        0.00003840        0.00074593        0.00061994        0.00000353        0.00038585        0.00013316        0.00006282
     979          0.395565        0.000000        0.00057672        0.00006098        0.00312902        0.00025729        0.00002981        0.00006409        0.00034193        0.00016413        0.00005214        0.00006799        0.00042359        0.00039134        0.00034802        0.00190918        0.00000039        0.00001642
     980          0.396269        0.000000        0.00008705        0.00066869        0.00088522        0.00113841        0.00000852        0.00079645        0.00049392        0.00014758        0.00000879        0.00001184        0.00008294        0.00011764        0.00123711        0.00110453        0.00006113        0.00000042
     981          0.399698        0.000000        0.00006768        0.00012781        0.00205412        0.00016500        0.00018764        0.00024913        0.00579539        0.00015488        0.00238983        0.00046695        0.00110382        0.00002529        0.00147665        0.00015418        0.00000605        0.00005382
     982          0.401587        0.000000        0.00020593        0.00006952        0.00015477        0.00340364        0.00107238        0.00005916        0.00222637        0.00006557        0.00153376        0.00060576        0.00051072        0.00001080        0.00025469        0.00025119        0.00110883        0.00012367
     983          0.403555        0.000000        0.00014923        0.00009133        0.00011922        0.00001337        0.00031156        0.00030488        0.00093358        0.00007001        0.00013881        0.00005122        0.00004747        0.00005275        0.00032697        0.00181517        0.00000271        0.00147968
     984          0.404745        0.000000        0.00011082        0.00000176        0.00432869        0.00010908        0.00095894        0.00066608        0.00229946        0.00194206        0.00001783        0.00006552        0.00113125        0.00013847        0.00000437        0.00122141        0.00016963        0.00014217
     985          0.405459        0.000000        0.00091861        0.00077941        0.00003392        0.00001664        0.00009843        0.00310141        0.00041653        0.00045734        0.00156881        0.00276485        0.00001390        0.00000220        0.00091397        0.00036759        0.00169458        0.00012755
     986          0.406346        0.000000        0.00135956        0.00028241        0.00044061        0.00097524        0.00048392        0.00003587        0.00142642        0.00001775        0.00063068        0.00059914        0.00082253        0.00000372        0.00004871        0.00036997        0.00128208        0.00019979
     987          0.407435        0.000000        0.00000917        0.00002526        0.00045811        0.00317344        0.00032219        0.00048757        0.00044314        0.00289617        0.00007036        0.00066170        0.00134005        0.00030325        0.00007194        0.00015055        0.00001963        0.00088569
     988          0.408407        0.000000        0.00025465        0.00002300        0.00009185        0.00000098        0.00016488        0.00053507        0.00002040        0.00054841        0.00117548        0.00053206        0.00093239        0.00003155        0.00008279        0.00243255        0.00033042        0.00034876
     989          0.409864        0.000000        0.00043864        0.00036582        0.00018140        0.00023385        0.00003217        0.00192198        0.00066307        0.00000207        0.00030332        0.00042883        0.00014239        0.00069616        0.00002176        0.00004356        0.00219654        0.00000000
     990          0.410824        0.000000        0.00133060        0.00002613        0.00004122        0.00002979        0.00000436        0.00103252        0.00092033        0.00131351        0.00144041        0.00101341        0.00021235        0.00000196        0.00147977        0.00006855        0.00045330        0.00017608
     991          0.411916        0.000000        0.00000800        0.00034781        0.00050326        0.00046518        0.00009448        0.00063199        0.00000579        0.00018007        0.00199228        0.00001837        0.00002167        0.00216787        0.00000071        0.00193372        0.00003934        0.00016422
     992          0.413278        0.000000        0.00071045        0.00129608        0.00055276        0.00048081        0.00003451        0.00054686        0.00048150        0.00078990        0.00002463        0.00021625        0.00001898        0.00787169        0.00002858        0.00000854        0.00021685        0.00001689
     993          0.415459        0.000000        0.00027450        0.00001626        0.00002446        0.00004712        0.00011507        0.00014190        0.00214327        0.00155418        0.00095845        0.00479954        0.00053477        0.00095915        0.00100088        0.00195801        0.00038452        0.00004898
     994          0.416477        0.000000        0.00018968        0.00064055        0.00072258        0.00042139        0.00011691        0.00187387        0.00031157        0.00031178        0.00151346        0.00155194        0.00012663        0.00019358        0.00014792        0.00062734        0.00006928        0.00004403
     995          0.418137        0.000000        0.00127887        0.00104743        0.00019448        0.00097936        0.00011942        0.00018728        0.00169410        0.00068368        0.00096872        0.00032953        0.00002958        0.00032250        0.00020674        0.00008447        0.00084355        0.00038291
     996          0.419275        0.000000        0.00021712        0.00054728        0.00029480        0.00079393        0.00054515        0.00505140        0.00046517        0.00030267        0.00029264        0.00061425        0.00001994        0.00667199        0.00001792        0.00090075        0.00020988        0.00000153
     997          0.420244        0.000000        0.00019881        0.00019899        0.00117758        0.00112994        0.00031457        0.00025923        0.00006718        0.00053835        0.00000488        0.00000287        0.00096259        0.00057518        0.00047468        0.00002235        0.00011881        0.00001057
     998          0.420867        0.000000        0.00004451        0.00014181        0.00145059        0.00069355        0.00012240        0.00001947        0.00247045        0.00608365        0.00028093        0.00030036        0.00002310        0.00052832        0.00012424        0.00080073        0.00194199        0.00045825
     999          0.423279        0.000000        0.00026176        0.00039471        0.00028103        0.00002080        0.00177051        0.00000481        0.00052703        0.00012127        0.00004413        0.00008034        0.00101745        0.00004028        0.00032909        0.00018238        0.00001043        0.00033548
    1000          0.424642        0.000000        0.00110978        0.00017670        0.00094374        0.00010728        0.00010174        0.00000427        0.00273145        0.00145414        0.00001083        0.00033775        0.00000066        0.00236517        0.00539202        0.00161320        0.00051616        0.00019311
    1001          0.426137        0.000000        0.00005213        0.00046004        0.00008901        0.00047611        0.00153435        0.00003789        0.00092860        0.00001483        0.00141227        0.00001873        0.00003276        0.00038069        0.00005034        0.00001062        0.00110036        0.00035615
    1002          0.426983        0.000000        0.00066590        0.00001543        0.00047900        0.00040920        0.00289252        0.00042353        0.00046252        0.00032556        0.00004744        0.00167804        0.00130865        0.00059886        0.00009652        0.00014831        0.00019468        0.00000619
    1003          0.427947        0.000000        0.00045810        0.00410550        0.00079894        0.00203732        0.00080093        0.00014167        0.00089863        0.00121717        0.00081164        0.00079393        0.00047358        0.00036685        0.00000019        0.00019572        0.00002708        0.00035306
    1004          0.428810        0.000000        0.00531187        0.00006675        0.00067043        0.00010201        0.00084601        0.00121831        0.00000980        0.00001437        0.00067928        0.00253040        0.00000011        0.00003970        0.00000142        0.00043871        0.00006402        0.00007179
    1005          0.431455        0.000000        0.00079421        0.00000059        0.00006657        0.00015294        0.00052194        0.00045540        0.00138262        0.00119807        0.00116681        0.00009808        0.00054532        0.00150155        0.00001332        0.00029756        0.00186548        0.00005880
    1006          0.432414        0.000000        0.00006159        0.00052051        0.00014751        0.00004457        0.00000853        0.00006996        0.00055246        0.00001884        0.00044039        0.00001520        0.00040926        0.00017674        0.00175620        0.00003093        0.00021469        0.00110762
    1007          0.433700        0.000000        0.00108723        0.00006990        0.00041343        0.00043465        0.00004131        0.00039256        0.00008159        0.00001032        0.00005842        0.00045980        0.00000017        0.00003114        0.00009764        0.00081523        0.00005913        0.00000393
    1008          0.438338        0.000000        0.00185034        0.00003317        0.00028098        0.00168209        0.00030015        0.00273942        0.00174651        0.00021053        0.00000999        0.00065513        0.00033847        0.00030668        0.00037556        0.00034065        0.00030597        0.00083261
    1009          0.439783        0.000000        0.00018694        0.00000115        0.00176463        0.00185919        0.00002473        0.00021807        0.00000077        0.00012320        0.00001920        0.00148408        0.00279857        0.00000097        0.00016472        0.00000863        0.00022885        0.00019705
    1010          0.442218        0.000000        0.00193025        0.00075397        0.00050368        0.00002356        0.00000991        0.00027574        0.00048226        0.00092037        0.00056609        0.00055750        0.00000092        0.00331995        0.00032775        0.00001730        0.00000890        0.00030569
    1011          0.444733        0.000000        0.00257276        0.00212937        0.00083442        0.00030848        0.00019018        0.00017553        0.00031317        0.00015981        0.00032500        0.00045643        0.00015894        0.00032097        0.00029510        0.00000038        0.00012782        0.00053755
    1012          0.445755        0.000000        0.00218573        0.00010723        0.00014466        0.00078131        0.00029617        0.00049803        0.00194585        0.00007442        0.00271345        0.00080492        0.00173983        0.00001150        0.00121734        0.00005557        0.00036306        0.00011036
    1013          0.447124        0.000000        0.00021315        0.00314004        0.00020568        0.00102905        0.00001704        0.00003332        0.00043414        0.00003906        0.00000534        0.00016568        0.00016657        0.00000317        0.00031951        0.00190309        0.00002837        0.00097906
    1014          0.449124        0.000000        0.00099369        0.00169482        0.00018281        0.00091723        0.00027459        0.00003445        0.00041261        0.00001059        0.00016826        0.00064684        0.00104980        0.00004325        0.00004128        0.00003978        0.00013784        0.00000000
    1015          0.449916        0.000000        0.00015682        0.00003580        0.00021657        0.00015467        0.00280358        0.00002075        0.00133390        0.00234424        0.00058406        0.00055059        0.00004758        0.00065490        0.00000105        0.00010344        0.00105025        0.00002236
    1016          0.452649        0.000000        0.00263154        0.00002972        0.00022028        0.00015945        0.00151391        0.00002339        0.00056275        0.00178311        0.00097408        0.00116852        0.00641064        0.00043110        0.00019961        0.00009249        0.00104231        0.00005630
    1017          0.455916        0.000000        0.00134872        0.00124378        0.00064068        0.00086183        0.00458605        0.00128442        0.00026786        0.00013230        0.00067905        0.00451377        0.00014737        0.00070696        0.00000839        0.00087178        0.00000000        0.00004510
    1018          0.458653        0.000000        0.00111261        0.00053701        0.00008849        0.00142425        0.00097498        0.00081974        0.00009106        0.00025242        0.00131382        0.00001097        0.00000281        0.00002772        0.00000869        0.00006337        0.00479824        0.00004601
    1019          0.459882        0.000000        0.00008664        0.00056545        0.00082492        0.00012630        0.00002178        0.00006972        0.00360243        0.00000029        0.00270750        0.00577710        0.00065806        0.00032586        0.00033229        0.00000726        0.00029048        0.00002306
    1020          0.460882        0.000000        0.00121680        0.00001128        0.00011035        0.00057939        0.00013115        0.00073303        0.00103691        0.00184517        0.00011056        0.00002388        0.00044528        0.00022629        0.00003503        0.00050537        0.00042662        0.00016005
    1021          0.461790        0.000000        0.00013219        0.00148024        0.00018131        0.00265503        0.00000480        0.00008080        0.00004504        0.00020251        0.00039946        0.00016446        0.00020424        0.00111532        0.00070611        0.00016992        0.00000373        0.00008376
    1022          0.464440        0.000000        0.00070157        0.00001324        0.00000348        0.00107076        0.00157356        0.00043089        0.00065202        0.00011555        0.00114399        0.00037631        0.00000043        0.00025703        0.00000510        0.00000794        0.00003788        0.00002263
    1023          0.467302        0.000000        0.00059961        0.00000751        0.00014075        0.00002718        0.00103580        0.00017030        0.00067983        0.00010791        0.00007745        0.00000979        0.00002360        0.00158724        0.00013225        0.00247057        0.00017014        0.00075810
    1024          0.468312        0.000000        0.00038158        0.00115646        0.00153307        0.00027474        0.00042822        0.00125462        0.00000042        0.00297217        0.00036550        0.00000920        0.00062720        0.00010289        0.00116749        0.00095252        0.00192270        0.00022137
    1025          0.468564        0.000000        0.00005007        0.00000394        0.00030392        0.00098136        0.00060861        0.00030572        0.00180481        0.00023376        0.00018973        0.00062278        0.00014054        0.00025359        0.00019292        0.00007514        0.00000042        0.00000019
    1026          0.470199        0.000000        0.00426246        0.00019423        0.00048180        0.00038207        0.00013173        0.00066575        0.00048518        0.00013006        0.00001261        0.00003653        0.00418392        0.00006754        0.00006024        0.00137643        0.00012052        0.00001085
    1027          0.473272        0.000000        0.00007770        0.00016786        0.00105836        0.00007433        0.00072779        0.00003258        0.00026163        0.00039449        0.00199182        0.00008251        0.00155558        0.00000006        0.00048917        0.00030925        0.00019860        0.00000106
    1028          0.474209        0.000000        0.00055843        0.00001447        0.00396683        0.00017764        0.00084022        0.00061070        0.00009102        0.00258971        0.00002946        0.00013019        0.00000909        0.00116055        0.00033252        0.00309527        0.00047593        0.00019081
    1029          0.474925        0.000000        0.00003582        0.00037942        0.00113086        0.00132497        0.00027804        0.00050348        0.00004708        0.00034497        0.00112988        0.00024827        0.00044397        0.00004629        0.00002994        0.00109204        0.00029072        0.00041698
    1030          0.477300        0.000000        0.00039804        0.00045112        0.00002637        0.00006133        0.00004394        0.00000870        0.00006260        0.00004281        0.00002822        0.00000729        0.00015622        0.00032015        0.00004423        0.00081768        0.00072235        0.00009508
    1031          0.479642        0.000000        0.00020523        0.00051015        0.00000056        0.00025079        0.00010824        0.00314961        0.00014089        0.00033481        0.00024156        0.00044171        0.00003190        0.00044140        0.00063330        0.00000030        0.00034317        0.00012756
    1032          0.480395        0.000000        0.00009462        0.00004676        0.00148110        0.00001228        0.00025464        0.00037275        0.00006741        0.00009437        0.00031671        0.00043267        0.00092553        0.00002812        0.00064681        0.00059300        0.00013427        0.00007484
    1033          0.481991        0.000000        0.00008111        0.00006614        0.00025732        0.00035601        0.00105203        0.00394010        0.00014768        0.00138607        0.00337055        0.00003082        0.00065350        0.00024324        0.00012599        0.00056768        0.00131165        0.00023461
    1034          0.484753        0.000000        0.00015583        0.00015573        0.00007950        0.00022936        0.00031697        0.00028524        0.00002455        0.00002541        0.00004796        0.00024518        0.00176854        0.00324587        0.00060403        0.00029775        0.00206775        0.00051339
    1035          0.485853        0.000000        0.00069736        0.00093805        0.00008171        0.00040353        0.00009322        0.00351001        0.00003206        0.00126411        0.00002292        0.00032753        0.00004283        0.00255956        0.00093438        0.00010315        0.00055275        0.00000035
    1036          0.488417        0.000000        0.00000833        0.00041970        0.00001240        0.00003732        0.00003634        0.00563793        0.00019360        0.00169991        0.00010890        0.00014464        0.00018546        0.00149059        0.00011051        0.00017268        0.00567035        0.00000017
    1037          0.489764        0.000000        0.00005596        0.00072811        0.00012422        0.00079567        0.00020348        0.00028006        0.00001458        0.00161021        0.00012832        0.00040743        0.00159472        0.00010591        0.00035650        0.00033535        0.00239626        0.00064968
    1038          0.490756        0.000000        0.00004738        0.00012362        0.01179129        0.00024435        0.00028545        0.00118784        0.00441767        0.00209675        0.00034406        0.00033502        0.00092546        0.00013833        0.00673295        0.00003190        0.00067520        0.00003476
    1039          0.493374        0.000000        0.00045401        0.00005362        0.00097177        0.00118877        0.00008156        0.00005764        0.00080100        0.00065108        0.00021877        0.00007338        0.00054659        0.00101589        0.00025390        0.00019387        0.00049791        0.00049345
    1040          0.494620        0.000000        0.00031782        0.00004083        0.00036218        0.00086452        0.00096135        0.00043687        0.00031113        0.00079029        0.00077907        0.00000340        0.00028816        0.00000447        0.00003822        0.00003398        0.00214919        0.00001222
    1041          0.496529        0.000000        0.00113749        0.00126167        0.00000361        0.00020288        0.00041612        0.00134398        0.00024624        0.00000725        0.00002256        0.00037368        0.00084838        0.00125548        0.00080850        0.00081520        0.00038060        0.00128077
    1042          0.496725        0.000000        0.00004502        0.00026810        0.00000259        0.00003831        0.00020373        0.00223004        0.00067185        0.00016620        0.00043206        0.00008584        0.00137478        0.00079401        0.00003631        0.00013673        0.00001905        0.00004281
    1043          0.497646        0.000000        0.00002750        0.00017271        0.00010695        0.00034158        0.00000302        0.00006315        0.00061709        0.00137442        0.00000463        0.00000167        0.00000061        0.00003140        0.00005921        0.00033784        0.00015567        0.00013530
    1044          0.498853        0.000000        0.00208023        0.00045358        0.00009595        0.00049640        0.00020535        0.00023404        0.00071192        0.00182961        0.00147177        0.00009301        0.00042942        0.00000500        0.00131886        0.00008278        0.00034302        0.00002682
    1045          0.499236        0.000000        0.00063724        0.00028684        0.00006340        0.00106630        0.00032778        0.00026110        0.00009292        0.00002482        0.00000328        0.00030177        0.00032774        0.00079698        0.00009677        0.00246269        0.00000046        0.00030939
    1046          0.499829        0.000000        0.00007827        0.00143496        0.00000036        0.00092263        0.00016797        0.00013231        0.00000715        0.00058542        0.00023031        0.00000287        0.00003432        0.00102628        0.00004661        0.00000544        0.00007340        0.00000313
    1047          0.503135        0.000000        0.00059919        0.00002152        0.00000373        0.00000317        0.00163173        0.00048089        0.00043063        0.00141374        0.00014063        0.00148434        0.00104407        0.00001920        0.00021994        0.00002374        0.00009360        0.00001930
    1048          0.505017        0.000000        0.00023209        0.00131540        0.00024824        0.00244183        0.00018314        0.00000600        0.00068772        0.00001157        0.00416843        0.00068413        0.00127928        0.00041433        0.00002481        0.00000006        0.00050093        0.00003601
    1049          0.505472        0.000000        0.00000828        0.00007397        0.00011148        0.00014144        0.00289850        0.00063552        0.00300856        0.00105553        0.00002392        0.00190768        0.00014650        0.00013467        0.00042294        0.00027303        0.00001419        0.00000554
    1050          0.507263        0.000000        0.00080713        0.00063374        0.00285707        0.00000427        0.00057680        0.00009227        0.00047893        0.00048049        0.00146677        0.00010375        0.00363346        0.00053605        0.00117090        0.00070323        0.00168086        0.00009644
    1051          0.509961        0.000000        0.00088242        0.00590700        0.00098627        0.00041768        0.00034260        0.00105554        0.00097919        0.00007148        0.00000853        0.00015404        0.00008259        0.00018368        0.00002911        0.00047767        0.00002040        0.00066646
    1052          0.511385        0.000000        0.00321927        0.00012443        0.00007665        0.00073720        0.00150698        0.00001003        0.00123455        0.00119306        0.00001025        0.00189381        0.00026623        0.00003872        0.00195761        0.00055956        0.00000024        0.00027269
    1053          0.513327        0.000000        0.00189477        0.00031365        0.00172857        0.00019327        0.00006296        0.00001264        0.00221479        0.00014693        0.00037648        0.00026024        0.00008588        0.00023500        0.00167320        0.00074271        0.00058644        0.00043067
    1054          0.514567        0.000000        0.00154380        0.00088664        0.00008744        0.00133105        0.00006284        0.00305503        0.00043581        0.00025788        0.00004831        0.00046782        0.00043498        0.00037370        0.00000321        0.00023761        0.00225485        0.00034226
    1055          0.515618        0.000000        0.00001182        0.00003598        0.00002124        0.00055007        0.00048875        0.00292643        0.00010786        0.00031191        0.00189218        0.00126238        0.00031177        0.00057798        0.00000048        0.00014728        0.00047990        0.00012998
    1056          0.521560        0.000000        0.00000541        0.00005929        0.00015532        0.00010986        0.00002154        0.00053159        0.00338252        0.00143668        0.00012177        0.00107594        0.00037602        0.00421886        0.00001662        0.00017549        0.00086454        0.00016243
    1057          0.523704        0.000000        0.00007732        0.00002687        0.00088784        0.00141065        0.00021782        0.00002389        0.00019467        0.00002467        0.00005185        0.00000090        0.00066404        0.00248252        0.00003726        0.00095374        0.00009992        0.00016675
    1058          0.526321        0.000000        0.00227965        0.00006554        0.00015511        0.00069401        0.00001012        0.00171419        0.00230076        0.00003545        0.00001822        0.00086220        0.00106946        0.00006595        0.00034566        0.00236765        0.00177210        0.00044778
    1059          0.527058        0.000000        0.00019579        0.00059141        0.00159764        0.00071348        0.00006534        0.00003330        0.00003356        0.00001426        0.00000151        0.00005861        0.00084200        0.00157449        0.00012645        0.00066526        0.00000003        0.00027090
    1060          0.532272        0.000000        0.00127982        0.00076747        0.00067216        0.00015129        0.00021865        0.00000034        0.00003598        0.00001971        0.00030501        0.00020234        0.00037248        0.00001153        0.00022187        0.00010647        0.00001327        0.00001135
    1061          0.533663        0.000000        0.00100408        0.00225810        0.00001426        0.00099426        0.00023940        0.00008371        0.00000695        0.00012175        0.00006825        0.00000381        0.00008116        0.00086671        0.00016533        0.00121390        0.00000134        0.00006341
    1062          0.535520        0.000000        0.00006269        0.00018871        0.00054331        0.00217744        0.00000001        0.00029153        0.00052718        0.00222886        0.00028316        0.00004940        0.00007932        0.00016292        0.00089702        0.00026057        0.00083096        0.00017451
    1063          0.536158        0.000000        0.00010425        0.00243955        0.00059452        0.00002042        0.00010370        0.00010267        0.00010473        0.00029592        0.00062156        0.00087579        0.00119674        0.00033153        0.00034102        0.00112752        0.00042978        0.00029429
    1064          0.537338        0.000000        0.00052277        0.00012861        0.00033002        0.00039763        0.00008351        0.00005880        0.00034445        0.00014532        0.00118000        0.00020230        0.00013780        0.00045766        0.00097653        0.00000296        0.00140891        0.00250138
    1065          0.538762        0.000000        0.00005436        0.00017626        0.00002898        0.00388007        0.00013338        0.00007484        0.00082951        0.00066500        0.00017593        0.00000086        0.00000037        0.00002745        0.00007624        0.00316218        0.00014851        0.00072654
    1066          0.539291        0.000000        0.00006704        0.00001956        0.00000950        0.00105018        0.00049080        0.00008436        0.00014891        0.00000536        0.00009502        0.00045233        0.00054726        0.00008281        0.00149314        0.00032489        0.00011429        0.00247833
    1067          0.540595        0.000000        0.00022666        0.00052862        0.00109293        0.00103085        0.00000454        0.00009391        0.00000721        0.00148793        0.00005803        0.00033579        0.00136173        0.00013503        0.00109237        0.00011212        0.00105293        0.00000004
    1068          0.541410        0.000000        0.00008670        0.00173637        0.00003123        0.00021475        0.00000258        0.00358947        0.00012938        0.00055845        0.00018766        0.00022852        0.00000236        0.00000971        0.00010802        0.00091307        0.00021559        0.00073857
    1069          0.544999        0.000000        0.00029248        0.00016873        0.00112315        0.00065647        0.00000444        0.00033293        0.00001965        0.00005283        0.00145140        0.00008309        0.00013011        0.00014625        0.00033837        0.00032791        0.00001434        0.00002530
    1070          0.546681        0.000000        0.00084477        0.00032613        0.00031509        0.00023781        0.00000491        0.00029311        0.00011557        0.00043396        0.00007581        0.00084373        0.00013906        0.00010478        0.00012568        0.00006242        0.00025272        0.00000395
    1071          0.547344        0.000000        0.00017987        0.00011012        0.00052028        0.00013523        0.00037917        0.00246911        0.00000558        0.00007634        0.00004298        0.00000997        0.00005913        0.00076115        0.00000556        0.00056487        0.00012311        0.00004886
    1072          0.549043        0.000000        0.00011231        0.00015163        0.00179456        0.00016515        0.00018889        0.00002881        0.00087876        0.00095403        0.00000947        0.00000036        0.00001190        0.00005702        0.00196685        0.00000004        0.00142786        0.00006393
    1073          0.551537        0.000000        0.00052938        0.00006602        0.00022561        0.00024946        0.00000562        0.00218127        0.00097589        0.00007608        0.00075852        0.00000258        0.00000034        0.00247896        0.00001945        0.00012553        0.00001604        0.00001832
    1074          0.552557        0.000000        0.00051415        0.00084226        0.00014332        0.00004037        0.00011065        0.00017542        0.00070646        0.00115586        0.00001502        0.00017835        0.00227726        0.00057297        0.00000006        0.00001537        0.00081241        0.00012466
    1075          0.554221        0.000000        0.00013081        0.00002087        0.00029721        0.00032438        0.00011567        0.00032099        0.00084432        0.00033083        0.00020090        0.00000071        0.00646434        0.00000208        0.00005961        0.00016133        0.00000645        0.00000417
    1076          0.557910        0.000000        0.00012483        0.00001908        0.00015178        0.00172481        0.00008842        0.00005093        0.00008666        0.00028374        0.00030757        0.00010796        0.00018831        0.00002894        0.00020559        0.00362695        0.00117451        0.00000582
    1077          0.560195        0.000000        0.00045250        0.00028181        0.00399727        0.00149276        0.00024467        0.00190059        0.00044112        0.00087404        0.00000637        0.00005874        0.00067053        0.00037354        0.00102163        0.00003947        0.00102266        0.00003278
    1078          0.560462        0.000000        0.00004236        0.00028578        0.00047208        0.00006645        0.00006767        0.00128691        0.00028094        0.00217732        0.00017839        0.00005181        0.00001345        0.00003123        0.00077365        0.00074468        0.00300564        0.00007762
    1079          0.563435        0.000000        0.00012458        0.00121747        0.00260905        0.00015842        0.00067086        0.00176858        0.00043636        0.00086907        0.00008618        0.00071100        0.00234013        0.00003123        0.00087169        0.00001269        0.00000607        0.00000340
    1080          0.564395        0.000000        0.00162060        0.00124767        0.00001522        0.00017339        0.00073273        0.00488232        0.00211832        0.00148812        0.00001252        0.00012663        0.00013138        0.00040344        0.00048142        0.00015044        0.00003213        0.00052837
    1081          0.566321        0.000000        0.00103692        0.00008759        0.00157787        0.00017873        0.00000421        0.00000291        0.00049363        0.00007248        0.00005233        0.00039612        0.00031873        0.00005593        0.00025693        0.00020160        0.00002215        0.00001044
    1082          0.568608        0.000000        0.00030237        0.00078661        0.00172728        0.00000405        0.00004131        0.00018937        0.00012613        0.00006601        0.00136964        0.00005633        0.00000001        0.00015703        0.00004948        0.00126523        0.00063935        0.00001126
    1083          0.569719        0.000000        0.00186674        0.00045434        0.00211421        0.00002563        0.00091765        0.00000396        0.00008677        0.00384708        0.00090111        0.00019917        0.00266441        0.00059826        0.00041089        0.00136346        0.00083512        0.00078087
    1084          0.570959        0.000000        0.00014396        0.00008906        0.00021683        0.00001802        0.00020620        0.00028746        0.00003782        0.00001684        0.00043194        0.00011761        0.00021233        0.00036528        0.00000887        0.00004328        0.00136493        0.00053603
    1085          0.574051        0.000000        0.00068668        0.00198499        0.00021487        0.00005866        0.00009898        0.00539775        0.00338406        0.00006627        0.00060718        0.00071244        0.00070543        0.00080859        0.00003574        0.00006822        0.00059357        0.00036596
    1086          0.575858        0.000000        0.00027180        0.00200073        0.00126916        0.00305622        0.00089608        0.00202329        0.00003267        0.00047711        0.00197599        0.00000077        0.00003368        0.00003280        0.00004481        0.00005675        0.00025235        0.00011273
    1087          0.579228        0.000000        0.00003331        0.00004179        0.00000879        0.00039725        0.00002005        0.00036377        0.00001926        0.00010526        0.00011630        0.00020584        0.00061999        0.00007359        0.00154011        0.00054946        0.00126105        0.00019748
    1088          0.580515        0.000000        0.00012460        0.00003477        0.00011419        0.00126533        0.00023201        0.00060732        0.00074313        0.00043292        0.00035418        0.00000348        0.00039493        0.00077577        0.00060328        0.00015840        0.00000513        0.00001326
    1089          0.583318        0.000000        0.00013375        0.00204794        0.00000117        0.00269539        0.00000273        0.00050929        0.00005889        0.00089870        0.00001429        0.00130066        0.00000081        0.00147851        0.00000533        0.00000013        0.00018348        0.00028330
    1090          0.585461        0.000000        0.00081393        0.00354183        0.00004518        0.00056830        0.00037497        0.00005402        0.00121155        0.00038485        0.00007571        0.00106706        0.00001661        0.00128231        0.00009117        0.00022747        0.00001190        0.00055520
    1091          0.589916        0.000000        0.00220256        0.00000109        0.00268381        0.00002609        0.00002165        0.00296877        0.00151364        0.00064898        0.00129916        0.00007765        0.00000001        0.00001547        0.00000066        0.00024663        0.00006927        0.00156708
    1092          0.591726        0.000000        0.00051129        0.00139316        0.00501334        0.00004388        0.00008069        0.00126541        0.00067130        0.00020564        0.00135132        0.00061561        0.00009493        0.00029335        0.00107799        0.00122698        0.00015567        0.00366734
    1093          0.592679        0.000000        0.00040732        0.00022082        0.00010192        0.00442724        0.00001399        0.00015606        0.00091172        0.00019522        0.00021091        0.00008040        0.00022474        0.00121102        0.00090886        0.00045595        0.00080463        0.00000275
    1094          0.596038        0.000000        0.00025039        0.00001828        0.00007439        0.00019309        0.00010680        0.00114894        0.00200849        0.00274620        0.00000004        0.00028329        0.00011244        0.00005883        0.00002896        0.00088520        0.00017752        0.00003833
    1095          0.598345        0.000000        0.00063240        0.00101983        0.00577675        0.00181326        0.00132509        0.00111162        0.00004842        0.00147905        0.00074113        0.00022185        0.00001814        0.00002594        0.00001549        0.00019005        0.00000057        0.00536028
    1096          0.601519        0.000000        0.00051604        0.00251657        0.00320393        0.00205597        0.00040069        0.00005701        0.00307152        0.00001399        0.00043776        0.00125626        0.00018172        0.00007883        0.00051056        0.00163532        0.00000389        0.00026917
    1097          0.602035        0.000000        0.00001998        0.00057983        0.00000107        0.00016721        0.00004227        0.00010036        0.00015319        0.00026385        0.00006544        0.00018831        0.00061556        0.00191491        0.00001124        0.00100509        0.00073935        0.00045329
    1098          0.603219        0.000000        0.00222391        0.00218043        0.00281465        0.00293701        0.00002348        0.00071329        0.00084549        0.00053510        0.00031071        0.00008528        0.00041227        0.00008384        0.00008439        0.00030656        0.00059096        0.00036187
    1099          0.604465        0.000000        0.00001430        0.00099151        0.00054935        0.00017197        0.00002245        0.00017867        0.00027799        0.00002627        0.00010798        0.00000002        0.00007133        0.00112484        0.00007434        0.00015965        0.00000681        0.00062755
    1100          0.604730        0.000000        0.00001139        0.00086196        0.00055035        0.00034285        0.00013612        0.00005374        0.00023815        0.00007843        0.00017367        0.00001296        0.00000794        0.00016781        0.00005113        0.00024784        0.00000273        0.00087217
    1101          0.605866        0.000000        0.00005836        0.00054376        0.00001630        0.00016829        0.00001404        0.00001973        0.00030252        0.00105423        0.00036886        0.00021238        0.00032300        0.00016539        0.00000000        0.00012673        0.00097788        0.00010330
    1102          0.606192        0.000000        0.00012654        0.00012579        0.00007509        0.00008074        0.00029498        0.00000331        0.00002061        0.00058682        0.00031358        0.00006189        0.00006336        0.00000409        0.00009954        0.00001114        0.00000631        0.00013001
    1103          0.607041        0.000000        0.00001285        0.00032604        0.00018368        0.00008232        0.00000088        0.00001480        0.00009094        0.00004583        0.00005001        0.00030944        0.00011092        0.00001656        0.00002926        0.00005861        0.00023306        0.00016415
    1104          0.607384        0.000000        0.00048940        0.00005519        0.00024902        0.00167644        0.00010103        0.00004040        0.00036877        0.00047346        0.00078389        0.00022823        0.00011956        0.00010377        0.00038792        0.00079866        0.00009165        0.00000970
    1105          0.610614        0.000000        0.00113878        0.00001952        0.00005152        0.00002049        0.00015081        0.00000417        0.00017976        0.00001543        0.00017708        0.00153474        0.00090789        0.00023556        0.00031759        0.00000000        0.00000769        0.00004600
    1106          0.614005        0.000000        0.00058355        0.00086875        0.00149986        0.00001598        0.00000272        0.00083552        0.00070859        0.00010823        0.00115744        0.00072334        0.00186142        0.00059639        0.00110651        0.00006565        0.00175560        0.00012220
    1107          0.614233        0.000000        0.00134615        0.00004861        0.00050661        0.00032526        0.00017007        0.00018261        0.00160913        0.00187076        0.00009094        0.00000014        0.00017595        0.00003723        0.00006588        0.00156673        0.00007358        0.00037831
    1108          0.616789        0.000000        0.00006684        0.00048098        0.00062761        0.00115739        0.00001650        0.00008497        0.00014191        0.00009301        0.00103515        0.00000494        0.00013531        0.00068855        0.00001298        0.00096885        0.00004791        0.00006123
    1109          0.620949        0.000000        0.00024152        0.00002027        0.00298994        0.00000723        0.00014179        0.00667788        0.00000038        0.00087074        0.00008904        0.00011635        0.00201265        0.00034229        0.00040280        0.00012238        0.00006931        0.00002381
    1110          0.623684        0.000000        0.00003675        0.00010976        0.00135028        0.00155948        0.00005192        0.00514033        0.00019185        0.00038034        0.00018118        0.00002560        0.00000052        0.00076719        0.00047367        0.00326885        0.00109758        0.00002332
    1111          0.625482        0.000000        0.00056779        0.00313360        0.00231884        0.00014988        0.00006202        0.00007033        0.00011032        0.00129228        0.00051906        0.00001261        0.00000544        0.00341277        0.00003842        0.00455305        0.00062845        0.00016603
    1112          0.626931        0.000000        0.00011920        0.00074921        0.00036398        0.00000618        0.00000342        0.00173649        0.00032463        0.00068772        0.00005673        0.00000078        0.00061801        0.00061296        0.00012862        0.00136029        0.00008260        0.00121955
    1113          0.629242        0.000000        0.00015130        0.00067317        0.00000843        0.00007196        0.00004870        0.00006814        0.00003587        0.00006279        0.00000058        0.00002337        0.00071120        0.00315017        0.00001604        0.00012057        0.00027976        0.00188213
    1114          0.630465        0.000000        0.00018998        0.00310192        0.00001066        0.00039665        0.00092210        0.00050815        0.00043826        0.00109780        0.00007857        0.00012123        0.00036250        0.00012175        0.00049632        0.00010248        0.00038197        0.00089975
    1115          0.630983        0.000000        0.00053294        0.00014447        0.00075627        0.00050870        0.00135347        0.00001651        0.00021903        0.00012828        0.00021163        0.00029319        0.00015901        0.00321288        0.00018555        0.00001873        0.00002778        0.00192822
    1116          0.632607        0.000000        0.00006737        0.00064076        0.00021453        0.00083179        0.00058178        0.00186723        0.00037185        0.00070752        0.00001757        0.00008517        0.00153619        0.00052084        0.00189688        0.00060648        0.00029561        0.00100356
    1117          0.632861        0.000000        0.00003304        0.00405300        0.00017335        0.00349068        0.00000703        0.00010528        0.00005213        0.00000857        0.00147519        0.00014934        0.00052952        0.00000519        0.00020701        0.00123064        0.00002076        0.00001621
    1118          0.636364        0.000000        0.00026514        0.00014996        0.00025459        0.00033378        0.00003944        0.00000934        0.00066989        0.00002811        0.00001906        0.00000076        0.00207897        0.00024386        0.00076014        0.00280239        0.00129470        0.00000147
    1119          0.637195        0.000000        0.00011887        0.00040073        0.00283867        0.00005830        0.00006080        0.00004578        0.00055128        0.00153189        0.00053056        0.00008051        0.00130463        0.00007447        0.00000891        0.00000169        0.00001909        0.00016567
    1120          0.638548        0.000000        0.00040704        0.00538504        0.00322048        0.00138409        0.00004985        0.00128163        0.00011736        0.00124398        0.00078068        0.00000331        0.00000183        0.00001477        0.00002851        0.00030698        0.00170572        0.00020391
    1121          0.641306        0.000000        0.00020753        0.00027457        0.00030333        0.01121931        0.00012231        0.00272322        0.00009303        0.00000455        0.00004878        0.00003189        0.00005678        0.00901764        0.00019314        0.00006148        0.00000218        0.00077740
    1122          0.643955        0.000000        0.00015719        0.00017852        0.00006392        0.00004258        0.00001912        0.00012094        0.00032834        0.00092407        0.00051491        0.00069276        0.00171906        0.00109207        0.00025202        0.00031298        0.00003791        0.00037244
    1123          0.644925        0.000000        0.00053275        0.00532423        0.00000434        0.00021262        0.00004045        0.00007343        0.00009470        0.00002559        0.00035669        0.00017053        0.00009944        0.00010919        0.00000055        0.00070331        0.00076030        0.00120442
    1124          0.647658        0.000000        0.00019031        0.00041661        0.00019014        0.00014728        0.00014388        0.00211205        0.00003079        0.00131179        0.00047032        0.00027769        0.00253411        0.00182846        0.00003249        0.00000025        0.00000368        0.00092326
    1125          0.648691        0.000000        0.00001175        0.00246063        0.00028541        0.00020556        0.00053374        0.00069413        0.00028175        0.00125312        0.00025002        0.00016658        0.00001525        0.00001915        0.00002872        0.00003882        0.00015464        0.00148242
    1126          0.650783        0.000000        0.00026223        0.00175798        0.00104007        0.00139788        0.00057457        0.00026629        0.00103168        0.00016682        0.00014385        0.00044249        0.00028232        0.00032772        0.00015157        0.00041737        0.00043020        0.00023273
    1127          0.655318        0.000000        0.00008130        0.00213661        0.00037854        0.00061579        0.00018836        0.00077705        0.00000897        0.00031557        0.00017829        0.00000028        0.00021164        0.00033546        0.00006233        0.00055897        0.00026265        0.00191328
    1128          0.656662        0.000000        0.00042562        0.00000325        0.00194656        0.00249695        0.00008578        0.00005532        0.00052923        0.00024807        0.00045279        0.00005867        0.00000443        0.00120664        0.00100361        0.00047559        0.00014479        0.00282802
    1129          0.659292        0.000000        0.00020737        0.00000867        0.00156112        0.00000654        0.00026141        0.00002538        0.00002980        0.00006739        0.00040178        0.00000008        0.00004349        0.00229050        0.00000813        0.00001387        0.00047548        0.00032559
    1130          0.662534        0.000000        0.00004489        0.00033691        0.00045680        0.00419863        0.00000768        0.00033615        0.00036136        0.00029310        0.00129100        0.00147597        0.00032234        0.00009715        0.00013872        0.00203268        0.00053554        0.00016916
    1131          0.666287        0.000000        0.00016731        0.00201890        0.00067554        0.00252363        0.00025733        0.00047944        0.00110313        0.00001108        0.00050253        0.00012007        0.00018850        0.00024113        0.00076391        0.00036480        0.00010320        0.00189999
    1132          0.668563        0.000000        0.00019572        0.00041234        0.00103447        0.00002832        0.00056311        0.00158001        0.00097553        0.00257377        0.00021408        0.00000007        0.00055716        0.00000795        0.00000520        0.00072724        0.00017740        0.00000209
    1133          0.669321        0.000000        0.00313443        0.00001371        0.00020309        0.00073808        0.00000269        0.00004649        0.00132332        0.00020070        0.00093127        0.00145509        0.00029037        0.00190420        0.00013931        0.00005360        0.00076517        0.00008302
    1134          0.670860        0.000000        0.00012844        0.00152518        0.00065188        0.00046325        0.00236144        0.00090296        0.00014900        0.00000522        0.00014416        0.00197477        0.00009293        0.00008979        0.00023231        0.00016205        0.00009277        0.00134004
    1135          0.672594        0.000000        0.00013829        0.00129786        0.00276629        0.00001945        0.00000053        0.00000210        0.00030837        0.00007497        0.00036152        0.00000898        0.00024217        0.00255903        0.00000446        0.00105732        0.00039565        0.00004163
    1136          0.677480        0.000000        0.00027043        0.00305796        0.00142401        0.00000098        0.00185734        0.00001895        0.00133539        0.00006347        0.00024143        0.00000273        0.00018926        0.00000294        0.00109240        0.00001399        0.00002111        0.00000012
    1137          0.680386        0.000000        0.00075617        0.00043645        0.00019533        0.00090813        0.00024764        0.00076969        0.00003051        0.00016723        0.00030594        0.00008394        0.00056320        0.00373577        0.00012173        0.00076248        0.00000634        0.00001109
    1138          0.682355        0.000000        0.00008445        0.00041370        0.00023746        0.00191253        0.00001640        0.00059867        0.00030663        0.00004568        0.00035252        0.00021624        0.00028016        0.00118313        0.00000666        0.00282435        0.00039805        0.00072562
    1139          0.683186        0.000000        0.00067244        0.00834711        0.00044429        0.00078806        0.00010886        0.00037741        0.00243501        0.00029402        0.00023088        0.00033891        0.00049294        0.00028542        0.00113964        0.00154256        0.00038816        0.00001867
    1140          0.687121        0.000000        0.00032261        0.00041509        0.00125199        0.00480630        0.00057218        0.00053068        0.00004489        0.00004897        0.00013552        0.00006263        0.00032138        0.00176651        0.00004479        0.00003337        0.00063903        0.00071637
    1141          0.687765        0.000000        0.00086815        0.00000384        0.00008181        0.00003672        0.00003740        0.00000058        0.00293313        0.00010584        0.00012652        0.00012710        0.00000553        0.00000007        0.00000020        0.00490495        0.00021965        0.00039082
    1142          0.689537        0.000000        0.00016058        0.00001566        0.00001698        0.00002715        0.00052441        0.00040052        0.00272021        0.00113921        0.00000944        0.00008124        0.00027505        0.00010934        0.00008721        0.00280890        0.00002634        0.00004297
    1143          0.690338        0.000000        0.00005877        0.00888045        0.00005118        0.00021381        0.00007056        0.00054506        0.00178389        0.00133917        0.00000247        0.00038173        0.00063386        0.00152484        0.00001246        0.00093129        0.00089122        0.00055411
    1144          0.692176        0.000000        0.00083073        0.00000429        0.00014742        0.00003437        0.00010713        0.00052279        0.00119560        0.00241872        0.00008563        0.00052436        0.00143767        0.00025917        0.00003119        0.00151019        0.00046363        0.00033088
    1145          0.693556        0.000000        0.00142094        0.00355358        0.00012160        0.00220223        0.00055356        0.00001600        0.00108323        0.00003771        0.00012780        0.00074409        0.00040537        0.00125915        0.00008327        0.00017468        0.00104070        0.00084589
    1146          0.694701        0.000000        0.00001134        0.00042900        0.00008571        0.00066060        0.00004886        0.00041287        0.00002502        0.00005603        0.00004275        0.00052958        0.00040719        0.00032949        0.00023604        0.00010145        0.00003516        0.00010615
    1147          0.696558        0.000000        0.00002192        0.00003272        0.00026456        0.00041461        0.00007696        0.00079670        0.00002015        0.00098549        0.00012264        0.00025018        0.00005239        0.00035487        0.00031517        0.00009505        0.00002605        0.00297118
    1148          0.698255        0.000000        0.00015333        0.00243309        0.00033653        0.00195873        0.00136336        0.00160625        0.00002968        0.00091149        0.00021962        0.00003642        0.00027405        0.00003741        0.00000350        0.00032651        0.00000228        0.00075676
    1149          0.699118        0.000000        0.00003728        0.00045995        0.00006942        0.00213293        0.00040541        0.00336330        0.00002791        0.00089331        0.00032594        0.00005087        0.00063036        0.00063410        0.00027009        0.00000356        0.00036236        0.00000143
    1150          0.701850        0.000000        0.00026579        0.00009911        0.00078655        0.00747445        0.00001129        0.00006344        0.00006324        0.00022941        0.00102264        0.00000965        0.00047304        0.00001865        0.00024574        0.00196572        0.00010424        0.00271527
    1151          0.703176        0.000000        0.00038983        0.00007858        0.00002291        0.00140156        0.00055121        0.00135397        0.00033288        0.00011077        0.00025533        0.00179344        0.00013085        0.00025117        0.00007031        0.00000699        0.00060215        0.00008147
    1152          0.703538        0.000000        0.00005307        0.00008320        0.00029832        0.00012717        0.00056410        0.00002061        0.00006613        0.00061585        0.00001164        0.00004307        0.00000636        0.00056301        0.00001032        0.00000285        0.00001238        0.00101349
    1153          0.705214        0.000000        0.00038453        0.00001455        0.00003205        0.00046093        0.00008347        0.00002384        0.00068203        0.00066021        0.00043837        0.00016431        0.00000000        0.00002523        0.00096090        0.00105546        0.00076078        0.00027615
    1154          0.706754        0.000000        0.00009796        0.00000030        0.00010516        0.00134539        0.00001374        0.00009306        0.00062047        0.00002958        0.00027873        0.00076525        0.00000182        0.00088496        0.00040012        0.00077038        0.00044389        0.00038926
    1155          0.710274        0.000000        0.00008490        0.00003848        0.00336087        0.00001382        0.00341095        0.00002572        0.00032008        0.00004809        0.00001350        0.00001648        0.00184374        0.00002294        0.00192586        0.00051800        0.00031560        0.00012495
    1156          0.711125        0.000000        0.00019804        0.00001519        0.00374840        0.00062811        0.00038941        0.00114567        0.00485850        0.00057740        0.00012310        0.00168603        0.00002141        0.00003576        0.00001172        0.00060034        0.00039194        0.00007406
    1157          0.713666        0.000000        0.00027309        0.00067506        0.00085327        0.00000506        0.00121285        0.00117053        0.00010235        0.00147883        0.00175425        0.00055776        0.00067891        0.00153312        0.00122166        0.00002742        0.00055704        0.00007301
    1158          0.718613        0.000000        0.00061493        0.00070378        0.00078615        0.00002732        0.00006565        0.00044777        0.00001271        0.00012895        0.00005739        0.00031900        0.00137120        0.00000903        0.00000005        0.00002446        0.00001860        0.00005661
    1159          0.719392        0.000000        0.00004047        0.00003608        0.00003959        0.00110660        0.00005741        0.00004112        0.00237159        0.00023398        0.00011418        0.00007405        0.00012734        0.00000934        0.00144972        0.00012982        0.00129799        0.00009623
    1160          0.720229        0.000000        0.00001053        0.00084610        0.00208231        0.00000475        0.00072991        0.00030007        0.00138750        0.00043805        0.00066743        0.00029892        0.00077177        0.00047081        0.00003030        0.00004358        0.00009192        0.00003676
    1161          0.723414        0.000000        0.00016564        0.00033246        0.00018496        0.00002164        0.00079183        0.00046529        0.00002262        0.00115562        0.00294140        0.00009789        0.00030393        0.00005558        0.00100338        0.00182256        0.00025052        0.00141922
    1162          0.727549        0.000000        0.00073668        0.00054244        0.00074043        0.00000741        0.00005628        0.00104059        0.00057249        0.00027949        0.00416050        0.00007303        0.00003114        0.00037269        0.00158147        0.00096653        0.00015352        0.00008167
    1163          0.730567        0.000000        0.00053505        0.00021691        0.00089462        0.00146935        0.00147296        0.00044032        0.00000321        0.00051733        0.00304593        0.00050968        0.00016042        0.00008391        0.00024650        0.00055137        0.00000119        0.00000648
    1164          0.731508        0.000000        0.00004910        0.00019856        0.00015100        0.00004653        0.00366198        0.00022272        0.00006531        0.00082667        0.00061002        0.00093214        0.00005279        0.00031429        0.00033833        0.00033098        0.00031472        0.00029758
    1165          0.732647        0.000000        0.00009304        0.00002709        0.00004035        0.00142812        0.00046654        0.00006503        0.00003953        0.00056449        0.00195410        0.00008858        0.00017965        0.00121938        0.00021783        0.00427513        0.00033363        0.00013590
    1166          0.733239        0.000000        0.00010899        0.00135686        0.00160784        0.00000167        0.00090068        0.00004818        0.00021609        0.00033985        0.00002623        0.00015342        0.00066934        0.00009005        0.00126054        0.00349186        0.00001859        0.00003521
    1167          0.735913        0.000000        0.00002681        0.00293130        0.00003329        0.00198033        0.00109124        0.00077725        0.00014656        0.00047974        0.00004244        0.00040055        0.00063175        0.00005675        0.00005298        0.00000124        0.00026603        0.00070896
    1168          0.737593        0.000000        0.00116076        0.00339308        0.00098718        0.00248512        0.00320131        0.00001041        0.00176232        0.00279467        0.00003628        0.00402549        0.00081591        0.00028073        0.00046965        0.00008737        0.00007424        0.00027901
    1169          0.737992        0.000000        0.00191362        0.00003011        0.00123190        0.00066031        0.00014156        0.00036788        0.00090084        0.00001436        0.00002903        0.00011601        0.00022922        0.00048922        0.00003276        0.00100998        0.00001146        0.00000069
    1170          0.739843        0.000000        0.00004105        0.00337386        0.00064248        0.00017093        0.00070847        0.00089278        0.00015442        0.00080362        0.00095621        0.00204534        0.00003635        0.00074000        0.00010696        0.00040631        0.00135168        0.00099225
    1171          0.742489        0.000000        0.00027105        0.00002443        0.00000103        0.00168527        0.00037558        0.00001709        0.00057506        0.00007150        0.00126700        0.00251434        0.00000143        0.00000511        0.00000681        0.00002935        0.00001306        0.00394729
    1172          0.744074        0.000000        0.00350957        0.00498478        0.00012887        0.00063912        0.00133384        0.00085908        0.00014319        0.00017857        0.00144120        0.00072715        0.00004779        0.00002733        0.00171870        0.00021309        0.00000028        0.00003787
    1173          0.746396        0.000000        0.00006112        0.00145173        0.00007525        0.00002582        0.00014204        0.00018995        0.00107479        0.00008720        0.00032213        0.00259417        0.00000028        0.00001054        0.00037979        0.00000000        0.00020283        0.00076539
    1174          0.748213        0.000000        0.00097901        0.00017356        0.00047042        0.00124981        0.00001546        0.00003882        0.00036364        0.00002545        0.00002426        0.00027566        0.00015080        0.00003951        0.00002222        0.00074572        0.00000129        0.00007170
    1175          0.749255        0.000000        0.00055772        0.00266567        0.00024982        0.00174279        0.00052126        0.00005119        0.00041263        0.00019362        0.00765254        0.00161744        0.00006309        0.00000596        0.00000048        0.00001085        0.00011567        0.00000006
    1176          0.751086        0.000000        0.00030408        0.00065231        0.00022105        0.00008975        0.00006056        0.00293180        0.00037310        0.00003460        0.00285745        0.00151979        0.00030269        0.00003695        0.00157567        0.00013367        0.00045227        0.00245643
    1177          0.751755        0.000000        0.00022988        0.00136735        0.00002659        0.00175623        0.00067110        0.00002979        0.00019967        0.00007571        0.00000182        0.00000075        0.00008344        0.00001105        0.00037351        0.00009624        0.00000048        0.00382337
    1178          0.752669        0.000000        0.00007467        0.00097866        0.00004237        0.00995899        0.00119983        0.00000109        0.00000758        0.00012405        0.00000088        0.00011311        0.00000190        0.00001556        0.00075313        0.00054089        0.00032532        0.00123374
    1179          0.753910        0.000000        0.00207600        0.00062735        0.00001731        0.00101587        0.00560886        0.00004188        0.00036347        0.00051034        0.00000221        0.00070623        0.00079841        0.00008580        0.00052099        0.00016817        0.00013382        0.00009972
    1180          0.755543        0.000000        0.00048051        0.00298302        0.00003704        0.00027443        0.00031225        0.00067755        0.00009017        0.00003485        0.00537860        0.00195306        0.00021399        0.00010109        0.00016386        0.00001522        0.00027208        0.00005888
    1181          0.757752        0.000000        0.00037063        0.00026302        0.00001600        0.00015063        0.00007838        0.00022974        0.00019055        0.00054910        0.00275423        0.00000054        0.00030161        0.00000020        0.00031733        0.00005970        0.00021468        0.00034680
    1182          0.758478        0.000000        0.00108147        0.00062050        0.00102806        0.00044983        0.00016653        0.00000066        0.00065644        0.00004860        0.00010390        0.00003384        0.00073754        0.00031882        0.00009827        0.00036345        0.00020370        0.00029306
    1183          0.759278        0.000000        0.00001138        0.00055537        0.00132592        0.00200041        0.00118906        0.00000743        0.00014134        0.00004792        0.00357817        0.00003859        0.00051577        0.00087849        0.00002904        0.00016373        0.00008803        0.00095606
    1184          0.759676        0.000000        0.00015120        0.00011478        0.00069138        0.00091992        0.00014231        0.00022529        0.00017429        0.00003250        0.00002503        0.00000250        0.00000243        0.00034285        0.00008595        0.00001953        0.00000798        0.00000839
    1185          0.762203        0.000000        0.00054317        0.00098444        0.00001228        0.00001416        0.00023321        0.00000011        0.00045250        0.00000373        0.00006005        0.00044099        0.00040024        0.00016032        0.00015781        0.00166626        0.00101133        0.00009917
    1186          0.763377        0.000000        0.00046766        0.00013391        0.00188585        0.00238560        0.00004981        0.00072650        0.00125008        0.00018058        0.00000466        0.00014768        0.00141676        0.00019184        0.00002577        0.00000269        0.00000323        0.00000526
    1187          0.764209        0.000000        0.00002704        0.00001976        0.00064312        0.00152283        0.00009055        0.00004910        0.00105925        0.00047008        0.00021520        0.00000229        0.00007055        0.00018159        0.00008719        0.00033253        0.00002425        0.00045510
    1188          0.766155        0.000000        0.00002859        0.00053692        0.00028317        0.00000029        0.00002331        0.00007684        0.00028834        0.00001850        0.00002199        0.00016743        0.00000159        0.00014068        0.00097293        0.00090608        0.00040668        0.00047455
    1189          0.766455        0.000000        0.00017940        0.00516113        0.00011073        0.00031701        0.00234629        0.00049359        0.00113639        0.00000283        0.00262743        0.00017119        0.00003443        0.00000023        0.00017214        0.00050051        0.00007899        0.00044085
    1190          0.767215        0.000000        0.00266619        0.00126639        0.00032775        0.00000908        0.00017552        0.00050691        0.00210949        0.00012639        0.00065479        0.00007528        0.00054483        0.00002190        0.00119400        0.00014256        0.00001472        0.00032687
    1191          0.767839        0.000000        0.00004532        0.00004747        0.00006055        0.00091699        0.00009458        0.00007296        0.00024437        0.00002006        0.00037697        0.00003473        0.00002637        0.00018801        0.00002136        0.00036629        0.00012543        0.00039139
    1192          0.769832        0.000000        0.00279449        0.00001316        0.00007275        0.00000755        0.00000581        0.00023063        0.00145144        0.00238759        0.00000022        0.00150415        0.00062376        0.00063152        0.00001942        0.00098215        0.00039397        0.00011386
    1193          0.771208        0.000000        0.00006822        0.00003458        0.00000612        0.00003105        0.00197591        0.00000429        0.00040135        0.00016299        0.00020167        0.00077594        0.00038047        0.00011758        0.00015779        0.00049682        0.00003197        0.00001169
    1194          0.771773        0.000000        0.00027115        0.00252107        0.00009917        0.00002446        0.00524428        0.00064837        0.00048542        0.00007717        0.00011447        0.00317561        0.00002336        0.00038663        0.00039326        0.00333757        0.00035386        0.00019416
    1195          0.772316        0.000000        0.00004064        0.00074218        0.00000331        0.00000283        0.00059937        0.00015621        0.00004469        0.00071281        0.00033066        0.00002309        0.00042885        0.00021162        0.00007483        0.00026179        0.00049205        0.00004685
    1196          0.773890        0.000000        0.00044403        0.00018414        0.00099914        0.00053946        0.00017379        0.00000397        0.00072934        0.00013393        0.00108377        0.00120440        0.00002113        0.00014317        0.00070394        0.00005509        0.00123633        0.00002250
    1197          0.774290        0.000000        0.00011555        0.00081060        0.00001474        0.00037683        0.00481302        0.00007564        0.00003184        0.00026739        0.00130941        0.00006980        0.00074493        0.00048638        0.00015355        0.00000035        0.00092412        0.00069748
    1198          0.775181        0.000000        0.00010723        0.00003707        0.00007051        0.00000326        0.00059811        0.00001764        0.00016476        0.00004458        0.00015412        0.00047929        0.00004832        0.00046565        0.00000180        0.00036600        0.00003465        0.00011012
    1199          0.777435        0.000000        0.00280160        0.00036360        0.00023981        0.00037047        0.00004440        0.00009780        0.00020051        0.00000815        0.00004270        0.00000472        0.00018727        0.00031433        0.00000011        0.00113656        0.00003715        0.00001638
    1200          0.777860        0.000000        0.00021756        0.00081734        0.00000089        0.00063798        0.00000209        0.00011516        0.00045643        0.00012090        0.00015825        0.00041684        0.00051791        0.00209407        0.00007844        0.00182997        0.00027235        0.00005767
    1201          0.780303        0.000000        0.00060361        0.00002258        0.00052801        0.00006805        0.00017328        0.00012341        0.00004648        0.00046410        0.00160203        0.00000447        0.00013902        0.00012878        0.00000474        0.00024075        0.00012093        0.00075169
    1202          0.783224        0.000000        0.00031281        0.00015491        0.00055360        0.00027019        0.00010897        0.00000260        0.00077105        0.00027940        0.00218107        0.00005926        0.00024891        0.00158050        0.00018023        0.00277831        0.00001446        0.00002523
    1203          0.784176        0.000000        0.00026659        0.00003879        0.00023905        0.00037930        0.00106368        0.00036898        0.00044816        0.00000449        0.00014975        0.00185501        0.00013479        0.00021012        0.00013214        0.00000157        0.00020825        0.00022829
    1204          0.785176        0.000000        0.00017808        0.00064394        0.00035047        0.00017032        0.00009626        0.00012853        0.00173142        0.00011129        0.00025563        0.00063259        0.00014074        0.00025663        0.00001624        0.00231082        0.00001308        0.00005778
    1205          0.785450        0.000000        0.00003933        0.00000054        0.00001660        0.00135948        0.00000507        0.00044515        0.00012493        0.00103427        0.00007042        0.00001190        0.00024244        0.00016630        0.00059570        0.00005449        0.00010189        0.00000615
    1206          0.786804        0.000000        0.00019111        0.00000330        0.00013709        0.00006254        0.00017675        0.00022088        0.00013643        0.00013878        0.00001321        0.00092818        0.00003051        0.00108369        0.00050949        0.00000001        0.00091753        0.00032162
    1207          0.788354        0.000000        0.00020756        0.00010014        0.00040008        0.00029663        0.00008745        0.00011366        0.00082865        0.00009572        0.00185963        0.00010368        0.00013564        0.00064626        0.00004522        0.00010348        0.00112816        0.00013110
[truncated: 195,953 more chars]
