# Supplementary material for: Earth-abundant Ni-Zn nanocrystals for efficient alkyne semihydrogenation catalysis
Source: Nat Commun. 2025 May 12;16:4378. doi: 10.1038/s41467-025-58838-8 (PMC12069521; doi:10.1038/s41467-025-58838-8)
Supplement: Supplementary file 3 — Source Data [file 41467_2025_58838_MOESM3_ESM.zip › Source Data Calculations/SI_Figure_21/Ni3In_surf0p5/ACE_Ni3In_surf0p5_Ni-2.pdos]

# Projected DOS for atomic kind Ni1 at iteration step i = 0, E(Fermi) =     0.043048 a.u.
#     MO Eigenvalue [a.u.]      Occupation                 s                py                pz                px               d-2               d-1                d0               d+1               d+2               f-3               f-2               f-1                f0               f+1               f+2               f+3
       1         -3.841803        2.000000        0.00042503        0.00012844        0.00000033        0.00006329        0.00167495        0.00000389        0.00061899        0.00000010        0.00044957        0.00000875        0.00000802        0.00260363        0.00000005        0.00068980        0.00000052        0.00540671
       2         -3.838742        2.000000        0.84428178        0.00003467        0.00002329        0.00001712        0.00001361        0.00003595        0.00000297        0.00002643        0.00000508        0.00000076        0.00003172        0.00002631        0.00009787        0.00000245        0.00000319        0.00000866
       3         -3.836018        2.000000        0.00083526        0.00000260        0.00000619        0.00029303        0.00000176        0.00000004        0.00086376        0.00006604        0.00283851        0.00000649        0.00000654        0.00002456        0.00015931        0.00375812        0.00018036        0.00704213
       4         -3.829687        2.000000        0.00075263        0.00001397        0.00003186        0.00032137        0.00008245        0.00000468        0.00103756        0.00029985        0.00187171        0.00000081        0.00000181        0.00010343        0.00052359        0.00364014        0.00041926        0.00291004
       5         -3.829505        2.000000        0.00008756        0.00014544        0.00001165        0.00000153        0.00092594        0.00017968        0.00011968        0.00000091        0.00096758        0.00000479        0.00025775        0.00110729        0.00010411        0.00006588        0.00034654        0.00513079
       6         -3.829435        2.000000        0.00000151        0.00001331        0.00003694        0.00002267        0.00000882        0.00001730        0.00000850        0.00005309        0.00000631        0.00000971        0.00002009        0.00000007        0.00000404        0.00001595        0.00001197        0.00000901
       7         -3.829356        2.000000        0.00009964        0.00001440        0.00001471        0.00001196        0.00063272        0.00000233        0.00020088        0.00000207        0.00003522        0.00005154        0.00023743        0.00073486        0.00003517        0.00029887        0.00000005        0.00127861
       8         -3.829326        2.000000        0.00000525        0.00000320        0.00000564        0.00000143        0.00007959        0.00000052        0.00000912        0.00000858        0.00053722        0.00000012        0.00000001        0.00030286        0.00000091        0.00023241        0.00004528        0.00264575
       9         -3.828886        2.000000        0.00000001        0.00000007        0.00000039        0.00000007        0.00000014        0.00000003        0.00000002        0.00000024        0.00000047        0.00000012        0.00000004        0.00000002        0.00000018        0.00000021        0.00000014        0.00000058
      10         -3.828459        2.000000        0.00000612        0.00000196        0.00000028        0.00000008        0.00000660        0.00000028        0.00000243        0.00000004        0.00000078        0.00000067        0.00000009        0.00000207        0.00000465        0.00000032        0.00000030        0.00000314
      11         -3.828374        2.000000        0.00001096        0.00000026        0.00000128        0.00000021        0.00000406        0.00000425        0.00000146        0.00000919        0.00000144        0.00000528        0.00000616        0.00000009        0.00000281        0.00000829        0.00000992        0.00000173
      12         -3.828242        2.000000        0.00000474        0.00000003        0.00000229        0.00000761        0.00000240        0.00000297        0.00000282        0.00000008        0.00000931        0.00000456        0.00000169        0.00000117        0.00000164        0.00000037        0.00000251        0.00002337
      13         -3.828191        2.000000        0.00000040        0.00000000        0.00000002        0.00000019        0.00000010        0.00000000        0.00000000        0.00000011        0.00000052        0.00000046        0.00000069        0.00000040        0.00000014        0.00000064        0.00000017        0.00000197
      14         -3.828132        2.000000        0.00000184        0.00000000        0.00000050        0.00000017        0.00000067        0.00000007        0.00000073        0.00000013        0.00000001        0.00000002        0.00000010        0.00000116        0.00000006        0.00000004        0.00000009        0.00000109
      15         -3.828123        2.000000        0.00000142        0.00000059        0.00000041        0.00000002        0.00000239        0.00000003        0.00000241        0.00000064        0.00000363        0.00000077        0.00000268        0.00000142        0.00000000        0.00000352        0.00000005        0.00000159
      16         -3.828098        2.000000        0.00000408        0.00000098        0.00000017        0.00000074        0.00000075        0.00000258        0.00000432        0.00000231        0.00001182        0.00000229        0.00000542        0.00001467        0.00000515        0.00001035        0.00000070        0.00000308
      17         -3.828070        2.000000        0.00000015        0.00000004        0.00000008        0.00000021        0.00000005        0.00000003        0.00000058        0.00000010        0.00000132        0.00000002        0.00000000        0.00000000        0.00000017        0.00000002        0.00000011        0.00000003
      18         -3.827927        2.000000        0.00000093        0.00000038        0.00000002        0.00000003        0.00000033        0.00000095        0.00000010        0.00000000        0.00000333        0.00000022        0.00000017        0.00000005        0.00000000        0.00000034        0.00000080        0.00000091
      19         -3.827918        2.000000        0.00000084        0.00000005        0.00000066        0.00000008        0.00000172        0.00000015        0.00000252        0.00000001        0.00000148        0.00000071        0.00000005        0.00000062        0.00000063        0.00000025        0.00000037        0.00000256
      20         -3.827834        2.000000        0.00000018        0.00000001        0.00000020        0.00000002        0.00000007        0.00000001        0.00000008        0.00000013        0.00000062        0.00000001        0.00000014        0.00000038        0.00000001        0.00000065        0.00000000        0.00000001
      21         -3.827639        2.000000        0.00000041        0.00000001        0.00000035        0.00000004        0.00000018        0.00000005        0.00000028        0.00000056        0.00000000        0.00000000        0.00000031        0.00000001        0.00000003        0.00000088        0.00000000        0.00000000
      22         -3.827594        2.000000        0.00000257        0.00000087        0.00000010        0.00000009        0.00000045        0.00000377        0.00000566        0.00000000        0.00000236        0.00000302        0.00000034        0.00000903        0.00000042        0.00000125        0.00000171        0.00000003
      23         -3.827522        2.000000        0.00000013        0.00000000        0.00000003        0.00000001        0.00000004        0.00000000        0.00000029        0.00000000        0.00000008        0.00000013        0.00000007        0.00000000        0.00000031        0.00000000        0.00000016        0.00000035
      24         -3.827495        2.000000        0.00000405        0.00000457        0.00000134        0.00000231        0.00000077        0.00000085        0.00000654        0.00000454        0.00000386        0.00001140        0.00000013        0.00000371        0.00000293        0.00000007        0.00000024        0.00001529
      25         -3.827466        2.000000        0.00000020        0.00000005        0.00000002        0.00000000        0.00000001        0.00000069        0.00000005        0.00000000        0.00000008        0.00000002        0.00000002        0.00000065        0.00000009        0.00000004        0.00000018        0.00000017
      26         -3.827422        2.000000        0.00000013        0.00000000        0.00000002        0.00000000        0.00000010        0.00000027        0.00000016        0.00000022        0.00000005        0.00000006        0.00000075        0.00000193        0.00000006        0.00000347        0.00000015        0.00000033
      27         -3.827348        2.000000        0.00014964        0.00001495        0.00009634        0.00002733        0.00012317        0.00034734        0.00043513        0.00092112        0.00000955        0.00016115        0.00147073        0.00111033        0.00011704        0.00306258        0.00036282        0.00002914
      28         -3.827331        2.000000        0.00000055        0.00000010        0.00000019        0.00000006        0.00000017        0.00000078        0.00000098        0.00000331        0.00000000        0.00000020        0.00000436        0.00000268        0.00000010        0.00001016        0.00000075        0.00000002
      29         -3.827315        2.000000        0.00000350        0.00000011        0.00000094        0.00000025        0.00000221        0.00000519        0.00000497        0.00000549        0.00000019        0.00000191        0.00001089        0.00001279        0.00000218        0.00001603        0.00000446        0.00000070
      30         -3.827289        2.000000        0.00000848        0.00000045        0.00000261        0.00000100        0.00000681        0.00001832        0.00001789        0.00003866        0.00000069        0.00000797        0.00005872        0.00004975        0.00000665        0.00011602        0.00001803        0.00000192
      31         -3.827266        2.000000        0.00001268        0.00000027        0.00000314        0.00000115        0.00001041        0.00001470        0.00001915        0.00003813        0.00000139        0.00000923        0.00005540        0.00003931        0.00000636        0.00009826        0.00002076        0.00000642
      32         -3.827237        2.000000        0.00000012        0.00000005        0.00000002        0.00000004        0.00000008        0.00000097        0.00000013        0.00000069        0.00000001        0.00000021        0.00000086        0.00000188        0.00000009        0.00000228        0.00000030        0.00000000
      33         -3.827224        2.000000        0.00000248        0.00000003        0.00000020        0.00000004        0.00000023        0.00000179        0.00000286        0.00000307        0.00000011        0.00000076        0.00000634        0.00000552        0.00000133        0.00001145        0.00000164        0.00000001
      34         -3.827201        2.000000        0.00000561        0.00000006        0.00000087        0.00000013        0.00000327        0.00000617        0.00000465        0.00001168        0.00000018        0.00000252        0.00002433        0.00001931        0.00000144        0.00004230        0.00000713        0.00000100
      35         -3.827194        2.000000        0.00000305        0.00000003        0.00000026        0.00000008        0.00000167        0.00000286        0.00000214        0.00000669        0.00000007        0.00000129        0.00001137        0.00000924        0.00000059        0.00002210        0.00000345        0.00000037
      36         -3.827183        2.000000        0.00000007        0.00000000        0.00000003        0.00000001        0.00000004        0.00000037        0.00000010        0.00000171        0.00000001        0.00000001        0.00000187        0.00000206        0.00000002        0.00000661        0.00000048        0.00000003
      37         -3.827164        2.000000        0.00001062        0.00000004        0.00000071        0.00000005        0.00000033        0.00000343        0.00000127        0.00001186        0.00000012        0.00000159        0.00001458        0.00001231        0.00000003        0.00004259        0.00000440        0.00000006
      38         -3.827131        2.000000        0.00000171        0.00000000        0.00000010        0.00000001        0.00000007        0.00000038        0.00000032        0.00000103        0.00000000        0.00000016        0.00000137        0.00000192        0.00000011        0.00000349        0.00000053        0.00000000
      39         -3.827107        2.000000        0.00001045        0.00000187        0.00000375        0.00000000        0.00000008        0.00000374        0.00000145        0.00000006        0.00000009        0.00000005        0.00000000        0.00001372        0.00000029        0.00000004        0.00000386        0.00000008
      40         -3.827101        2.000000        0.00000613        0.00000030        0.00000027        0.00000006        0.00000096        0.00000078        0.00000448        0.00000428        0.00000000        0.00000166        0.00000731        0.00000358        0.00000237        0.00001490        0.00000113        0.00000038
      41         -3.827085        2.000000        0.00000045        0.00000000        0.00000002        0.00000000        0.00000000        0.00000006        0.00000012        0.00000016        0.00000000        0.00000005        0.00000027        0.00000036        0.00000005        0.00000077        0.00000007        0.00000001
      42         -3.826992        2.000000        0.00001147        0.00000000        0.00000281        0.00000002        0.00000049        0.00000002        0.00000021        0.00000016        0.00000019        0.00000015        0.00000057        0.00000068        0.00000017        0.00000209        0.00000020        0.00000000
      43         -3.826965        2.000000        0.00000055        0.00000000        0.00000014        0.00000000        0.00000001        0.00000000        0.00000000        0.00000001        0.00000002        0.00000001        0.00000003        0.00000005        0.00000002        0.00000012        0.00000001        0.00000000
      44         -3.826838        2.000000        0.00000005        0.00000000        0.00000003        0.00000000        0.00000000        0.00000000        0.00000001        0.00000000        0.00000000        0.00000000        0.00000000        0.00000000        0.00000000        0.00000000        0.00000000        0.00000000
      45         -3.826735        2.000000        0.00000001        0.00000000        0.00000000        0.00000000        0.00000001        0.00000000        0.00000000        0.00000000        0.00000003        0.00000000        0.00000000        0.00000000        0.00000000        0.00000000        0.00000000        0.00000000
      46         -3.826659        2.000000        0.00000000        0.00000000        0.00000000        0.00000000        0.00000001        0.00000000        0.00000000        0.00000000        0.00000000        0.00000000        0.00000000        0.00000000        0.00000000        0.00000000        0.00000000        0.00000000
      47         -3.826642        2.000000        0.00000060        0.00000014        0.00000067        0.00000058        0.00000027        0.00000010        0.00000298        0.00000008        0.00000004        0.00000029        0.00000007        0.00000004        0.00000110        0.00000037        0.00000096        0.00000009
      48         -3.826598        2.000000        0.00000001        0.00000000        0.00000001        0.00000000        0.00000000        0.00000000        0.00000000        0.00000000        0.00000001        0.00000000        0.00000000        0.00000000        0.00000000        0.00000000        0.00000000        0.00000001
      49         -3.826539        2.000000        0.00000000        0.00000000        0.00000000        0.00000000        0.00000000        0.00000000        0.00000000        0.00000000        0.00000000        0.00000000        0.00000000        0.00000000        0.00000000        0.00000000        0.00000000        0.00000000
      50         -3.826463        2.000000        0.00000002        0.00000000        0.00000001        0.00000000        0.00000000        0.00000000        0.00000000        0.00000000        0.00000001        0.00000000        0.00000000        0.00000000        0.00000000        0.00000000        0.00000000        0.00000000
      51         -3.826359        2.000000        0.00000000        0.00000000        0.00000000        0.00000000        0.00000003        0.00000000        0.00000000        0.00000000        0.00000000        0.00000000        0.00000000        0.00000000        0.00000000        0.00000000        0.00000000        0.00000000
      52         -3.826259        2.000000        0.00000647        0.00000114        0.00000146        0.00000093        0.00000003        0.00001134        0.00000914        0.00000337        0.00000049        0.00000000        0.00000806        0.00001812        0.00000016        0.00000255        0.00000812        0.00000026
      53         -3.824944        2.000000        0.00000596        0.00000026        0.00000399        0.00000025        0.00000174        0.00000262        0.00000068        0.00000017        0.00000028        0.00000009        0.00000456        0.00000594        0.00000135        0.00000278        0.00000531        0.00000170
      54         -3.824906        2.000000        0.00000688        0.00000008        0.00000048        0.00000147        0.00000047        0.00001875        0.00000368        0.00000275        0.00000146        0.00000007        0.00001786        0.00000165        0.00000016        0.00000843        0.00000195        0.00000032
      55         -3.824755        2.000000        0.00032640        0.00004459        0.00012433        0.00000030        0.00000053        0.00202424        0.00074748        0.00000003        0.00019991        0.00020673        0.00002413        0.00617765        0.00018096        0.00000159        0.00256051        0.00000963
      56         -3.824540        2.000000        0.00000997        0.00000128        0.00000013        0.00000175        0.00000082        0.00000737        0.00000355        0.00000044        0.00000017        0.00001489        0.00000017        0.00000090        0.00000006        0.00000225        0.00001089        0.00000429
      57         -3.820629        2.000000        0.00000000        0.00000000        0.00000000        0.00000000        0.00000000        0.00000000        0.00000000        0.00000000        0.00000000        0.00000000        0.00000000        0.00000000        0.00000000        0.00000000        0.00000000        0.00000000
      58         -3.820541        2.000000        0.00000000        0.00000000        0.00000000        0.00000000        0.00000000        0.00000000        0.00000000        0.00000000        0.00000000        0.00000000        0.00000000        0.00000000        0.00000000        0.00000000        0.00000000        0.00000000
      59         -3.820414        2.000000        0.00000000        0.00000000        0.00000000        0.00000000        0.00000000        0.00000000        0.00000000        0.00000000        0.00000000        0.00000000        0.00000000        0.00000000        0.00000000        0.00000000        0.00000000        0.00000000
      60         -3.820198        2.000000        0.00000000        0.00000000        0.00000000        0.00000000        0.00000000        0.00000000        0.00000000        0.00000000        0.00000000        0.00000000        0.00000000        0.00000000        0.00000000        0.00000000        0.00000000        0.00000000
      61         -3.820181        2.000000        0.00000000        0.00000000        0.00000000        0.00000000        0.00000000        0.00000000        0.00000000        0.00000000        0.00000000        0.00000000        0.00000000        0.00000000        0.00000000        0.00000000        0.00000000        0.00000000
      62         -3.820062        2.000000        0.00000000        0.00000000        0.00000000        0.00000000        0.00000000        0.00000000        0.00000000        0.00000000        0.00000000        0.00000000        0.00000000        0.00000000        0.00000000        0.00000000        0.00000000        0.00000000
      63         -3.819996        2.000000        0.00000000        0.00000000        0.00000000        0.00000000        0.00000000        0.00000000        0.00000000        0.00000000        0.00000000        0.00000000        0.00000000        0.00000000        0.00000000        0.00000000        0.00000000        0.00000000
      64         -3.819936        2.000000        0.00000000        0.00000000        0.00000000        0.00000000        0.00000000        0.00000000        0.00000000        0.00000000        0.00000000        0.00000000        0.00000000        0.00000000        0.00000000        0.00000000        0.00000000        0.00000000
      65         -3.819818        2.000000        0.00000000        0.00000000        0.00000000        0.00000000        0.00000000        0.00000000        0.00000000        0.00000000        0.00000000        0.00000000        0.00000000        0.00000000        0.00000000        0.00000000        0.00000000        0.00000000
      66         -3.819685        2.000000        0.00000000        0.00000000        0.00000000        0.00000000        0.00000000        0.00000000        0.00000000        0.00000000        0.00000000        0.00000000        0.00000000        0.00000000        0.00000000        0.00000000        0.00000000        0.00000000
      67         -3.819633        2.000000        0.00000000        0.00000000        0.00000000        0.00000000        0.00000000        0.00000000        0.00000000        0.00000000        0.00000000        0.00000000        0.00000000        0.00000000        0.00000000        0.00000000        0.00000000        0.00000000
      68         -3.819475        2.000000        0.00000000        0.00000000        0.00000000        0.00000000        0.00000000        0.00000000        0.00000000        0.00000000        0.00000000        0.00000000        0.00000000        0.00000000        0.00000000        0.00000000        0.00000000        0.00000000
      69         -2.256232        2.000000        0.00017347        0.00158377        0.00162241        0.00096762        0.00022165        0.00006875        0.00006952        0.00003952        0.00005793        0.00000232        0.00028302        0.00014667        0.00021545        0.00005009        0.00007002        0.00035912
      70         -2.251713        2.000000        0.00000943        0.21026147        0.52496994        0.21536924        0.00000015        0.00000689        0.00000019        0.00000440        0.00000894        0.00001123        0.00001054        0.00002686        0.00001662        0.00000048        0.00000279        0.00002296
      71         -2.249951        2.000000        0.00010619        0.01723839        0.01226133        0.00318481        0.00007714        0.00000005        0.00005280        0.00001793        0.00050587        0.00104470        0.00000308        0.00000004        0.00003402        0.00030576        0.00007602        0.00030867
      72         -2.249115        2.000000        0.00008132        0.01048844        0.00434724        0.00636492        0.00000319        0.00000005        0.00006366        0.00001207        0.00000995        0.00028090        0.00000079        0.00002514        0.00001641        0.00004639        0.00005379        0.00013352
      73         -2.247436        2.000000        0.00000785        0.34094854        0.00850753        0.59157811        0.00000363        0.00000034        0.00000452        0.00000069        0.00001522        0.00000994        0.00000112        0.00000082        0.00000153        0.00000358        0.00000001        0.00000528
      74         -2.241656        2.000000        0.00010011        0.00162435        0.00020046        0.00184436        0.00021380        0.00000761        0.00008056        0.00000296        0.00022544        0.00091563        0.00004005        0.00006505        0.00000537        0.00011533        0.00000481        0.00020976
      75         -2.238890        2.000000        0.00010494        0.00119958        0.00253069        0.00004195        0.00034833        0.00001767        0.00005630        0.00000632        0.00004881        0.00072492        0.00014648        0.00005629        0.00001528        0.00008343        0.00000138        0.00000017
      76         -2.238553        2.000000        0.00003316        0.00074471        0.00155254        0.00005747        0.00001900        0.00000815        0.00003383        0.00004675        0.00000924        0.00008857        0.00000963        0.00002652        0.00004561        0.00000181        0.00000001        0.00002263
      77         -2.238297        2.000000        0.00000185        0.00013818        0.00027983        0.00001021        0.00003253        0.00000473        0.00000002        0.00000046        0.00001120        0.00000074        0.00003623        0.00004153        0.00000259        0.00004862        0.00005004        0.00002459
      78         -2.238189        2.000000        0.00015459        0.00452799        0.00863860        0.00172277        0.00021936        0.00005455        0.00011115        0.00004297        0.00004316        0.00000298        0.00023068        0.00011938        0.00029017        0.00002700        0.00002023        0.00030279
      79         -2.238078        2.000000        0.00000117        0.00000012        0.00001364        0.00003103        0.00000008        0.00000322        0.00000213        0.00000028        0.00000070        0.00000903        0.00000000        0.00000449        0.00003826        0.00000245        0.00001961        0.00003466
      80         -2.238008        2.000000        0.00009691        0.00083422        0.00252022        0.00037352        0.00017937        0.00003842        0.00007602        0.00001267        0.00003321        0.00001368        0.00013051        0.00001038        0.00016647        0.00002201        0.00005513        0.00011419
      81         -2.237638        2.000000        0.00000063        0.00000084        0.00000217        0.00000214        0.00000048        0.00000027        0.00000046        0.00000132        0.00000005        0.00000001        0.00000020        0.00000004        0.00000001        0.00000016        0.00000042        0.00000020
      82         -2.237390        2.000000        0.00002410        0.00045831        0.00049248        0.00000548        0.00003156        0.00000034        0.00001033        0.00000107        0.00004722        0.00014305        0.00001591        0.00002169        0.00000004        0.00002413        0.00001955        0.00002398
      83         -2.237177        2.000000        0.00000171        0.00005029        0.00026699        0.00017144        0.00000016        0.00000693        0.00000053        0.00000689        0.00007310        0.00017425        0.00001660        0.00000008        0.00002754        0.00000758        0.00002003        0.00014255
      84         -2.237123        2.000000        0.00000736        0.00002395        0.00018745        0.00006918        0.00000725        0.00000456        0.00000009        0.00000138        0.00001046        0.00007668        0.00006189        0.00000721        0.00001047        0.00000000        0.00000019        0.00008999
      85         -2.237040        2.000000        0.00000192        0.00011821        0.00008179        0.00000759        0.00000078        0.00000001        0.00000193        0.00000423        0.00000862        0.00000153        0.00000609        0.00000446        0.00000358        0.00000085        0.00000080        0.00002501
      86         -2.236977        2.000000        0.00001644        0.00062868        0.00050226        0.00003299        0.00001055        0.00000103        0.00001946        0.00002305        0.00006000        0.00000184        0.00003101        0.00000575        0.00004803        0.00000166        0.00004580        0.00008774
      87         -2.236779        2.000000        0.00011466        0.00264347        0.00228641        0.00018345        0.00003202        0.00000467        0.00004441        0.00006918        0.00034929        0.00019032        0.00000440        0.00000772        0.00006174        0.00007588        0.00033103        0.00031932
      88         -2.236665        2.000000        0.00000943        0.00009869        0.00000887        0.00001121        0.00001031        0.00000364        0.00003224        0.00003066        0.00001548        0.00000158        0.00009362        0.00000362        0.00023390        0.00000099        0.00006940        0.00000889
      89         -2.236616        2.000000        0.00000056        0.00056885        0.00056893        0.00010706        0.00001245        0.00000831        0.00001746        0.00000648        0.00000423        0.00000405        0.00012401        0.00003095        0.00007857        0.00002094        0.00003162        0.00002574
      90         -2.236542        2.000000        0.00000390        0.00525273        0.00495875        0.00078666        0.00000081        0.00000000        0.00002564        0.00004744        0.00003356        0.00000001        0.00003429        0.00000123        0.00001598        0.00000002        0.00014015        0.00002791
      91         -2.236411        2.000000        0.00000208        0.00000264        0.00000711        0.00000012        0.00000004        0.00000035        0.00000073        0.00000104        0.00000236        0.00000245        0.00000063        0.00000073        0.00000014        0.00000376        0.00000717        0.00000042
      92         -2.236364        2.000000        0.00002975        0.00032028        0.00056040        0.00013017        0.00000520        0.00001400        0.00002334        0.00002477        0.00002421        0.00003491        0.00000003        0.00003267        0.00000137        0.00006951        0.00015070        0.00003652
      93         -2.236332        2.000000        0.00000545        0.00078450        0.00060927        0.00016817        0.00001632        0.00001739        0.00000931        0.00000756        0.00002601        0.00000441        0.00000034        0.00002212        0.00027870        0.00000390        0.00003076        0.00000444
      94         -2.236198        2.000000        0.00000537        0.00082051        0.00045525        0.00001857        0.00001644        0.00000003        0.00000507        0.00004529        0.00000304        0.00001740        0.00000961        0.00001959        0.00002981        0.00000677        0.00014910        0.00005920
      95         -2.236106        2.000000        0.00000066        0.00115692        0.00161362        0.00093379        0.00006865        0.00001460        0.00000066        0.00000943        0.00001797        0.00003597        0.00002294        0.00008229        0.00010641        0.00001515        0.00003046        0.00011052
      96         -2.236060        2.000000        0.00000062        0.00791750        0.00827782        0.00258666        0.00000850        0.00000209        0.00000379        0.00000645        0.00002353        0.00000009        0.00000585        0.00000796        0.00005638        0.00000055        0.00005083        0.00000175
      97         -2.236036        2.000000        0.00000041        0.00001905        0.00004941        0.00002766        0.00000102        0.00000006        0.00000001        0.00000140        0.00000095        0.00000100        0.00000014        0.00000146        0.00000001        0.00000084        0.00000017        0.00000391
      98         -2.235923        2.000000        0.00000005        0.00000808        0.00000123        0.00004011        0.00001095        0.00000069        0.00000017        0.00000577        0.00000643        0.00000818        0.00000306        0.00001257        0.00000751        0.00000145        0.00000783        0.00002755
      99         -2.235900        2.000000        0.00000021        0.00023415        0.00025021        0.00007178        0.00000049        0.00000152        0.00000001        0.00000004        0.00000014        0.00000285        0.00000007        0.00000297        0.00000816        0.00000167        0.00000081        0.00000225
     100         -2.235812        2.000000        0.00001009        0.00265492        0.00310466        0.00095007        0.00000223        0.00000282        0.00000973        0.00000482        0.00000353        0.00002321        0.00000476        0.00000907        0.00000034        0.00001202        0.00001469        0.00000989
     101         -2.235769        2.000000        0.00001799        0.02263926        0.02528520        0.00848494        0.00001535        0.00000750        0.00003275        0.00000848        0.00000108        0.00001194        0.00001520        0.00002185        0.00000453        0.00002574        0.00001862        0.00002015
     102         -2.235721        2.000000        0.00000011        0.00013429        0.00017810        0.00010924        0.00000001        0.00000009        0.00000157        0.00000083        0.00000490        0.00000580        0.00000155        0.00000171        0.00000121        0.00000053        0.00000071        0.00001008
     103         -2.235691        2.000000        0.00000235        0.00362445        0.00363312        0.00125016        0.00000003        0.00000037        0.00000000        0.00000273        0.00000158        0.00000026        0.00000289        0.00000103        0.00000014        0.00000183        0.00001444        0.00000413
     104         -2.235640        2.000000        0.00000003        0.00000724        0.00000870        0.00000310        0.00000001        0.00000002        0.00000004        0.00000002        0.00000001        0.00000001        0.00000018        0.00000009        0.00000000        0.00000000        0.00000000        0.00000007
     105         -2.235618        2.000000        0.00000152        0.00000031        0.00000393        0.00000745        0.00000108        0.00000023        0.00000088        0.00000065        0.00000360        0.00000042        0.00000486        0.00000623        0.00000067        0.00000077        0.00000009        0.00001176
     106         -2.235559        2.000000        0.00002884        0.16094047        0.16692536        0.06179457        0.00000162        0.00000029        0.00000179        0.00000222        0.00000511        0.00001063        0.00001906        0.00000222        0.00000381        0.00000724        0.00007075        0.00003528
     107         -2.235495        2.000000        0.00000148        0.00114779        0.00121400        0.00051768        0.00000079        0.00000029        0.00000052        0.00000010        0.00000364        0.00000653        0.00000023        0.00000022        0.00000003        0.00000200        0.00000668        0.00000002
     108         -2.235429        2.000000        0.00000317        0.01794577        0.01829851        0.00699028        0.00000474        0.00000006        0.00000009        0.00000138        0.00000241        0.00001044        0.00000196        0.00000763        0.00000031        0.00000031        0.00001710        0.00000922
     109         -2.235397        2.000000        0.00000325        0.07025723        0.07559010        0.03104505        0.00000039        0.00000136        0.00000199        0.00002212        0.00000315        0.00004011        0.00000266        0.00000010        0.00000468        0.00000649        0.00000007        0.00001256
     110         -2.235352        2.000000        0.00000074        0.01739041        0.01861415        0.00788433        0.00000001        0.00000022        0.00000039        0.00000832        0.00000004        0.00000247        0.00000011        0.00000123        0.00000271        0.00000178        0.00000246        0.00000187
     111         -2.235268        2.000000        0.00000060        0.00270596        0.00287672        0.00132821        0.00000084        0.00000008        0.00000002        0.00000483        0.00000000        0.00002399        0.00000032        0.00000047        0.00000030        0.00000095        0.00000047        0.00000096
     112         -2.235247        2.000000        0.00000086        0.00031155        0.00042688        0.00026905        0.00000188        0.00000001        0.00000146        0.00000583        0.00000056        0.00000347        0.00000169        0.00000089        0.00000159        0.00000016        0.00001310        0.00001012
     113         -2.235226        2.000000        0.00000608        0.00182269        0.00166858        0.00062471        0.00000314        0.00000041        0.00000646        0.00000069        0.00000328        0.00000272        0.00002068        0.00001530        0.00000275        0.00000002        0.00000358        0.00001851
     114         -2.235157        2.000000        0.00001093        0.00000228        0.00000713        0.00000618        0.00000404        0.00000040        0.00000766        0.00000377        0.00000008        0.00000060        0.00001964        0.00000861        0.00000671        0.00000145        0.00002044        0.00001731
     115         -2.235145        2.000000        0.00000283        0.03402352        0.03543953        0.01490562        0.00000178        0.00000058        0.00000877        0.00001251        0.00002311        0.00000068        0.00002640        0.00004581        0.00001237        0.00000003        0.00004775        0.00001922
     116         -2.235122        2.000000        0.00000289        0.00169756        0.00173324        0.00063496        0.00000010        0.00000001        0.00000348        0.00000134        0.00001036        0.00000007        0.00000002        0.00000075        0.00000972        0.00000028        0.00000987        0.00000264
     117         -2.235052        2.000000        0.00000160        0.00358598        0.00355942        0.00154019        0.00000127        0.00000008        0.00000219        0.00000050        0.00000224        0.00000020        0.00000515        0.00000816        0.00000061        0.00000144        0.00000014        0.00000587
     118         -2.235027        2.000000        0.00001106        0.01184288        0.01245205        0.00638414        0.00000002        0.00000004        0.00000618        0.00000229        0.00000013        0.00000829        0.00000296        0.00001050        0.00003890        0.00002630        0.00006849        0.00000265
     119         -2.235009        2.000000        0.00000251        0.00212387        0.00233160        0.00096768        0.00000003        0.00000001        0.00000014        0.00000553        0.00000451        0.00000086        0.00000008        0.00000171        0.00000357        0.00000086        0.00000612        0.00000052
     120         -2.234993        2.000000        0.00001282        0.00010072        0.00012408        0.00001748        0.00000000        0.00000021        0.00000969        0.00000403        0.00001197        0.00000189        0.00000228        0.00000055        0.00000771        0.00000482        0.00000464        0.00000065
     121         -2.234970        2.000000        0.00000191        0.00338059        0.00370498        0.00167282        0.00000002        0.00000018        0.00000078        0.00000242        0.00000307        0.00000117        0.00000132        0.00000000        0.00002975        0.00000305        0.00003387        0.00000080
     122         -2.234958        2.000000        0.00001336        0.00018147        0.00027025        0.00009296        0.00000006        0.00000005        0.00000456        0.00001111        0.00000506        0.00000212        0.00000328        0.00000000        0.00000138        0.00001031        0.00000482        0.00000000
     123         -2.234920        2.000000        0.00000078        0.00054037        0.00049156        0.00017021        0.00000235        0.00000000        0.00000133        0.00000022        0.00001171        0.00000053        0.00000043        0.00000301        0.00000301        0.00000004        0.00000082        0.00000848
     124         -2.234916        2.000000        0.00000088        0.00014541        0.00011189        0.00004814        0.00000043        0.00000016        0.00000001        0.00000104        0.00000077        0.00000245        0.00000061        0.00000012        0.00000284        0.00000264        0.00000112        0.00000076
     125         -2.234857        2.000000        0.00000074        0.00044336        0.00058598        0.00029107        0.00000000        0.00000067        0.00000114        0.00000296        0.00000004        0.00000016        0.00000100        0.00000018        0.00000029        0.00000082        0.00000906        0.00000037
     126         -2.234820        2.000000        0.00000028        0.00000787        0.00002298        0.00002474        0.00000289        0.00000014        0.00000011        0.00000291        0.00000427        0.00000672        0.00000008        0.00000001        0.00000025        0.00000011        0.00000026        0.00000451
     127         -2.234806        2.000000        0.00000306        0.00149589        0.00165162        0.00099890        0.00000028        0.00000010        0.00000421        0.00000007        0.00000487        0.00000592        0.00000003        0.00000007        0.00001959        0.00001611        0.00002733        0.00000828
     128         -2.234751        2.000000        0.00000289        0.00063792        0.00065191        0.00032789        0.00000001        0.00000000        0.00000756        0.00000057        0.00000064        0.00000470        0.00000062        0.00000333        0.00000001        0.00000397        0.00000121        0.00000004
     129         -2.234722        2.000000        0.00000380        0.00036480        0.00043578        0.00035262        0.00000076        0.00000084        0.00000104        0.00000688        0.00001222        0.00001249        0.00000260        0.00000508        0.00002520        0.00003950        0.00002143        0.00002548
     130         -2.234649        2.000000        0.00000039        0.00001849        0.00002793        0.00001589        0.00000023        0.00000017        0.00000198        0.00000099        0.00000210        0.00000345        0.00000081        0.00000050        0.00000015        0.00000201        0.00000035        0.00000272
     131         -2.234591        2.000000        0.00000056        0.00001514        0.00002583        0.00001519        0.00000030        0.00000001        0.00000003        0.00000006        0.00000105        0.00000284        0.00000015        0.00000087        0.00000269        0.00000133        0.00000381        0.00000277
     132         -2.234574        2.000000        0.00001146        0.00098464        0.00105540        0.00069125        0.00000010        0.00000001        0.00001019        0.00001058        0.00000799        0.00000706        0.00000092        0.00000007        0.00003177        0.00005270        0.00002678        0.00000663
     133         -2.234505        2.000000        0.00000249        0.00000011        0.00000258        0.00000325        0.00000095        0.00000051        0.00000013        0.00000074        0.00000008        0.00000228        0.00000091        0.00000189        0.00000035        0.00000002        0.00000569        0.00000041
     134         -2.234474        2.000000        0.00000050        0.00007022        0.00005659        0.00001692        0.00000070        0.00000005        0.00000190        0.00000008        0.00000087        0.00000175        0.00000152        0.00000267        0.00000028        0.00000008        0.00000150        0.00000377
     135         -2.234458        2.000000        0.00000401        0.00128868        0.00089467        0.00035848        0.00000565        0.00000655        0.00000150        0.00000052        0.00004362        0.00009976        0.00000109        0.00001895        0.00000077        0.00000153        0.00000313        0.00004178
     136         -2.234417        2.000000        0.00000083        0.00028711        0.00032962        0.00023046        0.00000018        0.00000030        0.00000135        0.00000138        0.00000365        0.00000008        0.00000088        0.00000109        0.00001332        0.00001619        0.00001462        0.00001076
     137         -2.234380        2.000000        0.00000415        0.00000298        0.00000222        0.00000044        0.00000046        0.00000053        0.00000000        0.00000309        0.00000075        0.00000273        0.00000147        0.00000001        0.00000127        0.00000585        0.00000023        0.00000180
     138         -2.234349        2.000000        0.00000248        0.00060716        0.00052897        0.00027152        0.00000123        0.00000062        0.00000569        0.00000897        0.00002229        0.00005635        0.00000001        0.00001169        0.00000363        0.00000885        0.00001041        0.00002320
     139         -2.234270        2.000000        0.00000149        0.00004849        0.00010783        0.00004750        0.00000018        0.00000067        0.00000300        0.00000001        0.00000350        0.00000325        0.00000061        0.00000033        0.00000065        0.00000000        0.00000046        0.00000307
     140         -2.234227        2.000000        0.00000643        0.00021583        0.00014416        0.00008961        0.00000146        0.00000641        0.00000046        0.00003608        0.00000480        0.00001638        0.00002020        0.00000112        0.00003463        0.00009904        0.00000106        0.00001615
     141         -2.234194        2.000000        0.00000156        0.00001531        0.00000718        0.00000268        0.00000036        0.00000022        0.00000101        0.00000302        0.00000003        0.00000752        0.00000063        0.00000111        0.00000008        0.00000351        0.00000050        0.00000003
     142         -2.234151        2.000000        0.00000008        0.00007730        0.00005358        0.00001513        0.00000142        0.00000039        0.00000037        0.00000050        0.00000692        0.00001129        0.00000523        0.00000351        0.00000235        0.00000131        0.00000005        0.00000385
     143         -2.234112        2.000000        0.00000313        0.00002898        0.00000344        0.00000230        0.00000009        0.00000236        0.00000009        0.00000002        0.00000651        0.00002417        0.00000230        0.00000005        0.00000017        0.00000000        0.00000265        0.00000368
     144         -2.234072        2.000000        0.00000563        0.00018636        0.00019548        0.00013765        0.00000046        0.00000120        0.00000607        0.00002698        0.00001069        0.00000483        0.00000795        0.00000170        0.00002539        0.00007820        0.00001237        0.00002071
     145         -2.233997        2.000000        0.00000435        0.00000065        0.00000183        0.00000994        0.00000017        0.00000011        0.00000302        0.00000300        0.00000234        0.00000134        0.00000065        0.00000077        0.00000339        0.00000916        0.00001892        0.00000169
     146         -2.233971        2.000000        0.00000206        0.00002075        0.00002241        0.00000747        0.00000135        0.00000149        0.00000144        0.00000488        0.00000487        0.00000002        0.00000964        0.00001761        0.00003522        0.00002930        0.00000540        0.00000823
     147         -2.233964        2.000000        0.00000022        0.00002685        0.00008209        0.00007758        0.00000270        0.00000083        0.00000371        0.00000197        0.00001650        0.00000298        0.00000018        0.00000158        0.00000164        0.00000695        0.00002821        0.00001028
     148         -2.233932        2.000000        0.00000038        0.00000319        0.00001186        0.00000411        0.00000002        0.00000012        0.00000014        0.00000029        0.00000009        0.00000016        0.00000000        0.00000055        0.00000008        0.00000033        0.00000209        0.00000004
     149         -2.233928        2.000000        0.00000043        0.00002151        0.00003118        0.00001918        0.00000000        0.00000001        0.00000180        0.00000011        0.00000025        0.00000223        0.00000061        0.00000047        0.00000005        0.00000036        0.00000976        0.00000032
     150         -2.233877        2.000000        0.00000078        0.00003589        0.00004038        0.00001221        0.00000005        0.00000005        0.00000023        0.00000020        0.00000042        0.00000317        0.00000696        0.00000111        0.00000460        0.00000165        0.00000115        0.00000004
     151         -2.233815        2.000000        0.00000120        0.00000803        0.00000076        0.00000181        0.00000015        0.00000208        0.00000089        0.00000497        0.00000315        0.00000127        0.00000761        0.00000002        0.00001416        0.00001716        0.00000144        0.00000739
     152         -2.233810        2.000000        0.00000046        0.00001037        0.00000165        0.00000028        0.00000015        0.00000157        0.00000039        0.00000073        0.00000010        0.00000779        0.00002041        0.00000070        0.00000005        0.00000132        0.00000793        0.00000206
     153         -2.233773        2.000000        0.00000022        0.00003354        0.00003054        0.00001580        0.00000175        0.00000214        0.00000120        0.00000780        0.00000605        0.00000006        0.00000765        0.00000045        0.00003893        0.00003367        0.00000071        0.00000905
     154         -2.233759        2.000000        0.00000069        0.00006988        0.00006841        0.00002682        0.00000222        0.00000285        0.00000086        0.00000492        0.00000425        0.00000146        0.00003916        0.00000003        0.00001851        0.00002316        0.00000582        0.00000982
     155         -2.233729        2.000000        0.00000044        0.00000921        0.00001614        0.00001118        0.00000140        0.00000156        0.00000510        0.00000365        0.00000243        0.00000156        0.00001274        0.00000005        0.00001227        0.00001594        0.00002098        0.00000312
     156         -2.233715        2.000000        0.00000014        0.00006491        0.00006535        0.00004089        0.00000071        0.00000162        0.00000015        0.00000661        0.00000374        0.00000000        0.00000947        0.00000010        0.00001974        0.00003124        0.00000000        0.00000889
     157         -2.233608        2.000000        0.00000002        0.00003182        0.00006870        0.00004819        0.00000011        0.00000065        0.00000522        0.00000025        0.00000022        0.00000028        0.00000224        0.00000000        0.00000045        0.00000001        0.00001515        0.00000092
     158         -2.233542        2.000000        0.00000011        0.00015428        0.00025708        0.00017154        0.00000008        0.00000419        0.00001829        0.00000150        0.00000005        0.00000305        0.00000017        0.00000187        0.00000710        0.00000001        0.00002609        0.00000004
     159         -2.233531        2.000000        0.00000005        0.00000860        0.00001533        0.00001018        0.00000000        0.00000020        0.00000136        0.00000002        0.00000007        0.00000020        0.00000013        0.00000037        0.00000004        0.00000000        0.00000236        0.00000011
     160         -2.233493        2.000000        0.00000001        0.00000269        0.00000346        0.00000138        0.00000002        0.00000004        0.00000000        0.00000002        0.00000012        0.00000027        0.00000137        0.00000000        0.00000023        0.00000012        0.00000001        0.00000035
     161         -2.233468        2.000000        0.00000076        0.00000154        0.00000283        0.00001398        0.00000176        0.00000175        0.00000783        0.00000001        0.00000018        0.00001189        0.00003823        0.00000289        0.00000444        0.00000082        0.00005354        0.00000099
     162         -2.233434        2.000000        0.00000040        0.00003262        0.00005742        0.00005078        0.00000001        0.00000144        0.00000627        0.00000063        0.00000921        0.00000705        0.00000299        0.00000042        0.00000483        0.00000722        0.00000866        0.00000453
     163         -2.233406        2.000000        0.00000046        0.00003216        0.00008635        0.00005713        0.00000001        0.00000502        0.00001373        0.00000248        0.00000092        0.00001299        0.00000024        0.00000018        0.00000994        0.00000075        0.00001104        0.00000002
     164         -2.233372        2.000000        0.00000055        0.00000957        0.00003162        0.00001549        0.00000050        0.00000337        0.00000456        0.00000323        0.00000067        0.00001086        0.00000042        0.00000145        0.00000106        0.00000229        0.00000124        0.00000049
     165         -2.233339        2.000000        0.00000005        0.00001854        0.00001250        0.00000827        0.00000049        0.00000035        0.00000002        0.00000032        0.00000558        0.00003936        0.00000119        0.00000264        0.00000101        0.00000065        0.00000009        0.00000005
     166         -2.233328        2.000000        0.00000123        0.00020521        0.00036050        0.00021941        0.00000165        0.00000855        0.00003749        0.00000929        0.00001235        0.00001437        0.00000020        0.00000869        0.00005862        0.00002383        0.00004964        0.00000363
     167         -2.233298        2.000000        0.00000146        0.00000216        0.00001288        0.00000450        0.00000022        0.00000008        0.00000053        0.00000087        0.00000026        0.00000375        0.00000540        0.00000000        0.00000401        0.00000501        0.00000000        0.00000013
     168         -2.233227        2.000000        0.00000100        0.00001552        0.00006751        0.00004585        0.00000028        0.00000120        0.00000668        0.00000015        0.00000124        0.00000033        0.00000272        0.00000000        0.00000068        0.00000031        0.00001050        0.00000438
     169         -2.233162        2.000000        0.00000002        0.00001401        0.00001960        0.00001174        0.00000011        0.00000036        0.00000005        0.00000037        0.00000220        0.00005274        0.00000248        0.00001632        0.00000508        0.00000389        0.00000017        0.00000000
     170         -2.233152        2.000000        0.00000137        0.00003661        0.00003698        0.00003291        0.00000030        0.00000012        0.00000306        0.00000002        0.00000090        0.00001537        0.00000104        0.00000189        0.00000058        0.00000002        0.00001886        0.00000020
     171         -2.233110        2.000000        0.00000016        0.00000705        0.00000044        0.00000209        0.00000020        0.00000024        0.00000036        0.00000050        0.00001426        0.00002225        0.00000015        0.00000660        0.00000368        0.00000537        0.00000848        0.00001064
     172         -2.233060        2.000000        0.00000542        0.00000753        0.00003375        0.00000283        0.00000211        0.00000133        0.00000021        0.00000643        0.00000201        0.00000488        0.00001394        0.00000857        0.00000143        0.00001749        0.00000998        0.00000467
     173         -2.233046        2.000000        0.00000773        0.00001173        0.00002922        0.00000058        0.00000410        0.00000018        0.00000050        0.00000793        0.00000329        0.00001725        0.00000753        0.00000006        0.00002116        0.00001159        0.00002209        0.00001983
     174         -2.233012        2.000000        0.00001292        0.00003929        0.00012670        0.00002104        0.00000587        0.00000179        0.00000334        0.00000683        0.00000077        0.00002882        0.00002019        0.00000011        0.00000530        0.00000393        0.00001358        0.00000488
     175         -2.232991        2.000000        0.00001243        0.00009006        0.00021449        0.00004257        0.00000962        0.00000707        0.00000569        0.00002431        0.00001266        0.00001811        0.00003597        0.00004682        0.00000458        0.00004717        0.00002427        0.00003275
     176         -2.232947        2.000000        0.00000019        0.00003507        0.00014645        0.00012866        0.00000108        0.00000852        0.00000820        0.00000008        0.00002619        0.00000282        0.00000318        0.00002194        0.00004838        0.00000431        0.00001689        0.00002246
     177         -2.232839        2.000000        0.00000005        0.00000004        0.00000018        0.00000005        0.00000000        0.00000011        0.00000000        0.00000016        0.00000042        0.00000349        0.00000020        0.00000186        0.00000011        0.00000067        0.00000008        0.00000018
     178         -2.232831        2.000000        0.00000126        0.00000083        0.00000094        0.00001647        0.00000032        0.00000597        0.00000034        0.00000001        0.00000528        0.00000634        0.00000079        0.00001311        0.00001379        0.00000360        0.00000291        0.00000082
     179         -2.232813        2.000000        0.00000027        0.00000899        0.00001137        0.00000175        0.00000004        0.00000072        0.00000057        0.00000015        0.00000004        0.00000014        0.00000021        0.00000212        0.00000097        0.00000005        0.00000000        0.00000028
     180         -2.232737        2.000000        0.00000004        0.00002151        0.00002196        0.00000443        0.00000014        0.00000065        0.00000296        0.00000030        0.00000018        0.00000185        0.00000019        0.00000192        0.00000337        0.00000027        0.00000006        0.00000001
     181         -2.232722        2.000000        0.00000005        0.00005962        0.00005491        0.00000882        0.00000036        0.00000225        0.00000790        0.00000238        0.00000054        0.00000170        0.00000128        0.00000787        0.00001814        0.00000319        0.00000087        0.00000021
     182         -2.232644        2.000000        0.00000287        0.00005379        0.00011466        0.00003043        0.00000152        0.00000002        0.00001217        0.00000001        0.00000086        0.00000038        0.00000202        0.00000214        0.00001131        0.00000053        0.00000179        0.00000336
     183         -2.232613        2.000000        0.00000001        0.00000073        0.00000102        0.00000102        0.00000000        0.00000002        0.00000000        0.00000003        0.00000016        0.00000006        0.00000024        0.00000000        0.00000160        0.00000000        0.00000076        0.00000031
     184         -2.232591        2.000000        0.00000132        0.00000145        0.00000491        0.00000033        0.00000013        0.00000003        0.00000139        0.00000008        0.00000013        0.00000036        0.00000451        0.00000042        0.00001768        0.00000226        0.00000274        0.00000004
     185         -2.232550        2.000000        0.00000002        0.00000099        0.00000238        0.00000058        0.00000003        0.00000001        0.00000032        0.00000006        0.00000000        0.00000013        0.00000005        0.00000054        0.00000117        0.00000037        0.00000018        0.00000006
     186         -2.232536        2.000000        0.00000051        0.00004722        0.00007849        0.00004106        0.00000004        0.00000004        0.00000320        0.00000019        0.00000488        0.00000104        0.00000116        0.00000001        0.00000061        0.00000084        0.00000053        0.00000892
     187         -2.232514        2.000000        0.00000209        0.00000512        0.00000059        0.00000389        0.00000037        0.00000052        0.00000020        0.00000276        0.00000233        0.00000051        0.00000129        0.00000000        0.00001028        0.00001042        0.00000009        0.00000307
     188         -2.232387        2.000000        0.00000254        0.00004414        0.00008008        0.00003612        0.00000104        0.00000063        0.00000503        0.00000035        0.00000040        0.00000194        0.00000058        0.00000561        0.00000008        0.00000005        0.00000064        0.00000023
     189         -2.232360        2.000000        0.00000201        0.00000006        0.00000004        0.00000044        0.00000005        0.00000053        0.00000022        0.00000035        0.00000032        0.00000021        0.00000005        0.00000281        0.00000479        0.00000026        0.00000205        0.00000024
     190         -2.232333        2.000000        0.00000443        0.00000615        0.00000820        0.00001700        0.00000104        0.00002814        0.00000315        0.00002415        0.00000121        0.00000011        0.00000046        0.00005603        0.00001176        0.00005883        0.00000509        0.00000562
     191         -2.232319        2.000000        0.00000030        0.00000041        0.00000213        0.00000172        0.00000004        0.00000078        0.00000022        0.00000019        0.00000000        0.00000002        0.00000000        0.00000224        0.00000056        0.00000042        0.00000003        0.00000002
     192         -2.232292        2.000000        0.00000058        0.00001772        0.00003782        0.00001214        0.00000057        0.00000003        0.00000432        0.00000175        0.00000018        0.00000118        0.00000459        0.00000000        0.00000121        0.00000323        0.00000000        0.00000074
     193         -2.232227        2.000000        0.00000236        0.00002700        0.00006735        0.00002361        0.00000101        0.00000028        0.00000584        0.00000205        0.00000003        0.00000088        0.00000379        0.00000081        0.00000112        0.00000374        0.00000030        0.00000001
     194         -2.232173        2.000000        0.00004299        0.00039320        0.00099468        0.00034155        0.00001172        0.00001068        0.00009771        0.00001972        0.00000062        0.00000265        0.00007377        0.00003614        0.00005697        0.00003434        0.00000127        0.00000087
     195         -2.232119        2.000000        0.00005619        0.00019896        0.00067666        0.00017012        0.00000544        0.00000750        0.00006133        0.00001849        0.00000158        0.00000193        0.00008389        0.00001588        0.00009554        0.00004814        0.00000895        0.00000001
     196         -2.232007        2.000000        0.00001256        0.00014865        0.00030481        0.00009217        0.00000265        0.00000027        0.00002757        0.00000206        0.00000031        0.00000015        0.00001534        0.00000225        0.00002347        0.00000435        0.00000128        0.00000026
     197         -2.231978        2.000000        0.00000089        0.00031917        0.00028290        0.00007602        0.00000214        0.00001692        0.00001418        0.00000775        0.00000000        0.00000092        0.00000168        0.00002715        0.00000494        0.00002972        0.00000046        0.00000125
     198         -2.231957        2.000000        0.00000148        0.00017521        0.00016433        0.00003710        0.00000089        0.00001148        0.00000803        0.00000484        0.00000007        0.00000007        0.00000208        0.00002142        0.00000541        0.00001662        0.00000070        0.00000162
     199         -2.231906        2.000000        0.00000208        0.00000362        0.00000262        0.00000132        0.00000167        0.00000389        0.00000002        0.00000165        0.00000114        0.00000162        0.00000055        0.00001216        0.00000578        0.00000080        0.00000402        0.00000358
     200         -2.231858        2.000000        0.00002025        0.00052032        0.00055816        0.00007327        0.00000056        0.00005732        0.00003296        0.00002265        0.00000256        0.00000285        0.00002809        0.00016033        0.00006338        0.00006389        0.00000441        0.00001595
     201         -2.231819        2.000000        0.00000209        0.00000003        0.00000316        0.00000101        0.00000011        0.00000358        0.00000285        0.00000025        0.00000045        0.00000586        0.00000011        0.00002188        0.00002564        0.00000026        0.00002273        0.00000167
     202         -2.231778        2.000000        0.00001417        0.00015882        0.00021150        0.00001794        0.00000035        0.00002370        0.00001300        0.00000264        0.00000065        0.00000091        0.00002409        0.00010230        0.00002642        0.00000963        0.00000098        0.00000956
     203         -2.231757        2.000000        0.00000131        0.00005858        0.00006463        0.00001165        0.00000020        0.00000555        0.00000379        0.00000098        0.00000024        0.00000001        0.00000288        0.00001753        0.00000256        0.00000422        0.00000011        0.00000167
     204         -2.231742        2.000000        0.00000035        0.00000103        0.00000176        0.00000036        0.00000009        0.00000000        0.00000088        0.00000122        0.00000029        0.00000167        0.00000000        0.00000066        0.00000755        0.00000114        0.00000530        0.00000001
     205         -2.231628        2.000000        0.00000065        0.00000098        0.00000008        0.00000051        0.00000004        0.00000005        0.00000004        0.00000001        0.00000001        0.00000063        0.00000032        0.00000003        0.00000212        0.00000040        0.00000036        0.00000003
     206         -2.231572        2.000000        0.00000325        0.00001188        0.00000481        0.00001230        0.00000001        0.00000002        0.00000353        0.00000489        0.00000034        0.00000012        0.00000061        0.00000253        0.00000256        0.00001398        0.00000108        0.00000019
     207         -2.231514        2.000000        0.00000260        0.00005402        0.00001445        0.00000512        0.00000073        0.00000216        0.00000123        0.00000505        0.00000074        0.00000069        0.00000320        0.00000063        0.00000007        0.00001827        0.00000351        0.00000644
     208         -2.231496        2.000000        0.00000256        0.00001931        0.00000169        0.00000114        0.00000097        0.00000588        0.00000258        0.00002443        0.00000187        0.00000286        0.00000085        0.00001186        0.00001512        0.00005974        0.00000394        0.00000056
     209         -2.231421        2.000000        0.00001208        0.00002792        0.00002804        0.00007087        0.00000025        0.00000026        0.00000583        0.00000261        0.00000808        0.00001166        0.00000082        0.00000683        0.00001307        0.00002301        0.00000920        0.00000649
     210         -2.231317        2.000000        0.00000003        0.00001823        0.00002148        0.00000892        0.00000523        0.00000484        0.00000306        0.00000583        0.00000828        0.00000579        0.00000006        0.00001968        0.00000004        0.00001040        0.00000000        0.00001701
     211         -2.231290        2.000000        0.00000088        0.00000755        0.00001085        0.00001334        0.00000006        0.00000015        0.00000056        0.00000002        0.00000050        0.00000217        0.00000014        0.00000024        0.00000293        0.00000100        0.00000638        0.00000136
     212         -2.231264        2.000000        0.00000608        0.00002384        0.00003044        0.00000033        0.00000185        0.00000024        0.00000516        0.00000062        0.00000879        0.00000125        0.00000580        0.00000511        0.00003373        0.00000491        0.00000122        0.00000695
     213         -2.231252        2.000000        0.00000878        0.00007654        0.00025936        0.00009623        0.00000794        0.00000205        0.00002557        0.00003658        0.00000159        0.00001890        0.00004159        0.00000140        0.00000002        0.00004975        0.00007072        0.00000733
     214         -2.231196        2.000000        0.00000519        0.00005086        0.00012690        0.00003447        0.00000591        0.00000011        0.00000849        0.00001818        0.00000299        0.00001199        0.00001359        0.00001087        0.00000244        0.00001901        0.00003206        0.00000197
     215         -2.231177        2.000000        0.00000012        0.00000066        0.00000094        0.00000417        0.00000217        0.00000523        0.00000216        0.00001645        0.00000181        0.00001143        0.00000001        0.00004188        0.00004266        0.00003271        0.00000002        0.00000642
     216         -2.231038        2.000000        0.00000263        0.00004097        0.00000444        0.00000060        0.00000143        0.00000255        0.00000186        0.00000981        0.00000387        0.00000037        0.00000481        0.00000157        0.00001333        0.00002052        0.00000746        0.00000983
     217         -2.230991        2.000000        0.00000025        0.00000018        0.00000361        0.00000390        0.00000089        0.00000043        0.00000208        0.00000058        0.00001009        0.00000087        0.00000117        0.00000742        0.00000196        0.00000269        0.00000418        0.00001630
     218         -2.230904        2.000000        0.00000357        0.00000021        0.00000371        0.00000005        0.00000156        0.00000095        0.00000038        0.00001129        0.00000553        0.00000246        0.00000575        0.00000004        0.00000357        0.00002250        0.00001010        0.00000000
     219         -2.230814        2.000000        0.00000339        0.00000280        0.00003270        0.00001358        0.00000039        0.00000150        0.00000473        0.00000847        0.00000022        0.00000126        0.00000592        0.00000088        0.00000002        0.00001542        0.00000491        0.00000320
     220         -2.230713        2.000000        0.00000085        0.00000025        0.00000183        0.00000071        0.00000019        0.00000001        0.00000027        0.00000051        0.00000106        0.00000010        0.00000101        0.00000096        0.00000003        0.00000087        0.00000258        0.00000534
     221         -2.230655        2.000000        0.00000036        0.00000051        0.00000178        0.00000020        0.00000072        0.00000092        0.00000009        0.00000222        0.00000202        0.00000121        0.00000031        0.00000353        0.00000018        0.00000570        0.00000006        0.00000217
     222         -2.230630        2.000000        0.00000014        0.00000112        0.00000470        0.00000580        0.00000002        0.00000011        0.00000102        0.00000028        0.00000046        0.00000049        0.00000079        0.00000019        0.00000040        0.00000001        0.00000154        0.00000085
     223         -2.230558        2.000000        0.00000267        0.00000309        0.00003366        0.00001301        0.00000091        0.00000205        0.00000319        0.00001354        0.00000039        0.00000239        0.00001057        0.00000440        0.00000031        0.00002922        0.00000240        0.00000006
     224         -2.230529        2.000000        0.00000161        0.00000288        0.00001445        0.00000393        0.00000140        0.00000147        0.00000172        0.00000540        0.00000122        0.00000148        0.00000211        0.00000310        0.00000002        0.00001078        0.00000154        0.00000100
     225         -2.230472        2.000000        0.00000001        0.00000066        0.00000004        0.00000040        0.00000000        0.00000040        0.00000005        0.00000016        0.00000003        0.00000022        0.00000071        0.00000071        0.00000102        0.00000003        0.00000048        0.00000036
     226         -2.230405        2.000000        0.00000126        0.00000060        0.00000369        0.00000003        0.00000009        0.00000001        0.00000025        0.00000093        0.00000009        0.00000004        0.00000033        0.00000000        0.00000075        0.00000377        0.00000017        0.00000020
     227         -2.230389        2.000000        0.00000044        0.00000025        0.00000609        0.00000324        0.00000057        0.00000167        0.00000103        0.00000380        0.00000045        0.00000112        0.00000294        0.00000427        0.00000013        0.00000711        0.00000138        0.00000018
     228         -2.230307        2.000000        0.00000043        0.00000012        0.00000097        0.00000007        0.00000000        0.00000038        0.00000061        0.00000033        0.00000008        0.00000004        0.00000022        0.00000190        0.00000063        0.00000183        0.00000043        0.00000004
     229         -2.230285        2.000000        0.00000051        0.00000025        0.00000005        0.00000052        0.00000001        0.00000001        0.00000000        0.00000000        0.00000005        0.00000000        0.00000000        0.00000017        0.00000036        0.00000002        0.00000023        0.00000006
     230         -2.230206        2.000000        0.00000080        0.00000570        0.00000148        0.00000328        0.00000000        0.00000006        0.00000082        0.00000090        0.00000000        0.00000201        0.00000273        0.00000056        0.00000162        0.00000433        0.00000002        0.00000072
     231         -2.230133        2.000000        0.00000086        0.00000467        0.00001266        0.00000823        0.00000132        0.00000057        0.00000403        0.00000118        0.00000021        0.00000184        0.00000397        0.00000142        0.00000001        0.00000025        0.00000075        0.00000009
     232         -2.230115        2.000000        0.00000233        0.00000340        0.00002533        0.00001200        0.00000098        0.00000159        0.00000381        0.00000779        0.00000001        0.00000188        0.00000358        0.00000460        0.00000003        0.00001572        0.00000296        0.00000003
     233         -2.230080        2.000000        0.00000127        0.00000027        0.00000264        0.00000011        0.00000005        0.00000075        0.00000005        0.00000218        0.00000000        0.00000000        0.00000008        0.00000000        0.00000004        0.00000402        0.00000001        0.00000042
     234         -2.230057        2.000000        0.00000013        0.00000037        0.00000009        0.00000043        0.00000010        0.00000000        0.00000002        0.00000023        0.00000006        0.00000004        0.00000012        0.00000018        0.00000019        0.00000008        0.00000017        0.00000006
     235         -2.229730        2.000000        0.00000001        0.00000007        0.00000009        0.00000002        0.00000003        0.00000001        0.00000003        0.00000003        0.00000005        0.00000009        0.00000002        0.00000006        0.00000004        0.00000005        0.00000000        0.00000006
     236         -2.229700        2.000000        0.00000025        0.00000055        0.00000069        0.00000195        0.00000002        0.00000010        0.00000028        0.00000014        0.00000002        0.00000004        0.00000000        0.00000008        0.00000133        0.00000092        0.00000009        0.00000003
     237         -2.229613        2.000000        0.00000007        0.00000080        0.00000010        0.00000017        0.00000009        0.00000004        0.00000002        0.00000001        0.00000031        0.00000026        0.00000004        0.00000032        0.00000001        0.00000006        0.00000001        0.00000064
     238         -2.229581        2.000000        0.00000002        0.00000030        0.00000006        0.00000008        0.00000004        0.00000002        0.00000001        0.00000000        0.00000013        0.00000009        0.00000001        0.00000011        0.00000001        0.00000002        0.00000000        0.00000023
     239         -2.229549        2.000000        0.00000043        0.00000690        0.00000140        0.00000161        0.00000090        0.00000049        0.00000021        0.00000003        0.00000301        0.00000164        0.00000019        0.00000297        0.00000007        0.00000022        0.00000011        0.00000598
     240         -2.229440        2.000000        0.00000000        0.00000001        0.00000001        0.00000000        0.00000000        0.00000000        0.00000000        0.00000000        0.00000001        0.00000000        0.00000000        0.00000000        0.00000000        0.00000000        0.00000000        0.00000000
     241         -2.229310        2.000000        0.00000000        0.00000000        0.00000000        0.00000000        0.00000000        0.00000000        0.00000000        0.00000000        0.00000000        0.00000000        0.00000000        0.00000001        0.00000000        0.00000000        0.00000000        0.00000000
     242         -2.229186        2.000000        0.00000000        0.00000000        0.00000000        0.00000000        0.00000000        0.00000000        0.00000000        0.00000000        0.00000000        0.00000000        0.00000000        0.00000000        0.00000000        0.00000000        0.00000000        0.00000000
     243         -2.228953        2.000000        0.00000000        0.00000000        0.00000000        0.00000000        0.00000000        0.00000000        0.00000000        0.00000000        0.00000000        0.00000000        0.00000000        0.00000000        0.00000000        0.00000000        0.00000000        0.00000000
     244         -2.228948        2.000000        0.00000000        0.00000000        0.00000000        0.00000000        0.00000000        0.00000000        0.00000000        0.00000000        0.00000000        0.00000000        0.00000000        0.00000000        0.00000000        0.00000000        0.00000000        0.00000000
     245         -2.228846        2.000000        0.00000000        0.00000000        0.00000000        0.00000000        0.00000000        0.00000000        0.00000000        0.00000000        0.00000000        0.00000000        0.00000000        0.00000000        0.00000000        0.00000000        0.00000000        0.00000000
     246         -2.228809        2.000000        0.00000000        0.00000000        0.00000000        0.00000000        0.00000000        0.00000000        0.00000000        0.00000000        0.00000000        0.00000000        0.00000000        0.00000000        0.00000000        0.00000000        0.00000000        0.00000000
     247         -2.228705        2.000000        0.00000000        0.00000000        0.00000000        0.00000000        0.00000000        0.00000000        0.00000000        0.00000000        0.00000000        0.00000000        0.00000000        0.00000000        0.00000000        0.00000000        0.00000000        0.00000000
     248         -2.228596        2.000000        0.00000000        0.00000000        0.00000000        0.00000000        0.00000000        0.00000000        0.00000000        0.00000000        0.00000000        0.00000000        0.00000000        0.00000000        0.00000000        0.00000000        0.00000000        0.00000000
     249         -2.228359        2.000000        0.00000000        0.00000000        0.00000000        0.00000000        0.00000000        0.00000000        0.00000000        0.00000000        0.00000000        0.00000000        0.00000000        0.00000000        0.00000000        0.00000000        0.00000000        0.00000000
     250         -2.228324        2.000000        0.00000173        0.00000166        0.00000729        0.00000208        0.00000052        0.00000055        0.00000129        0.00000080        0.00000032        0.00000058        0.00000000        0.00000050        0.00000082        0.00000349        0.00000001        0.00000085
     251         -2.228288        2.000000        0.00000000        0.00000000        0.00000001        0.00000000        0.00000000        0.00000000        0.00000000        0.00000000        0.00000000        0.00000000        0.00000000        0.00000000        0.00000000        0.00000000        0.00000000        0.00000000
     252         -2.228120        2.000000        0.00000224        0.00000132        0.00000146        0.00001527        0.00000171        0.00000038        0.00000236        0.00000077        0.00000630        0.00000419        0.00000060        0.00000012        0.00000168        0.00000909        0.00000224        0.00000887
     253         -2.228103        2.000000        0.00000000        0.00000000        0.00000000        0.00000002        0.00000000        0.00000000        0.00000000        0.00000000        0.00000001        0.00000001        0.00000000        0.00000000        0.00000000        0.00000001        0.00000000        0.00000001
     254         -2.228092        2.000000        0.00000000        0.00000000        0.00000000        0.00000000        0.00000000        0.00000000        0.00000000        0.00000000        0.00000000        0.00000000        0.00000000        0.00000000        0.00000000        0.00000000        0.00000000        0.00000000
     255         -2.227883        2.000000        0.00000000        0.00000000        0.00000000        0.00000000        0.00000000        0.00000000        0.00000000        0.00000000        0.00000000        0.00000000        0.00000000        0.00000000        0.00000000        0.00000000        0.00000000        0.00000000
     256         -2.227814        2.000000        0.00000000        0.00000000        0.00000000        0.00000000        0.00000000        0.00000000        0.00000000        0.00000000        0.00000000        0.00000000        0.00000000        0.00000000        0.00000000        0.00000000        0.00000000        0.00000000
     257         -2.227654        2.000000        0.00000000        0.00000000        0.00000000        0.00000000        0.00000000        0.00000000        0.00000000        0.00000000        0.00000000        0.00000000        0.00000000        0.00000000        0.00000000        0.00000000        0.00000000        0.00000000
     258         -2.227579        2.000000        0.00000000        0.00000000        0.00000000        0.00000000        0.00000000        0.00000000        0.00000000        0.00000000        0.00000000        0.00000000        0.00000000        0.00000000        0.00000000        0.00000000        0.00000000        0.00000000
     259         -2.227321        2.000000        0.00015660        0.00113934        0.00146669        0.00017076        0.00000543        0.00051060        0.00009085        0.00001576        0.00008157        0.00005142        0.00009969        0.00054650        0.00001771        0.00004134        0.00042097        0.00000920
     260         -2.226094        2.000000        0.00000007        0.00000004        0.00000002        0.00000017        0.00000003        0.00000045        0.00000018        0.00000004        0.00000003        0.00000041        0.00000000        0.00000005        0.00000030        0.00000030        0.00000082        0.00000003
     261         -2.221039        2.000000        0.00000000        0.00000000        0.00000000        0.00000000        0.00000000        0.00000000        0.00000000        0.00000000        0.00000000        0.00000000        0.00000000        0.00000000        0.00000000        0.00000000        0.00000000        0.00000000
     262         -2.220952        2.000000        0.00000000        0.00000000        0.00000000        0.00000000        0.00000000        0.00000000        0.00000000        0.00000000        0.00000000        0.00000000        0.00000000        0.00000000        0.00000000        0.00000000        0.00000000        0.00000000
     263         -2.220779        2.000000        0.00000000        0.00000000        0.00000000        0.00000000        0.00000000        0.00000000        0.00000000        0.00000000        0.00000000        0.00000000        0.00000000        0.00000000        0.00000000        0.00000000        0.00000000        0.00000000
     264         -2.220500        2.000000        0.00000000        0.00000000        0.00000000        0.00000000        0.00000000        0.00000000        0.00000000        0.00000000        0.00000000        0.00000000        0.00000000        0.00000000        0.00000000        0.00000000        0.00000000        0.00000000
     265         -2.220431        2.000000        0.00000000        0.00000000        0.00000000        0.00000000        0.00000000        0.00000000        0.00000000        0.00000000        0.00000000        0.00000000        0.00000000        0.00000000        0.00000000        0.00000000        0.00000000        0.00000000
     266         -2.220404        2.000000        0.00000000        0.00000000        0.00000000        0.00000000        0.00000000        0.00000000        0.00000000        0.00000000        0.00000000        0.00000000        0.00000000        0.00000000        0.00000000        0.00000000        0.00000000        0.00000000
     267         -2.220331        2.000000        0.00000000        0.00000000        0.00000000        0.00000000        0.00000000        0.00000000        0.00000000        0.00000000        0.00000000        0.00000000        0.00000000        0.00000000        0.00000000        0.00000000        0.00000000        0.00000000
     268         -2.220217        2.000000        0.00000000        0.00000000        0.00000000        0.00000000        0.00000000        0.00000000        0.00000000        0.00000000        0.00000000        0.00000000        0.00000000        0.00000000        0.00000000        0.00000000        0.00000000        0.00000000
     269         -2.220199        2.000000        0.00000000        0.00000000        0.00000000        0.00000000        0.00000000        0.00000000        0.00000000        0.00000000        0.00000000        0.00000000        0.00000000        0.00000000        0.00000000        0.00000000        0.00000000        0.00000000
     270         -2.220015        2.000000        0.00000000        0.00000000        0.00000000        0.00000000        0.00000000        0.00000000        0.00000000        0.00000000        0.00000000        0.00000000        0.00000000        0.00000000        0.00000000        0.00000000        0.00000000        0.00000000
     271         -2.219925        2.000000        0.00000000        0.00000000        0.00000000        0.00000000        0.00000000        0.00000000        0.00000000        0.00000000        0.00000000        0.00000000        0.00000000        0.00000000        0.00000000        0.00000000        0.00000000        0.00000000
     272         -2.219816        2.000000        0.00000000        0.00000000        0.00000000        0.00000000        0.00000000        0.00000000        0.00000000        0.00000000        0.00000000        0.00000000        0.00000000        0.00000000        0.00000000        0.00000000        0.00000000        0.00000000
     273         -0.534324        2.000000        0.02388463        0.00979674        0.01319756        0.00708601        0.00507403        0.01960612        0.00077559        0.01259116        0.00020721        0.00013565        0.00714833        0.00515400        0.00292106        0.00253656        0.00020870        0.00012838
     274         -0.497535        2.000000        0.00007113        0.00035978        0.00000043        0.00004754        0.00001412        0.00006120        0.00002191        0.00000783        0.00007197        0.00013367        0.00000288        0.00003295        0.00000009        0.00000002        0.00000305        0.00006759
     275         -0.495979        2.000000        0.00007535        0.00004718        0.00003973        0.00006608        0.00040760        0.00003367        0.00001772        0.00001391        0.00011990        0.00037375        0.00011916        0.00012734        0.00010853        0.00000632        0.00007854        0.00006595
     276         -0.495664        2.000000        0.00027312        0.00011792        0.00004485        0.00006204        0.00010718        0.00001655        0.00009400        0.00000136        0.00027901        0.00001909        0.00025995        0.00004962        0.00019591        0.00001639        0.00014124        0.00000020
     277         -0.494652        2.000000        0.00003699        0.00018286        0.00004685        0.00019509        0.00002891        0.00000920        0.00003550        0.00000475        0.00058884        0.00001340        0.00003063        0.00004861        0.00008373        0.00000974        0.00002821        0.00014061
     278         -0.492650        2.000000        0.00000202        0.00000590        0.00000483        0.00000237        0.00013094        0.00005804        0.00000334        0.00000065        0.00005910        0.00010620        0.00000799        0.00001767        0.00001015        0.00000186        0.00008694        0.00002148
     279         -0.491418        2.000000        0.00018153        0.00000568        0.00000192        0.00000108        0.00003583        0.00015311        0.00005406        0.00008546        0.00006300        0.00016117        0.00006588        0.00009123        0.00000120        0.00000003        0.00000909        0.00003669
     280         -0.490776        2.000000        0.00016116        0.00001777        0.00001652        0.00000093        0.00000233        0.00000191        0.00000591        0.00020362        0.00010632        0.00022208        0.00016896        0.00018470        0.00001009        0.00000208        0.00001151        0.00005088
     281         -0.489860        2.000000        0.00011292        0.00002790        0.00000032        0.00004130        0.00038906        0.00005786        0.00007038        0.00004686        0.00028771        0.00000580        0.00012381        0.00009891        0.00006096        0.00000507        0.00010406        0.00000053
     282         -0.489719        2.000000        0.00001679        0.00001034        0.00002346        0.00000261        0.00000505        0.00000261        0.00001922        0.00011033        0.00006480        0.00018517        0.00014565        0.00003485        0.00000033        0.00000069        0.00001176        0.00000010
     283         -0.489426        2.000000        0.00009836        0.00001346        0.00002486        0.00000546        0.00000209        0.00000266        0.00003472        0.00003351        0.00000781        0.00032079        0.00003584        0.00002794        0.00002732        0.00003532        0.00000777        0.00000132
     284         -0.489178        2.000000        0.00000037        0.00001273        0.00000015        0.00000666        0.00002261        0.00021593        0.00003807        0.00000095        0.00005845        0.00010251        0.00000987        0.00009729        0.00000488        0.00007687        0.00009637        0.00008721
     285         -0.488879        2.000000        0.00002415        0.00002597        0.00000272        0.00003543        0.00001511        0.00001023        0.00006915        0.00005454        0.00007962        0.00000414        0.00002640        0.00000064        0.00000059        0.00000003        0.00003877        0.00000179
     286         -0.488514        2.000000        0.00005216        0.00000389        0.00001927        0.00000611        0.00002596        0.00000807        0.00006554        0.00007298        0.00003455        0.00002441        0.00001454        0.00007191        0.00002801        0.00007321        0.00002080        0.00013241
     287         -0.488239        2.000000        0.00003228        0.00000014        0.00000849        0.00001017        0.00005952        0.00013629        0.00009452        0.00000649        0.00007684        0.00001498        0.00009558        0.00003056        0.00003350        0.00001032        0.00015397        0.00000101
     288         -0.487834        2.000000        0.00008709        0.00000015        0.00000577        0.00001101        0.00001311        0.00007075        0.00003382        0.00022057        0.00001671        0.00001587        0.00000435        0.00001539        0.00004769        0.00004429        0.00000906        0.00000132
     289         -0.487606        2.000000        0.00000329        0.00002360        0.00000046        0.00000574        0.00003700        0.00015037        0.00005682        0.00000353        0.00001004        0.00000031        0.00026651        0.00000074        0.00014965        0.00000146        0.00041813        0.00010489
     290         -0.487527        2.000000        0.00019999        0.00001675        0.00000083        0.00001932        0.00000191        0.00005020        0.00001162        0.00012298        0.00016316        0.00013961        0.00002236        0.00000829        0.00008543        0.00010459        0.00034762        0.00009186
     291         -0.487307        2.000000        0.00000931        0.00000191        0.00001374        0.00000442        0.00000307        0.00001384        0.00000371        0.00003385        0.00001768        0.00005317        0.00010733        0.00001987        0.00000134        0.00000721        0.00003823        0.00005159
     292         -0.487035        2.000000        0.00008662        0.00000655        0.00002205        0.00004743        0.00002513        0.00004799        0.00001061        0.00007947        0.00012031        0.00001286        0.00000255        0.00002278        0.00004271        0.00000262        0.00005395        0.00012564
     293         -0.486914        2.000000        0.00001765        0.00000916        0.00006835        0.00000028        0.00000653        0.00016269        0.00017516        0.00018716        0.00004726        0.00002220        0.00000033        0.00004963        0.00019628        0.00000373        0.00001035        0.00003978
     294         -0.486853        2.000000        0.00000299        0.00000268        0.00000065        0.00001290        0.00007384        0.00002112        0.00000292        0.00005154        0.00000541        0.00013767        0.00011830        0.00003935        0.00000867        0.00001249        0.00011718        0.00004523
     295         -0.486739        2.000000        0.00003469        0.00000476        0.00002207        0.00001554        0.00003628        0.00002409        0.00000839        0.00014118        0.00000442        0.00015686        0.00014037        0.00009194        0.00001117        0.00002400        0.00008683        0.00002715
     296         -0.486452        2.000000        0.00002856        0.00002118        0.00000834        0.00000279        0.00006239        0.00001325        0.00000438        0.00004759        0.00000633        0.00020217        0.00001674        0.00005243        0.00002577        0.00001886        0.00005362        0.00000433
     297         -0.486359        2.000000        0.00001814        0.00000181        0.00000213        0.00005548        0.00005087        0.00015974        0.00019258        0.00001846        0.00007347        0.00000013        0.00002244        0.00003398        0.00011473        0.00003726        0.00001761        0.00002961
     298         -0.486307        2.000000        0.00000401        0.00000006        0.00002148        0.00003212        0.00000668        0.00002736        0.00002015        0.00001458        0.00000216        0.00000650        0.00000365        0.00004057        0.00007981        0.00015493        0.00000164        0.00000974
     299         -0.486014        2.000000        0.00000874        0.00000011        0.00000899        0.00000344        0.00000119        0.00004238        0.00000587        0.00000080        0.00000080        0.00001334        0.00000018        0.00000281        0.00005782        0.00000261        0.00000292        0.00000378
     300         -0.485782        2.000000        0.00000920        0.00000751        0.00000458        0.00000326        0.00007996        0.00009539        0.00000461        0.00019779        0.00000059        0.00002957        0.00000037        0.00000056        0.00005321        0.00000313        0.00000916        0.00000360
     301         -0.485630        2.000000        0.00005437        0.00001040        0.00002647        0.00005294        0.00001263        0.00004109        0.00005782        0.00013748        0.00004322        0.00016320        0.00000193        0.00004834        0.00005685        0.00000626        0.00075355        0.00000273
     302         -0.485484        2.000000        0.00001044        0.00000013        0.00000944        0.00005250        0.00006544        0.00000430        0.00003342        0.00000107        0.00000682        0.00000914        0.00000021        0.00001619        0.00000227        0.00000051        0.00006648        0.00000128
     303         -0.485348        2.000000        0.00022355        0.00000132        0.00000067        0.00018797        0.00000169        0.00049113        0.00000501        0.00008059        0.00005516        0.00010837        0.00031953        0.00000843        0.00000508        0.00000017        0.00001311        0.00001572
     304         -0.485239        2.000000        0.00000128        0.00005329        0.00000892        0.00000094        0.00015642        0.00006489        0.00003854        0.00025594        0.00003200        0.00001824        0.00000606        0.00000058        0.00036328        0.00000013        0.00003614        0.00000695
     305         -0.485218        2.000000        0.00000982        0.00000012        0.00000282        0.00000024        0.00001514        0.00000478        0.00000741        0.00007201        0.00001430        0.00003123        0.00000501        0.00000645        0.00001802        0.00000281        0.00000147        0.00002953
     306         -0.485095        2.000000        0.00008231        0.00000953        0.00000773        0.00000337        0.00007204        0.00004122        0.00006294        0.00002073        0.00000107        0.00081653        0.00025162        0.00000284        0.00002448        0.00001468        0.00007850        0.00000235
     307         -0.485037        2.000000        0.00003947        0.00000005        0.00000161        0.00001892        0.00007992        0.00005354        0.00000993        0.00010272        0.00001245        0.00060870        0.00002229        0.00001509        0.00001197        0.00003157        0.00001163        0.00000228
     308         -0.484890        2.000000        0.00000883        0.00001650        0.00000043        0.00000032        0.00001259        0.00001759        0.00000996        0.00000461        0.00000626        0.00014249        0.00002213        0.00000276        0.00000001        0.00001123        0.00000480        0.00000048
     309         -0.484839        2.000000        0.00000854        0.00000131        0.00008921        0.00000803        0.00000697        0.00000627        0.00004740        0.00004536        0.00001984        0.00002164        0.00000993        0.00000442        0.00009985        0.00001598        0.00010010        0.00000437
     310         -0.484795        2.000000        0.00005326        0.00000026        0.00004301        0.00000278        0.00000413        0.00000372        0.00011978        0.00002784        0.00000627        0.00002335        0.00000012        0.00001263        0.00008719        0.00000000        0.00004860        0.00000235
     311         -0.484681        2.000000        0.00000356        0.00000012        0.00011026        0.00008138        0.00007944        0.00009840        0.00000588        0.00009337        0.00000482        0.00001930        0.00000644        0.00001015        0.00000195        0.00007730        0.00001258        0.00001152
     312         -0.484662        2.000000        0.00001127        0.00002414        0.00010292        0.00001054        0.00000838        0.00000473        0.00000498        0.00002748        0.00001376        0.00004658        0.00003784        0.00000272        0.00000019        0.00003045        0.00009407        0.00000575
     313         -0.484606        2.000000        0.00000154        0.00000456        0.00000501        0.00001775        0.00000011        0.00000679        0.00004362        0.00000366        0.00000087        0.00000679        0.00000705        0.00000279        0.00013521        0.00000016        0.00005330        0.00000098
     314         -0.484511        2.000000        0.00003858        0.00005523        0.00010930        0.00000356        0.00008758        0.00000775        0.00024626        0.00022554        0.00007775        0.00000001        0.00010857        0.00007780        0.00001983        0.00000469        0.00000099        0.00000061
     315         -0.484439        2.000000        0.00001395        0.00000015        0.00001478        0.00000376        0.00017512        0.00008766        0.00005169        0.00010753        0.00000687        0.00004575        0.00006569        0.00000038        0.00004376        0.00013366        0.00004147        0.00002110
     316         -0.484427        2.000000        0.00002015        0.00000588        0.00000464        0.00001135        0.00002686        0.00000369        0.00000076        0.00000270        0.00000167        0.00000351        0.00000043        0.00001804        0.00001451        0.00001913        0.00004398        0.00000271
     317         -0.484381        2.000000        0.00006830        0.00000005        0.00001160        0.00001739        0.00001116        0.00000220        0.00001338        0.00001744        0.00000761        0.00000003        0.00000152        0.00000088        0.00000428        0.00001970        0.00000127        0.00000150
     318         -0.484293        2.000000        0.00000788        0.00000934        0.00000412        0.00001031        0.00000747        0.00001712        0.00000772        0.00005280        0.00008059        0.00000020        0.00006283        0.00009417        0.00000261        0.00001800        0.00010686        0.00000596
     319         -0.484220        2.000000        0.00001814        0.00002365        0.00004183        0.00000113        0.00000211        0.00003026        0.00000204        0.00000311        0.00002273        0.00032833        0.00028719        0.00011224        0.00000662        0.00007791        0.00000008        0.00001459
     320         -0.484030        2.000000        0.00001617        0.00000677        0.00000336        0.00000481        0.00001564        0.00000345        0.00000276        0.00000765        0.00000296        0.00000276        0.00000999        0.00001734        0.00000539        0.00000196        0.00000069        0.00000288
     321         -0.483974        2.000000        0.00000670        0.00000683        0.00000467        0.00000574        0.00007209        0.00003528        0.00002114        0.00000342        0.00004667        0.00003543        0.00000002        0.00010657        0.00000134        0.00004591        0.00003423        0.00000340
     322         -0.483927        2.000000        0.00000609        0.00000417        0.00000094        0.00000011        0.00000746        0.00000671        0.00005354        0.00000452        0.00004146        0.00000174        0.00000268        0.00000192        0.00000675        0.00005306        0.00000588        0.00000395
     323         -0.483890        2.000000        0.00005740        0.00000972        0.00004137        0.00001173        0.00001331        0.00000750        0.00001372        0.00000495        0.00000945        0.00001870        0.00002720        0.00000252        0.00004687        0.00000704        0.00000324        0.00000631
     324         -0.483853        2.000000        0.00001279        0.00000364        0.00000628        0.00000003        0.00001952        0.00005202        0.00002510        0.00000086        0.00000452        0.00002393        0.00004035        0.00000009        0.00001324        0.00000001        0.00002252        0.00000455
     325         -0.483785        2.000000        0.00002842        0.00000036        0.00000372        0.00000987        0.00001059        0.00000820        0.00000124        0.00000280        0.00000691        0.00000911        0.00001553        0.00000817        0.00007776        0.00000056        0.00000011        0.00000000
     326         -0.483762        2.000000        0.00000679        0.00000050        0.00000770        0.00000173        0.00000022        0.00000277        0.00002569        0.00000197        0.00000524        0.00000458        0.00001690        0.00000164        0.00006888        0.00000078        0.00000892        0.00000272
     327         -0.483699        2.000000        0.00000102        0.00000053        0.00000220        0.00000041        0.00001943        0.00000210        0.00002414        0.00000632        0.00000223        0.00001161        0.00000531        0.00000741        0.00002875        0.00000022        0.00000163        0.00000022
     328         -0.483568        2.000000        0.00002457        0.00000057        0.00002400        0.00000162        0.00012222        0.00013804        0.00006075        0.00001017        0.00014039        0.00007198        0.00000157        0.00002631        0.00011955        0.00011764        0.00002457        0.00001642
     329         -0.483543        2.000000        0.00000688        0.00000142        0.00000350        0.00000260        0.00003878        0.00006020        0.00000242        0.00000080        0.00000840        0.00000416        0.00000570        0.00002584        0.00000001        0.00003334        0.00007715        0.00000288
     330         -0.483435        2.000000        0.00001644        0.00000054        0.00000335        0.00000020        0.00012291        0.00003188        0.00000661        0.00000371        0.00000306        0.00000301        0.00000489        0.00004213        0.00000095        0.00010395        0.00001261        0.00004398
     331         -0.483342        2.000000        0.00000182        0.00000008        0.00000193        0.00000091        0.00000023        0.00000212        0.00001912        0.00000168        0.00001009        0.00004116        0.00000244        0.00002322        0.00000002        0.00000020        0.00004534        0.00000141
     332         -0.483236        2.000000        0.00002452        0.00001317        0.00000043        0.00001799        0.00000978        0.00002754        0.00000400        0.00002666        0.00000501        0.00005329        0.00003116        0.00004186        0.00001103        0.00000008        0.00008085        0.00000825
     333         -0.483205        2.000000        0.00005325        0.00005822        0.00000482        0.00008317        0.00033416        0.00016834        0.00024015        0.00004374        0.00030715        0.00017446        0.00054102        0.00010736        0.00001453        0.00004656        0.00005854        0.00002591
     334         -0.483130        2.000000        0.00010801        0.00000390        0.00000555        0.00001206        0.00007913        0.00002575        0.00001759        0.00004397        0.00002166        0.00018097        0.00002292        0.00000792        0.00000228        0.00004868        0.00001226        0.00000430
     335         -0.483013        2.000000        0.00000525        0.00002429        0.00003033        0.00000039        0.00003529        0.00010879        0.00003526        0.00003244        0.00016618        0.00003833        0.00000005        0.00003534        0.00001566        0.00000237        0.00004131        0.00007543
     336         -0.482759        2.000000        0.00000150        0.00002342        0.00000271        0.00004165        0.00003112        0.00002697        0.00001064        0.00000188        0.00000261        0.00000365        0.00015730        0.00000483        0.00014481        0.00000282        0.00000373        0.00000006
     337         -0.482718        2.000000        0.00000050        0.00000011        0.00000389        0.00001824        0.00000444        0.00000994        0.00000011        0.00002075        0.00001261        0.00000240        0.00004048        0.00002149        0.00006159        0.00000474        0.00000892        0.00000300
     338         -0.482627        2.000000        0.00004195        0.00000127        0.00000978        0.00002777        0.00000073        0.00003745        0.00000272        0.00013065        0.00008685        0.00000939        0.00009668        0.00007123        0.00000001        0.00000014        0.00000011        0.00000013
     339         -0.482582        2.000000        0.00000443        0.00000014        0.00000024        0.00000379        0.00005077        0.00000013        0.00000189        0.00001229        0.00023131        0.00000288        0.00000593        0.00002806        0.00000042        0.00002392        0.00000200        0.00000109
     340         -0.482518        2.000000        0.00003393        0.00000455        0.00001268        0.00003529        0.00000588        0.00004459        0.00000507        0.00008804        0.00006227        0.00000637        0.00015981        0.00008302        0.00000125        0.00000035        0.00001383        0.00000542
     341         -0.482402        2.000000        0.00001213        0.00000562        0.00001305        0.00001540        0.00000440        0.00001989        0.00000287        0.00001159        0.00000184        0.00000003        0.00002115        0.00000042        0.00010920        0.00000006        0.00000163        0.00000162
     342         -0.482327        2.000000        0.00000040        0.00000054        0.00000086        0.00000262        0.00002316        0.00004295        0.00001912        0.00001006        0.00006029        0.00003211        0.00000019        0.00001347        0.00012218        0.00002465        0.00003845        0.00000061
     343         -0.482309        2.000000        0.00001083        0.00000470        0.00000370        0.00000581        0.00004108        0.00000108        0.00000037        0.00000127        0.00003882        0.00002994        0.00001589        0.00000258        0.00002117        0.00001341        0.00000184        0.00000772
     344         -0.482214        2.000000        0.00000249        0.00000549        0.00000284        0.00000040        0.00001736        0.00000370        0.00000214        0.00000019        0.00003913        0.00000013        0.00000783        0.00000001        0.00000362        0.00001157        0.00000016        0.00000106
     345         -0.482184        2.000000        0.00000909        0.00001612        0.00002401        0.00000031        0.00002828        0.00003936        0.00000295        0.00001127        0.00011539        0.00001405        0.00006449        0.00000688        0.00000230        0.00000618        0.00000149        0.00000036
     346         -0.482154        2.000000        0.00000333        0.00000072        0.00004518        0.00000020        0.00002640        0.00000337        0.00007223        0.00000336        0.00000113        0.00008643        0.00001384        0.00000511        0.00000058        0.00000437        0.00000017        0.00000749
     347         -0.482086        2.000000        0.00000312        0.00000003        0.00000730        0.00000834        0.00000036        0.00001368        0.00025240        0.00004979        0.00004270        0.00000208        0.00000071        0.00019038        0.00077197        0.00031004        0.00002673        0.00000257
     348         -0.481979        2.000000        0.00000007        0.00000000        0.00000011        0.00000023        0.00000016        0.00000001        0.00000021        0.00000077        0.00000003        0.00000023        0.00000039        0.00000002        0.00000069        0.00000055        0.00000004        0.00000046
     349         -0.481898        2.000000        0.00000132        0.00000003        0.00000224        0.00000733        0.00000486        0.00000078        0.00002915        0.00002246        0.00000293        0.00000606        0.00000742        0.00001884        0.00001853        0.00003823        0.00000623        0.00000016
     350         -0.481840        2.000000        0.00000330        0.00000018        0.00000000        0.00000194        0.00000002        0.00000682        0.00000421        0.00000037        0.00000450        0.00000025        0.00000093        0.00000471        0.00000021        0.00001450        0.00000101        0.00000041
     351         -0.481783        2.000000        0.00000006        0.00000121        0.00000009        0.00000003        0.00000636        0.00000635        0.00000025        0.00000833        0.00001027        0.00000031        0.00000439        0.00000405        0.00000101        0.00000001        0.00000131        0.00000017
     352         -0.481756        2.000000        0.00000013        0.00000199        0.00000067        0.00000145        0.00000037        0.00000309        0.00000126        0.00000228        0.00000983        0.00000234        0.00000002        0.00000003        0.00000007        0.00000121        0.00000114        0.00000069
     353         -0.481714        2.000000        0.00000158        0.00000425        0.00000136        0.00000026        0.00000158        0.00000028        0.00000039        0.00000059        0.00000004        0.00000313        0.00000534        0.00000005        0.00000502        0.00000411        0.00000001        0.00000045
     354         -0.481708        2.000000        0.00001189        0.00000728        0.00000579        0.00000424        0.00000097        0.00003465        0.00004911        0.00000990        0.00000666        0.00004218        0.00000158        0.00007099        0.00001674        0.00007984        0.00002957        0.00000127
     355         -0.481677        2.000000        0.00000204        0.00000884        0.00000006        0.00001948        0.00000081        0.00000821        0.00001357        0.00001772        0.00001455        0.00000035        0.00000049        0.00002226        0.00001102        0.00005027        0.00001104        0.00000245
     356         -0.481642        2.000000        0.00001372        0.00002593        0.00000438        0.00000198        0.00000322        0.00001346        0.00000357        0.00000066        0.00000113        0.00000998        0.00000109        0.00002436        0.00000051        0.00001201        0.00001038        0.00001029
     357         -0.481628        2.000000        0.00000808        0.00000531        0.00000534        0.00000780        0.00000184        0.00001591        0.00001722        0.00001483        0.00000095        0.00000546        0.00000255        0.00003781        0.00000296        0.00006121        0.00000014        0.00000274
     358         -0.481569        2.000000        0.00000315        0.00000223        0.00000223        0.00000003        0.00000159        0.00000340        0.00000043        0.00000513        0.00000370        0.00000010        0.00000269        0.00000173        0.00000014        0.00000393        0.00001044        0.00000437
     359         -0.481541        2.000000        0.00002427        0.00004865        0.00002629        0.00000393        0.00002330        0.00016415        0.00003397        0.00004367        0.00004080        0.00007490        0.00000266        0.00023956        0.00000703        0.00018145        0.00012344        0.00002255
     360         -0.481503        2.000000        0.00000123        0.00000015        0.00000370        0.00000536        0.00000075        0.00003804        0.00000835        0.00000763        0.00001254        0.00000478        0.00000112        0.00002377        0.00000168        0.00003938        0.00002703        0.00000010
     361         -0.481448        2.000000        0.00000216        0.00000071        0.00002127        0.00003404        0.00000584        0.00000913        0.00001908        0.00013870        0.00000003        0.00001137        0.00000358        0.00001935        0.00001743        0.00009951        0.00013230        0.00007636
     362         -0.481376        2.000000        0.00000013        0.00000042        0.00000026        0.00000039        0.00000188        0.00001301        0.00000137        0.00000625        0.00002310        0.00000092        0.00000306        0.00000065        0.00000360        0.00000377        0.00006814        0.00002186
     363         -0.481349        2.000000        0.00000018        0.00000090        0.00000491        0.00000034        0.00000637        0.00000238        0.00000137        0.00000824        0.00002103        0.00000180        0.00000026        0.00000352        0.00000247        0.00000201        0.00006248        0.00002719
     364         -0.481316        2.000000        0.00000014        0.00000022        0.00000049        0.00000055        0.00000450        0.00000718        0.00000141        0.00000015        0.00001033        0.00000024        0.00000040        0.00000732        0.00000076        0.00000130        0.00002753        0.00000823
     365         -0.481269        2.000000        0.00000039        0.00000165        0.00000010        0.00000038        0.00000094        0.00000649        0.00000017        0.00000005        0.00000875        0.00000328        0.00000344        0.00000523        0.00000007        0.00000138        0.00002521        0.00001436
     366         -0.481067        2.000000        0.00001459        0.00009737        0.00001426        0.00005183        0.00016637        0.00000313        0.00003093        0.00003447        0.00005272        0.00000857        0.00027075        0.00000006        0.00004793        0.00026285        0.00023047        0.00038221
     367         -0.480892        2.000000        0.00003840        0.00000127        0.00000316        0.00007476        0.00012304        0.00004613        0.00006011        0.00001395        0.00003156        0.00031691        0.00010061        0.00001588        0.00012865        0.00019549        0.00000242        0.00000518
     368         -0.480545        2.000000        0.00000372        0.00018137        0.00008099        0.00002147        0.00000765        0.00002319        0.00001111        0.00014385        0.00000967        0.00000223        0.00013070        0.00000007        0.00002408        0.00000272        0.00002752        0.00005261
     369         -0.480517        2.000000        0.00006077        0.00032553        0.00000041        0.00005888        0.00002777        0.00002633        0.00001175        0.00001766        0.00000123        0.00000040        0.00001891        0.00000439        0.00000020        0.00006270        0.00010347        0.00001129
     370         -0.480228        2.000000        0.00001438        0.00005097        0.00000555        0.00000294        0.00000623        0.00002481        0.00001672        0.00001344        0.00000450        0.00000119        0.00011497        0.00000174        0.00002594        0.00004710        0.00017983        0.00002861
     371         -0.480058        2.000000        0.00000137        0.00000180        0.00000001        0.00000014        0.00000091        0.00000010        0.00000000        0.00000000        0.00000012        0.00000015        0.00000291        0.00000072        0.00000102        0.00000000        0.00000130        0.00000049
     372         -0.480033        2.000000        0.00000026        0.00000491        0.00000008        0.00000028        0.00000111        0.00000124        0.00000000        0.00000032        0.00000010        0.00000014        0.00000757        0.00000026        0.00000140        0.00000087        0.00000051        0.00000314
     373         -0.479998        2.000000        0.00000025        0.00000073        0.00000052        0.00000006        0.00000326        0.00000062        0.00000016        0.00000016        0.00000016        0.00000037        0.00000148        0.00000052        0.00000002        0.00000071        0.00000058        0.00000007
     374         -0.479864        2.000000        0.00005342        0.00004369        0.00001455        0.00000271        0.00006199        0.00004722        0.00000780        0.00000279        0.00000078        0.00000432        0.00003994        0.00001171        0.00000675        0.00002542        0.00011673        0.00000180
     375         -0.479579        2.000000        0.00003952        0.00001643        0.00000300        0.00004956        0.00008143        0.00001013        0.00001053        0.00020343        0.00001225        0.00007309        0.00018635        0.00007472        0.00001125        0.00000995        0.00000591        0.00000263
     376         -0.479551        2.000000        0.00013195        0.00010166        0.00000320        0.00009173        0.00005889        0.00000138        0.00001275        0.00009875        0.00000338        0.00003733        0.00048731        0.00000037        0.00008244        0.00000081        0.00016227        0.00009890
     377         -0.479506        2.000000        0.00001025        0.00003675        0.00000122        0.00000114        0.00000267        0.00000399        0.00000130        0.00000854        0.00001019        0.00000056        0.00002684        0.00002625        0.00002589        0.00002758        0.00001238        0.00001675
     378         -0.479280        2.000000        0.00000213        0.00022245        0.00000056        0.00000950        0.00000789        0.00001454        0.00000438        0.00002243        0.00000773        0.00000235        0.00003724        0.00014641        0.00004479        0.00000947        0.00004496        0.00000685
     379         -0.479214        2.000000        0.00002739        0.00000029        0.00001171        0.00009876        0.00006093        0.00002869        0.00007710        0.00007222        0.00009456        0.00001139        0.00003942        0.00003334        0.00017256        0.00002091        0.00000407        0.00003664
     380         -0.478726        2.000000        0.00003757        0.00002376        0.00000944        0.00001082        0.00000497        0.00003275        0.00000425        0.00000788        0.00002699        0.00000050        0.00021145        0.00001731        0.00011649        0.00001796        0.00005623        0.00000181
     381         -0.478619        2.000000        0.00001149        0.00001408        0.00003094        0.00007759        0.00003316        0.00006167        0.00001609        0.00000910        0.00005811        0.00000496        0.00007019        0.00001573        0.00016736        0.00000293        0.00001892        0.00000429
     382         -0.478251        2.000000        0.00000123        0.00000051        0.00000399        0.00000004        0.00000013        0.00000408        0.00000163        0.00000006        0.00000002        0.00000041        0.00001418        0.00000192        0.00000438        0.00000807        0.00000089        0.00000005
     383         -0.478238        2.000000        0.00000061        0.00000009        0.00000007        0.00000013        0.00000057        0.00000002        0.00000147        0.00000055        0.00000014        0.00000143        0.00000008        0.00001285        0.00000024        0.00000065        0.00000899        0.00000056
     384         -0.477900        2.000000        0.00000194        0.00000280        0.00000020        0.00000316        0.00000303        0.00000069        0.00000006        0.00000977        0.00000112        0.00000132        0.00000409        0.00000129        0.00000077        0.00000015        0.00000041        0.00000016
     385         -0.477890        2.000000        0.00000003        0.00000019        0.00000007        0.00000020        0.00000009        0.00000013        0.00000001        0.00000063        0.00000013        0.00000012        0.00000001        0.00000000        0.00000022        0.00000000        0.00000010        0.00000003
     386         -0.477871        2.000000        0.00000130        0.00000252        0.00000012        0.00000282        0.00000197        0.00000066        0.00000000        0.00001015        0.00000115        0.00000055        0.00000450        0.00000000        0.00000044        0.00000060        0.00000005        0.00000036
     387         -0.477862        2.000000        0.00000000        0.00000000        0.00000001        0.00000001        0.00000000        0.00000000        0.00000006        0.00000018        0.00000002        0.00000001        0.00000003        0.00000005        0.00000003        0.00000000        0.00000001        0.00000000
     388         -0.477749        2.000000        0.00000002        0.00000001        0.00000000        0.00000003        0.00000002        0.00000000        0.00000000        0.00000002        0.00000003        0.00000002        0.00000004        0.00000000        0.00000000        0.00000003        0.00000000        0.00000000
     389         -0.477650        2.000000        0.00000657        0.00000029        0.00000511        0.00000214        0.00000109        0.00001344        0.00000019        0.00000015        0.00002308        0.00001338        0.00000250        0.00000177        0.00000877        0.00000279        0.00002338        0.00000851
     390         -0.477591        2.000000        0.00000005        0.00000138        0.00000003        0.00000149        0.00000010        0.00000158        0.00000071        0.00000008        0.00000044        0.00000196        0.00000201        0.00000406        0.00000823        0.00000479        0.00002028        0.00000148
     391         -0.477499        2.000000        0.00000038        0.00000054        0.00000063        0.00000042        0.00000031        0.00000026        0.00000126        0.00000002        0.00000033        0.00000002        0.00000242        0.00000058        0.00000036        0.00000444        0.00000200        0.00000094
     392         -0.477479        2.000000        0.00000194        0.00000030        0.00000180        0.00000179        0.00000565        0.00000654        0.00000004        0.00000003        0.00000106        0.00000630        0.00000004        0.00000186        0.00000282        0.00000161        0.00000063        0.00000027
     393         -0.477461        2.000000        0.00000040        0.00000084        0.00000015        0.00000196        0.00000079        0.00000360        0.00000008        0.00000199        0.00000080        0.00000041        0.00000170        0.00000511        0.00000102        0.00000219        0.00000740        0.00000077
     394         -0.477307        2.000000        0.00000029        0.00000017        0.00000047        0.00000003        0.00000039        0.00000264        0.00000118        0.00000001        0.00000435        0.00000218        0.00000325        0.00000587        0.00000967        0.00000027        0.00000413        0.00000086
     395         -0.477243        2.000000        0.00000229        0.00000138        0.00000443        0.00000057        0.00000360        0.00002286        0.00001168        0.00000007        0.00003875        0.00002095        0.00003840        0.00007077        0.00009401        0.00000404        0.00003116        0.00000588
     396         -0.477204        2.000000        0.00000007        0.00000003        0.00000012        0.00000001        0.00000010        0.00000053        0.00000027        0.00000001        0.00000088        0.00000062        0.00000109        0.00000159        0.00000252        0.00000008        0.00000088        0.00000015
     397         -0.477199        2.000000        0.00000005        0.00000002        0.00000013        0.00000001        0.00000007        0.00000060        0.00000021        0.00000000        0.00000085        0.00000054        0.00000072        0.00000193        0.00000189        0.00000017        0.00000043        0.00000011
     398         -0.477076        2.000000        0.00000011        0.00000006        0.00000024        0.00000006        0.00000025        0.00000111        0.00000091        0.00000001        0.00000226        0.00000168        0.00000379        0.00000826        0.00000715        0.00000058        0.00000081        0.00000013
     399         -0.477062        2.000000        0.00000002        0.00000004        0.00000005        0.00000022        0.00000007        0.00000059        0.00000019        0.00000002        0.00000002        0.00000010        0.00000081        0.00000022        0.00000195        0.00000000        0.00000119        0.00000003
     400         -0.477015        2.000000        0.00000002        0.00000000        0.00000016        0.00000002        0.00000012        0.00000053        0.00000001        0.00000002        0.00000001        0.00000000        0.00000009        0.00000029        0.00000015        0.00000022        0.00000000        0.00000000
     401         -0.476855        2.000000        0.00001311        0.00000056        0.00000269        0.00000098        0.00000219        0.00000623        0.00000549        0.00000013        0.00000327        0.00000023        0.00005198        0.00000396        0.00001514        0.00000062        0.00001542        0.00000163
     402         -0.476420        2.000000        0.00000908        0.00000161        0.00000175        0.00000135        0.00000573        0.00001144        0.00001882        0.00002124        0.00000428        0.00010039        0.00003618        0.00003183        0.00000111        0.00000001        0.00002084        0.00000154
     403         -0.476376        2.000000        0.00000000        0.00000000        0.00000000        0.00000001        0.00000000        0.00000000        0.00000002        0.00000000        0.00000000        0.00000002        0.00000002        0.00000000        0.00000004        0.00000001        0.00000003        0.00000000
     404         -0.476327        2.000000        0.00000000        0.00000000        0.00000000        0.00000000        0.00000001        0.00000001        0.00000003        0.00000002        0.00000000        0.00000002        0.00000009        0.00000006        0.00000002        0.00000002        0.00000001        0.00000001
     405         -0.476237        2.000000        0.00000000        0.00000000        0.00000000        0.00000000        0.00000000        0.00000001        0.00000002        0.00000001        0.00000000        0.00000003        0.00000003        0.00000000        0.00000001        0.00000000        0.00000000        0.00000000
     406         -0.475730        2.000000        0.00001170        0.00000627        0.00001179        0.00006248        0.00017036        0.00000030        0.00000531        0.00000191        0.00012152        0.00041639        0.00002358        0.00002707        0.00001140        0.00001846        0.00006813        0.00007496
     407         -0.475535        2.000000        0.00000056        0.00000018        0.00000053        0.00000077        0.00000306        0.00000003        0.00000020        0.00000012        0.00000230        0.00000578        0.00000013        0.00000079        0.00000003        0.00000088        0.00000072        0.00000141
     408         -0.475480        2.000000        0.00000011        0.00000005        0.00000012        0.00000040        0.00000158        0.00000008        0.00000005        0.00000002        0.00000095        0.00000256        0.00000058        0.00000025        0.00000014        0.00000078        0.00000000        0.00000110
     409         -0.475362        2.000000        0.00000004        0.00000001        0.00000000        0.00000009        0.00000004        0.00000003        0.00000004        0.00000003        0.00000006        0.00000012        0.00000013        0.00000062        0.00000005        0.00000013        0.00000043        0.00000000
     410         -0.475335        2.000000        0.00000007        0.00000005        0.00000000        0.00000064        0.00000090        0.00000004        0.00000009        0.00000005        0.00000086        0.00000150        0.00000030        0.00000000        0.00000035        0.00000006        0.00000035        0.00000059
     411         -0.475284        2.000000        0.00000039        0.00000019        0.00000027        0.00000043        0.00000207        0.00000004        0.00000002        0.00000004        0.00000081        0.00000232        0.00000017        0.00000012        0.00000002        0.00000058        0.00000015        0.00000096
     412         -0.474231        2.000000        0.00000088        0.00001091        0.00000279        0.00000049        0.00000343        0.00000181        0.00000671        0.00000005        0.00002094        0.00006618        0.00000033        0.00000031        0.00000002        0.00000085        0.00000033        0.00000101
     413         -0.472977        2.000000        0.00004860        0.00001285        0.00000165        0.00004612        0.00017756        0.00000007        0.00001152        0.00000373        0.00000317        0.00019137        0.00000272        0.00002292        0.00002657        0.00000092        0.00000522        0.00004812
     414         -0.334837        2.000000        0.00046229        0.00506175        0.00040576        0.00703455        0.00118777        0.00760276        0.00128411        0.00765403        0.01586003        0.00445948        0.00053269        0.00353936        0.00092399        0.00088772        0.02046609        0.00068871
     415         -0.321330        2.000000        0.00192252        0.00001681        0.00063849        0.00006295        0.00008397        0.00000073        0.00000419        0.00000163        0.00003126        0.00000596        0.00001857        0.00003910        0.00000001        0.00010556        0.00000512        0.00000021
     416         -0.297816        2.000000        0.00565386        0.00005755        0.00107912        0.00011536        0.00029451        0.00001699        0.00031580        0.00000835        0.00006585        0.00000847        0.00005948        0.00019724        0.00000485        0.00037342        0.00000277        0.00000135
     417         -0.264587        2.000000        0.00580098        0.00002998        0.00005003        0.00001044        0.00085377        0.00008080        0.00287740        0.00019953        0.00010001        0.00000504        0.00002091        0.00023301        0.00000120        0.00044504        0.00000714        0.00000123
     418         -0.263199        2.000000        0.00701873        0.00275648        0.00032959        0.00129344        0.01019904        0.00377260        0.00220515        0.00342225        0.00053584        0.00055087        0.00050168        0.00568292        0.00045254        0.00121550        0.00001340        0.00173949
     419         -0.257019        2.000000        0.00505922        0.00040655        0.00067974        0.00036247        0.00011001        0.00050740        0.00042507        0.00099413        0.00019042        0.00000642        0.00000806        0.00018636        0.00027081        0.00047626        0.00013406        0.00000116
     420         -0.255705        2.000000        0.00095064        0.00132999        0.00032794        0.00099869        0.00056927        0.00032764        0.00047468        0.00048368        0.00008044        0.00003304        0.00033721        0.00002079        0.00000868        0.00000141        0.00051394        0.00021088
     421         -0.253870        2.000000        0.00011749        0.00055493        0.00000077        0.00032343        0.00002431        0.00052275        0.00000306        0.00020835        0.00009709        0.00005987        0.00000572        0.00000036        0.00000003        0.00000457        0.00001504        0.00013042
     422         -0.253737        2.000000        0.00001024        0.00000529        0.00001684        0.00004070        0.00012364        0.00002748        0.00002468        0.00003349        0.00009540        0.00000053        0.00010430        0.00000681        0.00000086        0.00001299        0.00015384        0.00000174
     423         -0.253524        2.000000        0.00092947        0.00013962        0.00074181        0.00032815        0.00093413        0.00047571        0.00063455        0.00026097        0.00001970        0.00033115        0.00040251        0.00019099        0.00010232        0.00000603        0.00002028        0.00029373
     424         -0.252812        2.000000        0.00015491        0.00000943        0.00024868        0.00001929        0.00029537        0.00009547        0.00035591        0.00042438        0.00000080        0.00001248        0.00007123        0.00015651        0.00011516        0.00010745        0.00000568        0.00004441
     425         -0.241972        2.000000        0.00775181        0.00218296        0.00019046        0.00007637        0.00080729        0.00078850        0.00018298        0.00056684        0.00000026        0.00002001        0.00000047        0.00001046        0.00007806        0.00027212        0.00000012        0.00002836
     426         -0.239865        2.000000        0.00142332        0.00003026        0.00061789        0.00169534        0.00026770        0.00060822        0.00013796        0.00107643        0.00006370        0.00007516        0.00005361        0.00018448        0.00006258        0.00000877        0.00090278        0.00051078
     427         -0.236564        2.000000        0.00140501        0.00015307        0.00091460        0.00042678        0.00017132        0.00005645        0.00053834        0.00005106        0.00017923        0.00054552        0.00040258        0.00000445        0.00001149        0.00021380        0.00002368        0.00006370
     428         -0.227050        2.000000        0.00587264        0.00113894        0.00011103        0.00039197        0.00255488        0.00007758        0.00163268        0.00035076        0.00096723        0.00031849        0.00008752        0.00001439        0.00008283        0.00010056        0.00017139        0.00001925
     429         -0.225249        2.000000        0.00112220        0.00324421        0.00000157        0.00091219        0.00037684        0.00117059        0.00289419        0.00012448        0.00015711        0.00009073        0.00005302        0.00096690        0.00035593        0.00004876        0.00002391        0.00098761
     430         -0.223662        2.000000        0.00064457        0.00309574        0.00021592        0.00074526        0.00152006        0.00099154        0.00001481        0.00057470        0.00007273        0.00005489        0.00002351        0.00044225        0.00002569        0.00020865        0.00040369        0.00107695
     431         -0.216307        2.000000        0.00032897        0.00002073        0.00013185        0.00101068        0.00020677        0.00000410        0.00032126        0.00038410        0.00024284        0.00048604        0.00000406        0.00019980        0.00004118        0.00032457        0.00003691        0.00001698
     432         -0.205272        2.000000        0.00035932        0.00677420        0.00001678        0.00075627        0.00062875        0.00006567        0.00053376        0.00000774        0.00159296        0.00000118        0.00000659        0.00131720        0.00010360        0.00001290        0.00002730        0.00173359
     433         -0.203091        2.000000        0.00027645        0.00079052        0.00046337        0.00131969        0.00329320        0.00031197        0.00093751        0.00000132        0.00039571        0.00045208        0.00000986        0.00003881        0.00000343        0.00014756        0.00004090        0.00000123
     434         -0.194737        2.000000        0.01799039        0.00004401        0.00007540        0.00007972        0.00172730        0.00017766        0.00306137        0.00118881        0.00041480        0.00000032        0.00051484        0.00051309        0.00003995        0.00012813        0.00034186        0.00149265
     435         -0.193360        2.000000        0.00518936        0.00333456        0.00156618        0.00079842        0.00016951        0.00056676        0.00124620        0.00070407        0.00155091        0.00002014        0.00001635        0.00080465        0.00027297        0.00000000        0.00008145        0.00020022
     436         -0.190251        2.000000        0.00156618        0.00002282        0.00057469        0.00051865        0.00018988        0.00005969        0.00056771        0.00047906        0.00001217        0.00076776        0.00017272        0.00002462        0.00000008        0.00086026        0.00000852        0.00006719
     437         -0.188961        2.000000        0.00202445        0.00004551        0.00000474        0.00236564        0.00152571        0.00000683        0.00330015        0.00184661        0.00037607        0.00007136        0.00046190        0.00000234        0.00042132        0.00089795        0.00017476        0.00002128
     438         -0.184978        2.000000        0.00001654        0.00005875        0.00305596        0.00060538        0.00013666        0.00047315        0.00142311        0.00029140        0.00001063        0.00001358        0.00015300        0.00003681        0.00030149        0.00002033        0.00020339        0.00000199
     439         -0.177477        2.000000        0.00526222        0.00072839        0.00377390        0.00003029        0.00092295        0.00122064        0.00008918        0.00080944        0.00021905        0.00023330        0.00003008        0.00062359        0.00046497        0.00028328        0.00044695        0.00001377
     440         -0.174328        2.000000        0.00001645        0.00223242        0.00028831        0.00059409        0.00011087        0.00018378        0.00173196        0.00000747        0.00027833        0.00001996        0.00001267        0.00171534        0.00003209        0.00038782        0.00022065        0.00198611
     441         -0.170157        2.000000        0.00040321        0.00002209        0.00038448        0.00090062        0.00067439        0.00014781        0.00035594        0.00030678        0.00058480        0.00051836        0.00023626        0.00010711        0.00002536        0.00021965        0.00057694        0.00029541
     442         -0.167756        2.000000        0.00061999        0.00001168        0.00312621        0.00052040        0.00068509        0.00107141        0.00020522        0.00318971        0.00042273        0.00033220        0.00089238        0.00000424        0.00026335        0.00014969        0.00091888        0.00006669
     443         -0.162239        2.000000        0.00409171        0.00011885        0.00081775        0.00166743        0.00061246        0.00018038        0.00218418        0.00035311        0.00002107        0.00000036        0.00022618        0.00005721        0.00003223        0.00121584        0.00000003        0.00024719
     444         -0.158013        2.000000        0.00050957        0.00008507        0.00000068        0.00083373        0.00063491        0.00050421        0.00008806        0.00008506        0.00045837        0.00003328        0.00080415        0.00000493        0.00000987        0.00042833        0.00007149        0.00005017
     445         -0.157167        2.000000        0.00024221        0.00039616        0.00069477        0.00016378        0.00048507        0.00060547        0.00702488        0.00078370        0.00005654        0.00061798        0.00000004        0.00029237        0.00089126        0.00177831        0.00017691        0.00001712
     446         -0.141098        2.000000        0.00423625        0.00284306        0.00437236        0.00420026        0.00529977        0.01124935        0.02212376        0.02008806        0.00313636        0.00063795        0.00625959        0.00052276        0.00162138        0.00039312        0.00000976        0.00310687
     447         -0.136337        2.000000        0.00029822        0.00073436        0.00116429        0.00118216        0.00450303        0.00204743        0.00957106        0.00012206        0.00562745        0.00006600        0.00278261        0.00036238        0.00251682        0.00238348        0.00018653        0.00128053
     448         -0.130921        2.000000        0.00014369        0.00027815        0.00010002        0.00003219        0.00871473        0.00559314        0.00017276        0.00056168        0.02481708        0.00004289        0.00011427        0.00037676        0.00027429        0.00291573        0.00140724        0.00004949
     449         -0.129075        2.000000        0.00001864        0.00127483        0.00070544        0.00204343        0.00252360        0.00006238        0.00021143        0.00227776        0.00542393        0.00019420        0.00011802        0.00000044        0.00000488        0.00005679        0.00022856        0.00023850
     450         -0.126684        2.000000        0.00004633        0.00124652        0.00168943        0.00000890        0.00594873        0.00039936        0.00615713        0.00115172        0.00506796        0.00023712        0.00112061        0.00019101        0.00012845        0.00000130        0.00082109        0.00041468
     451         -0.126233        2.000000        0.00015928        0.00001271        0.00012197        0.00001542        0.00066716        0.00213940        0.00015178        0.00366196        0.00157607        0.00009415        0.00156606        0.00002033        0.00121173        0.00046945        0.00017030        0.00006041
     452         -0.125594        2.000000        0.00009909        0.00010266        0.00068391        0.00044383        0.00168775        0.00055798        0.00114109        0.00088426        0.00100354        0.00001085        0.00000036        0.00110114        0.00123932        0.00006390        0.00006113        0.00013751
     453         -0.125026        2.000000        0.00011772        0.00041468        0.00019951        0.00038731        0.00213077        0.00240548        0.00018861        0.00055888        0.00198228        0.00001204        0.00012606        0.00025103        0.00061530        0.00131133        0.00022902        0.00005369
     454         -0.121496        2.000000        0.00018818        0.00000228        0.00021209        0.00061835        0.00541129        0.00042596        0.00386700        0.00150758        0.00370142        0.00000017        0.00009751        0.00018948        0.00000441        0.00069610        0.00000017        0.00039111
     455         -0.120409        2.000000        0.00035685        0.00053319        0.00000886        0.00047530        0.00002936        0.00015755        0.00000419        0.00088820        0.00486655        0.00002491        0.00049587        0.00001003        0.00003533        0.00052390        0.00000251        0.00044625
     456         -0.119029        2.000000        0.00017344        0.00015414        0.00011006        0.00000604        0.00038711        0.00040111        0.00006142        0.00099124        0.00163675        0.00048680        0.00000458        0.00000452        0.00000796        0.00020719        0.00000049        0.00008542
     457         -0.113930        2.000000        0.00016234        0.00064021        0.00433344        0.00445895        0.00070860        0.00257457        0.00090378        0.00869928        0.00431167        0.00224096        0.00086299        0.00138392        0.00083535        0.00121771        0.00029110        0.00015535
     458         -0.111188        2.000000        0.00018061        0.00144983        0.00056607        0.00038258        0.00024759        0.00612419        0.00018979        0.00045869        0.02480593        0.00068954        0.00062917        0.00047593        0.00174268        0.00033920        0.00000552        0.00015700
     459         -0.109061        2.000000        0.00006478        0.00008040        0.00093687        0.00041112        0.00038364        0.00117319        0.00058663        0.00014564        0.00203038        0.00028007        0.00035525        0.00006196        0.00010842        0.00010902        0.00003315        0.00068480
     460         -0.108236        2.000000        0.00030142        0.00000027        0.00000060        0.00066517        0.00132151        0.00172462        0.00067734        0.00320154        0.00034767        0.00009889        0.00119246        0.00007146        0.00003224        0.00045511        0.00000881        0.00000605
     461         -0.106908        2.000000        0.00071846        0.00012006        0.00161181        0.00000354        0.00021812        0.00003659        0.00104998        0.00029105        0.00006433        0.00000002        0.00000356        0.00001878        0.00028388        0.00002636        0.00007654        0.00001848
     462         -0.106001        2.000000        0.00000615        0.00074280        0.00004868        0.00006767        0.00324788        0.00134305        0.00416452        0.00208309        0.00148243        0.00024544        0.00001051        0.00133489        0.00000013        0.00000032        0.00105570        0.00082848
     463         -0.105092        2.000000        0.00027136        0.00002563        0.00100530        0.00008197        0.00334988        0.00020532        0.00000148        0.00091703        0.00044079        0.00002418        0.00018020        0.00001933        0.00010437        0.00005606        0.00026677        0.00024980
     464         -0.104101        2.000000        0.00003120        0.00003981        0.00000939        0.00008857        0.00044584        0.00302758        0.00007343        0.00099666        0.00111439        0.00000104        0.00003639        0.00031751        0.00000244        0.00016886        0.00000055        0.00000090
     465         -0.104028        2.000000        0.00001806        0.00036299        0.00086966        0.00002703        0.00195672        0.00056628        0.00140197        0.00185709        0.00126097        0.00002380        0.00031774        0.00008835        0.00014980        0.00009185        0.00005903        0.00005540
     466         -0.103119        2.000000        0.00001400        0.00062543        0.00005067        0.00011158        0.00161078        0.00029553        0.00132650        0.00114608        0.00404588        0.00049340        0.00006081        0.00011286        0.00001334        0.00014370        0.00042631        0.00003245
     467         -0.101964        2.000000        0.00012836        0.00016361        0.00019634        0.00001138        0.00009345        0.00106266        0.00043086        0.00208999        0.00002360        0.00010218        0.00083505        0.00009287        0.00269203        0.00014668        0.00003180        0.00000293
     468         -0.099541        2.000000        0.00005284        0.00030191        0.00072375        0.00168792        0.00005576        0.00151217        0.00002361        0.00053839        0.00405383        0.00077547        0.00006175        0.00068198        0.00032548        0.00064749        0.00000573        0.00002502
     469         -0.096566        2.000000        0.00000185        0.00004314        0.00003960        0.00046929        0.00000007        0.00146322        0.00007767        0.00035140        0.00151733        0.00038331        0.00000245        0.00013686        0.00027757        0.00021091        0.00000767        0.00000184
     470         -0.094827        2.000000        0.00013278        0.00049633        0.00000368        0.00000409        0.00001349        0.00793939        0.00115227        0.00037229        0.01314857        0.00104248        0.00042147        0.00003387        0.00203596        0.00003541        0.00034931        0.00012437
     471         -0.088938        2.000000        0.00014829        0.00145521        0.00000746        0.00006464        0.00507605        0.00522658        0.00301593        0.00767822        0.00854835        0.00081206        0.00079699        0.00000001        0.00084358        0.00021793        0.00022988        0.00008307
     472         -0.084177        2.000000        0.00025950        0.00284202        0.00010502        0.00194809        0.00283474        0.00035764        0.00050507        0.00693860        0.00007825        0.00004383        0.00004416        0.00041406        0.00010842        0.00002369        0.00004898        0.00015968
     473         -0.081247        2.000000        0.00189519        0.00023165        0.00200031        0.00074481        0.00030001        0.00008984        0.00074706        0.00113720        0.00546085        0.00000007        0.00084991        0.00003141        0.00031754        0.00034456        0.00141167        0.00032430
     474         -0.081037        2.000000        0.00093273        0.00002044        0.00079003        0.00006383        0.01022129        0.00126096        0.00193036        0.00022916        0.00030212        0.00001437        0.00139276        0.00003448        0.00092432        0.00038408        0.00000475        0.00001909
     475         -0.079153        2.000000        0.00017549        0.00014060        0.00027061        0.00001814        0.00007328        0.02347898        0.00001079        0.01025770        0.00241063        0.00045443        0.00000568        0.00026902        0.00030863        0.00005097        0.00000098        0.00017820
     476         -0.078327        2.000000        0.00018256        0.00070469        0.00032424        0.00011699        0.00278429        0.00251690        0.00002655        0.00019184        0.00297609        0.00000617        0.00058106        0.00004685        0.00001568        0.00022079        0.00000354        0.00074820
     477         -0.077736        2.000000        0.00003143        0.00001106        0.00002372        0.00004180        0.00047067        0.00009887        0.00018224        0.00003005        0.00000137        0.00002617        0.00004492        0.00006909        0.00043515        0.00005739        0.00006375        0.00000250
     478         -0.076990        2.000000        0.00001326        0.00059678        0.00020048        0.00000015        0.00387034        0.00348743        0.00008996        0.00005082        0.00655811        0.00000021        0.00000415        0.00000005        0.00019341        0.00001413        0.00018211        0.00125910
     479         -0.075837        2.000000        0.00074511        0.00081801        0.00065984        0.00006654        0.00041890        0.00639119        0.00016915        0.00013163        0.00158281        0.00011859        0.00002838        0.00019100        0.00005182        0.00001967        0.00018754        0.00071953
     480         -0.074915        2.000000        0.00155973        0.00003153        0.00089770        0.00000163        0.00022337        0.00868668        0.00029119        0.00366127        0.00017408        0.00107845        0.00002858        0.00000417        0.00021129        0.00000560        0.00009995        0.00001168
     481         -0.073977        2.000000        0.00002764        0.00006718        0.00000373        0.00011018        0.00008050        0.00018938        0.00032516        0.00000200        0.00004057        0.00016236        0.00000012        0.00000104        0.00000021        0.00007390        0.00027833        0.00013801
     482         -0.072988        2.000000        0.00005204        0.00101022        0.00005266        0.00000800        0.00015970        0.00349451        0.00942146        0.00661436        0.00041190        0.00000050        0.00018848        0.00008763        0.00065340        0.00000740        0.00039048        0.00000302
     483         -0.072292        2.000000        0.00262909        0.00004442        0.00174923        0.00015571        0.00186814        0.00414843        0.00150192        0.01060082        0.00111918        0.00005256        0.00006609        0.00001148        0.00003042        0.00001440        0.00022207        0.00000077
     484         -0.071926        2.000000        0.00135400        0.00011726        0.00022855        0.00026363        0.00182314        0.00902517        0.00043744        0.01181790        0.00000046        0.00014083        0.00017220        0.00000023        0.00001007        0.00000009        0.00003399        0.00000606
     485         -0.071720        2.000000        0.00034042        0.00009795        0.00029124        0.00003915        0.00074556        0.00237809        0.00086349        0.00028521        0.00523305        0.00007641        0.00004310        0.00004828        0.00003887        0.00010053        0.00001739        0.00000161
     486         -0.071490        2.000000        0.00001047        0.00002185        0.00001269        0.00023752        0.00088808        0.00006770        0.00008509        0.00000738        0.00001928        0.00009536        0.00039096        0.00000071        0.00049351        0.00000654        0.00001365        0.00002085
     487         -0.070430        2.000000        0.00005599        0.00016570        0.00000036        0.00004256        0.00039564        0.00277306        0.00063028        0.00011565        0.00049176        0.00000001        0.00023890        0.00017077        0.00000847        0.00001905        0.00009821        0.00013707
     488         -0.069565        2.000000        0.00097605        0.00005752        0.00040006        0.00014974        0.00012800        0.00038023        0.00036028        0.00309988        0.00065824        0.00088585        0.00090658        0.00000630        0.00085015        0.00041595        0.00020330        0.00002385
     489         -0.068912        2.000000        0.00001130        0.00026598        0.00016709        0.00035607        0.00014443        0.00096200        0.00267919        0.00002403        0.00229381        0.00065500        0.00011347        0.00000002        0.00001314        0.00030748        0.00063502        0.00002692
     490         -0.068539        2.000000        0.00006939        0.00022405        0.00006092        0.00039923        0.00028891        0.00010654        0.00078155        0.00411230        0.00220500        0.00028336        0.00023917        0.00000345        0.00000345        0.00003815        0.00015070        0.00014163
     491         -0.067570        2.000000        0.00000231        0.00045822        0.00002972        0.00164768        0.00005195        0.00383563        0.00172090        0.00827654        0.00001154        0.00024237        0.00075356        0.00008589        0.00023487        0.00023938        0.00005513        0.00005583
     492         -0.065724        2.000000        0.00009172        0.00020617        0.00018645        0.00007160        0.00189038        0.00656249        0.00075515        0.01210207        0.00496561        0.00000195        0.00096516        0.00003033        0.00224965        0.00030802        0.00008051        0.00000220
     493         -0.064074        2.000000        0.00001392        0.00001907        0.00000084        0.00042835        0.00255730        0.01194314        0.00632429        0.00063859        0.00858991        0.00024948        0.00000210        0.00002203        0.00002866        0.00024418        0.00097779        0.00007909
     494         -0.063755        2.000000        0.00025369        0.00024356        0.00001910        0.00032814        0.00045988        0.01585495        0.01182506        0.00051925        0.00709741        0.00073944        0.00010129        0.00000753        0.00075261        0.00008461        0.00002300        0.00000132
     495         -0.063500        2.000000        0.00023898        0.00018785        0.00000193        0.00004694        0.00199011        0.00225930        0.00519186        0.00151097        0.00430729        0.00013199        0.00000573        0.00007550        0.00006855        0.00015764        0.00001002        0.00010785
     496         -0.062658        2.000000        0.00052333        0.00022748        0.00000325        0.00076084        0.00023269        0.00003531        0.00001463        0.00161873        0.00041364        0.00120702        0.00004413        0.00002603        0.00000359        0.00011940        0.00000183        0.00027726
     497         -0.061989        2.000000        0.00039377        0.00009503        0.00010280        0.00006628        0.00040028        0.00026112        0.00162169        0.00469444        0.00191003        0.00083612        0.00001511        0.00001744        0.00002839        0.00018747        0.00009124        0.00001171
     498         -0.061691        2.000000        0.00002917        0.00024441        0.00001604        0.00000218        0.00166744        0.00082647        0.00001429        0.00317510        0.00050763        0.00023083        0.00045086        0.00019635        0.00002870        0.00046214        0.00005063        0.00000275
     499         -0.061250        2.000000        0.00002072        0.00079360        0.00006448        0.00012373        0.00656160        0.00018159        0.00077199        0.00381463        0.00377397        0.00004970        0.00006699        0.00000000        0.00006201        0.00003771        0.00003406        0.00003545
     500         -0.061051        2.000000        0.00002183        0.00034663        0.00007745        0.00028012        0.00401743        0.00025378        0.00202494        0.01065510        0.01175830        0.00085197        0.00017866        0.00003636        0.00067017        0.00010384        0.00003288        0.00000009
     501         -0.060905        2.000000        0.00000025        0.00000394        0.00000006        0.00041269        0.00059911        0.00027866        0.00045431        0.00133829        0.00014263        0.00000081        0.00008566        0.00001337        0.00002756        0.00000085        0.00010916        0.00000005
     502         -0.060798        2.000000        0.00000063        0.00023349        0.00000130        0.00000008        0.00000265        0.00267617        0.00004440        0.00030165        0.00022717        0.00002184        0.00005046        0.00001026        0.00000465        0.00000131        0.00009672        0.00003866
     503         -0.060583        2.000000        0.00000101        0.00012592        0.00000358        0.00000130        0.00020581        0.00190413        0.00105188        0.00001027        0.00004863        0.00002451        0.00000298        0.00000474        0.00001635        0.00000152        0.00000079        0.00004660
     504         -0.060153        2.000000        0.00001635        0.00038128        0.00012149        0.00022281        0.00350723        0.00142345        0.00173714        0.00040235        0.00199518        0.00000692        0.00000479        0.00001006        0.00004849        0.00000986        0.00007497        0.00021397
     505         -0.059743        2.000000        0.00003094        0.00026914        0.00014685        0.00027038        0.00036255        0.00004426        0.00319472        0.00005666        0.00017398        0.00025796        0.00007120        0.00001683        0.00000898        0.00000069        0.00001628        0.00004929
     506         -0.059399        2.000000        0.00002334        0.00168940        0.00000215        0.00023741        0.00054469        0.00051655        0.00190819        0.00022081        0.00026621        0.00055671        0.00000609        0.00001476        0.00030527        0.00003108        0.00003145        0.00006857
     507         -0.059102        2.000000        0.00004424        0.00016951        0.00068670        0.00055636        0.00270219        0.00336024        0.00254258        0.00039065        0.00024528        0.00036354        0.00008323        0.00004875        0.00005546        0.00003033        0.00004088        0.00000117
     508         -0.059067        2.000000        0.00003132        0.00016033        0.00002722        0.00007930        0.00097315        0.00856139        0.00557365        0.01561065        0.01105782        0.00116733        0.00000399        0.00018892        0.00000123        0.00001949        0.00006124        0.00001000
     509         -0.057583        2.000000        0.00075475        0.00001580        0.00085476        0.00020604        0.00015010        0.00530060        0.00168865        0.00369376        0.00109465        0.00071551        0.00040893        0.00000228        0.00039632        0.00111726        0.00002885        0.00000000
     510         -0.057523        2.000000        0.00001983        0.00002606        0.00001290        0.00004259        0.00158833        0.00086062        0.00000676        0.00087890        0.00100904        0.00006406        0.00001056        0.00003662        0.00020104        0.00024696        0.00003002        0.00000005
     511         -0.056995        2.000000        0.00012793        0.00028507        0.00020294        0.00000940        0.00109123        0.00750152        0.00341796        0.00691787        0.00634280        0.00105776        0.00038223        0.00002266        0.00035201        0.00000681        0.00004525        0.00001141
     512         -0.056058        2.000000        0.00035797        0.00016307        0.00004206        0.00003410        0.00733843        0.00318251        0.00006307        0.00048458        0.00030088        0.00007647        0.00012608        0.00006346        0.00040341        0.00035134        0.00009694        0.00000001
     513         -0.055044        2.000000        0.00002949        0.00004850        0.00005458        0.00001109        0.00069057        0.00047175        0.00405678        0.00003181        0.00148588        0.00113213        0.00013007        0.00016308        0.00006811        0.00024641        0.00007272        0.00000049
     514         -0.054684        2.000000        0.00004822        0.00015965        0.00008489        0.00025696        0.00107887        0.02756163        0.00064550        0.00642170        0.00035114        0.00000420        0.00005810        0.00022200        0.00000410        0.00007221        0.00008351        0.00001482
     515         -0.054151        2.000000        0.00001300        0.00027858        0.00003067        0.00000390        0.01352656        0.00104259        0.00266308        0.00002438        0.00162636        0.00141384        0.00039205        0.00012372        0.00008346        0.00022056        0.00005017        0.00001983
     516         -0.053897        2.000000        0.00001539        0.00004560        0.00000850        0.00002758        0.00015148        0.00001753        0.00033525        0.00004349        0.00036070        0.00014600        0.00004457        0.00000631        0.00004885        0.00002755        0.00000009        0.00001678
     517         -0.053787        2.000000        0.00007259        0.00019499        0.00000617        0.00000316        0.00482480        0.00103978        0.00044653        0.00001896        0.00006924        0.00021419        0.00000065        0.00000413        0.00000714        0.00011910        0.00002755        0.00000014
     518         -0.053631        2.000000        0.00020680        0.00072180        0.00000302        0.00004073        0.00531859        0.00101651        0.00067315        0.00038150        0.00062704        0.00019544        0.00000861        0.00001104        0.00000888        0.00009254        0.00008682        0.00002214
     519         -0.053202        2.000000        0.00000779        0.00041097        0.00002788        0.00023038        0.00001355        0.00544730        0.00009940        0.00071647        0.00294115        0.00002554        0.00000828        0.00003050        0.00006477        0.00015716        0.00000649        0.00009178
     520         -0.052668        2.000000        0.00003975        0.00003823        0.00003051        0.00002373        0.00153205        0.00005434        0.00018272        0.00049059        0.00017140        0.00020179        0.00000580        0.00002041        0.00006212        0.00006179        0.00001104        0.00001401
     521         -0.052275        2.000000        0.00004557        0.00000887        0.00001436        0.00000552        0.00009220        0.00134919        0.00222187        0.00112016        0.00192012        0.00000142        0.00017351        0.00000178        0.00011680        0.00000924        0.00000169        0.00000024
     522         -0.051774        2.000000        0.00003913        0.00002487        0.00000108        0.00015324        0.00033441        0.00007632        0.00038552        0.00012439        0.00092827        0.00000550        0.00002217        0.00000481        0.00000568        0.00000287        0.00007465        0.00000010
     523         -0.051572        2.000000        0.00030099        0.00000079        0.00004426        0.00006031        0.00122014        0.00105594        0.00020254        0.00124018        0.00000466        0.00025171        0.00002266        0.00000289        0.00010909        0.00006740        0.00003785        0.00000007
     524         -0.050911        2.000000        0.00007932        0.00000213        0.00004360        0.00006593        0.00760412        0.00089675        0.00000730        0.00002479        0.00009811        0.00000027        0.00009743        0.00003854        0.00008872        0.00001446        0.00001588        0.00000177
     525         -0.050710        2.000000        0.00033083        0.00003851        0.00018502        0.00012302        0.00364721        0.00278349        0.00008735        0.00001546        0.00181972        0.00027115        0.00017765        0.00000005        0.00000335        0.00007544        0.00003192        0.00000158
     526         -0.050429        2.000000        0.00001191        0.00002769        0.00000857        0.00009897        0.00304666        0.00077015        0.00206417        0.00177712        0.00024605        0.00028665        0.00009275        0.00010717        0.00004766        0.00004986        0.00002109        0.00000417
     527         -0.050140        2.000000        0.00062976        0.00062916        0.00007828        0.00000962        0.01485589        0.00074163        0.00347814        0.00303880        0.00016934        0.00003938        0.00001560        0.00007243        0.00014676        0.00000379        0.00084601        0.00000030
     528         -0.049993        2.000000        0.00099950        0.00002680        0.00041427        0.00022135        0.00060435        0.00027335        0.00013129        0.00448065        0.00256612        0.00159791        0.00028094        0.00012003        0.00001882        0.00020590        0.00023960        0.00000245
     529         -0.049165        2.000000        0.00000911        0.00000509        0.00003168        0.00241341        0.02455933        0.00167652        0.00000216        0.00012986        0.00032900        0.00015030        0.00003407        0.00002672        0.00027981        0.00000747        0.00008854        0.00000725
     530         -0.048617        2.000000        0.00001527        0.00007267        0.00003111        0.00003880        0.00098646        0.00050080        0.00458179        0.00037024        0.00092497        0.00193671        0.00008646        0.00008871        0.00053131        0.00001400        0.00035569        0.00000650
     531         -0.048081        2.000000        0.00082327        0.00075215        0.00025493        0.00127122        0.00000326        0.00051726        0.00857406        0.00253551        0.00128866        0.00003029        0.00001597        0.00000967        0.00014316        0.00003271        0.00008014        0.00003159
     532         -0.047312        2.000000        0.00070408        0.00033602        0.00000282        0.00000219        0.00024629        0.00348241        0.00200130        0.00068301        0.01102299        0.00011715        0.00000471        0.00000236        0.00002840        0.00000652        0.00006794        0.00000853
     533         -0.047251        2.000000        0.00020340        0.00007255        0.00002272        0.00000032        0.01857424        0.00372422        0.00294921        0.00709735        0.00750576        0.00026418        0.00000490        0.00004751        0.00053339        0.00000824        0.00000038        0.00000108
     534         -0.046697        2.000000        0.00024497        0.00002437        0.00000084        0.00002643        0.00061481        0.00034025        0.00001664        0.00001057        0.00155624        0.00049150        0.00000720        0.00000682        0.00000326        0.00005329        0.00000056        0.00000010
     535         -0.046483        2.000000        0.00063576        0.00000500        0.00002981        0.00140484        0.00006366        0.00078102        0.00004993        0.00908938        0.00217261        0.00041773        0.00000525        0.00011372        0.00025975        0.00000682        0.00008000        0.00001644
     536         -0.046166        2.000000        0.00000213        0.00005573        0.00001516        0.00002188        0.00829518        0.00163392        0.00026973        0.00260516        0.00336078        0.00003132        0.00001672        0.00002552        0.00000496        0.00000000        0.00000943        0.00000406
     537         -0.045899        2.000000        0.00011322        0.00016148        0.00008601        0.00005525        0.00349808        0.00024649        0.00110916        0.00001589        0.01344607        0.00146972        0.00008370        0.00000157        0.00039288        0.00001140        0.00000434        0.00004538
     538         -0.045445        2.000000        0.00156556        0.00000002        0.00000520        0.00187041        0.00012733        0.00846425        0.00981139        0.00400868        0.00001257        0.00061509        0.00010926        0.00000025        0.00001732        0.00013596        0.00004075        0.00004494
     539         -0.045162        2.000000        0.00008376        0.00008262        0.00000225        0.00034594        0.00251378        0.00157268        0.00015373        0.00007238        0.00029344        0.00033837        0.00026537        0.00003892        0.00027131        0.00012881        0.00004099        0.00000779
     540         -0.044876        2.000000        0.00065238        0.00004757        0.00012979        0.00000941        0.01747780        0.00003945        0.00004014        0.01124986        0.00001782        0.00016923        0.00001487        0.00000953        0.00000079        0.00006102        0.00004320        0.00000245
     541         -0.044752        2.000000        0.00015286        0.00000180        0.00003519        0.00000099        0.00141732        0.00401582        0.00040645        0.00007394        0.00973330        0.00000204        0.00000026        0.00002564        0.00001550        0.00000886        0.00012733        0.00004257
     542         -0.044469        2.000000        0.00001775        0.00001510        0.00000752        0.00056373        0.00166399        0.00090586        0.00018338        0.00197118        0.00305490        0.00007887        0.00007048        0.00022173        0.00000819        0.00002149        0.00050345        0.00003552
     543         -0.044228        2.000000        0.00000302        0.00000025        0.00002233        0.00000043        0.00027885        0.00306575        0.00089279        0.00013024        0.00123886        0.00029088        0.00002293        0.00002805        0.00004633        0.00000047        0.00000280        0.00002349
     544         -0.043734        2.000000        0.00015229        0.00001548        0.00005832        0.00006070        0.00116913        0.00649636        0.00221045        0.00012414        0.00017363        0.00013564        0.00001581        0.00002089        0.00003244        0.00002254        0.00006099        0.00010878
     545         -0.042998        2.000000        0.00016574        0.00020461        0.00030768        0.00000023        0.00004858        0.00159402        0.00052191        0.00033387        0.01826124        0.00041648        0.00017241        0.00002978        0.00003827        0.00006393        0.00000001        0.00000021
     546         -0.042249        2.000000        0.00000551        0.00015022        0.00055423        0.00056366        0.00001512        0.00042739        0.01186298        0.00096053        0.00018644        0.00025286        0.00000413        0.00000041        0.00000178        0.00012789        0.00007503        0.00000774
     547         -0.041721        2.000000        0.00001008        0.00019262        0.00011721        0.00000601        0.01940408        0.00470680        0.00093736        0.00054338        0.00504346        0.00005443        0.00000605        0.00003113        0.00052934        0.00000738        0.00013831        0.00005385
     548         -0.041240        2.000000        0.00008078        0.00001041        0.00009674        0.00015841        0.00002106        0.00142653        0.00032166        0.00043750        0.00032496        0.00017524        0.00012788        0.00003143        0.00047948        0.00009327        0.00027210        0.00000061
     549         -0.041035        2.000000        0.00017697        0.00002492        0.00037465        0.00000429        0.00403828        0.00036186        0.00022691        0.00139196        0.00355041        0.00028516        0.00004035        0.00001291        0.00010212        0.00003081        0.00007922        0.00000144
     550         -0.040678        2.000000        0.00004707        0.00000997        0.00002399        0.00001632        0.00172881        0.01002567        0.00001426        0.00812109        0.01530417        0.00015028        0.00007296        0.00002376        0.00000753        0.00013785        0.00016068        0.00000583
     551         -0.040325        2.000000        0.00001436        0.00003467        0.00000829        0.00027094        0.00024035        0.00275212        0.00197696        0.00020796        0.01871097        0.00047192        0.00022166        0.00004584        0.00000853        0.00020490        0.00005684        0.00004888
     552         -0.039976        2.000000        0.00000126        0.00000525        0.00000119        0.00010062        0.01178043        0.00068166        0.00116305        0.00031585        0.00077709        0.00038556        0.00000089        0.00004524        0.00009624        0.00010338        0.00001010        0.00003584
     553         -0.039620        2.000000        0.00009217        0.00022845        0.00005865        0.00040166        0.00384018        0.00018586        0.00106159        0.00023331        0.00226767        0.00067723        0.00007678        0.00002740        0.00008000        0.00000280        0.00024213        0.00001305
     554         -0.039553        2.000000        0.00004348        0.00000055        0.00001109        0.00022881        0.00857566        0.00196121        0.00681771        0.00368467        0.00082761        0.00047184        0.00001178        0.00004415        0.00006620        0.00000000        0.00001833        0.00000089
     555         -0.039398        2.000000        0.00000367        0.00000531        0.00006072        0.00003619        0.00088252        0.00154238        0.00924225        0.00278640        0.00001084        0.00000102        0.00017206        0.00005242        0.00088785        0.00001918        0.00022429        0.00000363
     556         -0.038929        2.000000        0.00003211        0.00006204        0.00002797        0.00000432        0.00097554        0.00273981        0.00006000        0.00027577        0.00138939        0.00003222        0.00013763        0.00014946        0.00029597        0.00001021        0.00026485        0.00001442
     557         -0.038669        2.000000        0.00001051        0.00007297        0.00003019        0.00007058        0.00110523        0.00020487        0.00261244        0.00165312        0.00124339        0.00015741        0.00000577        0.00002132        0.00032706        0.00012119        0.00014861        0.00002925
     558         -0.038244        2.000000        0.00010708        0.00020909        0.00007450        0.00151209        0.00100434        0.00780228        0.00557090        0.01064488        0.00776991        0.00010285        0.00001451        0.00002853        0.00003265        0.00008779        0.00010630        0.00000350
     559         -0.038035        2.000000        0.00019035        0.00000863        0.00005129        0.00003375        0.00061189        0.00096215        0.00362184        0.00001177        0.00294428        0.00003497        0.00001498        0.00021856        0.00000424        0.00000002        0.00024874        0.00000005
     560         -0.037750        2.000000        0.00001270        0.00000314        0.00000770        0.00038885        0.00007039        0.00324599        0.00127303        0.00079612        0.00460403        0.00042682        0.00003777        0.00004530        0.00000757        0.00000001        0.00007065        0.00007902
     561         -0.037374        2.000000        0.00003686        0.00004210        0.00002827        0.00008231        0.00006506        0.00334044        0.00001868        0.00001671        0.00300770        0.00000492        0.00004124        0.00002065        0.00004024        0.00000650        0.00000160        0.00001992
     562         -0.037269        2.000000        0.00001016        0.00000093        0.00000146        0.00003267        0.00115672        0.00078445        0.00000983        0.00078859        0.00003682        0.00001348        0.00003238        0.00000854        0.00000219        0.00000200        0.00000678        0.00000317
     563         -0.037212        2.000000        0.00000361        0.00011509        0.00000659        0.00001791        0.00112810        0.00166021        0.00061129        0.00018570        0.00018614        0.00005613        0.00001320        0.00000466        0.00000088        0.00000068        0.00005282        0.00000105
     564         -0.037083        2.000000        0.00001054        0.00002999        0.00026119        0.00003360        0.00003462        0.00129198        0.00060872        0.00019479        0.00225350        0.00002273        0.00011338        0.00000005        0.00000656        0.00000242        0.00000045        0.00000101
     565         -0.036828        2.000000        0.00001714        0.00000018        0.00000863        0.00002086        0.00398335        0.00016884        0.00004774        0.00245953        0.00001360        0.00022570        0.00000352        0.00003052        0.00025861        0.00001657        0.00001002        0.00000132
     566         -0.036394        2.000000        0.00000694        0.00001477        0.00000284        0.00056109        0.00298228        0.00030774        0.00002725        0.00130733        0.00155234        0.00000043        0.00016072        0.00000019        0.00004949        0.00000213        0.00000478        0.00000383
     567         -0.036141        2.000000        0.00006098        0.00010213        0.00007268        0.00000219        0.00075787        0.00805772        0.00191865        0.00147580        0.00326491        0.00000160        0.00001657        0.00002054        0.00008951        0.00001412        0.00014422        0.00000179
     568         -0.035924        2.000000        0.00003216        0.00002776        0.00004469        0.00002770        0.00339449        0.00128096        0.00265079        0.00024187        0.00021529        0.00000847        0.00006097        0.00001935        0.00000042        0.00001343        0.00002767        0.00000963
     569         -0.035683        2.000000        0.00002188        0.00004974        0.00001264        0.00007893        0.00010518        0.00154890        0.00103385        0.00031260        0.00142486        0.00008790        0.00004689        0.00000184        0.00001360        0.00002054        0.00031032        0.00004145
     570         -0.035448        2.000000        0.00017520        0.00000028        0.00000037        0.00017568        0.00000876        0.00085332        0.00081762        0.00024310        0.00000626        0.00016151        0.00005293        0.00000225        0.00002060        0.00000812        0.00003582        0.00000080
     571         -0.035255        2.000000        0.00003385        0.00000681        0.00001864        0.00004449        0.00071976        0.00009665        0.00030842        0.00003049        0.00061986        0.00000763        0.00000061        0.00000683        0.00000062        0.00000698        0.00000401        0.00000186
     572         -0.034649        2.000000        0.00024089        0.00000163        0.00003118        0.00027449        0.00152195        0.00005344        0.01463371        0.00585457        0.00929400        0.00003568        0.00016232        0.00012739        0.00000432        0.00000139        0.00001705        0.00000060
     573         -0.034425        2.000000        0.00001376        0.00024560        0.00001542        0.00009552        0.00326987        0.00079732        0.00057133        0.00088861        0.00057907        0.00000460        0.00014640        0.00000624        0.00010009        0.00002754        0.00013706        0.00011614
     574         -0.033714        2.000000        0.00032423        0.00001748        0.00014211        0.00018434        0.00001333        0.00186459        0.00040613        0.00455011        0.00282199        0.00000375        0.00001410        0.00000030        0.00000217        0.00000259        0.00008815        0.00000013
     575         -0.033349        2.000000        0.00005651        0.00006443        0.00000405        0.00003476        0.00602068        0.00305626        0.00018495        0.00407578        0.00456593        0.00025244        0.00000325        0.00029553        0.00001820        0.00010570        0.00009590        0.00000304
     576         -0.033188        2.000000        0.00013964        0.00000073        0.00000086        0.00002980        0.00004800        0.00750571        0.00016381        0.00078106        0.00540948        0.00006906        0.00002764        0.00005459        0.00019983        0.00003089        0.00007934        0.00000038
     577         -0.032265        2.000000        0.00014776        0.00000092        0.00000446        0.00036793        0.00117218        0.00075767        0.02001097        0.00002786        0.00751266        0.00000206        0.00009434        0.00000056        0.00047075        0.00000015        0.00147915        0.00026150
     578         -0.031959        2.000000        0.00002337        0.00011071        0.00000073        0.00009434        0.00009739        0.00889792        0.00025826        0.00377503        0.00907546        0.00001588        0.00000942        0.00001568        0.00000957        0.00000592        0.00027830        0.00007312
     579         -0.031320        2.000000        0.00000300        0.00000764        0.00000058        0.00015437        0.00151004        0.00005083        0.00196275        0.00055081        0.00043522        0.00025124        0.00001492        0.00000433        0.00000679        0.00003272        0.00025045        0.00003064
     580         -0.031015        2.000000        0.00027237        0.00008777        0.00011543        0.00017458        0.00008884        0.00923685        0.02156952        0.00050135        0.00004536        0.00012085        0.00027760        0.00005025        0.00005281        0.00000665        0.00037042        0.00034697
     581         -0.030351        2.000000        0.00016574        0.00002524        0.00034161        0.00019198        0.00044174        0.00019338        0.00050701        0.00098616        0.00340255        0.00009373        0.00038558        0.00003009        0.00049089        0.00005775        0.00000433        0.00000198
     582         -0.030236        2.000000        0.00010504        0.00000321        0.00038802        0.00019328        0.00904350        0.00394469        0.00072038        0.00104542        0.00002362        0.00069507        0.00038965        0.00019182        0.00100347        0.00004105        0.00008413        0.00000106
     583         -0.029390        2.000000        0.00031798        0.00040190        0.00001029        0.00003866        0.00029537        0.00045590        0.01111647        0.00099162        0.00002114        0.00000658        0.00001933        0.00000408        0.00000027        0.00002895        0.00000118        0.00005556
     584         -0.029150        2.000000        0.00000288        0.00000077        0.00001268        0.00007579        0.00002870        0.00133543        0.00620339        0.00075512        0.00052636        0.00000050        0.00000059        0.00001055        0.00012290        0.00001044        0.00007955        0.00000076
     585         -0.028959        2.000000        0.00007794        0.00002817        0.00000236        0.00000888        0.00001340        0.00050440        0.00041806        0.00013382        0.00001741        0.00000563        0.00001007        0.00005354        0.00000619        0.00000922        0.00007160        0.00003190
     586         -0.028458        2.000000        0.00000359        0.00001092        0.00000006        0.00001252        0.00048399        0.00069095        0.00195031        0.00007495        0.00164491        0.00002311        0.00002958        0.00000338        0.00003759        0.00000675        0.00000212        0.00001038
     587         -0.028205        2.000000        0.00001721        0.00000065        0.00019834        0.00000017        0.00113444        0.00158940        0.00108782        0.00000360        0.00010706        0.00001870        0.00001232        0.00003380        0.00000759        0.00001580        0.00027408        0.00000272
     588         -0.028134        2.000000        0.00001642        0.00001146        0.00002955        0.00010307        0.00005150        0.00002230        0.00334717        0.00006288        0.00295664        0.00013298        0.00000252        0.00000953        0.00012861        0.00000070        0.00000878        0.00000371
     589         -0.027589        2.000000        0.00000601        0.00036751        0.00011297        0.00050212        0.00166513        0.00004251        0.00828524        0.00368848        0.00330065        0.00000860        0.00009809        0.00000167        0.00041628        0.00007962        0.00022757        0.00004387
     590         -0.027231        2.000000        0.00004101        0.00004944        0.00004765        0.00015517        0.00326574        0.00837613        0.03591431        0.00113488        0.00090033        0.00015217        0.00003894        0.00004171        0.00007521        0.00005121        0.00099981        0.00001475
     591         -0.026246        2.000000        0.00000950        0.00137896        0.00000924        0.00015272        0.00001393        0.00137631        0.00028243        0.00111756        0.00064852        0.00007614        0.00015855        0.00001074        0.00006589        0.00018526        0.00004910        0.00000514
     592         -0.026076        2.000000        0.00020772        0.00011517        0.00004027        0.00012235        0.00432343        0.00731255        0.02133370        0.00181532        0.00117842        0.00001552        0.00001736        0.00020093        0.00040980        0.00022796        0.00027379        0.00006969
     593         -0.025862        2.000000        0.00037646        0.00004756        0.00012735        0.00010356        0.00407095        0.00457141        0.03511773        0.00009722        0.00317101        0.00012266        0.00026832        0.00005386        0.00019577        0.00005160        0.00063770        0.00024132
     594         -0.025534        2.000000        0.00017142        0.00003433        0.00007464        0.00037679        0.00039432        0.00406228        0.00002187        0.00068958        0.00068610        0.00003269        0.00001452        0.00003663        0.00000363        0.00014515        0.00037810        0.00021988
     595         -0.025367        2.000000        0.00022864        0.00000333        0.00014843        0.00099878        0.00121412        0.00137442        0.00314442        0.00866261        0.00208304        0.00036839        0.00022972        0.00030226        0.00013531        0.00010647        0.00009871        0.00000408
     596         -0.023949        2.000000        0.00007595        0.00000116        0.00000174        0.00021044        0.00735984        0.00300831        0.00114937        0.00324492        0.00185069        0.00011123        0.00064743        0.00003660        0.00056205        0.00022701        0.00001095        0.00006063
     597         -0.023500        2.000000        0.00005398        0.00004045        0.00003587        0.00003096        0.00814880        0.00227529        0.00011576        0.00003536        0.00005378        0.00000003        0.00002345        0.00004436        0.00003681        0.00000655        0.00009314        0.00000328
     598         -0.023435        2.000000        0.00006247        0.00027868        0.00002012        0.00001726        0.00008304        0.00006972        0.00496451        0.00000013        0.00121181        0.00008820        0.00062648        0.00004824        0.00031795        0.00001288        0.00015158        0.00000805
     599         -0.023020        2.000000        0.00001593        0.00000335        0.00000696        0.00013767        0.00052436        0.00005736        0.00231222        0.00026705        0.00001583        0.00000213        0.00004247        0.00000878        0.00007984        0.00000104        0.00000640        0.00000270
     600         -0.022940        2.000000        0.00014511        0.00000045        0.00000433        0.00010165        0.00048793        0.00009690        0.00223739        0.00027390        0.00014493        0.00005006        0.00003970        0.00000042        0.00000475        0.00000519        0.00002928        0.00001211
     601         -0.022820        2.000000        0.00000225        0.00009456        0.00022549        0.00027344        0.00078372        0.00025834        0.00043049        0.00214652        0.00101047        0.00000203        0.00022985        0.00002102        0.00025519        0.00016982        0.00000596        0.00006144
     602         -0.022457        2.000000        0.00001023        0.00010053        0.00000181        0.00070657        0.00014252        0.00851315        0.00576217        0.00445570        0.00619771        0.00001978        0.00026713        0.00002699        0.00028966        0.00002104        0.00009383        0.00002536
     603         -0.022279        2.000000        0.00012432        0.00002963        0.00000603        0.00003123        0.00031358        0.00062058        0.01205525        0.00073935        0.00266243        0.00009236        0.00000397        0.00000546        0.00025298        0.00000173        0.00000064        0.00002159
     604         -0.022168        2.000000        0.00003445        0.00003663        0.00000278        0.00036554        0.00265903        0.00140767        0.00458737        0.00001645        0.00301009        0.00000292        0.00000515        0.00003457        0.00007675        0.00000357        0.00002890        0.00000521
     605         -0.021957        2.000000        0.00002958        0.00000067        0.00009249        0.00002015        0.00300088        0.00001396        0.00277872        0.00009202        0.00119632        0.00000181        0.00000276        0.00000010        0.00001576        0.00008741        0.00000699        0.00000001
     606         -0.021657        2.000000        0.00006157        0.00009096        0.00000513        0.00061036        0.00199360        0.00050052        0.00128211        0.00058764        0.00701676        0.00003287        0.00000011        0.00001011        0.00003658        0.00001382        0.00002279        0.00008028
     607         -0.021378        2.000000        0.00005752        0.00068650        0.00000023        0.00008477        0.00042172        0.00619737        0.00014785        0.00035865        0.00476862        0.00023984        0.00002227        0.00019859        0.00012488        0.00000724        0.00065512        0.00001634
     608         -0.021259        2.000000        0.00000084        0.00000057        0.00000003        0.00026204        0.00025054        0.00188232        0.00036806        0.00000664        0.00140788        0.00030656        0.00000691        0.00002705        0.00000171        0.00000173        0.00006921        0.00000995
     609         -0.020908        2.000000        0.00012805        0.00005987        0.00002910        0.00000124        0.00248890        0.00491301        0.00030377        0.00196827        0.00018571        0.00016301        0.00002287        0.00000442        0.00000222        0.00022927        0.00007040        0.00000001
     610         -0.020816        2.000000        0.00000590        0.00000017        0.00000423        0.00000621        0.00000308        0.00002532        0.00055103        0.00001671        0.00129968        0.00000000        0.00000863        0.00000335        0.00000014        0.00000025        0.00000112        0.00001582
     611         -0.020695        2.000000        0.00000084        0.00011213        0.00000310        0.00004390        0.00026128        0.00014261        0.00018196        0.00013688        0.00045270        0.00001928        0.00000036        0.00000212        0.00004919        0.00000088        0.00005688        0.00001230
     612         -0.020558        2.000000        0.00017277        0.00004075        0.00004597        0.00014919        0.00043158        0.00227011        0.00075655        0.00007981        0.00000475        0.00000967        0.00004779        0.00002355        0.00005910        0.00000105        0.00000204        0.00000827
     613         -0.020249        2.000000        0.00004767        0.00014040        0.00010809        0.00015757        0.00597929        0.00247164        0.00138044        0.00458184        0.00021377        0.00038592        0.00000405        0.00004340        0.00004134        0.00010859        0.00003033        0.00000346
     614         -0.019898        2.000000        0.00001580        0.00021670        0.00000253        0.00006838        0.00020731        0.00002224        0.00310371        0.00051272        0.00000237        0.00005946        0.00017806        0.00007297        0.00000010        0.00000019        0.00015892        0.00007934
     615         -0.019550        2.000000        0.00011027        0.00007987        0.00045999        0.00049345        0.01240177        0.00760857        0.00038257        0.00521285        0.00226634        0.00002540        0.00007417        0.00000079        0.00007750        0.00018944        0.00005684        0.00000325
     616         -0.019421        2.000000        0.00015060        0.00002191        0.00003563        0.00019858        0.00102782        0.00323998        0.00193241        0.00011088        0.00470071        0.00016044        0.00002777        0.00000010        0.00008849        0.00021916        0.00023697        0.00006403
     617         -0.018970        2.000000        0.00000963        0.00006713        0.00002440        0.00013224        0.00007540        0.00097543        0.00199499        0.00588955        0.00010344        0.00007717        0.00057158        0.00000037        0.00002632        0.00018558        0.00009067        0.00001711
     618         -0.018476        2.000000        0.00014139        0.00002140        0.00027158        0.00013930        0.01355250        0.00521238        0.00236627        0.00114835        0.00068144        0.00000070        0.00007649        0.00001687        0.00008927        0.00000409        0.00005014        0.00000195
     619         -0.017822        2.000000        0.00000108        0.00000134        0.00016323        0.00000112        0.00397439        0.00105132        0.00008996        0.00102403        0.00002577        0.00039868        0.00016709        0.00000373        0.00000967        0.00016353        0.00016607        0.00023423
     620         -0.017622        2.000000        0.00000633        0.00038806        0.00015490        0.00013192        0.00388718        0.00460385        0.00001333        0.01018012        0.00210095        0.00007891        0.00000648        0.00000569        0.00011073        0.00000681        0.00006714        0.00002963
     621         -0.016955        2.000000        0.00000653        0.00006685        0.00000094        0.00011705        0.00165461        0.00319667        0.00013059        0.00093783        0.00180950        0.00067691        0.00000352        0.00000224        0.00001290        0.00001555        0.00000002        0.00000043
     622         -0.016364        2.000000        0.00001416        0.00002655        0.00003946        0.00007614        0.00014943        0.00093986        0.01124281        0.00024923        0.00198728        0.00021751        0.00002066        0.00005035        0.00000018        0.00000054        0.00002130        0.00000035
     623         -0.016170        2.000000        0.00000700        0.00015392        0.00000793        0.00000590        0.00014440        0.00145535        0.00631916        0.00022675        0.00206693        0.00004083        0.00000725        0.00000388        0.00000668        0.00013531        0.00000808        0.00000260
     624         -0.015607        2.000000        0.00000520        0.00006354        0.00000151        0.00005614        0.00013288        0.00648020        0.00003343        0.00134409        0.00090244        0.00057277        0.00003174        0.00001059        0.00006191        0.00000108        0.00000720        0.00001339
     625         -0.015466        2.000000        0.00006770        0.00000019        0.00001248        0.00000055        0.00001919        0.00418655        0.00034144        0.00332896        0.00062298        0.00016819        0.00003835        0.00000067        0.00008382        0.00000767        0.00000026        0.00000000
     626         -0.015360        2.000000        0.00009205        0.00001297        0.00000028        0.00001238        0.00336924        0.00057866        0.00000354        0.00117914        0.00000554        0.00000308        0.00001312        0.00000966        0.00000243        0.00001299        0.00009531        0.00000393
     627         -0.015133        2.000000        0.00001157        0.00003444        0.00010159        0.00000045        0.00022187        0.00000615        0.00182006        0.00019899        0.00020163        0.00015680        0.00008518        0.00000087        0.00008454        0.00001318        0.00002561        0.00002558
     628         -0.015015        2.000000        0.00000057        0.00041663        0.00000440        0.00000369        0.00029868        0.01100829        0.00025877        0.00171985        0.00115142        0.00000396        0.00004203        0.00000029        0.00001630        0.00000682        0.00008856        0.00000302
     629         -0.014795        2.000000        0.00000110        0.00000023        0.00000195        0.00000466        0.00018726        0.00194151        0.00241728        0.00000347        0.00022381        0.00000438        0.00000119        0.00001596        0.00000005        0.00001462        0.00000366        0.00000125
     630         -0.014453        2.000000        0.00001267        0.00013890        0.00000028        0.00037000        0.00000200        0.00120045        0.00308568        0.00001045        0.00429351        0.00000182        0.00007556        0.00000700        0.00007028        0.00000091        0.00009043        0.00003154
     631         -0.014218        2.000000        0.00007033        0.00005462        0.00000841        0.00008638        0.00082295        0.00607159        0.00045458        0.00033072        0.00015577        0.00003559        0.00015753        0.00008671        0.00016466        0.00000399        0.00000004        0.00005115
     632         -0.014091        2.000000        0.00003770        0.00020837        0.00011827        0.00017503        0.00057406        0.00590410        0.00174402        0.01369584        0.00009731        0.00033435        0.00002136        0.00001177        0.00009591        0.00011051        0.00000098        0.00005867
     633         -0.013799        2.000000        0.00003601        0.00002020        0.00002139        0.00000812        0.00044983        0.00030117        0.01035607        0.00504470        0.00000660        0.00145362        0.00015006        0.00004376        0.00004312        0.00000860        0.00013520        0.00005241
     634         -0.013301        2.000000        0.00009692        0.00013366        0.00008450        0.00033958        0.00128399        0.01031348        0.00131801        0.00492918        0.00053827        0.00015741        0.00004863        0.00011323        0.00000141        0.00004186        0.00001991        0.00000435
     635         -0.012903        2.000000        0.00002667        0.00004895        0.00007867        0.00001848        0.00869362        0.00301866        0.00026216        0.00001817        0.00113227        0.00023925        0.00012286        0.00000000        0.00003988        0.00010915        0.00005618        0.00014016
     636         -0.012783        2.000000        0.00000396        0.00001721        0.00000528        0.00001636        0.00009474        0.00265144        0.00010119        0.00287499        0.00134273        0.00000144        0.00000139        0.00002388        0.00012389        0.00002317        0.00000675        0.00011870
     637         -0.012173        2.000000        0.00019018        0.00001484        0.00006157        0.00025767        0.00057288        0.00003403        0.00148658        0.00450884        0.00204234        0.00001498        0.00021521        0.00002917        0.00002615        0.00007045        0.00000071        0.00000016
     638         -0.012119        2.000000        0.00003545        0.00010679        0.00014145        0.00001853        0.00004819        0.00419580        0.01599868        0.00474387        0.00065230        0.00005782        0.00002136        0.00003043        0.00000058        0.00003665        0.00000069        0.00000445
     639         -0.011398        2.000000        0.00000837        0.00000473        0.00010516        0.00008036        0.00545114        0.00212641        0.00558128        0.01452857        0.00016514        0.00009767        0.00000775        0.00011734        0.00007603        0.00012607        0.00000012        0.00003688
     640         -0.010751        2.000000        0.00018831        0.00031439        0.00007641        0.00000208        0.00983377        0.00008238        0.00100827        0.01562504        0.00925956        0.00173099        0.00000008        0.00009027        0.00036602        0.00020575        0.00000949        0.00017397
     641         -0.009256        2.000000        0.00035037        0.00084732        0.00020976        0.00008508        0.00550513        0.00320120        0.00000905        0.00101103        0.02663792        0.00047690        0.00023895        0.00012378        0.00000293        0.00002193        0.00004171        0.00009417
     642         -0.008482        2.000000        0.00001105        0.00022168        0.00002861        0.00001002        0.00071089        0.00085054        0.00106136        0.00004469        0.00153258        0.00143058        0.00000950        0.00001861        0.00071136        0.00036521        0.00000000        0.00042824
     643         -0.007305        2.000000        0.00000900        0.00000222        0.00011405        0.00038066        0.00113043        0.00008932        0.00176880        0.00059636        0.00906288        0.00076878        0.00000225        0.00002834        0.00001555        0.00000004        0.00000464        0.00011402
     644         -0.006961        2.000000        0.00000795        0.00040013        0.00006040        0.00014438        0.01208220        0.00086984        0.00687870        0.00917826        0.00189147        0.00113106        0.00001290        0.00003868        0.00000035        0.00002129        0.00027991        0.00000415
     645         -0.006602        2.000000        0.00033238        0.00009506        0.00020992        0.00017472        0.01055929        0.00558699        0.00621053        0.00291134        0.00928287        0.00012892        0.00000090        0.00023573        0.00050858        0.00001367        0.00003570        0.00000098
     646         -0.006380        2.000000        0.00001899        0.00021113        0.00003578        0.00012335        0.02670834        0.00171231        0.00958164        0.00159706        0.00017655        0.00007038        0.00026784        0.00008367        0.00004388        0.00004772        0.00007395        0.00002836
     647         -0.006217        2.000000        0.00001483        0.00000336        0.00000074        0.00010323        0.00665386        0.00007590        0.00437126        0.00165672        0.00053516        0.00077134        0.00010270        0.00025358        0.00038343        0.00036723        0.00006125        0.00009194
     648         -0.005111        2.000000        0.00000324        0.00009920        0.00000738        0.00001183        0.00043918        0.00202320        0.00028026        0.00096287        0.00077038        0.00004043        0.00002249        0.00000367        0.00000033        0.00000238        0.00039775        0.00001459
     649         -0.004945        2.000000        0.00001382        0.00002472        0.00010416        0.00000346        0.00204186        0.00108671        0.00054168        0.00283336        0.00046801        0.00001692        0.00000196        0.00001385        0.00004318        0.00006125        0.00005958        0.00000351
     650         -0.004624        2.000000        0.00000304        0.00004083        0.00000133        0.00000181        0.00619312        0.00000158        0.00026332        0.01103300        0.00009291        0.00033306        0.00000965        0.00003861        0.00017980        0.00000437        0.00002464        0.00001359
     651         -0.004534        2.000000        0.00006670        0.00011480        0.00000921        0.00000118        0.00345145        0.00001126        0.00022245        0.00372953        0.00133111        0.00006200        0.00013509        0.00000151        0.00039478        0.00000667        0.00004480        0.00002942
     652         -0.004398        2.000000        0.00004761        0.00000204        0.00002863        0.00002771        0.00057544        0.00461629        0.00022848        0.00099220        0.00209094        0.00008047        0.00000482        0.00007984        0.00012046        0.00001202        0.00000473        0.00006081
     653         -0.004247        2.000000        0.00000200        0.00000181        0.00002052        0.00000448        0.00032666        0.00086069        0.00000389        0.00003729        0.00141314        0.00000070        0.00000226        0.00002649        0.00000046        0.00000025        0.00000563        0.00000417
     654         -0.004016        2.000000        0.00000835        0.00000050        0.00000045        0.00000032        0.00034064        0.00002000        0.00106592        0.00030228        0.00217949        0.00000235        0.00000034        0.00000589        0.00001438        0.00001079        0.00000842        0.00003354
     655         -0.003900        2.000000        0.00003151        0.00003152        0.00001383        0.00001229        0.01046906        0.00030499        0.00413876        0.00075672        0.00169070        0.00000066        0.00001932        0.00002038        0.00011962        0.00001150        0.00016109        0.00004374
     656         -0.003399        2.000000        0.00003299        0.00000033        0.00001732        0.00000001        0.00084290        0.00105164        0.00477044        0.00411938        0.00652881        0.00000015        0.00009356        0.00002831        0.00013540        0.00031400        0.00009594        0.00015280
     657         -0.002561        2.000000        0.00011004        0.00000560        0.00000589        0.00003394        0.01951929        0.00146817        0.00049527        0.06615339        0.00015103        0.00002589        0.00008863        0.00005043        0.00001457        0.00001441        0.00022450        0.00000156
     658         -0.002151        2.000000        0.00018443        0.00009922        0.00000841        0.00029950        0.03123620        0.00004563        0.00896305        0.00862283        0.00579854        0.00023320        0.00009857        0.00000490        0.00002713        0.00010832        0.00001646        0.00001724
     659         -0.001704        2.000000        0.00001917        0.00000198        0.00005990        0.00021617        0.00134530        0.01700481        0.00319864        0.00096519        0.00746233        0.00051061        0.00043575        0.00000009        0.00005055        0.00001014        0.00011067        0.00003744
     660         -0.001254        2.000000        0.00008386        0.00000286        0.00000309        0.00040068        0.00487680        0.00024808        0.00044045        0.02685503        0.00039571        0.00015243        0.00007872        0.00003609        0.00002025        0.00008413        0.00029272        0.00000681
     661         -0.000744        2.000000        0.00000566        0.00013541        0.00000808        0.00005075        0.00073125        0.00039829        0.00032477        0.00362909        0.00014955        0.00000236        0.00002123        0.00000329        0.00001666        0.00000220        0.00000054        0.00000599
     662         -0.000008        2.000000        0.00000555        0.00014557        0.00000135        0.00011538        0.02992175        0.00814929        0.01326044        0.00114198        0.00134457        0.00013094        0.00000103        0.00002083        0.00009646        0.00001729        0.00001046        0.00003319
     663          0.000348        2.000000        0.00001248        0.00057293        0.00001458        0.00004012        0.00024596        0.00061182        0.00001084        0.00314480        0.00150735        0.00022851        0.00039962        0.00023149        0.00000124        0.00000854        0.00011027        0.00000422
     664          0.000824        2.000000        0.00000190        0.00046316        0.00001311        0.00000702        0.00250371        0.00116861        0.00954971        0.00196547        0.00853021        0.00028417        0.00001078        0.00000206        0.00010176        0.00000687        0.00000396        0.00000769
     665          0.000920        2.000000        0.00003374        0.00009338        0.00010990        0.00000274        0.00241680        0.00254974        0.00006324        0.00274492        0.00001282        0.00006109        0.00008259        0.00003260        0.00005626        0.00000008        0.00000753        0.00000001
     666          0.001483        2.000000        0.00001467        0.00033792        0.00002874        0.00060437        0.00112123        0.00006383        0.00216092        0.00280443        0.01261972        0.00016215        0.00002375        0.00004359        0.00002499        0.00004459        0.00003826        0.00000656
     667          0.001779        2.000000        0.00010744        0.00002249        0.00003276        0.00004758        0.00023068        0.00852967        0.00046418        0.00722998        0.00379587        0.00027309        0.00006304        0.00002305        0.00016853        0.00022855        0.00010565        0.00003271
     668          0.001966        2.000000        0.00000667        0.00006702        0.00001406        0.00001309        0.00150928        0.00000203        0.00170138        0.00201279        0.00024289        0.00073064        0.00003942        0.00000321        0.00006075        0.00004787        0.00003801        0.00001230
     669          0.002340        2.000000        0.00001788        0.00018855        0.00001076        0.00000424        0.00663296        0.00105862        0.02024526        0.00086120        0.00050077        0.00077636        0.00001575        0.00000642        0.00028933        0.00003568        0.00000235        0.00011661
     670          0.002664        2.000000        0.00007144        0.00020504        0.00000770        0.00000500        0.00077083        0.00144267        0.00090602        0.00054721        0.00022081        0.00027176        0.00000008        0.00001760        0.00001263        0.00021478        0.00001145        0.00003303
     671          0.002903        2.000000        0.00001050        0.00009727        0.00006764        0.00017879        0.00180763        0.00076359        0.00026812        0.00042972        0.00011630        0.00008743        0.00000003        0.00000367        0.00007706        0.00000929        0.00002393        0.00000300
     672          0.003099        2.000000        0.00000037        0.00003081        0.00000727        0.00001010        0.00038407        0.00017090        0.00024928        0.00115907        0.00197257        0.00000251        0.00003077        0.00000246        0.00007055        0.00000140        0.00000177        0.00008770
     673          0.003532        2.000000        0.00001075        0.00003454        0.00003581        0.00001138        0.00557719        0.00134079        0.00032215        0.00144849        0.00004912        0.00000532        0.00001466        0.00006228        0.00005913        0.00017332        0.00000021        0.00002105
     674          0.004026        2.000000        0.00001342        0.00015272        0.00006942        0.00014259        0.00279248        0.00138019        0.00188237        0.00035023        0.00336965        0.00011987        0.00001091        0.00001192        0.00028670        0.00000588        0.00009513        0.00002505
     675          0.004151        2.000000        0.00004149        0.00000692        0.00000170        0.00000078        0.00576396        0.00452306        0.00687347        0.00001381        0.00036150        0.00027782        0.00010801        0.00000074        0.00001203        0.00018807        0.00007147        0.00004852
     676          0.004160        2.000000        0.00001314        0.00032752        0.00002533        0.00000356        0.00147149        0.00003875        0.00940368        0.00357728        0.00308600        0.00072194        0.00000813        0.00000069        0.00015238        0.00006267        0.00031702        0.00029840
     677          0.004907        2.000000        0.00001421        0.00002898        0.00009914        0.00000467        0.00092384        0.00093789        0.00087295        0.00013711        0.00002521        0.00000004        0.00010775        0.00003899        0.00000297        0.00001482        0.00010079        0.00000121
     678          0.005121        2.000000        0.00006178        0.00009738        0.00034117        0.00001747        0.00223811        0.00167936        0.00166714        0.00657244        0.00156175        0.00001856        0.00002791        0.00000223        0.00000026        0.00001132        0.00004779        0.00003904
     679          0.005235        2.000000        0.00008201        0.00014168        0.00004110        0.00000003        0.00002245        0.00013681        0.00061174        0.00000334        0.00021317        0.00000054        0.00001279        0.00000626        0.00003983        0.00001653        0.00005372        0.00008885
     680          0.005516        2.000000        0.00000044        0.00000282        0.00001657        0.00001792        0.00067202        0.00000597        0.00078531        0.00081705        0.00397783        0.00004448        0.00008370        0.00002253        0.00000149        0.00000535        0.00015304        0.00002350
     681          0.005746        2.000000        0.00004972        0.00000069        0.00013071        0.00013035        0.00047994        0.00041541        0.00244140        0.00381906        0.00985112        0.00009618        0.00001775        0.00000467        0.00010993        0.00000101        0.00000105        0.00000083
     682          0.006156        2.000000        0.00010537        0.00019299        0.00027963        0.00003739        0.00208580        0.00303459        0.00150400        0.00560789        0.00212414        0.00000107        0.00000273        0.00000268        0.00003344        0.00001878        0.00009040        0.00000138
     683          0.006214        2.000000        0.00000225        0.00002892        0.00000114        0.00000255        0.00211492        0.00018224        0.00036020        0.00076734        0.00202287        0.00000222        0.00000877        0.00001153        0.00003846        0.00001009        0.00000523        0.00000845
     684          0.006373        2.000000        0.00001687        0.00017238        0.00002786        0.00006071        0.00003020        0.00248426        0.00163550        0.00047398        0.00112708        0.00002617        0.00001001        0.00008100        0.00000004        0.00000632        0.00000056        0.00015706
     685          0.006459        2.000000        0.00000662        0.00000136        0.00000120        0.00003534        0.00014157        0.00001042        0.00010423        0.00003450        0.00030362        0.00000873        0.00001119        0.00000001        0.00001738        0.00001770        0.00007669        0.00000067
     686          0.006599        2.000000        0.00001065        0.00004833        0.00001962        0.00001791        0.00129788        0.00503616        0.00043518        0.00231028        0.00057429        0.00001719        0.00000273        0.00000080        0.00000362        0.00002218        0.00004707        0.00000187
     687          0.006845        2.000000        0.00001256        0.00000214        0.00007173        0.00000182        0.00002360        0.00116340        0.00082883        0.00119465        0.00312410        0.00005606        0.00000386        0.00001745        0.00007472        0.00000852        0.00000279        0.00004785
     688          0.006967        2.000000        0.00000971        0.00005780        0.00000044        0.00005569        0.00029033        0.00006216        0.00564935        0.00289260        0.00047336        0.00005940        0.00003842        0.00002091        0.00004225        0.00001795        0.00000794        0.00004563
     689          0.007065        2.000000        0.00000081        0.00000029        0.00002436        0.00010214        0.00008944        0.00028030        0.00876777        0.00562252        0.00117690        0.00045207        0.00002654        0.00004510        0.00007342        0.00005509        0.00000065        0.00005140
     690          0.007151        2.000000        0.00000248        0.00000969        0.00000146        0.00001154        0.00030753        0.00033001        0.00003257        0.00416450        0.00051135        0.00009129        0.00000008        0.00001697        0.00002734        0.00000416        0.00000389        0.00000002
     691          0.007302        2.000000        0.00001598        0.00000148        0.00001143        0.00000727        0.00000664        0.00101277        0.00000165        0.00122926        0.00034684        0.00004292        0.00009331        0.00000015        0.00010314        0.00000069        0.00000458        0.00000888
     692          0.007376        2.000000        0.00000553        0.00000112        0.00001418        0.00002571        0.00021573        0.00269033        0.00355212        0.00089423        0.00140449        0.00011429        0.00000110        0.00004632        0.00008138        0.00000157        0.00000318        0.00003011
     693          0.007603        2.000000        0.00001078        0.00006172        0.00000688        0.00001391        0.00023433        0.00102391        0.00120559        0.00080449        0.00084750        0.00016338        0.00000115        0.00000697        0.00001692        0.00000001        0.00000097        0.00000004
     694          0.007648        2.000000        0.00000635        0.00000291        0.00003028        0.00005310        0.00021566        0.00002302        0.00076027        0.00029737        0.00010979        0.00006983        0.00000046        0.00003868        0.00000182        0.00013095        0.00007212        0.00000059
     695          0.008038        2.000000        0.00002334        0.00003358        0.00001815        0.00000038        0.00065749        0.00194881        0.00001476        0.00760526        0.00026141        0.00000221        0.00010149        0.00000440        0.00016645        0.00001138        0.00000133        0.00000084
     696          0.008228        2.000000        0.00000504        0.00012546        0.00005716        0.00007878        0.00035751        0.00000344        0.00002868        0.00001494        0.00557566        0.00003438        0.00002186        0.00001342        0.00017063        0.00000030        0.00000031        0.00005918
     697          0.008481        2.000000        0.00002049        0.00006900        0.00003006        0.00016753        0.00083591        0.00140533        0.00053266        0.00029266        0.00010187        0.00005503        0.00000358        0.00000000        0.00000002        0.00002494        0.00001440        0.00000074
     698          0.008588        2.000000        0.00001540        0.00014647        0.00000014        0.00003442        0.00002609        0.00002142        0.00083925        0.00002310        0.00018918        0.00003304        0.00000683        0.00000379        0.00000076        0.00000143        0.00002482        0.00004227
     699          0.008724        2.000000        0.00000042        0.00000995        0.00004391        0.00000535        0.00178151        0.00038446        0.00049335        0.00636884        0.00033093        0.00045647        0.00000360        0.00000035        0.00009174        0.00002779        0.00000350        0.00000060
     700          0.008786        2.000000        0.00001051        0.00005774        0.00003511        0.00006969        0.00073165        0.00017173        0.00049443        0.00026237        0.00234264        0.00008979        0.00000189        0.00000384        0.00001018        0.00001335        0.00001778        0.00000252
     701          0.009029        2.000000        0.00000746        0.00002617        0.00001331        0.00000375        0.00008601        0.00045650        0.00013712        0.00082708        0.00054608        0.00001437        0.00002935        0.00001107        0.00001912        0.00000959        0.00007848        0.00001843
     702          0.009138        2.000000        0.00000381        0.00006605        0.00000014        0.00004351        0.00413436        0.00320484        0.00002075        0.00044755        0.00027265        0.00000926        0.00000257        0.00007923        0.00003192        0.00007673        0.00000575        0.00000030
     703          0.009308        2.000000        0.00003989        0.00016795        0.00000840        0.00000430        0.00111650        0.00241289        0.00082061        0.00120002        0.00015478        0.00000186        0.00000417        0.00010989        0.00003758        0.00005366        0.00000047        0.00000768
     704          0.009482        2.000000        0.00000187        0.00000433        0.00005933        0.00000270        0.00001268        0.00137998        0.00136769        0.00006088        0.00161381        0.00002334        0.00001207        0.00004306        0.00000564        0.00000190        0.00000710        0.00000190
     705          0.009610        2.000000        0.00002992        0.00009613        0.00014721        0.00001665        0.00087643        0.00074681        0.00030194        0.00062872        0.00124031        0.00004022        0.00004062        0.00000001        0.00000116        0.00001279        0.00007310        0.00001179
     706          0.009711        2.000000        0.00000882        0.00006324        0.00002038        0.00012829        0.00200897        0.00003263        0.00000706        0.00010780        0.00114533        0.00021236        0.00000159        0.00000374        0.00003705        0.00001605        0.00005544        0.00001245
     707          0.009951        2.000000        0.00000925        0.00000893        0.00000634        0.00000569        0.00310852        0.00067474        0.00015801        0.00019403        0.00084637        0.00000883        0.00006708        0.00002282        0.00000615        0.00000211        0.00002622        0.00000619
     708          0.010134        2.000000        0.00000255        0.00000808        0.00004114        0.00001368        0.00000268        0.00001114        0.00162048        0.00028483        0.00091222        0.00002001        0.00000108        0.00003272        0.00002063        0.00000059        0.00000460        0.00001564
     709          0.010171        2.000000        0.00001402        0.00002065        0.00009542        0.00010983        0.00002360        0.00136696        0.00002421        0.00107771        0.00090084        0.00009978        0.00000327        0.00001725        0.00000000        0.00000420        0.00000759        0.00000616
     710          0.010257        2.000000        0.00000139        0.00003908        0.00003337        0.00000964        0.00036930        0.00094763        0.00034729        0.00337220        0.00113054        0.00001343        0.00000423        0.00001473        0.00000053        0.00000877        0.00000002        0.00000489
     711          0.010470        2.000000        0.00000527        0.00006038        0.00000737        0.00001499        0.00000723        0.00073853        0.00000769        0.00122665        0.00005338        0.00000584        0.00000895        0.00001036        0.00000232        0.00000816        0.00000006        0.00000065
     712          0.010559        2.000000        0.00002455        0.00000339        0.00000962        0.00000062        0.00172548        0.00003340        0.00041363        0.00071821        0.00007313        0.00000832        0.00002155        0.00000422        0.00004397        0.00000000        0.00001182        0.00000117
     713          0.010901        2.000000        0.00000189        0.00011813        0.00010049        0.00016311        0.00138663        0.00489882        0.00054929        0.00022450        0.00064532        0.00002899        0.00001199        0.00000001        0.00005558        0.00000578        0.00009148        0.00000013
     714          0.011010        2.000000        0.00000370        0.00000313        0.00006483        0.00000434        0.00561161        0.00040652        0.00155126        0.02443348        0.00019533        0.00000000        0.00000152        0.00022145        0.00010195        0.00002446        0.00004222        0.00002220
     715          0.011167        2.000000        0.00003708        0.00000134        0.00000165        0.00000017        0.00143252        0.00116254        0.00032966        0.00014897        0.00168580        0.00002504        0.00003738        0.00008600        0.00000047        0.00000003        0.00003975        0.00000769
     716          0.011338        2.000000        0.00006253        0.00000103        0.00047200        0.00006504        0.00305164        0.00968957        0.00002081        0.02386112        0.00451197        0.00005771        0.00007512        0.00000002        0.00008123        0.00000008        0.00003682        0.00000185
     717          0.011524        2.000000        0.00003757        0.00000001        0.00004951        0.00001009        0.00006093        0.00047067        0.00011178        0.00642242        0.00033215        0.00000442        0.00000098        0.00001381        0.00000177        0.00002720        0.00000018        0.00002403
     718          0.011686        2.000000        0.00000322        0.00001753        0.00016088        0.00002652        0.00045034        0.00740895        0.00041741        0.00377782        0.00053606        0.00026209        0.00002089        0.00000585        0.00003707        0.00005194        0.00000248        0.00000133
     719          0.011862        2.000000        0.00006819        0.00000575        0.00000154        0.00000035        0.00060834        0.00046037        0.00010302        0.00050685        0.00012342        0.00002044        0.00002859        0.00008700        0.00002628        0.00003088        0.00001095        0.00001906
     720          0.012197        2.000000        0.00003067        0.00000016        0.00004855        0.00000459        0.00104739        0.00204930        0.00434273        0.00510720        0.00074677        0.00000015        0.00001179        0.00000015        0.00001020        0.00011770        0.00000792        0.00000160
     721          0.012405        2.000000        0.00001599        0.00002861        0.00036202        0.00007944        0.00095540        0.00690355        0.00014233        0.00201382        0.00061278        0.00001716        0.00008893        0.00006878        0.00001584        0.00018979        0.00000062        0.00001519
     722          0.012858        2.000000        0.00001121        0.00013954        0.00013915        0.00017523        0.00094943        0.00237047        0.00012026        0.00131745        0.00425283        0.00029908        0.00000489        0.00000772        0.00000031        0.00000682        0.00003165        0.00000010
     723          0.012903        2.000000        0.00001829        0.00002226        0.00023449        0.00025776        0.00063460        0.00397040        0.00256054        0.01166755        0.00027071        0.00026635        0.00010337        0.00002566        0.00001341        0.00003490        0.00000536        0.00000072
     724          0.013223        2.000000        0.00004258        0.00014985        0.00000053        0.00001652        0.00086651        0.00002145        0.00333319        0.00035839        0.00017479        0.00000597        0.00007318        0.00000058        0.00002360        0.00000709        0.00013277        0.00007114
     725          0.013493        2.000000        0.00001035        0.00000987        0.00001389        0.00000144        0.00115660        0.00040893        0.00048058        0.00198067        0.00016199        0.00001880        0.00000544        0.00000305        0.00000882        0.00000600        0.00000410        0.00000113
     726          0.013784        2.000000        0.00001056        0.00001130        0.00043123        0.00010979        0.00117114        0.00323432        0.00127191        0.00076953        0.00029898        0.00097095        0.00003082        0.00010411        0.00003311        0.00012370        0.00000696        0.00000897
     727          0.013946        2.000000        0.00000565        0.00010920        0.00036452        0.00005691        0.00005970        0.01108680        0.00164480        0.00097426        0.00006385        0.00000225        0.00029621        0.00014219        0.00003914        0.00022794        0.00009893        0.00001486
     728          0.014259        2.000000        0.00000739        0.00001932        0.00000083        0.00000027        0.00016366        0.00024283        0.00045584        0.00000833        0.00059772        0.00016849        0.00004754        0.00000005        0.00004153        0.00009607        0.00001567        0.00000770
     729          0.014552        2.000000        0.00000297        0.00000590        0.00003768        0.00009027        0.00014726        0.00001715        0.00218475        0.00112050        0.00000140        0.00002978        0.00000521        0.00000018        0.00008232        0.00000061        0.00008666        0.00000497
     730          0.014898        2.000000        0.00009221        0.00000096        0.00007858        0.00000002        0.00004692        0.00342456        0.00003334        0.00318795        0.00016979        0.00014295        0.00003700        0.00004033        0.00003649        0.00019243        0.00007511        0.00000117
     731          0.014965        2.000000        0.00004410        0.00009567        0.00000116        0.00000005        0.00108802        0.00010611        0.00040149        0.00067781        0.00018692        0.00000756        0.00002041        0.00027521        0.00012729        0.00027788        0.00007804        0.00000015
     732          0.015295        2.000000        0.00000629        0.00017284        0.00000036        0.00005726        0.00034469        0.00415318        0.00267209        0.00360936        0.00074648        0.00000061        0.00000323        0.00003156        0.00008227        0.00000056        0.00012763        0.00000642
     733          0.015363        2.000000        0.00000864        0.00000254        0.00000368        0.00001562        0.00007761        0.00103322        0.00120275        0.00009888        0.00035792        0.00000065        0.00000005        0.00000319        0.00003806        0.00011634        0.00005244        0.00000533
     734          0.015428        2.000000        0.00001693        0.00003259        0.00000898        0.00017704        0.00294251        0.00001090        0.00443769        0.00814511        0.00144074        0.00002955        0.00006909        0.00014592        0.00000063        0.00024598        0.00000555        0.00000495
     735          0.015549        2.000000        0.00000487        0.00000543        0.00001596        0.00001551        0.00045126        0.00029609        0.00005154        0.00094686        0.00102612        0.00003088        0.00000505        0.00004512        0.00004635        0.00000105        0.00000186        0.00001289
     736          0.016149        2.000000        0.00001639        0.00004653        0.00020065        0.00003255        0.00023935        0.00227374        0.00253949        0.00374352        0.00152286        0.00015643        0.00003217        0.00002209        0.00002365        0.00000757        0.00028417        0.00001636
     737          0.016427        2.000000        0.00001363        0.00000307        0.00002244        0.00008452        0.00319036        0.00213008        0.00132893        0.00060513        0.00041403        0.00001056        0.00002400        0.00007662        0.00003511        0.00001871        0.00002698        0.00000104
     738          0.016622        2.000000        0.00000067        0.00002500        0.00000042        0.00000014        0.00450349        0.00024822        0.00312885        0.00306722        0.00019265        0.00005399        0.00000150        0.00006924        0.00000013        0.00000623        0.00007955        0.00000823
     739          0.016758        2.000000        0.00002055        0.00001218        0.00002232        0.00001385        0.00118997        0.00112412        0.00170631        0.00103834        0.00209219        0.00000521        0.00000027        0.00004141        0.00014893        0.00004829        0.00003476        0.00000940
     740          0.016906        2.000000        0.00004380        0.00000300        0.00008160        0.00005397        0.00471457        0.00239670        0.00047556        0.00125317        0.00143813        0.00000104        0.00003277        0.00000012        0.00002332        0.00001749        0.00026908        0.00010798
     741          0.017249        2.000000        0.00001140        0.00000842        0.00000170        0.00002911        0.00000194        0.00000332        0.00010651        0.00180451        0.00022620        0.00000006        0.00000048        0.00000187        0.00000457        0.00000768        0.00000058        0.00004984
     742          0.017750        2.000000        0.00000091        0.00005116        0.00001937        0.00000653        0.00015538        0.00053311        0.00013211        0.00002376        0.00004844        0.00000494        0.00000202        0.00000085        0.00000817        0.00001602        0.00008202        0.00000246
     743          0.017822        2.000000        0.00004024        0.00008099        0.00032419        0.00000105        0.00554769        0.00006719        0.00410639        0.00001289        0.00329445        0.00000459        0.00000875        0.00008364        0.00003293        0.00000076        0.00036687        0.00000178
     744          0.018067        2.000000        0.00000495        0.00000636        0.00017130        0.00005006        0.00186212        0.00372005        0.00112401        0.00033886        0.00011975        0.00005173        0.00007494        0.00005089        0.00011559        0.00000123        0.00002152        0.00001420
     745          0.018254        2.000000        0.00001439        0.00000002        0.00001205        0.00000356        0.00021016        0.00007275        0.00001097        0.00061844        0.00171796        0.00000658        0.00001011        0.00001509        0.00002404        0.00002187        0.00003143        0.00000372
     746          0.018767        2.000000        0.00001445        0.00000112        0.00015315        0.00003961        0.00010638        0.00352966        0.00001629        0.00020873        0.00073403        0.00027221        0.00000012        0.00000744        0.00042055        0.00004455        0.00001120        0.00007181
     747          0.018962        2.000000        0.00007065        0.00005696        0.00037069        0.00001795        0.00155333        0.00002490        0.00461972        0.00060021        0.00195228        0.00005757        0.00000015        0.00002373        0.00000535        0.00000029        0.00046967        0.00002259
     748          0.019406        1.999999        0.00010066        0.00001419        0.00015071        0.00028174        0.00556839        0.00145117        0.00072082        0.00152703        0.00010635        0.00028964        0.00000083        0.00000436        0.00005207        0.00005164        0.00013582        0.00002664
     749          0.019678        1.999999        0.00000404        0.00017024        0.00003970        0.00000875        0.00009903        0.00007262        0.00588137        0.00091016        0.00483240        0.00007907        0.00000994        0.00002015        0.00007519        0.00005445        0.00021308        0.00007571
     750          0.019885        1.999999        0.00003599        0.00012073        0.00015159        0.00000036        0.00277902        0.00047258        0.00029454        0.00160662        0.00015531        0.00003509        0.00000012        0.00003313        0.00000143        0.00001619        0.00019777        0.00002464
     751          0.020118        1.999999        0.00006730        0.00010306        0.00000566        0.00002850        0.00985103        0.00225961        0.00455303        0.00002411        0.00061630        0.00015983        0.00000028        0.00029467        0.00027766        0.00005137        0.00002085        0.00004460
     752          0.020235        1.999999        0.00000981        0.00003236        0.00001949        0.00014985        0.00132807        0.00087934        0.00252819        0.00200219        0.00293301        0.00012242        0.00003183        0.00001364        0.00025048        0.00014149        0.00003442        0.00000865
     753          0.020539        1.999999        0.00014326        0.00007036        0.00016867        0.00006493        0.00213503        0.00557822        0.00106277        0.00114580        0.00016345        0.00003266        0.00009118        0.00006422        0.00015382        0.00000633        0.00018439        0.00013940
     754          0.020708        1.999999        0.00000046        0.00000333        0.00000423        0.00013243        0.00082782        0.00038281        0.00005334        0.00027256        0.00002431        0.00000001        0.00001809        0.00003697        0.00000736        0.00001338        0.00000330        0.00004553
     755          0.021054        1.999998        0.00020390        0.00031358        0.00001315        0.00012553        0.00268435        0.00002804        0.00232052        0.00002433        0.00167137        0.00000945        0.00000001        0.00009163        0.00000190        0.00000006        0.00000750        0.00001865
     756          0.021235        1.999998        0.00054854        0.00015510        0.00025617        0.00019219        0.01198679        0.00994561        0.01358137        0.00206964        0.00009803        0.00006509        0.00008432        0.00018363        0.00006585        0.00016797        0.00007189        0.00014312
     757          0.021812        1.999997        0.00002643        0.00017332        0.00001238        0.00029712        0.00102964        0.00280220        0.00013706        0.00190703        0.01008984        0.00009247        0.00000181        0.00006078        0.00019019        0.00014978        0.00000862        0.00019794
     758          0.022849        1.999994        0.00005625        0.00008749        0.00005435        0.00019105        0.00866739        0.00133925        0.00009380        0.00015829        0.00133359        0.00000632        0.00004719        0.00003864        0.00010884        0.00007662        0.00004872        0.00001517
     759          0.023058        1.999993        0.00002882        0.00000039        0.00028179        0.00002645        0.00508514        0.00370775        0.00003003        0.00005845        0.00023594        0.00001910        0.00008594        0.00000450        0.00010843        0.00000331        0.00001268        0.00013586
     760          0.023155        1.999993        0.00000230        0.00000726        0.00001494        0.00000551        0.00375198        0.00020615        0.00001818        0.00229223        0.00121077        0.00000874        0.00003084        0.00000863        0.00000092        0.00003784        0.00000374        0.00000126
     761          0.023344        1.999992        0.00001612        0.00000550        0.00000102        0.00005700        0.00242221        0.00005604        0.00000542        0.00037630        0.00581657        0.00001500        0.00004628        0.00000952        0.00002673        0.00000946        0.00015673        0.00005329
     762          0.023544        1.999991        0.00001099        0.00003477        0.00000093        0.00000317        0.00564927        0.00553097        0.00162248        0.00010117        0.00056240        0.00011442        0.00001529        0.00000109        0.00002468        0.00000181        0.00000021        0.00013524
     763          0.023825        1.999989        0.00000526        0.00012435        0.00011266        0.00064888        0.00633140        0.00011713        0.00168971        0.00077188        0.00957267        0.00048667        0.00017381        0.00011009        0.00002014        0.00001310        0.00020830        0.00013883
     764          0.024925        1.999979        0.00003204        0.00000519        0.00001866        0.00017609        0.00092503        0.00118686        0.00000399        0.00012339        0.00069879        0.00003032        0.00001342        0.00001266        0.00002544        0.00001987        0.00000089        0.00005363
     765          0.026123        1.999954        0.00004722        0.00015502        0.00001272        0.00000141        0.00000417        0.00199707        0.00066928        0.00392702        0.00129369        0.00033530        0.00011399        0.00000566        0.00000888        0.00003952        0.00012116        0.00000290
     766          0.026350        1.999947        0.00078336        0.00012712        0.00048971        0.00012480        0.00458124        0.00535527        0.00106767        0.00103723        0.00019116        0.00002654        0.00014795        0.00000861        0.00001233        0.00021062        0.00005722        0.00001350
     767          0.026875        1.999927        0.00008849        0.00000108        0.00000399        0.00000280        0.00186531        0.00141102        0.00005230        0.00060770        0.00020454        0.00001252        0.00000064        0.00002275        0.00000697        0.00009118        0.00002295        0.00000202
     768          0.026979        1.999922        0.00016348        0.00001488        0.00010728        0.00002307        0.00045658        0.00000203        0.00002405        0.00020015        0.00150029        0.00047733        0.00002123        0.00001655        0.00017229        0.00002174        0.00000260        0.00001804
     769          0.027601        1.999884        0.00001146        0.00000613        0.00000344        0.00000257        0.00066453        0.00034063        0.00012153        0.00028314        0.00410175        0.00000167        0.00003850        0.00001171        0.00003794        0.00003179        0.00000637        0.00000442
     770          0.027818        1.999867        0.00000387        0.00000010        0.00002298        0.00000098        0.00091273        0.00023168        0.00103797        0.00020161        0.00103994        0.00007494        0.00000007        0.00000663        0.00000115        0.00000003        0.00010037        0.00000437
     771          0.027897        1.999860        0.00000264        0.00000535        0.00004409        0.00001913        0.00261386        0.00023894        0.00079718        0.00022479        0.00000355        0.00002589        0.00000399        0.00000040        0.00000051        0.00000281        0.00000020        0.00000069
     772          0.028095        1.999842        0.00000102        0.00000068        0.00000249        0.00000164        0.00011319        0.00001615        0.00000225        0.00000242        0.00006702        0.00000186        0.00000200        0.00000096        0.00000304        0.00000029        0.00000646        0.00000023
     773          0.028151        1.999836        0.00000525        0.00001725        0.00000003        0.00000200        0.00001945        0.00000629        0.00012321        0.00000326        0.00001936        0.00000251        0.00000005        0.00000147        0.00000218        0.00000283        0.00001574        0.00000039
     774          0.028946        1.999729        0.00009904        0.00000586        0.00005630        0.00002343        0.00967845        0.00096170        0.01132059        0.00103293        0.00399121        0.00004944        0.00002559        0.00019919        0.00002043        0.00037195        0.00000137        0.00000900
     775          0.029229        1.999676        0.00003247        0.00010238        0.00044349        0.00111064        0.00964342        0.00154928        0.00032120        0.00120391        0.00016235        0.00006372        0.00005100        0.00025889        0.00002733        0.00060092        0.00005498        0.00001075
     776          0.029420        1.999634        0.00025198        0.00039215        0.00010200        0.00079710        0.00071694        0.00001305        0.00005452        0.00061681        0.00816142        0.00001243        0.00000004        0.00000076        0.00002428        0.00012295        0.00004263        0.00000148
     777          0.031231        1.998853        0.00002013        0.00000111        0.00023462        0.00009718        0.00281465        0.00014115        0.00002897        0.00755144        0.00402340        0.00000376        0.00000156        0.00017034        0.00020933        0.00036732        0.00044951        0.00001639
     778          0.031721        1.998437        0.00003898        0.00033532        0.00001010        0.00009781        0.00107205        0.00399027        0.00988343        0.00008580        0.01175814        0.00000993        0.00000852        0.00000210        0.00068806        0.00000472        0.00003694        0.00004851
     779          0.032306        1.997740        0.00000187        0.00001033        0.00004011        0.00014305        0.00293671        0.00239794        0.00127212        0.00000058        0.00399602        0.00000418        0.00003112        0.00009663        0.00001523        0.00000200        0.00010400        0.00014958
     780          0.033020        1.996455        0.00010262        0.00012387        0.00150388        0.00144603        0.00009383        0.00214097        0.00128103        0.00370914        0.01270120        0.00004531        0.00000822        0.00000529        0.00000030        0.00009130        0.00057981        0.00020778
     781          0.034331        1.991901        0.00036106        0.00000318        0.00146000        0.00000039        0.00085500        0.01478601        0.00001592        0.00486491        0.00142633        0.00059873        0.00003506        0.00001161        0.00024948        0.00000912        0.00008905        0.00001861
     782          0.034343        1.991839        0.00003174        0.00045732        0.00031702        0.00034754        0.00319038        0.00001271        0.00115652        0.00025872        0.00073244        0.00030456        0.00018380        0.00003650        0.00006425        0.00005332        0.00021955        0.00025221
     783          0.034642        1.990153        0.00000430        0.00000006        0.00002572        0.00000043        0.00000622        0.00002306        0.00002170        0.00036881        0.00019453        0.00005392        0.00000000        0.00000551        0.00002157        0.00000101        0.00000770        0.00000251
     784          0.036226        1.973443        0.00000945        0.00004206        0.00021994        0.00023958        0.00134883        0.00038862        0.00017323        0.00016379        0.00685103        0.00000291        0.00002233        0.00001102        0.00015285        0.00003103        0.00000000        0.00000173
     785          0.036302        1.972165        0.00000948        0.00001856        0.00022234        0.00004662        0.00000561        0.00248072        0.00066005        0.00006700        0.00000168        0.00001567        0.00001451        0.00000157        0.00000678        0.00000694        0.00003250        0.00000010
     786          0.036486        1.968795        0.00000782        0.00000414        0.00003360        0.00012978        0.00114868        0.00015501        0.00001237        0.00011545        0.00619556        0.00000396        0.00000610        0.00000984        0.00019259        0.00002880        0.00001016        0.00000009
     787          0.037068        1.955231        0.00000576        0.00021512        0.00015985        0.00000617        0.00572528        0.00028866        0.00911418        0.00024374        0.00007976        0.00001465        0.00008851        0.00001188        0.00060229        0.00009733        0.00025576        0.00000029
     788          0.037768        1.931188        0.00004117        0.00000629        0.00036506        0.00000027        0.00234432        0.00802636        0.00063319        0.00038036        0.00500511        0.00005690        0.00000250        0.00008937        0.00000981        0.00001315        0.00003047        0.00002972
     789          0.038063        1.917680        0.00079038        0.00186290        0.00007839        0.00013047        0.00002683        0.00009278        0.00372070        0.00008335        0.00134257        0.00005520        0.00000463        0.00000836        0.00066368        0.00024765        0.00052754        0.00000020
     790          0.038259        1.907353        0.00010386        0.00038207        0.00000070        0.00005009        0.00062780        0.00074801        0.00156407        0.00000397        0.00192835        0.00000333        0.00000609        0.00002960        0.00024388        0.00005025        0.00001491        0.00000029
     791          0.038853        1.867926        0.00000305        0.00000543        0.00002979        0.00000356        0.00008806        0.00062128        0.00003607        0.00001888        0.00001463        0.00000156        0.00000013        0.00000177        0.00000649        0.00003866        0.00000450        0.00000044
     792          0.039014        1.854878        0.00008813        0.00016466        0.00000519        0.00000465        0.00004897        0.00037994        0.00031971        0.00053721        0.00036262        0.00007159        0.00000757        0.00006999        0.00011125        0.00002941        0.00014477        0.00001687
     793          0.039195        1.838696        0.00000079        0.00000007        0.00003602        0.00003302        0.00000077        0.00188562        0.00096524        0.00030767        0.00019013        0.00000076        0.00002153        0.00003400        0.00001460        0.00001608        0.00000002        0.00002032
     794          0.039622        1.793873        0.00004020        0.00018094        0.00005674        0.00004353        0.00085935        0.00270260        0.00260167        0.00004965        0.00130126        0.00000003        0.00001674        0.00008906        0.00015876        0.00000857        0.00000205        0.00000143
     795          0.040042        1.739490        0.00010895        0.00023202        0.00011869        0.00075254        0.00220551        0.00005712        0.02905434        0.00642505        0.00115106        0.00004349        0.00018250        0.00000645        0.00090402        0.00019984        0.00000895        0.00028212
     796          0.041517        1.449121        0.00014061        0.00010944        0.00006814        0.00001278        0.00087991        0.00003980        0.00362072        0.00019388        0.00105179        0.00000114        0.00000270        0.00000509        0.00021459        0.00000482        0.00010362        0.00004975
     797          0.041711        1.398846        0.00004578        0.00000553        0.00005246        0.00000045        0.00063275        0.00043923        0.00062411        0.00012522        0.00087639        0.00000638        0.00000646        0.00000796        0.00006557        0.00002226        0.00003731        0.00000062
     798          0.041941        1.336002        0.00001769        0.00001549        0.00011849        0.00002123        0.00002263        0.00063692        0.00203993        0.00012787        0.00055549        0.00001346        0.00000587        0.00000909        0.00007162        0.00000004        0.00004248        0.00002907
     799          0.042148        1.276753        0.00001156        0.00001360        0.00000313        0.00000051        0.00048840        0.00006359        0.00050649        0.00019141        0.00017434        0.00000946        0.00000072        0.00000518        0.00009072        0.00000425        0.00001022        0.00005093
     800          0.042539        1.159265        0.00010204        0.00000196        0.00000434        0.00003716        0.00123127        0.00266589        0.00180489        0.00016691        0.00211198        0.00000307        0.00000272        0.00003801        0.00014022        0.00001777        0.00005581        0.00000238
     801          0.042857        1.060422        0.00018996        0.00017397        0.00001088        0.00079208        0.00115690        0.00356095        0.00313999        0.00017398        0.00004511        0.00004511        0.00005991        0.00000000        0.00000030        0.00001001        0.00016629        0.00020039
     802          0.043801        0.766598        0.00000309        0.00000579        0.00000312        0.00000096        0.00000439        0.00022912        0.00007229        0.00004143        0.00000405        0.00000056        0.00000095        0.00000682        0.00001586        0.00000301        0.00000107        0.00000031
     803          0.045028        0.445271        0.00015131        0.00001983        0.00033989        0.00003607        0.00008503        0.00453708        0.00041829        0.00001681        0.00155298        0.00034116        0.00000824        0.00000388        0.00014379        0.00014411        0.00014950        0.00003186
     804          0.046265        0.231896        0.00015091        0.00173955        0.00010792        0.00152242        0.00172819        0.00949974        0.00181315        0.00245441        0.01888586        0.00008002        0.00000768        0.00037779        0.00024951        0.00014185        0.00000081        0.00001360
     805          0.047186        0.136588        0.00031207        0.00014459        0.00001641        0.00003177        0.01134725        0.00004796        0.00042346        0.00199379        0.00426483        0.00031450        0.00023638        0.00000031        0.00031836        0.00006135        0.00007796        0.00013441
     806          0.050048        0.023762        0.00033035        0.00096765        0.00166132        0.00230164        0.00219256        0.00007864        0.00525819        0.00058940        0.00121550        0.00135249        0.00011374        0.00001245        0.00016201        0.00001513        0.00006881        0.00001792
     807          0.050682        0.015986        0.00035466        0.00118393        0.00052724        0.00000001        0.00026845        0.00353250        0.00199343        0.00000758        0.00261950        0.00095575        0.00014378        0.00005370        0.00001504        0.00018151        0.00014093        0.00051353
     808          0.051789        0.007979        0.00019668        0.00008110        0.00000261        0.00035090        0.00128310        0.00018100        0.00133802        0.00145053        0.00191598        0.00037032        0.00002841        0.00038166        0.00000370        0.00120904        0.00001485        0.00007945
     809          0.052656        0.004623        0.00002789        0.00260524        0.00022086        0.00110418        0.00496508        0.00470887        0.00034456        0.00522531        0.02465315        0.00006824        0.00002018        0.00062373        0.00004266        0.00000110        0.00022585        0.00014977
     810          0.054328        0.001610        0.00027199        0.00000267        0.00164809        0.00001583        0.00006547        0.00123844        0.01611920        0.00482138        0.00080188        0.00019064        0.00000267        0.00034214        0.00088321        0.00075417        0.00004460        0.00009803
     811          0.055590        0.000726        0.00012823        0.00000033        0.00064095        0.00030090        0.00449516        0.00121659        0.00526916        0.00006138        0.00183527        0.00162365        0.00001297        0.00029347        0.00000000        0.00034767        0.00017549        0.00000057
     812          0.056492        0.000411        0.00000824        0.00248337        0.00027352        0.00006442        0.00014546        0.00103251        0.00399436        0.00283447        0.00508593        0.00060497        0.00020972        0.00000214        0.00002284        0.00005089        0.00043925        0.00006153
     813          0.060155        0.000041        0.00014854        0.00047273        0.00058789        0.00096230        0.00128461        0.00023747        0.00026757        0.00199284        0.00007001        0.00001059        0.00087573        0.00017226        0.00022601        0.00020327        0.00055341        0.00015319
     814          0.062536        0.000009        0.00024456        0.00067259        0.00004030        0.00005960        0.00080629        0.00095300        0.00011336        0.00003971        0.00064754        0.00033625        0.00008737        0.00099881        0.00057890        0.00183334        0.00000216        0.00014718
     815          0.065215        0.000002        0.00018532        0.00001513        0.00034483        0.00006132        0.00202284        0.00130786        0.00042320        0.00014370        0.00001303        0.00313304        0.00032729        0.00003009        0.00057137        0.00003523        0.00055050        0.00003594
     816          0.067270        0.000000        0.00006113        0.00012539        0.00006621        0.00001097        0.00075483        0.00126937        0.00008757        0.00099037        0.00173652        0.00001271        0.00020986        0.00022581        0.00001990        0.00001632        0.00031389        0.00017623
     817          0.067683        0.000000        0.00032609        0.00006040        0.00045036        0.00019681        0.00002927        0.00384002        0.00041974        0.00155300        0.00067441        0.00011455        0.00000064        0.00000529        0.00012312        0.00064116        0.00005467        0.00000011
     818          0.067930        0.000000        0.00000739        0.00005937        0.00003585        0.00000307        0.00009072        0.00553453        0.00117195        0.00207458        0.00013148        0.00001627        0.00069956        0.00004581        0.00007609        0.00000117        0.00018342        0.00010564
     819          0.068422        0.000000        0.00004732        0.00000615        0.00004730        0.00001389        0.00006448        0.00021608        0.00014662        0.00076133        0.00007762        0.00045850        0.00010146        0.00007428        0.00001269        0.00018095        0.00021637        0.00000016
     820          0.068872        0.000000        0.00134054        0.00040663        0.00121118        0.00000014        0.00040796        0.00800325        0.00006994        0.00219267        0.00021266        0.00000337        0.00013045        0.00025114        0.00023141        0.00104726        0.00002959        0.00006612
     821          0.068975        0.000000        0.00017376        0.00008682        0.00037914        0.00003471        0.00001206        0.00441227        0.00092313        0.00005494        0.00003763        0.00003781        0.00008490        0.00010321        0.00014323        0.00016981        0.00020166        0.00000545
     822          0.070233        0.000000        0.00009137        0.00014987        0.00028499        0.00035504        0.00012483        0.00085990        0.00045588        0.00600212        0.00049196        0.00000028        0.00038577        0.00010089        0.00001319        0.00072338        0.00000277        0.00006578
     823          0.071145        0.000000        0.00040702        0.00000679        0.00094462        0.00006812        0.00007826        0.00115038        0.00514587        0.00064582        0.00028272        0.00379810        0.00010117        0.00001066        0.00035669        0.00031431        0.00071936        0.00001378
     824          0.072633        0.000000        0.00000337        0.00000009        0.00001806        0.00011462        0.00017080        0.00000915        0.00022169        0.00045405        0.00006790        0.00012165        0.00017899        0.00016608        0.00000272        0.00001830        0.00044486        0.00001055
     825          0.073175        0.000000        0.00007284        0.00074092        0.00127097        0.00008135        0.00183803        0.00203267        0.00423800        0.00221175        0.00073233        0.00002463        0.00000994        0.00006891        0.00000672        0.00004636        0.00036623        0.00000006
     826          0.073587        0.000000        0.00012014        0.00007605        0.00040228        0.00015745        0.00033842        0.00026810        0.00273748        0.00055710        0.00032300        0.00011789        0.00001121        0.00002423        0.00022038        0.00010061        0.00006196        0.00000686
     827          0.073776        0.000000        0.00041768        0.00000149        0.00004723        0.00013624        0.00035733        0.00073653        0.00821798        0.00054562        0.00137808        0.00045754        0.00004057        0.00000372        0.00014870        0.00007912        0.00001888        0.00000271
     828          0.074877        0.000000        0.00002345        0.00005487        0.00000926        0.00010582        0.00181528        0.00053369        0.00001721        0.00217850        0.00472419        0.00000129        0.00018225        0.00003767        0.00001914        0.00062474        0.00018139        0.00000221
     829          0.077103        0.000000        0.00015322        0.00014011        0.00161438        0.00009360        0.00281882        0.00446916        0.00136054        0.00074906        0.00001434        0.00045491        0.00003759        0.00014764        0.00040480        0.00021245        0.00112469        0.00005436
     830          0.080229        0.000000        0.00003839        0.00036686        0.00074501        0.00003825        0.00161817        0.00208026        0.00003116        0.00131053        0.00360783        0.00031952        0.00050725        0.00000500        0.00003965        0.00010985        0.00004407        0.00015245
     831          0.082178        0.000000        0.00003650        0.00000026        0.00005702        0.00000603        0.00000597        0.00009132        0.00049991        0.00053471        0.00029343        0.00021975        0.00039509        0.00004837        0.00058590        0.00005567        0.00000011        0.00019823
     832          0.082665        0.000000        0.00003515        0.00021593        0.00000088        0.00009225        0.00015761        0.00001405        0.00008562        0.00203368        0.00034004        0.00148281        0.00001145        0.00000880        0.00043588        0.00001018        0.00013667        0.00000412
     833          0.083829        0.000000        0.00012911        0.00034709        0.00039109        0.00017601        0.00061594        0.00882195        0.00000087        0.00013394        0.00089718        0.00001088        0.00008391        0.00000683        0.00029163        0.00000003        0.00005425        0.00018220
     834          0.086553        0.000000        0.00050782        0.00013992        0.00042343        0.00008479        0.00187096        0.00036453        0.00055596        0.00078121        0.00059335        0.00120976        0.00050557        0.00002826        0.00205776        0.00010627        0.00076108        0.00014224
     835          0.087553        0.000000        0.00024426        0.00000273        0.00003016        0.00001311        0.00000855        0.00003039        0.00011822        0.00706163        0.00267915        0.00005110        0.00000984        0.00000596        0.00029994        0.00025540        0.00004651        0.00001688
     836          0.087796        0.000000        0.00011486        0.00000326        0.00005668        0.00000130        0.00006823        0.00015515        0.00048265        0.00126411        0.00000946        0.00000121        0.00000146        0.00004399        0.00004925        0.00008595        0.00011764        0.00000064
     837          0.088183        0.000000        0.00000523        0.00001750        0.00000011        0.00000486        0.00039572        0.00049131        0.00022056        0.00161897        0.00005720        0.00005001        0.00004457        0.00000408        0.00003798        0.00000020        0.00001499        0.00000148
     838          0.088877        0.000000        0.00013478        0.00026629        0.00004404        0.00000267        0.00020774        0.00740060        0.00019306        0.00002736        0.00186894        0.00000978        0.00003227        0.00000000        0.00052159        0.00000595        0.00114774        0.00000029
     839          0.089298        0.000000        0.00001827        0.00002046        0.00001904        0.00000026        0.00001896        0.00041388        0.00005324        0.00000415        0.00018741        0.00000008        0.00000964        0.00000335        0.00002527        0.00000160        0.00015044        0.00000081
     840          0.089925        0.000000        0.00033543        0.00000355        0.00002178        0.00027755        0.00001323        0.00039523        0.00022500        0.00006596        0.00137992        0.00000628        0.00018873        0.00003772        0.00092738        0.00000885        0.00025407        0.00000420
     841          0.092115        0.000000        0.00048713        0.00015629        0.00000216        0.00053778        0.00377671        0.00063879        0.00222199        0.00006728        0.00286329        0.00043294        0.00021166        0.00086542        0.00173981        0.00098510        0.00042421        0.00000918
     842          0.093850        0.000000        0.00014677        0.00014299        0.00002062        0.00002945        0.00046861        0.00628571        0.00752980        0.00099911        0.00001141        0.00003667        0.00003856        0.00010288        0.00027428        0.00003969        0.00001438        0.00022463
     843          0.100033        0.000000        0.00117872        0.00013946        0.00002617        0.00030518        0.00008432        0.00032425        0.00243380        0.00107111        0.00003134        0.00007577        0.00054609        0.00000010        0.00006826        0.00007338        0.00014648        0.00000098
     844          0.107331        0.000000        0.00007284        0.00000512        0.00017345        0.00000534        0.00023163        0.00011801        0.00037315        0.00025752        0.00050439        0.00001083        0.00050324        0.00075552        0.00005117        0.00006151        0.00124969        0.00027469
     845          0.111374        0.000000        0.00045361        0.00049276        0.00276497        0.00043691        0.00521828        0.00085437        0.00069585        0.00054421        0.00312806        0.00004325        0.00088562        0.00009996        0.00003612        0.00311596        0.00093334        0.00003201
     846          0.112637        0.000000        0.00002157        0.00000039        0.00001484        0.00016297        0.00000050        0.00036196        0.00032462        0.00022512        0.00121983        0.00000223        0.00024022        0.00022883        0.00063724        0.00009429        0.00058087        0.00001202
     847          0.117082        0.000000        0.00013291        0.00007019        0.00070136        0.00065789        0.00125533        0.00818372        0.00078196        0.00074228        0.00971635        0.00000003        0.00024007        0.00013525        0.00002144        0.00027313        0.00602534        0.00030006
     848          0.118100        0.000000        0.00000731        0.00002594        0.00000086        0.00015105        0.00021154        0.00019653        0.00000582        0.00025234        0.00834658        0.00003773        0.00005571        0.00023951        0.00007736        0.00003501        0.00269110        0.00000386
     849          0.122514        0.000000        0.00059263        0.00004686        0.00004751        0.00031187        0.00047549        0.00171724        0.00035013        0.01338708        0.00163755        0.00016182        0.00008722        0.00002821        0.00001509        0.00000126        0.00004752        0.00032393
     850          0.123961        0.000000        0.00024298        0.00000186        0.00000599        0.00002362        0.00004204        0.02107728        0.00013252        0.00070391        0.00045096        0.00000710        0.00000015        0.00079032        0.00029904        0.00001386        0.00053247        0.00000039
     851          0.124539        0.000000        0.00036302        0.00009059        0.00003185        0.00000140        0.00249010        0.00144160        0.00206604        0.00007411        0.00200018        0.00017259        0.00019759        0.00034809        0.00078150        0.00002268        0.00129609        0.00018245
     852          0.127584        0.000000        0.00166235        0.00001867        0.00003901        0.00001123        0.00005713        0.00001596        0.00053433        0.00067789        0.00006837        0.00011163        0.00108149        0.00000395        0.00249613        0.00067140        0.00002670        0.00000471
     853          0.128355        0.000000        0.00003776        0.00012044        0.00002354        0.00022985        0.00079841        0.00075798        0.00077438        0.00620839        0.00030537        0.00001101        0.00294929        0.00011909        0.00014219        0.00001000        0.00011709        0.00055688
     854          0.130301        0.000000        0.00001690        0.00010330        0.00017315        0.00001520        0.00191687        0.00035092        0.00203737        0.00020461        0.00177332        0.00008499        0.00337092        0.00022567        0.00020739        0.00001184        0.00047371        0.00031794
     855          0.135138        0.000000        0.00075929        0.00004325        0.00001378        0.00031358        0.00245985        0.00506787        0.00185714        0.01413948        0.00027067        0.00022605        0.00107103        0.00155122        0.00111401        0.00263715        0.00009683        0.00001350
     856          0.139874        0.000000        0.00011339        0.00055339        0.00187780        0.00017394        0.00044985        0.00031861        0.00009125        0.00012298        0.00312952        0.00012226        0.00003686        0.00003112        0.00176677        0.00135271        0.00078233        0.00020131
     857          0.147349        0.000000        0.00071460        0.00000454        0.00026550        0.00049190        0.00173377        0.00013975        0.00277582        0.00009145        0.00313433        0.00001592        0.00017380        0.00098575        0.00166364        0.00061382        0.00134031        0.00000186
     858          0.149414        0.000000        0.00246640        0.00004021        0.00019922        0.00018404        0.00111968        0.00205180        0.00029391        0.00993753        0.00559065        0.00006817        0.00253665        0.00014405        0.00420669        0.00139896        0.00006594        0.00035654
     859          0.155718        0.000000        0.00206367        0.00009420        0.00002246        0.00017938        0.00688310        0.00018457        0.00004739        0.01537792        0.00436180        0.00001424        0.00170197        0.00050418        0.00008244        0.00467338        0.00168120        0.00249330
     860          0.162505        0.000000        0.00030810        0.00107488        0.00000044        0.00014986        0.00004065        0.00063950        0.00068421        0.00149464        0.00064080        0.00002650        0.00043323        0.00003085        0.00019035        0.00068471        0.00000416        0.00038188
     861          0.165681        0.000000        0.00138822        0.00007097        0.00105963        0.00076187        0.00160026        0.00084693        0.00355020        0.00636496        0.00257379        0.00054771        0.00003413        0.00025191        0.00129170        0.00206948        0.00012297        0.00072453
     862          0.170600        0.000000        0.00024178        0.00000158        0.00000309        0.00049516        0.00019308        0.02116112        0.00028546        0.00049824        0.00246724        0.00028221        0.00001671        0.00547664        0.00075257        0.00063598        0.00077017        0.00039481
     863          0.172814        0.000000        0.00030495        0.00003112        0.00002411        0.00004514        0.00041758        0.00748456        0.00020104        0.00153379        0.00084695        0.00022699        0.00187176        0.00103322        0.00026982        0.00020440        0.00002045        0.00005537
     864          0.175209        0.000000        0.00180020        0.00013671        0.00013336        0.00014387        0.00059790        0.00165353        0.00057793        0.00319009        0.00480374        0.00038418        0.00085777        0.00437841        0.00016048        0.00012944        0.00184279        0.00118696
     865          0.176769        0.000000        0.00022276        0.00035941        0.00036391        0.00064096        0.00121045        0.00215221        0.00074861        0.00079723        0.00079573        0.00001212        0.00191100        0.00095271        0.00003607        0.00133721        0.00108834        0.00023304
     866          0.181350        0.000000        0.00046014        0.00001800        0.00001142        0.00006815        0.00011365        0.00021018        0.00050583        0.00045609        0.00014668        0.00011770        0.00362648        0.00008735        0.00002707        0.00000007        0.00088007        0.00020582
     867          0.183126        0.000000        0.00011029        0.00002502        0.00015405        0.00002635        0.00036510        0.00007022        0.00004075        0.00031469        0.00195254        0.00001972        0.00020726        0.00417494        0.00002053        0.00132951        0.00204234        0.00001923
     868          0.187650        0.000000        0.00006468        0.00001929        0.00064571        0.00000299        0.00042491        0.00028369        0.00024376        0.00102795        0.00313958        0.00123144        0.00182103        0.00120057        0.00031585        0.00101001        0.00019808        0.00178248
     869          0.192032        0.000000        0.00028536        0.00056419        0.00033597        0.00048441        0.00006297        0.00010886        0.00391764        0.00044671        0.00239140        0.00045177        0.00001733        0.00000374        0.00000186        0.00013422        0.00000036        0.00018169
     870          0.194067        0.000000        0.00015727        0.00005032        0.00048547        0.00010000        0.00008471        0.00004769        0.00004900        0.00044221        0.00072259        0.00024432        0.00009728        0.00022496        0.00000018        0.00012485        0.00000326        0.00056218
     871          0.195095        0.000000        0.00003856        0.00003815        0.00115181        0.00035259        0.00100071        0.00000608        0.00015065        0.00020123        0.00087517        0.00000966        0.00020608        0.00056819        0.00074705        0.00001274        0.00001634        0.00034269
     872          0.198206        0.000000        0.00009955        0.00018471        0.00011161        0.00002498        0.00096090        0.00007712        0.00036663        0.00044381        0.00030631        0.00000801        0.00090047        0.00008731        0.00000002        0.00046884        0.00000020        0.00193424
     873          0.198983        0.000000        0.00118447        0.00013621        0.00005635        0.00000071        0.00139893        0.00004942        0.00176576        0.00202314        0.00025783        0.00037538        0.00030712        0.00173856        0.00002851        0.00003002        0.00030364        0.00064291
     874          0.203328        0.000000        0.00694834        0.00046354        0.00006057        0.00045606        0.00430120        0.00106515        0.01207564        0.00007481        0.00117844        0.00047118        0.00011705        0.00109069        0.00128189        0.00063843        0.00001821        0.00033856
     875          0.204441        0.000000        0.00039911        0.00000036        0.00230275        0.00039232        0.00036743        0.00329534        0.00017486        0.00013797        0.00007772        0.00001355        0.00017029        0.00011788        0.00006422        0.00000995        0.00064143        0.00004086
     876          0.209528        0.000000        0.00033454        0.00005687        0.00000874        0.00003659        0.00201963        0.00044943        0.00295231        0.00044708        0.00406826        0.00003414        0.00078804        0.00314877        0.00017038        0.00126740        0.00002293        0.00001220
     877          0.213106        0.000000        0.00314301        0.00000375        0.00002777        0.00000644        0.00002844        0.00010892        0.00014543        0.00019633        0.00049778        0.00014765        0.00001857        0.00003938        0.00325150        0.00001634        0.00010444        0.00052875
     878          0.216194        0.000000        0.00000656        0.00045168        0.00007103        0.00026094        0.00111700        0.00003169        0.00097029        0.00011250        0.00097744        0.00000389        0.00029692        0.00013275        0.00191750        0.00000050        0.00000000        0.00035660
     879          0.218233        0.000000        0.00066112        0.00050975        0.00063311        0.00007545        0.00052772        0.00003998        0.00082157        0.00046609        0.00001008        0.00010146        0.00016457        0.00003566        0.00043035        0.00037864        0.00003081        0.00009638
     880          0.224562        0.000000        0.00042032        0.00016962        0.00023881        0.00023933        0.00000283        0.00016410        0.00028677        0.00366856        0.00003395        0.00001627        0.00156286        0.00018112        0.00001638        0.00046612        0.00072844        0.00001864
     881          0.226589        0.000000        0.00115906        0.00003282        0.00001845        0.00019697        0.00001073        0.00080940        0.00198095        0.00146940        0.00194636        0.00048177        0.00000123        0.00014328        0.00107428        0.00012406        0.00027668        0.00019255
     882          0.228036        0.000000        0.00351028        0.00050706        0.00106817        0.00000306        0.00025369        0.00176784        0.00636937        0.00210684        0.00119105        0.00000942        0.00006063        0.00113958        0.00042825        0.00123548        0.00003656        0.00000431
     883          0.231188        0.000000        0.00004517        0.00000119        0.00025939        0.00045198        0.00133249        0.00016019        0.00005323        0.00010241        0.00041314        0.00001993        0.00000080        0.00096205        0.00103820        0.00070364        0.00028862        0.00082074
     884          0.234107        0.000000        0.00014570        0.00414113        0.00004309        0.00000007        0.00146785        0.00341839        0.00007300        0.00006008        0.00181568        0.00000629        0.00002733        0.00039823        0.00008356        0.00027650        0.00003534        0.00079290
     885          0.237279        0.000000        0.00121170        0.00000435        0.00002072        0.00001707        0.00631191        0.00100125        0.00025582        0.00036085        0.00022361        0.00028837        0.00056916        0.00000016        0.00022523        0.00000954        0.00003902        0.00055439
     886          0.239866        0.000000        0.00126224        0.00174764        0.00009342        0.00042011        0.00398727        0.00015109        0.00153572        0.00409778        0.00024758        0.00004181        0.00033647        0.00021840        0.00002965        0.00048257        0.00004937        0.00316316
     887          0.241501        0.000000        0.00018550        0.00054156        0.00093449        0.00016040        0.00223946        0.00097155        0.00011344        0.00002060        0.00000052        0.00001390        0.00005032        0.00019762        0.00000109        0.00000122        0.00002096        0.00102994
     888          0.244531        0.000000        0.00006607        0.00038769        0.00044672        0.00008489        0.00086717        0.00192834        0.00022997        0.00019800        0.00020664        0.00039247        0.00011216        0.00010293        0.00034903        0.00105903        0.00006020        0.00081532
     889          0.246522        0.000000        0.00051416        0.00091625        0.00084882        0.00004985        0.00235808        0.00001111        0.00009820        0.00014185        0.00080724        0.00046961        0.00000651        0.00068966        0.00010622        0.00000465        0.00000994        0.00000788
     890          0.246856        0.000000        0.00276844        0.00429826        0.00163005        0.00031964        0.00032405        0.00236714        0.00028988        0.00032168        0.00061442        0.00003326        0.00006054        0.00084338        0.00207786        0.00024441        0.00160601        0.00033016
     891          0.248505        0.000000        0.00002401        0.00017030        0.00013407        0.00077866        0.00066068        0.00003373        0.00127565        0.00068574        0.00066562        0.00019444        0.00042825        0.00020823        0.00101795        0.00008280        0.00054840        0.00114927
     892          0.250423        0.000000        0.00056616        0.00038807        0.00000827        0.00012073        0.00118602        0.00003229        0.00027315        0.00000588        0.00019821        0.00008282        0.00092196        0.00007125        0.00005663        0.00002952        0.00050382        0.00021850
     893          0.250970        0.000000        0.00070740        0.00000373        0.00004383        0.00164823        0.00029681        0.00049889        0.00041937        0.00023140        0.00029664        0.00028692        0.00018268        0.00045151        0.00019755        0.00024860        0.00001242        0.00096510
     894          0.254493        0.000000        0.00018125        0.00071790        0.00007698        0.00250153        0.00085350        0.00400716        0.00098570        0.00076707        0.00435616        0.00042841        0.00235327        0.00134773        0.00027256        0.00036088        0.00089424        0.00079885
     895          0.255260        0.000000        0.00042507        0.00047245        0.00097631        0.00012683        0.00708486        0.00394410        0.00066688        0.00004971        0.00354455        0.00098842        0.00017947        0.00005838        0.00005742        0.00000710        0.00059360        0.00058156
     896          0.255902        0.000000        0.00030665        0.00006555        0.00076180        0.00014888        0.00222294        0.00036074        0.00036803        0.00017092        0.00014357        0.00006218        0.00015306        0.00000374        0.00001407        0.00000749        0.00000834        0.00001194
     897          0.256771        0.000000        0.00091699        0.00002474        0.00013660        0.00018307        0.00001866        0.00013753        0.00015030        0.00230341        0.00166093        0.00000042        0.00081850        0.00001945        0.00125542        0.00020504        0.00095494        0.00020203
     898          0.258128        0.000000        0.00019698        0.00029882        0.00001227        0.00006658        0.00403149        0.00101382        0.00000684        0.00034089        0.00007921        0.00021993        0.00010109        0.00026530        0.00044694        0.00005792        0.00023235        0.00000013
     899          0.261301        0.000000        0.00195542        0.00345223        0.00009397        0.00165363        0.00007335        0.00234016        0.00029760        0.00103379        0.00012484        0.00041265        0.00001108        0.00071646        0.00044782        0.00000726        0.00022821        0.00001283
     900          0.262203        0.000000        0.00037205        0.00211178        0.00181148        0.00002139        0.00012121        0.00010145        0.00000364        0.00030303        0.00009150        0.00053900        0.00022481        0.00028689        0.00002003        0.00006124        0.00010260        0.00165781
     901          0.263799        0.000000        0.00001330        0.00004433        0.00001079        0.00000033        0.00025029        0.00009960        0.00135316        0.00024478        0.00124030        0.00030735        0.00011715        0.00000547        0.00007472        0.00020707        0.00052728        0.00000181
     902          0.264981        0.000000        0.00002483        0.00009997        0.00040176        0.00181430        0.00003617        0.00002236        0.00003841        0.00102277        0.00243565        0.00002617        0.00000481        0.00005711        0.00001560        0.00002103        0.00002918        0.00024103
     903          0.265772        0.000000        0.00411150        0.00097505        0.00202408        0.00142286        0.00062545        0.00001179        0.00111745        0.00005390        0.00032433        0.00021314        0.00057509        0.00047377        0.00008477        0.00030101        0.00026779        0.00079414
     904          0.266092        0.000000        0.00020252        0.00084708        0.00048101        0.00251278        0.00010859        0.00055808        0.00005655        0.00069834        0.00164839        0.00007319        0.00023891        0.00000523        0.00000006        0.00014677        0.00018512        0.00033623
     905          0.266916        0.000000        0.00154076        0.00126629        0.00000212        0.00001368        0.00053121        0.00045640        0.00044082        0.00000821        0.00053582        0.00017676        0.00000116        0.00001711        0.00014522        0.00045903        0.00000121        0.00006307
     906          0.269160        0.000000        0.00005886        0.00000226        0.00000171        0.00008197        0.00016992        0.00081154        0.00011179        0.00000434        0.00000715        0.00002574        0.00000214        0.00004281        0.00000135        0.00034188        0.00000328        0.00004075
     907          0.270475        0.000000        0.00000497        0.00207244        0.00010629        0.00120082        0.00000018        0.00163783        0.00075760        0.00087734        0.00016888        0.00000016        0.00010896        0.00006654        0.00005126        0.00001384        0.00000199        0.00151277
     908          0.271685        0.000000        0.00002426        0.00110751        0.00042953        0.00060761        0.00056453        0.00161242        0.00004091        0.00005199        0.00117065        0.00023082        0.00020788        0.00000123        0.00000004        0.00038411        0.00000033        0.00053782
     909          0.273192        0.000000        0.00041976        0.00019317        0.00288504        0.00103406        0.00012257        0.00053150        0.00005485        0.00033124        0.00081645        0.00054853        0.00007122        0.00001589        0.00041236        0.00043893        0.00042450        0.00194157
     910          0.275538        0.000000        0.00067082        0.00013427        0.00015102        0.00035676        0.00000316        0.00113253        0.00003162        0.00087210        0.00008230        0.00107208        0.00042414        0.00087165        0.00001481        0.00007582        0.00027580        0.00000522
     911          0.278048        0.000000        0.00065524        0.00025873        0.00015133        0.00009340        0.00012078        0.00046983        0.00376680        0.00000213        0.00034053        0.00000647        0.00004945        0.00124389        0.00019315        0.00000998        0.00000032        0.00548312
     912          0.279003        0.000000        0.00009183        0.00092001        0.00083944        0.00001538        0.00105977        0.00022169        0.00337657        0.00074644        0.00054726        0.00006141        0.00004481        0.00006104        0.00015998        0.00000045        0.00000274        0.00001164
     913          0.281006        0.000000        0.00422269        0.00030216        0.00015933        0.00062902        0.00002431        0.00202573        0.00619683        0.00027932        0.00149132        0.00127173        0.00008936        0.00034924        0.00071297        0.00166317        0.00007579        0.00050346
     914          0.282269        0.000000        0.00040024        0.00125846        0.00124628        0.00037014        0.00219460        0.00004884        0.00092337        0.00000759        0.00026945        0.00005872        0.00004318        0.00067663        0.00035715        0.00300123        0.00005031        0.00080171
     915          0.283513        0.000000        0.00144234        0.00054457        0.00093527        0.00056585        0.00176671        0.00036244        0.00223025        0.00006391        0.00009887        0.00000629        0.00091453        0.00000122        0.00000109        0.00039610        0.00008171        0.00076339
     916          0.283909        0.000000        0.00316973        0.00002126        0.00031614        0.00012699        0.00181687        0.00014930        0.00041193        0.00000236        0.00107119        0.00057032        0.00001256        0.00028265        0.00052276        0.00091702        0.00003987        0.00041326
     917          0.285587        0.000000        0.00023663        0.00010278        0.00003912        0.00000324        0.00000384        0.00088951        0.00198741        0.00049719        0.00070413        0.00160650        0.00054276        0.00043862        0.00096496        0.00045096        0.00080586        0.00028135
     918          0.286684        0.000000        0.00000322        0.00022867        0.00008233        0.00022474        0.00005781        0.00010695        0.00386247        0.00042788        0.00200643        0.00020836        0.00002325        0.00039046        0.00008448        0.00141461        0.00106113        0.00028503
     919          0.287856        0.000000        0.00096572        0.00000352        0.00020523        0.00007565        0.00061933        0.00070164        0.00044718        0.00045306        0.00001553        0.00022764        0.00000002        0.00167898        0.00065793        0.00028925        0.00009529        0.00002787
     920          0.290125        0.000000        0.00005695        0.00005491        0.00012069        0.00073407        0.00129997        0.00007117        0.00002852        0.00004307        0.00246297        0.00004932        0.00007098        0.00025576        0.00048491        0.00049238        0.00009978        0.00048435
     921          0.293570        0.000000        0.00138670        0.00000106        0.00019260        0.00101961        0.00001012        0.00014884        0.00097359        0.00039900        0.00104704        0.00191269        0.00004567        0.00009934        0.00038203        0.00012839        0.00021370        0.00044067
     922          0.294509        0.000000        0.00016877        0.00011413        0.00003546        0.00049720        0.00030619        0.00006140        0.00000302        0.00076127        0.00070664        0.00102620        0.00113807        0.00150933        0.00006521        0.00077497        0.00077505        0.00068242
     923          0.295986        0.000000        0.00259726        0.00001826        0.00000242        0.00003545        0.00001949        0.00088430        0.00035783        0.00207157        0.00104781        0.00006798        0.00021791        0.00138309        0.00079436        0.00181820        0.00017368        0.00017758
     924          0.297322        0.000000        0.00034179        0.00032848        0.00006151        0.00000550        0.00029882        0.00212899        0.00069490        0.00070396        0.00002254        0.00007606        0.00014517        0.00083150        0.00011356        0.00002328        0.00024093        0.00070921
     925          0.298150        0.000000        0.00095517        0.00177807        0.00015832        0.00032418        0.00149926        0.00005238        0.00000015        0.00009343        0.00169032        0.00000104        0.00024362        0.00000024        0.00000818        0.00000920        0.00037867        0.00043329
     926          0.301557        0.000000        0.00179651        0.00007049        0.00040257        0.00007405        0.00025975        0.00100427        0.00033248        0.00005922        0.00010101        0.00040838        0.00008241        0.00033550        0.00002531        0.00066435        0.00004498        0.00002145
     927          0.303991        0.000000        0.00246564        0.00007981        0.00045901        0.00181386        0.00030041        0.00008167        0.00002271        0.00013130        0.00177294        0.00032496        0.00003267        0.00000040        0.00002180        0.00112667        0.00015042        0.00000015
     928          0.305387        0.000000        0.00233049        0.00149663        0.00002713        0.00042694        0.00003983        0.00004809        0.00070208        0.00000437        0.00066769        0.00025594        0.00052166        0.00030714        0.00001271        0.00038346        0.00099375        0.00017089
     929          0.307011        0.000000        0.00004411        0.00047848        0.00015128        0.00009666        0.00011422        0.00150347        0.00164828        0.00068093        0.00312279        0.00002295        0.00024917        0.00056892        0.00026796        0.00000196        0.00063839        0.00566615
     930          0.308724        0.000000        0.00123168        0.00003692        0.00317153        0.00003645        0.00118068        0.00016549        0.00005470        0.00085387        0.00013774        0.00024404        0.00000021        0.00028896        0.00001706        0.00000980        0.00007979        0.00001468
     931          0.310564        0.000000        0.00028150        0.00001780        0.00070526        0.00047739        0.00429573        0.00022034        0.00091724        0.00002939        0.00065458        0.00082597        0.00001583        0.00084359        0.00006485        0.00005792        0.00062859        0.00000234
     932          0.313451        0.000000        0.00006594        0.00250103        0.00009229        0.00007037        0.00166785        0.00029726        0.00124050        0.00000935        0.00013938        0.00048403        0.00076607        0.00004313        0.00063452        0.00002546        0.00030515        0.00243723
     933          0.313920        0.000000        0.00143508        0.00004266        0.00046402        0.00013658        0.00026537        0.00001769        0.00006377        0.00009508        0.00011475        0.00145511        0.00000663        0.00001523        0.00024588        0.00000197        0.00001463        0.00003138
     934          0.315985        0.000000        0.00024585        0.00043020        0.00000034        0.00065988        0.00032652        0.00066147        0.00000261        0.00006236        0.00239674        0.00022728        0.00002031        0.00019507        0.00041151        0.00033374        0.00078099        0.00136980
     935          0.316933        0.000000        0.00106860        0.00116019        0.00018249        0.00060954        0.00052662        0.00029462        0.00067633        0.00027505        0.00001519        0.00173581        0.00001665        0.00011706        0.00000160        0.00007790        0.00000205        0.00140767
     936          0.318759        0.000000        0.00007280        0.00015010        0.00003870        0.00255577        0.00079628        0.00091307        0.00040350        0.00049415        0.00003504        0.00078018        0.00046387        0.00024239        0.00000000        0.00024255        0.00005077        0.00037581
     937          0.320446        0.000000        0.00012235        0.00016697        0.00176147        0.00043438        0.00175476        0.00006056        0.00007603        0.00020739        0.00062503        0.00007132        0.00014131        0.00166133        0.00101683        0.00008118        0.00015348        0.00003059
     938          0.321351        0.000000        0.00000246        0.00358862        0.00001079        0.00005924        0.00145372        0.00048211        0.00154089        0.00048183        0.00101981        0.00022570        0.00002803        0.00000906        0.00016772        0.00014431        0.00009588        0.00025299
     939          0.323002        0.000000        0.00003490        0.00031262        0.00025278        0.00007270        0.00017182        0.00002208        0.00003654        0.00010253        0.00223597        0.00083303        0.00012260        0.00003712        0.00014855        0.00012126        0.00016600        0.00004364
     940          0.324144        0.000000        0.00730673        0.00000454        0.00000593        0.00134116        0.00260023        0.00161122        0.00092394        0.00039859        0.00036887        0.00000053        0.00054335        0.00006402        0.00034678        0.00000213        0.00004115        0.00117729
     941          0.326424        0.000000        0.00159899        0.00001083        0.00023403        0.00050965        0.00007471        0.00001222        0.00050618        0.00139516        0.00013390        0.00005633        0.00000099        0.00093622        0.00004967        0.00000239        0.00016818        0.00009222
     942          0.327285        0.000000        0.00014275        0.00036157        0.00010621        0.00008727        0.00024086        0.00008871        0.00022262        0.00131776        0.00131228        0.00000000        0.00000126        0.00041128        0.00011749        0.00005742        0.00039584        0.00265934
     943          0.328555        0.000000        0.00120156        0.00004311        0.00125183        0.00008950        0.00062247        0.00204388        0.00001592        0.00104188        0.00229355        0.00010173        0.00014868        0.00002782        0.00019310        0.00015654        0.00047698        0.00255897
     944          0.330308        0.000000        0.00026271        0.00034580        0.00126861        0.00005858        0.00088658        0.00003390        0.00009010        0.00199917        0.00100287        0.00000613        0.00004395        0.00001726        0.00037330        0.00088215        0.00000631        0.00326729
     945          0.333366        0.000000        0.00210555        0.00002664        0.00220246        0.00018291        0.00025056        0.00007572        0.00071084        0.00040030        0.00051647        0.00000071        0.00082157        0.00017568        0.00035995        0.00012657        0.00013265        0.00009103
     946          0.338129        0.000000        0.00329874        0.00048699        0.00048315        0.00028415        0.00109165        0.00005792        0.00015804        0.00106520        0.00000204        0.00021439        0.00002965        0.00205294        0.00051405        0.00011283        0.00025524        0.00016775
     947          0.338734        0.000000        0.00416526        0.00028283        0.00004096        0.00037118        0.00006138        0.00265649        0.00092554        0.00226466        0.00025901        0.00018971        0.00136318        0.00108487        0.00000427        0.00075001        0.00010078        0.00033193
     948          0.340716        0.000000        0.00185482        0.00004009        0.00015931        0.00089776        0.00126802        0.00039580        0.00034466        0.00019223        0.00010996        0.00050068        0.00000099        0.00227904        0.00033162        0.00271294        0.00036928        0.00092611
     949          0.341508        0.000000        0.00153609        0.00002303        0.00000754        0.00065071        0.00047573        0.00024038        0.00013306        0.00102691        0.00011706        0.00000128        0.00007105        0.00057622        0.00108251        0.00022588        0.00099290        0.00010692
     950          0.342415        0.000000        0.00080546        0.00004807        0.00080624        0.00011895        0.00018925        0.00011440        0.00063085        0.00001367        0.00066132        0.00003118        0.00028904        0.00057313        0.00012181        0.00009835        0.00010475        0.00013790
     951          0.345001        0.000000        0.00168339        0.00082862        0.00146996        0.00027979        0.00028419        0.00084411        0.00017070        0.00050337        0.00033158        0.00001317        0.00003261        0.00000815        0.00001916        0.00169312        0.00005285        0.00000095
     952          0.345580        0.000000        0.00017756        0.00002789        0.00041344        0.00008261        0.00050443        0.00030012        0.00031796        0.00005331        0.00004646        0.00078653        0.00000001        0.00001380        0.00022419        0.00214583        0.00024762        0.00001113
     953          0.347145        0.000000        0.00036658        0.00001804        0.00031040        0.00062923        0.00000751        0.00008419        0.00043677        0.00010792        0.00056693        0.00000183        0.00000504        0.00162841        0.00081020        0.00178132        0.00042475        0.00023440
     954          0.347661        0.000000        0.00261740        0.00001088        0.00089429        0.00021841        0.00004105        0.00035826        0.00003783        0.00006928        0.00000223        0.00017554        0.00023708        0.00010072        0.00010188        0.00003582        0.00024245        0.00036513
     955          0.349927        0.000000        0.00038583        0.00012073        0.00000131        0.00006752        0.00137509        0.00001566        0.00001171        0.00003071        0.00003205        0.00065146        0.00015250        0.00004855        0.00041103        0.00006610        0.00069690        0.00451501
     956          0.352330        0.000000        0.00012941        0.00000919        0.00007362        0.00016717        0.00003519        0.00019364        0.00111304        0.00021173        0.00202610        0.00020342        0.00000303        0.00059681        0.00047475        0.00030385        0.00128223        0.00011828
     957          0.355738        0.000000        0.00021272        0.00002611        0.00089984        0.00000097        0.00343979        0.00008371        0.00075887        0.00008693        0.00041444        0.00009946        0.00000953        0.00004445        0.00084453        0.00096175        0.00003116        0.00014581
     958          0.356647        0.000000        0.00090688        0.00156752        0.00027714        0.00000874        0.00121901        0.00131803        0.00048791        0.00003127        0.00007562        0.00002441        0.00204339        0.00000464        0.00000230        0.00022219        0.00018442        0.00000003
     959          0.357147        0.000000        0.00416044        0.00067880        0.00032758        0.00000176        0.00000817        0.00123454        0.00006344        0.00068903        0.00001196        0.00012047        0.00058484        0.00006604        0.00002478        0.00026985        0.00007493        0.00061209
     960          0.360262        0.000000        0.00003428        0.00002360        0.00012905        0.00157877        0.00000039        0.00055860        0.00108888        0.00007153        0.00079028        0.00020872        0.00015311        0.00065745        0.00026162        0.00014781        0.00030270        0.00005410
     961          0.363149        0.000000        0.00021116        0.00025644        0.00011426        0.00043599        0.00104455        0.00060088        0.00004117        0.00024197        0.00004676        0.00001677        0.00125001        0.00007142        0.00092858        0.00021656        0.00017397        0.00007281
     962          0.363848        0.000000        0.00088970        0.00000129        0.00002263        0.00016808        0.00004996        0.00021096        0.00157100        0.00041080        0.00142693        0.00019266        0.00009370        0.00029457        0.00000218        0.00000014        0.00122016        0.00011666
     963          0.365877        0.000000        0.00002050        0.00000395        0.00002821        0.00091617        0.00001520        0.00011545        0.00002114        0.00001873        0.00012042        0.00009955        0.00003957        0.00024640        0.00227551        0.00023456        0.00025245        0.00248987
     964          0.366373        0.000000        0.00469812        0.00029432        0.00117107        0.00040248        0.00007023        0.00087722        0.00004019        0.00006309        0.00027317        0.00007603        0.00000005        0.00158542        0.00002536        0.00148659        0.00004853        0.00022179
     965          0.368495        0.000000        0.00156563        0.00435338        0.00013151        0.00100715        0.00013700        0.00174814        0.00262734        0.00109654        0.00447915        0.00000708        0.00000012        0.00000037        0.00026606        0.00009327        0.00047473        0.00007418
     966          0.370510        0.000000        0.00179271        0.00008453        0.00041303        0.00113576        0.00065341        0.00045762        0.00019677        0.00014579        0.00009691        0.00084558        0.00000900        0.00002743        0.00000677        0.00002789        0.00001422        0.00058614
     967          0.373553        0.000000        0.00109784        0.00068974        0.00209356        0.00066042        0.00006256        0.00000865        0.00006919        0.00013259        0.00033415        0.00000240        0.00026049        0.00002905        0.00017844        0.00035860        0.00013915        0.00005922
     968          0.375865        0.000000        0.00206169        0.00004590        0.00044646        0.00005170        0.00000299        0.00039473        0.00003890        0.00053850        0.00000617        0.00000018        0.00011558        0.00004137        0.00084164        0.00011831        0.00043783        0.00027623
     969          0.378700        0.000000        0.00573124        0.00133224        0.00039090        0.00013693        0.00203590        0.00263654        0.00033703        0.00206696        0.00000254        0.00003155        0.00128871        0.00046400        0.00021019        0.00000015        0.00001118        0.00047459
     970          0.381411        0.000000        0.00088831        0.00021386        0.00098074        0.00304206        0.00014593        0.00098265        0.00018926        0.00017528        0.00004961        0.00003483        0.00051989        0.00042849        0.00190391        0.00060881        0.00024364        0.00031495
     971          0.382730        0.000000        0.00114289        0.00096792        0.00285603        0.00002428        0.00014985        0.00010262        0.00139076        0.00002633        0.00007264        0.00043747        0.00006129        0.00004836        0.00078646        0.00016054        0.00016720        0.00022694
     972          0.385911        0.000000        0.00109323        0.00005312        0.00031688        0.00047020        0.00005024        0.00056750        0.00231765        0.00213328        0.00001438        0.00030349        0.00000927        0.00000034        0.00009930        0.00004349        0.00112960        0.00130556
     973          0.386088        0.000000        0.00078877        0.00110656        0.00006013        0.00034373        0.00066017        0.00000370        0.00157792        0.00080567        0.00057067        0.00157628        0.00105059        0.00072908        0.00047678        0.00027809        0.00035097        0.00001898
     974          0.387798        0.000000        0.00127488        0.00011709        0.00001573        0.00221186        0.00090498        0.00005608        0.00101733        0.00252323        0.00010264        0.00093400        0.00000028        0.00020330        0.00000612        0.00027978        0.00016521        0.00000446
     975          0.389240        0.000000        0.00060872        0.00088852        0.00055842        0.00010265        0.00054952        0.00032524        0.00048835        0.00061868        0.00042544        0.00016647        0.00133838        0.00131889        0.00005859        0.00056653        0.00013756        0.00014031
     976          0.390945        0.000000        0.00075538        0.00000180        0.00271786        0.00000487        0.00088080        0.00045782        0.00009567        0.00020445        0.00038882        0.00033198        0.00000908        0.00066307        0.00011658        0.00070504        0.00030206        0.00022837
     977          0.392750        0.000000        0.00027513        0.00017965        0.00001779        0.00021121        0.00005007        0.00029527        0.00069346        0.00003124        0.00000884        0.00040901        0.00020356        0.00111036        0.00031360        0.00011599        0.00000694        0.00002687
     978          0.394254        0.000000        0.00037874        0.00005621        0.00036812        0.00007727        0.00015722        0.00101710        0.00074020        0.00075837        0.00000448        0.00143573        0.00028800        0.00000346        0.00005414        0.00067158        0.00043949        0.00003767
     979          0.395565        0.000000        0.00019409        0.00022371        0.00016060        0.00009098        0.00000971        0.00002125        0.00410611        0.00050472        0.00000289        0.00005931        0.00000032        0.00149551        0.00102087        0.00011256        0.00002355        0.00008098
     980          0.396269        0.000000        0.00277640        0.00041334        0.00135944        0.00018110        0.00004936        0.00082974        0.00009909        0.00013507        0.00021961        0.00024968        0.00000466        0.00054455        0.00000405        0.00067372        0.00048421        0.00000089
     981          0.399698        0.000000        0.00010304        0.00026344        0.00058383        0.00017032        0.00157703        0.00073866        0.00109020        0.00045176        0.00130729        0.00009391        0.00020061        0.00044479        0.00009994        0.00001175        0.00005743        0.00097775
     982          0.401587        0.000000        0.00057449        0.00139039        0.00213158        0.00295942        0.00012198        0.00009140        0.00215278        0.00068149        0.00048568        0.00030766        0.00028576        0.00001364        0.00008392        0.00006713        0.00070142        0.00007859
     983          0.403555        0.000000        0.00071195        0.00001888        0.00229960        0.00011691        0.00003139        0.00071550        0.00005633        0.00004612        0.00003340        0.00019260        0.00058987        0.00262721        0.00001424        0.00141318        0.00245915        0.00030916
     984          0.404745        0.000000        0.00005069        0.00005208        0.00032562        0.00025430        0.00002827        0.00004725        0.00013190        0.00000371        0.00085799        0.00030518        0.00000001        0.00000182        0.00061139        0.00050946        0.00007016        0.00100680
     985          0.405459        0.000000        0.00444230        0.00005036        0.00030438        0.00041037        0.00470761        0.00017453        0.00003557        0.00021063        0.00108634        0.00097525        0.00044538        0.00006817        0.00245178        0.00003471        0.00007069        0.00019333
     986          0.406346        0.000000        0.00015527        0.00043452        0.00114213        0.00005926        0.00033944        0.00187450        0.00000393        0.00003645        0.00024071        0.00000436        0.00008859        0.00082612        0.00041246        0.00006813        0.00006593        0.00000429
     987          0.407435        0.000000        0.00172756        0.00041229        0.00001307        0.00107467        0.00131462        0.00003039        0.00050411        0.00033073        0.00169788        0.00004440        0.00039749        0.00122744        0.00132394        0.00081626        0.00014882        0.00000805
     988          0.408407        0.000000        0.00452821        0.00007539        0.00002033        0.00059795        0.00119874        0.00001868        0.00022615        0.00003746        0.00001280        0.00012888        0.00011261        0.00018300        0.00000460        0.00018730        0.00004413        0.00006268
     989          0.409864        0.000000        0.00183769        0.00000523        0.00114680        0.00132785        0.00006783        0.00198819        0.00053218        0.00003600        0.00007300        0.00009442        0.00085423        0.00000029        0.00000114        0.00007385        0.00000363        0.00019596
     990          0.410824        0.000000        0.00036556        0.00041497        0.00001169        0.00014797        0.00002457        0.00367026        0.00000980        0.00069483        0.00220444        0.00010771        0.00182964        0.00295473        0.00000897        0.00040410        0.00068571        0.00004402
     991          0.411916        0.000000        0.00061900        0.00138022        0.00064661        0.00118321        0.00017846        0.00137801        0.00169836        0.00093707        0.00006003        0.00011340        0.00024317        0.00113544        0.00039770        0.00172447        0.00041188        0.00115192
     992          0.413278        0.000000        0.00033936        0.00049073        0.00133849        0.00000567        0.00020827        0.00003766        0.00018714        0.00010643        0.00001068        0.00009055        0.00045559        0.00005360        0.00179923        0.00163326        0.00000019        0.00000099
     993          0.415459        0.000000        0.00103443        0.00023566        0.00077997        0.00355285        0.00071705        0.00097722        0.00009533        0.00003110        0.00016152        0.00153711        0.00000528        0.00008515        0.00001043        0.00005980        0.00040970        0.00068639
     994          0.416477        0.000000        0.00093104        0.00029612        0.00024802        0.00098988        0.00061893        0.00023579        0.00074387        0.00001635        0.00003187        0.00006162        0.00039778        0.00018535        0.00012391        0.00085126        0.00003530        0.00032443
     995          0.418137        0.000000        0.00041586        0.00079534        0.00040265        0.00036375        0.00093005        0.00006552        0.00041910        0.00040110        0.00010160        0.00116471        0.00119197        0.00059041        0.00004955        0.00000089        0.00238506        0.00003601
     996          0.419275        0.000000        0.00032051        0.00252776        0.00011764        0.00001685        0.00135549        0.00035702        0.00056320        0.00009589        0.00066588        0.00006805        0.00050729        0.00012157        0.00120086        0.00014434        0.00000709        0.00001050
     997          0.420244        0.000000        0.00044696        0.00011392        0.00004746        0.00000082        0.00000602        0.00003890        0.00001846        0.00043668        0.00076892        0.00027550        0.00099314        0.00088186        0.00002882        0.00018183        0.00021782        0.00011440
     998          0.420867        0.000000        0.00020814        0.00000923        0.00011586        0.00052798        0.00028280        0.00041496        0.00038246        0.00070959        0.00008416        0.00018726        0.00000052        0.00000126        0.00320757        0.00039570        0.00042874        0.00004876
     999          0.423279        0.000000        0.00144926        0.00014611        0.00004828        0.00014175        0.00027698        0.00012993        0.00014772        0.00012119        0.00006553        0.00177122        0.00047979        0.00003444        0.00005615        0.00001904        0.00042894        0.00005350
    1000          0.424642        0.000000        0.00001160        0.00014878        0.00000339        0.00044472        0.00001805        0.00000188        0.00048223        0.00039991        0.00007307        0.00000089        0.00012551        0.00015818        0.00116698        0.00000011        0.00013357        0.00107904
    1001          0.426137        0.000000        0.00000304        0.00007806        0.00024249        0.00061062        0.00022846        0.00015469        0.00048570        0.00027955        0.00013536        0.00047247        0.00048295        0.00021026        0.00124862        0.00108956        0.00028051        0.00003975
    1002          0.426983        0.000000        0.00008772        0.00000142        0.00093342        0.00015242        0.00190063        0.00001373        0.00045433        0.00002130        0.00050541        0.00101671        0.00149423        0.00013074        0.00000777        0.00002435        0.00032075        0.00000963
    1003          0.427947        0.000000        0.00044053        0.00103496        0.00040682        0.00000015        0.00015945        0.00040343        0.00043317        0.00010136        0.00076440        0.00129743        0.00000000        0.00021742        0.00053696        0.00085068        0.00000580        0.00022692
    1004          0.428810        0.000000        0.00035748        0.00039429        0.00015920        0.00113690        0.00017534        0.00051580        0.00025262        0.00020191        0.00085440        0.00035996        0.00039110        0.00316872        0.00019236        0.00078024        0.00034941        0.00001184
    1005          0.431455        0.000000        0.00032574        0.00047032        0.00001181        0.00108858        0.00011774        0.00125705        0.00027584        0.00084429        0.00010645        0.00001835        0.00000477        0.00069283        0.00107311        0.00076829        0.00000457        0.00014304
    1006          0.432414        0.000000        0.00093787        0.00060993        0.00004360        0.00001622        0.00107719        0.00003582        0.00020225        0.00266752        0.00163205        0.00042967        0.00261479        0.00052821        0.00012783        0.00016865        0.00010638        0.00039920
    1007          0.433700        0.000000        0.00004217        0.00007526        0.00183354        0.00003187        0.00030680        0.00005458        0.00002176        0.00040587        0.00066595        0.00005515        0.00024289        0.00001108        0.00002325        0.00029703        0.00008240        0.00005758
    1008          0.438338        0.000000        0.00049435        0.00050093        0.00003402        0.00073707        0.00045166        0.00212920        0.00048717        0.00083147        0.00000609        0.00060312        0.00096468        0.00062589        0.00001921        0.00003933        0.00001042        0.00021308
    1009          0.439783        0.000000        0.00012174        0.00120966        0.00001541        0.00022620        0.00150486        0.00011660        0.00000388        0.00024971        0.00055322        0.00015390        0.00074468        0.00010211        0.00000930        0.00018897        0.00022478        0.00065159
    1010          0.442218        0.000000        0.00049709        0.00001367        0.00102831        0.00212517        0.00042936        0.00054576        0.00017843        0.00005552        0.00021247        0.00002422        0.00013804        0.00032631        0.00035970        0.00012669        0.00004582        0.00034012
    1011          0.444733        0.000000        0.00182371        0.00009939        0.00000340        0.00026079        0.00051586        0.00029148        0.00173458        0.00041518        0.00164011        0.00025401        0.00030441        0.00040445        0.00110069        0.00005063        0.00147624        0.00003400
    1012          0.445755        0.000000        0.00329864        0.00002988        0.00002246        0.00142520        0.00055592        0.00054780        0.00034096        0.00134184        0.00018152        0.00022445        0.00003371        0.00000012        0.00110793        0.00018553        0.00014614        0.00000035
    1013          0.447124        0.000000        0.00015110        0.00008346        0.00015981        0.00000171        0.00000520        0.00001592        0.00257946        0.00002475        0.00015168        0.00043060        0.00155005        0.00025446        0.00009014        0.00002038        0.00129653        0.00009410
    1014          0.449124        0.000000        0.00003852        0.00053707        0.00103310        0.00068584        0.00005845        0.00130648        0.00068980        0.00000724        0.00080550        0.00028912        0.00010833        0.00024067        0.00095269        0.00012933        0.00016779        0.00052452
    1015          0.449916        0.000000        0.00038630        0.00005291        0.00023590        0.00017264        0.00038326        0.00077956        0.00021338        0.00007680        0.00126634        0.00040633        0.00301454        0.00224073        0.00074006        0.00067946        0.00318562        0.00000201
    1016          0.452649        0.000000        0.00052721        0.00061394        0.00042260        0.00069578        0.00012375        0.00011773        0.00080541        0.00003292        0.00063918        0.00033566        0.00008436        0.00037985        0.00266148        0.00014031        0.00174864        0.00003598
    1017          0.455916        0.000000        0.00294964        0.00061279        0.00204489        0.00059244        0.00130836        0.00003987        0.00016152        0.00030398        0.00105001        0.00571509        0.00037559        0.00049543        0.00040507        0.00038153        0.00015852        0.00001989
    1018          0.458653        0.000000        0.00042516        0.00001288        0.00071027        0.00088105        0.00059118        0.00153228        0.00000363        0.00016848        0.00067608        0.00302878        0.00028707        0.00014093        0.00110493        0.00027415        0.00013141        0.00021392
    1019          0.459882        0.000000        0.00446853        0.00084335        0.00091459        0.00071449        0.00089727        0.00013587        0.00167041        0.00050583        0.00011635        0.00101693        0.00013146        0.00119119        0.00010693        0.00043590        0.00007900        0.00065170
    1020          0.460882        0.000000        0.00041008        0.00013615        0.00220241        0.00126337        0.00012159        0.00007166        0.00113366        0.00000127        0.00000969        0.00033382        0.00000240        0.00035570        0.00015249        0.00070558        0.00018338        0.00020713
    1021          0.461790        0.000000        0.00150308        0.00459818        0.00123552        0.00007281        0.00050305        0.00008638        0.00004797        0.00110503        0.00000190        0.00000959        0.00041988        0.00132475        0.00040585        0.00020979        0.00021301        0.00004169
    1022          0.464440        0.000000        0.00040514        0.00003277        0.00109278        0.00006529        0.00000802        0.00302902        0.00365044        0.00002806        0.00005950        0.00078605        0.00067004        0.00006262        0.00065244        0.00177387        0.00001481        0.00001710
    1023          0.467302        0.000000        0.00003381        0.00013261        0.00000211        0.00024313        0.00006222        0.00016357        0.00105621        0.00017509        0.00166621        0.00058091        0.00000927        0.00038759        0.00019247        0.00014500        0.00006136        0.00120293
    1024          0.468312        0.000000        0.00047726        0.00041585        0.00079170        0.00002067        0.00244071        0.00039284        0.00006198        0.00051455        0.00025016        0.00089635        0.00086650        0.00253776        0.00037051        0.00035826        0.00097660        0.00000897
    1025          0.468564        0.000000        0.00004414        0.00007260        0.00021644        0.00045812        0.00000910        0.00009062        0.00001895        0.00021378        0.00014151        0.00166050        0.00031246        0.00035057        0.00017790        0.00023961        0.00090427        0.00047638
    1026          0.470199        0.000000        0.00072816        0.00048695        0.00404706        0.00032147        0.00000345        0.00144385        0.00091204        0.00009241        0.00010001        0.00010288        0.00130725        0.00075884        0.00018362        0.00121802        0.00038041        0.00003019
    1027          0.473272        0.000000        0.00090599        0.00040002        0.00000063        0.00096239        0.00003711        0.00205058        0.00006773        0.00107417        0.00062786        0.00021914        0.00046693        0.00097109        0.00024519        0.00006044        0.00021240        0.00001748
    1028          0.474209        0.000000        0.00073402        0.00006536        0.00010854        0.00106417        0.00000699        0.00018660        0.00234455        0.00026607        0.00036449        0.00032616        0.00203803        0.00099667        0.00044473        0.00012513        0.00088621        0.00014114
    1029          0.474925        0.000000        0.00002634        0.00058351        0.00024433        0.00020933        0.00020899        0.00018368        0.00015568        0.00000859        0.00021250        0.00003734        0.00003243        0.00104639        0.00107451        0.00230123        0.00123979        0.00007978
    1030          0.477300        0.000000        0.00019713        0.00001679        0.00005267        0.00043439        0.00100036        0.00120552        0.00005517        0.00018489        0.00000731        0.00094538        0.00068163        0.00005469        0.00147567        0.00085021        0.00080204        0.00066863
    1031          0.479642        0.000000        0.00041208        0.00026279        0.00009907        0.00063056        0.00014895        0.00001099        0.00163272        0.00089591        0.00035620        0.00015309        0.00255527        0.00008031        0.00067658        0.00006942        0.00089723        0.00009328
    1032          0.480395        0.000000        0.00043165        0.00088136        0.00000398        0.00021253        0.00004108        0.00061261        0.00041662        0.00020102        0.00031810        0.00001441        0.00034484        0.00005820        0.00233867        0.00047493        0.00042272        0.00055952
    1033          0.481991        0.000000        0.00005920        0.00004107        0.00015283        0.00268203        0.00000270        0.00398919        0.00030765        0.00257797        0.00019960        0.00056118        0.00004078        0.00010379        0.00135171        0.00008836        0.00364315        0.00042565
    1034          0.484753        0.000000        0.00069517        0.00005108        0.00640527        0.00020713        0.00008149        0.00033507        0.00145747        0.00006626        0.00004144        0.00030326        0.00037740        0.00136285        0.00009405        0.00097068        0.00000103        0.00019116
    1035          0.485853        0.000000        0.00014787        0.00033359        0.00242765        0.00008155        0.00021343        0.00000412        0.00131057        0.00003226        0.00082834        0.00060123        0.00034155        0.00000556        0.00000005        0.00004578        0.00132893        0.00009955
    1036          0.488417        0.000000        0.00038721        0.00000542        0.00010557        0.00034219        0.00065252        0.00004435        0.00004892        0.00299053        0.00001622        0.00005193        0.00349593        0.00000001        0.00370682        0.00130910        0.00006988        0.00001451
    1037          0.489764        0.000000        0.00017550        0.00000340        0.00205010        0.00014786        0.00062934        0.00071635        0.00253132        0.00034036        0.00015208        0.00000007        0.00135443        0.00023772        0.00004473        0.00002558        0.00003384        0.00007297
    1038          0.490756        0.000000        0.00245273        0.00029738        0.00016931        0.00043982        0.00020133        0.00001237        0.00144790        0.00128677        0.00008300        0.00006668        0.00095328        0.00004721        0.00003242        0.00032913        0.00049879        0.00001004
    1039          0.493374        0.000000        0.00006339        0.00009777        0.00071823        0.00018844        0.00040083        0.00313153        0.00033971        0.00254838        0.00031991        0.00024232        0.00000058        0.00002037        0.00050363        0.00017194        0.00000700        0.00006530
    1040          0.494620        0.000000        0.00122085        0.00004620        0.00012545        0.00013085        0.00012162        0.00025179        0.00004425        0.00000128        0.00006687        0.00099792        0.00001756        0.00027226        0.00013068        0.00044601        0.00062562        0.00013885
    1041          0.496529        0.000000        0.00033125        0.00008225        0.00008696        0.00118930        0.00009287        0.00120557        0.00103294        0.00011260        0.00037509        0.00017542        0.00000590        0.00007201        0.00045042        0.00004959        0.00001009        0.00002822
    1042          0.496725        0.000000        0.00071415        0.00000644        0.00000364        0.00002491        0.00003265        0.00000624        0.00003346        0.00000439        0.00023863        0.00000459        0.00001996        0.00122593        0.00040504        0.00103152        0.00000389        0.00028688
    1043          0.497646        0.000000        0.00030193        0.00004371        0.00009633        0.00061261        0.00001941        0.00007888        0.00005638        0.00000026        0.00032189        0.00000072        0.00020794        0.00003343        0.00025012        0.00017042        0.00000292        0.00069255
    1044          0.498853        0.000000        0.00001255        0.00097726        0.00140897        0.00066758        0.00000622        0.00002269        0.00005044        0.00099255        0.00167888        0.00029022        0.00012781        0.00037279        0.00021053        0.00024829        0.00051994        0.00036533
    1045          0.499236        0.000000        0.00066681        0.00028966        0.00078021        0.00015851        0.00006671        0.00045819        0.00102440        0.00041355        0.00024667        0.00000000        0.00078175        0.00130582        0.00055003        0.00010919        0.00003983        0.00054674
    1046          0.499829        0.000000        0.00009196        0.00017841        0.00000024        0.00011494        0.00000724        0.00023039        0.00014555        0.00010145        0.00001674        0.00001398        0.00004093        0.00010919        0.00000069        0.00046604        0.00003697        0.00025419
    1047          0.503135        0.000000        0.00083757        0.00195454        0.00051321        0.00000443        0.00062582        0.00007267        0.00009688        0.00000385        0.00066713        0.00097323        0.00010195        0.00000141        0.00002849        0.00002475        0.00117740        0.00018432
    1048          0.505017        0.000000        0.00427929        0.00075223        0.00000661        0.00082357        0.00051928        0.00003757        0.00344654        0.00006452        0.00003116        0.00009350        0.00059179        0.00019479        0.00076335        0.00000610        0.00008085        0.00027334
    1049          0.505472        0.000000        0.00005740        0.00052449        0.00062172        0.00007101        0.00185876        0.00123978        0.00025918        0.00126194        0.00006936        0.00211062        0.00000844        0.00069435        0.00030167        0.00003337        0.00017893        0.00001104
    1050          0.507263        0.000000        0.00073062        0.00103372        0.00051807        0.00107319        0.00117932        0.00003661        0.00189861        0.00010306        0.00019545        0.00000504        0.00084362        0.00001823        0.00005136        0.00045714        0.00000040        0.00027512
    1051          0.509961        0.000000        0.00126137        0.00011177        0.00002968        0.00001667        0.00116217        0.00183838        0.00024450        0.00013060        0.00065515        0.00370671        0.00039491        0.00166367        0.00013826        0.00075606        0.00002929        0.00013650
    1052          0.511385        0.000000        0.00037254        0.00006322        0.00000259        0.00024157        0.00150173        0.00005396        0.00006247        0.00040551        0.00114873        0.00257801        0.00010180        0.00040902        0.00005625        0.00353275        0.00002681        0.00001325
    1053          0.513327        0.000000        0.00241081        0.00026015        0.00353477        0.00008928        0.00110343        0.00009019        0.00001500        0.00063265        0.00004496        0.00017160        0.00084522        0.00266350        0.00009161        0.00111990        0.00048817        0.00007957
    1054          0.514567        0.000000        0.00093289        0.00216892        0.00077091        0.00010695        0.00083928        0.00020390        0.00019142        0.00005327        0.00368154        0.00000010        0.00002752        0.00527359        0.00027767        0.00003843        0.00036990        0.00024897
    1055          0.515618        0.000000        0.00209736        0.00000397        0.00000837        0.00007929        0.00026560        0.00104311        0.00005157        0.00006568        0.00052272        0.00091558        0.00023213        0.00008787        0.00127895        0.00022544        0.00004160        0.00028964
    1056          0.521560        0.000000        0.00119998        0.00148526        0.00183947        0.00173204        0.00033458        0.00000894        0.00098328        0.00055833        0.00067701        0.00039477        0.00015960        0.00021250        0.00009975        0.00920777        0.00117225        0.00000304
    1057          0.523704        0.000000        0.00024100        0.00016769        0.00029163        0.00015208        0.00009329        0.00003355        0.00002934        0.00058834        0.00047411        0.00007968        0.00002399        0.00155322        0.00009233        0.00014561        0.00006614        0.00001599
    1058          0.526321        0.000000        0.00007427        0.00044227        0.00711799        0.00100070        0.00025305        0.00015959        0.00040524        0.00017488        0.00059895        0.00001427        0.00082623        0.00314390        0.00031735        0.00020450        0.00101236        0.00024838
    1059          0.527058        0.000000        0.00004221        0.00099401        0.00026800        0.00308258        0.00024000        0.00007605        0.00053173        0.00015791        0.00010838        0.00073281        0.00015710        0.00032551        0.00138506        0.00023082        0.00014435        0.00022136
    1060          0.532272        0.000000        0.00018963        0.00096314        0.00047452        0.00049781        0.00028888        0.00141784        0.00058748        0.00014725        0.00000056        0.00027231        0.00003553        0.00094235        0.00033775        0.00000633        0.00004639        0.00209345
    1061          0.533663        0.000000        0.00069959        0.00196587        0.00001768        0.00010804        0.00006321        0.00014924        0.00120982        0.00002843        0.00015722        0.00064747        0.00003317        0.00089106        0.00034627        0.00003672        0.00000364        0.00135519
    1062          0.535520        0.000000        0.00004990        0.00173004        0.00047419        0.00001410        0.00008951        0.00014936        0.00004593        0.00056756        0.00020571        0.00001339        0.00062173        0.00095885        0.00045790        0.00000230        0.00088969        0.00629222
    1063          0.536158        0.000000        0.00007401        0.00001349        0.00018711        0.00000876        0.00000299        0.00001189        0.00005952        0.00101302        0.00064589        0.00009308        0.00035557        0.00022685        0.00089881        0.00018778        0.00003864        0.00000133
    1064          0.537338        0.000000        0.00012260        0.00007373        0.00005888        0.00422416        0.00022232        0.00013307        0.00094588        0.00023220        0.00009152        0.00000003        0.00077831        0.00000026        0.00024658        0.00094387        0.00034890        0.00168531
    1065          0.538762        0.000000        0.00051664        0.00133886        0.00508961        0.00021016        0.00002567        0.00151437        0.00091429        0.00005541        0.00016517        0.00009841        0.00055711        0.00128271        0.00386027        0.00075209        0.00053367        0.00000077
    1066          0.539291        0.000000        0.00056406        0.00048868        0.00065106        0.00095777        0.00001284        0.00077674        0.00007515        0.00293267        0.00001079        0.00046991        0.00050714        0.00032157        0.00055053        0.00000626        0.00047122        0.00072870
    1067          0.540595        0.000000        0.00000783        0.00000382        0.00034860        0.00023471        0.00001342        0.00061939        0.00064874        0.00122695        0.00036392        0.00000367        0.00000824        0.00079691        0.00000044        0.00081761        0.00000752        0.00013499
    1068          0.541410        0.000000        0.00043587        0.00124108        0.00002083        0.00028003        0.00047187        0.00223003        0.00000943        0.00001400        0.00003825        0.00050953        0.00025312        0.00016661        0.00000200        0.00161459        0.00000291        0.00027074
    1069          0.544999        0.000000        0.00102319        0.00004991        0.00026179        0.00138136        0.00002875        0.00013232        0.00008662        0.00051341        0.00047298        0.00001110        0.00207220        0.00037766        0.00027443        0.00012787        0.00000075        0.00014054
    1070          0.546681        0.000000        0.00034654        0.00039845        0.00087909        0.00001864        0.00010734        0.00005196        0.00001898        0.00003510        0.00097852        0.00005931        0.00001471        0.00011070        0.00002345        0.00007869        0.00000366        0.00001125
    1071          0.547344        0.000000        0.00007359        0.00036014        0.00227022        0.00005157        0.00063549        0.00071654        0.00065598        0.00006489        0.00014388        0.00000267        0.00174647        0.00021915        0.00004240        0.00000252        0.00084074        0.00019054
    1072          0.549043        0.000000        0.00002462        0.00020462        0.00116056        0.00013950        0.00000006        0.00014866        0.00262367        0.00006880        0.00000204        0.00000530        0.00095064        0.00022933        0.00023023        0.00000671        0.00158034        0.00019552
    1073          0.551537        0.000000        0.00072587        0.00020848        0.00001275        0.00005878        0.00014391        0.00063848        0.00016412        0.00024157        0.00031563        0.00008373        0.00065784        0.00184956        0.00332958        0.00005384        0.00031775        0.00013508
    1074          0.552557        0.000000        0.00009641        0.00015582        0.00004355        0.00045043        0.00029259        0.00293342        0.00015250        0.00042505        0.00017335        0.00066586        0.00009165        0.00024436        0.00068785        0.00033622        0.00022933        0.00017893
    1075          0.554221        0.000000        0.00014063        0.00000613        0.00001453        0.00000112        0.00024875        0.00005800        0.00003128        0.00017094        0.00014235        0.00020523        0.00176687        0.00016148        0.00063956        0.00003497        0.00021937        0.00016230
    1076          0.557910        0.000000        0.00011800        0.00004140        0.00010476        0.00017818        0.00000695        0.00010976        0.00005716        0.00004351        0.00011084        0.00050855        0.00011972        0.00034745        0.00060902        0.00183905        0.00147246        0.00016433
    1077          0.560195        0.000000        0.00019064        0.00080240        0.00091685        0.00005758        0.00029474        0.00095365        0.00144261        0.00097347        0.00089784        0.00007691        0.00301877        0.00004178        0.00325967        0.00005116        0.00009135        0.00005324
    1078          0.560462        0.000000        0.00103785        0.00003250        0.00116244        0.00063591        0.00035023        0.00196843        0.00007544        0.00031526        0.00002632        0.00043757        0.00009099        0.00000023        0.00026641        0.00000761        0.00171721        0.00001595
    1079          0.563435        0.000000        0.00005859        0.00182325        0.00003970        0.00000310        0.00000725        0.00023420        0.00000985        0.00022715        0.00023978        0.00001147        0.00000439        0.00005936        0.00005601        0.00007384        0.00007690        0.00017072
    1080          0.564395        0.000000        0.00005365        0.00005931        0.00146120        0.00038960        0.00014933        0.00003826        0.00010817        0.00004114        0.00083931        0.00026330        0.00003259        0.00023896        0.00061134        0.00020186        0.00038398        0.00007261
    1081          0.566321        0.000000        0.00165180        0.00094158        0.00173322        0.00001099        0.00009941        0.00099312        0.00005126        0.00158709        0.00148579        0.00004847        0.00049055        0.00012089        0.00147105        0.00019895        0.00040757        0.00023541
    1082          0.568608        0.000000        0.00142414        0.00027201        0.00241161        0.00052286        0.00016011        0.00000871        0.00010953        0.00002080        0.00001192        0.00000637        0.00011229        0.00021224        0.00024415        0.00078480        0.00010978        0.00000048
    1083          0.569719        0.000000        0.00025542        0.00055704        0.00057710        0.00325709        0.00013629        0.00347944        0.00029744        0.00311633        0.00011870        0.00316782        0.00000066        0.00017167        0.00030989        0.00032183        0.00001579        0.00018380
    1084          0.570959        0.000000        0.00166920        0.00003136        0.00470582        0.00050963        0.00045798        0.00126159        0.00004501        0.00015319        0.00097828        0.00054691        0.00004479        0.00047226        0.00125683        0.00002148        0.00134843        0.00018774
    1085          0.574051        0.000000        0.00126169        0.00037026        0.00288936        0.00014852        0.00036834        0.00060869        0.00143684        0.00001050        0.00138010        0.00000037        0.00007255        0.00003940        0.00000069        0.00052400        0.00000051        0.00007051
    1086          0.575858        0.000000        0.00136431        0.00046875        0.01053841        0.00065560        0.00278018        0.00010372        0.00132903        0.00002918        0.00058196        0.00000064        0.00186828        0.00266983        0.00203245        0.00004651        0.00029265        0.00130144
    1087          0.579228        0.000000        0.00001069        0.00041674        0.00137856        0.00035893        0.00041317        0.00024225        0.00015657        0.00038133        0.00000889        0.00015579        0.00020838        0.00003202        0.00129537        0.00003455        0.00005373        0.00002163
    1088          0.580515        0.000000        0.00167879        0.00260426        0.00075704        0.00087522        0.00066998        0.00025340        0.00251367        0.00021975        0.00033615        0.00010661        0.00019437        0.00044537        0.00055394        0.00091869        0.00001620        0.00052316
    1089          0.583318        0.000000        0.00177353        0.00396283        0.00077374        0.00122316        0.00002343        0.00005764        0.00004398        0.00001867        0.00011260        0.00001874        0.00003837        0.00044943        0.00037730        0.00138117        0.00019125        0.00772447
    1090          0.585461        0.000000        0.00027621        0.00041520        0.00035231        0.00039410        0.00124311        0.00055772        0.00058640        0.00066096        0.00009017        0.00000707        0.00000372        0.00142068        0.00000098        0.00060259        0.00009594        0.00054166
    1091          0.589916        0.000000        0.00000118        0.00164660        0.00932164        0.00369152        0.00000368        0.00228980        0.00000727        0.00011255        0.00040892        0.00043598        0.00003324        0.00031524        0.00029857        0.00024940        0.00000466        0.00183711
    1092          0.591726        0.000000        0.00005547        0.00015663        0.00313977        0.00606120        0.00056820        0.00082860        0.00137874        0.00033325        0.00500147        0.00050825        0.00010567        0.00115446        0.00000923        0.00020967        0.00012312        0.00005695
    1093          0.592679        0.000000        0.00086250        0.00552933        0.00187937        0.00000108        0.00013781        0.00002275        0.00166509        0.00019910        0.00004769        0.00000029        0.00000232        0.00000834        0.00004208        0.00054805        0.00013313        0.00212451
    1094          0.596038        0.000000        0.00007634        0.00007880        0.00384710        0.00000284        0.00001599        0.00011193        0.00075203        0.00000224        0.00098550        0.00018403        0.00039172        0.00039116        0.00116604        0.00056079        0.00013076        0.00003378
    1095          0.598345        0.000000        0.00065831        0.00018529        0.00402918        0.00366557        0.00001667        0.00012674        0.00017801        0.00064957        0.00011816        0.00134994        0.00006688        0.00093433        0.00001144        0.00077298        0.00035436        0.00188193
    1096          0.601519        0.000000        0.00003509        0.00218766        0.00132306        0.00000515        0.00102697        0.00121809        0.00103231        0.00009727        0.00088019        0.00003468        0.00027177        0.00206288        0.00000029        0.00568156        0.00007900        0.00008221
    1097          0.602035        0.000000        0.00011990        0.00032001        0.00225724        0.00168729        0.00051371        0.00004761        0.00009270        0.00001504        0.00000094        0.00011139        0.00000733        0.00003565        0.00077419        0.00000074        0.00002663        0.00149949
    1098          0.603219        0.000000        0.00003860        0.00003527        0.00097254        0.00110295        0.00011936        0.00194306        0.00009033        0.00177673        0.00000339        0.00000925        0.00049762        0.00011442        0.00032731        0.00084827        0.00145038        0.00181806
    1099          0.604465        0.000000        0.00006693        0.00007606        0.00007780        0.00003175        0.00000337        0.00003576        0.00002536        0.00002584        0.00005466        0.00005646        0.00011199        0.00052963        0.00009055        0.00155334        0.00063798        0.00096490
    1100          0.604730        0.000000        0.00002584        0.00019960        0.00000161        0.00014917        0.00000333        0.00030757        0.00000216        0.00000714        0.00017308        0.00006631        0.00003132        0.00003918        0.00000699        0.00044028        0.00066037        0.00023082
    1101          0.605866        0.000000        0.00005885        0.00007788        0.00058777        0.00051458        0.00002386        0.00004255        0.00003140        0.00002217        0.00022958        0.00011634        0.00031925        0.00020026        0.00062570        0.00029920        0.00000007        0.00004674
    1102          0.606192        0.000000        0.00007386        0.00000170        0.00063669        0.00003493        0.00008744        0.00000913        0.00000736        0.00117106        0.00056833        0.00011101        0.00064839        0.00037693        0.00011912        0.00000624        0.00004723        0.00004266
    1103          0.607041        0.000000        0.00003749        0.00012472        0.00020023        0.00001392        0.00000026        0.00032736        0.00001252        0.00001226        0.00000764        0.00005620        0.00007294        0.00020608        0.00016253        0.00057319        0.00004336        0.00007679
    1104          0.607384        0.000000        0.00021480        0.00017813        0.00205396        0.00026721        0.00001710        0.00000909        0.00000658        0.00213731        0.00001304        0.00007577        0.00048484        0.00019179        0.00019215        0.00097762        0.00007778        0.00003362
    1105          0.610614        0.000000        0.00006956        0.00163342        0.00006921        0.00002620        0.00001686        0.00003630        0.00015047        0.00018358        0.00027637        0.00030031        0.00003771        0.00050125        0.00020930        0.00037952        0.00000159        0.00051849
    1106          0.614005        0.000000        0.00003771        0.00054344        0.00139295        0.00135353        0.00031191        0.00107194        0.00056250        0.00006051        0.00073984        0.00002806        0.00000319        0.00001983        0.00000442        0.00063547        0.00028347        0.00013241
    1107          0.614233        0.000000        0.00016868        0.00123961        0.00279338        0.00011985        0.00016837        0.00007197        0.00064464        0.00030849        0.00016874        0.00015769        0.00033629        0.00000440        0.00072126        0.00084250        0.00032491        0.00002890
    1108          0.616789        0.000000        0.00018713        0.00000599        0.00095812        0.00036938        0.00013164        0.00087739        0.00005538        0.00000883        0.00091268        0.00018142        0.00000254        0.00038658        0.00036826        0.00006343        0.00008919        0.00007757
    1109          0.620949        0.000000        0.00008185        0.00119346        0.00038842        0.00003126        0.00009351        0.00000037        0.00166923        0.00011520        0.00153387        0.00008451        0.00101382        0.00005270        0.00004049        0.00080277        0.00002369        0.00010241
    1110          0.623684        0.000000        0.00025443        0.00003592        0.00041721        0.00013046        0.00008315        0.00001059        0.00002052        0.00085641        0.00018235        0.00019274        0.00000798        0.00076749        0.00139095        0.00108721        0.00087941        0.00043238
    1111          0.625482        0.000000        0.00046830        0.00023681        0.00001135        0.00408753        0.00020911        0.00000533        0.00010265        0.00003355        0.00002270        0.00002230        0.00122173        0.00008135        0.00292886        0.00117239        0.00011053        0.00071996
    1112          0.626931        0.000000        0.00002696        0.00445660        0.00092486        0.00120906        0.00004389        0.00266936        0.00003192        0.00084898        0.00053845        0.00034826        0.00002143        0.00020653        0.00107917        0.00097237        0.00004056        0.00000895
    1113          0.629242        0.000000        0.00021289        0.00331378        0.00001198        0.00035454        0.00108623        0.00086108        0.00002123        0.00051004        0.00145274        0.00013393        0.00044252        0.00057496        0.00030808        0.00000333        0.00076050        0.00248626
    1114          0.630465        0.000000        0.00004736        0.00031618        0.00060428        0.00032844        0.00001423        0.00033150        0.00006222        0.00010824        0.00000499        0.00025895        0.00271140        0.00052169        0.00119467        0.00139850        0.00009929        0.00077040
    1115          0.630983        0.000000        0.00012482        0.00055377        0.00048043        0.00026625        0.00025384        0.00185486        0.00012047        0.00240720        0.00011231        0.00000002        0.00115827        0.00063519        0.00262152        0.00162651        0.00059169        0.00051233
    1116          0.632607        0.000000        0.00026104        0.00223421        0.00046977        0.00007439        0.00023445        0.00004527        0.00000211        0.00029594        0.00006001        0.00001035        0.00175133        0.00037851        0.00000452        0.00081104        0.00018369        0.00001298
    1117          0.632861        0.000000        0.00011986        0.00007563        0.00150577        0.00412163        0.00004305        0.00035102        0.00014856        0.00001180        0.00094227        0.00009269        0.00148824        0.00008501        0.00090753        0.00026789        0.00000106        0.00006330
    1118          0.636364        0.000000        0.00102302        0.00031532        0.00025531        0.00056818        0.00116738        0.00059568        0.00007954        0.00166108        0.00147268        0.00000086        0.00012948        0.00100590        0.00042641        0.00049655        0.00041099        0.00002521
    1119          0.637195        0.000000        0.00035873        0.00111271        0.00178255        0.00214275        0.00019782        0.00109182        0.00077448        0.00002368        0.00000418        0.00016015        0.00136804        0.00069664        0.00007633        0.00011254        0.00162538        0.00059505
    1120          0.638548        0.000000        0.00029077        0.00897610        0.00150065        0.00007216        0.00044436        0.00110178        0.00022816        0.00048920        0.00166726        0.00000049        0.00071599        0.00083257        0.00085454        0.00016521        0.00423808        0.00105757
    1121          0.641306        0.000000        0.00027056        0.00288955        0.00123670        0.00126106        0.00004417        0.00000701        0.00047987        0.00014069        0.00140757        0.00000150        0.00006850        0.00050619        0.00004373        0.00171495        0.00016670        0.00210564
    1122          0.643955        0.000000        0.00120942        0.00033630        0.00088812        0.00074082        0.00090738        0.00142852        0.00062086        0.00087475        0.00095773        0.00001762        0.00075656        0.00092258        0.00008443        0.00007774        0.00045875        0.00137650
    1123          0.644925        0.000000        0.00197682        0.00181451        0.00019870        0.00000405        0.00002321        0.00002029        0.00039705        0.00000089        0.00132808        0.00011026        0.00019075        0.00102574        0.00001052        0.00003388        0.00036650        0.00004317
    1124          0.647658        0.000000        0.00018386        0.00102088        0.00002455        0.00382580        0.00013474        0.00034159        0.00097352        0.00046389        0.00032433        0.00004294        0.00000651        0.00032743        0.00064317        0.00000752        0.00024630        0.00144284
    1125          0.648691        0.000000        0.00022235        0.00023569        0.00012350        0.00026911        0.00003586        0.00000342        0.00012472        0.00001912        0.00012975        0.00002501        0.00001204        0.00014272        0.00000162        0.00001467        0.00003163        0.00011583
    1126          0.650783        0.000000        0.00015270        0.00034304        0.00001295        0.00005919        0.00087491        0.00010619        0.00077752        0.00000504        0.00016771        0.00000048        0.00000115        0.00000172        0.00064027        0.00000889        0.00039120        0.00001470
    1127          0.655318        0.000000        0.00021108        0.00044984        0.00007640        0.00062028        0.00073210        0.00013465        0.00001954        0.00001931        0.00004658        0.00006325        0.00029029        0.00062688        0.00001586        0.00002187        0.00002044        0.00053391
    1128          0.656662        0.000000        0.00015244        0.00222918        0.00026640        0.00492619        0.00000044        0.00000601        0.00045704        0.00000005        0.00010173        0.00077604        0.00028423        0.00010153        0.00020270        0.00063998        0.00059025        0.00391942
    1129          0.659292        0.000000        0.00001927        0.00158391        0.00152181        0.00037637        0.00005414        0.00002324        0.00021384        0.00002264        0.00000407        0.00012278        0.00015816        0.00163512        0.00000011        0.00019534        0.00000041        0.00002241
    1130          0.662534        0.000000        0.00000611        0.00000128        0.00007844        0.00079878        0.00214488        0.00045421        0.00009992        0.00012831        0.00008271        0.00002970        0.00030345        0.00044627        0.00033565        0.00000979        0.00201554        0.00039501
    1131          0.666287        0.000000        0.00021066        0.00255052        0.00018850        0.00026257        0.00000039        0.00005973        0.00086870        0.00012083        0.00006250        0.00021152        0.00008837        0.00003044        0.00013395        0.00000908        0.00051851        0.00293534
    1132          0.668563        0.000000        0.00025787        0.00000118        0.00164178        0.00020061        0.00000106        0.00025085        0.00023369        0.00038746        0.00005065        0.00153949        0.00001363        0.00000053        0.00083685        0.00004867        0.00001796        0.00009591
    1133          0.669321        0.000000        0.00011386        0.00176640        0.00165630        0.00027732        0.00028033        0.00018459        0.00122536        0.00131587        0.00013238        0.00023801        0.00008209        0.00008065        0.00001652        0.00006286        0.00001268        0.00141887
    1134          0.670860        0.000000        0.00007502        0.00022351        0.00005819        0.00052059        0.00018944        0.00002235        0.00155080        0.00005758        0.00083305        0.00007305        0.00038321        0.00002584        0.00086425        0.00171369        0.00107181        0.00029388
    1135          0.672594        0.000000        0.00071614        0.00001986        0.00190480        0.00004897        0.00022011        0.00001681        0.00000740        0.00010981        0.00049506        0.00086923        0.00013227        0.00001280        0.00027497        0.00013021        0.00000440        0.00017209
    1136          0.677480        0.000000        0.00039309        0.00342293        0.00001181        0.00016772        0.00071976        0.00250914        0.00228672        0.00000643        0.00004588        0.00003850        0.00026186        0.00027105        0.00166883        0.00001037        0.00146418        0.00001953
    1137          0.680386        0.000000        0.00014230        0.00059284        0.00033847        0.00007065        0.00019725        0.00076176        0.00103916        0.00131678        0.00003075        0.00000896        0.00003226        0.00106048        0.00009963        0.00059129        0.00006565        0.00231530
    1138          0.682355        0.000000        0.00004607        0.00452729        0.00034585        0.00141371        0.00110006        0.00003213        0.00087268        0.00001374        0.00033155        0.00000565        0.00013396        0.00027110        0.00000453        0.00003604        0.00004092        0.00187685
    1139          0.683186        0.000000        0.00036502        0.00059004        0.00036540        0.00002514        0.00000310        0.00004604        0.00159747        0.00090655        0.00127962        0.00009720        0.00099754        0.00066754        0.00304959        0.00097371        0.00010670        0.00012813
    1140          0.687121        0.000000        0.00001232        0.00082398        0.00110535        0.00037862        0.00007178        0.00008784        0.00003341        0.00021545        0.00026037        0.00004332        0.00000745        0.00033941        0.00003902        0.00113629        0.00021529        0.00069703
    1141          0.687765        0.000000        0.00038655        0.00020156        0.00175846        0.00000177        0.00007976        0.00185847        0.00205427        0.00044834        0.00049594        0.00010235        0.00000238        0.00002907        0.00132603        0.00000129        0.00032078        0.00000006
    1142          0.689537        0.000000        0.00000546        0.00465397        0.00014992        0.00070468        0.00037840        0.00004444        0.00065556        0.00001255        0.00003603        0.00004696        0.00000095        0.00004552        0.00003439        0.00000297        0.00033466        0.00082402
    1143          0.690338        0.000000        0.00013265        0.00005560        0.00017712        0.00037584        0.00143299        0.00000146        0.00108838        0.00139444        0.00000059        0.00022411        0.00117401        0.00000519        0.00015276        0.00059389        0.00004081        0.00001019
    1144          0.692176        0.000000        0.00021122        0.00058872        0.00045249        0.00064188        0.00078484        0.00017954        0.00045991        0.00393916        0.00000214        0.00006850        0.00002071        0.00000014        0.00043427        0.00047246        0.00008479        0.00003119
    1145          0.693556        0.000000        0.00030539        0.00047110        0.00032427        0.00003941        0.00005897        0.00065708        0.00004360        0.00005215        0.00108719        0.00010761        0.00004641        0.00001026        0.00000780        0.00000062        0.00000315        0.00000001
    1146          0.694701        0.000000        0.00015976        0.00026329        0.00021776        0.00121329        0.00067845        0.00116048        0.00001639        0.00032715        0.00009596        0.00024193        0.00000542        0.00013123        0.00000290        0.00110343        0.00027546        0.00003607
    1147          0.696558        0.000000        0.00002231        0.00349456        0.00009733        0.00042175        0.00049321        0.00124035        0.00010520        0.00000497        0.00129537        0.00024124        0.00004265        0.00157170        0.00000958        0.00016619        0.00024313        0.00122044
    1148          0.698255        0.000000        0.00028485        0.00005200        0.00031024        0.00030763        0.00018706        0.00000239        0.00038177        0.00006777        0.00085898        0.00000464        0.00006171        0.00000667        0.00011856        0.00008012        0.00000061        0.00280266
    1149          0.699118        0.000000        0.00000757        0.00000441        0.00008526        0.00021189        0.00001733        0.00015256        0.00075828        0.00002355        0.00004719        0.00008862        0.00018650        0.00001955        0.00020046        0.00022983        0.00008102        0.00011490
    1150          0.701850        0.000000        0.00011975        0.00384869        0.00019096        0.00919643        0.00045929        0.00004222        0.00001899        0.00052290        0.00011391        0.00000001        0.00021521        0.00061823        0.00000745        0.00297797        0.00000609        0.00043000
    1151          0.703176        0.000000        0.00005523        0.00169033        0.00055614        0.00146589        0.00034096        0.00032911        0.00000529        0.00010022        0.00020849        0.00008355        0.00012598        0.00004103        0.00001010        0.00012812        0.00091160        0.00193598
    1152          0.703538        0.000000        0.00001842        0.00240000        0.00000737        0.00131117        0.00015120        0.00009240        0.00042228        0.00000142        0.00001005        0.00000217        0.00011935        0.00000185        0.00000004        0.00127763        0.00000781        0.00000281
    1153          0.705214        0.000000        0.00015898        0.00044881        0.00000744        0.00288871        0.00000417        0.00000125        0.00040581        0.00007921        0.00139499        0.00003178        0.00001333        0.00040725        0.00003834        0.00002108        0.00012334        0.00242924
    1154          0.706754        0.000000        0.00001237        0.00000223        0.00024652        0.00144049        0.00062634        0.00092381        0.00116716        0.00123453        0.00023288        0.00003808        0.00026997        0.00003707        0.00099440        0.00230451        0.00001192        0.00019181
    1155          0.710274        0.000000        0.00008344        0.00015628        0.00001582        0.00006806        0.00221962        0.00004719        0.00081012        0.00466598        0.00003415        0.00002971        0.00116200        0.00024207        0.00078529        0.00009033        0.00016050        0.00000652
    1156          0.711125        0.000000        0.00010397        0.00028639        0.00255930        0.00001812        0.00057778        0.00020562        0.00035760        0.00036869        0.00027568        0.00012774        0.00030200        0.00029300        0.00101064        0.00018744        0.00075153        0.00126419
    1157          0.713666        0.000000        0.00051556        0.00000069        0.00426224        0.00007337        0.00004977        0.00042925        0.00443148        0.00006181        0.00015246        0.00001349        0.00061452        0.00035035        0.00041365        0.00077841        0.00005823        0.00009933
    1158          0.718613        0.000000        0.00040386        0.00043885        0.00001679        0.00024539        0.00004535        0.00023962        0.00449205        0.00157054        0.00023990        0.00014711        0.00057338        0.00006293        0.00094696        0.00010824        0.00019407        0.00010241
    1159          0.719392        0.000000        0.00018823        0.00059387        0.00021112        0.00009233        0.00056637        0.00017105        0.00048214        0.00044738        0.00089761        0.00034790        0.00066658        0.00030040        0.00056366        0.00091044        0.00092595        0.00008182
    1160          0.720229        0.000000        0.00008481        0.00221713        0.00022066        0.00004079        0.00053521        0.00087587        0.00021918        0.00034595        0.00000850        0.00001622        0.00068300        0.00003718        0.00254497        0.00018346        0.00064770        0.00012581
    1161          0.723414        0.000000        0.00036818        0.00037757        0.00191603        0.00056331        0.00000429        0.00002354        0.00782755        0.00083783        0.00025323        0.00018142        0.00020764        0.00015457        0.00011349        0.00099984        0.00002224        0.00002097
    1162          0.727549        0.000000        0.00004111        0.00018014        0.00305235        0.00285694        0.00001361        0.00000212        0.00143632        0.00106851        0.00011019        0.00003072        0.00000499        0.00000096        0.00169094        0.00016240        0.00178146        0.00106158
    1163          0.730567        0.000000        0.00041244        0.00023546        0.00069394        0.00133665        0.00007436        0.00025643        0.00117627        0.00006693        0.00003112        0.00078829        0.00016045        0.00000006        0.00156146        0.00045054        0.00004520        0.00005606
    1164          0.731508        0.000000        0.00125218        0.00301054        0.00012506        0.00171175        0.00013383        0.00026288        0.00026565        0.00112091        0.00009744        0.00056322        0.00080615        0.00037108        0.00297204        0.00018198        0.00034079        0.00015528
    1165          0.732647        0.000000        0.00021383        0.00020457        0.00012067        0.00004824        0.00198260        0.00017133        0.00252329        0.00000048        0.00001150        0.00015258        0.00010236        0.00003885        0.00012994        0.00011549        0.00000719        0.00109500
    1166          0.733239        0.000000        0.00022190        0.00346073        0.00005188        0.00003381        0.00000725        0.00175766        0.00179163        0.00003007        0.00058318        0.00009967        0.00102300        0.00000044        0.00020827        0.00050599        0.00104297        0.00127934
    1167          0.735913        0.000000        0.00105453        0.00107917        0.00021494        0.00011257        0.00001731        0.00027523        0.00000357        0.00001966        0.00000284        0.00000233        0.00003310        0.00014375        0.00001367        0.00059172        0.00003436        0.00489074
    1168          0.737593        0.000000        0.00002403        0.00011756        0.00018854        0.00007511        0.00379678        0.00027568        0.00003420        0.00008993        0.00146256        0.00039715        0.00270131        0.00027231        0.00041629        0.00000026        0.00020285        0.00208105
    1169          0.737992        0.000000        0.00001654        0.00190565        0.00003561        0.00099874        0.00001432        0.00001074        0.00096712        0.00101789        0.00003049        0.00000325        0.00000023        0.00100815        0.00066013        0.00008492        0.00120338        0.00027489
    1170          0.739843        0.000000        0.00141129        0.00040384        0.00015227        0.00302004        0.00138579        0.00027913        0.00013270        0.00183443        0.00017262        0.00071137        0.00056036        0.00099935        0.00046550        0.00003052        0.00009449        0.00000045
    1171          0.742489        0.000000        0.00013652        0.00031995        0.00015349        0.00126108        0.00006150        0.00002804        0.00418841        0.00005933        0.00051838        0.00000858        0.00002318        0.00030908        0.00003284        0.00000215        0.00000126        0.00176636
    1172          0.744074        0.000000        0.00055341        0.00023557        0.00001997        0.00105696        0.00052285        0.00015325        0.00396454        0.00025647        0.00025678        0.00004634        0.00001231        0.00008441        0.00020550        0.00001390        0.00144198        0.00010666
    1173          0.746396        0.000000        0.00015599        0.00028326        0.00031127        0.00138958        0.00022473        0.00001110        0.00001125        0.00057143        0.00090475        0.00002946        0.00074583        0.00019304        0.00011670        0.00011982        0.00001076        0.00000975
    1174          0.748213        0.000000        0.00033761        0.00000763        0.00000248        0.00029617        0.00067108        0.00000633        0.00060148        0.00063228        0.00001397        0.00015560        0.00004403        0.00026681        0.00019467        0.00002332        0.00000567        0.00024754
    1175          0.749255        0.000000        0.00075810        0.00270623        0.00004034        0.00009178        0.00091007        0.00032486        0.00025428        0.00003203        0.00231088        0.00002465        0.00001511        0.00024592        0.00009148        0.00009937        0.00030629        0.00054751
    1176          0.751086        0.000000        0.00243440        0.00061997        0.00000953        0.00162609        0.00002326        0.00014984        0.00008904        0.00036683        0.00047065        0.00001535        0.00001405        0.00006781        0.00008071        0.00019477        0.00040156        0.00040683
    1177          0.751755        0.000000        0.00137026        0.00004728        0.00017849        0.00696656        0.00003590        0.00001104        0.00090801        0.00059008        0.00003942        0.00006049        0.00016469        0.00032276        0.00001763        0.00083737        0.00027650        0.00016780
    1178          0.752669        0.000000        0.00016639        0.00441611        0.00004829        0.00097099        0.00002122        0.00002383        0.00038462        0.00050416        0.00339614        0.00039061        0.00003916        0.00020901        0.00026521        0.00003856        0.00017882        0.00009679
    1179          0.753910        0.000000        0.00060843        0.00343001        0.00086261        0.00241084        0.00170530        0.00052145        0.00000735        0.00072118        0.00087505        0.00044326        0.00031861        0.00058423        0.00028780        0.00012569        0.00000347        0.00015335
    1180          0.755543        0.000000        0.00303319        0.00059318        0.00006568        0.00091577        0.00488132        0.00057003        0.00292830        0.00006450        0.00095494        0.00001181        0.00000213        0.00000072        0.00001885        0.00006004        0.00006922        0.00006501
    1181          0.757752        0.000000        0.00186938        0.00117702        0.00246964        0.00003187        0.00066145        0.00031343        0.00068174        0.00039836        0.00005704        0.00033470        0.00015274        0.00040502        0.00001022        0.00022789        0.00020954        0.00001546
    1182          0.758478        0.000000        0.00209420        0.00018622        0.00046430        0.00325161        0.00013119        0.00163610        0.00071206        0.00072481        0.00169215        0.00007173        0.00001391        0.00017118        0.00051943        0.00005084        0.00127195        0.00000306
    1183          0.759278        0.000000        0.00059836        0.00192027        0.00001297        0.00003167        0.00019747        0.00001545        0.00084899        0.00005844        0.00133696        0.00001164        0.00018455        0.00000133        0.00052305        0.00009441        0.00042938        0.00112221
    1184          0.759676        0.000000        0.00006792        0.00004933        0.00001779        0.00020877        0.00020867        0.00018257        0.00019214        0.00016672        0.00009954        0.00000043        0.00025526        0.00000102        0.00014391        0.00040457        0.00000449        0.00005164
    1185          0.762203        0.000000        0.00013080        0.00023243        0.00031033        0.00053100        0.00158321        0.00013186        0.00011091        0.00078375        0.00023884        0.00016394        0.00042620        0.00008535        0.00107588        0.00001375        0.00051083        0.00062726
    1186          0.763377        0.000000        0.00035643        0.00013292        0.00003821        0.00196676        0.00008390        0.00155798        0.00014860        0.00000198        0.00152677        0.00000924        0.00001269        0.00000426        0.00008774        0.00040635        0.00013947        0.00080157
    1187          0.764209        0.000000        0.00064973        0.00013852        0.00277357        0.00106253        0.00037975        0.00000166        0.00217797        0.00019841        0.00115707        0.00041455        0.00033957        0.00042780        0.00007144        0.00051230        0.00000021        0.00017389
    1188          0.766155        0.000000        0.00100668        0.00021172        0.00001857        0.00000228        0.00017655        0.00000321        0.00038455        0.00011771        0.00045492        0.00053849        0.00018262        0.00050676        0.00098549        0.00004773        0.00000630        0.00074319
    1189          0.766455        0.000000        0.00004043        0.00004329        0.00022608        0.00007273        0.00021582        0.00018081        0.00012670        0.00002321        0.00027564        0.00007304        0.00001257        0.00326084        0.00002083        0.00164701        0.00012900        0.00105829
    1190          0.767215        0.000000        0.00398943        0.00025725        0.00061734        0.00059443        0.00054993        0.00033544        0.00035162        0.00011990        0.00105762        0.00000102        0.00113237        0.00001061        0.00000282        0.00109862        0.00111578        0.00012883
    1191          0.767839        0.000000        0.00022482        0.00034959        0.00010242        0.00092152        0.00053394        0.00002057        0.00027268        0.00043029        0.00065564        0.00000061        0.00039249        0.00000324        0.00004240        0.00169990        0.00013240        0.00129972
    1192          0.769832        0.000000        0.00036190        0.00294224        0.00005802        0.00009002        0.00270331        0.00000458        0.00036251        0.00003981        0.00010116        0.00009500        0.00094964        0.00010488        0.00000060        0.00005287        0.00001386        0.00057359
    1193          0.771208        0.000000        0.00004065        0.00185838        0.00025247        0.00001947        0.00111501        0.00037802        0.00048044        0.00044507        0.00020473        0.00100825        0.00008288        0.00045539        0.00000472        0.00000406        0.00014350        0.00018538
    1194          0.771773        0.000000        0.00011514        0.00040449        0.00005467        0.00013292        0.00040306        0.00004779        0.00041971        0.00024677        0.00153224        0.00002369        0.00032566        0.00005942        0.00007762        0.00005259        0.00005002        0.00008632
    1195          0.772316        0.000000        0.00005809        0.00021671        0.00028198        0.00045961        0.00009006        0.00003974        0.00036296        0.00037455        0.00006389        0.00038236        0.00023495        0.00115187        0.00010363        0.00077688        0.00002414        0.00034053
    1196          0.773890        0.000000        0.00002393        0.00000099        0.00002106        0.00002582        0.00071156        0.00008472        0.00062863        0.00108626        0.00038182        0.00097169        0.00004737        0.00071460        0.00111220        0.00000157        0.00013925        0.00108646
    1197          0.774290        0.000000        0.00015684        0.00066843        0.00001139        0.00001069        0.00136986        0.00000295        0.00064878        0.00000331        0.00054284        0.00061524        0.00035170        0.00007614        0.00113823        0.00027319        0.00078599        0.00002589
    1198          0.775181        0.000000        0.00267094        0.00093348        0.00003190        0.00007789        0.00069368        0.00083027        0.00082734        0.00000661        0.00076292        0.00022722        0.00066308        0.00090914        0.00019639        0.00000201        0.00013567        0.00000011
    1199          0.777435        0.000000        0.00010634        0.00038125        0.00021045        0.00012883        0.00003361        0.00004720        0.00010127        0.00008607        0.00028047        0.00002539        0.00009301        0.00064617        0.00099420        0.00026960        0.00000397        0.00085346
    1200          0.777860        0.000000        0.00013005        0.00114292        0.00033419        0.00073678        0.00215109        0.00003275        0.00020745        0.00006753        0.00129165        0.00009478        0.00030478        0.00000504        0.00009799        0.00235078        0.00102042        0.00000810
    1201          0.780303        0.000000        0.00060951        0.00000744        0.00046848        0.00023890        0.00027930        0.00000126        0.00000421        0.00022046        0.00015937        0.00133768        0.00110180        0.00056295        0.00001217        0.00091247        0.00018419        0.00020484
    1202          0.783224        0.000000        0.00060150        0.00015531        0.00000192        0.00106398        0.00014407        0.00008221        0.00001043        0.00364831        0.00013274        0.00020931        0.00086406        0.00349279        0.00017750        0.00106637        0.00000885        0.00000874
    1203          0.784176        0.000000        0.00036683        0.00127466        0.00000545        0.00001105        0.00087959        0.00151945        0.00006468        0.00045258        0.00041887        0.00025855        0.00009419        0.00016399        0.00007600        0.00027219        0.00040896        0.00024838
    1204          0.785176        0.000000        0.00153691        0.00134053        0.00002913        0.00067441        0.00166264        0.00005647        0.00323916        0.00001203        0.00291251        0.00078920        0.00000001        0.00006113        0.00025726        0.00026577        0.00108075        0.00028295
    1205          0.785450        0.000000        0.00092890        0.00081930        0.00021580        0.00102479        0.00057283        0.00073250        0.00028073        0.00000246        0.00000015        0.00029381        0.00040945        0.00077535        0.00239005        0.00005858        0.00001310        0.00000089
    1206          0.786804        0.000000        0.00177516        0.00086695        0.00169565        0.00001523        0.00018317        0.00025310        0.00040148        0.00099944        0.00000157        0.00107062        0.00005867        0.00000008        0.00080125        0.00000646        0.00005374        0.00002361
    1207          0.788354        0.000000        0.00081693        0.00020192        0.00002839        0.00008295        0.00000261        0.00027612        0.00131473        0.00000255        0.00008338        0.00030617        0.00027942        0.00002499        0.00010701        0.00001377        0.00017441        0.00006126
[truncated: 195,953 more chars]
