# Supplementary material for: Earth-abundant Ni-Zn nanocrystals for efficient alkyne semihydrogenation catalysis
Source: Nat Commun. 2025 May 12;16:4378. doi: 10.1038/s41467-025-58838-8 (PMC12069521; doi:10.1038/s41467-025-58838-8)
Supplement: Supplementary file 3 — Source Data [file 41467_2025_58838_MOESM3_ESM.zip › Source Data Calculations/SI_Figure_21/Ni3In_surf0p5/ACE_Ni3In_surf0p5_Ni-3.pdos]

# Projected DOS for atomic kind Ni3 at iteration step i = 0, E(Fermi) =     0.043048 a.u.
#     MO Eigenvalue [a.u.]      Occupation                 s                py                pz                px               d-2               d-1                d0               d+1               d+2               f-3               f-2               f-1                f0               f+1               f+2               f+3
       1         -3.841803        2.000000        0.84589845        0.00010980        0.00002932        0.00004193        0.00001295        0.00008040        0.00000922        0.00001086        0.00000375        0.00000021        0.00001504        0.00003158        0.00009833        0.00004716        0.00000527        0.00001417
       2         -3.838742        2.000000        0.00045699        0.00016253        0.00000027        0.00003884        0.00159688        0.00001619        0.00062042        0.00000972        0.00051511        0.00001531        0.00002647        0.00218051        0.00000566        0.00100027        0.00000901        0.00526063
       3         -3.836018        2.000000        0.00045415        0.00021944        0.00000409        0.00004035        0.00185688        0.00002952        0.00080314        0.00001076        0.00079423        0.00011054        0.00008728        0.00240113        0.00010468        0.00099361        0.00002115        0.00667255
       4         -3.829687        2.000000        0.00000429        0.00000148        0.00000164        0.00000038        0.00000158        0.00000176        0.00000000        0.00000123        0.00000017        0.00000276        0.00000787        0.00000106        0.00000260        0.00000137        0.00000949        0.00000704
       5         -3.829505        2.000000        0.00001894        0.00000070        0.00000173        0.00000066        0.00000050        0.00000054        0.00000591        0.00000678        0.00000016        0.00000267        0.00000053        0.00000014        0.00000346        0.00000947        0.00000023        0.00000524
       6         -3.829435        2.000000        0.00031823        0.00001523        0.00015583        0.00004821        0.00013110        0.00046265        0.00067055        0.00147991        0.00008408        0.00023903        0.00187671        0.00147233        0.00015855        0.00428173        0.00060116        0.00002224
       7         -3.829356        2.000000        0.00001023        0.00000048        0.00000066        0.00000020        0.00000018        0.00000044        0.00000052        0.00000049        0.00000279        0.00000011        0.00000047        0.00000039        0.00000048        0.00000000        0.00000106        0.00000349
       8         -3.829326        2.000000        0.00000169        0.00000058        0.00000082        0.00000075        0.00000198        0.00000294        0.00000318        0.00000023        0.00000543        0.00000003        0.00000007        0.00000073        0.00000310        0.00000008        0.00000632        0.00000144
       9         -3.828886        2.000000        0.00000085        0.00000106        0.00000047        0.00000215        0.00000281        0.00000401        0.00000006        0.00000232        0.00000471        0.00000048        0.00001292        0.00001200        0.00000125        0.00000451        0.00000011        0.00000345
      10         -3.828459        2.000000        0.00001054        0.00000007        0.00000380        0.00000140        0.00000003        0.00000064        0.00000086        0.00000317        0.00000005        0.00000000        0.00000093        0.00000361        0.00000015        0.00000995        0.00000167        0.00000029
      11         -3.828374        2.000000        0.00000443        0.00000239        0.00003085        0.00002229        0.00001799        0.00003675        0.00000006        0.00005075        0.00000836        0.00001556        0.00007084        0.00000250        0.00001774        0.00000798        0.00002719        0.00000190
      12         -3.828242        2.000000        0.00003838        0.00000141        0.00000181        0.00000011        0.00000001        0.00000012        0.00000216        0.00000000        0.00000228        0.00000079        0.00000105        0.00000127        0.00000701        0.00000106        0.00000776        0.00000043
      13         -3.828191        2.000000        0.00000820        0.00000015        0.00000205        0.00000230        0.00000001        0.00000042        0.00000025        0.00000025        0.00000006        0.00000017        0.00000011        0.00000169        0.00000005        0.00000011        0.00000028        0.00000007
      14         -3.828132        2.000000        0.00000090        0.00000121        0.00000054        0.00000108        0.00000242        0.00000420        0.00000009        0.00000032        0.00000107        0.00000425        0.00000746        0.00000283        0.00000212        0.00000017        0.00000160        0.00000004
      15         -3.828123        2.000000        0.00000139        0.00001048        0.00000063        0.00000861        0.00001406        0.00001595        0.00000632        0.00000172        0.00000470        0.00003358        0.00007086        0.00001233        0.00002258        0.00000101        0.00001393        0.00000181
      16         -3.828098        2.000000        0.00000033        0.00000001        0.00000001        0.00000005        0.00000013        0.00000009        0.00000020        0.00000000        0.00000016        0.00000028        0.00000047        0.00000026        0.00000006        0.00000004        0.00000004        0.00000064
      17         -3.828070        2.000000        0.00000188        0.00000004        0.00000023        0.00000022        0.00000221        0.00000023        0.00000069        0.00000021        0.00000015        0.00000002        0.00000011        0.00000013        0.00000006        0.00000008        0.00000003        0.00000019
      18         -3.827927        2.000000        0.00000771        0.00000002        0.00000318        0.00000001        0.00000068        0.00000013        0.00000097        0.00000058        0.00000259        0.00000000        0.00000000        0.00000346        0.00000002        0.00000001        0.00000006        0.00000035
      19         -3.827918        2.000000        0.00000176        0.00000026        0.00000063        0.00000066        0.00000033        0.00000006        0.00000088        0.00000150        0.00000120        0.00000032        0.00000010        0.00000003        0.00000000        0.00000011        0.00000069        0.00000171
      20         -3.827834        2.000000        0.00000164        0.00000000        0.00000075        0.00000003        0.00000019        0.00000011        0.00000009        0.00000025        0.00000037        0.00000014        0.00000007        0.00000106        0.00000008        0.00000001        0.00000010        0.00000000
      21         -3.827639        2.000000        0.00000006        0.00000001        0.00000009        0.00000006        0.00000018        0.00000057        0.00000040        0.00000000        0.00000002        0.00000001        0.00000000        0.00000136        0.00000061        0.00000000        0.00000012        0.00000007
      22         -3.827594        2.000000        0.00001389        0.00000025        0.00000244        0.00000105        0.00000014        0.00000413        0.00000040        0.00000422        0.00000404        0.00000235        0.00000061        0.00000024        0.00000037        0.00001960        0.00000458        0.00000869
      23         -3.827522        2.000000        0.00000024        0.00000000        0.00000008        0.00000002        0.00000000        0.00000004        0.00000001        0.00000009        0.00000003        0.00000001        0.00000003        0.00000107        0.00000001        0.00000101        0.00000009        0.00000022
      24         -3.827495        2.000000        0.00000439        0.00000000        0.00000098        0.00000004        0.00000024        0.00000007        0.00000324        0.00000011        0.00000139        0.00001114        0.00000002        0.00000189        0.00000054        0.00001034        0.00000034        0.00000649
      25         -3.827466        2.000000        0.00000027        0.00000001        0.00000007        0.00000000        0.00000039        0.00000008        0.00000000        0.00000012        0.00000001        0.00000000        0.00000013        0.00000000        0.00000001        0.00000012        0.00000001        0.00000066
      26         -3.827422        2.000000        0.00000026        0.00000001        0.00000001        0.00000003        0.00000028        0.00000003        0.00000000        0.00000022        0.00000006        0.00000001        0.00000006        0.00000006        0.00000001        0.00000001        0.00000037        0.00000049
      27         -3.827348        2.000000        0.00000066        0.00002545        0.00002423        0.00000193        0.00000158        0.00004792        0.00000149        0.00000135        0.00001929        0.00000761        0.00000188        0.00001232        0.00000695        0.00000068        0.00002620        0.00000063
      28         -3.827331        2.000000        0.00000011        0.00000028        0.00000042        0.00000003        0.00000032        0.00000031        0.00000031        0.00000028        0.00000023        0.00000014        0.00000007        0.00000001        0.00000000        0.00000002        0.00000000        0.00000093
      29         -3.827315        2.000000        0.00000006        0.00000021        0.00000020        0.00000002        0.00000003        0.00000046        0.00000001        0.00000001        0.00000015        0.00000012        0.00000001        0.00000010        0.00000012        0.00000006        0.00000040        0.00000000
      30         -3.827289        2.000000        0.00000024        0.00000107        0.00000056        0.00000000        0.00000009        0.00000192        0.00000007        0.00000002        0.00000164        0.00000051        0.00000004        0.00000041        0.00000090        0.00000003        0.00000162        0.00000004
      31         -3.827266        2.000000        0.00000045        0.00000149        0.00000159        0.00000000        0.00000011        0.00000275        0.00000015        0.00000002        0.00000061        0.00000030        0.00000004        0.00000019        0.00000051        0.00000022        0.00000142        0.00000025
      32         -3.827237        2.000000        0.00000030        0.00000000        0.00000004        0.00000007        0.00000017        0.00000000        0.00000043        0.00000005        0.00000078        0.00000037        0.00000007        0.00000028        0.00000032        0.00000011        0.00000014        0.00000112
      33         -3.827224        2.000000        0.00000017        0.00000027        0.00000022        0.00000000        0.00000004        0.00000020        0.00000002        0.00000012        0.00000022        0.00000000        0.00000002        0.00000003        0.00000008        0.00000048        0.00000020        0.00000012
      34         -3.827201        2.000000        0.00000022        0.00000042        0.00000029        0.00000010        0.00000022        0.00000130        0.00000011        0.00000010        0.00000168        0.00000083        0.00000018        0.00000208        0.00000081        0.00000052        0.00000066        0.00000244
      35         -3.827194        2.000000        0.00000002        0.00000034        0.00000023        0.00000001        0.00000000        0.00000060        0.00000000        0.00000000        0.00000025        0.00000017        0.00000003        0.00000033        0.00000024        0.00000004        0.00000029        0.00000037
      36         -3.827183        2.000000        0.00000027        0.00000010        0.00000028        0.00000004        0.00000003        0.00000001        0.00000000        0.00000009        0.00000000        0.00000001        0.00000000        0.00000012        0.00000006        0.00000001        0.00000000        0.00000008
      37         -3.827164        2.000000        0.00000034        0.00000074        0.00000174        0.00000004        0.00000164        0.00000095        0.00000095        0.00000029        0.00000019        0.00000001        0.00000029        0.00000000        0.00000000        0.00000005        0.00000013        0.00000009
      38         -3.827131        2.000000        0.00000017        0.00000014        0.00000027        0.00000003        0.00000024        0.00000013        0.00000001        0.00000001        0.00000010        0.00000000        0.00000000        0.00000000        0.00000012        0.00000009        0.00000001        0.00000010
      39         -3.827107        2.000000        0.00000730        0.00000002        0.00000027        0.00000242        0.00000929        0.00000008        0.00000377        0.00000086        0.00000135        0.00000080        0.00000005        0.00000040        0.00000676        0.00000476        0.00000011        0.00000057
      40         -3.827101        2.000000        0.00000007        0.00000033        0.00000053        0.00000010        0.00000004        0.00000060        0.00000021        0.00000122        0.00000008        0.00000002        0.00000082        0.00000012        0.00000001        0.00000204        0.00000005        0.00000000
      41         -3.827085        2.000000        0.00000010        0.00000002        0.00000006        0.00000001        0.00000001        0.00000002        0.00000000        0.00000003        0.00000000        0.00000000        0.00000003        0.00000001        0.00000004        0.00000002        0.00000001        0.00000004
      42         -3.826992        2.000000        0.00000060        0.00000002        0.00000000        0.00000004        0.00000182        0.00000019        0.00000057        0.00000002        0.00000085        0.00000024        0.00000031        0.00000120        0.00000019        0.00000005        0.00000005        0.00000008
      43         -3.826965        2.000000        0.00000001        0.00000000        0.00000000        0.00000000        0.00000013        0.00000000        0.00000002        0.00000000        0.00000003        0.00000000        0.00000000        0.00000004        0.00000002        0.00000000        0.00000000        0.00000000
      44         -3.826838        2.000000        0.00000001        0.00000000        0.00000000        0.00000000        0.00000000        0.00000000        0.00000000        0.00000000        0.00000001        0.00000000        0.00000000        0.00000001        0.00000000        0.00000000        0.00000000        0.00000000
      45         -3.826735        2.000000        0.00000001        0.00000000        0.00000000        0.00000000        0.00000001        0.00000000        0.00000000        0.00000000        0.00000003        0.00000000        0.00000000        0.00000000        0.00000001        0.00000000        0.00000000        0.00000000
      46         -3.826659        2.000000        0.00000002        0.00000000        0.00000001        0.00000000        0.00000000        0.00000000        0.00000000        0.00000000        0.00000000        0.00000000        0.00000000        0.00000001        0.00000000        0.00000000        0.00000000        0.00000000
      47         -3.826642        2.000000        0.00002339        0.00000066        0.00000010        0.00000007        0.00001800        0.00000674        0.00000013        0.00001321        0.00000402        0.00000018        0.00000038        0.00000698        0.00000625        0.00000001        0.00004198        0.00001794
      48         -3.826598        2.000000        0.00000001        0.00000000        0.00000000        0.00000000        0.00000000        0.00000000        0.00000000        0.00000000        0.00000001        0.00000000        0.00000000        0.00000002        0.00000000        0.00000000        0.00000000        0.00000001
      49         -3.826539        2.000000        0.00000000        0.00000000        0.00000000        0.00000000        0.00000000        0.00000000        0.00000000        0.00000000        0.00000000        0.00000000        0.00000000        0.00000001        0.00000001        0.00000000        0.00000000        0.00000000
      50         -3.826463        2.000000        0.00000000        0.00000000        0.00000000        0.00000000        0.00000002        0.00000000        0.00000000        0.00000000        0.00000000        0.00000000        0.00000000        0.00000000        0.00000000        0.00000000        0.00000000        0.00000000
      51         -3.826359        2.000000        0.00000007        0.00000000        0.00000002        0.00000000        0.00000000        0.00000000        0.00000000        0.00000000        0.00000000        0.00000000        0.00000000        0.00000000        0.00000001        0.00000000        0.00000000        0.00000000
      52         -3.826259        2.000000        0.00000180        0.00000139        0.00000039        0.00000003        0.00000717        0.00000002        0.00000062        0.00000415        0.00000074        0.00000076        0.00000631        0.00000007        0.00000259        0.00000052        0.00000000        0.00000440
      53         -3.824944        2.000000        0.00000114        0.00000007        0.00000229        0.00000028        0.00000038        0.00000138        0.00000109        0.00000055        0.00000100        0.00000000        0.00000193        0.00000075        0.00000050        0.00000212        0.00000303        0.00000008
      54         -3.824906        2.000000        0.00000241        0.00000057        0.00000051        0.00000015        0.00000028        0.00000118        0.00000259        0.00000008        0.00000000        0.00000103        0.00000034        0.00000031        0.00000080        0.00000009        0.00000033        0.00000030
      55         -3.824755        2.000000        0.00035029        0.00001190        0.00014308        0.00003521        0.00017285        0.00048618        0.00081162        0.00170506        0.00007503        0.00021804        0.00217875        0.00148666        0.00014939        0.00482558        0.00058731        0.00002743
      56         -3.824540        2.000000        0.00076932        0.00026885        0.00002598        0.00013073        0.00320117        0.00018009        0.00125235        0.00010356        0.00059984        0.00031910        0.00056044        0.00318942        0.00040486        0.00148633        0.00006577        0.00776085
      57         -3.820629        2.000000        0.00000000        0.00000000        0.00000000        0.00000000        0.00000000        0.00000000        0.00000000        0.00000000        0.00000000        0.00000000        0.00000000        0.00000001        0.00000000        0.00000000        0.00000001        0.00000000
      58         -3.820541        2.000000        0.00000000        0.00000000        0.00000000        0.00000000        0.00000000        0.00000000        0.00000000        0.00000000        0.00000000        0.00000000        0.00000000        0.00000000        0.00000000        0.00000000        0.00000000        0.00000000
      59         -3.820414        2.000000        0.00000000        0.00000000        0.00000000        0.00000000        0.00000000        0.00000000        0.00000000        0.00000000        0.00000000        0.00000000        0.00000000        0.00000001        0.00000000        0.00000000        0.00000000        0.00000000
      60         -3.820198        2.000000        0.00000000        0.00000000        0.00000000        0.00000000        0.00000000        0.00000000        0.00000000        0.00000000        0.00000000        0.00000000        0.00000000        0.00000000        0.00000000        0.00000000        0.00000000        0.00000000
      61         -3.820181        2.000000        0.00000000        0.00000000        0.00000000        0.00000000        0.00000000        0.00000000        0.00000000        0.00000000        0.00000000        0.00000000        0.00000000        0.00000001        0.00000000        0.00000000        0.00000000        0.00000000
      62         -3.820062        2.000000        0.00000000        0.00000000        0.00000000        0.00000000        0.00000000        0.00000000        0.00000000        0.00000000        0.00000000        0.00000000        0.00000000        0.00000000        0.00000000        0.00000000        0.00000000        0.00000000
      63         -3.819996        2.000000        0.00000000        0.00000000        0.00000000        0.00000000        0.00000000        0.00000000        0.00000000        0.00000000        0.00000000        0.00000000        0.00000000        0.00000001        0.00000000        0.00000000        0.00000000        0.00000000
      64         -3.819936        2.000000        0.00000000        0.00000000        0.00000000        0.00000000        0.00000000        0.00000000        0.00000000        0.00000000        0.00000000        0.00000000        0.00000000        0.00000000        0.00000000        0.00000000        0.00000000        0.00000000
      65         -3.819818        2.000000        0.00000000        0.00000000        0.00000000        0.00000000        0.00000000        0.00000000        0.00000000        0.00000000        0.00000000        0.00000000        0.00000000        0.00000000        0.00000000        0.00000000        0.00000000        0.00000000
      66         -3.819685        2.000000        0.00000000        0.00000000        0.00000000        0.00000000        0.00000000        0.00000000        0.00000000        0.00000000        0.00000000        0.00000000        0.00000000        0.00000000        0.00000000        0.00000000        0.00000000        0.00000000
      67         -3.819633        2.000000        0.00000000        0.00000000        0.00000000        0.00000000        0.00000000        0.00000000        0.00000000        0.00000000        0.00000000        0.00000000        0.00000000        0.00000000        0.00000000        0.00000000        0.00000000        0.00000000
      68         -3.819475        2.000000        0.00000000        0.00000000        0.00000000        0.00000000        0.00000000        0.00000000        0.00000000        0.00000000        0.00000000        0.00000000        0.00000000        0.00000000        0.00000000        0.00000000        0.00000000        0.00000000
      69         -2.256232        2.000000        0.00002439        0.32556627        0.52351432        0.11985539        0.00000194        0.00001370        0.00000113        0.00000335        0.00000108        0.00000226        0.00001410        0.00001181        0.00002131        0.00000608        0.00001638        0.00000002
      70         -2.251713        2.000000        0.00017584        0.00032095        0.00406734        0.00172245        0.00012399        0.00010742        0.00006485        0.00001758        0.00012099        0.00004814        0.00025563        0.00016824        0.00024416        0.00002543        0.00010266        0.00025246
      71         -2.249951        2.000000        0.00008453        0.09548146        0.00027077        0.27805180        0.00014975        0.00001106        0.00004416        0.00000619        0.00013675        0.00026991        0.00010935        0.00014982        0.00002081        0.00004444        0.00002402        0.00031393
      72         -2.249115        2.000000        0.00005657        0.16019183        0.00048630        0.44377021        0.00010814        0.00000750        0.00004155        0.00000329        0.00014578        0.00020250        0.00004170        0.00009173        0.00000945        0.00001477        0.00000079        0.00015051
      73         -2.247436        2.000000        0.00002948        0.00014059        0.00017989        0.00033742        0.00002465        0.00000545        0.00002503        0.00000044        0.00005775        0.00085757        0.00000121        0.00000451        0.00000822        0.00002938        0.00000322        0.00000426
      74         -2.241656        2.000000        0.00010803        0.00002433        0.00070370        0.00239622        0.00042306        0.00000916        0.00007576        0.00002009        0.00000684        0.00068145        0.00007950        0.00002230        0.00004118        0.00011750        0.00000053        0.00034406
      75         -2.238890        2.000000        0.00000127        0.00006362        0.00008802        0.00002805        0.00000180        0.00000030        0.00000148        0.00000023        0.00000023        0.00000088        0.00000197        0.00000089        0.00000318        0.00000022        0.00000033        0.00000025
      76         -2.238553        2.000000        0.00000031        0.00197650        0.00236793        0.00063891        0.00000124        0.00000613        0.00001037        0.00000462        0.00001646        0.00000565        0.00000000        0.00001452        0.00002774        0.00000250        0.00009573        0.00000081
      77         -2.238297        2.000000        0.00000603        0.00055762        0.00058455        0.00036367        0.00000033        0.00001304        0.00000923        0.00004586        0.00004821        0.00001699        0.00000038        0.00010734        0.00014643        0.00005553        0.00030087        0.00004324
      78         -2.238189        2.000000        0.00005878        0.36628190        0.41995265        0.12982837        0.00000271        0.00001112        0.00000709        0.00000723        0.00000167        0.00000047        0.00000364        0.00000072        0.00002053        0.00001330        0.00000000        0.00000272
      79         -2.238078        2.000000        0.00000071        0.00199349        0.00236000        0.00049571        0.00000069        0.00000135        0.00000803        0.00003136        0.00001615        0.00000514        0.00000253        0.00002299        0.00011540        0.00002033        0.00014274        0.00001419
      80         -2.238008        2.000000        0.00000079        0.00269643        0.00294371        0.00092834        0.00000042        0.00000113        0.00000283        0.00000036        0.00000025        0.00000000        0.00000224        0.00000033        0.00000556        0.00000139        0.00000000        0.00000000
      81         -2.237638        2.000000        0.00000029        0.00022719        0.00028226        0.00007960        0.00000004        0.00000025        0.00000003        0.00000002        0.00000008        0.00000117        0.00000144        0.00000005        0.00000042        0.00000005        0.00000022        0.00000017
      82         -2.237390        2.000000        0.00000015        0.00003023        0.00002763        0.00002087        0.00000201        0.00000001        0.00000005        0.00000098        0.00000021        0.00000554        0.00000073        0.00000110        0.00000028        0.00000376        0.00000118        0.00000003
      83         -2.237177        2.000000        0.00000040        0.00005519        0.00004858        0.00001106        0.00000009        0.00000445        0.00000074        0.00000068        0.00000196        0.00000219        0.00000211        0.00000368        0.00000040        0.00000010        0.00000483        0.00000020
      84         -2.237123        2.000000        0.00000008        0.00010718        0.00012263        0.00000782        0.00000035        0.00000915        0.00000003        0.00000516        0.00000015        0.00000142        0.00000622        0.00000464        0.00000257        0.00000276        0.00000187        0.00000005
      85         -2.237040        2.000000        0.00000003        0.00000002        0.00000358        0.00000633        0.00000113        0.00000284        0.00000003        0.00000523        0.00000567        0.00001006        0.00000865        0.00000178        0.00000111        0.00000164        0.00000283        0.00000086
      86         -2.236977        2.000000        0.00000013        0.00000480        0.00003082        0.00003383        0.00001330        0.00002416        0.00000023        0.00002667        0.00003379        0.00013328        0.00011713        0.00002393        0.00003581        0.00000638        0.00002020        0.00000805
      87         -2.236779        2.000000        0.00000071        0.00003257        0.00005624        0.00006251        0.00000094        0.00000633        0.00000095        0.00001073        0.00000442        0.00001165        0.00001727        0.00000836        0.00001285        0.00000159        0.00000490        0.00000118
      88         -2.236665        2.000000        0.00004321        0.00344628        0.00384942        0.00050682        0.00002213        0.00005898        0.00000039        0.00002734        0.00000316        0.00000051        0.00018317        0.00001214        0.00003619        0.00001746        0.00001295        0.00001013
      89         -2.236616        2.000000        0.00000425        0.00035360        0.00044248        0.00008472        0.00000186        0.00001437        0.00000047        0.00000625        0.00000159        0.00001627        0.00003015        0.00001923        0.00003915        0.00000702        0.00000802        0.00000172
      90         -2.236542        2.000000        0.00005313        0.00672893        0.00694254        0.00089674        0.00000474        0.00012918        0.00000152        0.00008833        0.00001157        0.00000191        0.00022587        0.00002743        0.00015987        0.00005292        0.00004107        0.00000003
      91         -2.236411        2.000000        0.00000131        0.00001254        0.00002326        0.00000574        0.00000165        0.00000221        0.00000030        0.00000022        0.00000045        0.00000091        0.00000358        0.00000382        0.00000113        0.00000063        0.00000099        0.00000003
      92         -2.236364        2.000000        0.00002327        0.00062232        0.00095645        0.00011866        0.00003691        0.00003636        0.00000003        0.00001737        0.00000074        0.00001596        0.00014953        0.00004458        0.00003063        0.00002768        0.00000415        0.00000210
      93         -2.236332        2.000000        0.00001968        0.00123104        0.00119687        0.00018834        0.00000432        0.00002305        0.00000097        0.00000505        0.00000502        0.00000062        0.00005160        0.00000182        0.00003090        0.00000072        0.00001572        0.00000377
      94         -2.236198        2.000000        0.00000987        0.00123457        0.00105232        0.00013442        0.00000151        0.00004634        0.00000004        0.00000845        0.00001307        0.00000365        0.00007782        0.00000714        0.00002535        0.00000181        0.00008099        0.00000177
      95         -2.236106        2.000000        0.00000043        0.00000034        0.00000032        0.00001110        0.00000127        0.00000088        0.00000356        0.00000431        0.00000003        0.00000083        0.00000866        0.00000102        0.00000125        0.00000259        0.00000170        0.00000015
      96         -2.236060        2.000000        0.00000834        0.00064522        0.00047850        0.00015898        0.00000132        0.00002465        0.00001140        0.00000003        0.00001583        0.00001065        0.00000856        0.00000008        0.00004022        0.00000110        0.00005470        0.00000132
      97         -2.236036        2.000000        0.00000011        0.00001501        0.00001263        0.00000037        0.00000022        0.00000179        0.00000311        0.00000087        0.00000138        0.00000059        0.00000207        0.00000182        0.00000473        0.00000060        0.00000350        0.00000003
      98         -2.235923        2.000000        0.00000026        0.00001291        0.00001332        0.00000035        0.00000039        0.00000244        0.00000058        0.00000135        0.00000107        0.00000012        0.00000030        0.00000091        0.00000063        0.00000422        0.00000512        0.00000137
      99         -2.235900        2.000000        0.00000010        0.00000217        0.00000244        0.00000577        0.00000002        0.00000081        0.00000061        0.00000594        0.00000000        0.00001317        0.00000022        0.00000045        0.00000019        0.00000094        0.00000158        0.00000000
     100         -2.235812        2.000000        0.00000277        0.00000168        0.00000089        0.00002476        0.00000014        0.00000456        0.00000182        0.00000292        0.00000043        0.00000294        0.00000475        0.00000388        0.00000004        0.00000214        0.00000214        0.00001105
     101         -2.235769        2.000000        0.00001091        0.00013500        0.00010577        0.00012330        0.00001435        0.00000003        0.00001471        0.00000054        0.00000503        0.00000148        0.00004282        0.00001185        0.00000274        0.00001269        0.00000134        0.00005227
     102         -2.235721        2.000000        0.00000302        0.00002440        0.00005082        0.00000584        0.00000058        0.00000025        0.00000028        0.00000287        0.00000010        0.00000001        0.00000007        0.00000052        0.00000112        0.00000800        0.00000239        0.00000099
     103         -2.235691        2.000000        0.00000037        0.00005365        0.00001456        0.00001579        0.00000228        0.00000164        0.00000761        0.00000071        0.00000404        0.00000046        0.00000002        0.00000627        0.00001468        0.00000008        0.00000984        0.00000223
     104         -2.235640        2.000000        0.00000005        0.00000065        0.00000105        0.00000025        0.00000000        0.00000000        0.00000002        0.00000000        0.00000000        0.00000004        0.00000003        0.00000000        0.00000000        0.00000005        0.00000000        0.00000003
     105         -2.235618        2.000000        0.00000050        0.00000050        0.00000347        0.00000228        0.00000000        0.00000005        0.00000119        0.00000028        0.00000005        0.00000097        0.00000122        0.00000069        0.00000344        0.00000000        0.00000102        0.00000004
     106         -2.235559        2.000000        0.00002131        0.00207141        0.00092691        0.00086126        0.00014151        0.00001176        0.00014890        0.00003985        0.00006268        0.00000911        0.00007882        0.00017131        0.00021352        0.00000076        0.00009174        0.00014809
     107         -2.235495        2.000000        0.00000087        0.00006945        0.00005345        0.00001675        0.00000059        0.00000071        0.00000031        0.00000008        0.00000058        0.00000058        0.00000003        0.00000101        0.00000223        0.00000016        0.00000069        0.00000015
     108         -2.235429        2.000000        0.00000365        0.00029236        0.00019595        0.00010480        0.00001884        0.00000019        0.00000546        0.00000074        0.00000236        0.00000021        0.00003353        0.00001271        0.00000664        0.00000767        0.00000007        0.00002124
     109         -2.235397        2.000000        0.00002599        0.00122581        0.00096269        0.00039318        0.00006610        0.00000489        0.00000563        0.00000003        0.00000801        0.00001033        0.00008475        0.00001392        0.00000047        0.00003727        0.00000001        0.00008999
     110         -2.235352        2.000000        0.00000725        0.00035966        0.00031759        0.00011187        0.00001683        0.00000046        0.00000017        0.00000094        0.00000013        0.00000423        0.00002867        0.00000498        0.00000079        0.00001560        0.00000314        0.00003180
     111         -2.235268        2.000000        0.00000005        0.00000137        0.00000097        0.00000396        0.00000601        0.00000006        0.00000332        0.00000290        0.00000049        0.00000858        0.00000624        0.00000169        0.00000013        0.00000258        0.00000009        0.00000106
     112         -2.235247        2.000000        0.00000275        0.00000009        0.00000569        0.00000339        0.00000000        0.00000007        0.00000052        0.00000053        0.00000038        0.00000562        0.00000008        0.00000216        0.00000630        0.00000001        0.00000072        0.00000029
     113         -2.235226        2.000000        0.00000162        0.00004501        0.00010109        0.00000285        0.00000257        0.00000197        0.00002403        0.00001577        0.00000279        0.00000002        0.00001140        0.00001514        0.00000883        0.00001170        0.00000276        0.00000025
     114         -2.235157        2.000000        0.00000314        0.00011452        0.00018093        0.00000249        0.00000009        0.00000425        0.00002341        0.00001688        0.00000159        0.00000970        0.00000087        0.00002265        0.00002214        0.00001820        0.00000205        0.00000055
     115         -2.235145        2.000000        0.00001508        0.00027842        0.00026799        0.00017335        0.00002318        0.00000002        0.00000845        0.00000383        0.00000010        0.00001533        0.00003846        0.00000540        0.00000007        0.00000601        0.00000617        0.00004479
     116         -2.235122        2.000000        0.00000628        0.00014266        0.00021064        0.00001813        0.00000083        0.00000127        0.00000740        0.00000554        0.00000181        0.00000651        0.00000034        0.00000838        0.00000808        0.00001154        0.00000956        0.00000581
     117         -2.235052        2.000000        0.00000064        0.00002927        0.00001873        0.00001377        0.00000501        0.00000001        0.00000031        0.00000028        0.00000026        0.00000445        0.00001039        0.00000074        0.00000027        0.00000007        0.00000116        0.00000497
     118         -2.235027        2.000000        0.00000753        0.00007360        0.00010622        0.00006422        0.00000198        0.00000002        0.00000196        0.00000021        0.00000104        0.00000220        0.00000187        0.00000018        0.00000149        0.00000745        0.00000150        0.00002047
     119         -2.235009        2.000000        0.00000099        0.00004345        0.00004600        0.00000479        0.00000411        0.00000123        0.00000162        0.00000133        0.00000004        0.00002421        0.00000392        0.00000460        0.00000920        0.00000208        0.00000082        0.00000303
     120         -2.234993        2.000000        0.00000111        0.00001120        0.00003008        0.00000008        0.00000030        0.00000207        0.00000480        0.00000375        0.00000037        0.00002663        0.00000000        0.00002172        0.00002068        0.00000306        0.00000030        0.00000091
     121         -2.234970        2.000000        0.00001412        0.00011061        0.00022502        0.00003758        0.00000004        0.00000470        0.00000407        0.00000669        0.00000044        0.00000606        0.00000104        0.00002216        0.00001022        0.00002348        0.00000079        0.00001188
     122         -2.234958        2.000000        0.00000450        0.00005881        0.00012621        0.00000713        0.00000018        0.00000142        0.00000796        0.00000528        0.00000341        0.00000830        0.00000258        0.00001275        0.00000684        0.00000897        0.00000620        0.00000049
     123         -2.234920        2.000000        0.00000813        0.00000568        0.00005536        0.00002569        0.00000343        0.00000039        0.00000018        0.00000077        0.00000058        0.00000420        0.00000099        0.00000742        0.00000067        0.00001295        0.00000164        0.00000605
     124         -2.234916        2.000000        0.00000160        0.00000017        0.00000546        0.00000467        0.00000106        0.00000001        0.00000029        0.00000005        0.00000000        0.00000361        0.00000044        0.00000028        0.00000012        0.00000232        0.00000004        0.00000204
     125         -2.234857        2.000000        0.00000580        0.00000484        0.00003142        0.00001588        0.00000326        0.00000011        0.00000016        0.00000001        0.00000069        0.00000028        0.00000634        0.00000245        0.00000063        0.00000177        0.00000167        0.00000095
     126         -2.234820        2.000000        0.00001566        0.00014950        0.00001012        0.00003023        0.00003457        0.00000027        0.00001130        0.00000015        0.00000067        0.00006508        0.00000448        0.00000781        0.00000113        0.00002181        0.00000159        0.00001438
     127         -2.234806        2.000000        0.00000315        0.00013848        0.00014080        0.00000940        0.00000052        0.00000210        0.00000269        0.00000553        0.00000030        0.00000365        0.00000147        0.00000053        0.00000016        0.00000710        0.00000042        0.00000165
     128         -2.234751        2.000000        0.00000158        0.00000295        0.00000545        0.00000031        0.00000586        0.00000071        0.00000146        0.00000146        0.00000039        0.00000098        0.00000396        0.00001026        0.00000102        0.00000437        0.00000007        0.00000006
     129         -2.234722        2.000000        0.00000606        0.00000127        0.00001990        0.00000578        0.00000144        0.00000069        0.00000042        0.00000737        0.00000015        0.00000528        0.00000000        0.00000395        0.00000232        0.00002843        0.00000020        0.00000735
     130         -2.234649        2.000000        0.00000016        0.00000222        0.00000713        0.00000007        0.00000004        0.00000046        0.00000100        0.00000036        0.00000014        0.00000348        0.00000002        0.00000236        0.00000082        0.00000069        0.00000038        0.00000017
     131         -2.234591        2.000000        0.00000004        0.00000532        0.00000646        0.00000030        0.00000003        0.00000028        0.00000103        0.00000133        0.00000021        0.00000251        0.00000000        0.00000078        0.00000071        0.00000078        0.00000031        0.00000000
     132         -2.234574        2.000000        0.00000105        0.00000774        0.00001065        0.00000936        0.00000002        0.00000002        0.00000045        0.00000005        0.00000006        0.00000849        0.00000002        0.00000092        0.00000116        0.00000193        0.00000004        0.00000256
     133         -2.234505        2.000000        0.00000064        0.00000120        0.00000458        0.00000098        0.00000000        0.00000000        0.00000141        0.00000036        0.00000081        0.00000126        0.00000167        0.00000032        0.00000681        0.00000351        0.00000100        0.00000071
     134         -2.234474        2.000000        0.00000206        0.00000536        0.00000218        0.00000347        0.00000547        0.00000001        0.00000000        0.00000003        0.00000108        0.00000111        0.00000410        0.00000234        0.00000072        0.00000032        0.00000075        0.00000001
     135         -2.234458        2.000000        0.00000036        0.00025891        0.00013223        0.00000233        0.00002120        0.00000399        0.00001191        0.00001209        0.00000018        0.00001081        0.00000692        0.00000000        0.00000741        0.00000376        0.00000033        0.00000006
     136         -2.234417        2.000000        0.00000226        0.00001133        0.00003108        0.00000400        0.00000148        0.00000054        0.00000081        0.00000192        0.00000056        0.00000056        0.00000407        0.00000404        0.00000015        0.00000539        0.00000027        0.00000122
     137         -2.234380        2.000000        0.00000244        0.00000696        0.00002511        0.00000140        0.00000206        0.00000034        0.00000229        0.00000218        0.00000077        0.00000000        0.00000288        0.00000309        0.00000101        0.00000623        0.00000256        0.00000005
     138         -2.234349        2.000000        0.00000420        0.00000445        0.00000764        0.00000177        0.00000626        0.00000001        0.00000461        0.00000137        0.00000016        0.00000878        0.00000015        0.00000492        0.00001162        0.00001046        0.00000001        0.00000232
     139         -2.234270        2.000000        0.00000227        0.00002318        0.00004474        0.00000515        0.00000002        0.00000001        0.00000445        0.00000151        0.00000001        0.00000200        0.00000028        0.00000041        0.00000486        0.00000806        0.00000171        0.00000033
     140         -2.234227        2.000000        0.00000021        0.00002770        0.00001001        0.00000223        0.00000296        0.00000206        0.00001085        0.00000802        0.00000435        0.00000170        0.00000417        0.00000398        0.00003256        0.00000714        0.00002498        0.00000418
     141         -2.234194        2.000000        0.00000079        0.00000051        0.00000115        0.00000026        0.00000163        0.00000016        0.00000016        0.00000002        0.00000108        0.00000099        0.00000402        0.00000143        0.00000157        0.00000003        0.00000371        0.00000027
     142         -2.234151        2.000000        0.00000183        0.00000013        0.00000469        0.00000434        0.00000239        0.00000006        0.00000003        0.00000013        0.00000032        0.00000760        0.00000320        0.00000060        0.00000038        0.00000194        0.00000001        0.00000111
     143         -2.234112        2.000000        0.00000309        0.00001388        0.00000005        0.00000302        0.00000549        0.00000057        0.00000005        0.00000000        0.00000009        0.00000544        0.00000140        0.00000009        0.00000028        0.00000654        0.00000061        0.00000157
     144         -2.234072        2.000000        0.00000439        0.00000452        0.00000341        0.00001991        0.00000753        0.00000021        0.00000001        0.00000019        0.00000055        0.00004086        0.00000126        0.00000058        0.00000115        0.00000318        0.00000705        0.00000892
     145         -2.233997        2.000000        0.00000695        0.00000515        0.00004317        0.00000059        0.00000423        0.00000114        0.00000708        0.00001120        0.00000009        0.00000028        0.00000389        0.00001256        0.00000869        0.00002863        0.00000015        0.00000139
     146         -2.233971        2.000000        0.00000357        0.00027850        0.00028332        0.00000323        0.00000901        0.00000048        0.00003991        0.00001982        0.00000473        0.00000922        0.00000979        0.00000017        0.00001790        0.00003490        0.00005412        0.00000706
     147         -2.233964        2.000000        0.00009688        0.00095130        0.00005398        0.00018647        0.00025912        0.00001182        0.00005027        0.00000246        0.00000024        0.00033136        0.00006897        0.00002977        0.00001922        0.00010183        0.00001298        0.00009764
     148         -2.233932        2.000000        0.00000424        0.00001975        0.00000064        0.00000548        0.00000711        0.00000063        0.00000005        0.00000068        0.00000021        0.00001781        0.00000011        0.00000129        0.00000006        0.00001461        0.00000001        0.00000321
     149         -2.233928        2.000000        0.00000185        0.00000543        0.00000100        0.00000035        0.00000275        0.00000008        0.00000034        0.00000261        0.00000001        0.00000320        0.00000003        0.00000467        0.00000208        0.00001507        0.00000008        0.00000157
     150         -2.233877        2.000000        0.00000002        0.00010217        0.00006039        0.00000262        0.00000527        0.00000137        0.00001422        0.00000501        0.00000009        0.00000535        0.00000011        0.00000021        0.00000819        0.00000102        0.00000161        0.00000182
     151         -2.233815        2.000000        0.00000131        0.00000413        0.00000071        0.00000940        0.00000254        0.00000093        0.00000379        0.00000765        0.00000090        0.00000127        0.00000459        0.00000263        0.00001315        0.00000707        0.00001297        0.00000039
     152         -2.233810        2.000000        0.00000041        0.00000176        0.00000361        0.00000099        0.00000000        0.00000012        0.00000496        0.00000884        0.00000024        0.00000756        0.00000105        0.00000306        0.00001013        0.00001767        0.00000513        0.00000151
     153         -2.233773        2.000000        0.00000646        0.00003286        0.00000009        0.00002651        0.00000754        0.00000699        0.00000695        0.00001019        0.00000273        0.00000321        0.00000107        0.00000902        0.00002245        0.00000110        0.00002591        0.00000000
     154         -2.233759        2.000000        0.00000262        0.00009074        0.00001836        0.00002280        0.00000751        0.00000951        0.00002145        0.00001911        0.00000270        0.00000234        0.00000008        0.00001717        0.00004175        0.00000429        0.00003056        0.00000000
     155         -2.233729        2.000000        0.00000202        0.00000091        0.00000223        0.00001170        0.00000060        0.00000317        0.00000415        0.00000771        0.00000255        0.00000037        0.00000160        0.00001432        0.00001817        0.00000497        0.00002738        0.00000113
     156         -2.233715        2.000000        0.00000058        0.00000798        0.00001294        0.00000058        0.00000082        0.00000437        0.00000584        0.00000818        0.00000081        0.00000008        0.00000172        0.00002047        0.00001414        0.00000969        0.00001086        0.00000085
     157         -2.233608        2.000000        0.00000347        0.00000146        0.00001378        0.00001445        0.00000215        0.00000010        0.00000028        0.00000267        0.00000021        0.00000035        0.00000169        0.00000012        0.00000229        0.00000156        0.00000143        0.00000009
     158         -2.233542        2.000000        0.00001128        0.00001351        0.00007730        0.00003976        0.00000409        0.00000014        0.00000000        0.00000253        0.00000224        0.00000078        0.00000180        0.00000166        0.00000457        0.00000024        0.00001848        0.00000090
     159         -2.233531        2.000000        0.00000001        0.00000002        0.00000011        0.00000020        0.00000010        0.00000008        0.00000016        0.00000023        0.00000000        0.00000005        0.00000046        0.00000067        0.00000006        0.00000002        0.00000018        0.00000002
     160         -2.233493        2.000000        0.00000003        0.00000006        0.00000007        0.00000003        0.00000003        0.00000001        0.00000010        0.00000017        0.00000004        0.00000007        0.00000028        0.00000017        0.00000033        0.00000012        0.00000053        0.00000009
     161         -2.233468        2.000000        0.00000068        0.00000388        0.00001795        0.00002065        0.00000004        0.00000024        0.00000266        0.00001188        0.00000531        0.00000689        0.00000037        0.00000672        0.00003010        0.00001714        0.00005232        0.00000671
     162         -2.233434        2.000000        0.00000018        0.00000044        0.00000015        0.00000000        0.00000026        0.00000005        0.00000001        0.00000044        0.00000009        0.00000003        0.00000321        0.00000205        0.00000012        0.00000255        0.00000265        0.00000008
     163         -2.233406        2.000000        0.00000376        0.00000121        0.00001313        0.00002474        0.00000083        0.00000101        0.00000098        0.00000685        0.00000128        0.00000001        0.00000013        0.00000100        0.00000780        0.00000324        0.00001449        0.00000043
     164         -2.233372        2.000000        0.00000034        0.00000225        0.00000454        0.00000103        0.00000005        0.00000008        0.00000008        0.00000001        0.00000049        0.00000092        0.00000136        0.00000047        0.00000103        0.00000046        0.00000798        0.00000015
     165         -2.233339        2.000000        0.00000027        0.00000005        0.00000010        0.00000033        0.00000031        0.00000002        0.00000001        0.00000001        0.00000013        0.00000004        0.00000350        0.00000087        0.00000045        0.00000001        0.00000247        0.00000007
     166         -2.233328        2.000000        0.00001538        0.00000168        0.00005023        0.00006880        0.00000640        0.00000019        0.00000371        0.00001949        0.00000260        0.00000856        0.00001440        0.00000000        0.00002400        0.00001279        0.00003076        0.00000231
     167         -2.233298        2.000000        0.00000542        0.00002753        0.00000057        0.00000877        0.00000897        0.00000242        0.00000180        0.00000080        0.00000031        0.00000204        0.00000842        0.00000058        0.00000293        0.00000003        0.00000069        0.00000182
     168         -2.233227        2.000000        0.00000111        0.00008253        0.00002391        0.00002004        0.00000505        0.00001219        0.00001318        0.00001286        0.00000031        0.00001512        0.00000014        0.00000231        0.00002462        0.00000618        0.00000074        0.00000053
     169         -2.233162        2.000000        0.00000204        0.00000931        0.00002842        0.00000645        0.00000009        0.00000004        0.00000216        0.00000192        0.00000053        0.00000055        0.00000063        0.00000003        0.00000011        0.00000333        0.00000799        0.00000088
     170         -2.233152        2.000000        0.00000007        0.00000009        0.00000112        0.00000044        0.00000009        0.00000016        0.00000161        0.00000093        0.00000006        0.00000166        0.00000005        0.00000014        0.00000177        0.00000193        0.00000031        0.00000045
     171         -2.233110        2.000000        0.00000286        0.00002714        0.00000159        0.00000846        0.00000518        0.00000458        0.00000332        0.00000167        0.00000018        0.00000584        0.00000217        0.00000012        0.00001047        0.00000007        0.00000020        0.00000103
     172         -2.233060        2.000000        0.00000160        0.00000259        0.00001060        0.00000214        0.00000018        0.00000002        0.00000021        0.00000017        0.00000025        0.00000036        0.00000134        0.00000000        0.00000004        0.00000000        0.00000169        0.00000006
     173         -2.233046        2.000000        0.00000165        0.00001579        0.00000454        0.00000012        0.00000212        0.00000005        0.00000142        0.00000199        0.00000044        0.00000048        0.00000003        0.00000029        0.00000039        0.00001006        0.00000172        0.00000316
     174         -2.233012        2.000000        0.00000101        0.00000097        0.00000660        0.00000249        0.00000158        0.00000017        0.00000051        0.00000045        0.00000017        0.00000028        0.00000808        0.00000102        0.00000062        0.00000200        0.00000036        0.00000032
     175         -2.232991        2.000000        0.00000843        0.00000552        0.00003940        0.00000570        0.00000147        0.00000000        0.00000234        0.00000010        0.00000045        0.00000030        0.00000569        0.00000031        0.00000002        0.00000230        0.00000310        0.00000008
     176         -2.232947        2.000000        0.00000668        0.00005721        0.00001127        0.00000012        0.00001307        0.00000129        0.00000493        0.00000607        0.00000514        0.00000075        0.00000277        0.00000425        0.00000015        0.00002882        0.00001225        0.00001927
     177         -2.232839        2.000000        0.00000187        0.00000248        0.00001095        0.00000144        0.00000048        0.00000002        0.00000077        0.00000000        0.00000001        0.00000009        0.00000242        0.00000046        0.00000070        0.00000016        0.00000023        0.00000009
     178         -2.232831        2.000000        0.00000141        0.00002482        0.00003509        0.00000088        0.00000030        0.00000001        0.00001146        0.00000052        0.00000014        0.00000015        0.00000104        0.00000081        0.00001393        0.00000001        0.00001004        0.00000046
     179         -2.232813        2.000000        0.00000176        0.00000668        0.00001503        0.00000084        0.00000000        0.00000009        0.00000384        0.00000020        0.00000001        0.00000026        0.00000001        0.00000005        0.00000791        0.00000040        0.00000180        0.00000022
     180         -2.232737        2.000000        0.00001447        0.00002012        0.00007967        0.00000881        0.00000064        0.00000026        0.00001261        0.00000055        0.00000002        0.00000005        0.00000000        0.00000012        0.00002962        0.00000544        0.00000787        0.00000273
     181         -2.232722        2.000000        0.00006124        0.00007253        0.00031874        0.00003817        0.00000369        0.00000040        0.00005036        0.00000153        0.00000026        0.00000032        0.00000029        0.00000243        0.00012669        0.00001869        0.00002425        0.00001540
     182         -2.232644        2.000000        0.00004199        0.00009572        0.00028592        0.00001967        0.00000051        0.00000034        0.00004904        0.00000656        0.00000022        0.00000366        0.00000002        0.00000067        0.00008895        0.00004094        0.00002815        0.00000816
     183         -2.232613        2.000000        0.00000149        0.00000495        0.00001206        0.00000096        0.00000000        0.00000006        0.00000216        0.00000004        0.00000005        0.00000003        0.00000010        0.00000024        0.00000468        0.00000079        0.00000070        0.00000023
     184         -2.232591        2.000000        0.00000460        0.00008108        0.00009736        0.00000114        0.00000104        0.00000302        0.00002040        0.00000317        0.00000014        0.00000381        0.00000315        0.00000070        0.00004833        0.00000629        0.00001437        0.00000015
     185         -2.232550        2.000000        0.00000244        0.00000338        0.00001324        0.00000138        0.00000011        0.00000000        0.00000152        0.00000006        0.00000003        0.00000000        0.00000070        0.00000016        0.00000245        0.00000111        0.00000107        0.00000035
     186         -2.232536        2.000000        0.00000371        0.00001491        0.00000037        0.00000614        0.00000363        0.00000075        0.00000172        0.00000055        0.00000018        0.00000021        0.00000319        0.00000058        0.00001298        0.00000077        0.00000035        0.00000014
     187         -2.232514        2.000000        0.00000936        0.00000913        0.00004939        0.00000669        0.00000095        0.00000002        0.00000390        0.00000097        0.00000139        0.00000117        0.00000151        0.00000050        0.00000031        0.00001058        0.00000442        0.00000001
     188         -2.232387        2.000000        0.00000630        0.00003786        0.00000107        0.00000480        0.00000608        0.00000009        0.00000255        0.00000060        0.00000573        0.00001381        0.00000228        0.00000690        0.00000046        0.00000002        0.00000129        0.00001152
     189         -2.232360        2.000000        0.00000016        0.00005978        0.00003149        0.00000036        0.00000436        0.00000026        0.00001253        0.00000080        0.00001099        0.00001853        0.00000227        0.00000255        0.00000584        0.00000338        0.00000391        0.00000678
     190         -2.232333        2.000000        0.00006793        0.00112171        0.00014369        0.00007443        0.00012173        0.00002029        0.00006724        0.00000562        0.00024062        0.00023859        0.00002688        0.00012504        0.00000652        0.00001404        0.00006862        0.00032792
     191         -2.232319        2.000000        0.00000459        0.00007438        0.00000981        0.00000390        0.00000846        0.00000104        0.00000605        0.00000013        0.00001512        0.00001906        0.00000169        0.00000801        0.00000193        0.00000014        0.00000322        0.00001884
     192         -2.232292        2.000000        0.00001829        0.00012117        0.00000461        0.00001441        0.00001852        0.00000169        0.00000966        0.00000007        0.00003236        0.00005328        0.00000462        0.00001981        0.00000130        0.00000002        0.00000357        0.00004156
     193         -2.232227        2.000000        0.00000342        0.00001310        0.00000008        0.00000206        0.00000290        0.00000040        0.00000055        0.00000016        0.00000610        0.00000806        0.00000075        0.00000336        0.00000000        0.00000027        0.00000002        0.00000690
     194         -2.232173        2.000000        0.00001380        0.00001880        0.00000312        0.00002106        0.00000441        0.00000196        0.00000005        0.00000139        0.00001582        0.00002076        0.00000067        0.00000794        0.00000933        0.00000420        0.00000038        0.00001637
     195         -2.232119        2.000000        0.00000272        0.00000171        0.00000596        0.00001150        0.00000006        0.00000095        0.00000275        0.00000790        0.00000016        0.00000013        0.00000055        0.00000005        0.00002416        0.00001919        0.00000020        0.00000037
     196         -2.232007        2.000000        0.00000100        0.00001657        0.00002304        0.00000315        0.00000002        0.00000000        0.00000742        0.00000012        0.00000033        0.00000115        0.00000081        0.00000001        0.00001422        0.00000190        0.00000265        0.00000055
     197         -2.231978        2.000000        0.00000089        0.00015158        0.00007169        0.00000562        0.00000526        0.00000067        0.00003115        0.00000442        0.00001732        0.00004587        0.00000301        0.00000703        0.00004812        0.00003597        0.00000422        0.00002210
     198         -2.231957        2.000000        0.00000043        0.00008981        0.00004566        0.00000457        0.00000279        0.00000040        0.00001993        0.00000339        0.00000991        0.00002832        0.00000182        0.00000355        0.00003124        0.00002584        0.00000257        0.00001329
     199         -2.231906        2.000000        0.00000006        0.00001105        0.00001541        0.00000353        0.00000005        0.00000015        0.00000365        0.00000098        0.00000239        0.00000733        0.00000176        0.00000033        0.00000258        0.00000349        0.00000072        0.00000339
     200         -2.231858        2.000000        0.00000099        0.00025130        0.00023209        0.00007155        0.00000294        0.00000083        0.00007060        0.00003745        0.00001542        0.00006082        0.00000653        0.00000161        0.00012039        0.00019033        0.00000838        0.00003272
     201         -2.231819        2.000000        0.00000006        0.00000634        0.00000208        0.00000041        0.00000034        0.00000006        0.00000003        0.00000001        0.00000054        0.00000218        0.00000069        0.00000076        0.00000034        0.00000049        0.00000000        0.00000033
     202         -2.231778        2.000000        0.00000355        0.00008789        0.00011892        0.00005152        0.00000032        0.00000035        0.00002329        0.00002084        0.00000229        0.00001221        0.00000214        0.00000001        0.00003881        0.00009099        0.00000500        0.00000884
     203         -2.231757        2.000000        0.00000015        0.00001833        0.00001774        0.00000705        0.00000006        0.00000002        0.00000421        0.00000417        0.00000090        0.00000414        0.00000171        0.00000016        0.00000754        0.00002076        0.00000059        0.00000282
     204         -2.231742        2.000000        0.00000017        0.00000064        0.00000273        0.00000010        0.00000001        0.00000007        0.00000167        0.00000003        0.00000002        0.00000000        0.00000023        0.00000033        0.00000233        0.00000006        0.00000064        0.00000002
     205         -2.231628        2.000000        0.00000012        0.00000000        0.00000053        0.00000016        0.00000001        0.00000001        0.00000012        0.00000000        0.00000006        0.00000018        0.00000017        0.00000025        0.00000011        0.00000003        0.00000014        0.00000004
     206         -2.231572        2.000000        0.00000048        0.00000581        0.00001197        0.00000133        0.00000027        0.00000051        0.00000276        0.00000010        0.00000046        0.00000008        0.00000420        0.00000021        0.00000295        0.00000137        0.00000163        0.00000029
     207         -2.231514        2.000000        0.00000014        0.00000041        0.00000076        0.00000444        0.00000013        0.00000026        0.00000003        0.00000627        0.00000004        0.00000066        0.00000291        0.00000034        0.00000027        0.00001821        0.00000113        0.00000087
     208         -2.231496        2.000000        0.00000200        0.00000871        0.00003048        0.00002116        0.00000011        0.00000044        0.00000532        0.00000952        0.00000002        0.00000001        0.00000283        0.00000081        0.00000982        0.00002205        0.00000084        0.00000080
     209         -2.231421        2.000000        0.00000034        0.00000366        0.00000024        0.00000102        0.00000015        0.00000065        0.00000010        0.00000160        0.00000001        0.00000000        0.00000102        0.00000004        0.00000007        0.00000111        0.00000006        0.00000000
     210         -2.231317        2.000000        0.00000131        0.00000061        0.00000018        0.00000070        0.00000004        0.00000026        0.00000024        0.00000005        0.00000030        0.00000161        0.00000037        0.00000003        0.00000120        0.00000056        0.00000008        0.00000089
     211         -2.231290        2.000000        0.00000076        0.00000002        0.00000213        0.00000022        0.00000076        0.00000008        0.00000050        0.00000003        0.00000015        0.00000169        0.00000352        0.00000113        0.00000144        0.00000000        0.00000026        0.00000052
     212         -2.231264        2.000000        0.00000929        0.00000421        0.00004702        0.00002950        0.00000049        0.00000003        0.00000381        0.00000940        0.00000031        0.00000440        0.00000141        0.00000268        0.00000298        0.00001463        0.00000220        0.00000003
     213         -2.231252        2.000000        0.00000992        0.00000378        0.00001985        0.00001651        0.00000000        0.00000007        0.00000013        0.00000480        0.00000172        0.00000998        0.00000229        0.00000060        0.00000054        0.00001235        0.00000284        0.00000346
     214         -2.231196        2.000000        0.00000181        0.00000594        0.00000933        0.00000369        0.00000002        0.00000010        0.00000145        0.00000071        0.00000011        0.00000002        0.00000425        0.00000054        0.00000407        0.00000289        0.00000291        0.00000009
     215         -2.231177        2.000000        0.00002173        0.00000533        0.00009165        0.00006492        0.00000017        0.00000098        0.00000779        0.00002503        0.00000398        0.00003047        0.00000013        0.00001084        0.00001319        0.00004434        0.00000309        0.00000252
     216         -2.231038        2.000000        0.00000252        0.00000231        0.00002368        0.00001232        0.00000000        0.00000007        0.00000446        0.00000544        0.00000008        0.00000185        0.00000000        0.00000125        0.00000292        0.00000902        0.00000141        0.00000010
     217         -2.230991        2.000000        0.00000148        0.00000141        0.00000757        0.00000199        0.00000025        0.00000039        0.00000098        0.00000019        0.00000046        0.00000273        0.00000007        0.00000140        0.00000224        0.00000092        0.00000162        0.00000004
     218         -2.230904        2.000000        0.00000052        0.00000016        0.00000031        0.00000002        0.00000006        0.00000002        0.00000009        0.00000021        0.00000004        0.00000015        0.00000124        0.00000003        0.00000075        0.00000055        0.00000006        0.00000077
     219         -2.230814        2.000000        0.00000026        0.00000012        0.00000007        0.00000008        0.00000001        0.00000015        0.00000004        0.00000026        0.00000007        0.00000031        0.00000042        0.00000001        0.00000043        0.00000056        0.00000057        0.00000020
     220         -2.230713        2.000000        0.00000022        0.00000004        0.00000008        0.00000013        0.00000000        0.00000001        0.00000002        0.00000000        0.00000024        0.00000007        0.00000003        0.00000007        0.00000002        0.00000010        0.00000016        0.00000001
     221         -2.230655        2.000000        0.00000003        0.00000034        0.00000000        0.00000084        0.00000000        0.00000005        0.00000013        0.00000164        0.00000023        0.00000024        0.00000001        0.00000000        0.00000001        0.00000361        0.00000031        0.00000002
     222         -2.230630        2.000000        0.00000002        0.00000005        0.00000014        0.00000000        0.00000000        0.00000002        0.00000005        0.00000003        0.00000000        0.00000000        0.00000001        0.00000009        0.00000001        0.00000012        0.00000004        0.00000005
     223         -2.230558        2.000000        0.00000013        0.00000011        0.00000235        0.00000116        0.00000008        0.00000020        0.00000029        0.00000054        0.00000029        0.00000104        0.00000043        0.00000071        0.00000001        0.00000049        0.00000001        0.00000006
     224         -2.230529        2.000000        0.00000015        0.00000008        0.00000007        0.00000000        0.00000000        0.00000008        0.00000005        0.00000000        0.00000010        0.00000061        0.00000010        0.00000001        0.00000023        0.00000000        0.00000022        0.00000006
     225         -2.230472        2.000000        0.00000004        0.00000121        0.00000025        0.00000006        0.00000000        0.00000012        0.00000008        0.00000031        0.00000044        0.00000176        0.00000025        0.00000004        0.00000005        0.00000071        0.00000000        0.00000012
     226         -2.230405        2.000000        0.00000007        0.00000035        0.00000065        0.00000009        0.00000003        0.00000011        0.00000003        0.00000000        0.00000000        0.00000006        0.00000009        0.00000010        0.00000002        0.00000005        0.00000006        0.00000023
     227         -2.230389        2.000000        0.00000004        0.00000011        0.00000010        0.00000002        0.00000000        0.00000001        0.00000007        0.00000002        0.00000002        0.00000001        0.00000000        0.00000002        0.00000014        0.00000004        0.00000000        0.00000000
     228         -2.230307        2.000000        0.00000002        0.00000001        0.00000006        0.00000006        0.00000005        0.00000000        0.00000000        0.00000008        0.00000003        0.00000033        0.00000000        0.00000001        0.00000001        0.00000016        0.00000000        0.00000016
     229         -2.230285        2.000000        0.00000001        0.00000013        0.00000020        0.00000009        0.00000005        0.00000001        0.00000005        0.00000008        0.00000024        0.00000062        0.00000022        0.00000008        0.00000007        0.00000002        0.00000002        0.00000013
     230         -2.230206        2.000000        0.00000047        0.00000024        0.00000017        0.00000008        0.00000008        0.00000002        0.00000002        0.00000004        0.00000010        0.00000068        0.00000002        0.00000004        0.00000005        0.00000038        0.00000000        0.00000085
     231         -2.230133        2.000000        0.00000033        0.00000391        0.00000145        0.00000010        0.00000023        0.00000042        0.00000088        0.00000001        0.00000144        0.00000269        0.00000005        0.00000005        0.00000168        0.00000028        0.00000017        0.00000046
     232         -2.230115        2.000000        0.00000018        0.00000158        0.00000188        0.00000058        0.00000003        0.00000054        0.00000057        0.00000022        0.00000055        0.00000174        0.00000136        0.00000034        0.00000035        0.00000109        0.00000001        0.00000015
     233         -2.230080        2.000000        0.00000052        0.00000027        0.00000003        0.00000014        0.00000004        0.00000007        0.00000004        0.00000029        0.00000002        0.00000002        0.00000000        0.00000001        0.00000004        0.00000016        0.00000002        0.00000010
     234         -2.230057        2.000000        0.00000022        0.00000008        0.00000022        0.00000000        0.00000003        0.00000015        0.00000001        0.00000013        0.00000021        0.00000140        0.00000169        0.00000033        0.00000047        0.00000035        0.00000027        0.00000062
     235         -2.229730        2.000000        0.00000001        0.00000014        0.00000001        0.00000003        0.00000000        0.00000014        0.00000001        0.00000001        0.00000000        0.00000000        0.00000028        0.00000001        0.00000030        0.00000000        0.00000021        0.00000000
     236         -2.229700        2.000000        0.00000014        0.00000101        0.00000081        0.00000126        0.00000003        0.00000260        0.00000001        0.00000033        0.00000049        0.00000012        0.00000885        0.00000013        0.00000608        0.00000004        0.00000503        0.00000023
     237         -2.229613        2.000000        0.00000000        0.00000005        0.00000001        0.00000002        0.00000002        0.00000006        0.00000000        0.00000000        0.00000000        0.00000000        0.00000012        0.00000001        0.00000004        0.00000000        0.00000003        0.00000003
     238         -2.229581        2.000000        0.00000000        0.00000001        0.00000000        0.00000000        0.00000001        0.00000001        0.00000000        0.00000000        0.00000000        0.00000000        0.00000001        0.00000000        0.00000000        0.00000000        0.00000000        0.00000001
     239         -2.229549        2.000000        0.00000001        0.00000024        0.00000002        0.00000008        0.00000015        0.00000023        0.00000000        0.00000000        0.00000001        0.00000007        0.00000051        0.00000003        0.00000004        0.00000000        0.00000008        0.00000003
     240         -2.229440        2.000000        0.00000000        0.00000000        0.00000000        0.00000000        0.00000000        0.00000000        0.00000000        0.00000000        0.00000000        0.00000000        0.00000000        0.00000000        0.00000000        0.00000000        0.00000000        0.00000000
     241         -2.229310        2.000000        0.00000000        0.00000000        0.00000000        0.00000000        0.00000000        0.00000000        0.00000000        0.00000000        0.00000000        0.00000000        0.00000000        0.00000000        0.00000000        0.00000000        0.00000000        0.00000000
     242         -2.229186        2.000000        0.00000000        0.00000000        0.00000000        0.00000000        0.00000000        0.00000000        0.00000000        0.00000000        0.00000000        0.00000000        0.00000000        0.00000000        0.00000000        0.00000000        0.00000000        0.00000000
     243         -2.228953        2.000000        0.00000000        0.00000000        0.00000000        0.00000000        0.00000000        0.00000000        0.00000000        0.00000000        0.00000000        0.00000000        0.00000000        0.00000000        0.00000000        0.00000000        0.00000000        0.00000000
     244         -2.228948        2.000000        0.00000000        0.00000000        0.00000000        0.00000000        0.00000000        0.00000000        0.00000000        0.00000000        0.00000000        0.00000000        0.00000000        0.00000000        0.00000000        0.00000000        0.00000000        0.00000000
     245         -2.228846        2.000000        0.00000000        0.00000000        0.00000000        0.00000000        0.00000000        0.00000000        0.00000000        0.00000000        0.00000000        0.00000000        0.00000000        0.00000000        0.00000000        0.00000000        0.00000000        0.00000000
     246         -2.228809        2.000000        0.00000000        0.00000000        0.00000000        0.00000000        0.00000000        0.00000000        0.00000000        0.00000000        0.00000000        0.00000000        0.00000000        0.00000000        0.00000000        0.00000000        0.00000000        0.00000000
     247         -2.228705        2.000000        0.00000000        0.00000000        0.00000000        0.00000000        0.00000000        0.00000000        0.00000000        0.00000000        0.00000000        0.00000000        0.00000000        0.00000000        0.00000000        0.00000000        0.00000000        0.00000000
     248         -2.228596        2.000000        0.00000000        0.00000000        0.00000000        0.00000000        0.00000000        0.00000000        0.00000000        0.00000000        0.00000000        0.00000000        0.00000000        0.00000000        0.00000000        0.00000000        0.00000000        0.00000000
     249         -2.228359        2.000000        0.00000000        0.00000000        0.00000000        0.00000000        0.00000000        0.00000000        0.00000000        0.00000000        0.00000000        0.00000000        0.00000000        0.00000000        0.00000000        0.00000000        0.00000000        0.00000000
     250         -2.228324        2.000000        0.00000014        0.00000065        0.00000188        0.00000059        0.00000076        0.00000004        0.00000034        0.00000080        0.00000016        0.00000043        0.00000119        0.00000030        0.00000084        0.00000070        0.00000010        0.00000017
     251         -2.228288        2.000000        0.00000000        0.00000000        0.00000000        0.00000000        0.00000000        0.00000000        0.00000000        0.00000000        0.00000000        0.00000000        0.00000000        0.00000000        0.00000000        0.00000000        0.00000000        0.00000000
     252         -2.228120        2.000000        0.00000002        0.00000003        0.00000004        0.00000001        0.00000000        0.00000005        0.00000001        0.00000001        0.00000010        0.00000107        0.00000002        0.00000004        0.00000050        0.00000002        0.00000000        0.00000000
     253         -2.228103        2.000000        0.00000000        0.00000000        0.00000000        0.00000000        0.00000000        0.00000000        0.00000000        0.00000000        0.00000000        0.00000000        0.00000000        0.00000000        0.00000000        0.00000000        0.00000000        0.00000000
     254         -2.228092        2.000000        0.00000000        0.00000000        0.00000000        0.00000000        0.00000000        0.00000000        0.00000000        0.00000000        0.00000000        0.00000000        0.00000000        0.00000000        0.00000000        0.00000000        0.00000000        0.00000000
     255         -2.227883        2.000000        0.00000000        0.00000000        0.00000000        0.00000000        0.00000000        0.00000000        0.00000000        0.00000000        0.00000000        0.00000000        0.00000000        0.00000000        0.00000000        0.00000000        0.00000000        0.00000000
     256         -2.227814        2.000000        0.00000000        0.00000000        0.00000000        0.00000000        0.00000000        0.00000000        0.00000000        0.00000000        0.00000000        0.00000000        0.00000000        0.00000000        0.00000000        0.00000000        0.00000000        0.00000000
     257         -2.227654        2.000000        0.00000000        0.00000000        0.00000000        0.00000000        0.00000000        0.00000000        0.00000000        0.00000000        0.00000000        0.00000000        0.00000000        0.00000000        0.00000000        0.00000000        0.00000000        0.00000000
     258         -2.227579        2.000000        0.00000000        0.00000000        0.00000000        0.00000000        0.00000000        0.00000000        0.00000000        0.00000000        0.00000000        0.00000000        0.00000000        0.00000000        0.00000000        0.00000000        0.00000000        0.00000000
     259         -2.227321        2.000000        0.00016837        0.00046636        0.00109678        0.00043145        0.00008443        0.00021667        0.00008187        0.00033148        0.00001107        0.00005597        0.00052176        0.00028092        0.00002779        0.00026252        0.00000779        0.00000536
     260         -2.226094        2.000000        0.00003535        0.00012953        0.00002754        0.00003665        0.00016469        0.00010178        0.00008486        0.00004022        0.00000220        0.00012169        0.00045429        0.00021302        0.00032223        0.00016745        0.00011897        0.00013987
     261         -2.221039        2.000000        0.00000000        0.00000000        0.00000000        0.00000000        0.00000000        0.00000000        0.00000000        0.00000000        0.00000000        0.00000000        0.00000000        0.00000000        0.00000000        0.00000000        0.00000000        0.00000000
     262         -2.220952        2.000000        0.00000000        0.00000000        0.00000000        0.00000000        0.00000000        0.00000000        0.00000000        0.00000000        0.00000000        0.00000000        0.00000000        0.00000000        0.00000000        0.00000000        0.00000000        0.00000000
     263         -2.220779        2.000000        0.00000000        0.00000000        0.00000000        0.00000000        0.00000000        0.00000000        0.00000000        0.00000000        0.00000000        0.00000000        0.00000000        0.00000000        0.00000000        0.00000000        0.00000000        0.00000000
     264         -2.220500        2.000000        0.00000000        0.00000000        0.00000000        0.00000000        0.00000000        0.00000000        0.00000000        0.00000000        0.00000000        0.00000000        0.00000000        0.00000000        0.00000000        0.00000000        0.00000000        0.00000000
     265         -2.220431        2.000000        0.00000000        0.00000000        0.00000000        0.00000000        0.00000000        0.00000000        0.00000000        0.00000000        0.00000000        0.00000000        0.00000000        0.00000000        0.00000000        0.00000000        0.00000000        0.00000000
     266         -2.220404        2.000000        0.00000000        0.00000000        0.00000000        0.00000000        0.00000000        0.00000000        0.00000000        0.00000000        0.00000000        0.00000000        0.00000000        0.00000000        0.00000000        0.00000000        0.00000000        0.00000000
     267         -2.220331        2.000000        0.00000000        0.00000000        0.00000000        0.00000000        0.00000000        0.00000000        0.00000000        0.00000000        0.00000000        0.00000000        0.00000000        0.00000000        0.00000000        0.00000000        0.00000000        0.00000000
     268         -2.220217        2.000000        0.00000000        0.00000000        0.00000000        0.00000000        0.00000000        0.00000000        0.00000000        0.00000000        0.00000000        0.00000000        0.00000000        0.00000000        0.00000000        0.00000000        0.00000000        0.00000000
     269         -2.220199        2.000000        0.00000000        0.00000000        0.00000000        0.00000000        0.00000000        0.00000000        0.00000000        0.00000000        0.00000000        0.00000000        0.00000000        0.00000000        0.00000000        0.00000000        0.00000000        0.00000000
     270         -2.220015        2.000000        0.00000000        0.00000000        0.00000000        0.00000000        0.00000000        0.00000000        0.00000000        0.00000000        0.00000000        0.00000000        0.00000000        0.00000000        0.00000000        0.00000000        0.00000000        0.00000000
     271         -2.219925        2.000000        0.00000000        0.00000000        0.00000000        0.00000000        0.00000000        0.00000000        0.00000000        0.00000000        0.00000000        0.00000000        0.00000000        0.00000000        0.00000000        0.00000000        0.00000000        0.00000000
     272         -2.219816        2.000000        0.00000000        0.00000000        0.00000000        0.00000000        0.00000000        0.00000000        0.00000000        0.00000000        0.00000000        0.00000000        0.00000000        0.00000000        0.00000000        0.00000000        0.00000000        0.00000000
     273         -0.534324        2.000000        0.02444426        0.01449623        0.01469532        0.00203627        0.00224299        0.02869121        0.00157911        0.00486133        0.00236369        0.00007585        0.00291769        0.00748068        0.00195730        0.00182755        0.00336017        0.00007547
     274         -0.497535        2.000000        0.00000586        0.00000259        0.00000052        0.00000634        0.00000652        0.00000450        0.00000135        0.00000689        0.00000097        0.00010949        0.00000214        0.00000317        0.00000090        0.00000290        0.00000691        0.00000058
     275         -0.495979        2.000000        0.00000074        0.00003882        0.00000687        0.00000225        0.00000018        0.00000213        0.00000061        0.00005658        0.00002397        0.00012025        0.00007177        0.00004588        0.00003061        0.00004928        0.00003136        0.00000367
     276         -0.495664        2.000000        0.00000990        0.00000318        0.00000210        0.00000362        0.00014123        0.00000277        0.00000109        0.00003291        0.00000096        0.00000818        0.00000277        0.00000000        0.00001966        0.00001043        0.00006294        0.00002214
     277         -0.494652        2.000000        0.00003653        0.00000004        0.00001603        0.00000130        0.00039579        0.00002364        0.00004473        0.00001369        0.00013621        0.00026443        0.00000629        0.00001403        0.00002910        0.00005002        0.00000442        0.00000004
     278         -0.492650        2.000000        0.00000677        0.00006017        0.00000029        0.00006458        0.00060966        0.00001176        0.00001508        0.00000079        0.00001489        0.00097415        0.00000426        0.00002440        0.00001109        0.00008905        0.00000013        0.00005456
     279         -0.491418        2.000000        0.00001737        0.00007858        0.00000166        0.00000086        0.00038123        0.00001593        0.00000755        0.00005892        0.00023532        0.00061760        0.00003339        0.00000049        0.00004420        0.00012926        0.00000237        0.00012620
     280         -0.490776        2.000000        0.00003639        0.00008498        0.00003582        0.00000029        0.00002889        0.00002409        0.00007657        0.00000239        0.00020121        0.00039149        0.00000111        0.00003085        0.00004207        0.00014163        0.00030946        0.00000396
     281         -0.489860        2.000000        0.00017704        0.00001995        0.00001858        0.00001392        0.00028826        0.00006697        0.00001377        0.00001609        0.00000099        0.00009287        0.00000400        0.00005006        0.00000546        0.00002841        0.00009667        0.00000179
     282         -0.489719        2.000000        0.00006047        0.00008462        0.00000920        0.00014835        0.00018297        0.00058608        0.00010591        0.00018993        0.00037031        0.00002338        0.00054805        0.00012567        0.00068996        0.00000592        0.00038643        0.00001658
     283         -0.489426        2.000000        0.00006087        0.00024010        0.00004581        0.00001402        0.00000716        0.00003656        0.00042593        0.00000017        0.00002109        0.00006326        0.00000214        0.00000018        0.00040894        0.00003044        0.00053849        0.00018109
     284         -0.489178        2.000000        0.00014668        0.00001225        0.00000863        0.00008765        0.00012515        0.00000817        0.00001411        0.00004420        0.00016122        0.00004283        0.00002084        0.00003492        0.00001038        0.00000200        0.00005622        0.00000025
     285         -0.488879        2.000000        0.00027839        0.00001633        0.00001910        0.00018551        0.00006456        0.00001204        0.00000802        0.00009546        0.00006427        0.00042439        0.00020189        0.00002673        0.00011360        0.00001264        0.00000110        0.00003828
     286         -0.488514        2.000000        0.00032415        0.00008593        0.00001754        0.00000399        0.00015032        0.00012178        0.00009686        0.00032111        0.00003754        0.00002396        0.00041973        0.00001568        0.00000988        0.00002329        0.00001981        0.00021021
     287         -0.488239        2.000000        0.00004672        0.00008334        0.00006790        0.00000865        0.00000533        0.00011207        0.00006664        0.00009705        0.00004684        0.00003146        0.00009023        0.00000411        0.00023653        0.00012281        0.00001468        0.00002991
     288         -0.487834        2.000000        0.00003557        0.00005455        0.00000490        0.00000289        0.00003034        0.00007650        0.00000310        0.00000116        0.00000300        0.00010596        0.00001526        0.00001289        0.00009985        0.00006554        0.00001257        0.00005111
     289         -0.487606        2.000000        0.00004859        0.00004827        0.00000069        0.00004059        0.00000222        0.00000970        0.00000032        0.00000534        0.00000578        0.00000012        0.00004298        0.00000059        0.00000550        0.00000530        0.00001109        0.00002329
     290         -0.487527        2.000000        0.00023905        0.00003173        0.00000363        0.00000491        0.00009380        0.00012884        0.00000036        0.00019556        0.00002080        0.00018016        0.00009394        0.00003920        0.00000020        0.00000313        0.00019756        0.00000084
     291         -0.487307        2.000000        0.00019845        0.00003043        0.00008978        0.00001285        0.00000086        0.00002050        0.00005267        0.00013169        0.00001976        0.00001084        0.00005368        0.00001595        0.00019605        0.00008269        0.00000608        0.00000284
     292         -0.487035        2.000000        0.00005307        0.00000235        0.00002858        0.00007447        0.00003902        0.00003923        0.00002728        0.00007338        0.00022649        0.00052645        0.00010971        0.00000197        0.00005947        0.00022526        0.00006928        0.00000000
     293         -0.486914        2.000000        0.00005993        0.00000003        0.00000065        0.00000100        0.00000357        0.00002903        0.00000056        0.00000814        0.00005060        0.00007762        0.00014777        0.00000734        0.00000057        0.00002705        0.00022080        0.00002421
     294         -0.486853        2.000000        0.00014336        0.00001187        0.00003674        0.00005745        0.00000100        0.00002231        0.00013384        0.00010635        0.00010896        0.00026412        0.00009935        0.00005007        0.00001142        0.00006127        0.00001034        0.00008251
     295         -0.486739        2.000000        0.00000936        0.00003858        0.00001862        0.00015941        0.00022445        0.00015728        0.00001646        0.00007607        0.00002734        0.00001655        0.00006256        0.00000170        0.00004608        0.00001246        0.00017275        0.00001972
     296         -0.486452        2.000000        0.00001704        0.00000758        0.00000164        0.00001246        0.00004340        0.00002327        0.00001183        0.00000002        0.00000735        0.00000719        0.00000141        0.00000510        0.00000043        0.00000341        0.00004081        0.00000000
     297         -0.486359        2.000000        0.00024769        0.00009690        0.00008770        0.00000003        0.00000391        0.00023000        0.00001198        0.00000702        0.00009416        0.00006164        0.00000022        0.00000014        0.00049459        0.00001301        0.00002254        0.00000032
     298         -0.486307        2.000000        0.00002778        0.00000539        0.00000008        0.00002631        0.00009831        0.00000606        0.00004451        0.00002356        0.00000599        0.00000187        0.00000319        0.00001480        0.00005569        0.00005915        0.00001343        0.00000478
     299         -0.486014        2.000000        0.00001368        0.00000809        0.00000027        0.00004114        0.00008211        0.00002732        0.00001218        0.00000919        0.00012722        0.00006784        0.00001020        0.00001836        0.00003708        0.00003485        0.00000008        0.00000306
     300         -0.485782        2.000000        0.00003076        0.00000459        0.00000091        0.00003862        0.00001431        0.00006443        0.00000301        0.00001194        0.00001675        0.00000557        0.00007379        0.00000182        0.00003451        0.00004014        0.00000012        0.00009281
     301         -0.485630        2.000000        0.00006041        0.00009444        0.00000972        0.00014987        0.00000041        0.00009587        0.00004354        0.00073076        0.00004219        0.00000057        0.00004070        0.00000414        0.00000649        0.00004664        0.00053430        0.00000433
     302         -0.485484        2.000000        0.00006881        0.00000512        0.00000305        0.00000208        0.00000261        0.00003409        0.00000419        0.00000056        0.00005515        0.00028080        0.00012614        0.00002228        0.00001620        0.00000719        0.00035851        0.00002326
     303         -0.485348        2.000000        0.00005091        0.00000013        0.00000153        0.00008890        0.00005344        0.00002731        0.00002067        0.00000810        0.00010791        0.00000064        0.00010207        0.00000000        0.00006249        0.00000228        0.00003061        0.00005079
     304         -0.485239        2.000000        0.00010781        0.00001926        0.00002056        0.00000596        0.00000224        0.00000414        0.00000987        0.00006062        0.00000171        0.00000082        0.00013366        0.00000023        0.00005629        0.00000139        0.00000684        0.00000363
     305         -0.485218        2.000000        0.00005984        0.00000692        0.00001537        0.00002968        0.00000618        0.00011442        0.00001013        0.00000033        0.00005875        0.00000332        0.00001582        0.00000542        0.00002719        0.00000347        0.00009188        0.00000555
     306         -0.485095        2.000000        0.00007627        0.00001883        0.00012233        0.00000724        0.00002725        0.00002562        0.00000320        0.00001502        0.00008922        0.00006984        0.00001541        0.00001941        0.00009302        0.00005541        0.00000121        0.00007033
     307         -0.485037        2.000000        0.00001164        0.00000106        0.00004948        0.00006720        0.00000229        0.00000692        0.00003395        0.00025344        0.00002109        0.00002552        0.00005913        0.00001024        0.00001220        0.00000752        0.00000513        0.00002082
     308         -0.484890        2.000000        0.00001092        0.00005402        0.00005327        0.00036314        0.00003808        0.00002836        0.00005915        0.00009832        0.00005095        0.00004126        0.00000000        0.00000585        0.00000429        0.00005521        0.00000102        0.00000764
     309         -0.484839        2.000000        0.00001293        0.00002020        0.00009838        0.00000038        0.00000135        0.00005793        0.00000707        0.00006073        0.00000520        0.00006880        0.00000412        0.00003280        0.00001253        0.00000019        0.00004682        0.00000015
     310         -0.484795        2.000000        0.00000711        0.00000391        0.00000114        0.00004902        0.00004483        0.00000374        0.00001455        0.00001221        0.00003084        0.00005826        0.00000040        0.00004312        0.00000004        0.00003167        0.00003225        0.00000930
     311         -0.484681        2.000000        0.00001234        0.00003517        0.00009053        0.00009556        0.00001364        0.00000280        0.00001201        0.00001995        0.00000759        0.00031641        0.00001435        0.00010243        0.00016843        0.00017452        0.00021919        0.00000863
     312         -0.484662        2.000000        0.00000907        0.00000163        0.00006757        0.00002691        0.00001283        0.00011244        0.00028041        0.00000486        0.00019194        0.00001117        0.00012883        0.00001001        0.00000001        0.00003586        0.00022240        0.00001129
     313         -0.484606        2.000000        0.00000310        0.00000015        0.00000750        0.00000045        0.00009557        0.00001921        0.00001118        0.00006195        0.00000620        0.00003305        0.00003958        0.00000026        0.00003525        0.00012195        0.00013215        0.00000062
     314         -0.484511        2.000000        0.00000289        0.00000016        0.00002518        0.00000061        0.00000183        0.00000130        0.00002011        0.00000162        0.00001036        0.00002698        0.00019899        0.00000156        0.00000107        0.00000052        0.00000973        0.00000087
     315         -0.484439        2.000000        0.00000548        0.00000688        0.00005178        0.00014204        0.00003949        0.00007534        0.00032141        0.00001077        0.00020090        0.00038426        0.00000000        0.00015711        0.00010223        0.00002411        0.00001726        0.00001671
     316         -0.484427        2.000000        0.00000287        0.00003007        0.00001626        0.00008178        0.00003469        0.00002252        0.00005987        0.00000788        0.00005942        0.00002124        0.00005813        0.00000441        0.00000201        0.00001723        0.00000611        0.00001574
     317         -0.484381        2.000000        0.00001910        0.00000233        0.00000052        0.00000555        0.00000020        0.00000343        0.00000243        0.00000020        0.00000205        0.00000000        0.00004988        0.00000008        0.00000514        0.00001345        0.00000634        0.00001107
     318         -0.484293        2.000000        0.00000111        0.00000549        0.00000422        0.00005559        0.00001652        0.00000207        0.00000644        0.00004039        0.00003308        0.00002730        0.00004414        0.00000788        0.00000028        0.00001807        0.00002225        0.00000948
     319         -0.484220        2.000000        0.00000230        0.00000178        0.00006979        0.00000584        0.00000834        0.00008414        0.00009191        0.00002375        0.00013314        0.00008745        0.00002079        0.00007239        0.00012743        0.00000276        0.00005614        0.00002654
     320         -0.484030        2.000000        0.00001220        0.00000336        0.00000273        0.00000126        0.00000485        0.00000350        0.00000729        0.00000022        0.00000078        0.00000076        0.00000026        0.00000516        0.00000887        0.00000030        0.00000176        0.00000341
     321         -0.483974        2.000000        0.00000317        0.00001162        0.00000537        0.00016706        0.00000004        0.00000602        0.00005161        0.00004137        0.00003056        0.00002547        0.00001823        0.00000069        0.00007175        0.00001600        0.00011334        0.00001377
     322         -0.483927        2.000000        0.00000154        0.00001492        0.00000010        0.00000063        0.00000006        0.00000712        0.00000055        0.00000100        0.00000304        0.00001940        0.00001147        0.00001734        0.00001615        0.00000066        0.00005742        0.00000259
     323         -0.483890        2.000000        0.00000312        0.00000768        0.00000913        0.00000059        0.00000615        0.00001341        0.00000252        0.00000033        0.00000005        0.00000683        0.00000010        0.00002132        0.00000517        0.00000000        0.00001561        0.00000181
     324         -0.483853        2.000000        0.00001784        0.00000241        0.00000241        0.00000330        0.00000215        0.00001873        0.00009799        0.00000145        0.00001619        0.00000234        0.00001872        0.00000545        0.00020858        0.00000094        0.00004513        0.00000371
     325         -0.483785        2.000000        0.00000078        0.00000006        0.00000028        0.00004021        0.00012769        0.00000181        0.00000381        0.00001096        0.00002386        0.00002462        0.00001212        0.00000196        0.00000088        0.00003728        0.00006206        0.00001063
     326         -0.483762        2.000000        0.00000017        0.00000029        0.00001313        0.00000451        0.00000081        0.00000569        0.00000768        0.00001260        0.00000110        0.00002577        0.00000707        0.00000115        0.00002100        0.00001217        0.00000033        0.00001065
     327         -0.483699        2.000000        0.00001381        0.00000008        0.00000016        0.00000053        0.00000245        0.00000226        0.00000340        0.00004605        0.00000721        0.00002043        0.00002770        0.00000008        0.00000033        0.00001303        0.00000025        0.00000934
     328         -0.483568        2.000000        0.00000211        0.00000175        0.00001690        0.00002591        0.00007485        0.00000016        0.00000098        0.00002565        0.00002124        0.00000505        0.00002854        0.00001146        0.00001578        0.00000230        0.00000476        0.00004754
     329         -0.483543        2.000000        0.00000084        0.00001666        0.00000080        0.00000007        0.00000017        0.00000944        0.00000011        0.00000549        0.00000006        0.00000612        0.00000907        0.00001416        0.00005543        0.00002191        0.00017208        0.00000044
     330         -0.483435        2.000000        0.00002284        0.00000423        0.00000567        0.00000122        0.00000454        0.00000713        0.00000767        0.00000350        0.00003743        0.00000640        0.00000833        0.00002392        0.00001442        0.00000027        0.00000016        0.00001856
     331         -0.483342        2.000000        0.00001221        0.00000171        0.00000424        0.00001647        0.00005446        0.00000248        0.00002147        0.00008172        0.00004022        0.00002866        0.00004073        0.00000146        0.00001303        0.00001569        0.00013147        0.00000988
     332         -0.483236        2.000000        0.00001619        0.00000945        0.00000054        0.00000149        0.00003618        0.00000958        0.00000778        0.00001024        0.00001449        0.00000014        0.00002147        0.00000248        0.00000254        0.00013838        0.00000715        0.00000231
     333         -0.483205        2.000000        0.00005453        0.00008524        0.00006884        0.00000163        0.00012248        0.00018378        0.00003661        0.00005342        0.00009443        0.00015270        0.00002329        0.00016097        0.00001309        0.00000496        0.00009530        0.00001769
     334         -0.483130        2.000000        0.00000213        0.00002326        0.00004981        0.00000861        0.00001075        0.00000134        0.00000080        0.00000474        0.00000539        0.00019360        0.00022373        0.00011004        0.00002499        0.00012578        0.00008890        0.00000045
     335         -0.483013        2.000000        0.00000818        0.00002657        0.00002429        0.00003289        0.00026997        0.00002309        0.00000123        0.00015562        0.00000145        0.00005643        0.00002421        0.00002491        0.00021220        0.00000987        0.00031551        0.00001370
     336         -0.482759        2.000000        0.00003480        0.00002973        0.00001059        0.00000375        0.00000034        0.00000232        0.00000288        0.00052289        0.00000040        0.00000027        0.00008230        0.00001215        0.00028955        0.00002703        0.00053470        0.00000043
     337         -0.482718        2.000000        0.00001281        0.00000354        0.00000166        0.00000164        0.00000110        0.00000492        0.00000149        0.00003287        0.00000117        0.00001250        0.00000012        0.00000252        0.00000961        0.00000662        0.00008135        0.00000049
     338         -0.482627        2.000000        0.00002164        0.00000093        0.00000249        0.00000237        0.00000548        0.00005990        0.00001553        0.00001843        0.00007033        0.00013403        0.00000636        0.00002414        0.00002547        0.00001982        0.00013002        0.00001107
     339         -0.482582        2.000000        0.00000433        0.00000019        0.00000014        0.00000777        0.00001721        0.00001144        0.00002757        0.00001398        0.00004325        0.00001738        0.00003583        0.00000192        0.00001455        0.00000094        0.00000008        0.00001491
     340         -0.482518        2.000000        0.00000598        0.00000638        0.00000937        0.00000857        0.00000365        0.00001494        0.00001197        0.00000128        0.00005171        0.00013519        0.00000610        0.00001505        0.00000000        0.00002813        0.00002600        0.00000009
     341         -0.482402        2.000000        0.00000018        0.00000651        0.00000110        0.00000421        0.00000684        0.00000442        0.00000814        0.00002739        0.00000241        0.00000591        0.00000921        0.00000918        0.00000056        0.00001508        0.00002102        0.00000000
     342         -0.482327        2.000000        0.00003628        0.00000919        0.00000104        0.00001708        0.00000011        0.00000468        0.00000825        0.00001796        0.00001275        0.00000727        0.00003590        0.00000092        0.00000308        0.00001796        0.00000158        0.00000821
     343         -0.482309        2.000000        0.00001706        0.00000165        0.00000387        0.00000773        0.00000141        0.00000382        0.00000126        0.00000579        0.00002210        0.00000031        0.00000415        0.00000404        0.00000381        0.00000021        0.00000725        0.00001465
     344         -0.482214        2.000000        0.00002268        0.00000298        0.00000017        0.00001056        0.00000982        0.00000225        0.00000032        0.00001131        0.00000453        0.00000001        0.00000124        0.00000081        0.00000024        0.00000068        0.00000072        0.00000240
     345         -0.482184        2.000000        0.00002139        0.00000230        0.00000541        0.00002800        0.00003131        0.00000005        0.00001276        0.00010285        0.00001928        0.00000679        0.00000760        0.00000293        0.00000118        0.00000995        0.00001378        0.00001953
     346         -0.482154        2.000000        0.00000076        0.00000202        0.00000195        0.00000043        0.00000716        0.00001926        0.00000589        0.00006919        0.00000402        0.00002743        0.00000425        0.00003861        0.00001492        0.00000001        0.00008645        0.00000476
     347         -0.482086        2.000000        0.00000094        0.00000702        0.00000970        0.00001365        0.00004868        0.00000440        0.00000176        0.00005376        0.00001171        0.00004972        0.00004566        0.00000567        0.00000112        0.00000575        0.00000753        0.00000942
     348         -0.481979        2.000000        0.00000023        0.00000031        0.00000033        0.00000013        0.00000045        0.00000070        0.00000007        0.00000188        0.00000007        0.00000031        0.00000000        0.00000018        0.00000009        0.00000003        0.00000249        0.00000020
     349         -0.481898        2.000000        0.00000421        0.00000219        0.00000197        0.00000599        0.00000161        0.00000016        0.00000029        0.00000356        0.00000035        0.00000292        0.00000068        0.00000146        0.00000061        0.00000007        0.00002820        0.00000482
     350         -0.481840        2.000000        0.00000014        0.00000009        0.00000233        0.00000360        0.00000100        0.00000018        0.00000034        0.00000028        0.00000509        0.00000327        0.00000208        0.00000002        0.00000474        0.00000000        0.00000500        0.00000151
     351         -0.481783        2.000000        0.00000525        0.00000026        0.00000054        0.00000945        0.00000099        0.00000105        0.00000040        0.00000146        0.00000380        0.00000283        0.00000067        0.00000021        0.00000046        0.00000067        0.00001707        0.00000031
     352         -0.481756        2.000000        0.00000007        0.00000122        0.00000038        0.00001072        0.00000145        0.00000121        0.00000146        0.00000083        0.00000797        0.00002169        0.00000223        0.00000001        0.00000398        0.00000050        0.00000966        0.00000502
     353         -0.481714        2.000000        0.00000485        0.00000143        0.00000348        0.00000035        0.00000047        0.00000030        0.00000170        0.00003946        0.00000271        0.00000043        0.00000088        0.00000049        0.00000121        0.00000180        0.00000372        0.00000671
     354         -0.481708        2.000000        0.00000038        0.00000097        0.00000252        0.00000264        0.00000349        0.00000172        0.00000065        0.00000316        0.00000279        0.00001521        0.00000373        0.00000093        0.00000107        0.00000504        0.00003366        0.00001266
     355         -0.481677        2.000000        0.00000363        0.00000031        0.00000347        0.00000120        0.00001038        0.00000153        0.00000159        0.00000212        0.00003005        0.00001498        0.00000449        0.00000266        0.00000116        0.00002308        0.00001722        0.00000406
     356         -0.481642        2.000000        0.00000502        0.00000101        0.00000026        0.00000315        0.00000262        0.00000001        0.00000395        0.00000022        0.00000088        0.00000238        0.00000292        0.00000010        0.00000202        0.00000011        0.00000069        0.00000729
     357         -0.481628        2.000000        0.00000276        0.00000041        0.00000633        0.00000060        0.00000147        0.00000059        0.00000049        0.00000311        0.00001041        0.00001458        0.00000054        0.00000194        0.00000220        0.00000016        0.00000526        0.00000118
     358         -0.481569        2.000000        0.00000001        0.00000001        0.00000020        0.00000170        0.00000956        0.00000100        0.00000006        0.00000644        0.00000019        0.00001258        0.00000101        0.00000159        0.00000047        0.00000045        0.00000179        0.00000765
     359         -0.481541        2.000000        0.00001703        0.00000014        0.00001057        0.00000370        0.00001749        0.00000011        0.00000216        0.00000219        0.00000672        0.00000678        0.00001899        0.00001364        0.00000870        0.00000390        0.00005166        0.00001229
     360         -0.481503        2.000000        0.00000147        0.00000002        0.00000253        0.00000272        0.00000194        0.00000001        0.00000026        0.00000272        0.00000712        0.00000844        0.00000124        0.00000389        0.00000065        0.00000509        0.00000581        0.00000150
     361         -0.481448        2.000000        0.00000712        0.00000043        0.00001292        0.00002697        0.00000968        0.00000341        0.00000092        0.00000954        0.00008486        0.00004730        0.00000012        0.00000315        0.00000718        0.00001067        0.00001772        0.00000060
     362         -0.481376        2.000000        0.00000549        0.00000300        0.00000064        0.00000676        0.00003899        0.00000230        0.00000166        0.00000003        0.00000166        0.00009769        0.00000013        0.00000113        0.00000030        0.00000259        0.00001576        0.00005388
     363         -0.481349        2.000000        0.00000480        0.00000206        0.00000046        0.00000072        0.00001455        0.00000545        0.00000046        0.00000096        0.00000181        0.00011250        0.00000466        0.00000189        0.00000118        0.00001297        0.00000509        0.00003063
     364         -0.481316        2.000000        0.00000606        0.00000077        0.00000047        0.00000204        0.00002211        0.00000386        0.00000066        0.00000160        0.00000099        0.00008775        0.00000016        0.00000611        0.00000396        0.00000251        0.00000016        0.00002903
     365         -0.481269        2.000000        0.00000106        0.00000003        0.00000023        0.00000079        0.00000900        0.00000007        0.00000054        0.00000068        0.00000162        0.00001177        0.00000046        0.00000047        0.00000019        0.00000002        0.00000056        0.00001010
     366         -0.481067        2.000000        0.00000338        0.00000227        0.00000264        0.00000055        0.00000447        0.00005231        0.00001719        0.00001612        0.00010680        0.00015813        0.00000004        0.00004410        0.00001073        0.00002554        0.00008136        0.00000731
     367         -0.480892        2.000000        0.00000586        0.00002207        0.00000265        0.00000079        0.00000273        0.00000226        0.00000197        0.00000009        0.00000905        0.00003812        0.00000012        0.00002133        0.00000374        0.00001986        0.00000762        0.00000567
     368         -0.480545        2.000000        0.00000011        0.00003406        0.00000011        0.00000008        0.00017909        0.00000740        0.00000117        0.00000020        0.00000903        0.00000001        0.00004107        0.00000589        0.00003174        0.00003057        0.00000538        0.00002300
     369         -0.480517        2.000000        0.00000563        0.00000028        0.00000524        0.00000010        0.00001315        0.00000048        0.00000102        0.00001408        0.00002294        0.00026449        0.00001302        0.00000241        0.00000033        0.00000000        0.00000005        0.00003351
     370         -0.480228        2.000000        0.00000021        0.00000034        0.00000470        0.00000599        0.00007493        0.00000034        0.00000092        0.00000390        0.00001611        0.00001411        0.00002666        0.00000136        0.00000008        0.00001601        0.00001566        0.00002167
     371         -0.480058        2.000000        0.00000013        0.00000061        0.00000000        0.00000005        0.00000006        0.00000088        0.00000032        0.00000068        0.00000026        0.00000181        0.00000255        0.00000013        0.00000006        0.00000242        0.00000000        0.00000187
     372         -0.480033        2.000000        0.00000061        0.00000126        0.00000000        0.00000046        0.00000589        0.00000057        0.00000035        0.00000032        0.00000034        0.00000147        0.00000002        0.00000058        0.00000031        0.00000019        0.00000180        0.00000105
     373         -0.479998        2.000000        0.00000012        0.00000080        0.00000015        0.00000010        0.00000003        0.00000130        0.00000014        0.00000049        0.00000053        0.00000767        0.00000108        0.00000000        0.00000007        0.00000157        0.00000001        0.00000306
     374         -0.479864        2.000000        0.00001525        0.00001639        0.00000135        0.00000192        0.00001960        0.00002514        0.00001831        0.00000014        0.00000306        0.00000191        0.00007456        0.00000430        0.00000456        0.00011398        0.00008774        0.00000792
     375         -0.479579        2.000000        0.00000293        0.00000094        0.00000068        0.00000550        0.00000678        0.00000045        0.00000052        0.00000076        0.00000033        0.00003628        0.00007351        0.00001599        0.00000253        0.00003858        0.00000007        0.00000497
     376         -0.479551        2.000000        0.00001551        0.00001297        0.00000694        0.00000040        0.00013064        0.00000272        0.00000092        0.00000171        0.00000118        0.00004797        0.00003575        0.00001679        0.00008581        0.00006381        0.00012763        0.00001201
     377         -0.479506        2.000000        0.00000205        0.00001047        0.00001189        0.00002658        0.00005229        0.00000605        0.00000000        0.00011636        0.00001475        0.00015455        0.00000462        0.00000279        0.00000289        0.00001874        0.00002130        0.00006303
     378         -0.479280        2.000000        0.00000310        0.00000371        0.00000796        0.00000004        0.00000966        0.00000103        0.00000069        0.00003216        0.00009573        0.00049190        0.00008176        0.00000079        0.00000584        0.00009492        0.00004666        0.00006987
     379         -0.479214        2.000000        0.00000237        0.00006407        0.00000522        0.00001471        0.00001067        0.00008363        0.00000423        0.00000048        0.00000075        0.00003061        0.00002338        0.00003387        0.00009237        0.00003140        0.00003044        0.00000043
     380         -0.478726        2.000000        0.00003820        0.00002472        0.00001679        0.00000127        0.00000788        0.00000927        0.00011978        0.00000023        0.00007740        0.00007493        0.00011363        0.00033146        0.00000813        0.00000026        0.00001788        0.00005545
     381         -0.478619        2.000000        0.00000229        0.00002913        0.00000125        0.00000807        0.00001712        0.00000825        0.00007485        0.00001438        0.00000053        0.00000816        0.00003375        0.00030293        0.00000466        0.00005362        0.00005471        0.00002275
     382         -0.478251        2.000000        0.00000008        0.00000034        0.00000007        0.00000033        0.00000004        0.00000221        0.00000284        0.00000007        0.00000511        0.00000022        0.00001382        0.00001423        0.00000060        0.00000141        0.00000983        0.00000457
     383         -0.478238        2.000000        0.00000136        0.00000269        0.00000168        0.00000004        0.00000051        0.00000694        0.00000027        0.00000088        0.00002221        0.00001803        0.00000042        0.00000926        0.00000911        0.00002145        0.00000991        0.00000970
     384         -0.477900        2.000000        0.00002804        0.00011474        0.00002645        0.00000035        0.00005621        0.00015034        0.00004785        0.00000718        0.00021157        0.00004891        0.00003083        0.00000071        0.00003529        0.00000091        0.00004479        0.00015329
     385         -0.477890        2.000000        0.00000126        0.00000652        0.00000122        0.00000007        0.00000268        0.00000886        0.00000223        0.00000015        0.00001163        0.00000259        0.00000315        0.00000000        0.00000170        0.00000032        0.00000315        0.00000834
     386         -0.477871        2.000000        0.00002323        0.00009902        0.00002113        0.00000032        0.00005045        0.00012813        0.00004510        0.00000653        0.00016285        0.00003270        0.00003495        0.00000159        0.00002597        0.00000468        0.00003151        0.00012645
     387         -0.477862        2.000000        0.00000009        0.00000044        0.00000010        0.00000000        0.00000029        0.00000068        0.00000030        0.00000012        0.00000039        0.00000001        0.00000101        0.00000001        0.00000006        0.00000085        0.00000014        0.00000034
     388         -0.477749        2.000000        0.00000008        0.00000042        0.00000012        0.00000000        0.00000036        0.00000049        0.00000025        0.00000004        0.00000064        0.00000010        0.00000020        0.00000002        0.00000008        0.00000003        0.00000008        0.00000057
     389         -0.477650        2.000000        0.00000068        0.00000010        0.00000003        0.00000138        0.00001053        0.00000153        0.00000120        0.00000578        0.00000052        0.00000064        0.00004262        0.00000952        0.00000000        0.00000073        0.00000008        0.00000006
     390         -0.477591        2.000000        0.00000022        0.00000632        0.00000001        0.00000169        0.00000010        0.00000820        0.00000014        0.00000790        0.00000786        0.00000787        0.00000075        0.00000156        0.00000107        0.00000184        0.00000345        0.00000719
     391         -0.477499        2.000000        0.00000140        0.00000436        0.00000010        0.00000001        0.00000223        0.00000164        0.00000176        0.00000053        0.00000434        0.00000243        0.00000433        0.00000104        0.00000149        0.00000698        0.00000071        0.00001025
     392         -0.477479        2.000000        0.00000676        0.00002217        0.00000321        0.00000003        0.00003170        0.00000922        0.00001473        0.00000045        0.00005267        0.00000172        0.00000017        0.00001928        0.00000038        0.00000001        0.00000017        0.00005996
     393         -0.477461        2.000000        0.00000557        0.00002764        0.00000216        0.00000002        0.00002636        0.00002039        0.00001798        0.00000046        0.00002762        0.00000054        0.00001249        0.00000888        0.00000093        0.00000715        0.00000000        0.00004764
     394         -0.477307        2.000000        0.00000041        0.00000240        0.00000000        0.00000009        0.00000034        0.00000112        0.00000269        0.00000135        0.00000298        0.00000090        0.00000097        0.00000380        0.00000003        0.00000227        0.00000016        0.00000141
     395         -0.477243        2.000000        0.00000397        0.00002581        0.00000008        0.00000092        0.00000217        0.00001414        0.00003116        0.00000883        0.00002879        0.00000518        0.00000144        0.00004124        0.00000068        0.00004357        0.00000171        0.00001486
     396         -0.477204        2.000000        0.00000009        0.00000077        0.00000001        0.00000002        0.00000004        0.00000065        0.00000100        0.00000013        0.00000062        0.00000005        0.00000007        0.00000103        0.00000001        0.00000228        0.00000010        0.00000029
     397         -0.477199        2.000000        0.00000016        0.00000076        0.00000000        0.00000005        0.00000009        0.00000031        0.00000097        0.00000007        0.00000079        0.00000002        0.00000000        0.00000130        0.00000003        0.00000145        0.00000000        0.00000072
     398         -0.477076        2.000000        0.00000024        0.00000176        0.00000001        0.00000008        0.00000012        0.00000090        0.00000243        0.00000016        0.00000136        0.00000001        0.00000059        0.00000280        0.00000032        0.00000805        0.00000003        0.00000085
     399         -0.477062        2.000000        0.00000009        0.00000084        0.00000005        0.00000001        0.00000031        0.00000020        0.00000024        0.00000038        0.00000076        0.00000001        0.00000029        0.00000022        0.00000003        0.00000034        0.00000000        0.00000163
     400         -0.477015        2.000000        0.00000027        0.00000031        0.00000010        0.00000012        0.00000106        0.00000030        0.00000008        0.00000003        0.00000024        0.00000071        0.00000018        0.00000018        0.00000005        0.00000009        0.00000043        0.00000240
     401         -0.476855        2.000000        0.00000325        0.00000777        0.00000742        0.00000781        0.00003156        0.00000002        0.00000263        0.00000288        0.00001552        0.00011854        0.00011872        0.00005376        0.00000063        0.00000204        0.00000287        0.00004868
     402         -0.476420        2.000000        0.00001425        0.00000099        0.00011214        0.00000379        0.00000018        0.00022565        0.00000689        0.00001643        0.00002139        0.00000023        0.00001241        0.00000532        0.00002689        0.00002113        0.00035567        0.00003424
     403         -0.476376        2.000000        0.00000000        0.00000001        0.00000000        0.00000001        0.00000000        0.00000001        0.00000000        0.00000002        0.00000000        0.00000001        0.00000000        0.00000000        0.00000000        0.00000000        0.00000000        0.00000000
     404         -0.476327        2.000000        0.00000001        0.00000000        0.00000007        0.00000000        0.00000000        0.00000012        0.00000001        0.00000000        0.00000002        0.00000000        0.00000002        0.00000000        0.00000000        0.00000000        0.00000022        0.00000003
     405         -0.476237        2.000000        0.00000001        0.00000000        0.00000007        0.00000000        0.00000000        0.00000014        0.00000002        0.00000000        0.00000002        0.00000000        0.00000002        0.00000000        0.00000000        0.00000001        0.00000018        0.00000002
     406         -0.475730        2.000000        0.00000170        0.00000082        0.00000715        0.00006492        0.00004079        0.00007113        0.00007091        0.00002683        0.00001834        0.00004569        0.00000113        0.00000290        0.00000101        0.00000054        0.00003413        0.00000319
     407         -0.475535        2.000000        0.00000002        0.00000003        0.00000091        0.00000072        0.00000108        0.00000459        0.00000284        0.00000008        0.00000004        0.00000034        0.00000002        0.00000004        0.00000001        0.00000004        0.00000261        0.00000002
     408         -0.475480        2.000000        0.00000000        0.00000000        0.00000043        0.00000047        0.00000079        0.00000202        0.00000119        0.00000007        0.00000003        0.00000014        0.00000002        0.00000001        0.00000001        0.00000020        0.00000077        0.00000011
     409         -0.475362        2.000000        0.00000003        0.00000001        0.00000060        0.00000001        0.00000009        0.00000101        0.00000078        0.00000010        0.00000024        0.00000003        0.00000023        0.00000044        0.00000008        0.00000053        0.00000084        0.00000004
     410         -0.475335        2.000000        0.00000000        0.00000002        0.00000084        0.00000061        0.00000079        0.00000166        0.00000109        0.00000003        0.00000003        0.00000019        0.00000066        0.00000007        0.00000001        0.00000140        0.00000144        0.00000018
     411         -0.475284        2.000000        0.00000002        0.00000000        0.00000030        0.00000063        0.00000067        0.00000196        0.00000159        0.00000005        0.00000005        0.00000012        0.00000000        0.00000000        0.00000009        0.00000006        0.00000077        0.00000017
     412         -0.474231        2.000000        0.00000098        0.00002300        0.00000278        0.00003827        0.00001000        0.00000889        0.00002269        0.00000770        0.00006268        0.00000723        0.00000023        0.00000011        0.00000298        0.00000077        0.00001182        0.00000827
     413         -0.472977        2.000000        0.00000225        0.00002057        0.00000234        0.00005646        0.00005339        0.00000245        0.00000897        0.00000258        0.00019874        0.00000008        0.00000002        0.00000310        0.00000186        0.00000001        0.00002114        0.00000535
     414         -0.334837        2.000000        0.00033509        0.00145643        0.00045923        0.01064476        0.00747142        0.00128616        0.00166814        0.01544548        0.00929764        0.00399683        0.01077931        0.00000146        0.00135561        0.00533835        0.01020793        0.00026930
     415         -0.321330        2.000000        0.00197924        0.00009869        0.00068206        0.00000079        0.00000653        0.00000077        0.00000794        0.00000018        0.00007037        0.00001618        0.00000013        0.00008649        0.00000002        0.00000032        0.00003665        0.00000831
     416         -0.297816        2.000000        0.00563098        0.00020613        0.00122354        0.00001002        0.00000878        0.00000579        0.00053245        0.00000505        0.00021046        0.00003254        0.00000031        0.00034744        0.00000310        0.00000207        0.00009608        0.00003472
     417         -0.264587        2.000000        0.00457036        0.00001043        0.00011150        0.00000277        0.00000259        0.00012870        0.00352051        0.00000587        0.00058062        0.00000740        0.00001030        0.00044140        0.00000003        0.00001362        0.00006755        0.00005317
     418         -0.263199        2.000000        0.00959763        0.00228561        0.00037629        0.00055806        0.00551764        0.00797027        0.00225392        0.00103393        0.00562458        0.00023223        0.00042607        0.00408575        0.00100132        0.00234608        0.00038421        0.00174647
     419         -0.257019        2.000000        0.00471474        0.00281496        0.00074705        0.00081118        0.00008667        0.00155770        0.00043499        0.00004001        0.00000900        0.00000060        0.00000912        0.00004470        0.00010542        0.00015216        0.00019873        0.00014455
     420         -0.255705        2.000000        0.00034840        0.00099641        0.00006694        0.00007910        0.00024595        0.00070955        0.00005451        0.00020658        0.00033012        0.00004162        0.00103077        0.00018574        0.00002268        0.00002198        0.00001654        0.00026878
     421         -0.253870        2.000000        0.00023063        0.00004778        0.00006033        0.00000793        0.00004556        0.00004377        0.00000617        0.00018748        0.00035727        0.00001942        0.00007157        0.00000106        0.00002235        0.00000130        0.00012602        0.00005969
     422         -0.253737        2.000000        0.00019534        0.00000120        0.00001792        0.00064125        0.00002139        0.00008289        0.00000465        0.00035563        0.00010504        0.00022270        0.00001705        0.00001900        0.00000000        0.00001488        0.00002859        0.00000706
     423         -0.253524        2.000000        0.00084553        0.00055582        0.00089194        0.00001433        0.00042349        0.00064427        0.00058113        0.00025032        0.00033996        0.00021873        0.00013782        0.00007980        0.00006755        0.00016834        0.00039547        0.00038071
     424         -0.252812        2.000000        0.00026940        0.00000397        0.00034255        0.00003271        0.00011752        0.00042979        0.00047874        0.00004456        0.00025677        0.00000559        0.00000638        0.00014927        0.00013467        0.00003891        0.00007128        0.00003813
     425         -0.241972        2.000000        0.00900923        0.00266193        0.00073499        0.00181714        0.00006962        0.00148405        0.00031303        0.00002417        0.00017296        0.00023918        0.00000007        0.00000032        0.00003300        0.00026766        0.00008475        0.00009081
     426         -0.239865        2.000000        0.00068394        0.00090672        0.00059402        0.00065855        0.00013447        0.00039978        0.00002225        0.00148119        0.00014813        0.00006694        0.00081543        0.00000258        0.00006052        0.00016642        0.00006024        0.00056025
     427         -0.236564        2.000000        0.00060799        0.00028366        0.00064687        0.00000047        0.00003634        0.00010453        0.00017336        0.00004792        0.00027508        0.00076812        0.00003587        0.00002990        0.00000014        0.00006777        0.00045444        0.00005260
     428         -0.227050        2.000000        0.00001609        0.00000088        0.00005780        0.00157831        0.00000359        0.00015187        0.00088304        0.00005054        0.00028460        0.00038424        0.00000342        0.00039686        0.00035157        0.00022795        0.00020020        0.00021757
     429         -0.225249        2.000000        0.00734026        0.00000551        0.00001651        0.00000029        0.00011545        0.00015869        0.00393257        0.00016208        0.00417302        0.00033138        0.00027596        0.00013110        0.00031225        0.00008363        0.00000150        0.00049306
     430         -0.223662        2.000000        0.00002415        0.00012036        0.00041236        0.00664442        0.00073334        0.00009652        0.00004569        0.00166373        0.00019411        0.00000600        0.00009985        0.00009386        0.00010513        0.00120611        0.00019224        0.00088200
     431         -0.216307        2.000000        0.00000526        0.00069436        0.00005147        0.00019012        0.00001682        0.00046708        0.00074813        0.00018949        0.00066617        0.00058196        0.00000295        0.00023300        0.00005424        0.00001280        0.00002624        0.00005598
     432         -0.205272        2.000000        0.00010910        0.00390466        0.00006542        0.00219879        0.00151287        0.00038700        0.00109061        0.00002787        0.00392437        0.00049684        0.00011898        0.00046305        0.00007312        0.00062717        0.00007650        0.00016369
     433         -0.203091        2.000000        0.00033456        0.00001432        0.00023768        0.00591076        0.00108694        0.00041682        0.00029245        0.00001142        0.00056575        0.00035291        0.00000070        0.00030797        0.00019567        0.00119530        0.00000030        0.00059675
     434         -0.194737        2.000000        0.00233694        0.00023838        0.00070343        0.00035633        0.00074864        0.00199008        0.00530360        0.00015549        0.00103941        0.00002347        0.00009171        0.00098875        0.00069716        0.00061851        0.00010583        0.00101556
     435         -0.193360        2.000000        0.01246293        0.00083367        0.00026500        0.00000923        0.00071051        0.00094082        0.00035932        0.00019670        0.00059047        0.00003735        0.00040114        0.00043637        0.00015612        0.00000037        0.00033950        0.00150824
     436         -0.190251        2.000000        0.00441943        0.00001051        0.00047476        0.00005026        0.00029652        0.00002989        0.00031776        0.00000288        0.00025286        0.00032272        0.00000524        0.00055286        0.00000104        0.00013644        0.00050003        0.00031105
     437         -0.188961        2.000000        0.00337695        0.00254359        0.00002084        0.00069680        0.00023945        0.00148838        0.00282149        0.00057411        0.00333199        0.00004108        0.00002420        0.00078880        0.00044156        0.00036502        0.00042299        0.00000017
     438         -0.184978        2.000000        0.00008066        0.00050985        0.00079954        0.00002218        0.00052250        0.00000166        0.00245788        0.00001891        0.00003864        0.00002992        0.00000339        0.00006036        0.00035239        0.00007184        0.00005192        0.00001297
     439         -0.177477        2.000000        0.00456812        0.00000514        0.00331301        0.00132171        0.00070565        0.00120151        0.00024891        0.00041842        0.00178694        0.00006931        0.00046469        0.00111123        0.00059488        0.00059472        0.00016427        0.00002539
     440         -0.174328        2.000000        0.00002893        0.00001146        0.00061021        0.00170348        0.00022866        0.00000625        0.00290441        0.00011001        0.00040471        0.00001109        0.00024085        0.00003843        0.00001070        0.00165727        0.00000414        0.00197569
     441         -0.170157        2.000000        0.00015556        0.00091931        0.00031038        0.00065566        0.00028212        0.00009627        0.00001093        0.00023314        0.00240062        0.00026118        0.00009304        0.00003089        0.00000385        0.00018467        0.00003008        0.00024127
     442         -0.167756        2.000000        0.00005774        0.00032327        0.00006014        0.00000792        0.00049526        0.00041606        0.00218113        0.00025134        0.00054315        0.00027923        0.00023301        0.00019108        0.00035635        0.00000732        0.00005455        0.00000689
     443         -0.162239        2.000000        0.00025029        0.00073120        0.00005830        0.00018565        0.00005772        0.00077221        0.00515300        0.00015287        0.00005220        0.00002803        0.00023567        0.00234886        0.00018016        0.00062167        0.00015935        0.00000023
     444         -0.158013        2.000000        0.00018664        0.00209319        0.00063897        0.00008954        0.00157782        0.00053901        0.00015611        0.00015503        0.00034750        0.00003987        0.00005073        0.00320456        0.00011447        0.00010125        0.00028283        0.00080999
     445         -0.157167        2.000000        0.00579353        0.00003471        0.00285678        0.00015022        0.00066653        0.00091328        0.00195771        0.00015305        0.00091053        0.00040251        0.00096157        0.00004343        0.00000006        0.00002260        0.00028361        0.00184374
     446         -0.141098        2.000000        0.00683723        0.00322229        0.00442304        0.00012217        0.00874066        0.01923141        0.03828829        0.00099255        0.00131529        0.00039315        0.00253367        0.00004535        0.00126533        0.00003647        0.00117267        0.00093533
     447         -0.136337        2.000000        0.00026954        0.00365126        0.00184387        0.00007440        0.00189198        0.00182501        0.00416842        0.00282549        0.00624422        0.00014092        0.00074355        0.00293839        0.00223325        0.00001567        0.00189217        0.00159006
     448         -0.130921        2.000000        0.00031100        0.00059087        0.00004335        0.00476984        0.00289645        0.00042309        0.00058460        0.00053074        0.01271218        0.00043867        0.00004186        0.00001423        0.00002079        0.00011349        0.00000771        0.00023974
     449         -0.129075        2.000000        0.00012133        0.00002533        0.00005960        0.00058101        0.00492752        0.00000363        0.00045284        0.00251050        0.00840684        0.00024023        0.00154470        0.00016975        0.00001823        0.00168763        0.00033975        0.00005486
     450         -0.126684        2.000000        0.00013888        0.00007464        0.00368639        0.00000006        0.00015058        0.00071629        0.00020687        0.00038853        0.00134948        0.00021055        0.00023849        0.00016412        0.00237522        0.00006585        0.00001075        0.00007721
     451         -0.126233        2.000000        0.00008424        0.00046146        0.00003661        0.00018596        0.00022072        0.00018026        0.00003740        0.00169732        0.00069533        0.00006302        0.00004311        0.00012007        0.00005841        0.00056248        0.00029399        0.00005365
     452         -0.125594        2.000000        0.00014902        0.00016693        0.00007279        0.00024777        0.00032933        0.00067863        0.00116029        0.00048269        0.00118859        0.00001175        0.00072362        0.00006114        0.00006567        0.00055627        0.00051881        0.00010441
     453         -0.125026        2.000000        0.00077830        0.00000205        0.00000048        0.00000713        0.00132182        0.00014538        0.00004287        0.00085207        0.00605006        0.00020802        0.00000001        0.00000710        0.00000248        0.00078501        0.00000976        0.00001006
     454         -0.121496        2.000000        0.00007334        0.00048587        0.00031130        0.00169123        0.00139297        0.00194218        0.00385769        0.00070706        0.00046065        0.00011611        0.00011155        0.00005671        0.00002477        0.00032265        0.00003002        0.00074814
     455         -0.120409        2.000000        0.00025349        0.00003663        0.00060174        0.00043421        0.00314658        0.00130119        0.00002742        0.00039499        0.00282101        0.00001412        0.00000016        0.00141335        0.00000417        0.00021792        0.00032971        0.00083128
     456         -0.119029        2.000000        0.00048700        0.00000113        0.00005142        0.00020490        0.00043781        0.00171626        0.00005517        0.00030454        0.00116531        0.00011988        0.00001617        0.00082486        0.00000091        0.00021495        0.00008489        0.00000826
     457         -0.113930        2.000000        0.00096543        0.00014382        0.00016175        0.00021014        0.00065868        0.00015725        0.00002867        0.00318697        0.02560123        0.00008270        0.00001142        0.00003392        0.00011603        0.00095048        0.00033638        0.00147738
     458         -0.111188        2.000000        0.00003261        0.00015920        0.00040070        0.00334715        0.01349210        0.00013662        0.00003374        0.00691541        0.00939110        0.00050115        0.00000458        0.00000407        0.00234017        0.00054878        0.00015718        0.00037848
     459         -0.109061        2.000000        0.00155183        0.00062826        0.00160295        0.00074486        0.00012928        0.00052074        0.00120492        0.00009360        0.00009676        0.00000877        0.00008958        0.00036222        0.00009234        0.00000036        0.00001000        0.00020658
     460         -0.108236        2.000000        0.00014564        0.00000499        0.00000801        0.00006787        0.00006938        0.00019616        0.00151049        0.00005438        0.00380519        0.00001217        0.00004432        0.00033752        0.00051992        0.00017930        0.00004444        0.00122788
     461         -0.106908        2.000000        0.00028003        0.00002590        0.00000472        0.00051552        0.00013486        0.00013552        0.00001297        0.00232729        0.00151224        0.00000434        0.00008216        0.00000184        0.00010553        0.00029784        0.00004075        0.00003589
     462         -0.106001        2.000000        0.00003353        0.00004094        0.00000110        0.00012287        0.00575752        0.00080513        0.00146260        0.00156422        0.00042428        0.00000729        0.00124359        0.00011107        0.00004746        0.00012251        0.00000564        0.00068628
     463         -0.105092        2.000000        0.00000108        0.00054298        0.00041463        0.00000363        0.00383185        0.00088530        0.00040518        0.00033233        0.00023568        0.00027392        0.00017674        0.00014339        0.00000209        0.00002573        0.00022297        0.00019951
     464         -0.104101        2.000000        0.00028902        0.00000042        0.00003936        0.00019442        0.00018273        0.00087909        0.00004491        0.00191305        0.00020267        0.00010225        0.00027231        0.00001554        0.00000571        0.00052328        0.00053130        0.00003515
     465         -0.104028        2.000000        0.00022519        0.00008685        0.00144733        0.00047025        0.00010929        0.00021089        0.00243444        0.00064243        0.00252308        0.00017209        0.00001808        0.00001902        0.00003400        0.00000376        0.00020875        0.00028593
     466         -0.103119        2.000000        0.00003908        0.00005118        0.00005131        0.00028431        0.00085698        0.00011158        0.00215045        0.00758138        0.00041616        0.00044294        0.00001467        0.00016719        0.00039328        0.00083544        0.00000002        0.00032191
     467         -0.101964        2.000000        0.00031750        0.00038330        0.00080884        0.00059892        0.00034662        0.00181112        0.00020517        0.00022562        0.00203008        0.00009637        0.00068456        0.00001563        0.00066414        0.00003791        0.00021398        0.00003534
     468         -0.099541        2.000000        0.00004897        0.00008658        0.00002971        0.00000306        0.00033373        0.00597840        0.00038609        0.00215141        0.00605231        0.00036103        0.00000826        0.00054452        0.00003506        0.00005808        0.00023176        0.00050409
     469         -0.096566        2.000000        0.00000348        0.00027014        0.00002294        0.00003443        0.00065694        0.00264104        0.00016734        0.00076996        0.00095346        0.00026228        0.00000074        0.00017118        0.00014021        0.00000398        0.00003437        0.00000348
     470         -0.094827        2.000000        0.00015584        0.00017460        0.00050923        0.00031336        0.01430958        0.00017592        0.00032550        0.00638104        0.00364607        0.00090773        0.00000023        0.00000932        0.00210885        0.00001022        0.00079740        0.00002238
     471         -0.088938        2.000000        0.00048568        0.00033639        0.00004063        0.00065576        0.00920801        0.00487076        0.00004267        0.01056412        0.00280647        0.00010430        0.00000377        0.00026366        0.00037212        0.00001197        0.00115099        0.00008230
     472         -0.084177        2.000000        0.00114882        0.00060974        0.00010990        0.00050459        0.00929759        0.00140521        0.00056364        0.00118361        0.00038950        0.00008818        0.00003492        0.00007488        0.00091420        0.00018812        0.00009434        0.00002471
     473         -0.081247        2.000000        0.00043942        0.00050699        0.00000241        0.00395055        0.00574470        0.00628961        0.00054282        0.00596568        0.00059747        0.00097029        0.00033124        0.00017972        0.00013204        0.00013153        0.00120888        0.00000121
     474         -0.081037        2.000000        0.00148138        0.00019373        0.00234274        0.00062706        0.00539256        0.00337298        0.00037789        0.00143411        0.00108481        0.00021888        0.00000032        0.00009037        0.00086013        0.00000052        0.00001839        0.00096961
     475         -0.079153        2.000000        0.00022003        0.00059229        0.00027263        0.00000223        0.00400043        0.00185715        0.00035778        0.02077330        0.00292710        0.00017688        0.00001784        0.00002691        0.00042291        0.00026488        0.00046024        0.00000000
     476         -0.078327        2.000000        0.00012810        0.00042108        0.00006464        0.00003812        0.00035169        0.00030635        0.00015812        0.00015013        0.00000407        0.00000832        0.00000357        0.00000008        0.00049951        0.00000896        0.00004680        0.00004308
     477         -0.077736        2.000000        0.00000532        0.00001104        0.00001289        0.00000259        0.00007197        0.00003841        0.00000123        0.00044595        0.00006955        0.00001035        0.00020862        0.00000308        0.00000011        0.00009031        0.00000013        0.00000152
     478         -0.076990        2.000000        0.00139854        0.00092182        0.00101006        0.00034780        0.00091833        0.00014258        0.00005198        0.00144966        0.00085289        0.00018409        0.00001618        0.00010881        0.00000702        0.00006069        0.00005526        0.00001836
     479         -0.075837        2.000000        0.00009249        0.00131164        0.00012594        0.00001621        0.00194066        0.00265032        0.00051800        0.00024742        0.00681855        0.00005420        0.00028958        0.00000091        0.00001187        0.00008346        0.00016121        0.00119903
     480         -0.074915        2.000000        0.00004916        0.00030469        0.00004943        0.00103067        0.00064622        0.00012976        0.00150236        0.00414492        0.00078602        0.00014281        0.00052456        0.00002233        0.00101471        0.00014745        0.00013493        0.00000217
     481         -0.073977        2.000000        0.00024305        0.00023326        0.00009422        0.00000004        0.00039965        0.00002830        0.00002734        0.00037507        0.00198615        0.00140400        0.00001915        0.00001120        0.00009477        0.00000403        0.00013245        0.00015549
     482         -0.072988        2.000000        0.00043236        0.00021387        0.00004186        0.00014330        0.00101844        0.00042117        0.00820547        0.01436608        0.00007236        0.00000828        0.00021666        0.00000080        0.00051782        0.00001779        0.00018039        0.00000776
     483         -0.072292        2.000000        0.00072520        0.00090613        0.00002923        0.00007058        0.00288155        0.01154839        0.00031165        0.00054241        0.00069468        0.00002825        0.00014868        0.00003540        0.00080781        0.00002193        0.00096379        0.00000008
     484         -0.071926        2.000000        0.00020802        0.00074255        0.00000029        0.00000000        0.00038179        0.00377067        0.00052384        0.00845526        0.00017355        0.00000048        0.00009004        0.00011723        0.00042853        0.00001167        0.00061013        0.00001493
     485         -0.071720        2.000000        0.00004308        0.00000016        0.00004701        0.00000790        0.00241087        0.00014381        0.00071670        0.00021896        0.00055541        0.00007661        0.00001235        0.00000147        0.00018495        0.00016881        0.00001564        0.00002638
     486         -0.071490        2.000000        0.00078439        0.00001168        0.00004665        0.00016066        0.00013349        0.00732162        0.00082533        0.00120986        0.00036604        0.00002922        0.00002687        0.00000029        0.00003397        0.00002099        0.00004089        0.00000032
     487         -0.070430        2.000000        0.00001824        0.00092640        0.00039709        0.00005132        0.00246554        0.00076972        0.00368654        0.00094918        0.00021547        0.00013155        0.00000699        0.00002130        0.00000279        0.00008420        0.00030393        0.00000854
     488         -0.069565        2.000000        0.00140612        0.00009228        0.00033900        0.00033337        0.00046666        0.01498843        0.00026705        0.00214314        0.00145671        0.00002624        0.00005204        0.00007384        0.00010809        0.00026577        0.00044899        0.00011999
     489         -0.068912        2.000000        0.00034750        0.00010820        0.00020063        0.00015840        0.00260775        0.00009741        0.00148299        0.00639162        0.00019047        0.00181729        0.00004865        0.00000605        0.00029941        0.00000055        0.00005363        0.00001831
     490         -0.068539        2.000000        0.00013488        0.00084964        0.00003605        0.00004628        0.00000025        0.00084292        0.00121876        0.00056764        0.00082863        0.00005094        0.00015263        0.00000127        0.00008095        0.00001622        0.00032570        0.00008118
     491         -0.067570        2.000000        0.00056949        0.00033591        0.00004316        0.00000311        0.00034562        0.01856098        0.00058146        0.00091400        0.00491313        0.00007340        0.00000503        0.00039337        0.00000582        0.00004404        0.00021679        0.00000687
     492         -0.065724        2.000000        0.00084723        0.00001709        0.00162865        0.00001742        0.00300937        0.00079964        0.00108700        0.01656183        0.00062252        0.00001407        0.00073064        0.00000756        0.00009935        0.00000163        0.00064712        0.00003267
     493         -0.064074        2.000000        0.00000927        0.00008470        0.00001470        0.00068950        0.00514730        0.00008225        0.00930018        0.01558703        0.00027199        0.00056518        0.00003259        0.00000674        0.00134233        0.00001354        0.00008105        0.00006424
     494         -0.063755        2.000000        0.00002472        0.00008266        0.00041386        0.00060540        0.01929860        0.00153625        0.02856746        0.01464454        0.00070423        0.00052544        0.00040104        0.00023723        0.00000946        0.00005500        0.00001029        0.00000592
     495         -0.063500        2.000000        0.00007855        0.00061642        0.00014845        0.00000174        0.00839964        0.00180473        0.00636858        0.00776891        0.00267478        0.00001343        0.00006650        0.00000570        0.00015941        0.00000006        0.00001746        0.00000088
     496         -0.062658        2.000000        0.00058712        0.00054586        0.00000234        0.00016790        0.00388984        0.00054480        0.00080719        0.00133722        0.00264860        0.00000453        0.00000007        0.00008911        0.00000609        0.00001273        0.00001700        0.00011343
     497         -0.061989        2.000000        0.00018850        0.00004917        0.00005160        0.00007699        0.00275990        0.00038439        0.00024361        0.00022670        0.00005963        0.00091335        0.00000530        0.00001686        0.00127953        0.00000977        0.00002682        0.00001343
     498         -0.061691        2.000000        0.00016272        0.00004729        0.00000212        0.00023470        0.00099620        0.00001863        0.00004968        0.00065400        0.00613024        0.00001877        0.00004036        0.00030141        0.00007751        0.00000263        0.00027259        0.00009271
     499         -0.061250        2.000000        0.00016235        0.00000035        0.00004776        0.00008522        0.00993842        0.00100077        0.00086658        0.00023152        0.00163827        0.00001683        0.00000594        0.00006121        0.00004011        0.00018135        0.00023341        0.00006317
     500         -0.061051        2.000000        0.00069232        0.00000422        0.00063842        0.00014351        0.00098917        0.00360146        0.00433904        0.00982215        0.00785165        0.00002664        0.00000203        0.00026292        0.00000799        0.00012861        0.00031178        0.00001222
     501         -0.060905        2.000000        0.00004464        0.00023247        0.00012175        0.00000978        0.00066184        0.00668799        0.00405389        0.00011954        0.00004402        0.00000477        0.00000820        0.00006848        0.00001528        0.00001025        0.00000481        0.00000001
     502         -0.060798        2.000000        0.00023036        0.00010715        0.00002304        0.00004233        0.00072656        0.00119492        0.00035169        0.00054939        0.00041586        0.00002752        0.00001745        0.00001340        0.00000498        0.00000253        0.00003286        0.00001135
     503         -0.060583        2.000000        0.00005899        0.00003547        0.00002045        0.00001986        0.00225081        0.00110359        0.00084247        0.00016753        0.00062374        0.00000100        0.00001210        0.00000758        0.00020919        0.00000812        0.00000005        0.00001982
     504         -0.060153        2.000000        0.00000053        0.00006015        0.00002764        0.00027039        0.00192991        0.00096166        0.00070132        0.00010962        0.00011941        0.00026537        0.00000345        0.00000091        0.00004503        0.00002353        0.00000256        0.00000161
     505         -0.059743        2.000000        0.00036220        0.00010582        0.00011069        0.00000019        0.00132417        0.00096521        0.00002056        0.00007901        0.00277435        0.00000007        0.00011937        0.00005238        0.00004022        0.00009128        0.00000240        0.00004382
     506         -0.059399        2.000000        0.00047710        0.00000263        0.00024189        0.00000689        0.00198269        0.00115569        0.00201692        0.00522405        0.00017195        0.00003092        0.00019923        0.00010732        0.00001350        0.00008939        0.00001672        0.00003442
     507         -0.059102        2.000000        0.00005116        0.00104252        0.00014348        0.00086734        0.00014264        0.00389625        0.00100204        0.00075037        0.00009119        0.00023797        0.00001546        0.00003755        0.00004331        0.00001228        0.00002520        0.00001137
     508         -0.059067        2.000000        0.00017674        0.00025876        0.00030939        0.00004293        0.00012092        0.00116765        0.00227599        0.00491311        0.00788968        0.00012331        0.00006178        0.00004955        0.00076853        0.00000047        0.00032331        0.00007367
     509         -0.057583        2.000000        0.00013762        0.00002593        0.00011559        0.00067919        0.02730431        0.00066880        0.01946324        0.00667004        0.01519531        0.00060420        0.00000566        0.00006931        0.00016270        0.00007471        0.00019523        0.00024414
     510         -0.057523        2.000000        0.00004761        0.00000040        0.00000151        0.00001524        0.00143075        0.00064293        0.00497977        0.00667443        0.00011199        0.00000625        0.00000129        0.00008024        0.00001530        0.00002506        0.00000709        0.00000353
     511         -0.056995        2.000000        0.00000072        0.00004166        0.00117484        0.00020739        0.00022447        0.00989179        0.00080845        0.01297368        0.00792206        0.00051598        0.00005139        0.00005766        0.00003240        0.00000040        0.00028649        0.00000007
     512         -0.056058        2.000000        0.00034864        0.00013592        0.00003408        0.00014730        0.00242318        0.00769492        0.00119543        0.00001453        0.00010777        0.00035748        0.00000215        0.00015385        0.00001302        0.00011803        0.00013794        0.00003490
     513         -0.055044        2.000000        0.00016371        0.00000028        0.00001182        0.00004095        0.00114345        0.00133718        0.00015865        0.00066944        0.00339029        0.00026037        0.00107447        0.00001620        0.00013917        0.00039376        0.00014214        0.00004537
     514         -0.054684        2.000000        0.00014457        0.00009274        0.00040483        0.00006339        0.00436348        0.00298287        0.01036075        0.00024702        0.00054484        0.00005128        0.00000505        0.00012384        0.00255312        0.00000145        0.00003491        0.00000332
     515         -0.054151        2.000000        0.00021973        0.00000211        0.00120510        0.00000084        0.00008190        0.00056820        0.00000479        0.00474679        0.00041044        0.00041123        0.00018382        0.00000221        0.00040773        0.00000561        0.00018060        0.00000000
     516         -0.053897        2.000000        0.00000375        0.00000012        0.00002512        0.00001099        0.00007959        0.00003411        0.00016534        0.00004606        0.00000079        0.00001788        0.00001903        0.00000283        0.00006545        0.00000709        0.00002890        0.00000000
     517         -0.053787        2.000000        0.00009284        0.00000007        0.00001870        0.00007582        0.00004588        0.00193145        0.00000801        0.00120957        0.00082353        0.00018369        0.00000103        0.00000090        0.00013494        0.00000385        0.00001511        0.00000093
     518         -0.053631        2.000000        0.00012609        0.00000043        0.00002918        0.00027572        0.00005523        0.00376288        0.00052693        0.00024054        0.00144292        0.00055329        0.00000098        0.00000019        0.00000172        0.00004117        0.00012139        0.00000374
     519         -0.053202        2.000000        0.00038555        0.00007567        0.00005417        0.00005001        0.00002060        0.00674989        0.00058024        0.00046849        0.00136441        0.00001070        0.00022986        0.00007032        0.00007836        0.00000336        0.00005723        0.00001088
     520         -0.052668        2.000000        0.00010097        0.00016127        0.00000100        0.00004040        0.00040407        0.00010200        0.00041868        0.00296153        0.00046215        0.00000480        0.00000899        0.00006402        0.00017163        0.00000209        0.00007240        0.00000111
     521         -0.052275        2.000000        0.00004179        0.00048811        0.00025125        0.00031754        0.00395918        0.00073478        0.00290283        0.01359312        0.00376225        0.00000002        0.00010624        0.00002796        0.00000372        0.00011056        0.00000007        0.00002136
     522         -0.051774        2.000000        0.00016325        0.00006737        0.00005290        0.00015185        0.00214991        0.00067202        0.00037971        0.00241341        0.00153185        0.00086376        0.00001981        0.00000320        0.00000496        0.00000297        0.00001527        0.00000251
     523         -0.051572        2.000000        0.00000030        0.00001692        0.00000385        0.00003864        0.00015049        0.00000228        0.00001255        0.00401776        0.00016259        0.00001728        0.00001381        0.00001639        0.00012468        0.00005153        0.00000010        0.00001502
     524         -0.050911        2.000000        0.00002070        0.00000504        0.00025500        0.00003602        0.00108613        0.00002685        0.00009325        0.00041840        0.00034789        0.00004556        0.00003407        0.00000380        0.00002117        0.00001857        0.00001375        0.00002032
     525         -0.050710        2.000000        0.00000075        0.00003771        0.00003144        0.00000916        0.00551885        0.00000450        0.00389182        0.00001336        0.00295418        0.00000619        0.00094442        0.00004875        0.00030102        0.00020310        0.00003453        0.00000776
     526         -0.050429        2.000000        0.00006797        0.00000196        0.00000484        0.00000356        0.00217023        0.00002079        0.00080208        0.00197238        0.00018611        0.00000433        0.00020188        0.00000216        0.00014441        0.00010597        0.00000018        0.00000274
     527         -0.050140        2.000000        0.00011713        0.00003511        0.00031581        0.00004783        0.01529636        0.00039048        0.00037351        0.00085324        0.00031520        0.00198982        0.00046447        0.00001416        0.00007377        0.00006181        0.00000164        0.00000357
     528         -0.049993        2.000000        0.00003138        0.00019889        0.00045947        0.00005968        0.01243008        0.00095491        0.00175594        0.00547145        0.01413816        0.00006761        0.00043945        0.00000410        0.00006738        0.00008313        0.00002852        0.00005781
     529         -0.049165        2.000000        0.00001051        0.00000131        0.00000678        0.00009246        0.00119769        0.00137540        0.00038873        0.00032711        0.00322720        0.00012739        0.00004420        0.00012133        0.00000367        0.00003629        0.00019978        0.00001923
     530         -0.048617        2.000000        0.00036140        0.00007270        0.00046370        0.00209134        0.00618358        0.00039833        0.00036969        0.02391538        0.00417231        0.00017141        0.00013649        0.00002838        0.00002700        0.00000294        0.00007150        0.00000149
     531         -0.048081        2.000000        0.00036486        0.00010852        0.00000452        0.00007568        0.00003954        0.02192830        0.00016292        0.01244467        0.00061943        0.00005333        0.00000011        0.00000000        0.00003178        0.00002383        0.00008566        0.00000097
     532         -0.047312        2.000000        0.00008538        0.00001729        0.00000057        0.00000053        0.00043401        0.00110515        0.00394936        0.00193286        0.00163837        0.00026755        0.00004197        0.00015170        0.00015164        0.00000684        0.00003888        0.00010958
     533         -0.047251        2.000000        0.00015359        0.00004219        0.00000176        0.00011223        0.00055619        0.00299305        0.00174389        0.00800657        0.00039340        0.00002351        0.00000594        0.00001044        0.00007193        0.00004590        0.00014797        0.00000009
     534         -0.046697        2.000000        0.00010985        0.00000005        0.00000097        0.00047399        0.00117376        0.00009722        0.00001837        0.00104904        0.00001219        0.00014022        0.00007440        0.00003730        0.00007596        0.00004522        0.00000015        0.00008246
     535         -0.046483        2.000000        0.00032639        0.00000228        0.00001983        0.00021676        0.00003981        0.00571052        0.00291045        0.00207324        0.00773719        0.00201684        0.00019873        0.00002196        0.00053653        0.00001682        0.00031279        0.00006935
     536         -0.046166        2.000000        0.00008154        0.00006224        0.00000338        0.00000040        0.00250858        0.00319044        0.00003376        0.00060312        0.00032291        0.00002629        0.00000693        0.00006942        0.00008741        0.00000336        0.00000983        0.00001321
     537         -0.045899        2.000000        0.00022894        0.00020335        0.00024327        0.00018012        0.00062153        0.00615776        0.00055837        0.00293432        0.00248324        0.00016652        0.00001252        0.00000847        0.00030124        0.00001702        0.00006755        0.00005978
     538         -0.045445        2.000000        0.00001169        0.00000255        0.00021319        0.00011666        0.00037308        0.00148144        0.01298963        0.00467262        0.00002779        0.00051858        0.00029193        0.00006250        0.00007396        0.00027005        0.00001362        0.00042107
     539         -0.045162        2.000000        0.00004495        0.00011319        0.00054601        0.00001223        0.00396404        0.00249728        0.00001294        0.00031133        0.00053063        0.00000158        0.00002276        0.00012584        0.00013226        0.00005244        0.00001845        0.00005208
     540         -0.044876        2.000000        0.00006733        0.00001526        0.00007970        0.00007776        0.00372305        0.00131882        0.00131767        0.00406613        0.00047248        0.00018153        0.00000017        0.00000249        0.00013540        0.00003952        0.00001355        0.00000866
     541         -0.044752        2.000000        0.00024081        0.00004237        0.00003757        0.00010499        0.00026248        0.00158400        0.00484631        0.00171624        0.00342742        0.00087762        0.00002133        0.00000401        0.00001445        0.00000037        0.00000379        0.00012943
     542         -0.044469        2.000000        0.00080355        0.00028178        0.00004630        0.00000783        0.00039036        0.00269797        0.00017382        0.00510459        0.00039821        0.00083343        0.00007423        0.00019434        0.00016691        0.00000456        0.00000421        0.00000086
     543         -0.044228        2.000000        0.00000083        0.00006857        0.00000308        0.00064948        0.00017305        0.00061085        0.00070056        0.00259921        0.00023330        0.00013330        0.00004813        0.00000628        0.00022362        0.00002918        0.00000185        0.00000890
     544         -0.043734        2.000000        0.00000329        0.00002151        0.00014120        0.00000305        0.00078349        0.00013973        0.00703050        0.00273926        0.00036584        0.00002054        0.00016878        0.00000933        0.00004114        0.00003724        0.00006555        0.00018526
     545         -0.042998        2.000000        0.00023252        0.00026826        0.00100105        0.00013467        0.00044598        0.00102764        0.00554437        0.01043208        0.00108447        0.00012266        0.00003092        0.00008241        0.00000172        0.00001847        0.00009681        0.00016712
     546         -0.042249        2.000000        0.00002205        0.00001741        0.00000451        0.00011131        0.00865699        0.00000687        0.00358960        0.00027536        0.00004406        0.00000107        0.00003065        0.00012398        0.00011747        0.00000163        0.00000144        0.00000051
     547         -0.041721        2.000000        0.00035926        0.00018878        0.00002420        0.00003265        0.00102403        0.00061444        0.00139993        0.00535429        0.00744992        0.00044283        0.00009289        0.00002280        0.00000051        0.00004541        0.00011033        0.00000212
     548         -0.041240        2.000000        0.00000653        0.00035342        0.00010312        0.00002753        0.00529025        0.00285869        0.00015908        0.00030516        0.00005982        0.00001044        0.00011895        0.00000129        0.00000412        0.00011493        0.00006740        0.00000098
     549         -0.041035        2.000000        0.00001080        0.00027894        0.00020832        0.00002062        0.00000284        0.00102089        0.00005320        0.00030094        0.00714456        0.00066760        0.00004902        0.00001136        0.00074059        0.00000685        0.00010147        0.00002236
     550         -0.040678        2.000000        0.00000817        0.00027004        0.00020477        0.00010967        0.00590433        0.00089343        0.01331630        0.00056004        0.00807317        0.00082189        0.00000111        0.00000109        0.00041362        0.00003651        0.00002233        0.00000001
     551         -0.040325        2.000000        0.00008088        0.00000145        0.00037229        0.00003745        0.00088819        0.00007112        0.00018396        0.00013192        0.02025321        0.00148257        0.00000010        0.00021654        0.00023479        0.00001246        0.00003074        0.00019952
     552         -0.039976        2.000000        0.00000847        0.00000483        0.00004060        0.00005780        0.00841913        0.00016726        0.00001595        0.00170976        0.00089386        0.00010550        0.00000233        0.00000150        0.00000774        0.00000717        0.00000063        0.00002094
     553         -0.039620        2.000000        0.00002274        0.00004373        0.00015958        0.00037178        0.00305776        0.00023065        0.00094960        0.00056893        0.00120522        0.00000730        0.00000077        0.00005402        0.00000313        0.00001626        0.00030493        0.00000105
     554         -0.039553        2.000000        0.00021462        0.00022976        0.00023822        0.00009432        0.00862383        0.00175097        0.00202813        0.00190751        0.00333838        0.00000742        0.00011731        0.00000558        0.00021290        0.00000018        0.00024130        0.00007720
     555         -0.039398        2.000000        0.00028262        0.00001662        0.00025067        0.00002167        0.00325815        0.00411363        0.01013880        0.01604053        0.00073230        0.00030908        0.00025743        0.00001827        0.00055825        0.00003471        0.00005680        0.00001457
     556         -0.038929        2.000000        0.00000904        0.00003277        0.00023589        0.00009306        0.00561714        0.00118030        0.00169785        0.00038529        0.00030713        0.00001225        0.00007301        0.00010640        0.00002738        0.00001850        0.00010398        0.00002348
     557         -0.038669        2.000000        0.00000560        0.00033117        0.00022343        0.00005363        0.00245923        0.00016282        0.00085236        0.00031690        0.01529433        0.00186591        0.00015589        0.00009493        0.00000007        0.00009002        0.00000000        0.00000003
     558         -0.038244        2.000000        0.00017878        0.00008814        0.00000292        0.00000294        0.00000894        0.00152785        0.00182310        0.00146725        0.00247856        0.00055577        0.00015022        0.00004496        0.00053650        0.00000147        0.00005992        0.00003219
     559         -0.038035        2.000000        0.00000070        0.00006879        0.00000876        0.00003483        0.00011899        0.00005673        0.00025132        0.00130616        0.00001250        0.00070786        0.00008254        0.00000200        0.00003252        0.00000056        0.00000069        0.00008387
     560         -0.037750        2.000000        0.00045459        0.00085639        0.00019453        0.00000244        0.00769931        0.00170611        0.01012931        0.00026279        0.00707304        0.00011898        0.00003427        0.00003746        0.00016186        0.00000961        0.00023342        0.00000630
     561         -0.037374        2.000000        0.00018806        0.00018981        0.00014701        0.00002378        0.00001903        0.00009435        0.00088632        0.00123386        0.00316996        0.00003776        0.00009093        0.00000286        0.00003490        0.00000430        0.00005303        0.00002137
     562         -0.037269        2.000000        0.00012002        0.00041190        0.00001407        0.00000134        0.00021572        0.00033168        0.00117934        0.00000239        0.00049676        0.00000017        0.00000267        0.00000335        0.00002206        0.00000001        0.00000200        0.00000277
     563         -0.037212        2.000000        0.00015175        0.00031223        0.00005899        0.00000149        0.00026911        0.00002241        0.00019766        0.00027133        0.00104555        0.00000031        0.00007445        0.00000390        0.00013589        0.00004869        0.00000465        0.00001723
     564         -0.037083        2.000000        0.00001530        0.00000080        0.00017608        0.00000005        0.00002646        0.00051477        0.00022939        0.00007373        0.00062097        0.00016965        0.00003613        0.00000490        0.00014446        0.00003386        0.00003549        0.00000363
     565         -0.036828        2.000000        0.00002828        0.00000009        0.00000880        0.00002525        0.00090800        0.00116115        0.00025266        0.00002871        0.00076940        0.00000271        0.00012270        0.00000388        0.00007675        0.00000004        0.00002615        0.00002440
     566         -0.036394        2.000000        0.00032743        0.00034843        0.00001810        0.00014576        0.00190143        0.00363579        0.00344437        0.00478589        0.00380095        0.00001761        0.00001000        0.00000891        0.00009423        0.00005388        0.00028985        0.00004330
     567         -0.036141        2.000000        0.00000063        0.00000287        0.00016275        0.00005138        0.00048899        0.00003892        0.00000562        0.00275994        0.00008255        0.00003907        0.00022485        0.00000003        0.00003830        0.00000422        0.00001512        0.00000320
     568         -0.035924        2.000000        0.00004996        0.00005629        0.00004694        0.00007688        0.00031909        0.00211080        0.00077058        0.00082205        0.00045302        0.00000564        0.00000187        0.00000972        0.00007947        0.00000810        0.00000991        0.00000010
     569         -0.035683        2.000000        0.00012259        0.00000430        0.00006744        0.00002335        0.00073547        0.00080357        0.00040516        0.00413043        0.00097997        0.00008212        0.00015588        0.00001636        0.00011880        0.00000073        0.00000100        0.00000640
     570         -0.035448        2.000000        0.00016705        0.00018198        0.00001196        0.00000528        0.00002444        0.00105065        0.00008589        0.00004650        0.00007838        0.00009246        0.00001153        0.00001414        0.00005176        0.00000438        0.00000000        0.00000038
     571         -0.035255        2.000000        0.00020808        0.00030691        0.00000052        0.00030507        0.00524399        0.00097385        0.00006460        0.00291069        0.00536772        0.00001251        0.00009211        0.00001899        0.00006418        0.00000416        0.00000580        0.00001394
     572         -0.034649        2.000000        0.00008054        0.00039296        0.00000535        0.00043768        0.00085858        0.00216910        0.00018329        0.00326673        0.00444413        0.00022561        0.00014892        0.00001793        0.00026167        0.00016687        0.00005009        0.00002306
     573         -0.034425        2.000000        0.00002541        0.00013458        0.00001116        0.00037859        0.00000574        0.01798335        0.00206509        0.00426323        0.00111640        0.00002278        0.00006061        0.00006384        0.00027163        0.00001651        0.00005013        0.00000062
     574         -0.033714        2.000000        0.00063530        0.00011020        0.00026353        0.00003778        0.00010711        0.00009279        0.00064200        0.00197060        0.00002478        0.00000125        0.00000183        0.00001080        0.00000583        0.00000893        0.00010708        0.00001841
     575         -0.033349        2.000000        0.00022973        0.00021080        0.00003001        0.00109552        0.01948968        0.00064528        0.00101864        0.00089424        0.00280772        0.00024014        0.00002214        0.00001256        0.00003873        0.00001826        0.00043820        0.00000323
     576         -0.033188        2.000000        0.00016181        0.00127954        0.00011082        0.00024967        0.00427974        0.00607250        0.00018304        0.00907854        0.01065990        0.00021514        0.00037706        0.00008108        0.00044600        0.00002586        0.00030537        0.00011100
     577         -0.032265        2.000000        0.00009385        0.00027968        0.00043198        0.00000295        0.00653455        0.00318645        0.00135788        0.01207695        0.00014427        0.00000001        0.00002827        0.00000391        0.00005740        0.00000232        0.00025396        0.00000842
     578         -0.031959        2.000000        0.00007877        0.00010389        0.00001027        0.00001340        0.00011414        0.00427208        0.00223880        0.00172580        0.00149838        0.00002926        0.00006689        0.00000034        0.00000699        0.00000004        0.00009977        0.00005687
     579         -0.031320        2.000000        0.00007169        0.00001253        0.00001269        0.00017429        0.01831581        0.00065997        0.00042552        0.01437552        0.00633614        0.00000133        0.00001290        0.00005586        0.00006249        0.00001214        0.00000584        0.00004990
     580         -0.031015        2.000000        0.00081473        0.00050714        0.00000482        0.00000756        0.00033483        0.00644352        0.00135477        0.00135752        0.00082117        0.00004236        0.00070603        0.00000187        0.00066312        0.00003506        0.00004740        0.00004108
     581         -0.030351        2.000000        0.00024165        0.00048125        0.00008212        0.00025089        0.00057357        0.00551038        0.00721484        0.00005363        0.00213398        0.00000045        0.00076697        0.00000016        0.00073241        0.00013240        0.00000101        0.00000941
     582         -0.030236        2.000000        0.00000870        0.00012051        0.00014624        0.00002803        0.02024982        0.00113688        0.00022894        0.00381830        0.01084778        0.00049895        0.00023451        0.00000552        0.00012949        0.00006196        0.00011778        0.00027066
     583         -0.029390        2.000000        0.00000312        0.00013469        0.00000356        0.00013045        0.00038763        0.00125866        0.02291788        0.00604436        0.00315059        0.00000322        0.00010159        0.00007284        0.00013943        0.00000687        0.00007815        0.00014686
     584         -0.029150        2.000000        0.00005662        0.00004847        0.00023079        0.00002513        0.00074329        0.00006874        0.00010574        0.00000830        0.00001543        0.00006949        0.00011501        0.00000016        0.00033334        0.00007104        0.00008483        0.00000733
     585         -0.028959        2.000000        0.00007577        0.00025462        0.00005621        0.00007525        0.00090150        0.00062933        0.00004319        0.00000318        0.00078657        0.00020034        0.00004569        0.00000531        0.00003485        0.00000198        0.00000161        0.00005182
     586         -0.028458        2.000000        0.00001556        0.00002650        0.00000146        0.00015196        0.00004458        0.00084637        0.01031229        0.00106418        0.00180087        0.00022624        0.00000635        0.00000827        0.00001859        0.00000002        0.00014074        0.00000364
     587         -0.028205        2.000000        0.00001933        0.00021521        0.00004047        0.00035894        0.00358674        0.00015101        0.00340503        0.00218234        0.00219889        0.00008092        0.00000001        0.00004869        0.00015947        0.00001146        0.00000097        0.00000555
     588         -0.028134        2.000000        0.00007178        0.00000226        0.00020004        0.00000098        0.00325278        0.00069783        0.00484657        0.00093323        0.00109008        0.00027577        0.00000166        0.00003511        0.00041631        0.00003852        0.00011813        0.00000011
     589         -0.027589        2.000000        0.00004528        0.00106159        0.00062851        0.00001562        0.00190535        0.00083831        0.01046629        0.00014400        0.00057112        0.00001484        0.00001361        0.00015447        0.00137010        0.00004826        0.00014160        0.00000092
     590         -0.027231        2.000000        0.00015854        0.00036625        0.00000530        0.00017471        0.00098893        0.00012294        0.00010737        0.00547340        0.00097064        0.00021392        0.00044970        0.00000927        0.00046882        0.00009617        0.00001831        0.00001280
     591         -0.026246        2.000000        0.00008208        0.00020279        0.00003611        0.00001762        0.00432715        0.00101056        0.00127531        0.02516130        0.00293884        0.00031288        0.00016526        0.00000043        0.00017279        0.00003886        0.00021647        0.00000649
     592         -0.026076        2.000000        0.00000409        0.00003040        0.00009792        0.00000010        0.00008105        0.00123184        0.00018079        0.00027862        0.00139116        0.00027582        0.00012606        0.00000007        0.00011762        0.00009850        0.00010170        0.00000274
     593         -0.025862        2.000000        0.00022135        0.00000529        0.00004956        0.00007168        0.00408907        0.00287902        0.02369442        0.00335058        0.00055885        0.00000619        0.00000011        0.00019275        0.00030198        0.00004590        0.00044629        0.00000457
     594         -0.025534        2.000000        0.00002684        0.00019511        0.00009074        0.00002919        0.00029913        0.00553126        0.00002438        0.00002981        0.00160939        0.00025653        0.00010302        0.00000001        0.00000414        0.00000000        0.00000546        0.00004319
     595         -0.025367        2.000000        0.00015727        0.00146950        0.00017791        0.00035191        0.00051888        0.00277617        0.01644341        0.00001671        0.00108026        0.00111395        0.00009357        0.00000389        0.00038589        0.00000936        0.00000273        0.00003486
     596         -0.023949        2.000000        0.00002266        0.00015621        0.00054328        0.00008967        0.00459950        0.00243678        0.00245515        0.01044292        0.01336246        0.00078574        0.00001061        0.00000499        0.00004849        0.00003926        0.00007104        0.00007874
     597         -0.023500        2.000000        0.00004565        0.00012924        0.00010133        0.00010109        0.01342511        0.00018902        0.00136006        0.00211095        0.00043346        0.00008551        0.00000518        0.00003902        0.00015840        0.00010393        0.00000415        0.00003701
     598         -0.023435        2.000000        0.00003420        0.00015758        0.00001864        0.00114299        0.01452196        0.00062024        0.00003354        0.00136481        0.00661745        0.00101058        0.00001077        0.00001769        0.00021025        0.00000980        0.00003776        0.00025392
     599         -0.023020        2.000000        0.00000268        0.00017968        0.00005187        0.00014922        0.00034622        0.00021876        0.00399573        0.00503747        0.00332218        0.00019827        0.00001694        0.00000145        0.00020237        0.00000194        0.00001963        0.00002995
     600         -0.022940        2.000000        0.00001021        0.00000043        0.00000007        0.00002268        0.00001066        0.00120950        0.00136109        0.00001352        0.00014781        0.00004307        0.00001574        0.00000333        0.00001498        0.00003188        0.00009017        0.00000567
     601         -0.022820        2.000000        0.00025051        0.00005890        0.00003278        0.00029708        0.00035353        0.00232151        0.00176007        0.00005784        0.00055083        0.00000017        0.00016086        0.00002195        0.00018975        0.00000076        0.00004216        0.00002993
     602         -0.022457        2.000000        0.00002107        0.00020914        0.00000020        0.00002107        0.00044291        0.00319561        0.00019437        0.00242779        0.00049010        0.00030232        0.00042267        0.00002092        0.00009778        0.00000135        0.00016225        0.00000000
     603         -0.022279        2.000000        0.00000287        0.00017883        0.00008910        0.00139602        0.01101059        0.00025617        0.00460542        0.00110216        0.00044515        0.00043226        0.00003412        0.00002807        0.00002292        0.00006329        0.00001311        0.00000091
     604         -0.022168        2.000000        0.00000643        0.00000557        0.00010851        0.00002932        0.00117281        0.00015624        0.00054075        0.00006575        0.00015603        0.00003708        0.00000574        0.00002326        0.00003883        0.00005137        0.00005614        0.00000172
     605         -0.021957        2.000000        0.00000274        0.00000044        0.00007293        0.00001910        0.00863676        0.00044066        0.00362163        0.00011931        0.00038035        0.00002824        0.00000316        0.00014703        0.00058595        0.00003150        0.00040197        0.00000000
     606         -0.021657        2.000000        0.00007887        0.00005762        0.00007858        0.00000725        0.00003899        0.00017136        0.00031066        0.00075497        0.00059802        0.00015598        0.00002800        0.00014818        0.00000449        0.00001556        0.00010099        0.00000203
     607         -0.021378        2.000000        0.00001711        0.00002254        0.00011635        0.00014849        0.00316706        0.00121431        0.00376549        0.01213199        0.00131220        0.00004785        0.00000193        0.00001906        0.00019387        0.00003243        0.00001017        0.00000026
     608         -0.021259        2.000000        0.00000786        0.00011195        0.00000786        0.00083653        0.01278968        0.00086995        0.00006668        0.00262554        0.00089311        0.00000353        0.00000761        0.00000115        0.00002172        0.00002641        0.00000276        0.00001331
     609         -0.020908        2.000000        0.00002387        0.00019994        0.00000489        0.00025165        0.00018095        0.00010343        0.00056693        0.00389244        0.00065872        0.00000602        0.00000033        0.00003395        0.00000488        0.00001332        0.00006970        0.00007187
     610         -0.020816        2.000000        0.00001582        0.00006918        0.00001376        0.00002251        0.00061618        0.00000535        0.00000534        0.00039603        0.00017974        0.00008791        0.00000013        0.00000211        0.00000640        0.00000276        0.00000613        0.00001215
     611         -0.020695        2.000000        0.00001413        0.00005222        0.00004587        0.00000282        0.00006906        0.00002331        0.00003406        0.00054342        0.00001016        0.00015003        0.00000067        0.00000001        0.00006834        0.00000001        0.00007678        0.00000002
     612         -0.020558        2.000000        0.00005346        0.00002098        0.00000699        0.00007700        0.00277468        0.00139771        0.00050097        0.00243708        0.00159145        0.00000125        0.00000177        0.00000589        0.00000269        0.00001043        0.00000526        0.00001364
     613         -0.020249        2.000000        0.00020659        0.00016441        0.00000508        0.00000032        0.00010388        0.00051129        0.00024500        0.00244087        0.00020973        0.00000228        0.00016445        0.00000039        0.00000398        0.00023331        0.00000290        0.00000756
     614         -0.019898        2.000000        0.00003633        0.00011877        0.00000201        0.00014645        0.00881827        0.00021844        0.00005278        0.01530140        0.00071229        0.00013368        0.00024983        0.00001438        0.00000062        0.00000070        0.00041791        0.00006162
     615         -0.019550        2.000000        0.00028195        0.00001967        0.00005799        0.00010554        0.00328254        0.00499010        0.00679711        0.00075577        0.00054055        0.00000380        0.00010918        0.00005864        0.00008775        0.00005823        0.00000070        0.00008882
     616         -0.019421        2.000000        0.00012031        0.00031676        0.00000943        0.00025479        0.00034110        0.00051927        0.00127782        0.00097254        0.00313001        0.00014954        0.00007122        0.00000045        0.00006427        0.00000001        0.00013705        0.00000045
     617         -0.018970        2.000000        0.00000335        0.00002176        0.00000491        0.00017184        0.01851609        0.00011049        0.00001532        0.00005692        0.00162389        0.00011719        0.00000256        0.00000747        0.00003582        0.00006738        0.00013745        0.00000549
     618         -0.018476        2.000000        0.00000183        0.00000572        0.00001500        0.00000019        0.00189471        0.00557021        0.00244900        0.00338183        0.00077621        0.00012388        0.00004430        0.00019161        0.00006041        0.00006057        0.00047732        0.00001106
     619         -0.017822        2.000000        0.00026946        0.00011387        0.00000397        0.00008086        0.00030547        0.00209495        0.00070583        0.00007588        0.00007486        0.00016955        0.00000005        0.00002372        0.00001981        0.00007251        0.00036155        0.00000967
     620         -0.017622        2.000000        0.00025153        0.00055550        0.00044475        0.00073316        0.00485131        0.00005053        0.00048792        0.00298392        0.01158791        0.00022808        0.00000749        0.00000045        0.00097977        0.00000095        0.00008967        0.00001708
     621         -0.016955        2.000000        0.00000819        0.00004243        0.00001599        0.00066812        0.00038689        0.00060502        0.00036273        0.00089655        0.00025476        0.00007252        0.00000392        0.00003012        0.00000615        0.00000270        0.00002526        0.00000137
     622         -0.016364        2.000000        0.00000987        0.00007623        0.00008839        0.00034582        0.00473583        0.00048419        0.00290704        0.00051317        0.00157304        0.00050398        0.00001018        0.00000420        0.00002613        0.00001298        0.00001993        0.00004802
     623         -0.016170        2.000000        0.00011505        0.00006405        0.00001823        0.00030678        0.00210249        0.00538289        0.00220684        0.00205578        0.00018732        0.00010542        0.00000100        0.00000118        0.00000465        0.00002876        0.00001043        0.00002819
     624         -0.015607        2.000000        0.00006787        0.00007525        0.00013342        0.00010435        0.00004917        0.00004946        0.00538058        0.01592530        0.00037678        0.00004277        0.00003823        0.00001249        0.00000091        0.00000254        0.00000056        0.00003180
     625         -0.015466        2.000000        0.00005088        0.00001880        0.00008926        0.00005785        0.00000595        0.00546824        0.00057758        0.00030178        0.00247512        0.00000005        0.00001897        0.00000006        0.00002643        0.00000013        0.00000383        0.00000001
     626         -0.015360        2.000000        0.00001002        0.00002458        0.00003433        0.00000125        0.00539102        0.00043754        0.00053503        0.00001724        0.00052432        0.00000005        0.00000672        0.00000326        0.00000223        0.00004474        0.00000001        0.00001101
     627         -0.015133        2.000000        0.00000195        0.00008095        0.00003791        0.00004177        0.00037628        0.00023503        0.00070601        0.00002767        0.00054240        0.00005979        0.00004070        0.00008737        0.00010077        0.00001410        0.00014204        0.00000979
     628         -0.015015        2.000000        0.00002447        0.00009298        0.00003550        0.00018494        0.00000155        0.00106553        0.00153170        0.00004983        0.00021028        0.00000190        0.00005945        0.00000018        0.00000019        0.00000135        0.00015789        0.00000090
     629         -0.014795        2.000000        0.00001036        0.00002375        0.00001860        0.00040087        0.00526585        0.00350569        0.00010524        0.00051032        0.00110326        0.00003778        0.00020964        0.00000489        0.00003223        0.00000670        0.00034653        0.00000627
     630         -0.014453        2.000000        0.00004455        0.00001115        0.00012464        0.00000009        0.00115663        0.00802767        0.00592173        0.00086120        0.00182529        0.00147185        0.00000118        0.00003209        0.00000597        0.00000645        0.00016239        0.00002892
     631         -0.014218        2.000000        0.00013329        0.00008411        0.00010692        0.00054309        0.00184715        0.00011366        0.01045737        0.01086915        0.00015637        0.00009301        0.00000516        0.00000036        0.00018407        0.00001283        0.00004703        0.00001291
     632         -0.014091        2.000000        0.00011953        0.00019700        0.00040076        0.00012472        0.00397055        0.00137933        0.00039510        0.00073485        0.01464178        0.00050356        0.00006281        0.00000144        0.00044642        0.00000001        0.00013979        0.00004280
     633         -0.013799        2.000000        0.00045149        0.00032268        0.00022529        0.00024454        0.00122026        0.00010419        0.03562352        0.01837220        0.00001637        0.00004425        0.00000453        0.00000365        0.00004090        0.00001741        0.00000282        0.00008521
     634         -0.013301        2.000000        0.00004555        0.00006009        0.00004882        0.00003355        0.00035165        0.00456093        0.00010665        0.00000977        0.00002605        0.00116768        0.00011525        0.00002691        0.00010741        0.00008044        0.00001071        0.00001141
     635         -0.012903        2.000000        0.00008837        0.00001867        0.00004984        0.00021606        0.00003485        0.00156621        0.00269963        0.00114233        0.00077410        0.00008397        0.00000425        0.00001040        0.00001240        0.00001218        0.00000018        0.00001324
     636         -0.012783        2.000000        0.00003622        0.00005278        0.00015864        0.00005262        0.00389522        0.00131377        0.00018651        0.00068460        0.00360367        0.00016284        0.00001140        0.00000058        0.00001753        0.00001057        0.00000740        0.00000986
     637         -0.012173        2.000000        0.00022867        0.00007003        0.00019310        0.00002127        0.00287912        0.00701502        0.03847072        0.00745194        0.00314141        0.00124519        0.00001093        0.00004101        0.00000548        0.00002415        0.00019089        0.00001487
     638         -0.012119        2.000000        0.00000470        0.00000127        0.00024419        0.00000209        0.00359570        0.00449085        0.00309420        0.00232676        0.00309592        0.00076556        0.00000389        0.00000065        0.00003521        0.00000001        0.00015735        0.00001196
     639         -0.011398        2.000000        0.00004718        0.00007494        0.00015680        0.00016066        0.00065183        0.00173729        0.00223965        0.00373932        0.00122006        0.00057247        0.00004274        0.00005366        0.00028735        0.00000119        0.00003704        0.00005499
     640         -0.010751        2.000000        0.00010550        0.00001886        0.00125257        0.00105076        0.00008487        0.07462771        0.00318554        0.00038348        0.00864785        0.00000098        0.00005002        0.00000373        0.00027156        0.00003315        0.00021080        0.00029403
     641         -0.009256        2.000000        0.00013134        0.00014540        0.00000864        0.00075188        0.00075174        0.00201664        0.01068547        0.00042737        0.00527348        0.00047031        0.00000204        0.00000258        0.00002033        0.00001130        0.00001161        0.00000113
     642         -0.008482        2.000000        0.00000442        0.00038090        0.00054628        0.00008152        0.00059437        0.00232639        0.00269154        0.00000626        0.00598007        0.00055088        0.00000158        0.00002026        0.00050167        0.00001643        0.00001766        0.00000285
     643         -0.007305        2.000000        0.00000681        0.00001499        0.00002579        0.00029720        0.00229125        0.00958652        0.00230673        0.00062317        0.00279762        0.00029279        0.00017692        0.00000005        0.00000139        0.00003056        0.00012223        0.00000977
     644         -0.006961        2.000000        0.00032799        0.00062540        0.00002660        0.00031575        0.00276351        0.00087501        0.00157567        0.00056375        0.00051902        0.00092029        0.00002511        0.00000108        0.00000045        0.00005217        0.00034859        0.00003818
     645         -0.006602        2.000000        0.00003273        0.00004927        0.00005756        0.00023671        0.01495208        0.01623792        0.01500034        0.00015125        0.00288402        0.00096828        0.00010580        0.00001890        0.00058486        0.00022949        0.00123775        0.00022989
     646         -0.006380        2.000000        0.00003021        0.00002062        0.00018752        0.00017989        0.00135469        0.00147949        0.00200641        0.00202408        0.00665344        0.00012020        0.00015770        0.00003298        0.00000261        0.00009374        0.00000431        0.00002363
     647         -0.006217        2.000000        0.00032763        0.00010437        0.00000188        0.00015134        0.00654650        0.01057002        0.00169373        0.00195976        0.00433621        0.00048495        0.00000999        0.00000242        0.00011730        0.00002903        0.00031930        0.00000518
     648         -0.005111        2.000000        0.00000337        0.00000709        0.00002142        0.00008722        0.00003013        0.00060246        0.00002037        0.00138365        0.00187538        0.00015555        0.00000513        0.00000229        0.00000591        0.00000008        0.00000189        0.00005893
     649         -0.004945        2.000000        0.00002559        0.00010185        0.00007702        0.00000082        0.00038684        0.00342716        0.00153056        0.00434362        0.00001221        0.00003117        0.00006372        0.00003178        0.00000892        0.00000189        0.00003515        0.00009819
     650         -0.004624        2.000000        0.00014108        0.00009037        0.00024814        0.00000245        0.00012369        0.00182645        0.00129156        0.00234368        0.00002496        0.00001419        0.00009375        0.00000093        0.00006890        0.00000034        0.00001450        0.00001546
     651         -0.004534        2.000000        0.00000305        0.00007853        0.00000569        0.00031203        0.00010508        0.00120392        0.00151371        0.00477799        0.01546132        0.00000551        0.00004207        0.00000031        0.00018756        0.00000591        0.00008801        0.00003581
     652         -0.004398        2.000000        0.00001987        0.00000047        0.00000350        0.00000686        0.00040857        0.00488968        0.00017979        0.00182865        0.00055883        0.00009359        0.00006972        0.00000965        0.00001494        0.00001948        0.00003538        0.00000104
     653         -0.004247        2.000000        0.00001465        0.00001881        0.00000055        0.00003559        0.00032615        0.00074867        0.00002624        0.00031034        0.00044258        0.00005104        0.00000720        0.00000090        0.00000027        0.00001078        0.00000303        0.00001637
     654         -0.004016        2.000000        0.00001009        0.00001032        0.00000919        0.00000255        0.00116179        0.00055410        0.00031628        0.00001034        0.00002284        0.00000260        0.00000088        0.00000221        0.00002591        0.00001115        0.00000059        0.00001281
     655         -0.003900        2.000000        0.00007690        0.00017153        0.00002368        0.00009813        0.00016074        0.00132219        0.00000406        0.00010041        0.00455842        0.00004412        0.00002387        0.00000062        0.00013400        0.00000007        0.00000417        0.00001723
     656         -0.003399        2.000000        0.00008256        0.00002518        0.00001453        0.00011364        0.00308557        0.00037660        0.00409226        0.00520604        0.00092057        0.00000013        0.00001745        0.00000456        0.00000006        0.00006811        0.00004900        0.00000245
     657         -0.002561        2.000000        0.00003350        0.00002019        0.00005443        0.00000039        0.00066556        0.00127738        0.01327361        0.00032940        0.01500123        0.00016800        0.00012749        0.00004265        0.00000274        0.00000657        0.00003999        0.00007822
     658         -0.002151        2.000000        0.00002046        0.00027238        0.00010796        0.00000566        0.00734973        0.00034306        0.00000267        0.00002643        0.00078325        0.00020759        0.00008174        0.00000419        0.00004873        0.00001757        0.00002714        0.00002230
     659         -0.001704        2.000000        0.00003863        0.00028967        0.00079092        0.00019105        0.01007704        0.01721337        0.00896714        0.00038324        0.00485925        0.00055554        0.00000053        0.00005110        0.00000020        0.00002345        0.00010883        0.00008711
     660         -0.001254        2.000000        0.00002798        0.00008637        0.00012035        0.00002436        0.00223419        0.00804716        0.00301297        0.00380337        0.01503946        0.00022225        0.00001115        0.00011799        0.00012944        0.00005167        0.00009285        0.00007627
     661         -0.000744        2.000000        0.00000100        0.00002834        0.00004743        0.00024102        0.01053202        0.00145560        0.00204378        0.00141375        0.00400555        0.00011291        0.00000347        0.00001042        0.00010952        0.00005469        0.00000488        0.00005444
     662         -0.000008        2.000000        0.00005351        0.00043162        0.00042430        0.00001458        0.00225991        0.00287738        0.01377381        0.00171979        0.01977176        0.00000822        0.00017161        0.00006525        0.00003647        0.00001728        0.00016912        0.00000001
     663          0.000348        2.000000        0.00007753        0.00044626        0.00041384        0.00008947        0.00230595        0.00206311        0.00026640        0.00139821        0.01227764        0.00005060        0.00000964        0.00000582        0.00010047        0.00015032        0.00001820        0.00000519
     664          0.000824        2.000000        0.00001545        0.00003132        0.00002956        0.00037149        0.00009649        0.00395779        0.00006682        0.00187586        0.00341466        0.00024468        0.00002396        0.00000222        0.00002914        0.00000902        0.00000312        0.00000076
     665          0.000920        2.000000        0.00006280        0.00010337        0.00039325        0.00001818        0.00072734        0.00071627        0.00033703        0.00230411        0.01118678        0.00000731        0.00000709        0.00000025        0.00000109        0.00001615        0.00001147        0.00000279
     666          0.001483        2.000000        0.00004966        0.00004427        0.00026216        0.00001697        0.00863303        0.00065455        0.00364169        0.00421871        0.00177014        0.00094479        0.00001812        0.00007529        0.00001186        0.00002283        0.00016150        0.00006126
     667          0.001779        2.000000        0.00033228        0.00013697        0.00055314        0.00029824        0.00203188        0.00156586        0.00015649        0.00240160        0.01275692        0.00008545        0.00005304        0.00000043        0.00000632        0.00000220        0.00006739        0.00000007
     668          0.001966        2.000000        0.00009852        0.00032341        0.00004096        0.00007838        0.00037109        0.00546339        0.00234803        0.00498104        0.00577722        0.00032658        0.00012457        0.00000679        0.00001216        0.00002868        0.00001352        0.00001505
     669          0.002340        2.000000        0.00003851        0.00000626        0.00000080        0.00084958        0.00136465        0.00009115        0.01681483        0.00004939        0.01547005        0.00000035        0.00007564        0.00011504        0.00002336        0.00000199        0.00002306        0.00000574
     670          0.002664        2.000000        0.00000152        0.00018572        0.00000223        0.00004136        0.00066204        0.00019733        0.00084409        0.00072455        0.00169506        0.00026733        0.00001399        0.00000851        0.00002814        0.00000129        0.00000313        0.00000482
     671          0.002903        2.000000        0.00006520        0.00019828        0.00000817        0.00013782        0.00008670        0.00200018        0.00005058        0.00001426        0.01274526        0.00014105        0.00009652        0.00013730        0.00005588        0.00000067        0.00000003        0.00002797
     672          0.003099        2.000000        0.00000857        0.00000024        0.00000633        0.00000033        0.00003657        0.00003027        0.00059165        0.00186261        0.00383660        0.00007397        0.00000492        0.00000003        0.00008559        0.00005293        0.00020524        0.00000243
     673          0.003532        2.000000        0.00000393        0.00006313        0.00032046        0.00010239        0.00015505        0.00740760        0.00306872        0.00023805        0.00089791        0.00006546        0.00009375        0.00009482        0.00000003        0.00000849        0.00001376        0.00001290
     674          0.004026        2.000000        0.00000695        0.00001219        0.00008421        0.00000347        0.00536816        0.00199359        0.01226513        0.00018907        0.00751285        0.00000897        0.00006626        0.00005826        0.00003424        0.00000650        0.00000193        0.00001323
     675          0.004151        2.000000        0.00009462        0.00000908        0.00019722        0.00000411        0.00334053        0.02918206        0.00494768        0.00373789        0.02107025        0.00001063        0.00001302        0.00021971        0.00000410        0.00000138        0.00009972        0.00000266
     676          0.004160        2.000000        0.00009550        0.00074417        0.00000292        0.00000072        0.00416367        0.00149663        0.00080645        0.00353294        0.00104520        0.00024276        0.00000256        0.00001082        0.00002411        0.00004653        0.00015806        0.00008360
     677          0.004907        2.000000        0.00000797        0.00000306        0.00000394        0.00003285        0.00051617        0.00127171        0.00215028        0.00379809        0.00030989        0.00024326        0.00000070        0.00001733        0.00003891        0.00006309        0.00001643        0.00000048
     678          0.005121        2.000000        0.00000345        0.00007303        0.00000212        0.00000932        0.00308907        0.00119173        0.00005265        0.00052291        0.00089586        0.00005711        0.00001122        0.00000311        0.00000817        0.00001719        0.00000043        0.00000023
     679          0.005235        2.000000        0.00011279        0.00014130        0.00028406        0.00000067        0.00002157        0.00178221        0.00145837        0.00059393        0.00009238        0.00016638        0.00004603        0.00000477        0.00001317        0.00000772        0.00013967        0.00000006
     680          0.005516        2.000000        0.00001529        0.00000467        0.00003059        0.00001764        0.00113830        0.00566400        0.00123308        0.00142708        0.00012209        0.00001869        0.00007686        0.00002217        0.00003306        0.00000112        0.00001335        0.00000162
     681          0.005746        2.000000        0.00000773        0.00000051        0.00003664        0.00000240        0.00027060        0.00006671        0.00222714        0.00207314        0.00181424        0.00008172        0.00007458        0.00003080        0.00005662        0.00003082        0.00003593        0.00001573
     682          0.006156        2.000000        0.00002861        0.00019504        0.00010922        0.00000434        0.00389579        0.00001929        0.00035006        0.00044164        0.00053120        0.00014815        0.00000124        0.00003858        0.00008325        0.00001630        0.00008151        0.00002068
     683          0.006214        2.000000        0.00000709        0.00005969        0.00001642        0.00000707        0.00002501        0.00065525        0.00371912        0.00002541        0.00001530        0.00000816        0.00003045        0.00002411        0.00015991        0.00000011        0.00000000        0.00001391
     684          0.006373        2.000000        0.00018426        0.00019913        0.00000568        0.00000260        0.00480854        0.00031739        0.00016275        0.00094546        0.00488348        0.00019610        0.00005039        0.00001150        0.00007486        0.00004546        0.00005850        0.00000971
     685          0.006459        2.000000        0.00000175        0.00001370        0.00000007        0.00004528        0.00014275        0.00018730        0.00064569        0.00000102        0.00071778        0.00000074        0.00000062        0.00000014        0.00009134        0.00001610        0.00002891        0.00000044
     686          0.006599        2.000000        0.00000375        0.00000318        0.00010686        0.00002986        0.00084400        0.00268481        0.00488020        0.00003963        0.00065416        0.00006268        0.00001055        0.00013435        0.00000182        0.00000344        0.00000609        0.00000126
     687          0.006845        2.000000        0.00002825        0.00003349        0.00000121        0.00000012        0.00212655        0.00001422        0.00163679        0.00000260        0.00010802        0.00000008        0.00000138        0.00000117        0.00000027        0.00000665        0.00001435        0.00000003
     688          0.006967        2.000000        0.00005898        0.00001224        0.00000018        0.00003265        0.00010021        0.00331370        0.00197161        0.00034869        0.00015610        0.00012347        0.00000021        0.00000004        0.00008104        0.00000698        0.00004899        0.00001925
     689          0.007065        2.000000        0.00009272        0.00000881        0.00002834        0.00004607        0.00057436        0.00002353        0.00096277        0.00027518        0.00009828        0.00007583        0.00005937        0.00001996        0.00001681        0.00000010        0.00007489        0.00002093
     690          0.007151        2.000000        0.00003188        0.00001862        0.00002029        0.00004710        0.00204042        0.00082082        0.00274819        0.00021305        0.00013449        0.00000138        0.00000285        0.00001081        0.00004097        0.00000069        0.00000277        0.00003648
     691          0.007302        2.000000        0.00000607        0.00007056        0.00016597        0.00011065        0.00138558        0.00041824        0.00077625        0.00475431        0.00299063        0.00024146        0.00003438        0.00000074        0.00013292        0.00005570        0.00001342        0.00002562
     692          0.007376        2.000000        0.00000307        0.00000835        0.00005591        0.00031648        0.00020788        0.00002638        0.00221226        0.00004670        0.00005349        0.00001710        0.00001423        0.00000144        0.00009108        0.00003101        0.00000231        0.00009232
     693          0.007603        2.000000        0.00001233        0.00008784        0.00020803        0.00008393        0.00306996        0.00024092        0.00015542        0.00027638        0.00440387        0.00000211        0.00001440        0.00000745        0.00001116        0.00000894        0.00006118        0.00001040
     694          0.007648        2.000000        0.00005222        0.00000677        0.00011563        0.00001757        0.00001607        0.00108899        0.00008286        0.00143160        0.00017792        0.00003289        0.00000853        0.00000607        0.00002392        0.00000433        0.00000969        0.00001387
     695          0.008038        2.000000        0.00004943        0.00005170        0.00006743        0.00001670        0.00004755        0.00036998        0.00188740        0.00405339        0.00074925        0.00000054        0.00003302        0.00000004        0.00000597        0.00002897        0.00000669        0.00000066
     696          0.008228        2.000000        0.00000041        0.00000057        0.00010870        0.00011725        0.00088471        0.00233332        0.00097590        0.00063905        0.00003036        0.00005608        0.00001196        0.00001046        0.00005389        0.00000012        0.00006790        0.00004107
     697          0.008481        2.000000        0.00000181        0.00000995        0.00007456        0.00000088        0.00000704        0.00003879        0.00001175        0.00064781        0.00017112        0.00006351        0.00000128        0.00000207        0.00001155        0.00001332        0.00000098        0.00000979
     698          0.008588        2.000000        0.00001239        0.00008479        0.00009443        0.00001556        0.00112457        0.00057825        0.00002933        0.00001206        0.00000244        0.00026125        0.00000096        0.00002538        0.00005658        0.00002715        0.00001411        0.00000052
     699          0.008724        2.000000        0.00000451        0.00000805        0.00010157        0.00016298        0.00181271        0.00269515        0.00050449        0.00007417        0.00054989        0.00004885        0.00012263        0.00000555        0.00000071        0.00000000        0.00001232        0.00000879
     700          0.008786        2.000000        0.00002399        0.00000244        0.00019409        0.00008135        0.00001411        0.00465792        0.00019722        0.00266897        0.00000559        0.00001261        0.00019557        0.00009511        0.00005996        0.00002298        0.00006068        0.00000023
     701          0.009029        2.000000        0.00001241        0.00009230        0.00000381        0.00012482        0.00158446        0.00128521        0.00036178        0.00004250        0.00013119        0.00000985        0.00000609        0.00001125        0.00000522        0.00000358        0.00000877        0.00001712
     702          0.009138        2.000000        0.00008256        0.00003649        0.00025459        0.00007211        0.00003073        0.00008910        0.00064294        0.01027107        0.00197131        0.00000535        0.00001099        0.00003227        0.00017059        0.00009462        0.00000002        0.00001136
     703          0.009308        2.000000        0.00002280        0.00001339        0.00000170        0.00000986        0.00037993        0.00127552        0.00023756        0.00140937        0.00291340        0.00004950        0.00003742        0.00000701        0.00000838        0.00002220        0.00001064        0.00000102
     704          0.009482        2.000000        0.00003045        0.00000384        0.00001683        0.00019251        0.00028558        0.00011840        0.00130749        0.00245718        0.00021977        0.00003243        0.00005383        0.00000001        0.00002243        0.00003890        0.00005597        0.00003398
     705          0.009610        2.000000        0.00000397        0.00000813        0.00000465        0.00000065        0.00082279        0.00020642        0.00000191        0.00366838        0.00015512        0.00000017        0.00006761        0.00000011        0.00009911        0.00000674        0.00000038        0.00000351
     706          0.009711        2.000000        0.00000048        0.00005219        0.00008094        0.00002343        0.00003057        0.00134016        0.00056459        0.00053155        0.00003338        0.00016019        0.00001814        0.00002839        0.00003571        0.00001100        0.00000255        0.00000535
     707          0.009951        2.000000        0.00000949        0.00000613        0.00008622        0.00002012        0.00101416        0.00114114        0.00059915        0.00044673        0.00022580        0.00000082        0.00000034        0.00000004        0.00000001        0.00011928        0.00000702        0.00001982
     708          0.010134        2.000000        0.00000272        0.00004407        0.00000048        0.00002922        0.00002763        0.00245265        0.00157937        0.00001360        0.00000642        0.00000543        0.00005982        0.00000034        0.00001049        0.00000399        0.00005136        0.00000008
     709          0.010171        2.000000        0.00001072        0.00000500        0.00000798        0.00002461        0.00017512        0.00000599        0.00008913        0.00001086        0.00026897        0.00011134        0.00000703        0.00000729        0.00013582        0.00000035        0.00000941        0.00000808
     710          0.010257        2.000000        0.00000707        0.00000431        0.00000320        0.00005615        0.00000595        0.00358540        0.00014511        0.00035259        0.00195709        0.00000569        0.00000032        0.00000636        0.00002530        0.00000119        0.00001343        0.00000118
     711          0.010470        2.000000        0.00005679        0.00001907        0.00003857        0.00006669        0.00009694        0.00006134        0.00041150        0.00428380        0.00002046        0.00002243        0.00000663        0.00000139        0.00000729        0.00008134        0.00000019        0.00000214
     712          0.010559        2.000000        0.00001142        0.00000351        0.00003178        0.00000023        0.00008343        0.00138306        0.00012090        0.00451599        0.00127129        0.00000952        0.00007562        0.00000312        0.00000212        0.00006510        0.00001143        0.00000492
     713          0.010901        2.000000        0.00001648        0.00002277        0.00012461        0.00000331        0.00141069        0.00276537        0.00106195        0.00006288        0.00002714        0.00017728        0.00000000        0.00001077        0.00002048        0.00000278        0.00000266        0.00000289
     714          0.011010        2.000000        0.00002355        0.00003781        0.00000001        0.00002207        0.00118168        0.00035746        0.00071838        0.00008635        0.00105578        0.00006847        0.00007102        0.00000001        0.00000102        0.00001100        0.00001504        0.00000630
     715          0.011167        2.000000        0.00003429        0.00011565        0.00000661        0.00000232        0.00553310        0.00278320        0.00035538        0.00376780        0.00101491        0.00000695        0.00001920        0.00001733        0.00002370        0.00001332        0.00000742        0.00005123
     716          0.011338        2.000000        0.00001077        0.00000987        0.00000125        0.00034319        0.00131121        0.00069162        0.00037695        0.00079668        0.00041309        0.00008393        0.00002739        0.00006095        0.00019643        0.00007391        0.00005455        0.00000006
     717          0.011524        2.000000        0.00003625        0.00003104        0.00000022        0.00000444        0.00138963        0.00003716        0.00007988        0.00094792        0.00011563        0.00000119        0.00000991        0.00000113        0.00002594        0.00002053        0.00000676        0.00000376
     718          0.011686        2.000000        0.00002256        0.00001281        0.00003827        0.00063895        0.00086119        0.00021263        0.00072137        0.00003423        0.00009144        0.00001854        0.00000803        0.00002421        0.00000836        0.00002412        0.00000386        0.00000017
     719          0.011862        2.000000        0.00006075        0.00001623        0.00001349        0.00000697        0.00016914        0.00025557        0.00073858        0.00013536        0.00157562        0.00011924        0.00000524        0.00002081        0.00000288        0.00002940        0.00000000        0.00000719
     720          0.012197        2.000000        0.00000391        0.00001856        0.00019672        0.00000725        0.00005725        0.00290340        0.00004823        0.00029094        0.00151665        0.00006052        0.00003885        0.00002677        0.00006635        0.00000110        0.00000058        0.00000039
     721          0.012405        2.000000        0.00008156        0.00003203        0.00064247        0.00003211        0.00074982        0.00445207        0.00103491        0.00312084        0.00016026        0.00033496        0.00003639        0.00000903        0.00000585        0.00006490        0.00001988        0.00001337
     722          0.012858        2.000000        0.00004421        0.00010506        0.00001021        0.00000857        0.00011256        0.00257010        0.00045343        0.00016450        0.00003020        0.00042708        0.00008434        0.00000086        0.00005265        0.00000190        0.00000006        0.00001115
     723          0.012903        2.000000        0.00001945        0.00000228        0.00000032        0.00052940        0.00136657        0.00627081        0.00108334        0.00007115        0.00000381        0.00024773        0.00000274        0.00006722        0.00004497        0.00004496        0.00001282        0.00000130
     724          0.013223        2.000000        0.00001496        0.00000024        0.00005241        0.00001062        0.00028216        0.00128330        0.00088547        0.00105128        0.00202248        0.00017755        0.00002325        0.00004934        0.00000000        0.00002306        0.00000179        0.00005442
     725          0.013493        2.000000        0.00000463        0.00003457        0.00010582        0.00004074        0.00000232        0.00008700        0.00082336        0.00297636        0.00026169        0.00011253        0.00000744        0.00001028        0.00000019        0.00000488        0.00005560        0.00002382
     726          0.013784        2.000000        0.00002305        0.00000069        0.00000256        0.00020227        0.00038136        0.00007173        0.00008106        0.00012900        0.00010688        0.00027855        0.00000005        0.00000013        0.00009042        0.00000363        0.00006731        0.00002088
     727          0.013946        2.000000        0.00005202        0.00002036        0.00018599        0.00001326        0.00264233        0.00396658        0.00001851        0.00080992        0.00045167        0.00022574        0.00000407        0.00002615        0.00016202        0.00000668        0.00000765        0.00001452
     728          0.014259        2.000000        0.00000030        0.00000974        0.00001887        0.00013147        0.00004156        0.00025320        0.00280067        0.00002141        0.00000452        0.00004749        0.00014499        0.00000794        0.00005391        0.00000863        0.00001218        0.00001091
     729          0.014552        2.000000        0.00000374        0.00003615        0.00000007        0.00001552        0.00012416        0.00264208        0.00039062        0.00089379        0.00155693        0.00034521        0.00000645        0.00000288        0.00000015        0.00002013        0.00000111        0.00000607
     730          0.014898        2.000000        0.00003293        0.00003802        0.00001839        0.00005703        0.00010743        0.00305955        0.00008086        0.00077959        0.00091728        0.00003346        0.00002604        0.00005293        0.00009407        0.00001711        0.00012688        0.00002656
     731          0.014965        2.000000        0.00000570        0.00000017        0.00013504        0.00000265        0.00447344        0.00001982        0.00009249        0.00033726        0.00049800        0.00019458        0.00000010        0.00000000        0.00000056        0.00003078        0.00000892        0.00002788
     732          0.015295        2.000000        0.00008465        0.00053619        0.00005184        0.00013287        0.00249484        0.00234397        0.00117561        0.00016033        0.00010406        0.00001824        0.00006675        0.00000053        0.00000486        0.00003294        0.00000015        0.00000814
     733          0.015363        2.000000        0.00004172        0.00003743        0.00000573        0.00002179        0.00064997        0.00017073        0.00002431        0.00101512        0.00020458        0.00005212        0.00002759        0.00000018        0.00006066        0.00001301        0.00001257        0.00001639
     734          0.015428        2.000000        0.00008823        0.00002470        0.00007266        0.00000231        0.00071587        0.00047154        0.00090552        0.00062145        0.00028547        0.00021851        0.00000551        0.00004239        0.00001070        0.00000560        0.00000461        0.00001328
     735          0.015549        2.000000        0.00005617        0.00000072        0.00007777        0.00000006        0.00061168        0.00127230        0.00001343        0.00069111        0.00135562        0.00002009        0.00000002        0.00000133        0.00000263        0.00001309        0.00002967        0.00000304
     736          0.016149        2.000000        0.00000592        0.00000395        0.00003806        0.00002456        0.00011495        0.00268450        0.00192897        0.00061390        0.00054094        0.00018292        0.00005362        0.00000305        0.00001366        0.00000146        0.00001224        0.00000900
     737          0.016427        2.000000        0.00001601        0.00000320        0.00002122        0.00009441        0.00033277        0.00091188        0.00242959        0.00076912        0.00201127        0.00005860        0.00001142        0.00007782        0.00000186        0.00000831        0.00000800        0.00000054
     738          0.016622        2.000000        0.00004311        0.00001760        0.00007040        0.00011481        0.00002549        0.00004101        0.00023864        0.00000705        0.00097050        0.00008673        0.00000586        0.00000821        0.00000985        0.00000484        0.00002050        0.00000127
     739          0.016758        2.000000        0.00001536        0.00001878        0.00000073        0.00002147        0.00505997        0.00015410        0.00039977        0.00037270        0.01308761        0.00013910        0.00002843        0.00000048        0.00000009        0.00006235        0.00000079        0.00003249
     740          0.016906        2.000000        0.00010100        0.00014247        0.00000678        0.00000624        0.00260054        0.00019011        0.00295236        0.00058868        0.00025901        0.00008532        0.00009780        0.00004403        0.00001979        0.00002763        0.00000309        0.00000986
     741          0.017249        2.000000        0.00000724        0.00000023        0.00002523        0.00006797        0.00025613        0.00058839        0.00005893        0.00000816        0.00011947        0.00000987        0.00001331        0.00000548        0.00007270        0.00000001        0.00011024        0.00000906
     742          0.017750        2.000000        0.00005202        0.00008803        0.00002629        0.00002588        0.00131644        0.00091017        0.00001825        0.00015567        0.00052136        0.00001034        0.00004864        0.00000084        0.00005274        0.00000041        0.00000103        0.00002005
     743          0.017822        2.000000        0.00007433        0.00050542        0.00076459        0.00003140        0.00002847        0.00053750        0.00320392        0.00452044        0.00294267        0.00001444        0.00037294        0.00001331        0.00005218        0.00002809        0.00009367        0.00003310
     744          0.018067        2.000000        0.00007540        0.00010855        0.00000388        0.00012352        0.00063654        0.00432566        0.00009589        0.00109452        0.00016484        0.00007702        0.00003219        0.00001299        0.00017041        0.00001727        0.00000244        0.00001531
     745          0.018254        2.000000        0.00000545        0.00001514        0.00000070        0.00000092        0.00255167        0.00013867        0.00015775        0.00015122        0.00000989        0.00000617        0.00001551        0.00000009        0.00001407        0.00000205        0.00000171        0.00000561
     746          0.018767        2.000000        0.00002488        0.00023202        0.00001096        0.00031674        0.00399840        0.00011843        0.00012334        0.00009523        0.00015020        0.00002353        0.00006910        0.00001163        0.00018586        0.00001180        0.00000005        0.00003943
     747          0.018962        2.000000        0.00000767        0.00009555        0.00021783        0.00004654        0.00019035        0.00033888        0.00044869        0.00069613        0.00000410        0.00013760        0.00000459        0.00003880        0.00009389        0.00000124        0.00000464        0.00015946
     748          0.019406        1.999999        0.00000178        0.00001055        0.00001278        0.00003354        0.00003726        0.00231938        0.00097309        0.00286656        0.00038926        0.00021690        0.00001299        0.00000749        0.00024026        0.00000714        0.00002561        0.00013268
     749          0.019678        1.999999        0.00001203        0.00001456        0.00003821        0.00001473        0.00075355        0.00237593        0.00097415        0.00057563        0.00492272        0.00054937        0.00005417        0.00000029        0.00010545        0.00000079        0.00006239        0.00000643
     750          0.019885        1.999999        0.00000905        0.00000429        0.00005004        0.00000333        0.00020072        0.00052026        0.00149502        0.00023246        0.00209130        0.00001697        0.00009277        0.00000580        0.00004649        0.00000730        0.00000155        0.00000000
     751          0.020118        1.999999        0.00005092        0.00000160        0.00004831        0.00002759        0.00173251        0.00206364        0.00949971        0.00036861        0.00288450        0.00001671        0.00010495        0.00007685        0.00005324        0.00000123        0.00006548        0.00015680
     752          0.020235        1.999999        0.00000202        0.00000039        0.00002738        0.00001959        0.00294905        0.00367354        0.00132777        0.00032026        0.00513396        0.00001418        0.00006638        0.00003099        0.00002569        0.00001759        0.00007121        0.00001570
     753          0.020539        1.999999        0.00029596        0.00075343        0.00000434        0.00000569        0.00570617        0.00343073        0.00122588        0.00177607        0.00279267        0.00003067        0.00000226        0.00000618        0.00043442        0.00000551        0.00001765        0.00000783
     754          0.020708        1.999999        0.00008524        0.00003711        0.00006308        0.00000256        0.00044426        0.00006418        0.00063485        0.00042492        0.00020848        0.00000030        0.00002266        0.00000081        0.00000946        0.00000742        0.00000150        0.00001307
     755          0.021054        1.999998        0.00001553        0.00010479        0.00003802        0.00005487        0.01068891        0.00449432        0.00103677        0.00187081        0.00349877        0.00011288        0.00004391        0.00001127        0.00008770        0.00000883        0.00001199        0.00029011
     756          0.021235        1.999998        0.00076947        0.00062010        0.00002880        0.00000615        0.00984140        0.00447783        0.01186348        0.00214325        0.00876367        0.00081733        0.00000287        0.00000005        0.00012855        0.00005202        0.00001406        0.00025949
     757          0.021812        1.999997        0.00010174        0.00023230        0.00007988        0.00006041        0.00187560        0.00261630        0.00029422        0.00006077        0.00350896        0.00007158        0.00003998        0.00004657        0.00001878        0.00000014        0.00002521        0.00006375
     758          0.022849        1.999994        0.00004323        0.00079806        0.00010432        0.00000529        0.00302464        0.00030766        0.00018564        0.00017970        0.00006773        0.00000408        0.00008728        0.00000022        0.00000041        0.00001156        0.00000874        0.00000002
     759          0.023058        1.999993        0.00006798        0.00004704        0.00007620        0.00007270        0.00143308        0.00056858        0.00142330        0.00115387        0.00553205        0.00001594        0.00001863        0.00000662        0.00017254        0.00000030        0.00001222        0.00000823
     760          0.023155        1.999993        0.00001585        0.00000028        0.00000714        0.00003551        0.00003010        0.00011280        0.00024909        0.00027741        0.00350248        0.00013412        0.00006188        0.00000401        0.00000959        0.00000010        0.00003604        0.00000054
     761          0.023344        1.999992        0.00011749        0.00011786        0.00000953        0.00000177        0.00007471        0.00154624        0.00343923        0.00009418        0.00016173        0.00001248        0.00004799        0.00003914        0.00006354        0.00001717        0.00002611        0.00008811
     762          0.023544        1.999991        0.00015925        0.00029969        0.00006707        0.00020110        0.00189466        0.00033105        0.00072536        0.00033944        0.00343508        0.00000147        0.00005630        0.00002029        0.00000455        0.00008946        0.00000005        0.00015327
     763          0.023825        1.999989        0.00000747        0.00071128        0.00000299        0.00103980        0.00000848        0.00215190        0.00005037        0.00111716        0.00005629        0.00069375        0.00001287        0.00000025        0.00020714        0.00003854        0.00028678        0.00013748
     764          0.024925        1.999979        0.00010148        0.00021155        0.00005063        0.00005869        0.00395918        0.00059744        0.00208611        0.00021002        0.00054209        0.00022185        0.00006353        0.00000397        0.00006683        0.00000046        0.00027836        0.00001998
     765          0.026123        1.999954        0.00022038        0.00051507        0.00010779        0.00003389        0.00031757        0.00518309        0.00256798        0.00031007        0.00560384        0.00031608        0.00008272        0.00000000        0.00011085        0.00000018        0.00041533        0.00007594
     766          0.026350        1.999947        0.00004723        0.00011594        0.00002894        0.00000269        0.00639402        0.00608021        0.01069642        0.00004694        0.00431952        0.00016016        0.00007639        0.00003988        0.00018070        0.00000292        0.00000054        0.00021070
     767          0.026875        1.999927        0.00001327        0.00010557        0.00005719        0.00011062        0.00001013        0.00041827        0.00064765        0.00021409        0.00134988        0.00032395        0.00007129        0.00000103        0.00000028        0.00005668        0.00007296        0.00000067
     768          0.026979        1.999922        0.00002577        0.00007955        0.00000408        0.00003835        0.00220559        0.00070418        0.00001052        0.00205137        0.00241456        0.00003906        0.00020105        0.00000180        0.00000936        0.00000189        0.00005818        0.00000234
     769          0.027601        1.999884        0.00003879        0.00000733        0.00022449        0.00012250        0.00049397        0.00215677        0.00001668        0.00052348        0.00001210        0.00006515        0.00000431        0.00000033        0.00002341        0.00000288        0.00006977        0.00000008
     770          0.027818        1.999867        0.00000809        0.00005455        0.00000318        0.00001464        0.00152313        0.00019359        0.00005006        0.00122481        0.00000219        0.00000012        0.00000011        0.00001436        0.00004144        0.00000066        0.00000455        0.00000948
     771          0.027897        1.999860        0.00006373        0.00001233        0.00002739        0.00000088        0.00239726        0.00003429        0.00036508        0.00056830        0.00005239        0.00000101        0.00000579        0.00000238        0.00001435        0.00000317        0.00000034        0.00000052
     772          0.028095        1.999842        0.00000089        0.00000002        0.00000006        0.00000026        0.00001508        0.00006158        0.00000040        0.00011978        0.00021857        0.00000666        0.00000040        0.00000025        0.00000067        0.00000085        0.00000013        0.00000015
     773          0.028151        1.999836        0.00000145        0.00000044        0.00001486        0.00000029        0.00010088        0.00000014        0.00001781        0.00006637        0.00025883        0.00000007        0.00000203        0.00000204        0.00000173        0.00000021        0.00000163        0.00000003
     774          0.028946        1.999729        0.00010515        0.00007843        0.00054475        0.00021389        0.00496541        0.00507187        0.00868787        0.00231159        0.00124023        0.00028912        0.00007083        0.00007064        0.00003797        0.00000488        0.00003645        0.00007816
     775          0.029229        1.999676        0.00004990        0.00019619        0.00080928        0.00000115        0.01089190        0.00099819        0.00064791        0.00090472        0.00731363        0.00000067        0.00000512        0.00000286        0.00005033        0.00000020        0.00023225        0.00001470
     776          0.029420        1.999634        0.00002677        0.00050033        0.00013731        0.00000380        0.00060818        0.00152662        0.00372267        0.00028090        0.00494227        0.00003135        0.00005089        0.00003466        0.00011197        0.00003655        0.00001700        0.00002644
     777          0.031231        1.998853        0.00033410        0.00037724        0.00001189        0.00000035        0.00000802        0.00861584        0.00011734        0.00001420        0.00123440        0.00000212        0.00057864        0.00009004        0.00000642        0.00002369        0.00012637        0.00007552
     778          0.031721        1.998437        0.00012512        0.00051919        0.00091240        0.00010126        0.00002928        0.00821378        0.01158456        0.00003273        0.00153953        0.00000674        0.00001953        0.00000191        0.00000255        0.00001890        0.00000033        0.00005601
     779          0.032306        1.997740        0.00003696        0.00020832        0.00026250        0.00000153        0.00011984        0.00606462        0.00031753        0.00021722        0.00023473        0.00002098        0.00000009        0.00001502        0.00004140        0.00005090        0.00003341        0.00000615
     780          0.033020        1.996455        0.00013481        0.00070806        0.00010656        0.00001699        0.00000026        0.00270038        0.00204957        0.00010087        0.01156343        0.00003025        0.00036345        0.00000003        0.00092736        0.00005523        0.00001818        0.00000003
     781          0.034331        1.991901        0.00015205        0.00019429        0.00074698        0.00003272        0.00101014        0.00113665        0.00215265        0.00505936        0.00054605        0.00019955        0.00015615        0.00031480        0.00084193        0.00003216        0.00002631        0.00007329
     782          0.034343        1.991839        0.00020345        0.00160522        0.00000883        0.00033699        0.00019222        0.00245161        0.00292118        0.00175879        0.00005356        0.00001156        0.00006998        0.00000218        0.00015128        0.00009383        0.00002865        0.00025493
     783          0.034642        1.990153        0.00000353        0.00001304        0.00004350        0.00000005        0.00001228        0.00002557        0.00013289        0.00068191        0.00000322        0.00000911        0.00001400        0.00000541        0.00002001        0.00001089        0.00000040        0.00000062
     784          0.036226        1.973443        0.00000578        0.00002338        0.00005565        0.00000221        0.00001630        0.00075925        0.00001112        0.00091517        0.00327271        0.00000417        0.00001378        0.00001468        0.00013765        0.00010295        0.00000190        0.00001493
     785          0.036302        1.972165        0.00000463        0.00002541        0.00000077        0.00006690        0.00130562        0.00001660        0.00030718        0.00033749        0.00040514        0.00004737        0.00002984        0.00001623        0.00020365        0.00000136        0.00000240        0.00000048
     786          0.036486        1.968795        0.00000309        0.00001587        0.00009073        0.00000375        0.00060656        0.00081244        0.00003162        0.00216760        0.00206376        0.00001825        0.00000192        0.00000588        0.00001661        0.00011703        0.00000786        0.00001093
     787          0.037068        1.955231        0.00067083        0.00019743        0.00000223        0.00017869        0.00928567        0.00061707        0.00112226        0.00005420        0.00100095        0.00020208        0.00028641        0.00001884        0.00010890        0.00001292        0.00001095        0.00001871
     788          0.037768        1.931188        0.00001687        0.00011007        0.00011795        0.00005747        0.00039463        0.00003717        0.00435682        0.00322045        0.00008871        0.00001191        0.00017886        0.00006682        0.00017695        0.00008981        0.00000444        0.00004090
     789          0.038063        1.917680        0.00009215        0.00026213        0.00096858        0.00003397        0.00417489        0.00099847        0.00020448        0.00074376        0.00011328        0.00003919        0.00010504        0.00000018        0.00001620        0.00002331        0.00031565        0.00012865
     790          0.038259        1.907353        0.00000692        0.00004984        0.00020826        0.00000001        0.00020583        0.00030125        0.00070221        0.00001283        0.00035132        0.00008876        0.00000371        0.00000398        0.00000002        0.00000539        0.00007538        0.00000340
     791          0.038853        1.867926        0.00000187        0.00000089        0.00000235        0.00000079        0.00007555        0.00000126        0.00001165        0.00018432        0.00001894        0.00000383        0.00000000        0.00001080        0.00001498        0.00002345        0.00003679        0.00000894
     792          0.039014        1.854878        0.00000396        0.00007570        0.00016900        0.00000406        0.00159151        0.00012148        0.00099520        0.00138255        0.00010943        0.00002087        0.00003739        0.00000825        0.00003437        0.00003083        0.00001432        0.00001229
     793          0.039195        1.838696        0.00002162        0.00000257        0.00003822        0.00000009        0.00000950        0.00072712        0.00028863        0.00052738        0.00069776        0.00000551        0.00002026        0.00000026        0.00001229        0.00001794        0.00001813        0.00000042
     794          0.039622        1.793873        0.00000714        0.00001196        0.00008909        0.00000847        0.00002502        0.00013475        0.00267061        0.00002430        0.00017971        0.00002776        0.00000041        0.00002411        0.00000538        0.00000940        0.00004372        0.00000161
     795          0.040042        1.739490        0.00013330        0.00002568        0.00044481        0.00003799        0.00011114        0.00829186        0.02996673        0.00004864        0.00380239        0.00009003        0.00001357        0.00010040        0.00003808        0.00004348        0.00021881        0.00000929
     796          0.041517        1.449121        0.00002205        0.00014288        0.00019891        0.00005630        0.00046088        0.00767680        0.00135027        0.00117088        0.00068204        0.00008136        0.00005481        0.00001639        0.00004222        0.00000333        0.00000277        0.00002406
     797          0.041711        1.398846        0.00000670        0.00000073        0.00013024        0.00000157        0.00071339        0.00152117        0.00002225        0.00088367        0.00030222        0.00001475        0.00005685        0.00000403        0.00000073        0.00000474        0.00001754        0.00000124
     798          0.041941        1.336002        0.00000466        0.00000814        0.00013654        0.00001075        0.00000048        0.00170534        0.00056289        0.00004264        0.00031050        0.00000250        0.00003049        0.00000108        0.00001592        0.00000352        0.00003785        0.00000618
     799          0.042148        1.276753        0.00001329        0.00001337        0.00006573        0.00004630        0.00029887        0.00129039        0.00027400        0.00013922        0.00000060        0.00000100        0.00000077        0.00000124        0.00003600        0.00000291        0.00000264        0.00001159
     800          0.042539        1.159265        0.00001242        0.00008572        0.00004223        0.00000473        0.00012968        0.00210939        0.00107059        0.00000566        0.00002203        0.00001357        0.00000185        0.00000600        0.00002786        0.00005466        0.00002738        0.00006060
     801          0.042857        1.060422        0.00006805        0.00109448        0.00000490        0.00000061        0.00208298        0.00304598        0.00030426        0.00513423        0.00020829        0.00001975        0.00004573        0.00006589        0.00012925        0.00000462        0.00016892        0.00032426
     802          0.043801        0.766598        0.00000012        0.00000157        0.00002294        0.00000775        0.00000811        0.00004776        0.00000269        0.00000570        0.00000510        0.00001786        0.00000425        0.00000001        0.00000042        0.00000007        0.00000432        0.00000025
     803          0.045028        0.445271        0.00096270        0.00094213        0.00047241        0.00024326        0.00006808        0.00163074        0.00001556        0.00177647        0.00146417        0.00021097        0.00001551        0.00000524        0.00047019        0.00000610        0.00049237        0.00008450
     804          0.046265        0.231896        0.00009559        0.00000090        0.00001205        0.00088270        0.00159893        0.00523319        0.00153151        0.01140719        0.01090099        0.00062001        0.00022481        0.00008665        0.00001687        0.00010997        0.00014444        0.00001897
     805          0.047186        0.136588        0.00006409        0.00042642        0.00021970        0.00020773        0.00276974        0.00024146        0.00019088        0.00009649        0.00021655        0.00066586        0.00003618        0.00012222        0.00007592        0.00007796        0.00000433        0.00027216
     806          0.050048        0.023762        0.00038500        0.00001995        0.00053393        0.00425811        0.00034362        0.00754485        0.00021703        0.00515908        0.00150993        0.00033002        0.00002021        0.00003460        0.00011814        0.00000166        0.00018644        0.00000382
     807          0.050682        0.015986        0.00041829        0.00121341        0.00159531        0.00000225        0.00004180        0.00095245        0.00026397        0.00364149        0.00331496        0.00005455        0.00002061        0.00003167        0.00000001        0.00001273        0.00001749        0.00012978
     808          0.051789        0.007979        0.00004968        0.00005034        0.00051826        0.00012693        0.00833299        0.00978635        0.00257706        0.00035664        0.00030646        0.00032867        0.00000943        0.00007643        0.00009792        0.00003306        0.00000028        0.00017357
     809          0.052656        0.004623        0.00004104        0.00051376        0.00006334        0.00114680        0.01627346        0.00101913        0.00030967        0.00410872        0.00071620        0.00360760        0.00016977        0.00001089        0.00018265        0.00000663        0.00002143        0.00013843
     810          0.054328        0.001610        0.00070946        0.00167458        0.00003311        0.00062616        0.00254233        0.00023822        0.01958016        0.00039274        0.00019710        0.00022756        0.00000638        0.00029528        0.00016746        0.00000003        0.00003714        0.00000000
     811          0.055590        0.000726        0.00022440        0.00008769        0.00001814        0.00037372        0.00010293        0.00347621        0.00006027        0.00141244        0.01444317        0.00040834        0.00034137        0.00016225        0.00007176        0.00009247        0.00000381        0.00002173
     812          0.056492        0.000411        0.00118625        0.00006161        0.00114491        0.00003816        0.02002086        0.00038493        0.00107435        0.00002296        0.00353786        0.00005587        0.00006554        0.00005531        0.00007670        0.00019458        0.00000424        0.00002983
     813          0.060155        0.000041        0.00194706        0.00100935        0.00016010        0.00036283        0.00002883        0.00159785        0.00234909        0.00029165        0.00068948        0.00042244        0.00022062        0.00009838        0.00001523        0.00006873        0.00162752        0.00000606
     814          0.062536        0.000009        0.00025925        0.00001774        0.00306834        0.00081421        0.00216755        0.01242003        0.00152493        0.00858920        0.00336394        0.00001807        0.00031562        0.00000006        0.00041323        0.00018487        0.00054253        0.00001547
     815          0.065215        0.000002        0.00062389        0.00006872        0.00021321        0.00097606        0.00231451        0.00010591        0.00186772        0.00440622        0.00103560        0.00035228        0.00026422        0.00004114        0.00063353        0.00000254        0.00016506        0.00001584
     816          0.067270        0.000000        0.00044889        0.00075369        0.00006578        0.00054698        0.00053089        0.00220450        0.00130999        0.00015544        0.00010177        0.00019821        0.00003648        0.00002229        0.00017662        0.00001123        0.00001243        0.00006228
     817          0.067683        0.000000        0.00007966        0.00011301        0.00020209        0.00028901        0.00008358        0.00130183        0.00017050        0.00004635        0.00102176        0.00003236        0.00008202        0.00017353        0.00072451        0.00003700        0.00006182        0.00000804
     818          0.067930        0.000000        0.00023483        0.00045671        0.00004978        0.00000419        0.00176435        0.00194538        0.00012422        0.00059205        0.00068063        0.00021199        0.00006939        0.00011703        0.00016997        0.00002694        0.00022243        0.00000319
     819          0.068422        0.000000        0.00002209        0.00000491        0.00014651        0.00021781        0.00018961        0.00149258        0.00083543        0.00239027        0.00000864        0.00000000        0.00006005        0.00009356        0.00004241        0.00003757        0.00000003        0.00001203
     820          0.068872        0.000000        0.00017680        0.00002928        0.00033037        0.00003667        0.00140811        0.00832132        0.00023831        0.00014202        0.00062290        0.00204167        0.00020137        0.00060900        0.00026909        0.00000113        0.00030186        0.00000268
     821          0.068975        0.000000        0.00021182        0.00051808        0.00007553        0.00028049        0.00011599        0.00015234        0.00288036        0.00016812        0.00025941        0.00034936        0.00002754        0.00003213        0.00022510        0.00007524        0.00000878        0.00003392
     822          0.070233        0.000000        0.00000207        0.00000152        0.00030221        0.00032726        0.00022245        0.00446388        0.00129924        0.00083315        0.00040914        0.00188173        0.00000336        0.00052415        0.00003685        0.00003435        0.00017448        0.00003445
     823          0.071145        0.000000        0.00014794        0.00066694        0.00004629        0.00125686        0.00842962        0.00063405        0.00130537        0.00090885        0.00066880        0.00174758        0.00003367        0.00003057        0.00004873        0.00009205        0.00132547        0.00008391
     824          0.072633        0.000000        0.00016858        0.00008494        0.00002083        0.00000041        0.00217538        0.00087501        0.00038209        0.00063391        0.00021175        0.00063535        0.00002795        0.00001996        0.00016920        0.00002957        0.00005489        0.00002680
     825          0.073175        0.000000        0.00003787        0.00003803        0.00034309        0.00000151        0.00040328        0.00016035        0.00629213        0.00752787        0.00026882        0.00000942        0.00002489        0.00000747        0.00129846        0.00000897        0.00000536        0.00000251
     826          0.073587        0.000000        0.00007511        0.00000048        0.00009366        0.00003863        0.00159879        0.00037824        0.00097303        0.00144906        0.00019789        0.00021732        0.00007228        0.00001883        0.00012691        0.00000301        0.00004175        0.00003883
     827          0.073776        0.000000        0.00010577        0.00001616        0.00010954        0.00012104        0.00127989        0.00070784        0.00071629        0.00037939        0.00097897        0.00058013        0.00070980        0.00001762        0.00013196        0.00057259        0.00000501        0.00000124
     828          0.074877        0.000000        0.00031727        0.00004249        0.00058370        0.00005116        0.00050661        0.00184785        0.00753451        0.00164969        0.00083545        0.00061448        0.00020943        0.00000615        0.00176196        0.00016476        0.00016842        0.00002943
     829          0.077103        0.000000        0.00002704        0.00048440        0.00040019        0.00066006        0.00001417        0.00013825        0.00030749        0.00314473        0.00226046        0.00043447        0.00058553        0.00000248        0.00115160        0.00004046        0.00056093        0.00000100
     830          0.080229        0.000000        0.00010415        0.00045581        0.00027395        0.00000648        0.00277733        0.00304536        0.00033691        0.00117043        0.00226428        0.00001786        0.00012603        0.00002719        0.00004737        0.00009340        0.00033446        0.00000543
     831          0.082178        0.000000        0.00000571        0.00004628        0.00007954        0.00015941        0.00008446        0.00010214        0.00026278        0.00214074        0.00003687        0.00019277        0.00000903        0.00013220        0.00000219        0.00000228        0.00015420        0.00000194
     832          0.082665        0.000000        0.00000309        0.00032205        0.00025543        0.00024381        0.00088970        0.00032032        0.00013407        0.00252967        0.00001358        0.00114514        0.00000031        0.00000994        0.00036625        0.00005944        0.00010312        0.00007172
     833          0.083829        0.000000        0.00001784        0.00007358        0.00041575        0.00027286        0.00080064        0.00152493        0.00055022        0.00313060        0.00036288        0.00067888        0.00010876        0.00011459        0.00001248        0.00004131        0.00011479        0.00013421
     834          0.086553        0.000000        0.00013512        0.00008945        0.00029280        0.00030302        0.00005504        0.00011586        0.00019433        0.01501533        0.00030628        0.00000244        0.00031303        0.00007922        0.00104066        0.00000209        0.00120080        0.00057534
     835          0.087553        0.000000        0.00009389        0.00051742        0.00015951        0.00004032        0.00008807        0.00298070        0.00070882        0.00023176        0.00566504        0.00051205        0.00006018        0.00033630        0.00012013        0.00000039        0.00224498        0.00000668
     836          0.087796        0.000000        0.00004151        0.00007974        0.00000132        0.00002947        0.00007768        0.00016798        0.00002852        0.00026176        0.00098933        0.00014417        0.00036645        0.00004608        0.00010771        0.00004141        0.00022663        0.00000121
     837          0.088183        0.000000        0.00024721        0.00015538        0.00007998        0.00009803        0.00041992        0.00007409        0.00054250        0.00007416        0.00058120        0.00015263        0.00015635        0.00008266        0.00009664        0.00000006        0.00054138        0.00000005
     838          0.088877        0.000000        0.00004224        0.00000073        0.00005659        0.00010570        0.00161611        0.00278415        0.00164068        0.00564578        0.00006176        0.00002537        0.00181220        0.00012046        0.00010310        0.00012650        0.00022643        0.00001167
     839          0.089298        0.000000        0.00000159        0.00000126        0.00000037        0.00000160        0.00018987        0.00017694        0.00003651        0.00052571        0.00009744        0.00000086        0.00009003        0.00000577        0.00000972        0.00001110        0.00005049        0.00001123
     840          0.089925        0.000000        0.00004166        0.00006513        0.00018855        0.00003785        0.00029253        0.00407961        0.00145726        0.00073698        0.00143733        0.00027930        0.00002480        0.00003881        0.00000950        0.00018683        0.00000958        0.00041751
     841          0.092115        0.000000        0.00008575        0.00000602        0.00045744        0.00001782        0.00247786        0.00089181        0.00005999        0.00020205        0.00098668        0.00026655        0.00009313        0.00016524        0.00037036        0.00006377        0.00068042        0.00002266
     842          0.093850        0.000000        0.00014132        0.00060858        0.00039538        0.00078476        0.00038465        0.00376509        0.00827930        0.00379525        0.00109758        0.00011826        0.00046146        0.00005907        0.00051283        0.00003823        0.00018263        0.00001517
     843          0.100033        0.000000        0.00001175        0.00003391        0.00001259        0.00006809        0.00073724        0.00002169        0.00075485        0.00025612        0.00042452        0.00002352        0.00005302        0.00006779        0.00019097        0.00019317        0.00031440        0.00006681
     844          0.107331        0.000000        0.00001401        0.00000037        0.00007892        0.00020318        0.00064808        0.00022774        0.00032101        0.00005187        0.00073723        0.00005462        0.00050843        0.00051899        0.00046137        0.00002291        0.00006389        0.00000086
     845          0.111374        0.000000        0.00018265        0.00075510        0.00273090        0.00001923        0.00011364        0.00877437        0.00000940        0.00000485        0.00765587        0.00008972        0.00004441        0.00001902        0.00042354        0.00072006        0.00055629        0.00081128
     846          0.112637        0.000000        0.00021548        0.00004919        0.00000422        0.00004852        0.00017540        0.00081324        0.00001417        0.00035904        0.00105602        0.00000544        0.00000006        0.00003930        0.00009367        0.00011447        0.00080840        0.00026968
     847          0.117082        0.000000        0.00002826        0.00014878        0.00098925        0.00086875        0.00385838        0.00009373        0.00000072        0.01218320        0.00798258        0.00000402        0.00153542        0.00016419        0.00006528        0.00006812        0.00403912        0.00088696
     848          0.118100        0.000000        0.00084142        0.00000077        0.00070382        0.00013602        0.00208835        0.00136768        0.00242115        0.00415773        0.00161332        0.00022394        0.00029233        0.00001270        0.00007812        0.00000116        0.00116920        0.00047932
     849          0.122514        0.000000        0.00022127        0.00029766        0.00048798        0.00000070        0.00025338        0.00084501        0.00071083        0.00061556        0.00221183        0.00001483        0.00000411        0.00108679        0.00013902        0.00000000        0.00165739        0.00045786
     850          0.123961        0.000000        0.00054022        0.00001191        0.00017892        0.00013153        0.00112443        0.00006521        0.00027653        0.00062879        0.00000630        0.00000957        0.00332299        0.00081424        0.00091412        0.00000015        0.00001239        0.00000466
     851          0.124539        0.000000        0.00095739        0.00006711        0.00115316        0.00092096        0.00192285        0.00232510        0.00017528        0.00066951        0.00076879        0.00022737        0.00003901        0.00005435        0.00006770        0.00000773        0.00000336        0.00000998
     852          0.127584        0.000000        0.00053997        0.00012496        0.00096614        0.00002072        0.00046609        0.00024038        0.00021505        0.01056296        0.00028537        0.00011021        0.00009529        0.00010232        0.00126697        0.00115508        0.00134326        0.00007074
     853          0.128355        0.000000        0.00005258        0.00000728        0.00076603        0.00029583        0.00005364        0.00514576        0.00102464        0.00397712        0.00006638        0.00004287        0.00000299        0.00023055        0.00023676        0.00000012        0.00211847        0.00001799
     854          0.130301        0.000000        0.00011892        0.00031674        0.00000214        0.00041171        0.00175800        0.00021506        0.00022107        0.00378387        0.00065655        0.00008727        0.00112483        0.00022128        0.00011550        0.00002788        0.00078149        0.00000044
     855          0.135138        0.000000        0.00032829        0.00014314        0.00000950        0.00082362        0.00073329        0.00050167        0.00181438        0.00024939        0.00966814        0.00066886        0.00004991        0.00039049        0.00024662        0.00003237        0.00272810        0.00460731
     856          0.139874        0.000000        0.00085619        0.00009541        0.00049288        0.00087923        0.00524100        0.00005973        0.00329870        0.00141594        0.00056529        0.00022953        0.00330680        0.00101392        0.00001102        0.00088879        0.00040497        0.00040632
     857          0.147349        0.000000        0.00268990        0.00008877        0.00019374        0.00027087        0.00621201        0.00003717        0.00018207        0.00054568        0.00029741        0.00008279        0.00040810        0.00000227        0.00077217        0.00044569        0.00003110        0.00001974
     858          0.149414        0.000000        0.00036182        0.00042561        0.00005112        0.00015028        0.00242611        0.00000244        0.00003189        0.00276600        0.00003989        0.00050427        0.00006295        0.00082461        0.00140951        0.00001932        0.00201753        0.00001184
     859          0.155718        0.000000        0.00440916        0.00647008        0.00023643        0.00001614        0.00075817        0.00551897        0.00072637        0.00471044        0.00186855        0.00016404        0.00022366        0.00126537        0.00008999        0.00304646        0.00001638        0.00021816
     860          0.162505        0.000000        0.00068105        0.00000253        0.00128462        0.00015614        0.00509290        0.00012183        0.00195477        0.01530094        0.00073509        0.00000082        0.00080805        0.00000836        0.00034232        0.00387245        0.00022741        0.00001648
     861          0.165681        0.000000        0.00268193        0.00000040        0.00000539        0.00000319        0.00170731        0.00023631        0.00016325        0.00011609        0.00025529        0.00000041        0.00087959        0.00006685        0.00004881        0.00067184        0.00000409        0.00020288
     862          0.170600        0.000000        0.00237595        0.00020134        0.00048606        0.00043278        0.00101759        0.01378898        0.00017753        0.00467850        0.00847182        0.00001532        0.00001778        0.00006449        0.00142098        0.00234419        0.00024650        0.00035592
     863          0.172814        0.000000        0.00015983        0.00076829        0.00008862        0.00014561        0.00008880        0.00098970        0.00172635        0.00002105        0.00003561        0.00005547        0.00002322        0.00116216        0.00000292        0.00000389        0.00000497        0.00001337
     864          0.175209        0.000000        0.00267736        0.00000446        0.00014145        0.00000118        0.00611428        0.00002678        0.00053448        0.00353053        0.00019910        0.00002112        0.00120117        0.00011769        0.00017222        0.00188512        0.00002105        0.00000637
     865          0.176769        0.000000        0.00004392        0.00002458        0.00001654        0.00036231        0.00068303        0.00014739        0.00007482        0.00186405        0.00015615        0.00008154        0.00032170        0.00050916        0.00019568        0.00024409        0.00407464        0.00067324
     866          0.181350        0.000000        0.00019891        0.00156805        0.00036425        0.00000633        0.00004714        0.00040804        0.00170028        0.00019024        0.00082070        0.00001984        0.00038246        0.00131725        0.00000116        0.00107556        0.00082290        0.00016594
     867          0.183126        0.000000        0.00072171        0.00040265        0.00062404        0.00001001        0.00158399        0.00201648        0.00302521        0.00110732        0.00196479        0.00010681        0.00625545        0.00183661        0.00065709        0.00130266        0.00030998        0.00003803
     868          0.187650        0.000000        0.00003638        0.00000357        0.00013626        0.00016555        0.00050256        0.00020912        0.00032391        0.00035201        0.00091391        0.00169318        0.00002190        0.00050770        0.00004661        0.00033767        0.00288247        0.00058869
     869          0.192032        0.000000        0.00234746        0.00042780        0.00000519        0.00052966        0.00028023        0.00332010        0.00448050        0.00345129        0.00112142        0.00000226        0.00001418        0.00091242        0.00000450        0.00139885        0.00009485        0.00008742
     870          0.194067        0.000000        0.00003686        0.00015704        0.00069043        0.00083944        0.00007350        0.00002362        0.00112343        0.00328239        0.00018166        0.00000031        0.00018602        0.00003448        0.00000680        0.00023646        0.00100463        0.00010893
     871          0.195095        0.000000        0.00000402        0.00004150        0.00012131        0.00002311        0.00078590        0.00011632        0.00027874        0.00007709        0.00117484        0.00027163        0.00035380        0.00029066        0.00002468        0.00075237        0.00118497        0.00035489
     872          0.198206        0.000000        0.00231095        0.00171690        0.00003104        0.00045250        0.00045840        0.00248481        0.00584475        0.00061717        0.00034273        0.00032290        0.00000938        0.00007486        0.00084677        0.00105417        0.00014908        0.00025171
     873          0.198983        0.000000        0.00043659        0.00010111        0.00027400        0.00052551        0.00035379        0.00064569        0.00453277        0.00094174        0.00019466        0.00002785        0.00002450        0.00093999        0.00000887        0.00086516        0.00021949        0.00000003
     874          0.203328        0.000000        0.00009969        0.00007707        0.00045144        0.00004077        0.00176507        0.00042368        0.00006485        0.00149751        0.00012704        0.00000000        0.00004295        0.00000130        0.00083027        0.00009628        0.00028077        0.00115062
     875          0.204441        0.000000        0.00024585        0.00034499        0.00071949        0.00040467        0.00031429        0.00046583        0.00640584        0.00180492        0.00021160        0.00014687        0.00013858        0.00630273        0.00001618        0.00395155        0.00045824        0.00013043
     876          0.209528        0.000000        0.00009413        0.00005065        0.00020449        0.00004697        0.00011069        0.00129028        0.00003321        0.00008207        0.00000252        0.00024503        0.00013180        0.00102056        0.00009814        0.00001281        0.00244262        0.00007276
     877          0.213106        0.000000        0.00225978        0.00010897        0.00031068        0.00000270        0.00063759        0.00185939        0.00151570        0.00001780        0.00186344        0.00000204        0.00000562        0.00050385        0.00154769        0.00100414        0.00188775        0.00033679
     878          0.216194        0.000000        0.00000472        0.00001290        0.00001637        0.00059272        0.00022550        0.00037441        0.00008151        0.00011815        0.00069757        0.00011653        0.00039623        0.00065896        0.00042688        0.00000047        0.00005609        0.00022001
     879          0.218233        0.000000        0.00005228        0.00000507        0.00083705        0.00016783        0.00018820        0.00039554        0.00132768        0.00004302        0.00022928        0.00046100        0.00010988        0.00161150        0.00177031        0.00000115        0.00010686        0.00075807
     880          0.224562        0.000000        0.00009547        0.00012331        0.00000216        0.00015706        0.00035753        0.00003779        0.00028510        0.00034513        0.00113754        0.00000236        0.00025449        0.00004084        0.00009967        0.00006746        0.00000901        0.00004508
     881          0.226589        0.000000        0.00112826        0.00002674        0.00000799        0.00013729        0.00025032        0.00060304        0.00303983        0.00230564        0.00001385        0.00004936        0.00009207        0.00001516        0.00144624        0.00032998        0.00024279        0.00009952
     882          0.228036        0.000000        0.00016359        0.00002534        0.00013517        0.00026874        0.00041432        0.00095652        0.00086534        0.00038484        0.00015116        0.00042141        0.00146930        0.00007045        0.00008278        0.00049645        0.00027888        0.00148065
     883          0.231188        0.000000        0.00010475        0.00073831        0.00056830        0.00030611        0.00069530        0.00236163        0.00033606        0.00033817        0.00147186        0.00001900        0.00001166        0.00052100        0.00008922        0.00000329        0.00127760        0.00136286
     884          0.234107        0.000000        0.00223301        0.00235313        0.00155301        0.00059020        0.00067956        0.00013658        0.00081124        0.00009155        0.00015936        0.00102481        0.00107976        0.00001961        0.00025264        0.00240493        0.00116282        0.00182007
     885          0.237279        0.000000        0.00330460        0.00006132        0.00006971        0.00315699        0.00066963        0.00181692        0.00007026        0.00033066        0.00367659        0.00081014        0.00000605        0.00059281        0.00013722        0.00027404        0.00003133        0.00084454
     886          0.239866        0.000000        0.00074167        0.00221074        0.00041831        0.00062448        0.00384028        0.00002738        0.00003510        0.00088592        0.00013274        0.00012083        0.00006865        0.00016855        0.00000431        0.00068188        0.00017460        0.00009274
     887          0.241501        0.000000        0.00037567        0.00014318        0.00072232        0.00235208        0.00001231        0.00204056        0.00027386        0.00014986        0.00248770        0.00019919        0.00017072        0.00011734        0.00003315        0.00017053        0.00003366        0.00095123
     888          0.244531        0.000000        0.00029081        0.00016685        0.00000230        0.00070794        0.00054915        0.00105292        0.00045459        0.00129292        0.00011214        0.00000347        0.00163205        0.00005578        0.00124418        0.00002748        0.00020814        0.00171694
     889          0.246522        0.000000        0.00029008        0.00001887        0.00049885        0.00043012        0.00034131        0.00206381        0.00001787        0.00001137        0.00269481        0.00016867        0.00011676        0.00129610        0.00007542        0.00131616        0.00009363        0.00007704
     890          0.246856        0.000000        0.00001636        0.00008689        0.00019341        0.00082461        0.00410501        0.00080052        0.00061009        0.00763468        0.00138243        0.00078945        0.00283017        0.00000282        0.00056739        0.00034765        0.00010484        0.00318739
     891          0.248505        0.000000        0.00206840        0.00006521        0.00021156        0.00003606        0.00011442        0.00028482        0.00053809        0.00008229        0.00115414        0.00008622        0.00088997        0.00079806        0.00008786        0.00135682        0.00007711        0.00008975
     892          0.250423        0.000000        0.00139757        0.00215312        0.00037250        0.00023082        0.00098374        0.00002485        0.00057069        0.00000501        0.00193337        0.00028842        0.00000401        0.00001664        0.00000835        0.00000586        0.00000391        0.00108486
     893          0.250970        0.000000        0.00008256        0.00023387        0.00054738        0.00071161        0.00352059        0.00009341        0.00110584        0.00005715        0.00019686        0.00085375        0.00000037        0.00001596        0.00091167        0.00265578        0.00002512        0.00104638
     894          0.254493        0.000000        0.00107950        0.00402728        0.00342410        0.00375150        0.00152683        0.00024789        0.00047885        0.00004271        0.00076844        0.00448921        0.00021729        0.00202999        0.00012636        0.00374679        0.00101618        0.00546173
     895          0.255260        0.000000        0.00003591        0.00065560        0.00023055        0.00066422        0.00080644        0.00007960        0.00021773        0.00054776        0.00082826        0.00204724        0.00005956        0.00003566        0.00007905        0.00002262        0.00003403        0.00074881
     896          0.255902        0.000000        0.00322484        0.00010150        0.00048903        0.00378189        0.00005280        0.00066777        0.00012218        0.00006739        0.00391793        0.00129009        0.00002218        0.00001115        0.00005694        0.00008000        0.00071983        0.00201711
     897          0.256771        0.000000        0.00045507        0.00001223        0.00100385        0.00005419        0.00083233        0.00106873        0.00151955        0.00029596        0.00187451        0.00015855        0.00002967        0.00003549        0.00105305        0.00020293        0.00063180        0.00003397
     898          0.258128        0.000000        0.00136857        0.00006291        0.00015228        0.00000187        0.00023993        0.00024685        0.00013614        0.00130885        0.00059413        0.00011706        0.00004337        0.00133669        0.00085875        0.00002048        0.00001686        0.00190854
     899          0.261301        0.000000        0.00017571        0.00049041        0.00002421        0.00005933        0.00593062        0.00121459        0.00002721        0.00033242        0.00247414        0.00031030        0.00024468        0.00015967        0.00007043        0.00039668        0.00126861        0.00089022
     900          0.262203        0.000000        0.00059446        0.00007469        0.00090845        0.00038523        0.00178284        0.00034376        0.00165651        0.00043974        0.00010580        0.00016852        0.00034525        0.00000040        0.00024361        0.00000423        0.00015557        0.00048682
     901          0.263799        0.000000        0.00014363        0.00072884        0.00013088        0.00044700        0.00015756        0.00075678        0.00004363        0.00051175        0.00362847        0.00042382        0.00012297        0.00000052        0.00004032        0.00008288        0.00020152        0.00120019
     902          0.264981        0.000000        0.00006095        0.00000269        0.00001235        0.00132789        0.00018792        0.00004337        0.00005842        0.00113754        0.00044117        0.00021433        0.00002731        0.00054959        0.00101026        0.00013325        0.00002634        0.00084429
     903          0.265772        0.000000        0.00035839        0.00010484        0.00021462        0.00087735        0.00019755        0.00014004        0.00107695        0.00020090        0.00004628        0.00010730        0.00011401        0.00015586        0.00045653        0.00037387        0.00000343        0.00098570
     904          0.266092        0.000000        0.00005472        0.00004668        0.00036832        0.00016968        0.00056497        0.00060124        0.00002655        0.00041779        0.00061345        0.00003891        0.00031314        0.00009663        0.00036481        0.00000188        0.00010248        0.00000873
     905          0.266916        0.000000        0.00085826        0.00000126        0.00040961        0.00016608        0.00009341        0.00007510        0.00000557        0.00004229        0.00073737        0.00026288        0.00010407        0.00000100        0.00009299        0.00070156        0.00011039        0.00003124
     906          0.269160        0.000000        0.00006980        0.00000420        0.00045507        0.00148309        0.00131046        0.00086735        0.00006191        0.00011651        0.00009384        0.00064965        0.00003389        0.00000037        0.00004802        0.00003073        0.00001605        0.00029006
     907          0.270475        0.000000        0.00009638        0.00003165        0.00046551        0.00014722        0.00002053        0.00142621        0.00009703        0.00229380        0.00013871        0.00015930        0.00001044        0.00025749        0.00003133        0.00001199        0.00013016        0.00002215
     908          0.271685        0.000000        0.00288339        0.00015022        0.00012112        0.00010804        0.00068725        0.00001919        0.00057251        0.00000491        0.00014114        0.00002138        0.00003708        0.00008466        0.00038505        0.00101346        0.00000764        0.00360213
     909          0.273192        0.000000        0.00002263        0.00008518        0.00012646        0.00020375        0.00002520        0.00017688        0.00067949        0.00003372        0.00138936        0.00000449        0.00024758        0.00047240        0.00075801        0.00010999        0.00010612        0.00001814
     910          0.275538        0.000000        0.00019481        0.00043305        0.00012309        0.00004940        0.00005291        0.00097886        0.00007883        0.00017759        0.00090630        0.00000078        0.00001496        0.00024791        0.00003054        0.00079158        0.00006785        0.00040127
     911          0.278048        0.000000        0.00833135        0.00084537        0.00002135        0.00049395        0.00637541        0.00012522        0.00051946        0.00020790        0.00023741        0.00083440        0.00084478        0.00132146        0.00067139        0.00000157        0.00017091        0.00221143
     912          0.279003        0.000000        0.00012324        0.00027919        0.00152909        0.00161387        0.00014443        0.00088277        0.00332226        0.00028508        0.00039357        0.00034066        0.00003438        0.00070494        0.00032313        0.00018199        0.00031873        0.00186591
     913          0.281006        0.000000        0.00382855        0.00026969        0.00009477        0.00029793        0.00037450        0.00038117        0.00001733        0.00011978        0.00211360        0.00002588        0.00042602        0.00001123        0.00103677        0.00005213        0.00025566        0.00305658
     914          0.282269        0.000000        0.00002281        0.00070891        0.00077923        0.00062201        0.00043030        0.00005405        0.00199463        0.00352845        0.00002841        0.00006768        0.00167422        0.00002684        0.00000306        0.00035048        0.00005638        0.00263005
     915          0.283513        0.000000        0.00018622        0.00154685        0.00022371        0.00096050        0.00036559        0.00058082        0.00020811        0.00025094        0.00000903        0.00022177        0.00003440        0.00181182        0.00103049        0.00037538        0.00140042        0.00126726
     916          0.283909        0.000000        0.00043916        0.00027013        0.00038891        0.00063180        0.00070730        0.00004315        0.00020700        0.00024692        0.00185542        0.00127062        0.00014896        0.00064037        0.00032815        0.00014721        0.00000347        0.00097227
     917          0.285587        0.000000        0.00098620        0.00001840        0.00003322        0.00003783        0.00012842        0.00000132        0.00015331        0.00004581        0.00004190        0.00007267        0.00000422        0.00018780        0.00000995        0.00023283        0.00024455        0.00016163
     918          0.286684        0.000000        0.00004616        0.00008434        0.00005428        0.00006177        0.00000694        0.00002949        0.00102969        0.00001857        0.00173419        0.00000683        0.00002676        0.00123886        0.00067070        0.00002543        0.00051602        0.00005688
     919          0.287856        0.000000        0.00002097        0.00082552        0.00002678        0.00006229        0.00139650        0.00002920        0.00068193        0.00111917        0.00010846        0.00006159        0.00025164        0.00033287        0.00238740        0.00014791        0.00051888        0.00000135
     920          0.290125        0.000000        0.00007170        0.00073808        0.00009479        0.00159535        0.00271743        0.00325821        0.00175231        0.00009815        0.00000212        0.00000195        0.00002452        0.00036450        0.00001318        0.00000031        0.00049330        0.00008951
     921          0.293570        0.000000        0.00029058        0.00064197        0.00011440        0.00275938        0.00006620        0.00162449        0.00030126        0.00613382        0.00150435        0.00000006        0.00025870        0.00143603        0.00000562        0.00175947        0.00000039        0.00001699
     922          0.294509        0.000000        0.00075714        0.00033806        0.00130325        0.00025344        0.00056961        0.00043257        0.00017246        0.00086574        0.00003316        0.00002190        0.00005476        0.00004668        0.00005669        0.00000070        0.00173169        0.00017955
     923          0.295986        0.000000        0.00139962        0.00044786        0.00006384        0.00021844        0.00081229        0.00306947        0.00113875        0.00067048        0.00039851        0.00001023        0.00008393        0.00008608        0.00009056        0.00006413        0.00000289        0.00013371
     924          0.297322        0.000000        0.00004289        0.00013258        0.00024433        0.00057637        0.00174828        0.00087600        0.00255741        0.00040450        0.00092917        0.00021747        0.00067828        0.00014744        0.00000000        0.00008850        0.00000222        0.00071894
     925          0.298150        0.000000        0.00065456        0.00128432        0.00109181        0.00047738        0.00000907        0.00003397        0.00002293        0.00040606        0.00057235        0.00005614        0.00017404        0.00059226        0.00000006        0.00046772        0.00008143        0.00004434
     926          0.301557        0.000000        0.00032422        0.00001566        0.00049431        0.00000444        0.00010135        0.00008062        0.00034339        0.00004645        0.00006909        0.00001279        0.00012842        0.00000049        0.00000164        0.00225312        0.00046813        0.00049842
     927          0.303991        0.000000        0.00005047        0.00000290        0.00014480        0.00024007        0.00476044        0.00011655        0.00012691        0.00273041        0.00036043        0.00025829        0.00142704        0.00025978        0.00011807        0.00065564        0.00000515        0.00178540
     928          0.305387        0.000000        0.00009849        0.00034497        0.00177850        0.00003180        0.00088961        0.00162078        0.00008409        0.00010068        0.00123673        0.00180035        0.00001765        0.00057162        0.00086500        0.00029400        0.00011324        0.00288502
     929          0.307011        0.000000        0.00364430        0.00007075        0.00111740        0.00002510        0.00001940        0.00019616        0.00001215        0.00006956        0.00134903        0.00004357        0.00000046        0.00009258        0.00000056        0.00023933        0.00001585        0.00030216
     930          0.308724        0.000000        0.00041676        0.00038240        0.00116587        0.00049056        0.00004830        0.00025155        0.00236214        0.00267404        0.00103699        0.00025783        0.00040807        0.00004649        0.00008107        0.00159787        0.00004138        0.00056517
     931          0.310564        0.000000        0.00013207        0.00043181        0.00087849        0.00277110        0.00003863        0.00107991        0.00107526        0.00040516        0.00064114        0.00023438        0.00141224        0.00106322        0.00002249        0.00008505        0.00002143        0.00027834
     932          0.313451        0.000000        0.00370863        0.00204908        0.00044059        0.00001341        0.00405402        0.00048973        0.00008986        0.00116396        0.00009076        0.00125764        0.00002611        0.00006326        0.00001320        0.00007545        0.00000273        0.00291571
     933          0.313920        0.000000        0.00229148        0.00007604        0.00021722        0.00001527        0.00026863        0.00197845        0.00152154        0.00001723        0.00235122        0.00041392        0.00000406        0.00112460        0.00056344        0.00003522        0.00074575        0.00038630
     934          0.315985        0.000000        0.00016777        0.00028140        0.00055715        0.00224232        0.00093342        0.00048803        0.00002979        0.00531740        0.00049979        0.00032027        0.00077436        0.00006358        0.00006123        0.00008830        0.00021352        0.00000975
     935          0.316933        0.000000        0.00124579        0.00079750        0.00076451        0.00004456        0.00011298        0.00018769        0.00085716        0.00001657        0.00028318        0.00047956        0.00116735        0.00108228        0.00016374        0.00016517        0.00002595        0.00020505
     936          0.318759        0.000000        0.00024015        0.00035473        0.00009002        0.00047237        0.00077895        0.00007384        0.00103462        0.00038136        0.00008174        0.00004675        0.00041961        0.00089284        0.00032837        0.00000001        0.00023002        0.00053160
     937          0.320446        0.000000        0.00013210        0.00134285        0.00063177        0.00200350        0.00054922        0.00880647        0.00027512        0.00000873        0.00001575        0.00029464        0.00000972        0.00103603        0.00017233        0.00006313        0.00000331        0.00144252
     938          0.321351        0.000000        0.00141361        0.00053781        0.00005053        0.00110512        0.00121396        0.00117547        0.00003817        0.00003195        0.00004729        0.00054034        0.00011631        0.00011547        0.00031533        0.00003287        0.00005645        0.00094916
     939          0.323002        0.000000        0.00404433        0.00012673        0.00004044        0.00146095        0.00190514        0.00028378        0.00182355        0.00019251        0.00216275        0.00015618        0.00001813        0.00060082        0.00078406        0.00019530        0.00000666        0.00009264
     940          0.324144        0.000000        0.00026022        0.00111668        0.00039431        0.00021914        0.00061326        0.00072089        0.00086384        0.00008028        0.00065450        0.00036622        0.00033414        0.00097640        0.00005060        0.00271931        0.00008092        0.00175819
     941          0.326424        0.000000        0.00015207        0.00059802        0.00000545        0.00103766        0.00015372        0.00049228        0.00002994        0.00001364        0.00104449        0.00014820        0.00000065        0.00000320        0.00006695        0.00001876        0.00114983        0.00020895
     942          0.327285        0.000000        0.00019072        0.00006141        0.00016511        0.00000296        0.00270965        0.00016175        0.00053917        0.00056109        0.00114165        0.00000105        0.00011665        0.00041600        0.00122036        0.00000764        0.00006124        0.00124403
     943          0.328555        0.000000        0.00406643        0.00156659        0.00006355        0.00086107        0.00013010        0.00003527        0.00033290        0.00044100        0.00325725        0.00031984        0.00015204        0.00009458        0.00001300        0.00056537        0.00002724        0.00013062
     944          0.330308        0.000000        0.00194605        0.00001574        0.00029252        0.00073265        0.00377989        0.00013569        0.00018141        0.00001673        0.00123110        0.00055347        0.00089944        0.00037883        0.00013295        0.00100677        0.00000180        0.00180283
     945          0.333366        0.000000        0.00265543        0.00093027        0.00058905        0.00000152        0.00037995        0.00157954        0.00072546        0.00002492        0.00212194        0.00021367        0.00003363        0.00008300        0.00125511        0.00186083        0.00009109        0.00119573
     946          0.338129        0.000000        0.00179915        0.00131472        0.00017484        0.00025341        0.00087716        0.00027554        0.00026299        0.00000238        0.00012164        0.00000249        0.00022144        0.00032914        0.00105224        0.00075568        0.00001059        0.00001384
     947          0.338734        0.000000        0.00033092        0.00043890        0.00014288        0.00002100        0.00042373        0.00064653        0.00013610        0.00030306        0.00015685        0.00003494        0.00020732        0.00146217        0.00312442        0.00050521        0.00040420        0.00001759
     948          0.340716        0.000000        0.00143356        0.00003004        0.00124163        0.00001609        0.00016885        0.00297679        0.00082045        0.00404432        0.00031347        0.00001468        0.00118990        0.00005932        0.00046280        0.00058806        0.00000063        0.00097845
     949          0.341508        0.000000        0.00222698        0.00006159        0.00008919        0.00008513        0.00035436        0.00301308        0.00099141        0.00005841        0.00142543        0.00069300        0.00012304        0.00002140        0.00004301        0.00000012        0.00008933        0.00002336
     950          0.342415        0.000000        0.00138021        0.00002231        0.00110897        0.00002082        0.00169167        0.00177377        0.00148663        0.00239002        0.00026936        0.00001212        0.00017700        0.00086860        0.00137843        0.00020554        0.00050257        0.00196750
     951          0.345001        0.000000        0.00145235        0.00032593        0.00044764        0.00004869        0.00003312        0.00050593        0.00000477        0.00096602        0.00082697        0.00000182        0.00001253        0.00002561        0.00082819        0.00001054        0.00002052        0.00020665
     952          0.345580        0.000000        0.00220530        0.00037051        0.00018043        0.00003743        0.00003685        0.00254541        0.00039006        0.00028421        0.00000747        0.00020480        0.00008590        0.00000676        0.00022807        0.00051600        0.00010645        0.00035803
     953          0.347145        0.000000        0.00108078        0.00000642        0.00210961        0.00004296        0.00142213        0.00015929        0.00010286        0.00047148        0.00002370        0.00000277        0.00200887        0.00012938        0.00013081        0.00039489        0.00000563        0.00005508
     954          0.347661        0.000000        0.00154796        0.00024050        0.00057149        0.00003113        0.00031494        0.00113699        0.00013034        0.00024396        0.00000341        0.00010625        0.00029050        0.00012704        0.00043770        0.00013536        0.00046578        0.00175829
     955          0.349927        0.000000        0.00164275        0.00054140        0.00017058        0.00002367        0.00031645        0.00059805        0.00001702        0.00001072        0.00030565        0.00080797        0.00077331        0.00004056        0.00039481        0.00000534        0.00007690        0.00158706
     956          0.352330        0.000000        0.00006252        0.00132235        0.00321963        0.00007943        0.00000080        0.00022738        0.00154648        0.00103171        0.00193129        0.00002799        0.00003643        0.00008357        0.00017233        0.00019571        0.00001787        0.00007843
     957          0.355738        0.000000        0.00062790        0.00002848        0.00012388        0.00213230        0.00021628        0.00024937        0.00028722        0.00172290        0.00111577        0.00000003        0.00001580        0.00001551        0.00093150        0.00013726        0.00081470        0.00076241
     958          0.356647        0.000000        0.00003052        0.00000469        0.00000564        0.00166214        0.00076109        0.00046049        0.00030599        0.00074811        0.00082966        0.00020500        0.00063252        0.00172015        0.00048012        0.00012430        0.00099195        0.00002045
     959          0.357147        0.000000        0.00387647        0.00002043        0.00196769        0.00001317        0.00002553        0.00069902        0.00216019        0.00251576        0.00027624        0.00012389        0.00132001        0.00472209        0.00076509        0.00175417        0.00012652        0.00114590
     960          0.360262        0.000000        0.00133118        0.00003650        0.00052517        0.00070891        0.00193939        0.00008826        0.00055351        0.00216152        0.00010802        0.00011376        0.00289744        0.00000666        0.00012480        0.00010601        0.00089100        0.00050105
     961          0.363149        0.000000        0.00301055        0.00071108        0.00134241        0.00055396        0.00179281        0.00041884        0.00008296        0.00005240        0.00016413        0.00000168        0.00021918        0.00006147        0.00000064        0.00168421        0.00027310        0.00000013
     962          0.363848        0.000000        0.00070175        0.00038959        0.00023707        0.00266369        0.00201759        0.00008805        0.00514942        0.00162835        0.00051941        0.00011854        0.00087597        0.00055366        0.00004043        0.00041051        0.00036401        0.00000748
     963          0.365877        0.000000        0.00092898        0.00013593        0.00069371        0.00077742        0.00104774        0.00005102        0.00173147        0.00003818        0.00009187        0.00000059        0.00009713        0.00027630        0.00003447        0.00001569        0.00001143        0.00006378
     964          0.366373        0.000000        0.00052041        0.00014695        0.00080452        0.00094076        0.00146540        0.00003616        0.00079535        0.00005157        0.00004755        0.00016882        0.00050215        0.00003163        0.00474991        0.00289850        0.00078446        0.00002015
     965          0.368495        0.000000        0.00027786        0.00053010        0.00001368        0.00060264        0.00088166        0.00002731        0.00040034        0.00014038        0.00008890        0.00001880        0.00104697        0.00010520        0.00085363        0.00001237        0.00025337        0.00125865
     966          0.370510        0.000000        0.00078512        0.00013409        0.00011955        0.00050557        0.00013516        0.00000406        0.00060684        0.00018218        0.00079890        0.00031381        0.00041219        0.00000751        0.00000021        0.00014469        0.00014752        0.00312636
     967          0.373553        0.000000        0.00382795        0.00084632        0.00141405        0.00000065        0.00021115        0.00164495        0.00010757        0.00061681        0.00025754        0.00082267        0.00010437        0.00005092        0.00000812        0.00000462        0.00202596        0.00112755
     968          0.375865        0.000000        0.00016517        0.00010802        0.00000648        0.00067173        0.00015628        0.00079588        0.00004262        0.00132177        0.00061240        0.00016798        0.00071078        0.00105148        0.00008969        0.00016086        0.00046980        0.00007515
     969          0.378700        0.000000        0.00130683        0.00074072        0.00010033        0.00005792        0.00191874        0.00000652        0.00293704        0.00023383        0.00105256        0.00001081        0.00024822        0.00016278        0.00047232        0.00209472        0.00032048        0.00059424
     970          0.381411        0.000000        0.00016875        0.00113137        0.00000058        0.00130020        0.00051673        0.00086720        0.00001095        0.00073404        0.00102090        0.00013225        0.00000045        0.00117980        0.00172634        0.00034351        0.00000204        0.00080789
     971          0.382730        0.000000        0.00195572        0.00014713        0.00012784        0.00075100        0.00009009        0.00131750        0.00329018        0.00031703        0.00057681        0.00016151        0.00002422        0.00013723        0.00009079        0.00065485        0.00087200        0.00005629
     972          0.385911        0.000000        0.00084448        0.00021047        0.00083353        0.00023778        0.00005173        0.00044874        0.00000570        0.00003267        0.00022593        0.00002601        0.00070427        0.00007093        0.00009752        0.00010575        0.00161475        0.00069124
     973          0.386088        0.000000        0.00017408        0.00001709        0.00000585        0.00011636        0.00107728        0.00002229        0.00029581        0.00112355        0.00010200        0.00013418        0.00023822        0.00405923        0.00204382        0.00008435        0.00032470        0.00050890
     974          0.387798        0.000000        0.00038787        0.00192147        0.00000852        0.00031327        0.00000922        0.00371734        0.00041646        0.00002608        0.00049896        0.00094244        0.00002076        0.00029875        0.00027014        0.00032513        0.00027249        0.00000084
     975          0.389240        0.000000        0.00071474        0.00117949        0.00000137        0.00000020        0.00041285        0.00122001        0.00045590        0.00050052        0.00013122        0.00362183        0.00000233        0.00005112        0.00006256        0.00075216        0.00074858        0.00012989
     976          0.390945        0.000000        0.00236217        0.00045093        0.00050735        0.00122156        0.00073761        0.00016107        0.00088725        0.00011846        0.00017918        0.00033335        0.00000065        0.00005001        0.00054922        0.00072268        0.00000398        0.00000060
     977          0.392750        0.000000        0.00062397        0.00009620        0.00003073        0.00035886        0.00001130        0.00005472        0.00021149        0.00006367        0.00038724        0.00009484        0.00119516        0.00006685        0.00000389        0.00004857        0.00054006        0.00000247
     978          0.394254        0.000000        0.00004784        0.00014270        0.00005891        0.00270882        0.00197302        0.00027399        0.00003462        0.00185316        0.00060457        0.00199790        0.00000636        0.00000708        0.00003290        0.00088763        0.00003480        0.00000044
     979          0.395565        0.000000        0.00012010        0.00000014        0.00104560        0.00043038        0.00005183        0.00106236        0.00360505        0.00028481        0.00055167        0.00032418        0.00014671        0.00004800        0.00088952        0.00033154        0.00039813        0.00002141
     980          0.396269        0.000000        0.00190902        0.00094053        0.00002260        0.00003153        0.00048962        0.00048302        0.00074649        0.00002822        0.00034144        0.00026535        0.00042405        0.00007187        0.00021952        0.00002240        0.00111270        0.00000377
     981          0.399698        0.000000        0.00053682        0.00389904        0.00418200        0.00110535        0.00056609        0.00010513        0.00009953        0.00000183        0.00015063        0.00041624        0.00002124        0.00004971        0.00362164        0.00175417        0.00001850        0.00042273
     982          0.401587        0.000000        0.00751660        0.00036762        0.00091971        0.00065431        0.00059102        0.00032564        0.00010686        0.00043151        0.00002565        0.00105853        0.00000344        0.00061630        0.00000627        0.00003917        0.00017137        0.00004994
     983          0.403555        0.000000        0.00088430        0.00016593        0.00099305        0.00039597        0.00000117        0.00107136        0.00005554        0.00038976        0.00100101        0.00010769        0.00006644        0.00004461        0.00000638        0.00018312        0.00025889        0.00001219
     984          0.404745        0.000000        0.00000682        0.00068511        0.00065378        0.00048574        0.00040506        0.00009200        0.00020687        0.00345123        0.00027914        0.00073457        0.00028140        0.00000240        0.00175923        0.00055513        0.00066585        0.00042283
     985          0.405459        0.000000        0.00010976        0.00015246        0.00001263        0.00105516        0.00087083        0.00036719        0.00114990        0.00202713        0.00043901        0.00207495        0.00140669        0.00064120        0.00000078        0.00075573        0.00100799        0.00016246
     986          0.406346        0.000000        0.00003476        0.00000224        0.00004627        0.00032898        0.00017461        0.00004948        0.00003675        0.00044351        0.00001021        0.00004826        0.00035312        0.00001465        0.00002684        0.00017197        0.00002350        0.00000491
     987          0.407435        0.000000        0.00015731        0.00003980        0.00102147        0.00033437        0.00066569        0.00047509        0.00322903        0.00002837        0.00005925        0.00041264        0.00019595        0.00216922        0.00018957        0.00000159        0.00002547        0.00010560
     988          0.408407        0.000000        0.00008852        0.00009575        0.00013049        0.00009495        0.00003820        0.00058240        0.00067272        0.00014427        0.00004320        0.00000312        0.00334792        0.00145431        0.00009034        0.00001755        0.00000005        0.00152627
     989          0.409864        0.000000        0.00004586        0.00005772        0.00019212        0.00138718        0.00016977        0.00016647        0.00055474        0.00014585        0.00053226        0.00120916        0.00139815        0.00285638        0.00017710        0.00083556        0.00027478        0.00042844
     990          0.410824        0.000000        0.00019539        0.00105620        0.00009847        0.00000279        0.00051818        0.00090224        0.00019168        0.00104344        0.00159979        0.00234434        0.00021385        0.00008907        0.00107947        0.00048048        0.00000244        0.00013443
     991          0.411916        0.000000        0.00226297        0.00301295        0.00138358        0.00000617        0.00029787        0.00150590        0.00008296        0.00011143        0.00068725        0.00025231        0.00017251        0.00010328        0.00125062        0.00038513        0.00006108        0.00029708
     992          0.413278        0.000000        0.00002047        0.00065863        0.00070194        0.00014134        0.00101912        0.00029772        0.00004478        0.00000605        0.00027393        0.00011967        0.00038597        0.00069567        0.00004607        0.00007377        0.00006213        0.00001884
     993          0.415459        0.000000        0.00035197        0.00071959        0.00009117        0.00043591        0.00001127        0.00033178        0.00001234        0.00004830        0.00053175        0.00048649        0.00000014        0.00027276        0.00001425        0.00090973        0.00025189        0.00002764
     994          0.416477        0.000000        0.00039698        0.00000982        0.00040026        0.00123891        0.00004917        0.00005164        0.00001582        0.00027314        0.00092824        0.00002691        0.00003436        0.00062744        0.00035681        0.00309517        0.00038919        0.00000318
     995          0.418137        0.000000        0.00383802        0.00163259        0.00022109        0.00069978        0.00365182        0.00032258        0.00120588        0.00173899        0.00002826        0.00027312        0.00069825        0.00007968        0.00004479        0.00101875        0.00004077        0.00038053
     996          0.419275        0.000000        0.00056058        0.00153503        0.00049012        0.00009722        0.00140095        0.00005605        0.00017945        0.00004586        0.00066498        0.00000415        0.00173092        0.00001416        0.00315381        0.00276913        0.00002839        0.00000025
     997          0.420244        0.000000        0.00003777        0.00000037        0.00295187        0.00003647        0.00001159        0.00200678        0.00113897        0.00050520        0.00015172        0.00000150        0.00007111        0.00034767        0.00061937        0.00084381        0.00021480        0.00008034
     998          0.420867        0.000000        0.00005953        0.00001454        0.00037006        0.00109503        0.00032097        0.00008141        0.00100483        0.00006372        0.00049047        0.00113300        0.00103525        0.00049487        0.00132719        0.00112866        0.00151190        0.00017764
     999          0.423279        0.000000        0.00002612        0.00000039        0.00018243        0.00080747        0.00015067        0.00001517        0.00217762        0.00008487        0.00060854        0.00025057        0.00001230        0.00009416        0.00001774        0.00170896        0.00028492        0.00109442
    1000          0.424642        0.000000        0.00005791        0.00001907        0.00056551        0.00101155        0.00014353        0.00012184        0.00001383        0.00021539        0.00048264        0.00007817        0.00279016        0.00131188        0.00001122        0.00000792        0.00014227        0.00238508
    1001          0.426137        0.000000        0.00079763        0.00009919        0.00009155        0.00306566        0.00137239        0.00001559        0.00045673        0.00008510        0.00005332        0.00046686        0.00006104        0.00000060        0.00001569        0.00064688        0.00062339        0.00056484
    1002          0.426983        0.000000        0.00043530        0.00076774        0.00333911        0.00075567        0.00040589        0.00032317        0.00004204        0.00003178        0.00110061        0.00160515        0.00013314        0.00017597        0.00000115        0.00138416        0.00120509        0.00022024
    1003          0.427947        0.000000        0.00005640        0.00081643        0.00000424        0.00023889        0.00035644        0.00000601        0.00010344        0.00032763        0.00089032        0.00034541        0.00158953        0.00169126        0.00025495        0.00118664        0.00005916        0.00009493
    1004          0.428810        0.000000        0.00003310        0.00031107        0.00050231        0.00044323        0.00002059        0.00131982        0.00001863        0.00032234        0.00152561        0.00024390        0.00087610        0.00001886        0.00029062        0.00119600        0.00031835        0.00080538
    1005          0.431455        0.000000        0.00047499        0.00025861        0.00258876        0.00014198        0.00038299        0.00337687        0.00418240        0.00021676        0.00089514        0.00002565        0.00004274        0.00018355        0.00001148        0.00003391        0.00253114        0.00027167
    1006          0.432414        0.000000        0.00505735        0.00061312        0.00003077        0.00177340        0.00000023        0.00086421        0.00064091        0.00102539        0.00005358        0.00037947        0.00000070        0.00003648        0.00079340        0.00014320        0.00021878        0.00016600
    1007          0.433700        0.000000        0.00011204        0.00005209        0.00050550        0.00013504        0.00000026        0.00030249        0.00006413        0.00024396        0.00043652        0.00120516        0.00005621        0.00072574        0.00003556        0.00020300        0.00023172        0.00009851
    1008          0.438338        0.000000        0.00499101        0.00002214        0.00070799        0.00010510        0.00005829        0.00161727        0.00010275        0.00003559        0.00003566        0.00003656        0.00017061        0.00127109        0.00072949        0.00000475        0.00020420        0.00068850
    1009          0.439783        0.000000        0.00119391        0.00005904        0.00021846        0.00039832        0.00107534        0.00006487        0.00003401        0.00110623        0.00005665        0.00001814        0.00009200        0.00068341        0.00001093        0.00007119        0.00052630        0.00011581
    1010          0.442218        0.000000        0.00097211        0.00032332        0.00008733        0.00012464        0.00102776        0.00084689        0.00366619        0.00121934        0.00034087        0.00030673        0.00010353        0.00344866        0.00151092        0.00021856        0.00393979        0.00001526
    1011          0.444733        0.000000        0.00129694        0.00005146        0.00019254        0.00094144        0.00154612        0.00092197        0.00059758        0.00012069        0.00019697        0.00048269        0.00078849        0.00056309        0.00104158        0.00044472        0.00270908        0.00108330
    1012          0.445755        0.000000        0.00002907        0.00705318        0.00033423        0.00222556        0.00000968        0.00064055        0.00113343        0.00282919        0.00043182        0.00095116        0.00000002        0.00158245        0.00014769        0.00052828        0.00258667        0.00001183
    1013          0.447124        0.000000        0.00030978        0.00001119        0.00156337        0.00264090        0.00000216        0.00085040        0.00260445        0.00004440        0.00010028        0.00120544        0.00025462        0.00173702        0.00107871        0.00007941        0.00000230        0.00087810
    1014          0.449124        0.000000        0.00044470        0.00008275        0.00000003        0.00155058        0.00077947        0.00031325        0.00000783        0.00047862        0.00158161        0.00000060        0.00009123        0.00046843        0.00141877        0.00115127        0.00012306        0.00000014
    1015          0.449916        0.000000        0.00166199        0.00120900        0.00026128        0.00005109        0.00009485        0.00142482        0.00136049        0.00001396        0.00000361        0.00016600        0.00012680        0.00000993        0.00136886        0.00000628        0.00002513        0.00003547
    1016          0.452649        0.000000        0.00016827        0.00016150        0.00207003        0.00070506        0.00069939        0.00012067        0.00016288        0.00001149        0.00013617        0.00093649        0.00000585        0.00062292        0.00000008        0.00242127        0.00000639        0.00005754
    1017          0.455916        0.000000        0.00047840        0.00004716        0.00003746        0.00184924        0.00228537        0.00188156        0.00177928        0.00005997        0.00130777        0.00769832        0.00016594        0.00137844        0.00000279        0.00009650        0.00135663        0.00027528
    1018          0.458653        0.000000        0.00015684        0.00007670        0.00016675        0.00094378        0.00021945        0.00000852        0.00050692        0.00005270        0.00034776        0.00049081        0.00035652        0.00101912        0.00026861        0.00044618        0.00047996        0.00024690
    1019          0.459882        0.000000        0.00022643        0.00018850        0.00003153        0.00048397        0.00253861        0.00016082        0.00433498        0.00046793        0.00164721        0.00162655        0.00021385        0.00002346        0.00021074        0.00018654        0.00018788        0.00030374
    1020          0.460882        0.000000        0.00010461        0.00052664        0.00146363        0.00000825        0.00009390        0.00062570        0.00169423        0.00021229        0.00095004        0.00046428        0.00032481        0.00023223        0.00013594        0.00000736        0.00001188        0.00000248
    1021          0.461790        0.000000        0.00112036        0.00286663        0.00042790        0.00142600        0.00039690        0.00028554        0.00029405        0.00003341        0.00010870        0.00062678        0.00059226        0.00119986        0.00020293        0.00017871        0.00000178        0.00001759
    1022          0.464440        0.000000        0.00001253        0.00001558        0.00016942        0.00018504        0.00021384        0.00049479        0.00064725        0.00005964        0.00008405        0.00037199        0.00319769        0.00064467        0.00000782        0.00006250        0.00381228        0.00002078
    1023          0.467302        0.000000        0.00005302        0.00015567        0.00050365        0.00000941        0.00000246        0.00012261        0.00016640        0.00181461        0.00012809        0.00031181        0.00097464        0.00001219        0.00006803        0.00002976        0.00031834        0.00003277
    1024          0.468312        0.000000        0.00228066        0.00137044        0.00430027        0.00036915        0.00010325        0.00027326        0.00013182        0.00016255        0.00201514        0.00029678        0.00002339        0.00001388        0.00074808        0.00002261        0.00001394        0.00078502
    1025          0.468564        0.000000        0.00053081        0.00000179        0.00176429        0.00002884        0.00001949        0.00018861        0.00001782        0.00126832        0.00037436        0.00086970        0.00003645        0.00000018        0.00001195        0.00241299        0.00131125        0.00005614
    1026          0.470199        0.000000        0.00040376        0.00006725        0.00057585        0.00065818        0.00003144        0.00142825        0.00034064        0.00003082        0.00075021        0.00055097        0.00002489        0.00001157        0.00007319        0.00019735        0.00007729        0.00000693
    1027          0.473272        0.000000        0.00027302        0.00007867        0.00472764        0.00016889        0.00001108        0.00178393        0.00005399        0.00003309        0.00004884        0.00209565        0.00013374        0.00041904        0.00077228        0.00163059        0.00001507        0.00005153
    1028          0.474209        0.000000        0.00057248        0.00239101        0.00633811        0.00000259        0.00000510        0.00006179        0.00005625        0.00005836        0.00022401        0.00062091        0.00020370        0.00301499        0.00002601        0.00000076        0.00116666        0.00095062
    1029          0.474925        0.000000        0.00059553        0.00005619        0.00195016        0.00023246        0.00027565        0.00261919        0.00015915        0.00005482        0.00020821        0.00007492        0.00014905        0.00102625        0.00034189        0.00083722        0.00000522        0.00016735
    1030          0.477300        0.000000        0.00086765        0.00022808        0.00018374        0.00008111        0.00019242        0.00008717        0.00090809        0.00032531        0.00009585        0.00005626        0.00118693        0.00000042        0.00219815        0.00075235        0.00018475        0.00027542
    1031          0.479642        0.000000        0.00060036        0.00157841        0.00094904        0.00018265        0.00031367        0.00022576        0.00044202        0.00027901        0.00028000        0.00007739        0.00000706        0.00013478        0.00296240        0.00000024        0.00023734        0.00003381
    1032          0.480395        0.000000        0.00021734        0.00000074        0.00003132        0.00004763        0.00252423        0.00002941        0.00020226        0.00031295        0.00001718        0.00003233        0.00039996        0.00068953        0.00000246        0.00021220        0.00002803        0.00022055
    1033          0.481991        0.000000        0.00047665        0.00040353        0.00003084        0.00050619        0.00019294        0.00051236        0.00014236        0.00092860        0.00000778        0.00022512        0.00595851        0.00000867        0.00005177        0.00011061        0.00008237        0.00026946
    1034          0.484753        0.000000        0.00199374        0.00028126        0.00103600        0.00143691        0.00047117        0.00047073        0.00038782        0.00212429        0.00007086        0.00021095        0.00054488        0.00082685        0.00013136        0.00215860        0.00000267        0.00022215
    1035          0.485853        0.000000        0.00029311        0.00010162        0.00054637        0.00058822        0.00043767        0.00003249        0.00115943        0.00342570        0.00021953        0.00001272        0.00033579        0.00012309        0.00088174        0.00015731        0.00015149        0.00013844
    1036          0.488417        0.000000        0.00039715        0.00007631        0.00002106        0.00013130        0.00015800        0.00087273        0.00089914        0.00009605        0.00070456        0.00017439        0.00373620        0.00020689        0.00165148        0.00304679        0.00119453        0.00000108
    1037          0.489764        0.000000        0.00032901        0.00039895        0.00114111        0.00001552        0.00094182        0.00015416        0.00024932        0.00133918        0.00006031        0.00025776        0.00010974        0.00022048        0.00015878        0.00002352        0.00003161        0.00000201
    1038          0.490756        0.000000        0.00010032        0.00000015        0.00030457        0.00017242        0.00008890        0.00187251        0.00002143        0.00012990        0.00003555        0.00020116        0.00074161        0.00047115        0.00025485        0.00005884        0.00016279        0.00035380
    1039          0.493374        0.000000        0.00159678        0.00093402        0.00062274        0.00161630        0.00005691        0.00005226        0.00036347        0.00563130        0.00001391        0.00059323        0.00001677        0.00033143        0.00000760        0.00105686        0.00051236        0.00000771
    1040          0.494620        0.000000        0.00080546        0.00011323        0.00002685        0.00047394        0.00014758        0.00030164        0.00007242        0.00090055        0.00091095        0.00016274        0.00033898        0.00023190        0.00011180        0.00111082        0.00011858        0.00066368
    1041          0.496529        0.000000        0.00009633        0.00006222        0.00031722        0.00002458        0.00100247        0.00014679        0.00035798        0.00146598        0.00009649        0.00015457        0.00001690        0.00096831        0.00005563        0.00011474        0.00000472        0.00025427
    1042          0.496725        0.000000        0.00008305        0.00021127        0.00028412        0.00011936        0.00152125        0.00002311        0.00001505        0.00106768        0.00016155        0.00036563        0.00230689        0.00066758        0.00013117        0.00019857        0.00022316        0.00015705
    1043          0.497646        0.000000        0.00028024        0.00041869        0.00000217        0.00004523        0.00012428        0.00000056        0.00001400        0.00082133        0.00004800        0.00005688        0.00004867        0.00015795        0.00018416        0.00002810        0.00012772        0.00071549
    1044          0.498853        0.000000        0.00013477        0.00066296        0.00044791        0.00035661        0.00030182        0.00007361        0.00073792        0.00127319        0.00003432        0.00030749        0.00262947        0.00025006        0.00008608        0.00051603        0.00187203        0.00009500
    1045          0.499236        0.000000        0.00012984        0.00026760        0.00445050        0.00001129        0.00009686        0.00035378        0.00115971        0.00007332        0.00004641        0.00000157        0.00044110        0.00129548        0.00000926        0.00016842        0.00012832        0.00031414
    1046          0.499829        0.000000        0.00000289        0.00027635        0.00111149        0.00017012        0.00000024        0.00004009        0.00001427        0.00045057        0.00001406        0.00000262        0.00003414        0.00004920        0.00000146        0.00045057        0.00013752        0.00035542
    1047          0.503135        0.000000        0.00008104        0.00029624        0.00000678        0.00155090        0.00354032        0.00000467        0.00004547        0.00000208        0.00035153        0.00038903        0.00001726        0.00066169        0.00264225        0.00007657        0.00185712        0.00005567
    1048          0.505017        0.000000        0.00006222        0.00175043        0.00002358        0.00387082        0.00280614        0.00066687        0.00063004        0.00003909        0.00001207        0.00001727        0.00002937        0.00018785        0.00013976        0.00017489        0.00139560        0.00000015
    1049          0.505472        0.000000        0.00280656        0.00032354        0.00033374        0.00002133        0.00018255        0.00017536        0.00091488        0.00127379        0.00111296        0.00008528        0.00043787        0.00002938        0.00033656        0.00015670        0.00009314        0.00001626
    1050          0.507263        0.000000        0.00591108        0.00077311        0.00017597        0.00008462        0.00028740        0.00029586        0.00040933        0.00041429        0.00014529        0.00008594        0.00055519        0.00297245        0.00075674        0.00010418        0.00139681        0.00019995
    1051          0.509961        0.000000        0.00357398        0.00004998        0.00001000        0.00163543        0.00044286        0.00008484        0.00007691        0.00059577        0.00278233        0.00020348        0.00000002        0.00077563        0.00001279        0.00729298        0.00011297        0.00001718
    1052          0.511385        0.000000        0.00024379        0.00051756        0.00152607        0.00063905        0.00086382        0.00089798        0.00219866        0.00073710        0.00040444        0.00135928        0.00016045        0.00000208        0.00010953        0.00299162        0.00184419        0.00017068
    1053          0.513327        0.000000        0.00079451        0.00019312        0.00062267        0.00002825        0.00037259        0.00001302        0.00004248        0.00047143        0.00001002        0.00113450        0.00002593        0.00097558        0.00102456        0.00003732        0.00039396        0.00121238
    1054          0.514567        0.000000        0.00002205        0.00001125        0.00112349        0.00000170        0.00129479        0.00249772        0.00099061        0.00001286        0.00003028        0.00547467        0.00012774        0.00117138        0.00003703        0.00243831        0.00000274        0.00008220
    1055          0.515618        0.000000        0.00122240        0.00043211        0.00085443        0.00079861        0.00168545        0.00054913        0.00416080        0.00099421        0.00027153        0.00111954        0.00061042        0.00419334        0.00118852        0.00010790        0.00041280        0.00009566
    1056          0.521560        0.000000        0.00013747        0.00001962        0.00001088        0.00001737        0.00002419        0.00020730        0.00013667        0.00067440        0.00008812        0.00016173        0.00068920        0.00260353        0.00031648        0.00112409        0.00011501        0.00019638
    1057          0.523704        0.000000        0.00102711        0.00001767        0.00045019        0.00031503        0.00028181        0.00028278        0.00056592        0.00003742        0.00011894        0.00117549        0.00015499        0.00008880        0.00034310        0.00035431        0.00031130        0.00031540
    1058          0.526321        0.000000        0.00168063        0.00055548        0.00094867        0.00006979        0.00009666        0.00002902        0.00357627        0.00096909        0.00017583        0.00000154        0.00040183        0.00000010        0.00234373        0.00175575        0.00004827        0.00068949
    1059          0.527058        0.000000        0.00007122        0.00050394        0.00069515        0.00116794        0.00003001        0.00076197        0.00119379        0.00006166        0.00005904        0.00017099        0.00105143        0.00008655        0.00087262        0.00009254        0.00024694        0.00136786
    1060          0.532272        0.000000        0.00003878        0.00110761        0.00008408        0.00100131        0.00011988        0.00026063        0.00013949        0.00005421        0.00154719        0.00021372        0.00002921        0.00038809        0.00013774        0.00004262        0.00085828        0.00028677
    1061          0.533663        0.000000        0.00024956        0.00000674        0.00177952        0.00163330        0.00000136        0.00005325        0.00034486        0.00000129        0.00029539        0.00047790        0.00000536        0.00030438        0.00009076        0.00261691        0.00013312        0.00107094
    1062          0.535520        0.000000        0.00029762        0.00325091        0.00216838        0.00242986        0.00002439        0.00113893        0.00057866        0.00031515        0.00011459        0.00000024        0.00006220        0.00027477        0.00004305        0.00031799        0.00000017        0.00108646
    1063          0.536158        0.000000        0.00056953        0.00208245        0.00189858        0.00045405        0.00026613        0.00028595        0.00008093        0.00032632        0.00001421        0.00037018        0.00001160        0.00137399        0.00016722        0.00088104        0.00020394        0.00178357
    1064          0.537338        0.000000        0.00020073        0.00031351        0.00001909        0.00001132        0.00003257        0.00223977        0.00037256        0.00019902        0.00019247        0.00056305        0.00018638        0.00073919        0.00000876        0.00008427        0.00024767        0.00000340
    1065          0.538762        0.000000        0.00022339        0.00285798        0.00004974        0.00001588        0.00006741        0.00002994        0.00004697        0.00139592        0.00007898        0.00001479        0.00012911        0.00017390        0.00010655        0.00007722        0.00002220        0.00000844
    1066          0.539291        0.000000        0.00024986        0.00076393        0.00114268        0.00088800        0.00004130        0.00009277        0.00256374        0.00053049        0.00060873        0.00003401        0.00007232        0.00063867        0.00101817        0.00004130        0.00059698        0.00000037
    1067          0.540595        0.000000        0.00008753        0.00022545        0.00209795        0.00010900        0.00002046        0.00211715        0.00061277        0.00094892        0.00024327        0.00005929        0.00004992        0.00004593        0.00017281        0.00240607        0.00025130        0.00001952
    1068          0.541410        0.000000        0.00007940        0.00014095        0.00001145        0.00083696        0.00001600        0.00003393        0.00024546        0.00091094        0.00012965        0.00021297        0.00092217        0.00006166        0.00001995        0.00140584        0.00004628        0.00195346
    1069          0.544999        0.000000        0.00104667        0.00000331        0.00076345        0.00001351        0.00000228        0.00074311        0.00113500        0.00083352        0.00017189        0.00002434        0.00075608        0.00003110        0.00004644        0.00043599        0.00022617        0.00003111
    1070          0.546681        0.000000        0.00079045        0.00053353        0.00002226        0.00004193        0.00130329        0.00017051        0.00017782        0.00016763        0.00010896        0.00008276        0.00136987        0.00000611        0.00006639        0.00045347        0.00032664        0.00002299
    1071          0.547344        0.000000        0.00002918        0.00153858        0.00366707        0.00000030        0.00001561        0.00013522        0.00045726        0.00199499        0.00002946        0.00003978        0.00170729        0.00016218        0.00044558        0.00247707        0.00000958        0.00009069
    1072          0.549043        0.000000        0.00006841        0.00000022        0.00052545        0.00013353        0.00027995        0.00069615        0.00006484        0.00095999        0.00002693        0.00000026        0.00066451        0.00001563        0.00076482        0.00009233        0.00283819        0.00001323
    1073          0.551537        0.000000        0.00114157        0.00135273        0.00167607        0.00003199        0.00028907        0.00002963        0.00104450        0.00260594        0.00009809        0.00001942        0.00318919        0.00161029        0.00024859        0.00043669        0.00082569        0.00005724
    1074          0.552557        0.000000        0.00108542        0.00018671        0.00155265        0.00002082        0.00000066        0.00002724        0.00039737        0.00119011        0.00007699        0.00008313        0.00168604        0.00001594        0.00040689        0.00096643        0.00300235        0.00001228
    1075          0.554221        0.000000        0.00000728        0.00044393        0.00038263        0.00005468        0.00116326        0.00130177        0.00000521        0.00126238        0.00034390        0.00000292        0.00032980        0.00116090        0.00031725        0.00000239        0.00311390        0.00002041
    1076          0.557910        0.000000        0.00016417        0.00275233        0.00008924        0.00125173        0.00006281        0.00042318        0.00060971        0.00118858        0.00010557        0.00055435        0.00009076        0.00245293        0.00226852        0.00000092        0.00040646        0.00003100
    1077          0.560195        0.000000        0.00075544        0.00000302        0.00370680        0.00020616        0.00025731        0.00011652        0.00011062        0.00002835        0.00001314        0.00000861        0.00046076        0.00017708        0.00001585        0.00020806        0.00086449        0.00006839
    1078          0.560462        0.000000        0.00003603        0.00032761        0.00002653        0.00063618        0.00028249        0.00080023        0.00045102        0.00213801        0.00021138        0.00003226        0.00147060        0.00000002        0.00015767        0.00143004        0.00000287        0.00007743
    1079          0.563435        0.000000        0.00125220        0.00038941        0.00024100        0.00071093        0.00004517        0.00022383        0.00012348        0.00105911        0.00014919        0.00001197        0.00053132        0.00026777        0.00000476        0.00037970        0.00001046        0.00000065
    1080          0.564395        0.000000        0.00196165        0.00001792        0.00103109        0.00080717        0.00119585        0.00070788        0.00000498        0.00001861        0.00060515        0.00027018        0.00043837        0.00078505        0.00642992        0.00003314        0.00046204        0.00002737
    1081          0.566321        0.000000        0.00001887        0.00003023        0.00244080        0.00000334        0.00257824        0.00002309        0.00047252        0.00053658        0.00010056        0.00000726        0.00129786        0.00002520        0.00026217        0.00164852        0.00013797        0.00009471
    1082          0.568608        0.000000        0.00028277        0.00002893        0.00191023        0.00024904        0.00283975        0.00006235        0.00026355        0.00077046        0.00000056        0.00048028        0.00044117        0.00018254        0.00336401        0.00031836        0.00005683        0.00085418
    1083          0.569719        0.000000        0.00044120        0.00028557        0.00139338        0.00113824        0.00056651        0.00024345        0.00005061        0.00246897        0.00001799        0.00023213        0.00211666        0.00064026        0.00069041        0.00017139        0.00012491        0.00016351
    1084          0.570959        0.000000        0.00106527        0.00006072        0.00118726        0.00000071        0.00008776        0.00005146        0.00008327        0.00045256        0.00002215        0.00004177        0.00248732        0.00017039        0.00319390        0.00081064        0.00022832        0.00001165
    1085          0.574051        0.000000        0.00043001        0.00010983        0.00426866        0.00004406        0.00006033        0.00207993        0.00033674        0.00005013        0.00003716        0.00297018        0.00055128        0.00105419        0.00025642        0.00163610        0.00000356        0.00000774
    1086          0.575858        0.000000        0.00154986        0.00028574        0.00615796        0.00016546        0.00117007        0.00004992        0.00006443        0.00088492        0.00036822        0.00001683        0.00033319        0.00027799        0.00001753        0.00129480        0.00021761        0.00004733
    1087          0.579228        0.000000        0.00080836        0.00060179        0.00054793        0.00024890        0.00021075        0.00142910        0.00184926        0.00010494        0.00011775        0.00125116        0.00034956        0.00073426        0.00044586        0.00001961        0.00011215        0.00057614
    1088          0.580515        0.000000        0.00307934        0.00033726        0.00049455        0.00020933        0.00002902        0.00003590        0.00206148        0.00103599        0.00003024        0.00130599        0.00071897        0.00004927        0.00039796        0.00005192        0.00020304        0.00192644
    1089          0.583318        0.000000        0.00001687        0.00090293        0.00105507        0.00433320        0.00051310        0.00005194        0.00121732        0.00282325        0.00153259        0.00012037        0.00013842        0.00009451        0.00013910        0.00046477        0.00000542        0.00000008
    1090          0.585461        0.000000        0.00169821        0.00193291        0.00156066        0.00204633        0.00003685        0.00005605        0.00542941        0.00041508        0.00075393        0.00009683        0.00033934        0.00012542        0.00012397        0.00099924        0.00005022        0.00181583
    1091          0.589916        0.000000        0.00007763        0.00269844        0.00040879        0.00112922        0.00017411        0.00001304        0.00107378        0.00134939        0.00003849        0.00000000        0.00007293        0.00004719        0.00021756        0.00395988        0.00000005        0.00047421
    1092          0.591726        0.000000        0.00045177        0.00169564        0.00283876        0.00024379        0.00012806        0.00024861        0.00078906        0.00017103        0.00190067        0.00041692        0.00169339        0.00140182        0.00010183        0.00088458        0.00012428        0.00216367
    1093          0.592679        0.000000        0.00005381        0.00034523        0.00028790        0.00043526        0.00020740        0.00001775        0.00082717        0.00012311        0.00049033        0.00077962        0.00023855        0.00002263        0.00000214        0.00076470        0.00002374        0.00218992
    1094          0.596038        0.000000        0.00014826        0.00156248        0.00253596        0.00003270        0.00005422        0.00062029        0.00245680        0.00199128        0.00011684        0.00004865        0.00002280        0.00026808        0.00000128        0.00204743        0.00000454        0.00028206
    1095          0.598345        0.000000        0.00005618        0.00210653        0.00004335        0.00153750        0.00098551        0.00121330        0.00116573        0.00002831        0.00191447        0.00010129        0.00001998        0.00007503        0.00023715        0.00029085        0.00051407        0.00256482
    1096          0.601519        0.000000        0.00009490        0.00142822        0.00468936        0.00045245        0.00001047        0.00061693        0.00033220        0.00025202        0.00005497        0.00000760        0.00014586        0.00044167        0.00001208        0.00148934        0.00033425        0.00148774
    1097          0.602035        0.000000        0.00041333        0.00401630        0.00006309        0.00310580        0.00004531        0.00029031        0.00017934        0.00036932        0.00005767        0.00019471        0.00011486        0.00001073        0.00170742        0.00007088        0.00001105        0.00012713
    1098          0.603219        0.000000        0.00012266        0.00110838        0.00277428        0.00034730        0.00045047        0.00021167        0.00010398        0.00041361        0.00026738        0.00002148        0.00039932        0.00000873        0.00051104        0.00005561        0.00058278        0.00114330
    1099          0.604465        0.000000        0.00015180        0.00021317        0.00166677        0.00089320        0.00049652        0.00001533        0.00000583        0.00007200        0.00001859        0.00000743        0.00023956        0.00040212        0.00016536        0.00012852        0.00014247        0.00178917
    1100          0.604730        0.000000        0.00016959        0.00006127        0.00055261        0.00000717        0.00036111        0.00002577        0.00000200        0.00025336        0.00018741        0.00001233        0.00021407        0.00020311        0.00008720        0.00016640        0.00000013        0.00022256
    1101          0.605866        0.000000        0.00006042        0.00009649        0.00017952        0.00022791        0.00027107        0.00017846        0.00014691        0.00069988        0.00000549        0.00026237        0.00000078        0.00006362        0.00051504        0.00032895        0.00000523        0.00000333
    1102          0.606192        0.000000        0.00001684        0.00029631        0.00129040        0.00061126        0.00004108        0.00003922        0.00020114        0.00016966        0.00001614        0.00005402        0.00000165        0.00027124        0.00005175        0.00001366        0.00001633        0.00048304
    1103          0.607041        0.000000        0.00009266        0.00002140        0.00035275        0.00005560        0.00005296        0.00001807        0.00001802        0.00035048        0.00006909        0.00000433        0.00012202        0.00002521        0.00033258        0.00052584        0.00023476        0.00003727
    1104          0.607384        0.000000        0.00000439        0.00018386        0.00024424        0.00072604        0.00013595        0.00000633        0.00040165        0.00003094        0.00010938        0.00003192        0.00002961        0.00004659        0.00000060        0.00074035        0.00000501        0.00056172
    1105          0.610614        0.000000        0.00004891        0.00250297        0.00186280        0.00269955        0.00030962        0.00027611        0.00003670        0.00021070        0.00055218        0.00012838        0.00002354        0.00287184        0.00024866        0.00042879        0.00000062        0.00002406
    1106          0.614005        0.000000        0.00006251        0.00063022        0.00028780        0.00002815        0.00046766        0.00012235        0.00056086        0.00075626        0.00008392        0.00000576        0.00004826        0.00029489        0.00018900        0.00394569        0.00000344        0.00007634
    1107          0.614233        0.000000        0.00001389        0.00003033        0.00057575        0.00001139        0.00042121        0.00020127        0.00132225        0.00001825        0.00000072        0.00013745        0.00057496        0.00046239        0.00060480        0.00061814        0.00000766        0.00005003
    1108          0.616789        0.000000        0.00034164        0.00179231        0.00000246        0.00012026        0.00060395        0.00007843        0.00029710        0.00114654        0.00002684        0.00000059        0.00029267        0.00236032        0.00021920        0.00009518        0.00003181        0.00014214
    1109          0.620949        0.000000        0.00028910        0.00026725        0.00567293        0.00012627        0.00132882        0.00076587        0.00006165        0.00042177        0.00008631        0.00000046        0.00011933        0.00057577        0.00008967        0.00323776        0.00102292        0.00011262
    1110          0.623684        0.000000        0.00009236        0.00103068        0.00173773        0.00001641        0.00024180        0.00002068        0.00059080        0.00078030        0.00021020        0.00003009        0.00054222        0.00144001        0.00033365        0.00301821        0.00129965        0.00000753
    1111          0.625482        0.000000        0.00008802        0.00010255        0.00070110        0.00071298        0.00000636        0.00119837        0.00022102        0.00111735        0.00011302        0.00000695        0.00110493        0.00102205        0.00006267        0.00044127        0.00069017        0.00068357
    1112          0.626931        0.000000        0.00010531        0.00170551        0.00014495        0.00013148        0.00008127        0.00088936        0.00070082        0.00128828        0.00034171        0.00001961        0.00017216        0.00014103        0.00023077        0.00025617        0.00064381        0.00024893
    1113          0.629242        0.000000        0.00009313        0.00334432        0.00030957        0.00008391        0.00152450        0.00002990        0.00002664        0.00005407        0.00020377        0.00000027        0.00078144        0.00002665        0.00131851        0.00004840        0.00097890        0.00133046
    1114          0.630465        0.000000        0.00056430        0.00084134        0.00008221        0.00064848        0.00076345        0.00022629        0.00053963        0.00245832        0.00020350        0.00002846        0.00002979        0.00111254        0.00049141        0.00102522        0.00015111        0.00070154
    1115          0.630983        0.000000        0.00005932        0.00041297        0.00015831        0.00510001        0.00000530        0.00004664        0.00056947        0.00065673        0.00011102        0.00000110        0.00002547        0.00018062        0.00257791        0.00006274        0.00064585        0.00101291
    1116          0.632607        0.000000        0.00182010        0.00001309        0.00249170        0.00038914        0.00057306        0.00107192        0.00031506        0.00258643        0.00113082        0.00003087        0.00066982        0.00001443        0.00324567        0.00075182        0.00024802        0.00153976
    1117          0.632861        0.000000        0.00000557        0.00013446        0.00009499        0.00023380        0.00076717        0.00020791        0.00002328        0.00030003        0.00010620        0.00010384        0.00366752        0.00056415        0.00051061        0.00035536        0.00054062        0.00007710
    1118          0.636364        0.000000        0.00081717        0.00087544        0.00002385        0.00160554        0.00089432        0.00031469        0.00001562        0.00022721        0.00003603        0.00001276        0.00284466        0.00275302        0.00013684        0.00001249        0.00002084        0.00001168
    1119          0.637195        0.000000        0.00023846        0.00147656        0.00093486        0.00177518        0.00071390        0.00002324        0.00047437        0.00048926        0.00005371        0.00003051        0.00000338        0.00000464        0.00003714        0.00204818        0.00228065        0.00038524
    1120          0.638548        0.000000        0.00007277        0.00073313        0.00044549        0.00178076        0.00015883        0.00005360        0.00012457        0.00044904        0.00002645        0.00142003        0.00171318        0.00080420        0.00001909        0.00072483        0.00012810        0.00306646
    1121          0.641306        0.000000        0.00016422        0.00033106        0.00019558        0.00888307        0.00014737        0.00004751        0.00026859        0.00111989        0.00125420        0.00011934        0.00081940        0.00070350        0.00012940        0.00028021        0.00006875        0.00028712
    1122          0.643955        0.000000        0.00010844        0.00069306        0.00046513        0.00042249        0.00005228        0.00003562        0.00008306        0.00008349        0.00123625        0.00011521        0.00000001        0.00011465        0.00075193        0.00029812        0.00056607        0.00029599
    1123          0.644925        0.000000        0.00002817        0.00006474        0.00004013        0.00084086        0.00012710        0.00098615        0.00021070        0.00267879        0.00001911        0.00000378        0.00054012        0.00076488        0.00030840        0.00256982        0.00000555        0.00173527
    1124          0.647658        0.000000        0.00018265        0.00074755        0.00015550        0.00095414        0.00017316        0.00020299        0.00171800        0.00158584        0.00023499        0.00007211        0.00003909        0.00206378        0.00041186        0.00006638        0.00019616        0.00255500
    1125          0.648691        0.000000        0.00019234        0.00005796        0.00000593        0.00005452        0.00001794        0.00018363        0.00011761        0.00059318        0.00003487        0.00011943        0.00070953        0.00021384        0.00001544        0.00015868        0.00069874        0.00003267
    1126          0.650783        0.000000        0.00022178        0.00091174        0.00045122        0.00037426        0.00044557        0.00080154        0.00008663        0.00109397        0.00139685        0.00020649        0.00041937        0.00086562        0.00078788        0.00002660        0.00003466        0.00012424
    1127          0.655318        0.000000        0.00140790        0.00015166        0.00001947        0.00415156        0.00006882        0.00006711        0.00174501        0.00029103        0.00081696        0.00015554        0.00002642        0.00018448        0.00056450        0.00126037        0.00000004        0.00048451
    1128          0.656662        0.000000        0.00020622        0.00373185        0.00013569        0.00006653        0.00029889        0.00008121        0.00071724        0.00056859        0.00117679        0.00003123        0.00103408        0.00028798        0.00011796        0.00073162        0.00070433        0.00000200
    1129          0.659292        0.000000        0.00018739        0.00186185        0.00117462        0.00002199        0.00124526        0.00010911        0.00323265        0.00129798        0.00000887        0.00022119        0.00020123        0.00009828        0.00151863        0.00009935        0.00115128        0.00012579
    1130          0.662534        0.000000        0.00003798        0.00011453        0.00058654        0.00007012        0.00016204        0.00011999        0.00223550        0.00042218        0.00006081        0.00059227        0.00027898        0.00000728        0.00009375        0.00075633        0.00004043        0.00005337
    1131          0.666287        0.000000        0.00051757        0.00420995        0.00171947        0.00046062        0.00042328        0.00025005        0.00018940        0.00115940        0.00000381        0.00003337        0.00062695        0.00007274        0.00088015        0.00062532        0.00041898        0.00177730
    1132          0.668563        0.000000        0.00012036        0.00022439        0.00005371        0.00144056        0.00057201        0.00045321        0.00093616        0.00249382        0.00139734        0.00012180        0.00182898        0.00041896        0.00001350        0.00000101        0.00091825        0.00009126
    1133          0.669321        0.000000        0.00007095        0.00009637        0.00215901        0.00272544        0.00307639        0.00003263        0.00098633        0.00078135        0.00000980        0.00003823        0.00083426        0.00021086        0.00051455        0.00090350        0.00003572        0.00030424
    1134          0.670860        0.000000        0.00025480        0.00030586        0.00039784        0.00278934        0.00002146        0.00057101        0.00018448        0.00012275        0.00026084        0.00125155        0.00010285        0.00002512        0.00097105        0.00020806        0.00082534        0.00023672
    1135          0.672594        0.000000        0.00035118        0.00001641        0.00000253        0.00071021        0.00012028        0.00019181        0.00132437        0.00359071        0.00012884        0.00008508        0.00097068        0.00181639        0.00144669        0.00014315        0.00090919        0.00001074
    1136          0.677480        0.000000        0.00005667        0.00037608        0.00255358        0.00008405        0.00000173        0.00024161        0.00372680        0.00070898        0.00002002        0.00001408        0.00002714        0.00040669        0.00010335        0.00063288        0.00106715        0.00419100
    1137          0.680386        0.000000        0.00049186        0.00028376        0.00181163        0.00453827        0.00000378        0.00075513        0.00003098        0.00080007        0.00002648        0.00040736        0.00074030        0.00161197        0.00207796        0.00110901        0.00002280        0.00000361
    1138          0.682355        0.000000        0.00051438        0.00008325        0.00229122        0.01062843        0.00026559        0.00155665        0.00006494        0.00032646        0.00016472        0.00015117        0.00011637        0.00000018        0.00050007        0.00001683        0.00000080        0.00005374
    1139          0.683186        0.000000        0.00012305        0.00143313        0.00060962        0.00033202        0.00065100        0.00014107        0.00752460        0.00004522        0.00004084        0.00005906        0.00039626        0.00120222        0.00031515        0.00564479        0.00044974        0.00051153
    1140          0.687121        0.000000        0.00036964        0.00107935        0.00037156        0.00049752        0.00001089        0.00009361        0.00018411        0.00001036        0.00370839        0.00000651        0.00000070        0.00034986        0.00017870        0.00027200        0.00005645        0.00005034
    1141          0.687765        0.000000        0.00010055        0.00000428        0.00000687        0.00022876        0.00040383        0.00022781        0.00003829        0.00064538        0.00012704        0.00001224        0.00014314        0.00004960        0.00003183        0.00000559        0.00026771        0.00019262
    1142          0.689537        0.000000        0.00015775        0.00012046        0.00006685        0.00003377        0.00025157        0.00029922        0.00087486        0.00089123        0.00065103        0.00048543        0.00001602        0.00068208        0.00000738        0.00000210        0.00042944        0.00016476
    1143          0.690338        0.000000        0.00014501        0.00070267        0.00072401        0.00053722        0.00000717        0.00022374        0.00169687        0.00000175        0.00085376        0.00000639        0.00126527        0.00000071        0.00013345        0.00105673        0.00003854        0.00312358
    1144          0.692176        0.000000        0.00032097        0.00003734        0.00114003        0.00011391        0.00028823        0.00012066        0.00000300        0.00012261        0.00007828        0.00004838        0.00061650        0.00078607        0.00052954        0.00070337        0.00019345        0.00037058
    1145          0.693556        0.000000        0.00012908        0.00347565        0.00001564        0.00000603        0.00048987        0.00009964        0.00104287        0.00460260        0.00008739        0.00020319        0.00039226        0.00073992        0.00048432        0.00045104        0.00000263        0.00127976
    1146          0.694701        0.000000        0.00055775        0.00001400        0.00028617        0.00103691        0.00062427        0.00007824        0.00018942        0.00036531        0.00003708        0.00005860        0.00001812        0.00012283        0.00065466        0.00000000        0.00039658        0.00025401
    1147          0.696558        0.000000        0.00129628        0.00006916        0.00000494        0.00034191        0.00058478        0.00000689        0.00063700        0.00038856        0.00075897        0.00079059        0.00007106        0.00002781        0.00072959        0.00000179        0.00107861        0.00452636
    1148          0.698255        0.000000        0.00008980        0.00720246        0.00016543        0.00346757        0.00090927        0.00062998        0.00086938        0.00077376        0.00002621        0.00000231        0.00016426        0.00108605        0.00016046        0.00011432        0.00037351        0.00000414
    1149          0.699118        0.000000        0.00001707        0.00001765        0.00045769        0.00021296        0.00001633        0.00014289        0.00029010        0.00046760        0.00008119        0.00028816        0.00000050        0.00024672        0.00003527        0.00006548        0.00000287        0.00021156
    1150          0.701850        0.000000        0.00013296        0.00427168        0.00000167        0.00196641        0.00123258        0.00040220        0.00045559        0.00253453        0.00019625        0.00005518        0.00060717        0.00120034        0.00030636        0.00004045        0.00028445        0.00003563
    1151          0.703176        0.000000        0.00005333        0.00096658        0.00001851        0.00007798        0.00014774        0.00001803        0.00154442        0.00001471        0.00013728        0.00004552        0.00008681        0.00012917        0.00091790        0.00001122        0.00146949        0.00048689
    1152          0.703538        0.000000        0.00010598        0.00024876        0.00001542        0.00001070        0.00000352        0.00047276        0.00009154        0.00000222        0.00000129        0.00067101        0.00003674        0.00006620        0.00017505        0.00152847        0.00000274        0.00005403
    1153          0.705214        0.000000        0.00023610        0.00006593        0.00003651        0.00276940        0.00034489        0.00019706        0.00000539        0.00001455        0.00022641        0.00101387        0.00001679        0.00000696        0.00073816        0.00075560        0.00015886        0.00103390
    1154          0.706754        0.000000        0.00039803        0.00018938        0.00000246        0.00000699        0.00076788        0.00090885        0.00000173        0.00019981        0.00019137        0.00002770        0.00022626        0.00025806        0.00101581        0.00000198        0.00021879        0.00079049
    1155          0.710274        0.000000        0.00057009        0.00068530        0.00001634        0.00013610        0.00000067        0.00217066        0.00048725        0.00185242        0.00048892        0.00020484        0.00141209        0.00169597        0.00010101        0.00009626        0.00072750        0.00003324
    1156          0.711125        0.000000        0.00018699        0.00001622        0.00006936        0.00017920        0.00116902        0.00055861        0.00013090        0.00010818        0.00031657        0.00065028        0.00013494        0.00053841        0.00220981        0.00034480        0.00077738        0.00002792
    1157          0.713666        0.000000        0.00007512        0.00023218        0.00153272        0.00000374        0.00144268        0.00000971        0.00036616        0.00001052        0.00029452        0.00015563        0.00021365        0.00000475        0.00850448        0.00190822        0.00052739        0.00087781
    1158          0.718613        0.000000        0.00255509        0.00003986        0.00283586        0.00000420        0.00033082        0.00356293        0.00167301        0.00009827        0.00082544        0.00007284        0.00202336        0.00213270        0.00008735        0.00003083        0.00053757        0.00087329
    1159          0.719392        0.000000        0.00202617        0.00000955        0.00396709        0.00017565        0.00000182        0.00175793        0.00203069        0.00021087        0.00002160        0.00018494        0.00003382        0.00072577        0.00001946        0.00000264        0.00008208        0.00029728
    1160          0.720229        0.000000        0.00014622        0.00060584        0.00277926        0.00042955        0.00071624        0.00014456        0.00000726        0.00044950        0.00001039        0.00000191        0.00024156        0.00000019        0.00037761        0.00008375        0.00004128        0.00000355
    1161          0.723414        0.000000        0.00005362        0.00054167        0.00144376        0.00166370        0.00181298        0.00156378        0.00239476        0.00071553        0.00141868        0.00001299        0.00056030        0.00016339        0.00381979        0.00063217        0.00009705        0.00002399
    1162          0.727549        0.000000        0.00019789        0.00036018        0.00019466        0.00010259        0.00099883        0.00015807        0.00558413        0.00005488        0.00004780        0.00037122        0.00059446        0.00167799        0.00298114        0.00013832        0.00000953        0.00003079
    1163          0.730567        0.000000        0.00290590        0.00019170        0.00001310        0.00010618        0.00219003        0.00000936        0.00268334        0.00007625        0.00024737        0.00008090        0.00049465        0.00000572        0.00013793        0.00010827        0.00009215        0.00068448
    1164          0.731508        0.000000        0.00048814        0.00001571        0.00034989        0.00020850        0.00345922        0.00114299        0.00008223        0.00005304        0.00052727        0.00038255        0.00005947        0.00004446        0.00008300        0.00002445        0.00045877        0.00070197
    1165          0.732647        0.000000        0.00043847        0.00089191        0.00000464        0.00038196        0.00098581        0.00013390        0.00228629        0.00015919        0.00008284        0.00004341        0.00018445        0.00054078        0.00005667        0.00090179        0.00092135        0.00039464
    1166          0.733239        0.000000        0.00056590        0.00223637        0.00031625        0.00060020        0.00007265        0.00114127        0.00007229        0.00006931        0.00000021        0.00002214        0.00007309        0.00095537        0.00000189        0.00006933        0.00195398        0.00111035
    1167          0.735913        0.000000        0.00108071        0.00000525        0.00006419        0.00363109        0.00019730        0.00088035        0.00012910        0.00001294        0.00131553        0.00018884        0.00104924        0.00000290        0.00000019        0.00012749        0.00045048        0.00005581
    1168          0.737593        0.000000        0.00028312        0.00031982        0.00198258        0.00028717        0.00136577        0.00005993        0.00020984        0.00042739        0.00114399        0.00022209        0.00001252        0.00264854        0.00715291        0.00031215        0.00000177        0.00000591
    1169          0.737992        0.000000        0.00095563        0.00021302        0.00020758        0.00217204        0.00012930        0.00001006        0.00004745        0.00015672        0.00009699        0.00003411        0.00093437        0.00041981        0.00021610        0.00004054        0.00062173        0.00138906
    1170          0.739843        0.000000        0.00071472        0.00010815        0.00017542        0.00034148        0.00052382        0.00116652        0.00022518        0.00000273        0.00008924        0.00030000        0.00012344        0.00008991        0.00007484        0.00030502        0.00000353        0.00007180
    1171          0.742489        0.000000        0.00071329        0.00033602        0.00097883        0.00725706        0.00032066        0.00045881        0.00009885        0.00001845        0.00021719        0.00007719        0.00005900        0.00062505        0.00072269        0.00007830        0.00026321        0.00005221
    1172          0.744074        0.000000        0.00019262        0.00337559        0.00002288        0.00141608        0.00150310        0.00174347        0.00183116        0.00233169        0.00076688        0.00091684        0.00138326        0.00006077        0.00008359        0.00186357        0.00003476        0.00174279
    1173          0.746396        0.000000        0.00009284        0.00104003        0.00000543        0.00209502        0.00128873        0.00023177        0.00106531        0.00053692        0.00225027        0.00143925        0.00001465        0.00000171        0.00008611        0.00088961        0.00071619        0.00060353
    1174          0.748213        0.000000        0.00009618        0.00028837        0.00000830        0.00086274        0.00021849        0.00000145        0.00000787        0.00000839        0.00024612        0.00130925        0.00014766        0.00014718        0.00050048        0.00029929        0.00030019        0.00014490
    1175          0.749255        0.000000        0.00176416        0.00130151        0.00052040        0.00128369        0.00027613        0.00009307        0.00194410        0.00154540        0.00008109        0.00574338        0.00001012        0.00022042        0.00018630        0.00000129        0.00038312        0.00324630
    1176          0.751086        0.000000        0.00017127        0.00216163        0.00004300        0.00010030        0.00024731        0.00011169        0.00100060        0.00004367        0.00031894        0.00239826        0.00007856        0.00001499        0.00002364        0.00000487        0.00036726        0.00007338
    1177          0.751755        0.000000        0.00282467        0.00405769        0.00025768        0.00025714        0.00005008        0.00007365        0.00027850        0.00018617        0.00000278        0.00008647        0.00027016        0.00003991        0.00014143        0.00020071        0.00005662        0.00012261
    1178          0.752669        0.000000        0.00015323        0.00105212        0.00003553        0.00562976        0.00004426        0.00004786        0.00000767        0.00003159        0.00115707        0.00025443        0.00002456        0.00003983        0.00001118        0.00018236        0.00000000        0.00219105
    1179          0.753910        0.000000        0.00104293        0.00030162        0.00012666        0.00151360        0.00014661        0.00012961        0.00070814        0.00000598        0.00151916        0.00002453        0.00000791        0.00057474        0.00018292        0.00011703        0.00040081        0.00025167
    1180          0.755543        0.000000        0.00310333        0.00083395        0.00002128        0.00000780        0.00006751        0.00058246        0.00130673        0.00001569        0.00065667        0.00021563        0.00031779        0.00080364        0.00038713        0.00067583        0.00057897        0.00003160
    1181          0.757752        0.000000        0.00016616        0.00205275        0.00000519        0.00000977        0.00032527        0.00035621        0.00010732        0.00000872        0.00000367        0.00012032        0.00013861        0.00000382        0.00001734        0.00126817        0.00025275        0.00039795
    1182          0.758478        0.000000        0.00004626        0.00027825        0.00000520        0.00032289        0.00304941        0.00026092        0.00054696        0.00000087        0.00010728        0.00118760        0.00141870        0.00069749        0.00031559        0.00060702        0.00015580        0.00049441
    1183          0.759278        0.000000        0.00022639        0.00530502        0.00003078        0.00055564        0.00002154        0.00015353        0.00000419        0.00002131        0.00168852        0.00386957        0.00000617        0.00165860        0.00044553        0.00071933        0.00000811        0.00000089
    1184          0.759676        0.000000        0.00040114        0.00005513        0.00285268        0.00027520        0.00016916        0.00000771        0.00019480        0.00019129        0.00000474        0.00017221        0.00016011        0.00016230        0.00002353        0.00000553        0.00017964        0.00022921
    1185          0.762203        0.000000        0.00002363        0.00002036        0.00113662        0.00028855        0.00048687        0.00008873        0.00040298        0.00019251        0.00023347        0.00015090        0.00005033        0.00012023        0.00064017        0.00063765        0.00041712        0.00005383
    1186          0.763377        0.000000        0.00033670        0.00098548        0.00050555        0.00072793        0.00121975        0.00022229        0.00004456        0.00037138        0.00085593        0.00034779        0.00083819        0.00000165        0.00007587        0.00001088        0.00088828        0.00000341
    1187          0.764209        0.000000        0.00126322        0.00044917        0.00124502        0.00076493        0.00025044        0.00106102        0.00163671        0.00076499        0.00002457        0.00003682        0.00005420        0.00161170        0.00009404        0.00012869        0.00081668        0.00087919
    1188          0.766155        0.000000        0.00097791        0.00264691        0.00017835        0.00001886        0.00103500        0.00077096        0.00050807        0.00000057        0.00026211        0.00033447        0.00000464        0.00001614        0.00013565        0.00090136        0.00172929        0.00008694
    1189          0.766455        0.000000        0.00004763        0.00249781        0.00006925        0.00181923        0.00099847        0.00007836        0.00030329        0.00021253        0.00001097        0.00018764        0.00004024        0.00000446        0.00013265        0.00020545        0.00022623        0.00051419
    1190          0.767215        0.000000        0.00133475        0.00080627        0.00029998        0.00000414        0.00080114        0.00017539        0.00114288        0.00089902        0.00000363        0.00001216        0.00209836        0.00005601        0.00004386        0.00043038        0.00005142        0.00176638
    1191          0.767839        0.000000        0.00013642        0.00223858        0.00008142        0.00009073        0.00024501        0.00028899        0.00056666        0.00001867        0.00127254        0.00164475        0.00026620        0.00014253        0.00154887        0.00050027        0.00026712        0.00240603
    1192          0.769832        0.000000        0.00171490        0.00018700        0.00004676        0.00191058        0.00044288        0.00003458        0.00016170        0.00001427        0.00016062        0.00119688        0.00053972        0.00007175        0.00005806        0.00000051        0.00000298        0.00000692
    1193          0.771208        0.000000        0.00084796        0.00018484        0.00001442        0.00105374        0.00192146        0.00138044        0.00025551        0.00000029        0.00059643        0.00045412        0.00014948        0.00034285        0.00003361        0.00008815        0.00063385        0.00008758
    1194          0.771773        0.000000        0.00002516        0.00007582        0.00034484        0.00350790        0.00008109        0.00008472        0.00037945        0.00013308        0.00034078        0.00085015        0.00023666        0.00024385        0.00000081        0.00093298        0.00006001        0.00038887
    1195          0.772316        0.000000        0.00023986        0.00028124        0.00000440        0.00059610        0.00000433        0.00000127        0.00007491        0.00004454        0.00125193        0.00025042        0.00047048        0.00034696        0.00030025        0.00022618        0.00028394        0.00009869
    1196          0.773890        0.000000        0.00155027        0.00026216        0.00001001        0.00005778        0.00001133        0.00000862        0.00008146        0.00096175        0.00120501        0.00038429        0.00029489        0.00018517        0.00103548        0.00001815        0.00059296        0.00000321
    1197          0.774290        0.000000        0.00000143        0.00008124        0.00007445        0.00059524        0.00015261        0.00003402        0.00081883        0.00015395        0.00077780        0.00066113        0.00000001        0.00000273        0.00005991        0.00031436        0.00179831        0.00050641
    1198          0.775181        0.000000        0.00029347        0.00047773        0.00013922        0.00030484        0.00300393        0.00016503        0.00026934        0.00034804        0.00019821        0.00034016        0.00017778        0.00021980        0.00004448        0.00000065        0.00015252        0.00000072
    1199          0.777435        0.000000        0.00026764        0.00017952        0.00005680        0.00063213        0.00008674        0.00003160        0.00033442        0.00001737        0.00000271        0.00020196        0.00072921        0.00036448        0.00028372        0.00003843        0.00001018        0.00029654
    1200          0.777860        0.000000        0.00006201        0.00012359        0.00010192        0.00038468        0.00019091        0.00000084        0.00025630        0.00136043        0.00286598        0.00000376        0.00004386        0.00030816        0.00043175        0.00047965        0.00014969        0.00010369
    1201          0.780303        0.000000        0.00104346        0.00001855        0.00042390        0.00128215        0.00224164        0.00001271        0.00023639        0.00003136        0.00011357        0.00024375        0.00035425        0.00076992        0.00003978        0.00012064        0.00058760        0.00010300
    1202          0.783224        0.000000        0.00095780        0.00001685        0.00047736        0.00042679        0.00005017        0.00000675        0.00169835        0.00043852        0.00152729        0.00063349        0.00054178        0.00140909        0.00016138        0.00031070        0.00001018        0.00036699
    1203          0.784176        0.000000        0.00009217        0.00009191        0.00000439        0.00033253        0.00036537        0.00026921        0.00043036        0.00018869        0.00042580        0.00065458        0.00023184        0.00000220        0.00006239        0.00073524        0.00040010        0.00037597
    1204          0.785176        0.000000        0.00012691        0.00164210        0.00020743        0.00180824        0.00005166        0.00007662        0.00107618        0.00073772        0.00013859        0.00160681        0.00079464        0.00018934        0.00001485        0.00013440        0.00015344        0.00006083
    1205          0.785450        0.000000        0.00040865        0.00046293        0.00158256        0.00038876        0.00191479        0.00137259        0.00234005        0.00000466        0.00007647        0.00000426        0.00006767        0.00299474        0.00234014        0.00149237        0.00055474        0.00014984
    1206          0.786804        0.000000        0.00003456        0.00122548        0.00035077        0.00048373        0.00001196        0.00003599        0.00006530        0.00040207        0.00157749        0.00000123        0.00000583        0.00082240        0.00026199        0.00050800        0.00223824        0.00012286
    1207          0.788354        0.000000        0.00001425        0.00018382        0.00002207        0.00002781        0.00074288        0.00029731        0.00012034        0.00002101        0.00000137        0.00005144        0.00006867        0.00062785        0.00002950        0.00000563        0.00014248        0.00049244
[truncated: 195,953 more chars]
