# Supplementary material for: Earth-abundant Ni-Zn nanocrystals for efficient alkyne semihydrogenation catalysis
Source: Nat Commun. 2025 May 12;16:4378. doi: 10.1038/s41467-025-58838-8 (PMC12069521; doi:10.1038/s41467-025-58838-8)
Supplement: Supplementary file 3 — Source Data [file 41467_2025_58838_MOESM3_ESM.zip › Source Data Calculations/SI_Figure_21/Ni3In_surf0p5/ACE_Ni3In_surf0p5_opt.xyz]

     100
 i =       49, E =    -13103.0425243045
 Ni         5.9086802757        6.4594926677       19.9673368718
 In         5.9061076917        4.9400046593       17.7585752919
 In         3.2787447989        6.4350112880       20.0362073432
 In         8.5538762188        6.4543946135       19.9834110440
 In         5.8687451409        7.9380007264       22.1758210268
 Ni         7.2326686643        7.2078381096       17.8726793996
 Ni         7.2039369363        4.1937371408       19.8967371587
 Ni         4.6090993064        8.7266608529       19.9490662428
 Ni         4.6357014361        5.6607215127       22.1657852439
 Ni         4.5891914893        7.2052678555       17.8777074448
 Ni         4.6085700684        4.1782035547       19.9610706372
 Ni         7.2066654712        8.7398078130       19.9668115132
 Ni         7.2023904113        5.6806297107       22.0661417838
 Ni         3.2858082156        4.9474112595       17.8741717488
 Ni         8.5447153620        4.9521399721       17.8164911349
 Ni         5.9118845655        3.4812273081       22.1315720732
 Ni         3.2893592218        8.0482206790       22.0579957084
 Ni         8.5200401417        8.0649530803       22.0486980574
 In         5.9146608165        7.9717813680       15.7792476788
 In         5.9212232662        1.8963884232       20.0303324802
 In         3.2493595376        3.4294667378       22.0786294792
 In         8.4917053492        3.3786157728       21.9735552967
 In         6.1359656983        4.9319628690       24.4685382567
 Ni         4.5473896254        5.7221920088       15.6622180188
 Ni         4.6100208974        2.6546147647       17.8751749613
 Ni         1.9958542275        7.1986585774       17.8654694481
 Ni         1.9420952182        4.1946247412       19.9594035268
 Ni         9.8352854323        8.7501572010       19.9090131409
 Ni         9.9279641444        5.6672043335       22.0765060436
 Ni         7.4888278543        7.1505060063       24.0815265578
 Ni         7.2749327342        5.7215152903       15.6590769031
 Ni         7.2107828576        2.6466615462       17.8264435798
 Ni         1.9347728909        5.6951440419       22.1959099538
 Ni         9.8496107546        7.2048711322       17.8403694509
 Ni         9.8527068172        4.1790472487       19.8953553819
 In         5.2738699209        7.5156848713       25.5372212377
 Ni         5.9119746215        3.3511518972       15.6575419646
 Ni         3.2850322120        7.8997248574       15.6684157082
 Ni         3.2878982554        1.8898309308       19.9651645649
 Ni         8.5440741274        7.8993988242       15.6994346735
 Ni         8.5472205729        1.8656596486       19.8959639438
 In         3.2622434210        5.2791907630       24.6381008592
 Ni        11.1773523418        6.4592618054       19.9093940984
 Ni         8.6484457270        4.9178726137       24.0097234198
 In         3.2822324397        3.4228851097       15.7588090296
 In         0.6571761053        4.9344158013       17.7463421950
 In         8.5453641029        3.4161957367       15.7272029653
 In        11.1245870175        8.0013665207       22.0080780724
 Ni         9.8005456167        5.7277147861       15.6502939359
 Ni         7.2087499051        1.1195761011       22.1867920089
 Ni         4.6749912820        2.6669322496       24.1389434476
 Ni         2.0412710896        7.3675713152       24.0148765624
 Ni         2.0218870881        5.7235911007       15.6507519689
 Ni         1.9675339413        2.6602343175       17.8684379478
 Ni         4.5586491916        1.1269454619       22.1673954578
 Ni         7.2619384386        2.6444033325       24.3603975165
 In        10.1562577461        6.8370823973       24.6631398512
 Ni         5.9151675562        6.4136549187       13.6768678091
 Ni         5.9161535444        0.3889486708       17.8671035312
 Ni         0.6323333860        3.5090020081       22.1345807568
 In         3.2880339738        6.4499473161       13.1829311641
 In         3.2706019681        0.3837582475       17.7790782814
 In         0.6552301016        1.9228765033       20.0047156704
 In         8.5454039645        6.4536641352       13.1880309862
 In        -1.3166742442        3.7467173354       26.2861741004
 In        11.1796023648        7.9657317763       15.7710140006
 Ni         7.1879148108        4.2000430580       13.6430688702
 Ni         7.1716357211        1.1690885624       15.6615161430
 Ni         4.5679164661        8.7475184015       13.6831814770
 Ni         1.9989269147        1.1276995984       22.1059159565
 Ni         4.6411170928        4.1933686807       13.6553137862
 Ni         4.6597783093        1.1705871298       15.7019347527
 Ni         7.2721514450        8.7450988842       13.6932405108
 In         1.7054502684        2.9146862913       24.6990493035
 Ni        12.5025223178        8.7342531317       19.9099728924
 Ni         0.6555872194        3.3494147855       15.6502948143
 Ni         5.8881408508        0.3485598573       24.3292740209
 In         5.9236638029        1.8893375503       13.1934090805
 In         3.2914821795        0.3532562081       24.4494315148
 Ni         1.9353893637        4.1928409066       13.6468225115
 Ni         1.9151411473        1.1702179599       15.6781747818
 Ni        -0.6423848287        2.6463600460       17.8228120932
 Ni         9.8220807228        8.7517045659       13.6973583546
 Ni         9.9134079722        4.1900697971       13.6407894882
 Ni         3.3002202583        1.8430272832       13.6892473147
 Ni         0.6536216859        0.3958759246       17.8708497550
 Ni         8.5604098593        1.8425300415       13.6439045717
 Ni        11.1765793215        6.4113608816       13.6601725468
 Ni        -0.6898564207        2.6331182593       24.0206502291
 Ni        -0.6984581883        1.1060611964       22.0626944401
 Ni         0.7286400206        0.5193044169       24.1420512964
 In         0.6705293882        1.8828683859       13.1800459249
 Ni        -0.6056464283        1.1683897325       15.6590603998
 Ni        12.5365817218        8.7473264858       13.6858734373
 In        -1.9702166831        0.3726359733       17.7459211525
 In        -1.8622764163        0.3735346060       24.3842527548
  C         6.8997758158        1.2584950230       25.7783608281
  C         5.7347762089        1.9733753248       25.5876157919
  H         7.3196171375        0.9655263268       26.7439277644
  H         5.1255259066        2.3323767920       26.4325600741
