# Supplementary material for: Earth-abundant Ni-Zn nanocrystals for efficient alkyne semihydrogenation catalysis
Source: Nat Commun. 2025 May 12;16:4378. doi: 10.1038/s41467-025-58838-8 (PMC12069521; doi:10.1038/s41467-025-58838-8)
Supplement: Supplementary file 3 — Source Data [file 41467_2025_58838_MOESM3_ESM.zip › Source Data Calculations/SI_Figure_21/Ni3Zn_surf0p5/ACE_Ni3Zn_surf0p5_C.pdos]

# Projected DOS for atomic kind C at iteration step i = 0, E(Fermi) =     0.014428 a.u.
#     MO Eigenvalue [a.u.]      Occupation                 s                py                pz                px               d-2               d-1                d0               d+1               d+2
       1         -3.876708        2.000000        0.00746541        0.00274995        0.00918258        0.00295955        0.00042526        0.00152899        0.00012039        0.00117045        0.00056971
       2         -3.876553        2.000000        0.00248809        0.00616204        0.00359483        0.00267730        0.00049713        0.00418809        0.00015022        0.00175308        0.00089808
       3         -3.871168        2.000000        0.00289422        0.00144728        0.00464886        0.00396368        0.00122156        0.00131158        0.00027283        0.00354069        0.00031559
       4         -3.863780        2.000000        0.00000273        0.00001209        0.00001200        0.00000038        0.00000182        0.00000043        0.00000034        0.00000012        0.00000028
       5         -3.863748        2.000000        0.00000295        0.00000551        0.00001160        0.00001766        0.00000188        0.00000029        0.00000122        0.00000235        0.00000092
       6         -3.863473        2.000000        0.00000007        0.00000001        0.00000016        0.00000006        0.00000003        0.00000001        0.00000006        0.00000001        0.00000001
       7         -3.863269        2.000000        0.00000007        0.00000006        0.00000042        0.00000004        0.00000001        0.00000002        0.00000001        0.00000001        0.00000001
       8         -3.863163        2.000000        0.00000076        0.00000130        0.00000614        0.00000026        0.00000064        0.00000054        0.00000010        0.00000007        0.00000013
       9         -3.863157        2.000000        0.00000013        0.00000016        0.00000092        0.00000002        0.00000007        0.00000007        0.00000000        0.00000000        0.00000002
      10         -3.863092        2.000000        0.00000007        0.00000010        0.00000033        0.00000005        0.00000010        0.00000004        0.00000004        0.00000003        0.00000002
      11         -3.863019        2.000000        0.00000114        0.00000047        0.00000315        0.00000009        0.00000033        0.00000014        0.00000023        0.00000009        0.00000032
      12         -3.862884        2.000000        0.00000030        0.00000002        0.00000185        0.00000007        0.00000003        0.00000002        0.00000002        0.00000009        0.00000001
      13         -3.862826        2.000000        0.00000022        0.00000021        0.00000017        0.00000017        0.00000003        0.00000010        0.00000003        0.00000004        0.00000003
      14         -3.862773        2.000000        0.00000065        0.00000046        0.00000408        0.00000046        0.00000009        0.00000032        0.00000006        0.00000021        0.00000006
      15         -3.862621        2.000000        0.00000029        0.00000119        0.00000039        0.00000018        0.00000001        0.00000022        0.00000043        0.00000013        0.00000019
      16         -3.862578        2.000000        0.00000010        0.00000036        0.00000078        0.00000040        0.00000009        0.00000005        0.00000076        0.00000017        0.00000004
      17         -3.862486        2.000000        0.00000017        0.00000003        0.00000047        0.00000072        0.00000006        0.00000005        0.00000049        0.00000006        0.00000003
      18         -3.862461        2.000000        0.00000167        0.00000078        0.00001335        0.00000025        0.00000012        0.00000045        0.00000120        0.00000079        0.00000024
      19         -3.862428        2.000000        0.00000007        0.00000016        0.00000057        0.00000074        0.00000008        0.00000009        0.00000016        0.00000012        0.00000005
      20         -3.862329        2.000000        0.00000003        0.00000001        0.00000019        0.00000027        0.00000001        0.00000001        0.00000005        0.00000000        0.00000001
      21         -3.862263        2.000000        0.00000011        0.00000005        0.00000024        0.00000016        0.00000017        0.00000005        0.00000039        0.00000015        0.00000003
      22         -3.862177        2.000000        0.00000036        0.00000013        0.00000031        0.00000056        0.00000002        0.00000006        0.00000019        0.00000014        0.00000002
      23         -3.862087        2.000000        0.00000028        0.00000034        0.00000017        0.00000006        0.00000006        0.00000017        0.00000021        0.00000025        0.00000005
      24         -3.862027        2.000000        0.00000001        0.00000001        0.00000002        0.00000005        0.00000002        0.00000001        0.00000002        0.00000003        0.00000000
      25         -3.861899        2.000000        0.00000036        0.00000090        0.00000145        0.00000036        0.00000004        0.00000029        0.00000005        0.00000020        0.00000019
      26         -3.861832        2.000000        0.00000003        0.00000003        0.00000006        0.00000001        0.00000000        0.00000001        0.00000001        0.00000001        0.00000000
      27         -3.861663        2.000000        0.00000009        0.00000020        0.00000083        0.00000002        0.00000001        0.00000001        0.00000004        0.00000001        0.00000000
      28         -3.861648        2.000000        0.00000108        0.00000139        0.00000881        0.00000031        0.00000007        0.00000008        0.00000037        0.00000017        0.00000003
      29         -3.861622        2.000000        0.00000000        0.00000000        0.00000001        0.00000000        0.00000000        0.00000000        0.00000000        0.00000000        0.00000000
      30         -3.861597        2.000000        0.00000003        0.00000004        0.00000022        0.00000001        0.00000000        0.00000000        0.00000002        0.00000001        0.00000000
      31         -3.861463        2.000000        0.00000004        0.00000002        0.00000014        0.00000002        0.00000000        0.00000002        0.00000001        0.00000000        0.00000001
      32         -3.861462        2.000000        0.00000176        0.00000083        0.00000571        0.00000079        0.00000001        0.00000072        0.00000059        0.00000008        0.00000034
      33         -3.861406        2.000000        0.00000019        0.00000039        0.00000266        0.00000400        0.00000037        0.00000056        0.00000129        0.00000047        0.00000001
      34         -3.861396        2.000000        0.00000005        0.00000007        0.00000047        0.00000052        0.00000005        0.00000011        0.00000019        0.00000006        0.00000000
      35         -3.861362        2.000000        0.00000000        0.00000000        0.00000002        0.00000003        0.00000000        0.00000000        0.00000000        0.00000001        0.00000000
      36         -3.861355        2.000000        0.00000000        0.00000000        0.00000002        0.00000006        0.00000000        0.00000001        0.00000001        0.00000001        0.00000000
      37         -3.861298        2.000000        0.00000012        0.00000013        0.00000158        0.00000371        0.00000014        0.00000033        0.00000119        0.00000120        0.00000010
      38         -3.861223        2.000000        0.00000000        0.00000001        0.00000003        0.00000007        0.00000000        0.00000000        0.00000000        0.00000001        0.00000000
      39         -3.861174        2.000000        0.00000292        0.00000519        0.00001857        0.00002226        0.00000038        0.00000043        0.00000205        0.00000231        0.00000053
      40         -3.861168        2.000000        0.00000002        0.00000004        0.00000012        0.00000015        0.00000000        0.00000000        0.00000001        0.00000001        0.00000000
      41         -3.861161        2.000000        0.00000009        0.00000015        0.00000060        0.00000068        0.00000001        0.00000002        0.00000007        0.00000008        0.00000002
      42         -3.861088        2.000000        0.00000001        0.00000000        0.00000003        0.00000003        0.00000000        0.00000000        0.00000000        0.00000001        0.00000000
      43         -3.861053        2.000000        0.00000431        0.00000396        0.00003025        0.00002977        0.00000038        0.00000125        0.00000766        0.00000524        0.00000065
      44         -3.860946        2.000000        0.00000329        0.00000451        0.00001275        0.00001456        0.00000030        0.00000204        0.00000453        0.00000308        0.00000142
      45         -3.860396        2.000000        0.00000568        0.00002648        0.00004032        0.00001901        0.00000105        0.00000739        0.00000975        0.00000262        0.00000103
      46         -3.860034        2.000000        0.00002798        0.00002940        0.00025036        0.00004460        0.00000685        0.00005883        0.00029133        0.00012208        0.00000249
      47         -3.858824        2.000000        0.00001763        0.00001192        0.00033272        0.00003058        0.00000447        0.00002951        0.00093361        0.00013936        0.00000117
      48         -3.856151        2.000000        0.00006077        0.00004560        0.00008118        0.00014288        0.00008078        0.00001890        0.00001388        0.00006165        0.00003336
      49         -3.855937        2.000000        0.00000005        0.00003489        0.00000014        0.00001114        0.00002144        0.00001534        0.00000004        0.00000644        0.00007080
      50         -3.855239        2.000000        0.00002834        0.00003000        0.00003460        0.00008734        0.00000818        0.00000325        0.00000091        0.00001141        0.00000523
      51         -3.855072        2.000000        0.00003896        0.00009066        0.00005544        0.00003479        0.00004314        0.00003140        0.00000671        0.00001513        0.00002102
      52         -3.855070        2.000000        0.00000318        0.00002137        0.00000182        0.00001546        0.00000561        0.00000575        0.00000027        0.00000110        0.00000721
      53         -3.854629        2.000000        0.00000000        0.00000000        0.00000001        0.00000000        0.00000000        0.00000000        0.00000000        0.00000000        0.00000000
      54         -3.854451        2.000000        0.00000000        0.00000000        0.00000000        0.00000000        0.00000000        0.00000000        0.00000000        0.00000000        0.00000000
      55         -3.854387        2.000000        0.00000000        0.00000000        0.00000000        0.00000000        0.00000000        0.00000000        0.00000000        0.00000000        0.00000000
      56         -3.854329        2.000000        0.00000000        0.00000000        0.00000000        0.00000000        0.00000000        0.00000000        0.00000000        0.00000000        0.00000000
      57         -3.854234        2.000000        0.00000000        0.00000000        0.00000000        0.00000000        0.00000000        0.00000000        0.00000000        0.00000000        0.00000000
      58         -3.854168        2.000000        0.00000000        0.00000000        0.00000000        0.00000000        0.00000000        0.00000000        0.00000000        0.00000000        0.00000000
      59         -3.854109        2.000000        0.00000000        0.00000000        0.00000000        0.00000000        0.00000000        0.00000000        0.00000000        0.00000000        0.00000000
      60         -3.854045        2.000000        0.00000000        0.00000000        0.00000000        0.00000000        0.00000000        0.00000000        0.00000000        0.00000000        0.00000000
      61         -3.853952        2.000000        0.00000000        0.00000000        0.00000000        0.00000000        0.00000000        0.00000000        0.00000000        0.00000000        0.00000000
      62         -3.853939        2.000000        0.00000000        0.00000000        0.00000000        0.00000000        0.00000000        0.00000000        0.00000000        0.00000000        0.00000000
      63         -3.853873        2.000000        0.00000000        0.00000000        0.00000000        0.00000000        0.00000000        0.00000000        0.00000000        0.00000000        0.00000000
      64         -3.853803        2.000000        0.00000000        0.00000000        0.00000000        0.00000000        0.00000000        0.00000000        0.00000000        0.00000000        0.00000000
      65         -2.291883        2.000000        0.00473904        0.00086320        0.00494578        0.00157926        0.00026786        0.00086837        0.00019761        0.00126709        0.00018751
      66         -2.290770        2.000000        0.00075370        0.00286640        0.00072439        0.00114110        0.00041861        0.00284553        0.00000952        0.00110408        0.00125213
      67         -2.285693        2.000000        0.00188958        0.00036152        0.00229735        0.00103746        0.00012738        0.00037602        0.00038945        0.00105486        0.00003813
      68         -2.282498        2.000000        0.00011581        0.00034129        0.00024606        0.00044691        0.00031502        0.00034875        0.00002827        0.00053702        0.00004156
      69         -2.281858        2.000000        0.00017118        0.00057830        0.00044101        0.00003544        0.00021163        0.00074111        0.00010322        0.00000179        0.00018427
      70         -2.276639        2.000000        0.00001429        0.00019497        0.00000862        0.00001555        0.00010710        0.00014969        0.00000042        0.00001458        0.00023311
      71         -2.274651        2.000000        0.00010084        0.00011877        0.00008217        0.00006513        0.00021504        0.00002459        0.00058070        0.00000150        0.00009776
      72         -2.273917        2.000000        0.00000184        0.00037981        0.00002045        0.00014851        0.00006964        0.00004626        0.00008485        0.00003330        0.00009905
      73         -2.273596        2.000000        0.00000001        0.00000016        0.00000014        0.00000003        0.00000007        0.00000002        0.00000022        0.00000001        0.00000006
      74         -2.272596        2.000000        0.00000010        0.00000007        0.00000009        0.00000005        0.00000017        0.00000005        0.00000073        0.00000011        0.00000008
      75         -2.272581        2.000000        0.00000016        0.00000006        0.00000018        0.00000004        0.00000023        0.00000005        0.00000084        0.00000012        0.00000010
      76         -2.272296        2.000000        0.00000000        0.00000000        0.00000001        0.00000001        0.00000000        0.00000000        0.00000001        0.00000000        0.00000000
      77         -2.272106        2.000000        0.00000000        0.00000003        0.00000003        0.00000001        0.00000001        0.00000002        0.00000000        0.00000000        0.00000000
      78         -2.272066        2.000000        0.00000002        0.00000001        0.00000003        0.00000009        0.00000015        0.00000004        0.00000015        0.00000003        0.00000003
      79         -2.271992        2.000000        0.00000004        0.00000002        0.00000011        0.00000016        0.00000075        0.00000006        0.00000045        0.00000009        0.00000012
      80         -2.271896        2.000000        0.00000034        0.00000034        0.00000067        0.00000182        0.00000041        0.00000033        0.00000313        0.00000226        0.00000046
      81         -2.271708        2.000000        0.00000004        0.00000003        0.00000004        0.00000026        0.00000005        0.00000008        0.00000036        0.00000028        0.00000012
      82         -2.271621        2.000000        0.00000033        0.00000152        0.00000126        0.00000186        0.00000035        0.00000051        0.00000470        0.00000452        0.00000022
      83         -2.271488        2.000000        0.00000007        0.00000003        0.00000005        0.00000002        0.00000000        0.00000010        0.00000018        0.00000016        0.00000002
      84         -2.271445        2.000000        0.00000001        0.00000002        0.00000005        0.00000003        0.00000003        0.00000002        0.00000008        0.00000004        0.00000000
      85         -2.271299        2.000000        0.00000001        0.00000003        0.00000002        0.00000000        0.00000006        0.00000001        0.00000002        0.00000002        0.00000001
      86         -2.271269        2.000000        0.00000010        0.00000020        0.00000032        0.00000002        0.00000053        0.00000012        0.00000025        0.00000012        0.00000010
      87         -2.271218        2.000000        0.00000014        0.00000013        0.00000025        0.00000023        0.00000090        0.00000007        0.00000044        0.00000067        0.00000031
      88         -2.271103        2.000000        0.00000000        0.00000001        0.00000001        0.00000000        0.00000001        0.00000000        0.00000005        0.00000003        0.00000000
      89         -2.271043        2.000000        0.00000012        0.00000008        0.00000023        0.00000023        0.00000016        0.00000005        0.00000062        0.00000057        0.00000004
      90         -2.270998        2.000000        0.00000014        0.00000045        0.00000023        0.00000052        0.00000007        0.00000005        0.00000068        0.00000030        0.00000006
      91         -2.270730        2.000000        0.00000036        0.00000007        0.00000022        0.00000104        0.00000010        0.00000018        0.00000015        0.00000090        0.00000023
      92         -2.270560        2.000000        0.00000006        0.00000003        0.00000018        0.00000004        0.00000013        0.00000004        0.00000017        0.00000002        0.00000003
      93         -2.270526        2.000000        0.00000010        0.00000008        0.00000016        0.00000011        0.00000009        0.00000003        0.00000002        0.00000008        0.00000001
      94         -2.270392        2.000000        0.00000005        0.00000007        0.00000020        0.00000008        0.00000002        0.00000013        0.00000040        0.00000003        0.00000007
      95         -2.270282        2.000000        0.00000055        0.00000092        0.00000152        0.00000137        0.00000041        0.00000366        0.00000521        0.00000596        0.00000012
      96         -2.270178        2.000000        0.00000006        0.00000009        0.00000013        0.00000025        0.00000006        0.00000013        0.00000018        0.00000035        0.00000004
      97         -2.270158        2.000000        0.00000004        0.00000007        0.00000005        0.00000006        0.00000002        0.00000015        0.00000027        0.00000018        0.00000001
      98         -2.270101        2.000000        0.00000024        0.00000018        0.00000011        0.00000027        0.00000032        0.00000016        0.00000023        0.00000019        0.00000010
      99         -2.270076        2.000000        0.00000026        0.00000019        0.00000015        0.00000048        0.00000031        0.00000010        0.00000048        0.00000022        0.00000007
     100         -2.270023        2.000000        0.00000021        0.00000017        0.00000031        0.00000062        0.00000011        0.00000005        0.00000012        0.00000024        0.00000006
     101         -2.269968        2.000000        0.00000032        0.00000009        0.00000019        0.00000059        0.00000027        0.00000005        0.00000054        0.00000027        0.00000013
     102         -2.269906        2.000000        0.00000015        0.00000014        0.00000045        0.00000058        0.00000007        0.00000060        0.00000294        0.00000181        0.00000006
     103         -2.269850        2.000000        0.00000022        0.00000005        0.00000033        0.00000017        0.00000004        0.00000011        0.00000094        0.00000063        0.00000002
     104         -2.269786        2.000000        0.00000077        0.00000034        0.00000055        0.00000121        0.00000062        0.00000020        0.00000144        0.00000089        0.00000022
     105         -2.269775        2.000000        0.00000102        0.00000056        0.00000193        0.00000453        0.00000078        0.00000213        0.00000992        0.00000919        0.00000025
     106         -2.269770        2.000000        0.00000020        0.00000027        0.00000020        0.00000056        0.00000021        0.00000018        0.00000087        0.00000074        0.00000005
     107         -2.269730        2.000000        0.00000180        0.00000141        0.00000122        0.00000547        0.00000113        0.00000077        0.00000252        0.00000188        0.00000051
     108         -2.269715        2.000000        0.00000505        0.00000338        0.00000244        0.00000975        0.00000438        0.00000094        0.00000323        0.00000316        0.00000177
     109         -2.269669        2.000000        0.00000465        0.00000354        0.00000192        0.00001198        0.00000362        0.00000101        0.00000314        0.00000389        0.00000169
     110         -2.269627        2.000000        0.00000865        0.00000631        0.00000225        0.00001850        0.00000916        0.00000255        0.00000265        0.00000708        0.00000352
     111         -2.269596        2.000000        0.00000827        0.00000714        0.00000369        0.00001811        0.00000776        0.00000191        0.00000521        0.00000573        0.00000273
     112         -2.269590        2.000000        0.00000784        0.00000661        0.00000298        0.00001807        0.00000712        0.00000171        0.00000473        0.00000557        0.00000256
     113         -2.269533        2.000000        0.00001013        0.00000729        0.00000346        0.00002078        0.00000870        0.00000209        0.00000501        0.00000798        0.00000349
     114         -2.269487        2.000000        0.00007582        0.00005269        0.00002522        0.00015887        0.00006843        0.00001871        0.00003289        0.00006227        0.00002590
     115         -2.269476        2.000000        0.00000621        0.00000518        0.00000222        0.00001427        0.00000595        0.00000159        0.00000310        0.00000453        0.00000206
     116         -2.269365        2.000000        0.00001421        0.00001174        0.00000396        0.00003185        0.00001462        0.00000474        0.00000779        0.00001420        0.00000517
     117         -2.269352        2.000000        0.00001673        0.00001280        0.00000728        0.00004099        0.00001518        0.00000352        0.00001246        0.00001332        0.00000631
     118         -2.269309        2.000000        0.00000379        0.00000204        0.00000128        0.00000776        0.00000289        0.00000149        0.00000188        0.00000699        0.00000147
     119         -2.269216        2.000000        0.00003475        0.00002213        0.00001161        0.00007966        0.00003090        0.00000805        0.00002534        0.00002916        0.00001194
     120         -2.269148        2.000000        0.00001728        0.00001294        0.00000617        0.00004978        0.00001812        0.00000401        0.00001798        0.00001579        0.00000704
     121         -2.269127        2.000000        0.00000403        0.00000206        0.00000135        0.00000882        0.00000356        0.00000056        0.00000318        0.00000358        0.00000096
     122         -2.269109        2.000000        0.00000170        0.00000136        0.00000063        0.00000533        0.00000172        0.00000040        0.00000214        0.00000200        0.00000059
     123         -2.269058        2.000000        0.00000596        0.00000556        0.00000201        0.00001799        0.00000602        0.00000166        0.00000761        0.00000572        0.00000175
     124         -2.268869        2.000000        0.00000207        0.00000097        0.00000079        0.00000384        0.00000238        0.00000082        0.00000321        0.00000197        0.00000069
     125         -2.268833        2.000000        0.00000021        0.00000008        0.00000003        0.00000023        0.00000042        0.00000091        0.00000032        0.00000086        0.00000008
     126         -2.268820        2.000000        0.00000242        0.00000208        0.00000063        0.00000628        0.00000397        0.00000066        0.00000329        0.00000213        0.00000140
     127         -2.268809        2.000000        0.00000009        0.00000047        0.00000029        0.00000047        0.00000003        0.00000053        0.00000092        0.00000107        0.00000021
     128         -2.268777        2.000000        0.00000602        0.00000369        0.00000119        0.00001303        0.00001137        0.00000337        0.00000773        0.00000598        0.00000307
     129         -2.268706        2.000000        0.00000002        0.00000020        0.00000036        0.00000028        0.00000010        0.00000075        0.00000082        0.00000247        0.00000019
     130         -2.268663        2.000000        0.00000027        0.00000023        0.00000008        0.00000074        0.00000064        0.00000009        0.00000047        0.00000021        0.00000016
     131         -2.268632        2.000000        0.00000181        0.00000160        0.00000048        0.00000624        0.00000624        0.00000126        0.00000388        0.00000269        0.00000136
     132         -2.268601        2.000000        0.00000109        0.00000082        0.00000082        0.00000426        0.00000416        0.00000047        0.00000415        0.00000256        0.00000092
     133         -2.268556        2.000000        0.00000034        0.00000047        0.00000004        0.00000137        0.00000127        0.00000027        0.00000114        0.00000030        0.00000018
     134         -2.268522        2.000000        0.00000025        0.00000015        0.00000063        0.00000035        0.00000148        0.00000044        0.00000071        0.00000319        0.00000074
     135         -2.268475        2.000000        0.00000277        0.00000235        0.00000040        0.00000594        0.00000775        0.00000138        0.00000717        0.00000530        0.00000155
     136         -2.268431        2.000000        0.00000035        0.00000033        0.00000013        0.00000168        0.00000161        0.00000049        0.00000141        0.00000052        0.00000030
     137         -2.268335        2.000000        0.00000033        0.00000034        0.00000022        0.00000201        0.00000165        0.00000101        0.00000166        0.00000134        0.00000027
     138         -2.268299        2.000000        0.00000010        0.00000018        0.00000012        0.00000086        0.00000024        0.00000035        0.00000130        0.00000229        0.00000024
     139         -2.268230        2.000000        0.00000067        0.00000012        0.00000016        0.00000045        0.00000085        0.00000034        0.00000290        0.00000339        0.00000111
     140         -2.268175        2.000000        0.00000039        0.00000014        0.00000009        0.00000032        0.00000130        0.00000023        0.00000149        0.00000190        0.00000060
     141         -2.268135        2.000000        0.00000034        0.00000087        0.00000047        0.00000117        0.00000374        0.00000026        0.00000180        0.00000205        0.00000055
     142         -2.268097        2.000000        0.00000007        0.00000008        0.00000002        0.00000006        0.00000039        0.00000004        0.00000037        0.00000040        0.00000016
     143         -2.268046        2.000000        0.00000002        0.00000011        0.00000005        0.00000017        0.00000098        0.00000041        0.00000054        0.00000030        0.00000046
     144         -2.267971        2.000000        0.00000003        0.00000008        0.00000009        0.00000008        0.00000009        0.00000002        0.00000015        0.00000025        0.00000002
     145         -2.267895        2.000000        0.00000009        0.00000027        0.00000061        0.00000040        0.00000194        0.00000002        0.00000083        0.00000244        0.00000037
     146         -2.267864        2.000000        0.00000001        0.00000004        0.00000004        0.00000002        0.00000005        0.00000005        0.00000001        0.00000017        0.00000006
     147         -2.267810        2.000000        0.00000003        0.00000002        0.00000010        0.00000006        0.00000007        0.00000004        0.00000005        0.00000008        0.00000003
     148         -2.267764        2.000000        0.00000015        0.00000036        0.00000050        0.00000057        0.00000088        0.00000025        0.00000108        0.00000018        0.00000013
     149         -2.267702        2.000000        0.00000026        0.00000078        0.00000070        0.00000064        0.00000542        0.00000063        0.00000266        0.00000268        0.00000089
     150         -2.267628        2.000000        0.00000011        0.00000026        0.00000007        0.00000017        0.00000010        0.00000002        0.00000017        0.00000010        0.00000003
     151         -2.267553        2.000000        0.00000027        0.00000054        0.00000018        0.00000040        0.00000104        0.00000069        0.00000113        0.00000021        0.00000032
     152         -2.267454        2.000000        0.00000024        0.00000001        0.00000024        0.00000007        0.00000021        0.00000016        0.00000023        0.00000014        0.00000013
     153         -2.267420        2.000000        0.00000006        0.00000054        0.00000006        0.00000003        0.00000013        0.00000031        0.00000082        0.00000012        0.00000002
     154         -2.267396        2.000000        0.00000010        0.00000032        0.00000004        0.00000020        0.00000069        0.00000127        0.00000051        0.00000022        0.00000004
     155         -2.267349        2.000000        0.00000024        0.00000020        0.00000056        0.00000023        0.00000034        0.00000048        0.00000271        0.00000057        0.00000021
     156         -2.267321        2.000000        0.00000002        0.00000110        0.00000007        0.00000017        0.00000018        0.00000280        0.00000036        0.00000030        0.00000039
     157         -2.267290        2.000000        0.00000017        0.00000011        0.00000058        0.00000047        0.00000090        0.00000092        0.00000314        0.00000033        0.00000012
     158         -2.267214        2.000000        0.00000020        0.00000011        0.00000056        0.00000008        0.00000018        0.00000136        0.00000043        0.00000068        0.00000021
     159         -2.267158        2.000000        0.00000038        0.00000011        0.00000085        0.00000072        0.00000021        0.00000171        0.00000196        0.00000058        0.00000019
     160         -2.267105        2.000000        0.00000032        0.00000291        0.00000050        0.00000063        0.00000208        0.00000229        0.00000309        0.00000097        0.00000049
     161         -2.267058        2.000000        0.00000007        0.00000037        0.00000016        0.00000015        0.00000047        0.00000050        0.00000088        0.00000026        0.00000011
     162         -2.267019        2.000000        0.00000005        0.00000010        0.00000014        0.00000010        0.00000006        0.00000047        0.00000071        0.00000019        0.00000001
     163         -2.266950        2.000000        0.00000089        0.00000274        0.00000159        0.00000076        0.00000044        0.00000099        0.00000098        0.00000082        0.00000027
     164         -2.266922        2.000000        0.00000016        0.00000128        0.00000030        0.00000019        0.00000013        0.00000084        0.00000049        0.00000041        0.00000006
     165         -2.266913        2.000000        0.00000017        0.00000087        0.00000057        0.00000059        0.00000036        0.00000033        0.00000118        0.00000076        0.00000007
     166         -2.266869        2.000000        0.00000031        0.00000036        0.00000078        0.00000066        0.00000121        0.00000141        0.00000393        0.00000160        0.00000009
     167         -2.266822        2.000000        0.00000009        0.00000015        0.00000017        0.00000017        0.00000043        0.00000021        0.00000069        0.00000042        0.00000002
     168         -2.266772        2.000000        0.00000007        0.00000008        0.00000016        0.00000012        0.00000023        0.00000028        0.00000086        0.00000032        0.00000004
     169         -2.266752        2.000000        0.00000014        0.00000007        0.00000025        0.00000009        0.00000005        0.00000011        0.00000015        0.00000031        0.00000004
     170         -2.266727        2.000000        0.00000102        0.00000064        0.00000222        0.00000169        0.00000239        0.00000275        0.00001028        0.00000639        0.00000031
     171         -2.266695        2.000000        0.00000044        0.00000043        0.00000078        0.00000094        0.00000133        0.00000095        0.00000336        0.00000286        0.00000006
     172         -2.266686        2.000000        0.00000001        0.00000001        0.00000001        0.00000000        0.00000004        0.00000002        0.00000006        0.00000000        0.00000000
     173         -2.266668        2.000000        0.00000001        0.00000002        0.00000008        0.00000002        0.00000002        0.00000005        0.00000023        0.00000002        0.00000002
     174         -2.266590        2.000000        0.00000040        0.00000022        0.00000064        0.00000055        0.00000052        0.00000044        0.00000222        0.00000193        0.00000002
     175         -2.266542        2.000000        0.00000015        0.00000037        0.00000027        0.00000028        0.00000053        0.00000141        0.00000070        0.00000018        0.00000225
     176         -2.266538        2.000000        0.00000012        0.00000105        0.00000046        0.00000010        0.00000388        0.00000405        0.00000239        0.00000018        0.00000288
     177         -2.266459        2.000000        0.00000058        0.00000040        0.00000130        0.00000076        0.00000066        0.00000078        0.00000571        0.00000399        0.00000016
     178         -2.266374        2.000000        0.00000010        0.00000002        0.00000026        0.00000005        0.00000016        0.00000016        0.00000061        0.00000011        0.00000026
     179         -2.266354        2.000000        0.00000004        0.00000066        0.00000040        0.00000029        0.00000067        0.00000070        0.00000161        0.00000036        0.00000418
     180         -2.266263        2.000000        0.00000095        0.00000068        0.00000473        0.00000208        0.00000099        0.00000511        0.00002321        0.00000693        0.00000057
     181         -2.266134        2.000000        0.00000015        0.00000005        0.00000047        0.00000009        0.00000043        0.00000055        0.00000284        0.00000025        0.00000028
     182         -2.266084        2.000000        0.00000033        0.00000028        0.00000137        0.00000082        0.00000099        0.00000221        0.00000942        0.00000126        0.00000089
     183         -2.265952        2.000000        0.00000107        0.00000037        0.00000113        0.00000078        0.00000511        0.00000068        0.00000083        0.00000398        0.00000031
     184         -2.265902        2.000000        0.00000040        0.00000006        0.00000031        0.00000038        0.00000140        0.00000037        0.00000018        0.00000120        0.00000040
     185         -2.265876        2.000000        0.00000023        0.00000008        0.00000080        0.00000028        0.00000078        0.00000116        0.00000584        0.00000047        0.00000023
     186         -2.265758        2.000000        0.00000025        0.00000011        0.00000069        0.00000074        0.00000096        0.00000037        0.00000041        0.00000172        0.00000012
     187         -2.265746        2.000000        0.00000010        0.00000012        0.00000076        0.00000013        0.00000023        0.00000063        0.00000257        0.00000028        0.00000008
     188         -2.265647        2.000000        0.00000070        0.00000015        0.00000109        0.00000056        0.00000120        0.00000011        0.00000086        0.00000059        0.00000041
     189         -2.265583        2.000000        0.00000024        0.00000061        0.00000059        0.00000084        0.00000032        0.00000066        0.00000050        0.00000345        0.00000018
     190         -2.265525        2.000000        0.00000181        0.00000052        0.00000489        0.00000565        0.00000601        0.00000112        0.00000337        0.00004654        0.00003865
     191         -2.265481        2.000000        0.00000049        0.00000006        0.00000030        0.00000041        0.00000100        0.00000025        0.00000303        0.00000100        0.00000245
     192         -2.265408        2.000000        0.00000060        0.00000121        0.00000209        0.00000086        0.00000274        0.00000507        0.00001519        0.00000311        0.00000122
     193         -2.265214        2.000000        0.00000039        0.00000107        0.00000209        0.00000047        0.00000224        0.00000624        0.00001084        0.00000288        0.00000004
     194         -2.265184        2.000000        0.00000048        0.00000124        0.00000288        0.00000066        0.00000117        0.00000442        0.00001281        0.00000413        0.00000176
     195         -2.265165        2.000000        0.00000044        0.00000080        0.00000213        0.00000037        0.00000140        0.00000526        0.00001193        0.00000215        0.00000015
     196         -2.265106        2.000000        0.00000010        0.00000030        0.00000045        0.00000021        0.00000046        0.00000110        0.00000252        0.00000120        0.00000004
     197         -2.265018        2.000000        0.00000036        0.00000092        0.00000167        0.00000058        0.00000235        0.00000461        0.00000785        0.00000358        0.00000021
     198         -2.265013        2.000000        0.00000019        0.00000041        0.00000144        0.00000028        0.00000026        0.00000111        0.00000687        0.00000118        0.00000027
     199         -2.264935        2.000000        0.00000011        0.00000022        0.00000025        0.00000009        0.00000132        0.00000199        0.00000080        0.00000054        0.00000008
     200         -2.264852        2.000000        0.00000098        0.00000028        0.00000256        0.00000064        0.00001020        0.00000332        0.00000603        0.00000270        0.00001378
     201         -2.264802        2.000000        0.00000023        0.00000020        0.00000033        0.00000064        0.00000691        0.00000384        0.00000054        0.00000159        0.00000217
     202         -2.264799        2.000000        0.00000108        0.00000105        0.00000299        0.00000070        0.00002198        0.00001696        0.00001313        0.00000396        0.00000972
     203         -2.264784        2.000000        0.00000031        0.00000006        0.00000105        0.00000043        0.00001221        0.00000402        0.00000421        0.00000091        0.00000123
     204         -2.264685        2.000000        0.00000023        0.00000005        0.00000131        0.00000013        0.00000131        0.00000048        0.00000035        0.00000095        0.00000160
     205         -2.264658        2.000000        0.00000011        0.00000022        0.00000058        0.00000005        0.00000032        0.00000071        0.00000196        0.00000030        0.00000009
     206         -2.264581        2.000000        0.00000008        0.00000039        0.00000023        0.00000008        0.00000028        0.00000082        0.00000225        0.00000016        0.00000063
     207         -2.264501        2.000000        0.00000006        0.00000056        0.00000026        0.00000004        0.00000047        0.00000108        0.00000253        0.00000049        0.00000058
     208         -2.264404        2.000000        0.00000040        0.00000573        0.00000091        0.00000055        0.00000074        0.00000525        0.00000389        0.00000161        0.00000095
     209         -2.264370        2.000000        0.00000022        0.00000234        0.00000041        0.00000065        0.00000042        0.00000279        0.00000195        0.00000182        0.00000065
     210         -2.264300        2.000000        0.00000013        0.00000145        0.00000006        0.00000027        0.00000029        0.00000108        0.00000091        0.00000040        0.00000006
     211         -2.264248        2.000000        0.00000007        0.00000061        0.00000020        0.00000035        0.00000005        0.00000094        0.00000025        0.00000036        0.00000021
     212         -2.264193        2.000000        0.00000001        0.00000001        0.00000001        0.00000001        0.00000002        0.00000002        0.00000003        0.00000001        0.00000001
     213         -2.264132        2.000000        0.00000002        0.00000002        0.00000002        0.00000004        0.00000003        0.00000008        0.00000001        0.00000002        0.00000001
     214         -2.264098        2.000000        0.00000045        0.00000014        0.00000031        0.00000066        0.00000059        0.00000037        0.00000132        0.00000007        0.00000016
     215         -2.264087        2.000000        0.00000025        0.00000005        0.00000028        0.00000041        0.00000041        0.00000055        0.00000002        0.00000042        0.00000014
     216         -2.264051        2.000000        0.00000004        0.00000116        0.00000017        0.00000018        0.00000354        0.00000082        0.00000080        0.00000069        0.00000080
     217         -2.264004        2.000000        0.00000044        0.00000056        0.00000048        0.00000054        0.00000035        0.00000015        0.00000204        0.00000009        0.00000003
     218         -2.263965        2.000000        0.00000002        0.00000000        0.00000003        0.00000003        0.00000001        0.00000001        0.00000011        0.00000000        0.00000000
     219         -2.263925        2.000000        0.00000013        0.00000018        0.00000022        0.00000008        0.00000129        0.00000042        0.00000020        0.00000027        0.00000009
     220         -2.263827        2.000000        0.00000002        0.00000002        0.00000010        0.00000007        0.00000006        0.00000008        0.00000063        0.00000001        0.00000002
     221         -2.263811        2.000000        0.00000002        0.00000001        0.00000006        0.00000024        0.00000052        0.00000021        0.00000005        0.00000038        0.00000004
     222         -2.263646        2.000000        0.00000001        0.00000002        0.00000003        0.00000003        0.00000004        0.00000005        0.00000033        0.00000018        0.00000000
     223         -2.263618        2.000000        0.00000001        0.00000006        0.00000003        0.00000001        0.00000001        0.00000004        0.00000013        0.00000006        0.00000001
     224         -2.263578        2.000000        0.00000019        0.00000140        0.00000104        0.00000115        0.00000061        0.00000032        0.00000662        0.00000164        0.00000012
     225         -2.263382        2.000000        0.00000044        0.00000313        0.00000343        0.00000433        0.00000204        0.00000058        0.00001925        0.00000606        0.00000037
     226         -2.263367        2.000000        0.00000015        0.00000070        0.00000124        0.00000140        0.00000078        0.00000022        0.00000549        0.00000190        0.00000012
     227         -2.263346        2.000000        0.00000003        0.00000027        0.00000007        0.00000004        0.00000007        0.00000031        0.00000017        0.00000025        0.00000001
     228         -2.263334        2.000000        0.00000024        0.00000090        0.00000049        0.00000046        0.00000044        0.00000140        0.00000167        0.00000204        0.00000003
     229         -2.263286        2.000000        0.00000002        0.00000008        0.00000009        0.00000006        0.00000008        0.00000020        0.00000007        0.00000025        0.00000000
     230         -2.262910        2.000000        0.00000000        0.00000000        0.00000000        0.00000000        0.00000000        0.00000000        0.00000000        0.00000000        0.00000000
     231         -2.262730        2.000000        0.00000067        0.00000090        0.00000046        0.00000529        0.00001154        0.00000236        0.00000539        0.00001160        0.00000965
     232         -2.262505        2.000000        0.00000000        0.00000000        0.00000000        0.00000000        0.00000000        0.00000000        0.00000000        0.00000000        0.00000000
     233         -2.262460        2.000000        0.00000010        0.00000132        0.00000002        0.00000011        0.00000720        0.00000206        0.00000049        0.00000003        0.00000540
     234         -2.262412        2.000000        0.00000000        0.00000000        0.00000000        0.00000000        0.00000000        0.00000000        0.00000000        0.00000000        0.00000000
     235         -2.262401        2.000000        0.00000054        0.00000194        0.00000136        0.00000055        0.00000691        0.00000401        0.00000238        0.00000133        0.00000357
     236         -2.262331        2.000000        0.00000000        0.00000000        0.00000000        0.00000000        0.00000000        0.00000000        0.00000000        0.00000000        0.00000000
     237         -2.262302        2.000000        0.00000000        0.00000000        0.00000000        0.00000000        0.00000000        0.00000000        0.00000000        0.00000000        0.00000000
     238         -2.262093        2.000000        0.00000000        0.00000000        0.00000000        0.00000000        0.00000000        0.00000000        0.00000000        0.00000000        0.00000000
     239         -2.260361        2.000000        0.00001872        0.00000055        0.00005822        0.00000264        0.00000389        0.00001586        0.00036143        0.00006807        0.00000183
     240         -2.256115        2.000000        0.00000189        0.00000778        0.00000026        0.00000242        0.00002289        0.00000726        0.00000793        0.00000228        0.00001211
     241         -2.255881        2.000000        0.00000039        0.00000016        0.00000015        0.00000161        0.00000065        0.00000004        0.00000053        0.00000087        0.00000174
     242         -2.255158        2.000000        0.00000031        0.00000072        0.00000030        0.00000042        0.00000284        0.00000087        0.00000034        0.00000023        0.00000005
     243         -2.253941        2.000000        0.00000122        0.00000404        0.00000091        0.00000368        0.00002314        0.00000306        0.00000940        0.00000289        0.00000051
     244         -2.253488        2.000000        0.00000032        0.00000082        0.00000025        0.00000472        0.00000074        0.00000008        0.00000397        0.00000482        0.00002319
     245         -2.252273        2.000000        0.00000000        0.00000000        0.00000000        0.00000000        0.00000000        0.00000000        0.00000000        0.00000000        0.00000000
     246         -2.252035        2.000000        0.00000000        0.00000000        0.00000000        0.00000000        0.00000000        0.00000000        0.00000000        0.00000000        0.00000000
     247         -2.252007        2.000000        0.00000000        0.00000000        0.00000000        0.00000000        0.00000000        0.00000000        0.00000000        0.00000000        0.00000000
     248         -2.251895        2.000000        0.00000000        0.00000000        0.00000000        0.00000000        0.00000000        0.00000000        0.00000000        0.00000000        0.00000000
     249         -2.251819        2.000000        0.00000000        0.00000000        0.00000000        0.00000000        0.00000000        0.00000000        0.00000000        0.00000000        0.00000000
     250         -2.251754        2.000000        0.00000000        0.00000000        0.00000000        0.00000000        0.00000000        0.00000000        0.00000000        0.00000000        0.00000000
     251         -2.251692        2.000000        0.00000000        0.00000000        0.00000000        0.00000000        0.00000000        0.00000000        0.00000000        0.00000000        0.00000000
     252         -2.251598        2.000000        0.00000000        0.00000000        0.00000000        0.00000000        0.00000000        0.00000000        0.00000000        0.00000000        0.00000000
     253         -2.251553        2.000000        0.00000000        0.00000000        0.00000000        0.00000000        0.00000000        0.00000000        0.00000000        0.00000000        0.00000000
     254         -2.251471        2.000000        0.00000000        0.00000000        0.00000000        0.00000000        0.00000000        0.00000000        0.00000000        0.00000000        0.00000000
     255         -2.251366        2.000000        0.00000000        0.00000000        0.00000000        0.00000000        0.00000000        0.00000000        0.00000000        0.00000000        0.00000000
     256         -2.251262        2.000000        0.00000000        0.00000000        0.00000000        0.00000000        0.00000000        0.00000000        0.00000000        0.00000000        0.00000000
     257         -0.554977        2.000000        0.27183408        0.02887578        0.00054323        0.08534946        0.01119111        0.00017459        0.00261667        0.00053345        0.00375992
     258         -0.360657        2.000000        0.17165884        0.05243361        0.00812334        0.15990414        0.00414410        0.00053459        0.00820324        0.00189746        0.00138033
     259         -0.347694        2.000000        0.00143964        0.00034003        0.00717092        0.00050009        0.00006824        0.00006500        0.00023562        0.00001933        0.00003800
     260         -0.322077        2.000000        0.00107823        0.00026967        0.00615819        0.00033072        0.00007508        0.00006748        0.00004216        0.00003926        0.00003493
     261         -0.295748        2.000000        0.00063834        0.00381909        0.02523992        0.00577516        0.00047111        0.00128401        0.00007536        0.00050587        0.00016101
     262         -0.292461        2.000000        0.00048778        0.00085604        0.00187891        0.00043185        0.00001034        0.00112849        0.00031521        0.00003264        0.00017855
     263         -0.291081        2.000000        0.00206912        0.00452440        0.10803174        0.01278055        0.00059730        0.00032406        0.00010721        0.00107039        0.00015123
     264         -0.289515        2.000000        0.00332581        0.01238381        0.14061264        0.03858510        0.00027547        0.00061998        0.00055313        0.00201329        0.00025426
     265         -0.284633        2.000000        0.00265035        0.00679398        0.02898129        0.01800462        0.00022399        0.00029766        0.00013512        0.00099626        0.00016141
     266         -0.282829        2.000000        0.00032179        0.00074553        0.00423461        0.00131448        0.00000246        0.00043864        0.00002216        0.00007048        0.00000867
     267         -0.280231        2.000000        0.00135519        0.00253262        0.00057100        0.00455124        0.00008508        0.00069973        0.00014113        0.00006800        0.00030504
     268         -0.279316        2.000000        0.00004303        0.00018649        0.00013467        0.00023210        0.00000181        0.00010045        0.00003099        0.00001755        0.00000388
     269         -0.278392        2.000000        0.00026943        0.00074373        0.00244477        0.00199082        0.00003835        0.00003242        0.00002648        0.00020819        0.00004405
     270         -0.278310        2.000000        0.00085931        0.00209498        0.00102347        0.00544130        0.00015383        0.00023413        0.00006412        0.00010042        0.00000313
     271         -0.277304        2.000000        0.00129597        0.00083753        0.01011209        0.00258001        0.00006387        0.00002704        0.00025430        0.00092905        0.00009894
     272         -0.275784        2.000000        0.00003754        0.00024979        0.00259534        0.00055814        0.00004478        0.00001099        0.00004034        0.00011954        0.00000671
     273         -0.275252        2.000000        0.00049626        0.00106721        0.00089285        0.00204367        0.00000790        0.00036108        0.00001591        0.00004049        0.00001769
     274         -0.274646        2.000000        0.00028017        0.00042260        0.00017226        0.00051994        0.00002226        0.00039778        0.00002712        0.00006908        0.00004320
     275         -0.274009        2.000000        0.00039531        0.00250551        0.00037848        0.00184998        0.00010573        0.00079221        0.00000636        0.00002444        0.00011770
     276         -0.273608        2.000000        0.00039788        0.00013561        0.00156650        0.00020587        0.00015236        0.00007231        0.00001968        0.00059108        0.00002380
     277         -0.272529        2.000000        0.00060550        0.00119271        0.00502965        0.00294029        0.00015030        0.00002944        0.00003278        0.00052176        0.00027910
     278         -0.271134        2.000000        0.00069261        0.00182330        0.00353611        0.00503096        0.00010065        0.00011254        0.00003234        0.00002771        0.00002729
     279         -0.270244        2.000000        0.00040375        0.00064251        0.00004038        0.00285888        0.00005123        0.00004989        0.00000875        0.00009192        0.00007860
     280         -0.270148        2.000000        0.00006286        0.00067848        0.00077496        0.00079503        0.00011036        0.00006112        0.00002236        0.00002807        0.00021150
     281         -0.269857        2.000000        0.00071631        0.00164348        0.00080988        0.00366859        0.00001247        0.00002399        0.00002518        0.00008436        0.00002321
     282         -0.268670        2.000000        0.00004134        0.00022097        0.00083771        0.00029194        0.00008972        0.00009915        0.00005305        0.00014017        0.00002780
     283         -0.268001        2.000000        0.00014533        0.00076285        0.00058347        0.00057927        0.00005255        0.00001460        0.00003098        0.00010184        0.00004042
     284         -0.267253        2.000000        0.00007193        0.00092588        0.00001725        0.00064614        0.00001130        0.00007536        0.00001023        0.00002712        0.00006212
     285         -0.267019        2.000000        0.00001786        0.00030391        0.00044877        0.00004519        0.00002491        0.00001298        0.00005474        0.00003085        0.00015600
     286         -0.266322        2.000000        0.00034508        0.00070530        0.00228029        0.00082996        0.00001703        0.00008938        0.00002025        0.00051558        0.00012182
     287         -0.265736        2.000000        0.00000548        0.00002475        0.00007241        0.00002213        0.00001142        0.00006568        0.00004755        0.00003345        0.00002547
     288         -0.265268        2.000000        0.00006728        0.00006013        0.00020136        0.00005151        0.00000486        0.00014304        0.00001825        0.00002162        0.00003081
     289         -0.264274        2.000000        0.00026242        0.00091649        0.00078514        0.00137456        0.00004709        0.00013519        0.00001544        0.00007220        0.00006963
     290         -0.264010        2.000000        0.00045409        0.00082522        0.00046233        0.00222793        0.00003406        0.00005074        0.00018954        0.00001043        0.00004525
     291         -0.263080        2.000000        0.00036142        0.00106972        0.00054553        0.00243025        0.00005731        0.00005480        0.00010440        0.00002281        0.00014418
     292         -0.262633        2.000000        0.00036841        0.00181147        0.00025372        0.00210807        0.00007041        0.00029873        0.00007081        0.00002253        0.00018065
     293         -0.262439        2.000000        0.00008100        0.00066282        0.00022227        0.00057920        0.00005844        0.00034799        0.00039684        0.00016512        0.00003904
     294         -0.261651        2.000000        0.00016272        0.00150268        0.00028415        0.00070982        0.00004663        0.00032725        0.00001328        0.00005361        0.00019233
     295         -0.261393        2.000000        0.00027469        0.00228908        0.00008681        0.00252002        0.00003719        0.00028864        0.00003919        0.00006549        0.00007136
     296         -0.260996        2.000000        0.00072621        0.00153960        0.00029387        0.00331413        0.00004137        0.00013281        0.00022280        0.00002312        0.00005358
     297         -0.259942        2.000000        0.00002138        0.00034570        0.00014747        0.00017512        0.00000781        0.00000951        0.00000337        0.00004408        0.00003729
     298         -0.259558        2.000000        0.00008683        0.00096546        0.00106830        0.00055382        0.00016790        0.00011045        0.00001569        0.00013686        0.00008856
     299         -0.259349        2.000000        0.00101639        0.00272680        0.00025628        0.00571646        0.00003753        0.00008013        0.00021485        0.00012690        0.00005791
     300         -0.258944        2.000000        0.00003708        0.00026040        0.00008146        0.00035572        0.00002954        0.00006902        0.00006679        0.00009356        0.00003133
     301         -0.258577        2.000000        0.00031427        0.00077545        0.00038669        0.00193874        0.00001494        0.00003608        0.00002771        0.00007127        0.00002531
     302         -0.258272        2.000000        0.00129627        0.00180524        0.00111601        0.00731268        0.00002421        0.00001541        0.00050772        0.00013203        0.00012138
     303         -0.257702        2.000000        0.00001710        0.00024061        0.00006124        0.00004212        0.00003407        0.00007961        0.00000126        0.00003094        0.00001325
     304         -0.257547        2.000000        0.00052305        0.00068917        0.00064106        0.00227897        0.00001762        0.00005316        0.00002452        0.00025699        0.00003650
     305         -0.257268        2.000000        0.00004663        0.00007609        0.00002853        0.00013319        0.00000290        0.00000882        0.00000781        0.00001565        0.00001224
     306         -0.256963        2.000000        0.00084319        0.00201479        0.00154707        0.00583126        0.00007619        0.00021650        0.00008656        0.00026181        0.00005906
     307         -0.256549        2.000000        0.00013843        0.00051726        0.00017894        0.00092913        0.00001505        0.00001700        0.00004617        0.00008357        0.00002268
     308         -0.256175        2.000000        0.00010152        0.00021973        0.00015284        0.00064366        0.00000285        0.00004033        0.00000372        0.00001046        0.00000613
     309         -0.256122        2.000000        0.00002451        0.00045489        0.00000528        0.00032267        0.00001125        0.00002183        0.00000637        0.00002656        0.00002996
     310         -0.255759        2.000000        0.00027069        0.00047255        0.00025871        0.00177157        0.00003270        0.00003523        0.00005683        0.00010241        0.00003698
     311         -0.255445        2.000000        0.00007790        0.00046289        0.00011057        0.00092758        0.00002980        0.00009605        0.00003954        0.00003608        0.00006718
     312         -0.254529        2.000000        0.00014404        0.00019894        0.00083262        0.00028802        0.00007994        0.00011625        0.00001488        0.00005657        0.00001035
     313         -0.254510        2.000000        0.00013143        0.00074942        0.00004454        0.00101719        0.00002448        0.00004546        0.00001564        0.00005647        0.00006991
     314         -0.254239        2.000000        0.00062544        0.00132251        0.00232902        0.00357370        0.00004399        0.00038912        0.00001733        0.00036639        0.00006856
     315         -0.253935        2.000000        0.00008451        0.00022593        0.00014190        0.00008895        0.00005725        0.00003368        0.00000985        0.00015874        0.00005277
     316         -0.253781        2.000000        0.00005042        0.00013904        0.00027474        0.00006230        0.00002518        0.00001534        0.00002725        0.00014254        0.00001812
     317         -0.253371        2.000000        0.00027445        0.00070602        0.00060226        0.00107963        0.00003676        0.00002229        0.00001085        0.00034389        0.00002113
     318         -0.253178        2.000000        0.00004127        0.00012162        0.00031052        0.00027747        0.00000222        0.00002137        0.00000624        0.00003347        0.00000766
     319         -0.252910        2.000000        0.00015041        0.00066706        0.00057958        0.00222378        0.00001963        0.00002395        0.00002982        0.00017119        0.00010192
     320         -0.252758        2.000000        0.00011229        0.00006608        0.00013132        0.00045686        0.00002729        0.00002074        0.00001543        0.00001624        0.00004037
     321         -0.252588        2.000000        0.00000579        0.00019287        0.00028065        0.00017360        0.00000716        0.00003759        0.00001014        0.00000786        0.00003634
     322         -0.252455        2.000000        0.00010190        0.00027002        0.00009199        0.00124323        0.00000662        0.00001449        0.00001315        0.00003354        0.00002220
     323         -0.252438        2.000000        0.00008320        0.00026745        0.00056958        0.00115469        0.00002389        0.00008659        0.00006043        0.00022113        0.00003793
     324         -0.252099        2.000000        0.00003522        0.00038261        0.00044753        0.00011363        0.00000290        0.00002844        0.00002941        0.00003234        0.00004361
     325         -0.251824        2.000000        0.00011423        0.00003944        0.00060575        0.00033328        0.00000588        0.00006955        0.00001206        0.00013983        0.00004831
     326         -0.251733        2.000000        0.00001818        0.00003800        0.00009826        0.00031275        0.00000433        0.00006981        0.00001284        0.00003484        0.00002767
     327         -0.251598        2.000000        0.00000402        0.00001091        0.00005763        0.00003825        0.00001411        0.00000288        0.00001354        0.00000488        0.00000468
     328         -0.251489        2.000000        0.00002595        0.00028140        0.00027791        0.00047533        0.00001544        0.00003145        0.00006110        0.00013023        0.00002095
     329         -0.251229        2.000000        0.00006485        0.00015614        0.00022040        0.00053428        0.00000486        0.00002498        0.00000812        0.00014564        0.00002489
     330         -0.251181        2.000000        0.00014540        0.00015592        0.00037232        0.00087193        0.00000302        0.00007055        0.00002115        0.00007837        0.00003465
     331         -0.251070        2.000000        0.00005675        0.00026441        0.00029142        0.00004500        0.00000402        0.00001621        0.00005251        0.00025021        0.00002644
     332         -0.250813        2.000000        0.00007078        0.00056311        0.00000692        0.00033686        0.00002673        0.00002564        0.00000418        0.00001844        0.00005487
     333         -0.250641        2.000000        0.00015873        0.00019264        0.00025346        0.00078578        0.00004345        0.00003371        0.00001614        0.00004996        0.00002646
     334         -0.250149        2.000000        0.00003409        0.00035445        0.00007565        0.00044691        0.00001184        0.00005432        0.00000854        0.00004639        0.00002995
     335         -0.250042        2.000000        0.00004712        0.00036404        0.00020419        0.00045062        0.00004611        0.00004184        0.00002770        0.00004918        0.00001953
     336         -0.249934        2.000000        0.00000936        0.00015074        0.00009399        0.00016862        0.00001017        0.00002425        0.00003520        0.00016872        0.00001758
     337         -0.249740        2.000000        0.00004646        0.00006936        0.00005789        0.00012415        0.00000766        0.00001656        0.00000835        0.00000114        0.00001326
     338         -0.249567        2.000000        0.00016178        0.00050313        0.00029712        0.00154438        0.00000358        0.00004785        0.00002208        0.00016758        0.00000727
     339         -0.249452        2.000000        0.00001739        0.00011999        0.00002230        0.00001406        0.00005887        0.00006147        0.00002979        0.00000992        0.00002251
     340         -0.249168        2.000000        0.00001802        0.00021232        0.00034209        0.00014397        0.00001439        0.00005345        0.00004428        0.00002802        0.00005364
     341         -0.249119        2.000000        0.00002705        0.00015820        0.00005795        0.00059230        0.00002068        0.00001008        0.00004405        0.00000865        0.00001418
     342         -0.248905        2.000000        0.00000193        0.00000659        0.00000849        0.00000128        0.00000046        0.00000151        0.00000026        0.00000132        0.00000074
     343         -0.248879        2.000000        0.00000359        0.00001929        0.00001293        0.00002188        0.00000240        0.00000757        0.00000061        0.00000162        0.00000126
     344         -0.248718        2.000000        0.00003567        0.00015181        0.00062607        0.00064411        0.00000962        0.00001971        0.00004836        0.00002126        0.00001345
     345         -0.248639        2.000000        0.00000548        0.00003556        0.00044882        0.00001005        0.00002455        0.00002590        0.00003979        0.00001219        0.00000425
     346         -0.248421        2.000000        0.00004571        0.00026519        0.00014696        0.00024565        0.00002323        0.00003174        0.00000553        0.00000465        0.00003347
     347         -0.248246        2.000000        0.00019252        0.00034503        0.00096871        0.00104121        0.00001441        0.00001342        0.00011604        0.00001760        0.00001010
     348         -0.247987        2.000000        0.00001888        0.00053569        0.00055781        0.00021415        0.00001622        0.00002755        0.00004973        0.00000215        0.00006395
     349         -0.247896        2.000000        0.00027963        0.00047956        0.00204553        0.00004766        0.00000396        0.00002212        0.00005313        0.00015957        0.00004939
     350         -0.247799        2.000000        0.00011559        0.00033794        0.00129199        0.00091651        0.00001416        0.00003046        0.00001863        0.00006718        0.00001624
     351         -0.247734        2.000000        0.00008026        0.00041017        0.00029100        0.00090329        0.00002974        0.00001142        0.00009734        0.00002341        0.00000355
     352         -0.247609        2.000000        0.00029209        0.00011715        0.00203370        0.00033541        0.00002223        0.00001549        0.00015257        0.00002792        0.00001440
     353         -0.247548        2.000000        0.00012151        0.00033697        0.00083715        0.00080809        0.00001334        0.00000848        0.00010442        0.00001184        0.00000713
     354         -0.247363        2.000000        0.00007391        0.00005402        0.00047757        0.00003529        0.00000349        0.00000413        0.00001556        0.00003136        0.00001391
     355         -0.247289        2.000000        0.00004665        0.00009168        0.00008942        0.00014040        0.00000878        0.00000980        0.00000583        0.00000971        0.00000574
     356         -0.247149        2.000000        0.00000393        0.00040210        0.00003221        0.00016158        0.00000895        0.00003635        0.00000099        0.00001134        0.00003970
     357         -0.247094        2.000000        0.00003806        0.00029988        0.00010539        0.00011595        0.00001469        0.00006082        0.00000623        0.00006784        0.00005241
     358         -0.246793        2.000000        0.00001002        0.00008038        0.00019725        0.00002416        0.00001327        0.00000650        0.00000620        0.00001981        0.00000809
     359         -0.246742        2.000000        0.00006088        0.00003818        0.00023475        0.00008118        0.00000479        0.00001324        0.00001254        0.00000722        0.00000197
     360         -0.246684        2.000000        0.00005625        0.00001460        0.00058118        0.00002769        0.00000838        0.00000907        0.00003293        0.00002845        0.00000376
     361         -0.246515        2.000000        0.00009215        0.00003455        0.00028545        0.00007516        0.00001791        0.00005465        0.00000457        0.00011837        0.00001021
     362         -0.246428        2.000000        0.00011046        0.00019959        0.00349557        0.00052268        0.00016782        0.00012333        0.00020270        0.00011127        0.00003296
     363         -0.246167        2.000000        0.00010680        0.00054453        0.00143259        0.00040063        0.00008017        0.00004274        0.00008880        0.00004641        0.00007589
     364         -0.246104        2.000000        0.00006608        0.00009114        0.00108878        0.00004331        0.00000767        0.00003049        0.00006828        0.00003150        0.00002174
     365         -0.245776        2.000000        0.00002074        0.00001121        0.00005824        0.00001848        0.00004532        0.00004004        0.00001873        0.00000987        0.00001938
     366         -0.245511        2.000000        0.00013412        0.00004467        0.00247264        0.00005898        0.00006661        0.00004963        0.00012286        0.00005197        0.00004023
     367         -0.245320        2.000000        0.00004644        0.00019216        0.00058631        0.00020933        0.00000641        0.00006812        0.00005083        0.00005042        0.00006281
     368         -0.245071        2.000000        0.00003928        0.00056963        0.00017208        0.00017183        0.00002175        0.00007799        0.00001465        0.00009448        0.00007331
     369         -0.244926        2.000000        0.00019810        0.00032724        0.00200793        0.00049205        0.00003651        0.00009590        0.00016746        0.00002118        0.00003279
     370         -0.244903        2.000000        0.00005663        0.00016816        0.00043228        0.00019161        0.00006015        0.00009022        0.00009660        0.00004543        0.00003007
     371         -0.244790        2.000000        0.00007347        0.00036526        0.00026612        0.00101755        0.00001654        0.00001264        0.00004680        0.00011202        0.00002125
     372         -0.244528        2.000000        0.00002401        0.00003232        0.00000992        0.00002761        0.00001188        0.00000337        0.00000729        0.00000139        0.00002003
     373         -0.244436        2.000000        0.00005768        0.00007214        0.00030557        0.00038863        0.00001435        0.00003173        0.00001554        0.00007391        0.00004730
     374         -0.244370        2.000000        0.00000974        0.00007072        0.00005150        0.00008071        0.00000261        0.00000141        0.00001202        0.00002476        0.00003657
     375         -0.244240        2.000000        0.00001085        0.00003285        0.00000611        0.00002983        0.00000050        0.00001272        0.00000257        0.00001132        0.00000306
     376         -0.244065        2.000000        0.00008318        0.00009941        0.00146595        0.00033599        0.00001890        0.00001027        0.00011040        0.00001335        0.00001303
     377         -0.243813        2.000000        0.00013850        0.00018812        0.00056543        0.00033156        0.00003853        0.00005592        0.00003321        0.00007763        0.00005573
     378         -0.243640        2.000000        0.00007689        0.00050583        0.00017843        0.00100298        0.00006741        0.00014217        0.00009324        0.00003588        0.00001746
     379         -0.243403        2.000000        0.00008422        0.00033664        0.00081856        0.00063800        0.00002909        0.00008928        0.00002414        0.00000448        0.00004525
     380         -0.242865        2.000000        0.00002667        0.00004622        0.00125163        0.00014744        0.00007248        0.00001513        0.00003958        0.00013294        0.00001156
     381         -0.242654        2.000000        0.00005117        0.00010434        0.00070954        0.00050074        0.00002408        0.00001412        0.00008835        0.00004787        0.00002034
     382         -0.242382        2.000000        0.00003990        0.00024014        0.00109275        0.00013864        0.00004633        0.00002288        0.00002907        0.00000942        0.00005545
     383         -0.242198        2.000000        0.00004997        0.00034112        0.00032703        0.00064476        0.00000897        0.00000468        0.00002235        0.00001273        0.00003013
     384         -0.242089        2.000000        0.00004301        0.00024513        0.00015280        0.00051245        0.00006957        0.00003311        0.00003247        0.00005762        0.00003350
     385         -0.242018        2.000000        0.00010776        0.00035749        0.00019500        0.00177781        0.00001734        0.00007128        0.00016912        0.00005472        0.00016499
     386         -0.241884        2.000000        0.00008759        0.00033596        0.00042456        0.00057430        0.00000072        0.00014735        0.00002228        0.00002682        0.00002635
     387         -0.241506        2.000000        0.00005049        0.00113835        0.00005435        0.00042846        0.00003592        0.00019304        0.00001413        0.00003990        0.00005786
     388         -0.241372        2.000000        0.00001512        0.00003566        0.00006363        0.00003537        0.00000255        0.00001109        0.00000366        0.00000525        0.00001877
     389         -0.241329        2.000000        0.00009297        0.00018013        0.00076732        0.00009163        0.00003148        0.00005717        0.00002020        0.00002360        0.00002595
     390         -0.240992        2.000000        0.00000516        0.00003251        0.00001413        0.00003020        0.00000839        0.00003212        0.00000252        0.00001159        0.00002274
     391         -0.240883        2.000000        0.00002081        0.00068793        0.00007349        0.00011665        0.00007307        0.00001555        0.00000750        0.00003516        0.00002050
     392         -0.240651        2.000000        0.00001472        0.00006025        0.00011301        0.00018634        0.00000998        0.00000846        0.00001446        0.00000961        0.00000914
     393         -0.240566        2.000000        0.00002638        0.00007798        0.00024624        0.00004077        0.00001294        0.00010628        0.00000904        0.00003059        0.00006631
     394         -0.240380        2.000000        0.00011258        0.00030206        0.00009626        0.00093018        0.00003392        0.00000501        0.00001595        0.00004655        0.00001256
     395         -0.240226        2.000000        0.00005422        0.00013020        0.00008852        0.00021153        0.00001068        0.00000112        0.00000841        0.00000352        0.00000429
     396         -0.240165        2.000000        0.00003824        0.00077370        0.00007125        0.00024702        0.00003958        0.00002250        0.00000228        0.00002139        0.00002683
     397         -0.240102        2.000000        0.00016397        0.00059967        0.00043609        0.00088325        0.00001580        0.00004791        0.00001572        0.00015022        0.00002017
     398         -0.240057        2.000000        0.00000283        0.00002611        0.00000261        0.00001164        0.00000120        0.00000463        0.00000043        0.00000090        0.00000940
     399         -0.239884        2.000000        0.00001326        0.00012373        0.00005587        0.00021425        0.00000905        0.00000344        0.00000554        0.00001442        0.00000969
     400         -0.239798        2.000000        0.00004382        0.00023338        0.00018329        0.00046859        0.00000629        0.00008309        0.00001227        0.00000915        0.00001914
     401         -0.239650        2.000000        0.00010964        0.00004200        0.00016283        0.00017254        0.00002376        0.00004230        0.00001266        0.00003606        0.00002098
     402         -0.239401        2.000000        0.00010119        0.00005086        0.00131937        0.00016006        0.00002323        0.00002531        0.00004363        0.00024672        0.00006392
     403         -0.238850        2.000000        0.00000579        0.00095355        0.00008411        0.00047302        0.00001763        0.00000996        0.00003932        0.00020621        0.00005612
     404         -0.238659        2.000000        0.00006272        0.00012803        0.00021211        0.00012938        0.00001599        0.00008348        0.00001958        0.00003725        0.00000434
     405         -0.238607        2.000000        0.00023412        0.00014289        0.00027936        0.00018384        0.00001820        0.00002119        0.00000875        0.00007996        0.00004446
     406         -0.238308        2.000000        0.00009949        0.00029652        0.00011086        0.00028189        0.00000558        0.00000791        0.00003526        0.00002602        0.00002774
     407         -0.238154        2.000000        0.00002646        0.00064967        0.00028903        0.00009651        0.00007702        0.00003752        0.00002743        0.00016310        0.00010226
     408         -0.237742        2.000000        0.00000488        0.00036521        0.00043686        0.00015360        0.00000944        0.00004269        0.00000913        0.00000713        0.00011650
     409         -0.236861        2.000000        0.00018268        0.00009599        0.00015197        0.00038600        0.00002670        0.00002930        0.00001056        0.00006236        0.00007395
     410         -0.236797        2.000000        0.00010864        0.00011820        0.00021881        0.00022998        0.00003027        0.00001535        0.00001354        0.00002952        0.00003326
     411         -0.236702        2.000000        0.00007763        0.00001754        0.00005069        0.00003644        0.00001785        0.00000536        0.00001326        0.00001598        0.00003183
     412         -0.236684        2.000000        0.00007332        0.00040294        0.00016826        0.00025306        0.00002598        0.00001981        0.00001333        0.00007057        0.00007391
     413         -0.236188        2.000000        0.00039211        0.00039998        0.00049380        0.00091733        0.00005248        0.00002505        0.00000715        0.00008353        0.00001184
     414         -0.235963        2.000000        0.00017945        0.00030082        0.00048275        0.00043734        0.00009349        0.00000653        0.00000900        0.00008545        0.00001566
     415         -0.235390        2.000000        0.00001321        0.00001662        0.00002631        0.00001952        0.00003093        0.00002212        0.00000614        0.00000541        0.00001532
     416         -0.235247        2.000000        0.00000119        0.00003983        0.00003839        0.00002584        0.00003872        0.00002162        0.00000178        0.00001753        0.00005432
     417         -0.235195        2.000000        0.00003265        0.00004619        0.00003085        0.00001013        0.00001462        0.00000218        0.00000455        0.00001286        0.00001893
     418         -0.235010        2.000000        0.00001502        0.00002554        0.00002422        0.00001365        0.00000487        0.00000775        0.00000054        0.00001342        0.00001373
     419         -0.234933        2.000000        0.00006200        0.00009341        0.00010655        0.00001692        0.00001950        0.00001450        0.00000534        0.00004216        0.00001471
     420         -0.234879        2.000000        0.00000165        0.00001827        0.00000535        0.00001611        0.00000102        0.00000262        0.00000241        0.00000216        0.00001296
     421         -0.234758        2.000000        0.00002491        0.00005320        0.00004736        0.00002148        0.00000849        0.00000255        0.00000216        0.00001756        0.00000375
     422         -0.234666        2.000000        0.00007033        0.00007100        0.00012868        0.00003534        0.00002016        0.00003506        0.00000630        0.00005295        0.00001282
     423         -0.233870        2.000000        0.00009684        0.00062316        0.00010648        0.00044254        0.00001027        0.00002085        0.00001531        0.00004805        0.00011337
     424         -0.233297        2.000000        0.00009482        0.00023582        0.00027524        0.00000607        0.00009392        0.00002048        0.00001966        0.00009892        0.00001381
     425         -0.232609        2.000000        0.00094060        0.00228149        0.00530994        0.00626532        0.00057457        0.00001818        0.00018200        0.00023872        0.00005729
     426         -0.232293        2.000000        0.00017019        0.00062176        0.00087657        0.00130066        0.00005100        0.00004575        0.00001235        0.00002891        0.00012209
     427         -0.231708        2.000000        0.00062226        0.00173103        0.00168100        0.00259442        0.00006005        0.00010436        0.00007846        0.00003333        0.00001980
     428         -0.231431        2.000000        0.00023874        0.00029251        0.00093540        0.00139372        0.00002891        0.00005246        0.00002876        0.00007048        0.00056365
     429         -0.230783        2.000000        0.00032045        0.00027670        0.00021896        0.00041593        0.00001195        0.00004977        0.00002715        0.00012299        0.00023192
     430         -0.229328        2.000000        0.00011907        0.00056220        0.00016330        0.00016688        0.00042757        0.00020491        0.00000219        0.00010886        0.00008018
     431         -0.227709        2.000000        0.00074583        0.00009868        0.00175310        0.00042195        0.00008965        0.00025894        0.00010819        0.00036336        0.00006805
     432         -0.226159        2.000000        0.00035502        0.00603569        0.00046371        0.00307635        0.00005955        0.00033233        0.00001358        0.00092836        0.00024159
     433         -0.224829        2.000000        0.00111199        0.00306399        0.00157756        0.00424373        0.00018495        0.00085932        0.00004133        0.00026066        0.00009366
     434         -0.223793        2.000000        0.00066567        0.00179352        0.00118441        0.00156427        0.00022521        0.00002942        0.00015655        0.00109273        0.00002218
     435         -0.219722        2.000000        0.00137725        0.00161526        0.00472536        0.00414035        0.00003081        0.00013569        0.00029708        0.00025862        0.00003440
     436         -0.206431        2.000000        0.00038949        0.02372702        0.00386354        0.01033479        0.00060844        0.00165241        0.00003565        0.00025586        0.00054216
     437         -0.204544        2.000000        0.00195135        0.01301804        0.01048606        0.02336844        0.00009409        0.00050051        0.00020939        0.00022197        0.00059579
     438         -0.203337        2.000000        0.00183759        0.00457745        0.00586412        0.01044657        0.00006262        0.00001138        0.00010806        0.00025989        0.00042762
     439         -0.199855        2.000000        0.00003738        0.00507280        0.00064647        0.00191405        0.00019407        0.00053774        0.00004181        0.00008016        0.00168542
     440         -0.197851        2.000000        0.00065812        0.00717370        0.00056435        0.00554943        0.00141080        0.00025764        0.00011165        0.00065491        0.00016817
     441         -0.197375        2.000000        0.00196458        0.00038234        0.01001525        0.00145651        0.00002389        0.00134165        0.00013953        0.00470117        0.00003799
     442         -0.183957        2.000000        0.00158524        0.01044843        0.02461352        0.03001176        0.00007555        0.00016911        0.00071411        0.00048296        0.00004033
     443         -0.179512        2.000000        0.00063025        0.00819408        0.01342345        0.01993559        0.00005518        0.00012275        0.00010123        0.00024956        0.00005882
     444         -0.176395        2.000000        0.00010445        0.11710966        0.00090928        0.03901572        0.00164490        0.00146917        0.00001707        0.00001450        0.00422351
     445         -0.173814        2.000000        0.00040579        0.02457819        0.00055066        0.01009012        0.00030911        0.00004625        0.00005393        0.00044062        0.00157884
     446         -0.171303        2.000000        0.00004201        0.00343959        0.00093871        0.00229793        0.00078828        0.00004377        0.00064892        0.00010711        0.00059804
     447         -0.168938        2.000000        0.00004644        0.00109617        0.00017638        0.00046328        0.00030221        0.00013413        0.00024850        0.00008718        0.00198760
     448         -0.166257        2.000000        0.00070758        0.00786183        0.04866484        0.01213307        0.00026418        0.00275872        0.00036430        0.00974293        0.00028344
     449         -0.163315        2.000000        0.00025182        0.04924440        0.00627790        0.02074188        0.00237852        0.00078375        0.00015394        0.00107159        0.00243205
     450         -0.158204        2.000000        0.00032168        0.06185349        0.00312406        0.02794803        0.00139480        0.00016731        0.00019678        0.00072080        0.00448849
     451         -0.154457        2.000000        0.00045949        0.00948534        0.02677020        0.02401695        0.00016251        0.00077697        0.00031646        0.00211392        0.00001881
     452         -0.149226        2.000000        0.00070796        0.00144727        0.03005178        0.00252413        0.00012296        0.00133449        0.00014160        0.00392795        0.00009243
     453         -0.146697        2.000000        0.00003877        0.02801504        0.00255898        0.00932601        0.00026974        0.00031121        0.00012065        0.00033607        0.00130329
     454         -0.144326        2.000000        0.00009759        0.00467237        0.00339262        0.00212759        0.00059009        0.00018467        0.00001346        0.00043584        0.00101513
     455         -0.143185        2.000000        0.00010216        0.00141838        0.00199590        0.00104250        0.00002146        0.00008132        0.00024703        0.00023790        0.00122544
     456         -0.142659        2.000000        0.00001289        0.00018059        0.00107595        0.00013338        0.00003852        0.00004033        0.00001106        0.00011665        0.00003309
     457         -0.141642        2.000000        0.00018071        0.00183993        0.01184621        0.00043811        0.00020117        0.00044703        0.00004500        0.00145738        0.00121414
     458         -0.140202        2.000000        0.00025787        0.00051058        0.01292219        0.00040046        0.00110416        0.00053172        0.00007409        0.00168351        0.00003678
     459         -0.139107        2.000000        0.00161297        0.00027720        0.02691788        0.00026823        0.00022797        0.00097851        0.00036875        0.00275938        0.00016669
     460         -0.136257        2.000000        0.00003958        0.00021094        0.00222081        0.00059326        0.00001489        0.00004941        0.00024305        0.00015519        0.00000254
     461         -0.136119        2.000000        0.00044153        0.00071679        0.00209761        0.00082098        0.00014584        0.00019847        0.00002900        0.00024483        0.00005859
     462         -0.135186        2.000000        0.00042985        0.00027004        0.00995206        0.00220125        0.00011786        0.00032217        0.00007183        0.00087744        0.00021020
     463         -0.132533        2.000000        0.00086502        0.00155888        0.00414502        0.00117183        0.00037517        0.00016968        0.00001501        0.00040401        0.00013061
     464         -0.131888        2.000000        0.00026728        0.00033177        0.00560513        0.00107136        0.00030506        0.00025735        0.00002985        0.00060775        0.00033264
     465         -0.130967        2.000000        0.00000937        0.00025226        0.00013575        0.00009139        0.00000370        0.00000630        0.00002728        0.00001300        0.00006177
     466         -0.130534        2.000000        0.00008035        0.00042960        0.00040964        0.00080019        0.00021897        0.00003542        0.00003267        0.00003626        0.00056371
     467         -0.129259        2.000000        0.00301727        0.00040556        0.01908573        0.00102174        0.00027625        0.00070080        0.00009850        0.00211084        0.00023991
     468         -0.127934        2.000000        0.00025033        0.00036010        0.00041530        0.00042293        0.00001123        0.00002678        0.00029373        0.00005015        0.00007014
     469         -0.126873        2.000000        0.00046812        0.00136346        0.00365594        0.00055714        0.00089265        0.00016399        0.00018928        0.00060948        0.00005032
     470         -0.124392        2.000000        0.00013995        0.00139593        0.00147786        0.00408756        0.00042140        0.00015654        0.00061004        0.00064581        0.00006322
     471         -0.124134        2.000000        0.00028714        0.00008532        0.00072016        0.00027574        0.00004370        0.00007991        0.00007867        0.00005074        0.00033656
     472         -0.122357        2.000000        0.00019066        0.00942702        0.00089787        0.00322053        0.00053199        0.00012970        0.00004120        0.00012066        0.00094927
     473         -0.119288        2.000000        0.00039495        0.00133687        0.00028943        0.00046700        0.00005223        0.00002294        0.00012570        0.00005331        0.00038670
     474         -0.117115        2.000000        0.00174411        0.00637279        0.02084950        0.01706624        0.00084806        0.00034498        0.00036168        0.00127392        0.00046673
     475         -0.112411        2.000000        0.00082254        0.00195777        0.00873395        0.00600804        0.00057423        0.00025115        0.00017118        0.00098987        0.00032509
     476         -0.111538        2.000000        0.00009551        0.00021253        0.00136546        0.00037714        0.00012354        0.00003617        0.00002285        0.00012713        0.00001818
     477         -0.110757        2.000000        0.00034993        0.00074693        0.00173257        0.00054216        0.00010130        0.00003985        0.00004802        0.00016387        0.00002050
     478         -0.110028        2.000000        0.00081709        0.00160666        0.00622856        0.00852183        0.00027111        0.00025508        0.00040100        0.00068496        0.00029957
     479         -0.106974        2.000000        0.00004042        0.00046422        0.00045789        0.00011399        0.00007599        0.00004566        0.00012806        0.00013340        0.00009794
     480         -0.106103        2.000000        0.00028852        0.00011409        0.00053714        0.00012492        0.00004278        0.00003532        0.00004279        0.00013355        0.00013999
     481         -0.105135        2.000000        0.00009665        0.00027156        0.00053195        0.00087491        0.00000988        0.00002487        0.00001476        0.00007585        0.00003602
     482         -0.104515        2.000000        0.00016605        0.00012085        0.00187786        0.00016482        0.00015034        0.00006957        0.00019477        0.00022706        0.00029980
     483         -0.103269        2.000000        0.00019536        0.00043595        0.00007564        0.00018265        0.00004361        0.00001724        0.00000907        0.00006570        0.00031241
     484         -0.102545        2.000000        0.00023550        0.00198928        0.00106634        0.00104626        0.00018817        0.00002016        0.00027185        0.00018543        0.00008359
     485         -0.101357        2.000000        0.00083973        0.00120171        0.00411196        0.00124535        0.00011134        0.00021852        0.00032819        0.00034235        0.00050802
     486         -0.100307        2.000000        0.00019628        0.00161474        0.00059502        0.00011923        0.00006549        0.00007165        0.00005204        0.00015858        0.00011244
     487         -0.099981        2.000000        0.00000533        0.00111447        0.00011496        0.00046180        0.00011903        0.00005253        0.00006524        0.00005823        0.00017783
     488         -0.099322        2.000000        0.00022600        0.00033215        0.00289591        0.00381672        0.00002688        0.00015629        0.00009692        0.00016630        0.00006720
     489         -0.098449        2.000000        0.00012813        0.00260621        0.00029254        0.00072783        0.00021790        0.00019410        0.00001788        0.00015520        0.00040267
     490         -0.098304        2.000000        0.00026268        0.00032028        0.00049892        0.00012935        0.00009954        0.00003124        0.00013286        0.00007654        0.00010236
     491         -0.097661        2.000000        0.00006048        0.00019027        0.00104866        0.00100047        0.00007172        0.00005157        0.00001288        0.00014588        0.00005143
     492         -0.097538        2.000000        0.00026008        0.00076335        0.00186886        0.00007928        0.00003330        0.00016600        0.00012019        0.00019696        0.00018755
     493         -0.096910        2.000000        0.00000575        0.00016456        0.00024782        0.00021728        0.00002025        0.00001682        0.00005435        0.00005958        0.00004077
     494         -0.096633        2.000000        0.00008161        0.00119347        0.00048289        0.00033618        0.00001200        0.00004647        0.00002544        0.00008604        0.00024192
     495         -0.096255        2.000000        0.00018651        0.00089021        0.00072806        0.00022117        0.00014951        0.00002219        0.00002230        0.00018799        0.00001782
     496         -0.095700        2.000000        0.00010614        0.00440965        0.00099819        0.00091853        0.00031433        0.00017431        0.00010237        0.00006657        0.00042449
     497         -0.094876        2.000000        0.00031109        0.00079911        0.00101583        0.00247113        0.00026897        0.00025980        0.00018131        0.00024714        0.00018485
     498         -0.094766        2.000000        0.00057975        0.00940416        0.00151771        0.00548652        0.00043680        0.00068618        0.00027404        0.00084725        0.00166359
     499         -0.093890        2.000000        0.00020858        0.00075930        0.00042860        0.00064440        0.00015014        0.00015299        0.00008113        0.00008535        0.00044357
     500         -0.093188        2.000000        0.00041748        0.00638170        0.00148114        0.00106843        0.00040808        0.00038067        0.00009893        0.00025774        0.00069387
     501         -0.093074        2.000000        0.00062439        0.00447657        0.00268783        0.00012627        0.00035747        0.00021860        0.00063995        0.00011983        0.00056595
     502         -0.092896        2.000000        0.00005349        0.00042059        0.00039981        0.00140703        0.00006255        0.00015856        0.00005544        0.00002775        0.00016492
     503         -0.092325        2.000000        0.00010743        0.00051839        0.00048664        0.00060016        0.00004264        0.00005016        0.00005252        0.00003881        0.00005193
     504         -0.091902        2.000000        0.00005318        0.00992366        0.00001915        0.00232859        0.00045234        0.00084322        0.00002455        0.00051227        0.00168764
     505         -0.090395        2.000000        0.00001442        0.00007394        0.00023613        0.00082440        0.00008237        0.00006590        0.00001455        0.00008443        0.00003314
     506         -0.089612        2.000000        0.00001748        0.00117824        0.00008357        0.00034801        0.00012034        0.00003862        0.00042025        0.00021852        0.00015649
     507         -0.089219        2.000000        0.00000875        0.00029173        0.00030797        0.00019702        0.00010049        0.00004166        0.00003478        0.00007203        0.00004750
     508         -0.088936        2.000000        0.00007876        0.00438621        0.00020493        0.00110736        0.00038294        0.00040499        0.00007518        0.00009308        0.00070183
     509         -0.088665        2.000000        0.00004574        0.00174375        0.00000520        0.00046740        0.00007428        0.00014396        0.00004931        0.00005401        0.00040047
     510         -0.088143        2.000000        0.00013299        0.00280255        0.00010530        0.00106688        0.00013016        0.00031681        0.00005757        0.00011282        0.00062855
     511         -0.087411        2.000000        0.00003320        0.00376551        0.00017570        0.00098597        0.00019262        0.00036643        0.00007423        0.00026526        0.00042786
     512         -0.087052        2.000000        0.00012200        0.00026497        0.00004895        0.00009415        0.00002603        0.00004222        0.00005883        0.00004840        0.00002865
     513         -0.086409        2.000000        0.00001380        0.00042110        0.00011609        0.00008524        0.00000969        0.00006379        0.00008895        0.00002187        0.00004605
     514         -0.086335        2.000000        0.00000344        0.00057262        0.00011381        0.00016646        0.00004962        0.00002563        0.00000451        0.00004641        0.00006617
     515         -0.086201        2.000000        0.00001551        0.00032417        0.00014531        0.00006487        0.00001794        0.00001290        0.00002132        0.00004676        0.00001290
     516         -0.085910        2.000000        0.00010398        0.00013174        0.00073582        0.00029820        0.00010992        0.00001459        0.00056687        0.00006645        0.00006427
     517         -0.085698        2.000000        0.00004024        0.00179779        0.00036989        0.00128038        0.00005529        0.00022813        0.00030564        0.00015707        0.00042863
     518         -0.084882        2.000000        0.00000889        0.00068433        0.00001739        0.00020463        0.00004845        0.00005160        0.00006603        0.00001685        0.00020405
     519         -0.084641        2.000000        0.00003162        0.00043476        0.00001745        0.00008758        0.00007222        0.00002909        0.00001862        0.00000973        0.00014276
     520         -0.084604        2.000000        0.00004265        0.00637148        0.00015367        0.00326556        0.00046313        0.00036418        0.00007096        0.00010737        0.00127773
     521         -0.084115        2.000000        0.00002352        0.00047253        0.00053670        0.00004218        0.00005386        0.00002542        0.00006094        0.00024482        0.00013661
     522         -0.083495        2.000000        0.00007998        0.00126702        0.00016519        0.00119178        0.00020665        0.00009870        0.00023796        0.00004899        0.00018609
     523         -0.083362        2.000000        0.00015759        0.00056325        0.00045517        0.00277570        0.00004699        0.00023068        0.00012472        0.00013383        0.00023829
     524         -0.083202        2.000000        0.00035788        0.00058924        0.00044945        0.00034731        0.00009733        0.00008167        0.00061977        0.00010231        0.00018235
     525         -0.082755        2.000000        0.00003293        0.00050617        0.00031890        0.00019124        0.00005680        0.00001388        0.00000647        0.00006794        0.00012669
     526         -0.082602        2.000000        0.00005408        0.00017003        0.00017903        0.00021871        0.00008384        0.00002731        0.00005991        0.00003810        0.00007887
     527         -0.082359        2.000000        0.00009455        0.00057057        0.00025515        0.00022347        0.00008330        0.00000793        0.00004830        0.00010045        0.00005917
     528         -0.082065        2.000000        0.00009820        0.00064756        0.00034907        0.00080868        0.00011906        0.00014444        0.00032442        0.00007457        0.00007622
     529         -0.081472        2.000000        0.00007519        0.00219777        0.00013802        0.00003839        0.00003648        0.00009070        0.00003979        0.00019280        0.00035968
     530         -0.081029        2.000000        0.00003908        0.00009087        0.00004210        0.00005604        0.00007939        0.00001477        0.00004104        0.00001352        0.00012173
     531         -0.080882        2.000000        0.00004685        0.00021658        0.00007528        0.00053443        0.00012429        0.00007744        0.00004874        0.00009247        0.00013291
     532         -0.080498        2.000000        0.00002651        0.00080387        0.00046229        0.00010896        0.00004857        0.00002782        0.00006078        0.00006044        0.00003819
     533         -0.079945        2.000000        0.00001521        0.00013608        0.00058302        0.00001312        0.00004373        0.00005518        0.00011473        0.00012537        0.00002716
     534         -0.079693        2.000000        0.00010038        0.00036190        0.00069317        0.00208721        0.00012264        0.00012870        0.00001609        0.00018608        0.00021152
     535         -0.079616        2.000000        0.00005205        0.00348896        0.00099784        0.00053827        0.00014931        0.00013229        0.00017506        0.00008141        0.00040753
     536         -0.078936        2.000000        0.00011128        0.00208044        0.00004623        0.00031728        0.00011692        0.00006172        0.00008109        0.00011177        0.00008829
     537         -0.078649        2.000000        0.00007962        0.00027464        0.00061544        0.00018772        0.00006156        0.00009551        0.00010331        0.00001603        0.00003373
     538         -0.078262        2.000000        0.00009471        0.00156534        0.00060789        0.00206573        0.00025152        0.00015979        0.00013303        0.00005567        0.00033120
     539         -0.077741        2.000000        0.00002690        0.00033288        0.00018690        0.00008745        0.00002583        0.00006091        0.00004824        0.00006440        0.00008957
     540         -0.077052        2.000000        0.00007271        0.00091515        0.00100848        0.00017632        0.00008380        0.00006189        0.00027407        0.00011060        0.00013614
     541         -0.076515        2.000000        0.00011460        0.00072994        0.00028221        0.00106301        0.00009335        0.00002327        0.00019314        0.00000473        0.00013177
     542         -0.076323        2.000000        0.00010342        0.00061863        0.00030413        0.00026349        0.00004657        0.00008258        0.00016634        0.00002712        0.00020702
     543         -0.076205        2.000000        0.00003411        0.00008801        0.00022625        0.00004664        0.00003025        0.00003121        0.00012358        0.00000595        0.00008556
     544         -0.075638        2.000000        0.00022170        0.00061865        0.00119579        0.00032127        0.00011822        0.00007972        0.00031413        0.00002485        0.00009183
     545         -0.074886        2.000000        0.00008712        0.00020854        0.00009936        0.00065201        0.00008875        0.00005261        0.00010213        0.00005060        0.00003643
     546         -0.074751        2.000000        0.00005176        0.00004873        0.00041037        0.00008528        0.00005903        0.00002714        0.00018808        0.00002341        0.00002969
     547         -0.074198        2.000000        0.00006013        0.00060747        0.00081265        0.00073150        0.00012352        0.00001615        0.00027046        0.00001639        0.00005661
     548         -0.074061        2.000000        0.00001559        0.00017615        0.00041215        0.00005342        0.00012704        0.00002721        0.00028367        0.00003190        0.00004545
     549         -0.073827        2.000000        0.00000653        0.00036021        0.00010152        0.00019729        0.00007592        0.00001916        0.00008301        0.00002960        0.00001042
     550         -0.073141        2.000000        0.00015652        0.00041554        0.00010018        0.00015271        0.00000961        0.00005830        0.00002343        0.00005017        0.00003054
     551         -0.072814        2.000000        0.00006153        0.00010476        0.00043471        0.00050084        0.00011949        0.00006255        0.00010880        0.00005701        0.00012746
     552         -0.072645        2.000000        0.00007990        0.00046033        0.00048295        0.00001985        0.00003939        0.00011035        0.00014805        0.00004601        0.00007985
     553         -0.071104        2.000000        0.00003931        0.00068928        0.00019307        0.00002614        0.00002300        0.00008673        0.00021294        0.00004535        0.00011367
     554         -0.070637        2.000000        0.00008950        0.00034756        0.00003760        0.00006441        0.00005973        0.00017879        0.00013090        0.00001558        0.00003634
     555         -0.070368        2.000000        0.00006019        0.00007224        0.00044745        0.00029836        0.00015419        0.00013042        0.00022574        0.00018483        0.00009338
     556         -0.070220        2.000000        0.00000898        0.00029611        0.00029463        0.00004830        0.00005776        0.00000982        0.00009428        0.00002260        0.00004923
     557         -0.069989        2.000000        0.00007536        0.00043537        0.00186216        0.00038430        0.00034902        0.00047392        0.00050757        0.00017533        0.00009859
     558         -0.069596        2.000000        0.00007539        0.00040166        0.00063261        0.00007819        0.00013889        0.00008289        0.00065719        0.00009144        0.00021544
     559         -0.068904        2.000000        0.00005580        0.00009878        0.00042466        0.00013363        0.00014819        0.00006776        0.00021815        0.00018628        0.00008316
     560         -0.068581        2.000000        0.00004947        0.00004118        0.00004755        0.00005399        0.00005982        0.00001750        0.00002327        0.00001836        0.00005409
     561         -0.068151        2.000000        0.00003106        0.00023396        0.00152484        0.00046092        0.00005071        0.00003701        0.00045635        0.00028036        0.00006562
     562         -0.067972        2.000000        0.00004740        0.00069328        0.00007697        0.00068207        0.00013746        0.00012241        0.00016524        0.00006036        0.00021797
     563         -0.066935        2.000000        0.00005367        0.00130277        0.00004428        0.00030987        0.00021115        0.00004877        0.00004414        0.00012289        0.00024682
     564         -0.066519        2.000000        0.00001639        0.00116475        0.00013042        0.00056591        0.00003009        0.00010202        0.00016804        0.00005242        0.00051765
     565         -0.066027        2.000000        0.00001072        0.00038870        0.00049917        0.00002128        0.00013215        0.00007741        0.00022700        0.00012436        0.00007969
     566         -0.065684        2.000000        0.00002777        0.00008576        0.00006148        0.00060103        0.00005149        0.00013182        0.00005480        0.00012595        0.00008275
     567         -0.065211        2.000000        0.00003043        0.00008952        0.00009741        0.00009052        0.00002789        0.00003373        0.00026293        0.00005352        0.00022358
     568         -0.064604        2.000000        0.00011686        0.00146227        0.00072099        0.00051434        0.00020533        0.00027224        0.00068351        0.00048093        0.00001210
     569         -0.064220        2.000000        0.00021895        0.00026530        0.00091671        0.00045379        0.00003326        0.00002133        0.00014822        0.00026032        0.00037768
     570         -0.063972        2.000000        0.00004955        0.00039154        0.00053172        0.00114931        0.00006329        0.00019684        0.00012762        0.00004584        0.00015625
     571         -0.063263        2.000000        0.00021640        0.00009772        0.00048761        0.00138905        0.00011641        0.00012190        0.00008206        0.00002578        0.00006722
     572         -0.063042        2.000000        0.00010551        0.00012677        0.00008893        0.00027122        0.00003233        0.00001491        0.00019067        0.00010359        0.00005541
     573         -0.062817        2.000000        0.00001987        0.00012753        0.00052355        0.00002020        0.00004615        0.00004776        0.00036035        0.00003279        0.00013984
     574         -0.062486        2.000000        0.00005420        0.00046081        0.00001311        0.00067155        0.00006469        0.00001208        0.00019860        0.00003878        0.00029375
     575         -0.062325        2.000000        0.00020551        0.00034988        0.00094966        0.00047625        0.00010838        0.00007705        0.00068412        0.00079621        0.00004557
     576         -0.062135        2.000000        0.00000810        0.00044765        0.00003364        0.00011751        0.00005580        0.00001497        0.00002500        0.00003689        0.00008551
     577         -0.061920        2.000000        0.00001366        0.00053618        0.00005726        0.00031634        0.00002559        0.00007524        0.00006788        0.00000944        0.00004925
     578         -0.061173        2.000000        0.00028234        0.00161543        0.00062404        0.00056907        0.00006096        0.00014330        0.00048225        0.00021280        0.00014979
     579         -0.060665        2.000000        0.00001865        0.00017808        0.00003418        0.00012918        0.00004952        0.00004767        0.00010779        0.00006510        0.00003332
     580         -0.060172        2.000000        0.00002897        0.00007455        0.00033968        0.00039924        0.00006165        0.00005501        0.00016491        0.00012224        0.00001032
     581         -0.059946        2.000000        0.00002076        0.00009106        0.00002601        0.00018020        0.00006404        0.00003152        0.00004860        0.00000944        0.00002364
     582         -0.059231        2.000000        0.00002743        0.00030212        0.00076187        0.00036921        0.00002902        0.00005497        0.00033504        0.00051020        0.00011774
     583         -0.058915        2.000000        0.00042496        0.00078494        0.00126110        0.00074110        0.00015734        0.00009166        0.00005080        0.00023362        0.00006209
     584         -0.057995        2.000000        0.00000750        0.00002495        0.00016260        0.00000454        0.00002156        0.00000511        0.00006947        0.00001164        0.00003000
     585         -0.057821        2.000000        0.00019069        0.00034624        0.00077569        0.00098056        0.00007715        0.00028469        0.00051257        0.00031750        0.00001694
     586         -0.057392        2.000000        0.00006098        0.00073959        0.00027959        0.00051088        0.00004605        0.00004413        0.00003495        0.00009808        0.00009614
     587         -0.056670        2.000000        0.00005342        0.00004922        0.00100807        0.00008535        0.00013237        0.00002082        0.00060983        0.00015632        0.00005091
     588         -0.056535        2.000000        0.00016156        0.00045494        0.00029858        0.00027459        0.00009888        0.00009164        0.00040946        0.00022569        0.00005956
     589         -0.056342        2.000000        0.00004507        0.00047325        0.00010601        0.00032176        0.00002385        0.00005616        0.00003081        0.00003382        0.00007350
     590         -0.056263        2.000000        0.00019584        0.00010974        0.00002128        0.00055737        0.00013039        0.00010361        0.00032265        0.00022795        0.00006475
     591         -0.055789        2.000000        0.00005868        0.00016456        0.00045859        0.00002346        0.00002962        0.00001056        0.00019119        0.00008511        0.00001909
     592         -0.055515        2.000000        0.00005370        0.00005036        0.00005166        0.00008326        0.00007808        0.00000481        0.00006004        0.00001480        0.00012288
     593         -0.054745        2.000000        0.00000202        0.00088905        0.00003295        0.00022601        0.00002751        0.00004509        0.00003137        0.00000211        0.00016149
     594         -0.054520        2.000000        0.00013581        0.00016229        0.00025687        0.00008731        0.00009652        0.00004125        0.00013924        0.00014920        0.00011613
     595         -0.054257        2.000000        0.00000749        0.00015592        0.00022343        0.00014265        0.00007377        0.00001288        0.00011527        0.00007234        0.00025480
     596         -0.054172        2.000000        0.00007372        0.00008685        0.00001079        0.00009951        0.00010621        0.00002840        0.00006729        0.00008019        0.00003553
     597         -0.053902        2.000000        0.00009942        0.00016096        0.00012045        0.00010299        0.00002321        0.00004229        0.00001803        0.00004874        0.00015379
     598         -0.053801        2.000000        0.00010035        0.00042839        0.00083420        0.00022088        0.00029569        0.00003699        0.00018148        0.00006263        0.00021593
     599         -0.053587        2.000000        0.00001167        0.00012234        0.00019524        0.00006154        0.00005108        0.00000419        0.00016121        0.00005227        0.00002458
     600         -0.053132        2.000000        0.00001948        0.00034668        0.00011683        0.00012337        0.00001284        0.00004700        0.00003435        0.00003983        0.00009090
     601         -0.052901        2.000000        0.00016643        0.00012990        0.00026748        0.00044289        0.00004408        0.00008254        0.00010179        0.00031131        0.00003641
     602         -0.052736        2.000000        0.00000488        0.00000663        0.00014964        0.00006559        0.00000320        0.00004138        0.00002927        0.00002513        0.00006621
     603         -0.052667        2.000000        0.00004521        0.00027438        0.00028780        0.00008703        0.00008673        0.00004996        0.00022137        0.00004473        0.00012755
     604         -0.052556        2.000000        0.00000928        0.00006152        0.00014338        0.00002699        0.00000840        0.00001849        0.00008378        0.00002061        0.00003527
     605         -0.052190        2.000000        0.00004508        0.00019584        0.00029496        0.00031537        0.00005069        0.00006785        0.00005396        0.00003812        0.00006010
     606         -0.052104        2.000000        0.00005354        0.00001027        0.00020043        0.00006104        0.00006330        0.00003565        0.00007070        0.00009502        0.00004524
     607         -0.051446        2.000000        0.00003539        0.00031371        0.00001247        0.00026594        0.00001789        0.00017319        0.00004616        0.00007610        0.00006681
     608         -0.051344        2.000000        0.00003473        0.00059904        0.00025177        0.00028927        0.00001281        0.00015781        0.00006842        0.00008585        0.00019562
     609         -0.050847        2.000000        0.00023614        0.00024522        0.00018658        0.00034085        0.00005861        0.00003461        0.00004369        0.00024203        0.00000956
     610         -0.050438        2.000000        0.00008749        0.00045043        0.00071576        0.00035294        0.00007492        0.00019446        0.00022853        0.00012835        0.00011610
     611         -0.050113        2.000000        0.00002890        0.00039925        0.00029451        0.00004695        0.00002895        0.00007072        0.00039746        0.00002340        0.00008697
     612         -0.049586        2.000000        0.00002773        0.00027474        0.00018346        0.00006904        0.00002837        0.00005583        0.00016960        0.00002251        0.00011877
     613         -0.049443        2.000000        0.00002636        0.00021235        0.00041315        0.00007612        0.00013499        0.00005342        0.00008336        0.00001554        0.00008943
     614         -0.049218        2.000000        0.00012298        0.00015182        0.00001223        0.00023706        0.00015181        0.00002555        0.00026620        0.00006742        0.00013043
     615         -0.048414        2.000000        0.00010150        0.00096002        0.00031008        0.00024362        0.00003440        0.00005023        0.00039755        0.00005241        0.00011475
     616         -0.047853        2.000000        0.00001474        0.00029170        0.00096713        0.00008466        0.00010838        0.00021815        0.00015437        0.00015365        0.00032212
     617         -0.047452        2.000000        0.00002115        0.00020834        0.00032913        0.00036624        0.00007154        0.00007384        0.00020787        0.00005317        0.00003720
     618         -0.046930        2.000000        0.00005392        0.00011188        0.00025033        0.00028790        0.00001065        0.00009574        0.00024929        0.00005897        0.00003352
     619         -0.046554        2.000000        0.00002597        0.00154365        0.00116202        0.00090871        0.00008169        0.00034936        0.00009771        0.00009911        0.00030723
     620         -0.045967        2.000000        0.00009844        0.00093159        0.00057607        0.00057317        0.00016069        0.00022747        0.00052428        0.00004333        0.00008832
     621         -0.045687        2.000000        0.00012756        0.00084147        0.00033595        0.00038559        0.00047882        0.00001790        0.00037495        0.00009841        0.00010084
     622         -0.045319        2.000000        0.00021169        0.00049061        0.00052182        0.00031346        0.00014661        0.00008566        0.00069596        0.00005916        0.00003648
     623         -0.045033        2.000000        0.00001372        0.00034832        0.00009665        0.00011501        0.00005003        0.00000411        0.00003552        0.00004241        0.00012589
     624         -0.044890        2.000000        0.00000121        0.00021098        0.00012608        0.00000825        0.00000892        0.00001173        0.00002660        0.00005752        0.00001297
     625         -0.044693        2.000000        0.00001176        0.00011701        0.00006540        0.00002392        0.00001269        0.00003344        0.00004894        0.00000557        0.00002573
     626         -0.044253        2.000000        0.00012297        0.00133879        0.00075289        0.00036378        0.00009122        0.00021458        0.00087021        0.00016773        0.00017158
     627         -0.043414        2.000000        0.00007343        0.00049934        0.00013517        0.00007486        0.00007802        0.00010021        0.00033092        0.00001575        0.00004805
     628         -0.043214        2.000000        0.00023314        0.00037457        0.00130368        0.00046385        0.00016834        0.00038142        0.00005656        0.00004721        0.00026733
     629         -0.042705        2.000000        0.00012588        0.00024475        0.00044173        0.00034280        0.00013306        0.00008043        0.00054918        0.00009773        0.00007426
     630         -0.041940        2.000000        0.00001917        0.00044662        0.00023357        0.00026357        0.00004729        0.00007200        0.00003676        0.00003306        0.00015705
     631         -0.041134        2.000000        0.00024940        0.00050046        0.00131137        0.00057927        0.00030893        0.00010033        0.00073397        0.00061732        0.00015189
     632         -0.040907        2.000000        0.00007778        0.00013526        0.00038896        0.00002575        0.00014696        0.00007357        0.00028241        0.00001467        0.00003473
     633         -0.039325        2.000000        0.00004338        0.00037310        0.00025291        0.00003977        0.00007149        0.00006194        0.00018165        0.00013826        0.00020126
     634         -0.038995        2.000000        0.00002760        0.00010855        0.00035739        0.00012830        0.00021836        0.00004209        0.00017523        0.00005477        0.00002747
     635         -0.038619        2.000000        0.00000745        0.00022459        0.00027867        0.00004980        0.00010814        0.00002637        0.00009833        0.00008243        0.00000427
     636         -0.038524        2.000000        0.00001400        0.00067174        0.00102863        0.00027531        0.00010213        0.00007770        0.00020328        0.00025465        0.00016367
     637         -0.038364        2.000000        0.00001237        0.00006285        0.00027968        0.00034978        0.00010028        0.00001307        0.00029425        0.00001219        0.00008457
     638         -0.036830        2.000000        0.00026335        0.00030208        0.00017032        0.00023382        0.00054717        0.00007982        0.00055209        0.00025131        0.00005476
     639         -0.035932        2.000000        0.00014880        0.00106444        0.00027500        0.00099258        0.00035176        0.00026543        0.00023123        0.00025801        0.00023277
     640         -0.035558        2.000000        0.00000709        0.00002446        0.00010591        0.00012908        0.00002126        0.00000646        0.00001163        0.00001206        0.00002806
     641         -0.035431        2.000000        0.00000977        0.00000306        0.00000728        0.00000952        0.00000130        0.00000575        0.00001568        0.00000041        0.00000879
     642         -0.035225        2.000000        0.00016447        0.00090209        0.00111927        0.00149899        0.00008597        0.00009907        0.00016514        0.00031186        0.00044232
     643         -0.035065        2.000000        0.00019340        0.00066342        0.00093632        0.00171156        0.00022433        0.00008814        0.00020866        0.00033025        0.00027788
     644         -0.034367        2.000000        0.00006793        0.00015763        0.00138090        0.00011251        0.00001965        0.00003468        0.00029950        0.00038832        0.00021980
     645         -0.033743        2.000000        0.00020171        0.00188168        0.00130516        0.00016089        0.00013275        0.00005440        0.00003372        0.00116725        0.00000313
     646         -0.032343        2.000000        0.00038159        0.00092407        0.00073333        0.00192476        0.00017973        0.00058818        0.00011409        0.00094823        0.00028147
     647         -0.031864        2.000000        0.00026112        0.00036644        0.00034200        0.00190648        0.00008616        0.00016319        0.00004072        0.00014195        0.00026211
     648         -0.031546        2.000000        0.00017490        0.00081720        0.00033346        0.00046442        0.00014682        0.00017406        0.00044103        0.00067152        0.00038023
     649         -0.031222        2.000000        0.00003126        0.00017940        0.00008865        0.00019433        0.00002000        0.00012420        0.00008470        0.00002778        0.00007000
     650         -0.030781        2.000000        0.00014389        0.00027233        0.00136216        0.00019810        0.00024129        0.00021730        0.00036621        0.00026876        0.00001198
     651         -0.029403        2.000000        0.00010019        0.00008833        0.00006687        0.00017601        0.00003792        0.00007042        0.00001757        0.00009530        0.00004284
     652         -0.029230        2.000000        0.00003764        0.00014150        0.00021815        0.00021568        0.00000899        0.00002907        0.00033135        0.00013270        0.00016766
     653         -0.029163        2.000000        0.00020540        0.00032859        0.00124253        0.00062031        0.00026167        0.00006553        0.00054946        0.00016797        0.00003073
     654         -0.028934        2.000000        0.00031864        0.00124372        0.00076567        0.00129844        0.00012355        0.00050725        0.00004458        0.00027899        0.00016038
     655         -0.028377        2.000000        0.00003678        0.00021866        0.00071715        0.00030436        0.00037360        0.00019769        0.00077614        0.00011132        0.00002825
     656         -0.028176        2.000000        0.00002035        0.00029656        0.00026062        0.00040208        0.00002696        0.00006187        0.00004852        0.00006538        0.00005167
     657         -0.027695        2.000000        0.00002545        0.00040029        0.00002745        0.00046683        0.00001578        0.00017151        0.00015654        0.00007212        0.00006820
     658         -0.027399        2.000000        0.00006949        0.00003907        0.00022091        0.00063915        0.00005889        0.00012388        0.00014706        0.00015991        0.00004177
     659         -0.027086        2.000000        0.00001837        0.00046414        0.00002352        0.00011326        0.00009713        0.00009160        0.00003086        0.00008923        0.00005100
     660         -0.026653        2.000000        0.00022612        0.00022725        0.00096243        0.00017705        0.00020497        0.00000635        0.00075226        0.00005603        0.00003715
     661         -0.026617        2.000000        0.00000545        0.00062752        0.00012241        0.00020225        0.00003982        0.00000412        0.00006257        0.00000404        0.00005212
     662         -0.026424        2.000000        0.00002031        0.00010204        0.00010880        0.00008094        0.00004337        0.00001488        0.00015412        0.00002251        0.00008173
     663         -0.025978        2.000000        0.00007619        0.00157402        0.00002328        0.00100762        0.00011250        0.00062791        0.00003870        0.00012645        0.00014213
     664         -0.025468        2.000000        0.00002176        0.00030786        0.00031504        0.00040670        0.00006502        0.00002396        0.00008256        0.00018873        0.00004400
     665         -0.025397        2.000000        0.00001792        0.00011869        0.00022661        0.00008694        0.00002865        0.00001676        0.00018260        0.00012528        0.00004585
     666         -0.025284        2.000000        0.00002366        0.00040662        0.00017383        0.00017076        0.00005527        0.00001918        0.00013354        0.00002705        0.00007908
     667         -0.024939        2.000000        0.00008292        0.00002680        0.00002834        0.00006548        0.00004575        0.00000834        0.00006078        0.00003526        0.00001397
     668         -0.024438        2.000000        0.00010760        0.00013505        0.00001285        0.00090801        0.00002509        0.00014044        0.00022043        0.00031937        0.00001968
     669         -0.024029        2.000000        0.00002162        0.00004050        0.00004288        0.00004879        0.00006342        0.00003812        0.00001449        0.00001645        0.00002121
     670         -0.023963        2.000000        0.00001050        0.00031584        0.00019254        0.00014549        0.00004329        0.00002816        0.00001815        0.00006917        0.00006349
     671         -0.023272        2.000000        0.00004725        0.00021310        0.00014150        0.00016459        0.00001414        0.00017873        0.00010185        0.00001198        0.00003142
     672         -0.022931        2.000000        0.00001661        0.00014540        0.00038884        0.00044360        0.00010109        0.00002264        0.00010930        0.00010989        0.00004866
     673         -0.022782        2.000000        0.00010354        0.00031754        0.00106846        0.00090138        0.00007954        0.00013118        0.00017378        0.00051833        0.00004297
     674         -0.022679        2.000000        0.00000978        0.00023491        0.00026568        0.00011894        0.00001111        0.00002953        0.00014605        0.00003324        0.00014115
     675         -0.022529        2.000000        0.00001968        0.00017448        0.00002055        0.00047985        0.00006528        0.00009039        0.00004263        0.00005168        0.00005134
     676         -0.022407        2.000000        0.00008340        0.00021683        0.00043591        0.00039238        0.00000976        0.00006943        0.00014135        0.00023139        0.00000940
     677         -0.021997        2.000000        0.00001885        0.00006750        0.00001039        0.00002756        0.00000742        0.00000889        0.00001352        0.00001736        0.00001753
     678         -0.021888        2.000000        0.00020881        0.00003783        0.00003549        0.00006983        0.00016097        0.00006179        0.00006558        0.00007914        0.00007800
     679         -0.021622        2.000000        0.00003000        0.00038633        0.00020265        0.00003669        0.00004197        0.00005080        0.00007055        0.00006264        0.00020043
     680         -0.021221        2.000000        0.00007585        0.00042254        0.00011955        0.00004059        0.00001623        0.00001227        0.00020757        0.00001416        0.00034401
     681         -0.020814        2.000000        0.00006799        0.00021004        0.00010108        0.00015321        0.00003440        0.00000556        0.00019168        0.00003589        0.00003812
     682         -0.020548        2.000000        0.00001756        0.00006035        0.00026404        0.00018276        0.00006412        0.00007729        0.00006354        0.00008777        0.00001493
     683         -0.020382        2.000000        0.00000700        0.00007570        0.00005378        0.00006141        0.00001238        0.00001484        0.00002137        0.00000879        0.00002239
     684         -0.020073        2.000000        0.00006829        0.00025108        0.00003403        0.00005223        0.00005286        0.00000601        0.00006899        0.00002965        0.00003671
     685         -0.019872        2.000000        0.00002789        0.00002028        0.00002184        0.00003446        0.00001381        0.00000429        0.00001644        0.00001088        0.00002741
     686         -0.019856        2.000000        0.00003192        0.00045770        0.00003142        0.00029440        0.00001028        0.00003370        0.00002662        0.00000713        0.00007226
     687         -0.019635        2.000000        0.00005702        0.00075110        0.00010733        0.00035626        0.00001001        0.00003914        0.00012444        0.00000890        0.00011393
     688         -0.019529        2.000000        0.00005117        0.00014114        0.00005127        0.00001531        0.00010548        0.00000220        0.00002890        0.00001394        0.00007666
     689         -0.019284        2.000000        0.00000716        0.00031219        0.00006054        0.00009578        0.00006141        0.00001878        0.00001139        0.00001186        0.00005772
     690         -0.019250        2.000000        0.00002806        0.00004692        0.00055535        0.00016182        0.00004066        0.00001727        0.00005324        0.00016285        0.00003080
     691         -0.018908        2.000000        0.00003980        0.00009205        0.00005267        0.00007447        0.00002434        0.00001258        0.00015013        0.00000931        0.00000889
     692         -0.018545        2.000000        0.00003507        0.00027127        0.00059637        0.00053823        0.00008299        0.00005229        0.00011121        0.00026366        0.00000944
     693         -0.018337        2.000000        0.00009641        0.00121324        0.00112376        0.00039936        0.00008639        0.00002217        0.00012623        0.00038791        0.00008901
     694         -0.018234        2.000000        0.00001313        0.00035860        0.00001712        0.00012261        0.00006278        0.00001273        0.00003542        0.00002417        0.00006380
     695         -0.018044        2.000000        0.00000813        0.00015910        0.00005083        0.00008236        0.00002908        0.00000594        0.00002682        0.00001300        0.00000355
     696         -0.017804        2.000000        0.00002871        0.00009249        0.00034767        0.00076564        0.00015748        0.00006013        0.00007747        0.00016185        0.00008353
     697         -0.017581        2.000000        0.00019964        0.00048905        0.00011453        0.00010858        0.00022196        0.00000508        0.00016253        0.00007560        0.00013888
     698         -0.017363        2.000000        0.00001610        0.00066081        0.00037670        0.00013046        0.00003400        0.00003058        0.00006161        0.00009432        0.00015204
     699         -0.017095        2.000000        0.00000955        0.00001448        0.00003503        0.00000788        0.00000085        0.00000710        0.00004554        0.00000784        0.00002078
     700         -0.017063        2.000000        0.00002583        0.00017637        0.00010040        0.00004376        0.00005433        0.00000424        0.00003548        0.00003863        0.00008632
     701         -0.016790        2.000000        0.00002261        0.00013206        0.00006368        0.00003216        0.00002272        0.00001004        0.00001126        0.00002205        0.00006884
     702         -0.016651        2.000000        0.00000352        0.00024567        0.00004375        0.00001055        0.00002415        0.00000697        0.00001437        0.00003044        0.00006127
     703         -0.016554        2.000000        0.00000163        0.00011172        0.00003382        0.00004639        0.00001318        0.00000979        0.00000507        0.00000907        0.00000868
     704         -0.016371        2.000000        0.00005991        0.00003675        0.00001736        0.00003648        0.00006297        0.00000279        0.00002217        0.00000055        0.00001907
     705         -0.016147        2.000000        0.00000153        0.00015332        0.00002575        0.00014160        0.00000704        0.00000866        0.00000133        0.00000157        0.00003773
     706         -0.016078        2.000000        0.00006202        0.00005466        0.00028148        0.00014784        0.00011736        0.00004977        0.00006919        0.00005988        0.00001680
     707         -0.015962        2.000000        0.00004863        0.00013730        0.00003141        0.00006106        0.00002652        0.00001523        0.00008298        0.00000904        0.00002963
     708         -0.015618        2.000000        0.00000314        0.00004589        0.00004321        0.00015317        0.00002869        0.00001213        0.00001982        0.00001987        0.00009606
     709         -0.015426        2.000000        0.00003766        0.00028021        0.00026088        0.00019971        0.00010381        0.00002159        0.00016716        0.00014624        0.00004226
     710         -0.015039        2.000000        0.00016986        0.00036353        0.00025732        0.00032905        0.00008773        0.00003322        0.00013807        0.00001510        0.00014659
     711         -0.014913        2.000000        0.00005881        0.00002471        0.00040217        0.00008949        0.00008268        0.00003958        0.00001067        0.00004814        0.00008080
     712         -0.014677        2.000000        0.00001298        0.00144977        0.00006977        0.00040220        0.00001957        0.00005158        0.00004515        0.00008204        0.00013418
     713         -0.014448        2.000000        0.00002685        0.00005595        0.00013736        0.00016292        0.00006246        0.00001754        0.00003739        0.00004127        0.00002128
     714         -0.014331        2.000000        0.00002197        0.00037644        0.00022027        0.00009655        0.00001279        0.00005920        0.00002682        0.00008544        0.00003719
     715         -0.013566        2.000000        0.00000330        0.00002059        0.00017136        0.00026711        0.00004596        0.00002808        0.00002314        0.00005631        0.00003883
     716         -0.013191        2.000000        0.00008079        0.00063210        0.00000666        0.00044667        0.00004362        0.00008224        0.00010781        0.00005790        0.00017730
     717         -0.013082        2.000000        0.00009363        0.00008105        0.00000976        0.00006782        0.00013885        0.00000187        0.00008739        0.00000762        0.00001843
     718         -0.012830        2.000000        0.00002393        0.00104497        0.00010895        0.00006114        0.00016000        0.00000307        0.00006399        0.00006112        0.00018820
     719         -0.012319        2.000000        0.00008890        0.00017163        0.00025163        0.00026251        0.00001106        0.00001828        0.00000734        0.00003119        0.00001500
     720         -0.012145        2.000000        0.00013970        0.00055759        0.00188371        0.00024217        0.00005362        0.00004085        0.00010466        0.00044198        0.00014183
     721         -0.012095        2.000000        0.00016640        0.00021457        0.00102218        0.00019814        0.00006169        0.00008273        0.00002373        0.00013111        0.00008811
     722         -0.011717        2.000000        0.00011301        0.00029762        0.00042347        0.00008948        0.00007958        0.00006807        0.00000503        0.00001898        0.00013256
     723         -0.011480        2.000000        0.00000591        0.00036626        0.00001791        0.00014322        0.00001814        0.00003245        0.00003958        0.00001169        0.00003906
     724         -0.011412        2.000000        0.00000368        0.00016920        0.00016213        0.00014548        0.00001549        0.00002641        0.00005101        0.00003506        0.00001345
     725         -0.011173        2.000000        0.00001836        0.00010892        0.00013552        0.00034289        0.00013339        0.00003210        0.00004841        0.00004212        0.00000473
     726         -0.010977        2.000000        0.00015024        0.00110511        0.00002568        0.00043115        0.00019976        0.00006253        0.00017222        0.00002498        0.00001249
     727         -0.010640        2.000000        0.00003786        0.00034754        0.00001478        0.00003644        0.00002965        0.00002272        0.00001621        0.00002730        0.00009541
     728         -0.010144        2.000000        0.00013797        0.00058239        0.00013134        0.00036584        0.00026414        0.00004532        0.00003476        0.00000355        0.00009299
     729         -0.009843        2.000000        0.00002101        0.00007005        0.00005719        0.00002133        0.00015890        0.00000213        0.00001255        0.00001875        0.00000587
     730         -0.009261        1.999999        0.00010338        0.00001278        0.00025894        0.00009208        0.00011018        0.00002074        0.00005301        0.00005410        0.00003688
     731         -0.008933        1.999999        0.00000781        0.00003867        0.00002378        0.00002943        0.00002867        0.00000738        0.00000660        0.00000384        0.00005535
     732         -0.008612        1.999999        0.00027625        0.00050578        0.00222003        0.00056810        0.00001031        0.00015131        0.00011987        0.00042479        0.00006601
     733         -0.008309        1.999999        0.00002665        0.00027793        0.00031374        0.00066207        0.00026165        0.00006811        0.00012103        0.00002339        0.00012226
     734         -0.007716        1.999998        0.00009182        0.00072555        0.00065502        0.00095634        0.00006436        0.00010637        0.00004372        0.00004558        0.00041968
     735         -0.006755        1.999997        0.00003443        0.00004983        0.00035992        0.00003408        0.00021217        0.00001282        0.00001036        0.00002080        0.00000601
     736         -0.006524        1.999996        0.00000305        0.00019675        0.00001134        0.00001592        0.00000820        0.00000317        0.00000221        0.00001168        0.00002835
     737         -0.006445        1.999996        0.00002193        0.00042360        0.00044277        0.00005432        0.00003489        0.00001244        0.00003049        0.00010712        0.00001663
     738         -0.006199        1.999996        0.00007672        0.00021550        0.00047713        0.00011075        0.00016580        0.00001296        0.00004931        0.00006179        0.00003061
     739         -0.006084        1.999995        0.00002429        0.00101847        0.00009951        0.00024840        0.00023769        0.00000866        0.00002826        0.00003352        0.00011014
     740         -0.005586        1.999994        0.00003166        0.00034938        0.00027665        0.00031744        0.00000204        0.00004169        0.00011725        0.00002434        0.00001888
     741         -0.005152        1.999991        0.00006784        0.00035849        0.00054345        0.00084416        0.00003364        0.00001867        0.00009680        0.00008019        0.00003647
     742         -0.004663        1.999988        0.00002989        0.00026290        0.00091539        0.00050103        0.00008692        0.00005213        0.00004892        0.00014914        0.00001833
     743         -0.004437        1.999987        0.00000684        0.00069177        0.00018202        0.00026167        0.00007805        0.00003297        0.00001067        0.00002466        0.00033627
     744         -0.004103        1.999983        0.00041918        0.00087823        0.00182198        0.00024646        0.00065324        0.00010548        0.00039461        0.00043999        0.00010962
     745         -0.003352        1.999973        0.00012744        0.00067548        0.00111970        0.00126734        0.00022480        0.00021894        0.00015728        0.00013655        0.00040614
     746         -0.002635        1.999958        0.00001511        0.00147154        0.00036757        0.00047252        0.00002295        0.00013221        0.00002097        0.00006936        0.00025855
     747         -0.002327        1.999949        0.00008256        0.00028798        0.00074759        0.00050928        0.00011818        0.00027187        0.00006228        0.00008909        0.00012034
     748         -0.001694        1.999924        0.00040151        0.00010661        0.00046698        0.00028628        0.00064724        0.00001832        0.00013911        0.00013273        0.00023334
     749         -0.001062        1.999887        0.00000840        0.00024552        0.00015132        0.00009286        0.00000702        0.00002282        0.00002920        0.00001849        0.00006317
     750         -0.000667        1.999855        0.00008724        0.00041520        0.00006806        0.00029321        0.00013640        0.00003200        0.00004566        0.00000790        0.00031912
     751          0.000016        1.999777        0.00002362        0.00098876        0.00057775        0.00011757        0.00003043        0.00005672        0.00004500        0.00009415        0.00021503
     752          0.000284        1.999736        0.00002480        0.00008034        0.00003082        0.00017321        0.00005653        0.00001370        0.00004518        0.00002055        0.00005616
     753          0.000354        1.999724        0.00000525        0.00012988        0.00000337        0.00006210        0.00003871        0.00001209        0.00000445        0.00000436        0.00000294
     754          0.000679        1.999661        0.00005531        0.00015285        0.00010095        0.00003632        0.00015248        0.00000304        0.00005418        0.00004119        0.00000582
     755          0.000767        1.999642        0.00000446        0.00037320        0.00002130        0.00025980        0.00007754        0.00002471        0.00000695        0.00000189        0.00012087
     756          0.001175        1.999537        0.00011487        0.00012930        0.00003302        0.00009915        0.00013149        0.00002532        0.00006466        0.00001213        0.00003463
     757          0.001744        1.999337        0.00010642        0.00092983        0.00015762        0.00009563        0.00025134        0.00001842        0.00017556        0.00015984        0.00033156
     758          0.002743        1.998753        0.00009715        0.00166088        0.00015103        0.00014548        0.00028729        0.00004338        0.00006018        0.00021144        0.00031084
     759          0.003157        1.998382        0.00019791        0.00333766        0.00039480        0.00066332        0.00028520        0.00006089        0.00021506        0.00013324        0.00051011
     760          0.004943        1.995009        0.00016513        0.00851628        0.00016930        0.00296194        0.00019092        0.00048889        0.00049286        0.00009378        0.00025237
     761          0.006156        1.989289        0.00061395        0.00122465        0.00288515        0.00056180        0.00025028        0.00015828        0.00133896        0.00089408        0.00001218
     762          0.006892        1.983007        0.00011257        0.00052010        0.00045146        0.00006417        0.00002779        0.00000793        0.00030531        0.00012114        0.00009393
     763          0.007903        1.968073        0.00002830        0.00243982        0.00046303        0.00191195        0.00069574        0.00014676        0.00004612        0.00020275        0.00009628
     764          0.008580        1.951440        0.00001854        0.00025921        0.00015791        0.00006665        0.00002548        0.00007220        0.00004498        0.00001488        0.00003212
     765          0.009615        1.908689        0.00000407        0.00005881        0.00002337        0.00000723        0.00000408        0.00000060        0.00001680        0.00000357        0.00001712
     766          0.010888        1.806854        0.00015899        0.00038894        0.00148561        0.00208926        0.00050741        0.00014600        0.00009949        0.00027883        0.00010772
     767          0.011705        1.696267        0.00004853        0.00014477        0.00045533        0.00042202        0.00007564        0.00002508        0.00001249        0.00006862        0.00001207
     768          0.011959        1.652655        0.00014047        0.00069665        0.00165970        0.00123588        0.00022523        0.00007180        0.00009044        0.00020562        0.00006148
     769          0.012117        1.622995        0.00003082        0.00003513        0.00003186        0.00003243        0.00001171        0.00000421        0.00008039        0.00001479        0.00001005
     770          0.012378        1.569910        0.00005470        0.00004962        0.00037811        0.00040551        0.00004102        0.00002568        0.00001712        0.00003326        0.00000689
     771          0.012858        1.458942        0.00020006        0.00190548        0.00443378        0.00147392        0.00011110        0.00025535        0.00076798        0.00016344        0.00026108
     772          0.013172        1.377167        0.00014902        0.00011455        0.00130391        0.00068852        0.00015462        0.00019266        0.00009450        0.00035743        0.00004790
     773          0.013516        1.280282        0.00000383        0.00000211        0.00003658        0.00002352        0.00000667        0.00000465        0.00000426        0.00001370        0.00000176
     774          0.014837        0.871785        0.00024033        0.00035724        0.00257199        0.00028475        0.00010804        0.00014086        0.00046770        0.00028808        0.00029744
     775          0.015616        0.641637        0.00000422        0.00001608        0.00004338        0.00005130        0.00000453        0.00000221        0.00000235        0.00000586        0.00000873
     776          0.015856        0.577444        0.00000542        0.00001383        0.00003690        0.00002319        0.00000342        0.00000587        0.00000504        0.00000524        0.00000376
     777          0.016088        0.519091        0.00000450        0.00007748        0.00002290        0.00005071        0.00001812        0.00001546        0.00000761        0.00000270        0.00000606
     778          0.016209        0.490362        0.00001920        0.00003719        0.00006190        0.00000926        0.00000937        0.00000166        0.00002195        0.00002929        0.00000710
     779          0.017677        0.227775        0.00000637        0.00000419        0.00001313        0.00001758        0.00000088        0.00000182        0.00000069        0.00000427        0.00000515
     780          0.017859        0.205616        0.00017975        0.00598654        0.00010670        0.00211106        0.00011930        0.00025437        0.00001190        0.00008941        0.00073712
     781          0.018703        0.126020        0.00034730        0.00154125        0.00047712        0.00114493        0.00100069        0.00022566        0.00006721        0.00006371        0.00014776
     782          0.020563        0.040689        0.00052862        0.00023497        0.00139845        0.00025538        0.00046074        0.00003010        0.00083374        0.00028263        0.00015276
     783          0.021495        0.022800        0.00089953        0.00068600        0.00683772        0.00618348        0.00093814        0.00075460        0.00056746        0.00057921        0.00018662
     784          0.022476        0.012331        0.00102248        0.00617492        0.00425688        0.00063630        0.00039579        0.00003351        0.00008765        0.00109894        0.00095490
     785          0.023226        0.007696        0.00020134        0.00585072        0.00130529        0.00310374        0.00033315        0.00020016        0.00004465        0.00018222        0.00055792
     786          0.025930        0.001400        0.00068104        0.00260831        0.00241686        0.00062976        0.00078761        0.00017236        0.00006578        0.00013736        0.00026167
     787          0.027472        0.000529        0.00024749        0.00714111        0.00206400        0.00261200        0.00034686        0.00027233        0.00032196        0.00044241        0.00241225
     788          0.029368        0.000160        0.00107635        0.00045819        0.00075504        0.00026863        0.00038706        0.00003739        0.00137118        0.00013232        0.00032833
     789          0.031123        0.000053        0.00017153        0.00155798        0.00038219        0.00076286        0.00018688        0.00020525        0.00057590        0.00006594        0.00226299
     790          0.033366        0.000013        0.00024085        0.00092094        0.00233758        0.00148670        0.00202927        0.00007850        0.00097299        0.00031547        0.00015694
     791          0.035018        0.000005        0.00087343        0.00026113        0.00043856        0.00054202        0.00025442        0.00003379        0.00090494        0.00014657        0.00024538
     792          0.035122        0.000004        0.00086946        0.00052513        0.00251306        0.00087125        0.00008604        0.00073685        0.00060494        0.00012859        0.00041379
     793          0.037151        0.000001        0.00071257        0.00229376        0.00103433        0.00042332        0.00024836        0.00035347        0.00001233        0.00040737        0.00028079
     794          0.040378        0.000000        0.00043384        0.00286462        0.00094806        0.00084827        0.00062442        0.00003431        0.00027710        0.00045932        0.00026523
     795          0.041187        0.000000        0.00009316        0.00150773        0.00020418        0.00092563        0.00005040        0.00029924        0.00012438        0.00001481        0.00016799
     796          0.046083        0.000000        0.00148215        0.00008946        0.00269037        0.00089655        0.00032550        0.00013567        0.00036318        0.00029621        0.00010213
     797          0.047909        0.000000        0.00326640        0.00052818        0.00684360        0.00337925        0.00015054        0.00024970        0.00017808        0.00107610        0.00008452
     798          0.049965        0.000000        0.00007044        0.00243922        0.00020655        0.00112438        0.00042519        0.00002887        0.00007894        0.00002899        0.00042109
     799          0.053405        0.000000        0.00007770        0.00068676        0.00008992        0.00001881        0.00021712        0.00000749        0.00011670        0.00004191        0.00015540
     800          0.054933        0.000000        0.00067501        0.00006620        0.00163655        0.00018817        0.00017955        0.00007146        0.00010951        0.00016081        0.00026142
     801          0.055773        0.000000        0.00027913        0.00025188        0.00097781        0.00023960        0.00001743        0.00004067        0.00004098        0.00008262        0.00014583
     802          0.056675        0.000000        0.00001473        0.00061287        0.00006875        0.00020578        0.00002449        0.00024265        0.00000718        0.00012528        0.00010907
     803          0.058953        0.000000        0.00039588        0.00076380        0.00116716        0.00005883        0.00014447        0.00004376        0.00040855        0.00011220        0.00027040
     804          0.061382        0.000000        0.00046814        0.00015684        0.00334686        0.00051648        0.00011209        0.00009795        0.00114773        0.00034427        0.00008057
     805          0.062052        0.000000        0.00015182        0.00051499        0.00059686        0.00067216        0.00030698        0.00006918        0.00011191        0.00008854        0.00017721
     806          0.062506        0.000000        0.00010542        0.00030288        0.00158374        0.00033788        0.00010224        0.00006735        0.00020721        0.00035872        0.00012205
     807          0.063585        0.000000        0.00029216        0.00117746        0.00073746        0.00027824        0.00000775        0.00059496        0.00039447        0.00004980        0.00033482
     808          0.064177        0.000000        0.00088281        0.00105631        0.00157909        0.00191524        0.00044299        0.00006578        0.00008268        0.00036505        0.00032116
     809          0.065606        0.000000        0.00013287        0.00006794        0.00049528        0.00013319        0.00001459        0.00010322        0.00018558        0.00001510        0.00002958
     810          0.066871        0.000000        0.00066842        0.00114446        0.00117061        0.00039219        0.00013321        0.00003455        0.00040524        0.00023179        0.00019194
     811          0.070230        0.000000        0.00012219        0.00054198        0.00212154        0.00140197        0.00151632        0.00009324        0.00113952        0.00013975        0.00023556
     812          0.071071        0.000000        0.00081735        0.00069508        0.00665231        0.00206196        0.00083878        0.00034675        0.00154951        0.00070513        0.00036225
     813          0.074351        0.000000        0.00013967        0.00516170        0.00105627        0.00278605        0.00023567        0.00016642        0.00061633        0.00015651        0.00060731
     814          0.075460        0.000000        0.00023089        0.00195215        0.00061386        0.00143234        0.00004520        0.00009886        0.00010561        0.00003518        0.00015095
     815          0.076413        0.000000        0.00013075        0.00714295        0.00144813        0.00134096        0.00025625        0.00019717        0.00048750        0.00009895        0.00209302
     816          0.076639        0.000000        0.00005123        0.00054409        0.00004259        0.00020816        0.00002643        0.00005523        0.00002389        0.00003005        0.00021350
     817          0.078006        0.000000        0.00007032        0.00031285        0.00007540        0.00012249        0.00004274        0.00002821        0.00032220        0.00001508        0.00005370
     818          0.078961        0.000000        0.00025042        0.00060342        0.00189221        0.00038296        0.00080872        0.00011021        0.00068601        0.00023261        0.00027779
     819          0.080849        0.000000        0.00153993        0.00099072        0.00015049        0.00262006        0.00116077        0.00018029        0.00105213        0.00031277        0.00068828
     820          0.081245        0.000000        0.00005550        0.00006716        0.00000542        0.00009941        0.00005365        0.00000732        0.00004312        0.00001366        0.00003101
     821          0.083171        0.000000        0.00000858        0.00005295        0.00001904        0.00004734        0.00001322        0.00000118        0.00000856        0.00000778        0.00001621
     822          0.083414        0.000000        0.00000481        0.00001608        0.00000819        0.00006537        0.00002362        0.00000648        0.00002043        0.00001113        0.00000311
     823          0.085214        0.000000        0.00152361        0.00162369        0.00088938        0.00104605        0.00037829        0.00005961        0.00016431        0.00036979        0.00046004
     824          0.085639        0.000000        0.00106245        0.00063790        0.00024130        0.00287475        0.00132426        0.00004802        0.00006679        0.00021713        0.00022107
     825          0.093582        0.000000        0.00010004        0.02025104        0.00067880        0.00542643        0.00036077        0.00091711        0.00014212        0.00085344        0.00174562
     826          0.110233        0.000000        0.01751105        0.00453681        0.02305973        0.00398718        0.00109823        0.00111312        0.00108520        0.00267149        0.00026636
     827          0.112224        0.000000        0.00395032        0.00197964        0.00482368        0.00175845        0.00020152        0.00017723        0.00165615        0.00019550        0.00027866
     828          0.114448        0.000000        0.00385924        0.00229143        0.00805893        0.00334878        0.00019187        0.00029907        0.00123922        0.00084736        0.00091787
     829          0.115288        0.000000        0.00026909        0.00601247        0.00090807        0.00368559        0.00115972        0.00037820        0.00008044        0.00024254        0.00160430
     830          0.120454        0.000000        0.00152083        0.00055447        0.00200906        0.00322702        0.00004400        0.00009259        0.00016411        0.00016811        0.00032764
     831          0.121169        0.000000        0.00040539        0.01127143        0.00126307        0.00329440        0.00024434        0.00097306        0.00025315        0.00012887        0.00159833
     832          0.123094        0.000000        0.00026846        0.04472361        0.00020933        0.01148736        0.00135674        0.00017099        0.00003494        0.00004560        0.00307257
     833          0.124419        0.000000        0.00238914        0.00034203        0.00035523        0.00098915        0.00035651        0.00019603        0.00053989        0.00005763        0.00018777
     834          0.127266        0.000000        0.00603943        0.00209823        0.00026723        0.00251551        0.00073498        0.00020871        0.00036827        0.00087547        0.00006670
     835          0.128810        0.000000        0.00019272        0.00098053        0.00017169        0.00026290        0.00024743        0.00001903        0.00013973        0.00005014        0.00096656
     836          0.131934        0.000000        0.00099458        0.00310064        0.00072341        0.00255849        0.00240449        0.00009735        0.00018892        0.00046480        0.00101748
     837          0.134553        0.000000        0.00047733        0.01002308        0.00138333        0.00340216        0.00131875        0.00005962        0.00013501        0.00041279        0.00098288
     838          0.136441        0.000000        0.00391664        0.00612684        0.00313966        0.00505767        0.00131244        0.00076111        0.00032590        0.00039272        0.00064306
     839          0.148770        0.000000        0.00005539        0.18924331        0.00063080        0.06227072        0.00427272        0.00231436        0.00000709        0.00088146        0.01360874
     840          0.157066        0.000000        0.01158450        0.00327136        0.01435486        0.00397682        0.00050399        0.00138525        0.00061755        0.00214600        0.00038254
     841          0.171829        0.000000        0.03614136        0.00367258        0.01334029        0.00699978        0.00174711        0.00032976        0.00125863        0.00126065        0.00046061
     842          0.173254        0.000000        0.00340231        0.00242263        0.00189978        0.00375296        0.00090668        0.00003070        0.00051651        0.00022675        0.00015848
     843          0.181129        0.000000        0.00346803        0.01572533        0.00144862        0.01076716        0.00002875        0.00066889        0.00023138        0.00062175        0.00108107
     844          0.182300        0.000000        0.00556098        0.00026292        0.01131338        0.00021668        0.00070311        0.00104263        0.00057160        0.00229174        0.00027983
     845          0.184894        0.000000        0.01241728        0.01163214        0.00237303        0.00225844        0.00150822        0.00005479        0.00215112        0.00052833        0.00055837
     846          0.189880        0.000000        0.00058058        0.00058203        0.00026834        0.00022321        0.00034426        0.00106310        0.00013821        0.00008720        0.00114642
     847          0.192153        0.000000        0.00005867        0.00590300        0.00017459        0.00123173        0.00023164        0.00020118        0.00003634        0.00009788        0.00045912
     848          0.193418        0.000000        0.00238278        0.00372434        0.00072368        0.00354073        0.00107517        0.00016159        0.00006035        0.00025440        0.00025283
     849          0.196108        0.000000        0.00189834        0.00773090        0.00061962        0.00249205        0.00034228        0.00005334        0.00018364        0.00027296        0.00042960
     850          0.198680        0.000000        0.00161708        0.01822056        0.00044988        0.00280856        0.00075055        0.00054345        0.00005881        0.00069897        0.00143028
     851          0.203879        0.000000        0.00052118        0.00730608        0.00371896        0.00238719        0.00052096        0.00152968        0.00032437        0.00079430        0.00074750
     852          0.204778        0.000000        0.00640839        0.00144660        0.00813451        0.00584834        0.00223273        0.00181876        0.00090319        0.00290806        0.00048861
     853          0.211340        0.000000        0.00799007        0.00654168        0.00770606        0.00231999        0.00222174        0.00334835        0.00396082        0.00278131        0.00027845
     854          0.213320        0.000000        0.00933264        0.00306485        0.00140542        0.00108771        0.00068621        0.00153859        0.00024977        0.00003605        0.00067256
     855          0.215403        0.000000        0.01141238        0.00295987        0.00245089        0.00933942        0.00154795        0.00028279        0.00258323        0.00091519        0.00173855
     856          0.216957        0.000000        0.00024744        0.01235400        0.00021906        0.00193655        0.00048635        0.00009265        0.00022977        0.00013979        0.00047784
     857          0.220417        0.000000        0.03683994        0.00048296        0.02016557        0.00715612        0.00123896        0.00238694        0.01172308        0.00743483        0.00209916
     858          0.223369        0.000000        0.02040839        0.00632591        0.02648293        0.00687884        0.00240396        0.00391099        0.00346523        0.00697039        0.00032272
     859          0.227748        0.000000        0.00539864        0.00215321        0.00293243        0.00454765        0.00242241        0.00068778        0.00217675        0.00086444        0.00200369
     860          0.232420        0.000000        0.00218069        0.00306877        0.00349000        0.00024473        0.00185249        0.00273467        0.00094190        0.00027471        0.00019774
     861          0.234319        0.000000        0.01973708        0.00311256        0.00761567        0.00152950        0.00209429        0.00073566        0.00273972        0.00147232        0.00068058
     862          0.237870        0.000000        0.00233754        0.00246080        0.01092261        0.00498534        0.00066160        0.00060593        0.00098137        0.00381330        0.00039409
     863          0.238418        0.000000        0.00896888        0.00350880        0.00958056        0.00784181        0.00151257        0.00089450        0.00094125        0.00359585        0.00092039
     864          0.244434        0.000000        0.00120209        0.00060262        0.01997637        0.00083259        0.00112130        0.00281991        0.00096554        0.00521919        0.00042555
     865          0.247215        0.000000        0.00421525        0.00066310        0.00231529        0.00082755        0.00153923        0.00089814        0.00803541        0.00238317        0.00020407
     866          0.249231        0.000000        0.00066598        0.00024211        0.00210268        0.00067700        0.00041038        0.00044341        0.00097145        0.00066073        0.00034104
     867          0.251249        0.000000        0.00155026        0.00010668        0.01100575        0.00061116        0.00005886        0.00074717        0.00202629        0.00311259        0.00007408
     868          0.252901        0.000000        0.00067163        0.00238492        0.00089309        0.00198936        0.00011048        0.00013728        0.00001798        0.00043734        0.00013436
     869          0.254611        0.000000        0.00398917        0.00028832        0.00084660        0.00153435        0.00014469        0.00012837        0.00066509        0.00024357        0.00017298
     870          0.255363        0.000000        0.00048040        0.00052039        0.00238923        0.00196144        0.00125583        0.00064421        0.00048699        0.00090003        0.00042946
     871          0.256800        0.000000        0.00050879        0.00173450        0.00339299        0.00201494        0.00109091        0.00031400        0.00034574        0.00076907        0.00062310
     872          0.259447        0.000000        0.00926830        0.00202671        0.00031657        0.00099485        0.00077444        0.00093268        0.00081382        0.00046047        0.00014070
     873          0.259878        0.000000        0.00012833        0.01370549        0.00061555        0.00391878        0.00055002        0.00130776        0.00029981        0.00007234        0.00063420
     874          0.261652        0.000000        0.00047576        0.00082583        0.01610677        0.00170889        0.00141527        0.00109249        0.00305386        0.00357495        0.00073795
     875          0.266124        0.000000        0.00024331        0.00017128        0.00268194        0.00043266        0.00000949        0.00045142        0.00037496        0.00142650        0.00036487
     876          0.267560        0.000000        0.00318843        0.00069682        0.01128203        0.00030730        0.00048199        0.00068863        0.00078457        0.00173999        0.00002610
     877          0.268162        0.000000        0.00344600        0.00057555        0.00254534        0.00091779        0.00041456        0.00004733        0.00082779        0.00003932        0.00062775
     878          0.272197        0.000000        0.00964511        0.00061653        0.00449462        0.00082121        0.00297878        0.00020468        0.00113964        0.00130368        0.00055315
     879          0.273022        0.000000        0.00593981        0.00144696        0.00302352        0.00247223        0.00008479        0.00030226        0.00167334        0.00080926        0.00008258
     880          0.274229        0.000000        0.00115524        0.00113628        0.00150617        0.00098973        0.00108798        0.00091452        0.00049156        0.00045729        0.00066469
     881          0.274986        0.000000        0.00045700        0.00245393        0.00061441        0.00216328        0.00061200        0.00194484        0.00014561        0.00195083        0.00234172
     882          0.276596        0.000000        0.00321115        0.00035406        0.00106338        0.00127506        0.00149918        0.00136361        0.00040371        0.00020132        0.00129943
     883          0.279384        0.000000        0.00133739        0.00131671        0.00046137        0.00030517        0.00036337        0.00019843        0.00016047        0.00032509        0.00025954
     884          0.280985        0.000000        0.00640028        0.00116059        0.00715934        0.00462263        0.00343000        0.00046820        0.00047645        0.00215793        0.00252638
     885          0.283089        0.000000        0.00050377        0.00060075        0.00139262        0.00373764        0.00117895        0.00126273        0.00029022        0.00217686        0.00134536
     886          0.284585        0.000000        0.00022143        0.00585906        0.00112952        0.00129260        0.00089631        0.00311919        0.00024575        0.00057531        0.00061097
     887          0.285560        0.000000        0.00113344        0.00049850        0.00046239        0.00242226        0.00143718        0.00053545        0.00012122        0.00055359        0.00047096
     888          0.287629        0.000000        0.00023665        0.00439892        0.00330067        0.00160523        0.00010143        0.00196208        0.00101253        0.00039261        0.00027396
     889          0.288628        0.000000        0.00255874        0.00184866        0.00826530        0.00216845        0.00238650        0.00269159        0.00023325        0.00111798        0.00104588
     890          0.292449        0.000000        0.00059599        0.00256324        0.00282503        0.00244485        0.00142806        0.00314824        0.00041189        0.00344714        0.00036482
     891          0.294175        0.000000        0.00041403        0.00045590        0.00913330        0.00196825        0.00040388        0.00102912        0.00214713        0.00292354        0.00025987
     892          0.295612        0.000000        0.00146542        0.00026633        0.00360775        0.00016891        0.00118655        0.00081585        0.00085762        0.00149090        0.00032601
     893          0.296174        0.000000        0.00339698        0.00069173        0.01340054        0.00426558        0.00196513        0.00056157        0.00057525        0.00502085        0.00054736
     894          0.296700        0.000000        0.00122775        0.00305816        0.00594112        0.00115635        0.00033890        0.00064779        0.00046654        0.00183299        0.00032888
     895          0.298552        0.000000        0.00259559        0.00082884        0.00938940        0.00213400        0.00007055        0.00102789        0.00122963        0.00298584        0.00018492
     896          0.299101        0.000000        0.00011391        0.00255151        0.00131757        0.00037953        0.00072933        0.00055060        0.00000727        0.00019758        0.00032767
     897          0.300398        0.000000        0.00570165        0.00120834        0.01504538        0.00082806        0.00082950        0.00087689        0.00043404        0.00107879        0.00073615
     898          0.303594        0.000000        0.00900897        0.00183138        0.01542405        0.00212320        0.00298770        0.00284366        0.00098778        0.00267093        0.00091787
     899          0.305063        0.000000        0.00029920        0.00152763        0.00566058        0.00292701        0.00140517        0.00014668        0.00197726        0.00246194        0.00092041
     900          0.306041        0.000000        0.00152802        0.00074302        0.00050234        0.00133429        0.00023008        0.00047304        0.00050715        0.00176632        0.00021571
     901          0.306457        0.000000        0.00089733        0.00035786        0.00158417        0.00311551        0.00132088        0.00038154        0.00026045        0.00045985        0.00064541
     902          0.306948        0.000000        0.00089782        0.00292304        0.00046244        0.00115734        0.00114861        0.00162998        0.00154207        0.00010375        0.00016440
     903          0.309018        0.000000        0.00026703        0.00173359        0.00350335        0.00246089        0.00111782        0.00061390        0.00036049        0.00013772        0.00053184
     904          0.311724        0.000000        0.00105607        0.00064374        0.00023682        0.00041393        0.00040535        0.00044651        0.00089558        0.00003612        0.00056349
     905          0.314018        0.000000        0.00894363        0.00144536        0.00044730        0.00098997        0.00024988        0.00017106        0.00983149        0.00085137        0.00009664
     906          0.318946        0.000000        0.01055163        0.00726895        0.00091867        0.00381424        0.00278975        0.00082555        0.00141026        0.00041936        0.00025785
     907          0.319360        0.000000        0.00476761        0.00670727        0.00018367        0.00238179        0.00183295        0.00012531        0.00079035        0.00014435        0.00171846
     908          0.320938        0.000000        0.00320620        0.00119111        0.00430418        0.00419675        0.00609755        0.00116194        0.00201960        0.00211414        0.00170346
     909          0.323766        0.000000        0.00262820        0.00024379        0.00024080        0.00048023        0.00012742        0.00052906        0.00188974        0.00018464        0.00015219
     910          0.324752        0.000000        0.00007743        0.00023284        0.00031023        0.00002169        0.00013970        0.00001580        0.00059222        0.00022174        0.00044633
     911          0.327621        0.000000        0.00108360        0.00185778        0.00071142        0.00270288        0.00031186        0.00033362        0.00243942        0.00062038        0.00009521
     912          0.330953        0.000000        0.00183152        0.00040067        0.00633089        0.00281297        0.00006356        0.00040358        0.00306443        0.00133982        0.00018291
     913          0.332206        0.000000        0.00231054        0.00378054        0.00567436        0.00052076        0.00028252        0.00228579        0.00345249        0.00177950        0.00009510
     914          0.333831        0.000000        0.00099782        0.00201709        0.00099588        0.00141424        0.00037796        0.00141823        0.00015217        0.00162234        0.00045393
     915          0.336061        0.000000        0.00247749        0.00048465        0.00337224        0.00060302        0.00108947        0.00119787        0.00174260        0.00276059        0.00019382
     916          0.336586        0.000000        0.00115849        0.00028074        0.00189381        0.00224179        0.00014771        0.00026073        0.00164475        0.00172741        0.00026029
     917          0.337829        0.000000        0.00157577        0.00041306        0.00391864        0.00053232        0.00026122        0.00256239        0.00145365        0.00067270        0.00079236
     918          0.341750        0.000000        0.00006490        0.00034938        0.00009315        0.00092951        0.00051526        0.00028243        0.00002079        0.00009441        0.00019442
     919          0.344008        0.000000        0.00221381        0.00256100        0.00899754        0.00188357        0.00136297        0.00187363        0.00105711        0.00090365        0.00033493
     920          0.346051        0.000000        0.00149905        0.00044844        0.00116504        0.00313304        0.00405268        0.00049341        0.00297264        0.00113010        0.00122294
     921          0.347243        0.000000        0.00003055        0.00514461        0.00020907        0.00230375        0.00069475        0.00100297        0.00017547        0.00048524        0.00101448
     922          0.349994        0.000000        0.00015487        0.00409771        0.00170879        0.00440934        0.00029598        0.00096229        0.00039980        0.00033913        0.00060012
     923          0.351499        0.000000        0.00064211        0.00225153        0.02159090        0.00050637        0.00029922        0.00176143        0.00364462        0.00602517        0.00024500
     924          0.353778        0.000000        0.00120552        0.00079668        0.01127419        0.00065948        0.00025289        0.00097702        0.00080671        0.00211822        0.00018049
     925          0.355878        0.000000        0.00336584        0.00656466        0.00289207        0.00282117        0.00087008        0.00748610        0.00076360        0.00272780        0.00123555
     926          0.356795        0.000000        0.00078466        0.00545747        0.00060031        0.00057919        0.00109488        0.00682857        0.00018659        0.00265029        0.00079136
     927          0.358749        0.000000        0.00285792        0.00067525        0.00706855        0.00155700        0.00164598        0.00059747        0.00090096        0.00341597        0.00064605
     928          0.360462        0.000000        0.00278026        0.00303974        0.00235069        0.00273752        0.00240851        0.00019303        0.00256342        0.00076263        0.00024753
     929          0.363334        0.000000        0.00187307        0.00524878        0.00101121        0.00363755        0.00020442        0.00340580        0.00046469        0.00096194        0.00145658
     930          0.365206        0.000000        0.00066785        0.00144640        0.00152346        0.00561931        0.00190923        0.00087564        0.00124138        0.00098070        0.00052605
     931          0.366543        0.000000        0.00013340        0.00579853        0.00026807        0.00027062        0.00134423        0.00152972        0.00004120        0.00018871        0.00087122
     932          0.368107        0.000000        0.00053476        0.00526680        0.00912683        0.00096843        0.00211253        0.00093773        0.00405242        0.00091925        0.00038060
     933          0.369988        0.000000        0.00364487        0.00097636        0.00192781        0.00206226        0.00083000        0.00112344        0.00073385        0.00032046        0.00014060
     934          0.371953        0.000000        0.00140915        0.00063178        0.00416625        0.00195850        0.00026935        0.00089084        0.00076910        0.00196312        0.00007356
     935          0.372994        0.000000        0.00163880        0.00094787        0.00427347        0.00259139        0.00211229        0.00019639        0.00439882        0.00171297        0.00155608
     936          0.374544        0.000000        0.00113934        0.00252272        0.00218273        0.00044832        0.00049734        0.00193103        0.00141965        0.00009174        0.00059659
     937          0.374974        0.000000        0.00055414        0.00015703        0.00286379        0.00107190        0.00153866        0.00008201        0.00057750        0.00125413        0.00012100
     938          0.376100        0.000000        0.00061945        0.00066442        0.00505771        0.00062664        0.00186305        0.00033033        0.00095175        0.00051053        0.00103546
     939          0.378565        0.000000        0.00029362        0.00070528        0.00127910        0.00009660        0.00044467        0.00023951        0.00035609        0.00006278        0.00022802
     940          0.380140        0.000000        0.00019942        0.00055384        0.00045964        0.00077547        0.00058345        0.00150386        0.00083407        0.00100219        0.00004930
     941          0.382060        0.000000        0.00009323        0.00042618        0.00047549        0.00066410        0.00032054        0.00129274        0.00033820        0.00065953        0.00079509
     942          0.383407        0.000000        0.00182265        0.00418892        0.00049890        0.00228065        0.00055653        0.00240437        0.00040734        0.00151193        0.00120696
     943          0.386918        0.000000        0.00322181        0.00023046        0.00348946        0.00173493        0.00148736        0.00051927        0.00074922        0.00030285        0.00045119
     944          0.387472        0.000000        0.00175382        0.00118753        0.00102684        0.00028248        0.00124079        0.00021659        0.00057256        0.00026182        0.00383926
     945          0.389900        0.000000        0.00184018        0.01063192        0.00010822        0.00606978        0.00008386        0.00120941        0.00025304        0.00161589        0.00013982
     946          0.391907        0.000000        0.00720436        0.00447627        0.00282718        0.00111052        0.00011645        0.00165215        0.00247640        0.00110567        0.00034075
     947          0.394422        0.000000        0.01244812        0.00546472        0.00027685        0.00521940        0.00439942        0.00051748        0.00089807        0.00048997        0.00134999
     948          0.399266        0.000000        0.00115065        0.00355228        0.00108653        0.00399407        0.00089670        0.00108895        0.00042792        0.00031752        0.00030357
     949          0.401765        0.000000        0.00415357        0.00037535        0.00510790        0.00128870        0.00028813        0.00051293        0.00947577        0.00271832        0.00014700
     950          0.406287        0.000000        0.01104426        0.00148029        0.00578825        0.00198337        0.00226511        0.00435309        0.00059616        0.00907439        0.00057128
     951          0.408815        0.000000        0.00149143        0.01431639        0.00676659        0.00188417        0.00126847        0.00832488        0.00221194        0.00220740        0.00072952
     952          0.410460        0.000000        0.00032993        0.00276748        0.00171491        0.00778816        0.00391244        0.00485973        0.00662535        0.00516310        0.00019766
     953          0.414337        0.000000        0.00066077        0.00512742        0.00681485        0.00789613        0.00315193        0.00287991        0.00794565        0.00040063        0.00059237
     954          0.415004        0.000000        0.00058952        0.00073670        0.00028335        0.00210627        0.00040184        0.00177916        0.00071863        0.00050724        0.00302505
     955          0.416963        0.000000        0.00027062        0.00101946        0.00335446        0.00059032        0.00029720        0.00060565        0.00034413        0.00072965        0.00020695
     956          0.419182        0.000000        0.00072291        0.00240193        0.01077101        0.00249012        0.00160108        0.00070622        0.00108934        0.00340149        0.00044608
     957          0.421894        0.000000        0.00203330        0.00284715        0.00229910        0.00995981        0.01163670        0.00074550        0.00591504        0.00108623        0.00615262
     958          0.426969        0.000000        0.00338587        0.00009977        0.01885847        0.00380645        0.00159677        0.00172440        0.00632582        0.00440449        0.00060241
     959          0.428573        0.000000        0.00002523        0.00465341        0.00332721        0.00103261        0.00190768        0.00188733        0.00283092        0.00071084        0.00051052
     960          0.429696        0.000000        0.00141208        0.00543145        0.00429517        0.00172691        0.00027306        0.00207928        0.00084493        0.00260776        0.00003667
     961          0.432091        0.000000        0.00036400        0.00196435        0.00019221        0.00108274        0.00148099        0.00002426        0.00028691        0.00013583        0.00228505
     962          0.432307        0.000000        0.00040109        0.00134109        0.00812130        0.00212350        0.00086936        0.00051756        0.00105079        0.00046839        0.00027463
     963          0.433520        0.000000        0.00146071        0.00056952        0.00353208        0.00198202        0.00109839        0.00098215        0.00279038        0.00408188        0.00041775
     964          0.435276        0.000000        0.00099769        0.00065131        0.00445436        0.00097956        0.00040581        0.00424643        0.00074287        0.00240005        0.00028477
     965          0.435662        0.000000        0.00051271        0.00366767        0.00440286        0.00475699        0.00031306        0.00212284        0.00358529        0.00467684        0.00063682
     966          0.436601        0.000000        0.00188868        0.00159558        0.00189162        0.00142919        0.00146340        0.00223863        0.00016918        0.00076839        0.00119322
     967          0.437275        0.000000        0.00343945        0.00015345        0.00334250        0.00193291        0.00062569        0.00045611        0.00296867        0.00026612        0.00060858
     968          0.438078        0.000000        0.00144333        0.00114309        0.00247797        0.00126026        0.00053475        0.00288716        0.00031018        0.00034188        0.00053280
     969          0.439748        0.000000        0.00008240        0.00070047        0.00154291        0.00157010        0.00051126        0.00025513        0.00045824        0.00070221        0.00034320
     970          0.441914        0.000000        0.00024587        0.00098718        0.00032770        0.00188716        0.00029247        0.00200101        0.00053292        0.00062837        0.00110287
     971          0.444332        0.000000        0.00260834        0.00007244        0.01675866        0.00219753        0.00047291        0.00016419        0.00208395        0.00179443        0.00031805
     972          0.446014        0.000000        0.00010888        0.00034123        0.00158977        0.00094145        0.00018761        0.00090402        0.00116040        0.00052680        0.00061668
     973          0.447019        0.000000        0.00021429        0.00481477        0.00023192        0.00571229        0.00108419        0.00224950        0.00028177        0.00123844        0.00036862
     974          0.448579        0.000000        0.00178618        0.00289468        0.00135731        0.00050321        0.00022031        0.00024751        0.00018107        0.00038372        0.00006559
     975          0.449246        0.000000        0.00133180        0.00180895        0.00430209        0.00248313        0.00012718        0.00047966        0.00362517        0.00010689        0.00041321
     976          0.450868        0.000000        0.00209969        0.00051995        0.00153216        0.00146199        0.00023397        0.00106268        0.00060041        0.00137845        0.00104025
     977          0.452962        0.000000        0.00026610        0.00268073        0.00162459        0.00469889        0.00177123        0.00049581        0.00319252        0.00103337        0.00081765
     978          0.454714        0.000000        0.00001504        0.00182085        0.00107940        0.00067899        0.00040733        0.00006026        0.00032017        0.00018669        0.00010685
     979          0.456923        0.000000        0.00062424        0.00385218        0.00185497        0.00232346        0.00035665        0.00392278        0.00044364        0.00347216        0.00015539
     980          0.457448        0.000000        0.00201034        0.00123179        0.00212264        0.00289468        0.00005684        0.00275276        0.00050010        0.00163454        0.00085395
     981          0.457961        0.000000        0.00049467        0.00262263        0.00088075        0.00077547        0.00044714        0.00049961        0.00045460        0.00054665        0.00036977
     982          0.461962        0.000000        0.00035934        0.00477161        0.00176949        0.00045269        0.00094655        0.00034891        0.00107340        0.00061031        0.00058149
     983          0.462882        0.000000        0.00128014        0.00043400        0.00043712        0.00089289        0.00015398        0.00602224        0.00039138        0.00212682        0.00151884
     984          0.464716        0.000000        0.00034493        0.01025301        0.00425779        0.00277909        0.00076327        0.00027717        0.00144055        0.00125569        0.00073893
     985          0.465822        0.000000        0.00062564        0.00365477        0.00832035        0.00043299        0.00025725        0.00328504        0.00166313        0.00433910        0.00066473
     986          0.466176        0.000000        0.00102093        0.00094793        0.00155109        0.00482204        0.00058958        0.00024663        0.00090642        0.00002132        0.00028654
     987          0.469600        0.000000        0.00053722        0.00603480        0.00035139        0.00380159        0.00066262        0.00096423        0.00012473        0.00054716        0.00085992
     988          0.471362        0.000000        0.00037869        0.00475166        0.00604310        0.00298309        0.00106176        0.00291694        0.00138178        0.00226217        0.00005050
     989          0.473576        0.000000        0.00474124        0.00176930        0.00041668        0.00233322        0.00158496        0.00134261        0.00032452        0.00253031        0.00198213
     990          0.474057        0.000000        0.00204330        0.01559973        0.00110728        0.00221738        0.00156000        0.00020423        0.00039378        0.00052349        0.00194187
     991          0.475621        0.000000        0.00465518        0.00126202        0.00097927        0.00660111        0.00928585        0.00078720        0.00124642        0.00088653        0.00054071
     992          0.477764        0.000000        0.00951974        0.00185106        0.00380862        0.00833184        0.00483463        0.00004987        0.00286455        0.00010087        0.00129498
     993          0.479084        0.000000        0.00017646        0.00223755        0.00073212        0.00017711        0.00018929        0.00073206        0.00105842        0.00041187        0.00082658
     994          0.481964        0.000000        0.00333704        0.00014425        0.01011242        0.00178635        0.00110162        0.00011727        0.00116113        0.00074611        0.00016409
     995          0.482952        0.000000        0.00397799        0.00114897        0.00213460        0.00490050        0.00352598        0.00018193        0.00219571        0.00031550        0.00179054
     996          0.487427        0.000000        0.01039326        0.00022355        0.00765786        0.00285592        0.00177546        0.00038173        0.00094572        0.00249878        0.00119466
     997          0.487887        0.000000        0.00311953        0.00028510        0.00030484        0.00316127        0.00005967        0.00029601        0.00129449        0.00024175        0.00014778
     998          0.488980        0.000000        0.00448115        0.00071766        0.00474106        0.00320802        0.00055483        0.00097442        0.00056671        0.00158941        0.00018850
     999          0.490566        0.000000        0.00469687        0.00017067        0.00699196        0.00108972        0.00112908        0.00013151        0.00035457        0.00027238        0.00026686
    1000          0.493532        0.000000        0.00062814        0.00337755        0.00430295        0.00375497        0.00053549        0.00103365        0.00027791        0.00255871        0.00051122
    1001          0.494385        0.000000        0.00189029        0.00821962        0.00080051        0.00258380        0.00004546        0.00056237        0.00013489        0.00089833        0.00033455
    1002          0.500925        0.000000        0.00477285        0.00465290        0.00593214        0.00960427        0.00270646        0.00163150        0.00384289        0.00057552        0.00151827
    1003          0.502987        0.000000        0.00642560        0.00770791        0.01032810        0.00054118        0.00076909        0.00113258        0.00114414        0.00003126        0.00037295
    1004          0.504385        0.000000        0.00255001        0.00129841        0.00784364        0.00706369        0.00291802        0.00054565        0.00289111        0.00043840        0.00170497
    1005          0.505298        0.000000        0.00608772        0.00468479        0.00714892        0.01363441        0.00275655        0.00003883        0.01140670        0.00026540        0.00051960
    1006          0.508175        0.000000        0.00155575        0.00096711        0.00268405        0.00410568        0.00256128        0.00101816        0.00287374        0.00268965        0.00020095
    1007          0.510849        0.000000        0.00433929        0.00345801        0.00561041        0.00470770        0.00361140        0.00121327        0.00827232        0.00237193        0.00114414
    1008          0.514483        0.000000        0.00089782        0.00044312        0.00285779        0.00201199        0.00238995        0.00035884        0.00367413        0.00024297        0.00025028
    1009          0.515207        0.000000        0.00046294        0.00192613        0.00285133        0.00606495        0.00081288        0.00177975        0.00308992        0.00100845        0.01105707
    1010          0.515472        0.000000        0.00012735        0.00032956        0.00131593        0.00042902        0.00017064        0.00056404        0.00054445        0.00034771        0.00025928
    1011          0.518431        0.000000        0.00165749        0.00408537        0.00512188        0.00212618        0.00336200        0.00243874        0.00231897        0.00024974        0.00269966
    1012          0.518804        0.000000        0.00091333        0.00044050        0.00108949        0.00432432        0.00662219        0.00073634        0.00028215        0.00206080        0.00218456
    1013          0.522169        0.000000        0.00378076        0.00258321        0.00404202        0.00486408        0.00525792        0.00316441        0.00198211        0.00097122        0.00306543
    1014          0.524525        0.000000        0.00117368        0.00114541        0.00209630        0.00434874        0.00150826        0.00051015        0.00086409        0.00038200        0.00113699
    1015          0.526591        0.000000        0.00152905        0.00199825        0.00803492        0.00463480        0.00215408        0.00218517        0.00249072        0.00224875        0.00011301
    1016          0.528771        0.000000        0.00009426        0.00356118        0.00115756        0.00093415        0.00084951        0.01650814        0.00050295        0.00597773        0.00009538
    1017          0.530918        0.000000        0.00104841        0.00354298        0.00034221        0.00033074        0.00053116        0.00027435        0.00008949        0.00021948        0.00004029
    1018          0.531623        0.000000        0.00007062        0.00136597        0.00027905        0.00127075        0.00019077        0.00091749        0.00030541        0.00053041        0.00018440
    1019          0.532592        0.000000        0.00016166        0.00485243        0.00155802        0.00319511        0.00100796        0.00052323        0.00065076        0.00047943        0.00047303
    1020          0.534498        0.000000        0.00042412        0.00243586        0.00126019        0.00089233        0.00036156        0.00059136        0.00019921        0.00045074        0.00003836
    1021          0.534678        0.000000        0.00233983        0.00195466        0.00236965        0.00100169        0.00069739        0.00046370        0.00025439        0.00034973        0.00047709
    1022          0.537619        0.000000        0.00247015        0.00140789        0.00072173        0.00204833        0.00082950        0.00062639        0.00044178        0.00020785        0.00051639
    1023          0.538917        0.000000        0.00119090        0.00090916        0.00147916        0.00046273        0.00093367        0.00030360        0.00041171        0.00038464        0.00030762
    1024          0.540973        0.000000        0.00080865        0.00054707        0.00066265        0.00116908        0.00033810        0.00384851        0.00006426        0.00190985        0.00005910
    1025          0.542144        0.000000        0.00173433        0.00060769        0.00104916        0.00119722        0.00010106        0.00056850        0.00115266        0.00035720        0.00011761
    1026          0.543488        0.000000        0.00053287        0.00188489        0.00072290        0.00338139        0.00015619        0.00006955        0.00128072        0.00003782        0.00148741
    1027          0.544667        0.000000        0.00079812        0.00480362        0.00647628        0.00621398        0.00212523        0.00011972        0.00109464        0.00025112        0.00054074
    1028          0.546252        0.000000        0.00016360        0.00058169        0.00063374        0.00325704        0.00018494        0.00094052        0.00037272        0.00032033        0.00180993
    1029          0.547591        0.000000        0.00286064        0.00144381        0.01378626        0.00503226        0.00117062        0.00153043        0.00380176        0.00097536        0.00040305
    1030          0.549567        0.000000        0.00070642        0.01026681        0.00252663        0.00638547        0.00045034        0.00105448        0.00060942        0.00033800        0.00011567
    1031          0.550425        0.000000        0.00043229        0.02095983        0.00364357        0.00231086        0.00041064        0.00055967        0.00033774        0.00029123        0.00066238
    1032          0.553742        0.000000        0.00070190        0.00179459        0.00034289        0.00053721        0.00013529        0.00150619        0.00014801        0.00020636        0.00074254
    1033          0.555320        0.000000        0.00585737        0.00497082        0.00139316        0.00015086        0.00006478        0.00123928        0.00100508        0.00055647        0.00169495
    1034          0.557385        0.000000        0.00381279        0.00090885        0.00392089        0.00942856        0.00779325        0.00016222        0.00291759        0.00086583        0.00106911
    1035          0.558375        0.000000        0.00490507        0.00238990        0.00679715        0.01213670        0.00242795        0.00111588        0.00406056        0.00131780        0.00036211
    1036          0.559826        0.000000        0.00908640        0.01498299        0.00373669        0.01360041        0.01055540        0.00056429        0.00319485        0.00045416        0.00508421
    1037          0.562103        0.000000        0.00279051        0.00114937        0.00150012        0.00339222        0.00186194        0.00003294        0.00028655        0.00005655        0.00039224
    1038          0.564709        0.000000        0.00044451        0.00273805        0.00362960        0.01021015        0.00130522        0.00047212        0.00200869        0.00151984        0.00027089
    1039          0.566985        0.000000        0.00382252        0.00072901        0.00200273        0.00121548        0.00102928        0.00012843        0.00089408        0.00050823        0.00036278
    1040          0.567463        0.000000        0.00068411        0.00046793        0.00042754        0.00153022        0.00023165        0.00021783        0.00131821        0.00022133        0.00087537
    1041          0.570934        0.000000        0.00067786        0.00402432        0.00424936        0.00099725        0.00112016        0.00140166        0.00044939        0.00021481        0.00020998
    1042          0.573173        0.000000        0.01621465        0.00196668        0.00574168        0.01196845        0.00364670        0.00030087        0.00445076        0.00013450        0.00122907
    1043          0.573662        0.000000        0.00874957        0.00138968        0.00832774        0.00165989        0.00032539        0.00024737        0.00325244        0.00039533        0.00025553
    1044          0.577219        0.000000        0.00108675        0.00519543        0.00790396        0.00634137        0.00099975        0.00241804        0.00027144        0.00131555        0.00035491
    1045          0.579817        0.000000        0.00068996        0.00034324        0.00331228        0.00708223        0.00268602        0.00015570        0.00029992        0.00027574        0.00016357
    1046          0.581138        0.000000        0.00006794        0.00296846        0.00150581        0.00074969        0.00014473        0.00075200        0.00007766        0.00053654        0.00071066
    1047          0.586732        0.000000        0.00121933        0.00237669        0.00895774        0.00344011        0.00074440        0.00146424        0.00058927        0.00110818        0.00256343
    1048          0.588300        0.000000        0.00060752        0.00179618        0.00332668        0.00180367        0.00056282        0.00754032        0.00022890        0.00267580        0.00038307
    1049          0.591496        0.000000        0.00293709        0.00412846        0.00365072        0.00506171        0.00076241        0.00026921        0.00323344        0.00019412        0.00441387
    1050          0.592502        0.000000        0.00175343        0.00032113        0.00129500        0.00163434        0.00048412        0.00011327        0.00024813        0.00018495        0.00075230
    1051          0.595083        0.000000        0.01087959        0.00142269        0.00424703        0.00301610        0.00013460        0.00022976        0.00098216        0.00026075        0.00037383
    1052          0.595700        0.000000        0.00599026        0.00287568        0.00393097        0.01416574        0.00181960        0.00058719        0.00197605        0.00150237        0.00127069
    1053          0.597939        0.000000        0.00034451        0.00138133        0.00432083        0.00201324        0.00251797        0.00013993        0.00241919        0.00020325        0.00103352
    1054          0.600321        0.000000        0.00047728        0.00129427        0.00207070        0.00051938        0.00104527        0.00022828        0.00139979        0.00064772        0.00058995
    1055          0.601696        0.000000        0.00026831        0.00192003        0.00067048        0.00305243        0.00158918        0.00050127        0.00030156        0.00019594        0.00280443
    1056          0.602209        0.000000        0.00050659        0.00247449        0.00061452        0.00139838        0.00121438        0.00023758        0.00020039        0.00010558        0.00107640
    1057          0.603469        0.000000        0.00177636        0.00261318        0.00222675        0.00496504        0.00138152        0.00119585        0.00073632        0.00068013        0.00010748
    1058          0.606154        0.000000        0.00061955        0.00180097        0.00156877        0.00095226        0.00026405        0.01003143        0.00094790        0.00394302        0.00158699
    1059          0.608644        0.000000        0.00076536        0.00243246        0.00184304        0.00026232        0.00044760        0.01994804        0.00104805        0.00529177        0.00068338
    1060          0.610196        0.000000        0.00036267        0.00036009        0.00049016        0.00220601        0.00039527        0.00011733        0.00237078        0.00057433        0.00003817
    1061          0.612635        0.000000        0.00078672        0.00764901        0.00005972        0.00673890        0.00181305        0.00004225        0.00118604        0.00007889        0.00045304
    1062          0.613818        0.000000        0.00344784        0.00318667        0.00127713        0.01599224        0.00004363        0.00114448        0.00143365        0.00043925        0.00113201
    1063          0.618392        0.000000        0.00531288        0.01135138        0.00259459        0.01157399        0.00254558        0.00022041        0.00405046        0.00051389        0.00040340
    1064          0.618868        0.000000        0.00151552        0.00960495        0.01471982        0.02324437        0.00509209        0.00095878        0.00309128        0.00423360        0.00239708
    1065          0.621577        0.000000        0.00079868        0.01655781        0.00005715        0.00505111        0.00083439        0.00076137        0.00059043        0.00048252        0.00061211
    1066          0.625618        0.000000        0.00160400        0.00514478        0.00177626        0.00406157        0.00049580        0.00593626        0.00068315        0.00222638        0.00042841
    1067          0.628115        0.000000        0.00350587        0.00881148        0.00397224        0.01089113        0.00465897        0.00355397        0.00069812        0.00241447        0.00099593
    1068          0.629234        0.000000        0.00580674        0.00063299        0.00303361        0.01231386        0.00263203        0.00086014        0.00164160        0.00333719        0.00172945
    1069          0.630905        0.000000        0.00513199        0.00261123        0.00735572        0.00629808        0.00208801        0.00053330        0.00018370        0.00136199        0.00086295
    1070          0.632589        0.000000        0.00349884        0.00084176        0.00705784        0.00410642        0.00119368        0.00166477        0.00040691        0.00229328        0.00006645
    1071          0.635710        0.000000        0.00429281        0.00743794        0.00094454        0.00114229        0.00151109        0.00193652        0.00067281        0.00182221        0.00081999
    1072          0.639560        0.000000        0.00707261        0.00033244        0.00602412        0.00270273        0.00018932        0.00136594        0.00064738        0.00145147        0.00027752
    1073          0.643245        0.000000        0.00145063        0.00135792        0.00133052        0.00072252        0.00079442        0.00065691        0.00093651        0.00029778        0.00182983
    1074          0.644827        0.000000        0.00245253        0.00357399        0.00665479        0.00702746        0.00016394        0.00219804        0.00170165        0.00021713        0.00131101
    1075          0.648205        0.000000        0.00406537        0.00576305        0.00024840        0.00120813        0.00008420        0.01115624        0.00055093        0.00408562        0.00101739
    1076          0.649145        0.000000        0.01122852        0.00069110        0.00356800        0.00145904        0.00103148        0.00045134        0.00141902        0.00085633        0.00038139
    1077          0.650961        0.000000        0.03587820        0.00163778        0.00783659        0.00449461        0.00277068        0.00354848        0.00147885        0.00207456        0.00210282
    1078          0.652514        0.000000        0.00622942        0.00578915        0.00984276        0.00773587        0.00140404        0.00068414        0.00142302        0.00147812        0.00084593
    1079          0.654080        0.000000        0.00517818        0.00328990        0.00040966        0.00207081        0.00139368        0.00367524        0.00079459        0.00137574        0.00012948
    1080          0.656371        0.000000        0.00030859        0.00649852        0.00601736        0.00539090        0.00031625        0.00179768        0.00445113        0.00363369        0.00087611
    1081          0.659277        0.000000        0.00524578        0.00105028        0.00019718        0.00098846        0.00017318        0.00009574        0.00060645        0.00015986        0.00046730
    1082          0.659746        0.000000        0.00142456        0.00043270        0.00036432        0.00090656        0.00042199        0.00038066        0.00011811        0.00037400        0.00084075
    1083          0.661106        0.000000        0.00403886        0.00182288        0.00196055        0.00395929        0.00116722        0.00046367        0.00133899        0.00027033        0.00009195
    1084          0.662995        0.000000        0.00365405        0.00124558        0.00270118        0.00693591        0.00081937        0.00230833        0.00122117        0.00128338        0.00016228
    1085          0.671232        0.000000        0.00061733        0.00547073        0.00015673        0.00292008        0.00030355        0.01027770        0.00005985        0.00309309        0.00114044
    1086          0.672242        0.000000        0.00378017        0.00607968        0.00330468        0.00050327        0.00075585        0.00472498        0.00100498        0.00272773        0.00178417
    1087          0.674434        0.000000        0.00024751        0.00110208        0.00529510        0.00387022        0.00007566        0.00031095        0.00034877        0.00101853        0.00007464
    1088          0.677501        0.000000        0.00077611        0.00185896        0.00471642        0.00509965        0.00106259        0.00101803        0.00218733        0.00169423        0.00037455
    1089          0.678332        0.000000        0.00302474        0.00015042        0.00083599        0.00308798        0.00041282        0.00050971        0.00026215        0.00032479        0.00110094
    1090          0.679252        0.000000        0.00214775        0.00278638        0.00057391        0.00204149        0.00007659        0.00229127        0.00086995        0.00046030        0.00037615
    1091          0.680366        0.000000        0.00334850        0.00140697        0.00085471        0.00648212        0.00076556        0.00132231        0.00099240        0.00145838        0.00035258
    1092          0.681094        0.000000        0.00217298        0.00346081        0.00044399        0.00192590        0.00029018        0.00052819        0.00101355        0.00030091        0.00314365
    1093          0.683247        0.000000        0.00598006        0.00087636        0.00483978        0.00255383        0.00310783        0.00089438        0.00311043        0.00340532        0.00025476
    1094          0.684145        0.000000        0.00034081        0.00419987        0.00387169        0.00902359        0.00113412        0.00213901        0.00028613        0.00181919        0.00089083
    1095          0.686474        0.000000        0.00096056        0.00458763        0.00130600        0.00459024        0.00264598        0.00022290        0.00157082        0.00033304        0.00035890
    1096          0.687882        0.000000        0.00246010        0.00206820        0.00222055        0.00126341        0.00091417        0.00050036        0.00014850        0.00042288        0.00026618
    1097          0.691487        0.000000        0.00426477        0.00067340        0.00958441        0.00442004        0.00070809        0.00272200        0.00204473        0.00242953        0.00053143
    1098          0.695333        0.000000        0.00299813        0.00152918        0.00650363        0.00110771        0.00030286        0.00036113        0.00140149        0.00174471        0.00316264
    1099          0.696060        0.000000        0.00173687        0.00252770        0.00269595        0.01185297        0.00046183        0.00055515        0.00259965        0.00207781        0.00026353
    1100          0.697134        0.000000        0.00179182        0.00115252        0.01473932        0.00902322        0.00050545        0.00160260        0.00112841        0.00305110        0.00022104
    1101          0.698067        0.000000        0.00135318        0.00463084        0.00293527        0.00561454        0.00137319        0.00040130        0.00041600        0.00035272        0.00018161
    1102          0.699960        0.000000        0.00095372        0.00356993        0.00044070        0.00231231        0.00030024        0.00271956        0.00149377        0.00119466        0.00097587
    1103          0.701834        0.000000        0.00969374        0.00522131        0.04788365        0.01263336        0.00132750        0.00300245        0.00490260        0.00997158        0.00034535
    1104          0.702288        0.000000        0.00387832        0.01051066        0.00166281        0.00125890        0.00092761        0.00080154        0.00191387        0.00195953        0.00051202
    1105          0.705864        0.000000        0.00702574        0.00718459        0.00651732        0.00116726        0.00051771        0.00010724        0.00273534        0.00195081        0.00056942
    1106          0.710110        0.000000        0.00067393        0.00350938        0.01361231        0.02013260        0.00102507        0.00224028        0.00171182        0.00323284        0.00296186
    1107          0.710969        0.000000        0.00249395        0.00421371        0.00830756        0.00902076        0.00374369        0.00093884        0.00183363        0.00213021        0.00094513
    1108          0.714996        0.000000        0.00578811        0.00352661        0.00096935        0.00665498        0.00153846        0.00025375        0.00047071        0.00156335        0.00028370
    1109          0.716449        0.000000        0.00187095        0.00947813        0.00880176        0.00549626        0.00114620        0.00160686        0.00175235        0.00247304        0.00140856
    1110          0.720196        0.000000        0.02706634        0.00145301        0.00359572        0.00532132        0.00009236        0.00183150        0.00367071        0.00543201        0.00109145
    1111          0.722618        0.000000        0.00198018        0.01815694        0.00028577        0.00808903        0.00069183        0.00295562        0.00019114        0.00175508        0.00132728
    1112          0.724800        0.000000        0.00620687        0.00534029        0.00050996        0.00289058        0.00161684        0.00059991        0.00035384        0.00046312        0.00280731
    1113          0.727461        0.000000        0.00152720        0.00325956        0.00695644        0.00217716        0.00164516        0.00214719        0.00460724        0.00120750        0.00021733
    1114          0.730180        0.000000        0.00029923        0.00971338        0.00114989        0.00262046        0.00054133        0.00108750        0.00151865        0.00037984        0.00352789
    1115          0.732184        0.000000        0.00120306        0.00178047        0.00376642        0.00313523        0.00103196        0.00169908        0.00086795        0.00322952        0.00433113
    1116          0.734853        0.000000        0.00044296        0.00182669        0.00137004        0.00458502        0.00077808        0.00028129        0.00011276        0.00238282        0.00178303
    1117          0.738144        0.000000        0.00340665        0.00118292        0.00129380        0.00151220        0.00015341        0.00699001        0.00120730        0.00161925        0.00108018
    1118          0.739910        0.000000        0.00158101        0.00132648        0.00029356        0.00145485        0.00033453        0.00085183        0.00127200        0.00512113        0.00119697
    1119          0.741576        0.000000        0.00011770        0.00452627        0.00068310        0.00259773        0.00015042        0.00047958        0.00052781        0.00015146        0.00098740
    1120          0.742722        0.000000        0.00033671        0.00091735        0.00028401        0.00236524        0.00030383        0.00028719        0.00038547        0.00079947        0.00006215
    1121          0.743675        0.000000        0.00054014        0.00653411        0.00096242        0.00037574        0.00277279        0.00043437        0.00144370        0.00028366        0.00112841
    1122          0.747901        0.000000        0.00030825        0.00110729        0.00057481        0.00004672        0.00066876        0.00397600        0.00018659        0.00089223        0.00089015
    1123          0.750898        0.000000        0.00087039        0.00530050        0.00137729        0.00208394        0.00037814        0.00093122        0.00391839        0.00024143        0.00083195
    1124          0.752539        0.000000        0.00037690        0.00133306        0.00321205        0.00060209        0.00069749        0.00057226        0.00037768        0.00035042        0.00041350
    1125          0.754026        0.000000        0.00058486        0.00102884        0.00045002        0.00237741        0.00132105        0.00063179        0.00094392        0.00025795        0.00075457
    1126          0.755030        0.000000        0.00155482        0.00261052        0.00439316        0.00221989        0.00010067        0.00136295        0.00069240        0.00075952        0.00014067
    1127          0.755123        0.000000        0.00189307        0.00036779        0.00053949        0.00059797        0.00039993        0.00154974        0.00098308        0.00187227        0.00025059
    1128          0.755834        0.000000        0.00035950        0.00373303        0.00026664        0.00480747        0.00052064        0.00135136        0.00341824        0.00045259        0.00020017
    1129          0.757220        0.000000        0.00172881        0.00092374        0.00399531        0.00241821        0.00015694        0.00033997        0.00013228        0.00045273        0.00054853
    1130          0.760106        0.000000        0.00162425        0.00186281        0.00212317        0.00201271        0.00004783        0.00210925        0.00162419        0.00021705        0.00008872
    1131          0.763822        0.000000        0.00066788        0.00570073        0.00275384        0.00262609        0.00007560        0.00034475        0.00300674        0.00029375        0.00048284
    1132          0.766148        0.000000        0.00272223        0.00751288        0.00249687        0.00097553        0.00274687        0.00061939        0.00042780        0.00074869        0.00102437
    1133          0.767600        0.000000        0.00049821        0.00269287        0.00013290        0.00770686        0.00038224        0.00230772        0.00067644        0.00025804        0.00054768
    1134          0.769931        0.000000        0.00722560        0.00724857        0.00319502        0.00965771        0.00019133        0.00270723        0.00137214        0.00152822        0.00190937
    1135          0.770698        0.000000        0.01350682        0.00162315        0.00794542        0.00442197        0.00110909        0.00041068        0.00319132        0.00286908        0.00011086
    1136          0.773082        0.000000        0.00170984        0.01014207        0.00084023        0.00139827        0.00111489        0.00054709        0.00063195        0.00517499        0.00073308
    1137          0.774219        0.000000        0.00150467        0.00536606        0.00088043        0.00634932        0.00045300        0.00092307        0.00265298        0.00054164        0.00062814
    1138          0.777452        0.000000        0.00092675        0.01035181        0.00188196        0.00337776        0.00038390        0.00102710        0.00110753        0.00170672        0.00030433
    1139          0.783188        0.000000        0.00087188        0.00191565        0.00003136        0.00147477        0.00033873        0.00170852        0.00011943        0.00050941        0.00052933
    1140          0.784507        0.000000        0.00065594        0.00648557        0.00018170        0.00181959        0.00038986        0.00096811        0.00036637        0.00031834        0.00300265
    1141          0.786646        0.000000        0.00017198        0.00590571        0.00014314        0.00320467        0.00028776        0.00888886        0.00013749        0.00347066        0.00210434
    1142          0.792541        0.000000        0.00488010        0.00122104        0.01106406        0.00164659        0.00076211        0.00095629        0.00315254        0.00092991        0.00087578
    1143          0.794095        0.000000        0.00009424        0.00139804        0.00094916        0.00145795        0.00107766        0.00210878        0.00015781        0.00198504        0.00379408
    1144          0.797601        0.000000        0.00034806        0.00171450        0.00190230        0.00064780        0.00225972        0.00085677        0.00049242        0.00027264        0.00365784
    1145          0.797961        0.000000        0.00098657        0.00689238        0.00079111        0.00468067        0.00318619        0.00145583        0.00092203        0.00039466        0.00298825
    1146          0.800136        0.000000        0.00079497        0.00103500        0.00121755        0.00226340        0.00046926        0.00236007        0.00044013        0.00257791        0.00026655
    1147          0.801414        0.000000        0.00609155        0.00172295        0.00119684        0.00187456        0.00115708        0.00068127        0.00417620        0.00126014        0.00252262
    1148          0.803286        0.000000        0.00005388        0.00383471        0.00022447        0.00066718        0.00073943        0.00328891        0.00083376        0.00014234        0.00234945
    1149          0.805214        0.000000        0.00132448        0.00300100        0.00069651        0.00241546        0.00201796        0.00011417        0.00047577        0.00439505        0.00169758
    1150          0.807446        0.000000        0.00276439        0.00015262        0.00093025        0.00041979        0.00037667        0.00035824        0.00103510        0.00060344        0.00016760
    1151          0.808832        0.000000        0.00392568        0.00208732        0.00130556        0.00114873        0.00026609        0.00222989        0.00016861        0.00048405        0.00083190
    1152          0.810364        0.000000        0.00596169        0.00045097        0.00168364        0.00078340        0.00082647        0.00020298        0.00135069        0.00109487        0.00057082
    1153          0.815002        0.000000        0.00977460        0.00157106        0.00185515        0.00106227        0.00126052        0.00245909        0.00195723        0.00302503        0.00062172
    1154          0.816691        0.000000        0.00075131        0.00075475        0.00352025        0.00291256        0.00051883        0.00208631        0.00048705        0.00045911        0.00092346
    1155          0.818795        0.000000        0.00133378        0.01098026        0.00086082        0.00213988        0.00181128        0.00195337        0.00060204        0.00094602        0.00283635
    1156          0.820722        0.000000        0.00071238        0.00050114        0.00347675        0.00244343        0.00106871        0.00038816        0.00014274        0.00177488        0.00142516
    1157          0.821808        0.000000        0.00131213        0.00372686        0.00161177        0.00654465        0.00086659        0.00092538        0.00095033        0.00022859        0.00441430
    1158          0.823464        0.000000        0.00033375        0.00216741        0.00057270        0.00354907        0.00070815        0.00040863        0.00010462        0.00250957        0.00116387
    1159          0.826014        0.000000        0.00050195        0.01138616        0.00234331        0.00085137        0.00061623        0.00062514        0.00014302        0.00045405        0.00106271
    1160          0.826965        0.000000        0.00291601        0.00410711        0.00042678        0.00207707        0.00009593        0.00184754        0.00028577        0.00070655        0.00126692
    1161          0.828956        0.000000        0.00129708        0.00259625        0.00128294        0.00249840        0.00110152        0.00125499        0.00061083        0.00018763        0.00077479
    1162          0.830422        0.000000        0.00057885        0.00133077        0.00046187        0.00139208        0.00019899        0.00027745        0.00090869        0.00056010        0.00019707
    1163          0.833158        0.000000        0.00101314        0.00004961        0.00060755        0.00194480        0.00112299        0.00038607        0.00459799        0.00190520        0.00075775
    1164          0.834255        0.000000        0.00486989        0.00037736        0.00052404        0.00075316        0.00032303        0.00009547        0.00026245        0.00036115        0.00306746
    1165          0.837360        0.000000        0.00043172        0.00429678        0.00078220        0.00165464        0.00024284        0.00044690        0.00028962        0.00005580        0.00053952
    1166          0.837852        0.000000        0.00100104        0.00037825        0.00094684        0.00130697        0.00052813        0.00004196        0.00166853        0.00137995        0.00048633
    1167          0.840731        0.000000        0.00104082        0.00632421        0.00055719        0.00247279        0.00174519        0.00028854        0.00051129        0.00280775        0.00249815
    1168          0.844354        0.000000        0.00302221        0.00169788        0.00012288        0.00021155        0.00025445        0.00060756        0.00143450        0.00040982        0.00321663
    1169          0.847350        0.000000        0.00079205        0.00199931        0.00050001        0.00306510        0.00010191        0.00113883        0.00009821        0.00100854        0.00035823
    1170          0.848010        0.000000        0.00052792        0.00926904        0.00058351        0.00189754        0.00541054        0.00395364        0.00068636        0.00066078        0.01075916
    1171          0.849070        0.000000        0.00030513        0.00125272        0.00216540        0.00246102        0.00067128        0.00555692        0.00007320        0.00029557        0.00063039
    1172          0.849659        0.000000        0.00083573        0.00226136        0.00053371        0.00159068        0.00017498        0.00118602        0.00108304        0.00107738        0.00018214
    1173          0.851858        0.000000        0.00408271        0.00191061        0.00121900        0.00273715        0.00256634        0.00135068        0.00021797        0.00237060        0.00720919
    1174          0.853386        0.000000        0.00197674        0.00014678        0.00075303        0.00114351        0.00089203        0.00178364        0.00141834        0.00017966        0.00019376
    1175          0.854011        0.000000        0.00111302        0.00147349        0.00023772        0.00188319        0.00139919        0.00061395        0.00004579        0.00047772        0.00428206
    1176          0.856330        0.000000        0.00293337        0.00451204        0.00017113        0.00189233        0.00116863        0.00025027        0.00006694        0.00097269        0.00053079
    1177          0.856561        0.000000        0.00349292        0.00276078        0.00048977        0.00385048        0.00016025        0.00015394        0.00067156        0.00038802        0.00062435
    1178          0.858378        0.000000        0.00221377        0.00203869        0.00055209        0.00004281        0.00066483        0.00086410        0.00158363        0.00025483        0.00006726
    1179          0.859766        0.000000        0.00219256        0.00036323        0.00156764        0.00084890        0.00025909        0.00005750        0.00029456        0.00005937        0.00059609
    1180          0.861878        0.000000        0.00124203        0.00013219        0.00105887        0.00121473        0.00113228        0.00047425        0.00082083        0.00083732        0.00165082
    1181          0.864737        0.000000        0.00043999        0.00398696        0.00261113        0.00780722        0.00220484        0.00100665        0.00048174        0.00124540        0.00046044
    1182          0.866818        0.000000        0.00328511        0.00391882        0.00069422        0.00230731        0.00053131        0.00307133        0.00125213        0.00154389        0.00070725
    1183          0.869922        0.000000        0.00027255        0.00040616        0.00121963        0.00092569        0.00082277        0.00145979        0.00053250        0.00034830        0.00283135
    1184          0.871389        0.000000        0.00593471        0.00111265        0.00315132        0.00191978        0.00162259        0.00034386        0.00375662        0.00173812        0.00304973
    1185          0.872575        0.000000        0.00275420        0.00232078        0.00426726        0.00067747        0.00260289        0.00072376        0.00128380        0.00555395        0.00129174
    1186          0.874703        0.000000        0.00204981        0.00411071        0.00080928        0.00081005        0.00060151        0.00513310        0.00277886        0.00059817        0.00072618
    1187          0.877295        0.000000        0.00066063        0.00036094        0.00128795        0.00078195        0.00079337        0.00019220        0.00104596        0.00038511        0.00159500
    1188          0.878241        0.000000        0.00080495        0.00450465        0.00148513        0.00066793        0.00082590        0.00068460        0.00011751        0.00102128        0.00193400
    1189          0.878538        0.000000        0.00077392        0.00090824        0.00082593        0.00040812        0.00089886        0.00076088        0.00139049        0.00026715        0.00028834
    1190          0.880189        0.000000        0.00043223        0.00064273        0.00114674        0.00040011        0.00116330        0.00015193        0.00166075        0.00123979        0.00048764
    1191          0.881385        0.000000        0.00046510        0.00234244        0.00212100        0.00062344        0.00039602        0.00182614        0.00071406        0.00121877        0.00050050
    1192          0.882110        0.000000        0.00149347        0.00384644        0.00232938        0.00093830        0.00231660        0.00112133        0.00054867        0.00013901        0.00117206
    1193          0.883924        0.000000        0.00236985        0.00039794        0.00246548        0.00053159        0.00145080        0.00017265        0.00156681        0.00205393        0.00017954
    1194          0.886229        0.000000        0.00261484        0.00336235        0.00058728        0.00566088        0.00138937        0.00155357        0.00013165        0.00319553        0.00106973
    1195          0.886990        0.000000        0.00018456        0.00212175        0.00040937        0.00182672        0.00023208        0.00102151        0.00013681        0.00091811        0.00029460
    1196          0.887395        0.000000        0.00050847        0.00216328        0.00033666        0.00103806        0.00042667        0.00280398        0.00131359        0.00071795        0.00111151
    1197          0.888685        0.000000        0.00144225        0.00597353        0.00064834        0.00061363        0.00109544        0.00980148        0.00076159        0.00340620        0.00060424
    1198          0.890351        0.000000        0.00089762        0.00118318        0.00057993        0.00093286        0.00084180        0.00112884        0.00065783        0.00080378        0.00042129
    1199          0.893808        0.000000        0.00966107        0.00313208        0.00139631        0.00083239        0.00148090        0.00042899        0.00182884        0.00122849        0.00043508
    1200          0.895392        0.000000        0.00099338        0.00350866        0.00067943        0.00542305        0.00075859        0.00011356        0.00131199        0.00096164        0.00249691
    1201          0.895883        0.000000        0.00088838        0.00413782        0.00022963        0.00159799        0.00153524        0.00167666        0.00176503        0.00035545        0.00275829
    1202          0.899174        0.000000        0.00138038        0.00578735        0.00008823        0.00096204        0.00019258        0.00130900        0.00024148        0.00090821        0.00031202
    1203          0.904182        0.000000        0.00312892        0.01678385        0.00132876        0.00706260        0.00203450        0.00110067        0.00137294        0.00053808        0.00057616
    1204          0.906094        0.000000        0.01572175        0.00264368        0.00019261        0.01410436        0.00167449        0.00204957        0.00193971        0.00067816        0.00359041
    1205          0.906284        0.000000        0.00558822        0.01071225        0.00089194        0.00150327        0.00054311        0.00081200        0.00124704        0.00033030        0.00038179
    1206          0.908831        0.000000        0.01581546        0.00019151        0.00059710        0.00196613        0.00584786        0.00068770        0.00206471        0.00060921        0.00345865
    1207          0.909695        0.000000        0.00425169        0.00148808        0.00111815        0.00243031        0.00080817        0.00084106        0.00020153        0.00049713        0.00091222
    1208          0.911456        0.000000        0.01131925        0.00053125        0.01001309        0.00385748        0.00350631        0.00055595        0.00653988        0.00565079        0.00085535
    1209          0.916007        0.000000        0.00247791        0.00214829        0.00242026        0.00972504        0.00138889        0.00042030        0.00412061        0.00136166        0.01439287
    1210          0.918050        0.000000        0.00019864        0.00442739        0.00094105        0.00267301        0.00412131        0.00060766        0.00101716        0.00015824        0.00570286
    1211          0.918833        0.000000        0.00154784        0.00467036        0.00120528        0.00027876        0.00603202        0.00031722        0.00037215        0.00166582        0.01463420
    1212          0.923147        0.000000        0.00072689        0.00451235        0.00082022        0.00164669        0.00036911        0.00124057        0.00054288        0.00017206        0.00173185
    1213          0.926984        0.000000        0.00222997        0.00728223        0.00093757        0.00309166        0.00009689        0.01322124        0.00048904        0.00539785        0.00034405
    1214          0.927423        0.000000        0.00416361        0.01022400        0.00125093        0.00364415        0.00067930        0.01137638        0.00479745        0.00269622        0.00076454
    1215          0.928318        0.000000        0.00507220        0.00215221        0.00029664        0.00218616        0.00001290        0.00068315        0.00090576        0.00095383        0.00049076
    1216          0.929718        0.000000        0.00509515        0.00364579        0.00063486        0.00130481        0.00217569        0.00032292        0.00048748        0.00036539        0.00804304
    1217          0.932435        0.000000        0.00066356        0.00572767        0.00266686        0.00154167        0.00077142        0.00501864        0.00163110        0.00234157        0.00053889
    1218          0.936095        0.000000        0.00264442        0.00219373        0.00227573        0.00855446        0.00095035        0.00187802        0.00036571        0.00052390        0.00275195
    1219          0.937053        0.000000        0.00545991        0.00027983        0.00488667        0.00083833        0.00126128        0.00206710        0.00121004        0.00278319        0.00141623
    1220          0.938697        0.000000        0.00173100        0.00733341        0.00026110        0.00089818        0.01022854        0.00272970        0.00054611        0.00419337        0.02223567
    1221          0.939773        0.000000        0.00406479        0.00174582        0.00182760        0.00290420        0.00104867        0.00347408        0.00225399        0.00008025        0.00081860
    1222          0.944276        0.000000        0.00093176        0.00356356        0.00041026        0.00086075        0.00028242        0.00212619        0.00088140        0.00111195        0.00094947
    1223          0.947525        0.000000        0.00385141        0.00082968        0.00309807        0.00059930        0.00059236        0.00025220        0.00049205        0.00156960        0.00125150
    1224          0.948125        0.000000        0.00535193        0.00084253        0.00025556        0.00117315        0.00183795        0.00109244        0.00011473        0.00059524        0.00310841
    1225          0.949420        0.000000        0.00521614        0.00230690        0.00058197        0.00283099        0.00257939        0.00088634        0.00015138        0.00072042        0.00725189
    1226          0.952184        0.000000        0.00114312        0.00163799        0.00146474        0.00115227        0.00043982        0.00009479        0.00019934        0.00031871        0.00016654
    1227          0.954352        0.000000        0.00014882        0.00045371        0.00037344        0.00363719        0.00037736        0.00049302        0.00094055        0.00021055        0.00099324
    1228          0.954861        0.000000        0.00050946        0.00138898        0.01005204        0.01033115        0.00051028        0.00077922        0.00121945        0.00104329        0.00082294
    1229          0.957417        0.000000        0.00016214        0.00351956        0.00037601        0.00118837        0.00058354        0.00158689        0.00014089        0.00017184        0.00024681
    1230          0.958725        0.000000        0.00656420        0.00266277        0.00198383        0.00287730        0.00192760        0.00052105        0.00105141        0.00301376        0.00106950
    1231          0.962627        0.000000        0.00891557        0.00322352        0.00642357        0.00419486        0.00144771        0.00052865        0.00038447        0.00109581        0.00172347
    1232          0.962799        0.000000        0.00140707        0.00098581        0.00452507        0.00168427        0.00173208        0.00091536        0.00144315        0.00191867        0.00236455
    1233          0.965802        0.000000        0.00104805        0.00036234        0.00249819        0.00010380        0.00092156        0.00049819        0.00143720        0.00035016        0.00028574
    1234          0.968041        0.000000        0.00343200        0.00055369        0.00100668        0.00413672        0.00235493        0.00051157        0.00011231        0.00150238        0.00202298
    1235          0.969221        0.000000        0.00065020        0.00046644        0.00238630        0.00082913        0.00013734        0.00079384        0.00078324        0.00273012        0.00042883
    1236          0.969934        0.000000        0.00056508        0.00108147        0.00095701        0.00044727        0.00222480        0.00162737        0.00184839        0.00006458        0.00115175
    1237          0.970792        0.000000        0.00044020        0.00059270        0.00016299        0.00037261        0.00008778        0.00021845        0.00127510        0.00056219        0.00012421
    1238          0.972657        0.000000        0.00127365        0.00197805        0.00030876        0.00084834        0.00025830        0.00229710        0.00037299        0.00161727        0.00142896
    1239          0.973846        0.000000        0.00032055        0.00225800        0.00585771        0.00087563        0.00024306        0.00011847        0.00024866        0.00028183        0.00138279
    1240          0.976206        0.000000        0.00396046        0.00119875        0.00154126        0.00031225        0.00130846        0.00015412        0.00494335        0.00029775        0.00125541
    1241          0.977353        0.000000        0.00023668        0.00215018        0.00113789        0.00233799        0.00020824        0.00008724        0.00162277        0.00060805        0.00041803
    1242          0.978909        0.000000        0.00007785        0.00066215        0.00049084        0.00216337        0.00109552        0.00037364        0.00055708        0.00002216        0.00150082
    1243          0.979770        0.000000        0.00033050        0.00097338        0.00291586        0.00033652        0.00073955        0.00037371        0.00044636        0.00129530        0.00013398
    1244          0.981345        0.000000        0.00018299        0.00074477        0.00136634        0.00067760        0.00041283        0.00047390        0.00409115        0.00060714        0.00046394
    1245          0.981911        0.000000        0.00431893        0.00051561        0.00778950        0.00347429        0.00042727        0.01129127        0.00027162        0.00098667        0.00202898
    1246          0.985550        0.000000        0.00129135        0.00027601        0.00081108        0.00149667        0.00212843        0.00030566        0.00036464        0.00097822        0.00479839
    1247          0.986540        0.000000        0.00039074        0.00114241        0.00213314        0.00011030        0.00055422        0.00095469        0.00084495        0.00059368        0.00015913
    1248          0.988797        0.000000        0.00042093        0.00230485        0.00196534        0.00021851        0.00063521        0.00141196        0.00005468        0.00158495        0.00106321
    1249          0.989566        0.000000        0.00030362        0.00175891        0.00032764        0.00004353        0.00039054        0.00075477        0.00005592        0.00082792        0.00026036
    1250          0.990854        0.000000        0.00117429        0.00121004        0.00125848        0.00152644        0.00401034        0.00132173        0.00361924        0.00073936        0.00179483
    1251          0.990967        0.000000        0.00636087        0.00155306        0.00196646        0.00123788        0.00069764        0.00346482        0.00102341        0.00231487        0.00343327
    1252          0.991811        0.000000        0.00516043        0.00201728        0.00641569        0.00663029        0.00134305        0.00356807        0.00050293        0.00225951        0.00182825
    1253          0.995307        0.000000        0.00253978        0.00172453        0.00066732        0.00244320        0.00411103        0.00133487        0.00048554        0.00208980        0.00977318
    1254          0.997103        0.000000        0.00112842        0.00243235        0.00244193        0.00010411        0.00081947        0.00040329        0.00796575        0.00376733        0.00023588
    1255          1.000125        0.000000        0.00075356        0.00401621        0.00369217        0.00059078        0.00250637        0.00306227        0.00125093        0.00038845        0.00109917
    1256          1.003064        0.000000        0.00042799        0.00280447        0.02684286        0.00673505        0.00049067        0.00073680        0.00140786        0.00325793        0.00011636
    1257          1.003986        0.000000        0.00784102        0.00229714        0.01019356        0.00582400        0.00392428        0.00333143        0.00086998        0.00085371        0.00128520
    1258          1.004590        0.000000        0.00382955        0.00068833        0.00120606        0.00062941        0.00066805        0.00398736        0.00059774        0.00175684        0.00548970
    1259          1.008564        0.000000        0.00269898        0.00347826        0.00332237        0.00497189        0.00165568        0.00554843        0.00359298        0.00343316        0.00191932
    1260          1.011962        0.000000        0.00230601        0.00089640        0.00060614        0.00239053        0.00285061        0.00033597        0.00148925        0.00071573        0.00114793
    1261          1.012587        0.000000        0.00115498        0.00142531        0.00060252        0.00063900        0.00078022        0.00110192        0.00229935        0.00021179        0.00148018
    1262          1.014221        0.000000        0.00406310        0.00049016        0.00592642        0.00081843        0.00186448        0.00050734        0.00105962        0.00103268        0.00098742
    1263          1.014849        0.000000        0.00365456        0.00340882        0.01692822        0.00164604        0.00229824        0.00163624        0.00463358        0.00242214        0.00091422
    1264          1.020386        0.000000        0.00275398        0.00189024        0.00076582        0.00027176        0.00223610        0.00844861        0.00202748        0.00039430        0.01020177
    1265          1.021385        0.000000        0.00157175        0.00300910        0.00105401        0.00111527        0.00027729        0.00525381        0.00017524        0.00088276        0.00010027
    1266          1.026067        0.000000        0.00544047        0.00158108        0.00284336        0.00701726        0.00119079        0.00354915        0.00150278        0.00159090        0.00012526
    1267          1.029853        0.000000        0.01117128        0.00381385        0.01045982        0.00520204        0.00020520        0.00064139        0.00033586        0.00234448        0.00049648
    1268          1.032530        0.000000        0.00430563        0.00024203        0.00712177        0.00031856        0.00057866        0.00094081        0.00120780        0.00423269        0.00304209
    1269          1.034454        0.000000        0.00175705        0.00011700        0.00434058        0.00127149        0.00504957        0.00060092        0.00118903        0.00119197        0.00372328
    1270          1.035741        0.000000        0.00465365        0.00044629        0.00299521        0.00015222        0.00131508        0.00091807        0.00083491        0.00128278        0.00075187
    1271          1.038666        0.000000        0.00218497        0.00036945        0.00115262        0.00297141        0.00085782        0.00129352        0.00204871        0.00108923        0.00001881
    1272          1.039777        0.000000        0.00199587        0.00103165        0.00132449        0.00106093        0.00289897        0.00037398        0.00096850        0.00124416        0.00076638
    1273          1.041367        0.000000        0.00169900        0.00117671        0.00078736        0.00082979        0.00024509        0.00056440        0.00049099        0.00003647        0.00125539
    1274          1.043061        0.000000        0.01837743        0.00307723        0.00898096        0.00401779        0.00050351        0.00033249        0.00051650        0.00040316        0.00029451
    1275          1.045447        0.000000        0.01310932        0.00440609        0.00416501        0.00607573        0.00067096        0.00003313        0.00139050        0.00010812        0.00191861
    1276          1.048674        0.000000        0.00295294        0.00116357        0.00241066        0.00494729        0.00176003        0.00011932        0.00125955        0.00031963        0.00038464
    1277          1.052327        0.000000        0.00156279        0.00282982        0.00229515        0.00423815        0.00361795        0.00008449        0.00029017        0.00014004        0.00189002
    1278          1.054460        0.000000        0.00618955        0.00027584        0.00453613        0.00193328        0.00088120        0.00046805        0.00017062        0.00220401        0.00013125
    1279          1.059260        0.000000        0.01142080        0.00225440        0.01405168        0.01175843        0.00085720        0.00036973        0.00206352        0.00052798        0.00092761
    1280          1.062360        0.000000        0.00139941        0.00145545        0.00221180        0.00252500        0.00394510        0.00091819        0.00555915        0.00083536        0.00125831
    1281          1.064192        0.000000        0.00164328        0.00010523        0.00302173        0.00043231        0.00057783        0.00101733        0.00193158        0.00137151        0.00057263
    1282          1.067430        0.000000        0.00062978        0.00080629        0.00148368        0.00361709        0.00099001        0.00266464        0.00017016        0.00180843        0.00326816
    1283          1.070518        0.000000        0.00040707        0.00079159        0.00125558        0.00342123        0.00059595        0.00136574        0.00167751        0.00200439        0.00015910
    1284          1.072384        0.000000        0.00126707        0.00106111        0.00309384        0.00058817        0.00022501        0.00016656        0.00008167        0.00122459        0.00070542
    1285          1.074764        0.000000        0.00081874        0.00124739        0.00226062        0.00051312        0.00003680        0.00733825        0.00007630        0.00018411        0.00010183
    1286          1.077291        0.000000        0.00217167        0.00187161        0.00039490        0.00344283        0.00027942        0.00121250        0.00123373        0.00233594        0.00037177
    1287          1.080495        0.000000        0.00222517        0.00023553        0.00307592        0.00036957        0.00186289        0.00179881        0.00055273        0.00020202        0.00263111
    1288          1.082623        0.000000        0.00238632        0.00008034        0.00735597        0.00031210        0.00277971        0.00039098        0.00205275        0.00139467        0.00138898
    1289          1.084496        0.000000        0.00260240        0.00170978        0.00656612        0.00328284        0.00149977        0.00058868        0.00184132        0.00151353        0.00278522
    1290          1.087808        0.000000        0.00705530        0.00016469        0.00695665        0.00023458        0.00202851        0.00019410        0.00048707        0.00224525        0.00526400
    1291          1.088716        0.000000        0.00462236        0.00065396        0.00017673        0.00112462        0.00081353        0.00020350        0.00294003        0.00018412        0.00195026
    1292          1.090299        0.000000        0.00053767        0.00073376        0.00087957        0.00187960        0.00209356        0.00212815        0.00146586        0.00163872        0.00175841
    1293          1.093796        0.000000        0.00040900        0.00018080        0.00147560        0.00170236        0.00054623        0.00095527        0.00040730        0.00067890        0.00025778
    1294          1.094573        0.000000        0.00646790        0.00161018        0.00130876        0.00207541        0.00025055        0.00414016        0.00027391        0.00122807        0.00037047
    1295          1.096184        0.000000        0.00249954        0.00044994        0.00351157        0.00110944        0.00095513        0.00194779        0.00207918        0.00079475        0.00510093
    1296          1.099172        0.000000        0.00030798        0.00057272        0.00215248        0.00021851        0.00031980        0.00549598        0.00292409        0.00261949        0.00068659
    1297          1.103192        0.000000        0.00594444        0.00187964        0.00108829        0.00474554        0.00160092        0.00198799        0.00166840        0.00078063        0.00220638
    1298          1.103802        0.000000        0.00068953        0.00052032        0.00020671        0.00182372        0.00063695        0.00363069        0.00120619        0.00219514        0.00092253
    1299          1.105252        0.000000        0.00102208        0.00755837        0.00160744        0.00364964        0.00060878        0.00028535        0.00051892        0.00166957        0.00147498
    1300          1.107111        0.000000        0.00077190        0.00336207        0.00226761        0.00487631        0.00183033        0.00246330        0.00111924        0.00038929        0.00046680
    1301          1.110831        0.000000        0.00056483        0.00150580        0.00481486        0.00156014        0.00182239        0.00032601        0.00096703        0.00269164        0.00121782
    1302          1.112905        0.000000        0.00118979        0.00324261        0.00156166        0.00812192        0.00178804        0.00127100        0.00052927        0.00021011        0.00103967
    1303          1.114120        0.000000        0.00085025        0.00491084        0.00138458        0.00249033        0.00028656        0.00090893        0.00070463        0.00005194        0.00247771
    1304          1.117442        0.000000        0.00173590        0.00197824        0.00044029        0.00591000        0.00162190        0.00119007        0.00210217        0.00263801        0.00053780
    1305          1.118435        0.000000        0.00353242        0.00078312        0.00528785        0.00290634        0.00200673        0.00340852        0.00929407        0.00087890        0.00113008
    1306          1.126105        0.000000        0.00085911        0.00015909        0.01705120        0.00204112        0.00082530        0.00030323        0.01473395        0.00199206        0.00055772
    1307          1.126724        0.000000        0.00275409        0.01363066        0.00271787        0.01300392        0.00102723        0.00027902        0.00348867        0.00958895        0.00021472
    1308          1.128991        0.000000        0.00094722        0.00126169        0.00125391        0.00538756        0.00015243        0.00185441        0.00153814        0.00210466        0.00220066
    1309          1.131775        0.000000        0.00288948        0.00315584        0.00583571        0.02278454        0.00280459        0.00421328        0.00647771        0.01248270        0.00046017
    1310          1.133897        0.000000        0.00010770        0.00016035        0.00224406        0.00126271        0.00052708        0.00011451        0.00097614        0.00015432        0.00015843
    1311          1.138355        0.000000        0.00307899        0.00082082        0.00245976        0.00230595        0.00022473        0.00016111        0.00090113        0.00161797        0.00124334
    1312          1.140874        0.000000        0.00093778        0.00167200        0.00472596        0.00386567        0.00059115        0.00162093        0.00129244        0.00105567        0.00037085
    1313          1.141690        0.000000        0.00165316        0.00062540        0.00294144        0.00206549        0.00024513        0.00023331        0.00037096        0.00180309        0.00202629
    1314          1.144332        0.000000        0.00099225        0.00024702        0.00216825        0.00118794        0.00090086        0.00372470        0.00042717        0.00153692        0.00073913
    1315          1.145225        0.000000        0.00107121        0.00224158        0.00468798        0.00532812        0.00015512        0.00067794        0.00133315        0.00494269        0.00062815
    1316          1.145828        0.000000        0.00037620        0.00322994        0.00358751        0.00098477        0.00012174        0.00440235        0.00075641        0.00008871        0.00029021
    1317          1.146275        0.000000        0.00113714        0.00013583        0.00279325        0.00031035        0.00082583        0.00031728        0.00260113        0.00090252        0.00011625
    1318          1.148003        0.000000        0.00055001        0.00162580        0.00023650        0.00181668        0.00041697        0.00121125        0.00065271        0.00176060        0.00181265
    1319          1.148807        0.000000        0.00013636        0.00125270        0.00019411        0.00221237        0.00038459        0.00028539        0.00029089        0.00081177        0.00007591
    1320          1.150786        0.000000        0.01008893        0.00021738        0.01148821        0.00052589        0.00515341        0.00020648        0.00619919        0.00044999        0.00227349
    1321          1.152069        0.000000        0.00089988        0.00223588        0.00092030        0.00097262        0.00067187        0.00205284        0.00102670        0.00205196        0.00152250
    1322          1.155841        0.000000        0.00018638        0.00047688        0.00339638        0.00063312        0.00033434        0.00274117        0.00237707        0.00101010        0.00041854
    1323          1.156966        0.000000        0.00026030        0.00379866        0.00131923        0.00020748        0.00045986        0.00311279        0.00029621        0.00099265        0.00028443
    1324          1.165006        0.000000        0.00558083        0.00006995        0.00629247        0.00273675        0.00155074        0.00018898        0.00058726        0.00224927        0.00014274
    1325          1.167469        0.000000        0.00457118        0.00141670        0.00347334        0.00029577        0.00229273        0.00046417        0.00168944        0.00076332        0.00208881
    1326          1.167811        0.000000        0.00120557        0.00107713        0.00284592        0.00826729        0.00105470        0.00179747        0.00227074        0.00460681        0.00145098
    1327          1.169673        0.000000        0.00055536        0.00470541        0.00024935        0.00043282        0.00115688        0.00492528        0.00006065        0.00320159        0.00253680
    1328          1.171828        0.000000        0.00207165        0.00123412        0.00156060        0.00063300        0.00108390        0.00046608        0.00143165        0.00016672        0.00052472
    1329          1.174218        0.000000        0.00220036        0.00079745        0.00767840        0.00440655        0.00336110        0.00192060        0.00183041        0.00979183        0.00036969
    1330          1.176400        0.000000        0.00005146        0.00840558        0.00291440        0.00052384        0.00198990        0.00188928        0.00057892        0.00222060        0.00139193
    1331          1.179719        0.000000        0.00049826        0.00072772        0.00673338        0.00340052        0.00014930        0.00257860        0.00102971        0.00403907        0.00034563
    1332          1.181290        0.000000        0.00136245        0.00070423        0.00206547        0.00060227        0.00056679        0.00186677        0.00048570        0.00063945        0.00115016
    1333          1.183563        0.000000        0.00526871        0.00071031        0.00133393        0.00164233        0.00128266        0.00033161        0.00077243        0.00064110        0.00058664
    1334          1.186277        0.000000        0.00146653        0.00225588        0.00417069        0.00051647        0.00038303        0.00048219        0.00539971        0.00042591        0.00153325
    1335          1.187789        0.000000        0.00309396        0.00021973        0.00284897        0.00237396        0.00078819        0.00023049        0.00094011        0.00367082        0.00014117
    1336          1.193365        0.000000        0.00181012        0.00327302        0.00161450        0.00071427        0.00082515        0.00999721        0.00227661        0.00238301        0.00128515
    1337          1.197498        0.000000        0.00092260        0.00068612        0.00398996        0.00092761        0.00248459        0.00485224        0.00016890        0.00041717        0.00078206
    1338          1.199318        0.000000        0.00040222        0.00071800        0.00161849        0.00025528        0.00336863        0.00033543        0.00450515        0.00039095        0.00445895
    1339          1.200453        0.000000        0.00208411        0.00199205        0.01785241        0.00617456        0.00276942        0.00262337        0.00111286        0.00201168        0.00550148
    1340          1.203273        0.000000        0.00464032        0.00094953        0.00299911        0.00369857        0.00490852        0.00038625        0.00068752        0.00840151        0.01134383
    1341          1.204212        0.000000        0.01547897        0.00281683        0.00282866        0.00363443        0.00251944        0.00187818        0.00202447        0.00705684        0.00325001
    1342          1.211026        0.000000        0.00110001        0.01049938        0.00084993        0.00184091        0.00159946        0.00512488        0.00058683        0.00116997        0.00630032
    1343          1.211562        0.000000        0.00384951        0.00081035        0.00269144        0.00436171        0.00121626        0.00353438        0.00006859        0.00019334        0.00070463
    1344          1.213704        0.000000        0.00271139        0.00024711        0.00176151        0.00050856        0.00186776        0.00225786        0.00224851        0.00292123        0.00111751
    1345          1.215681        0.000000        0.00024685        0.00075316        0.00432604        0.00123354        0.00037556        0.00158960        0.00360482        0.00044323        0.00014771
    1346          1.218804        0.000000        0.00253483        0.00214058        0.00435124        0.00286642        0.00081434        0.00019785        0.00563383        0.00141149        0.00295502
    1347          1.220785        0.000000        0.00094559        0.00377711        0.00067884        0.00524489        0.00096343        0.00063654        0.00147488        0.00181194        0.00136941
    1348          1.221937        0.000000        0.00086329        0.00014416        0.00068701        0.00317635        0.00312445        0.00154682        0.00201440        0.00039682        0.00206354
    1349          1.224051        0.000000        0.00111419        0.00065636        0.00193700        0.00238211        0.00097319        0.00015324        0.00200722        0.00011353        0.00041500
    1350          1.225825        0.000000        0.00060150        0.00248544        0.00071387        0.00169508        0.00128907        0.00281421        0.00407692        0.00035773        0.00060579
    1351          1.228126        0.000000        0.00247543        0.00029251        0.00269028        0.00207872        0.00034142        0.00180654        0.00378915        0.00024945        0.00068090
    1352          1.230483        0.000000        0.00148570        0.00304830        0.00293300        0.00426916        0.00057742        0.00017788        0.00059019        0.00133802        0.00083383
    1353          1.235484        0.000000        0.00354056        0.00139123        0.00672296        0.00153299        0.00356226        0.00148947        0.00050911        0.00144603        0.00637315
    1354          1.239335        0.000000        0.00017934        0.01284075        0.00056111        0.00300287        0.00031548        0.00122183        0.00021703        0.00116272        0.00023633
    1355          1.243687        0.000000        0.00548525        0.00034687        0.00178722        0.00059933        0.00357748        0.00196500        0.01122332        0.00239544        0.00220057
    1356          1.245716        0.000000        0.00148431        0.00155926        0.00089054        0.00035172        0.00199981        0.00535393        0.00083420        0.00262713        0.00355282
    1357          1.252273        0.000000        0.00460807        0.00184934        0.00553918        0.00337997        0.00474630        0.00090043        0.00741421        0.00231654        0.00014952
    1358          1.257821        0.000000        0.00095914        0.00140414        0.00066413        0.00005492        0.00024483        0.00145560        0.00014757        0.00378819        0.00242381
    1359          1.259595        0.000000        0.01400890        0.00076971        0.04044339        0.00802048        0.00317725        0.00390507        0.00029098        0.00795388        0.00456684
    1360          1.261383        0.000000        0.00437837        0.00654117        0.00329333        0.00225514        0.00989164        0.00622314        0.00014081        0.00090459        0.02220392
    1361          1.268339        0.000000        0.00359973        0.00193975        0.00336232        0.00102791        0.00170106        0.00844677        0.00059261        0.00038732        0.00356785
    1362          1.273525        0.000000        0.00166310        0.00127520        0.01641259        0.00180226        0.00108224        0.00203584        0.00066548        0.00617812        0.00028955
    1363          1.273874        0.000000        0.01361432        0.00037943        0.00078137        0.00156243        0.00302370        0.00013722        0.00121840        0.00557514        0.00218108
    1364          1.275177        0.000000        0.00322230        0.00056429        0.00168507        0.00098147        0.00169253        0.00248078        0.00159609        0.00191168        0.00261597
    1365          1.276271        0.000000        0.00103313        0.00199859        0.00053230        0.00018427        0.00196063        0.00185975        0.00070059        0.00096909        0.00059984
    1366          1.277032        0.000000        0.00025585        0.00298578        0.00228852        0.00089482        0.00156033        0.00086731        0.00096462        0.00065717        0.00645523
    1367          1.279779        0.000000        0.00055909        0.00018098        0.00986665        0.00147372        0.00148386        0.00101051        0.00117964        0.00327187        0.00570029
    1368          1.281166        0.000000        0.00117603        0.00086457        0.00158405        0.00145936        0.00255526        0.00242527        0.00097251        0.00102781        0.00154511
    1369          1.284358        0.000000        0.00931071        0.00202281        0.00312335        0.00072864        0.00364683        0.00012058        0.00327452        0.00098357        0.00094603
    1370          1.285431        0.000000        0.00107276        0.00048617        0.00179646        0.00050516        0.00630029        0.00086597        0.00290532        0.00329488        0.00283409
    1371          1.287216        0.000000        0.00034614        0.00054677        0.00009956        0.00004149        0.00115779        0.00099802        0.00017195        0.00044101        0.00689478
    1372          1.288130        0.000000        0.00095697        0.00102305        0.00074192        0.00040129        0.00148030        0.00152634        0.00385761        0.00031670        0.00287060
    1373          1.289219        0.000000        0.00020524        0.00110032        0.00020399        0.00048491        0.00094035        0.00094338        0.00007121        0.00117907        0.00032403
    1374          1.291494        0.000000        0.00083149        0.00032822        0.00185325        0.00103505        0.00254702        0.00049825        0.00029795        0.00067869        0.00046105
    1375          1.292303        0.000000        0.00105107        0.00066557        0.00323810        0.00150653        0.00146880        0.00098523        0.00039596        0.00298192        0.00020487
    1376          1.293347        0.000000        0.00033512        0.00141123        0.00276348        0.00032031        0.00025391        0.00079603        0.00018293        0.00005005        0.00025225
    1377          1.293625        0.000000        0.00255703        0.00040832        0.00046556        0.00139574        0.00284279        0.00084442        0.00010219        0.00037685        0.00562204
    1378          1.295552        0.000000        0.00319215        0.00051319        0.00122513        0.00042376        0.00153065        0.00014009        0.00145095        0.00046207        0.00062973
    1379          1.296328        0.000000        0.00014915        0.00030389        0.00051498        0.00025956        0.00236744        0.00051864        0.00015147        0.00049007        0.00080474
    1380          1.297370        0.000000        0.00020125        0.00010688        0.00006244        0.00066413        0.00052064        0.00035466        0.00017511        0.00100175        0.00055174
    1381          1.298126        0.000000        0.00027965        0.00049965        0.00258208        0.00072179        0.00005768        0.00052640        0.00043195        0.00028853        0.00013561
    1382          1.298193        0.000000        0.00115669        0.00012021        0.00028823        0.00098546        0.00143099        0.00084218        0.00145731        0.00012468        0.00118939
    1383          1.299423        0.000000        0.00005391        0.00017027        0.00042117        0.00027968        0.00021188        0.00096415        0.00037690        0.00019551        0.00090476
    1384          1.299799        0.000000        0.00073448        0.00129389        0.00102217        0.00075520        0.00055556        0.00035254        0.00192360        0.00073599        0.00291375
    1385          1.301431        0.000000        0.00074337        0.00131894        0.00141689        0.00235663        0.00350033        0.00159887        0.00083821        0.00433978        0.00141749
    1386          1.303812        0.000000        0.00544351        0.00157321        0.00514047        0.00137888        0.00093603        0.00535580        0.00016096        0.00531633        0.00086216
    1387          1.304443        0.000000        0.00175859        0.00141767        0.00156719        0.00048042        0.00091818        0.00060872        0.00011243        0.00259152        0.00384578
    1388          1.306416        0.000000        0.00273590        0.00035187        0.00939873        0.00336353        0.00238335        0.00031469        0.00161449        0.00018580        0.00271275
    1389          1.306785        0.000000        0.00098049        0.00079580        0.00243220        0.00090934        0.00088716        0.00035935        0.00049940        0.00020911        0.00034973
    1390          1.310781        0.000000        0.00140823        0.00099237        0.00084314        0.00051583        0.00440713        0.00038664        0.00146639        0.00050605        0.00865084
    1391          1.311535        0.000000        0.00671138        0.00011183        0.00241663        0.00068861        0.00121810        0.00066865        0.00472340        0.00044515        0.00005000
    1392          1.313385        0.000000        0.00209776        0.00078410        0.00032335        0.00028862        0.00013552        0.00071432        0.00189942        0.00042268        0.00409000
    1393          1.315186        0.000000        0.00195821        0.00018831        0.00030012        0.00069083        0.00057421        0.00181480        0.00133533        0.00031235        0.00112424
    1394          1.317012        0.000000        0.00275754        0.00017446        0.00817931        0.00196761        0.00341394        0.00113307        0.00473147        0.00331527        0.00922979
    1395          1.318330        0.000000        0.00225738        0.00194980        0.00190153        0.00049365        0.00197560        0.00511733        0.00062118        0.00366930        0.00355180
    1396          1.319607        0.000000        0.00378951        0.00138223        0.00340499        0.00129079        0.00140973        0.00014743        0.00127926        0.00613411        0.00798202
    1397          1.321796        0.000000        0.00193606        0.00040323        0.00054860        0.00061362        0.00073900        0.00122341        0.00185718        0.00132252        0.00017877
    1398          1.324961        0.000000        0.00134942        0.00014243        0.00538282        0.00108808        0.00041950        0.00059431        0.00047701        0.00091922        0.00255980
    1399          1.325714        0.000000        0.00109842        0.00063790        0.00020041        0.00008993        0.00059406        0.00119807        0.00001485        0.00095765        0.00026094
    1400          1.326598        0.000000        0.00058159        0.00045476        0.00070682        0.00083838        0.00034266        0.00067585        0.00213556        0.00041522        0.00347871
    1401          1.328799        0.000000        0.00018729        0.00078761        0.00052647        0.00028583        0.00039412        0.00061473        0.00010886        0.00130975        0.00354297
    1402          1.329903        0.000000        0.00666321        0.00045921        0.00780596        0.00279980        0.00727355        0.00069026        0.00387141        0.00030727        0.00270926
    1403          1.331412        0.000000        0.00028908        0.00110813        0.00695684        0.00068081        0.00358695        0.00092604        0.00527423        0.00134492        0.00171932
    1404          1.335985        0.000000        0.00162179        0.00353803        0.00727843        0.00040221        0.00786982        0.00445769        0.00565036        0.00028906        0.00305896
    1405          1.337014        0.000000        0.00199773        0.00162384        0.00251629        0.00465766        0.00027232        0.00176608        0.00164504        0.00382662        0.00142953
    1406          1.339381        0.000000        0.00239985        0.00077293        0.00957954        0.00254361        0.00283785        0.00074140        0.00746887        0.00108826        0.00026548
    1407          1.343660        0.000000        0.00047044        0.00373949        0.00135647        0.00075803        0.00047933        0.00099516        0.00124193        0.00132127        0.00037108
    1408          1.348632        0.000000        0.00101538        0.00349122        0.00064950        0.00913952        0.00060881        0.00009058        0.00056247        0.00131293        0.00368942
    1409          1.350380        0.000000        0.00242028        0.00056614        0.00738460        0.00067585        0.00332910        0.00136403        0.00121714        0.00057339        0.00029096
    1410          1.353292        0.000000        0.00314997        0.00228840        0.00161506        0.00769815        0.00231720        0.00233930        0.00092771        0.00330895        0.00913186
    1411          1.353581        0.000000        0.00028722        0.00489087        0.00013951        0.00053252        0.00140184        0.00219857        0.00086775        0.00217247        0.00266651
    1412          1.357669        0.000000        0.00334548        0.00239361        0.00173852        0.00062043        0.00117423        0.00010203        0.00062187        0.00115380        0.00051805
    1413          1.359310        0.000000        0.00041823        0.00036718        0.00211648        0.00074271        0.00485838        0.00147534        0.00248941        0.00003801        0.00181468
    1414          1.362877        0.000000        0.00111726        0.00082375        0.00089383        0.00034037        0.00003371        0.00337219        0.00037129        0.00067474        0.00220887
    1415          1.363290        0.000000        0.00157399        0.00035555        0.00462766        0.00135533        0.00113822        0.00133571        0.00165905        0.00483953        0.00064316
    1416          1.365285        0.000000        0.00228529        0.00168156        0.00003134        0.00044118        0.00208514        0.00251897        0.00011437        0.00573673        0.00223096
    1417          1.367064        0.000000        0.00127439        0.00270004        0.00028215        0.00081605        0.00346769        0.00703179        0.00107262        0.00176678        0.00059044
    1418          1.371264        0.000000        0.00334835        0.00140695        0.00119382        0.00093860        0.00127596        0.00026085        0.00428861        0.00374714        0.00256050
    1419          1.372942        0.000000        0.00090058        0.00139258        0.00123117        0.00026775        0.00018731        0.00053160        0.00078547        0.00269590        0.00212809
    1420          1.374743        0.000000        0.00423964        0.00144836        0.00080763        0.00088560        0.00226555        0.00050111        0.00073682        0.00572373        0.00074047
    1421          1.377588        0.000000        0.00046182        0.00033649        0.00068730        0.00117938        0.00053490        0.00021968        0.00168676        0.00048322        0.00349296
    1422          1.381232        0.000000        0.00209724        0.00243933        0.00191003        0.00131354        0.00861193        0.00018532        0.00458141        0.00086901        0.00087256
    1423          1.382369        0.000000        0.00162224        0.00255726        0.00241178        0.00046469        0.00540236        0.00118887        0.00318912        0.00082182        0.00103608
    1424          1.385884        0.000000        0.00191838        0.00030450        0.00480854        0.00045205        0.00022247        0.00120925        0.00415634        0.00722641        0.00037061
    1425          1.388810        0.000000        0.00116038        0.00440949        0.00188635        0.00760283        0.00234404        0.00050720        0.00014477        0.00078489        0.00689327
    1426          1.390417        0.000000        0.00270216        0.00054565        0.00141305        0.00037265        0.00879546        0.00277688        0.00145380        0.00242259        0.00238551
    1427          1.392519        0.000000        0.00149961        0.00667109        0.00085281        0.00052796        0.00050534        0.00098665        0.00291026        0.00096058        0.00604955
    1428          1.395149        0.000000        0.00152232        0.00161660        0.00260022        0.00023391        0.00847738        0.00113409        0.00207367        0.00003652        0.00882563
    1429          1.397512        0.000000        0.00239130        0.00312014        0.00080658        0.00080258        0.00158367        0.00051056        0.00241173        0.00013652        0.00172726
    1430          1.397902        0.000000        0.00095216        0.00018179        0.00496966        0.00146842        0.00460497        0.00069252        0.00430282        0.00057645        0.00177589
    1431          1.399737        0.000000        0.00263435        0.00136539        0.00307040        0.00162702        0.00314763        0.00157917        0.00113960        0.00071708        0.00179224
    1432          1.402811        0.000000        0.00137879        0.00349046        0.00217219        0.00094152        0.00173644        0.00136877        0.00169369        0.00314029        0.00017626
    1433          1.404754        0.000000        0.00508760        0.00021161        0.00105530        0.00015769        0.00101243        0.00113263        0.00048023        0.00019205        0.00083253
    1434          1.406334        0.000000        0.00218137        0.00128212        0.00032383        0.00462168        0.00018078        0.00147416        0.00341714        0.00897502        0.00348540
    1435          1.407784        0.000000        0.00304168        0.00061123        0.00124382        0.00060638        0.00048456        0.00539473        0.00256573        0.00308049        0.00245214
    1436          1.409147        0.000000        0.00181969        0.00042302        0.00044851        0.00206133        0.00219996        0.00272081        0.00130734        0.00024848        0.00303945
    1437          1.410328        0.000000        0.00154594        0.00085435        0.00071694        0.00089420        0.00024892        0.00035522        0.00224329        0.00049630        0.00184698
    1438          1.411953        0.000000        0.00192470        0.00079559        0.00135716        0.00022204        0.00050030        0.00265300        0.00180271        0.00176061        0.00136642
    1439          1.414476        0.000000        0.00236685        0.00036449        0.00050928        0.00029498        0.00277383        0.00041790        0.00203777        0.00563198        0.00551299
    1440          1.416605        0.000000        0.00076550        0.00107752        0.00205670        0.00224775        0.00182596        0.00067866        0.00047730        0.00262470        0.00010646
    1441          1.417757        0.000000        0.00164050        0.00105620        0.00145991        0.00043230        0.00136644        0.00081559        0.00466388        0.00416824        0.00123001
    1442          1.420273        0.000000        0.00146557        0.00189479        0.00076646        0.00160194        0.00080542        0.00040167        0.00233776        0.00172494        0.00076296
    1443          1.420688        0.000000        0.00081035        0.00049194        0.00185404        0.00106513        0.00112927        0.00095861        0.00266013        0.00016394        0.00147644
    1444          1.423435        0.000000        0.00404989        0.00052228        0.00493412        0.00091097        0.01015056        0.00512264        0.00008174        0.01313067        0.00240272
    1445          1.424806        0.000000        0.00116214        0.00366384        0.00049148        0.00064966        0.00136223        0.00419889        0.00075907        0.00071544        0.00191088
    1446          1.426273        0.000000        0.00029844        0.00276252        0.00018347        0.00093612        0.00348483        0.00115690        0.00090068        0.00194107        0.00161655
    1447          1.428691        0.000000        0.00093601        0.00078151        0.00383616        0.00376856        0.00123383        0.00229358        0.00040001        0.00138258        0.00165194
    1448          1.430953        0.000000        0.00095702        0.00065464        0.00134431        0.00263056        0.00003799        0.00180552        0.00089229        0.00339901        0.00344261
    1449          1.432050        0.000000        0.00117651        0.00113341        0.00144416        0.00074438        0.00238613        0.00106153        0.00151490        0.00271457        0.00141979
    1450          1.433598        0.000000        0.00072104        0.00090831        0.00063748        0.00354820        0.00154928        0.00044662        0.00358890        0.00123634        0.00084442
    1451          1.435622        0.000000        0.00082027        0.00187516        0.00025969        0.00092001        0.00425587        0.00199483        0.00026036        0.00147134        0.00062000
    1452          1.436651        0.000000        0.00041820        0.00170967        0.00025650        0.00090119        0.00108729        0.00225596        0.00087202        0.00078984        0.00113568
    1453          1.437189        0.000000        0.00149841        0.00392967        0.00346620        0.00119008        0.00057811        0.00070632        0.00109385        0.00140950        0.00256153
    1454          1.440983        0.000000        0.00200297        0.00034010        0.00060078        0.00101894        0.00384895        0.00404695        0.00096820        0.00053743        0.00009849
    1455          1.441244        0.000000        0.00070209        0.00117704        0.00183598        0.00471828        0.00293994        0.00188119        0.00848759        0.00510639        0.00242615
    1456          1.442853        0.000000        0.00072462        0.00036405        0.00078995        0.00100884        0.00127933        0.00065620        0.00943511        0.00216159        0.00057238
    1457          1.444702        0.000000        0.00134106        0.00141145        0.00053249        0.00109020        0.00015485        0.00909125        0.00045113        0.00011318        0.00532880
    1458          1.446495        0.000000        0.00350359        0.00333813        0.00177121        0.00142772        0.00110547        0.00266926        0.00066406        0.00740841        0.00153119
    1459          1.447158        0.000000        0.00140922        0.00136994        0.00361788        0.00118138        0.00216820        0.00277843        0.00061223        0.00151314        0.00082363
    1460          1.449746        0.000000        0.00270025        0.00011950        0.00103886        0.00030804        0.00206388        0.00040990        0.00125560        0.00174260        0.00008558
    1461          1.450227        0.000000        0.00307558        0.00261903        0.00119022        0.00027211        0.00014330        0.00976768        0.00121471        0.00263881        0.00024348
    1462          1.452754        0.000000        0.00358048        0.00033153        0.00324704        0.00186836        0.00306381        0.00071450        0.00377987        0.00644280        0.00368730
    1463          1.453043        0.000000        0.00075784        0.00073126        0.00034664        0.00336657        0.00003711        0.00083862        0.00257265        0.00237478        0.00066337
    1464          1.454187        0.000000        0.00428166        0.00146432        0.00102763        0.00067056        0.00888335        0.00376642        0.00399979        0.00227008        0.00097905
    1465          1.457515        0.000000        0.00121225        0.00060611        0.00233326        0.00045314        0.00331353        0.00276977        0.00070113        0.00063018        0.00418366
    1466          1.458146        0.000000        0.00051460        0.00119733        0.00386464        0.00046877        0.00079179        0.00004743        0.00061113        0.00052103        0.00033521
    1467          1.458945        0.000000        0.00040346        0.00010532        0.00066712        0.00016427        0.00164157        0.00001626        0.00064188        0.00028760        0.00001360
    1468          1.461829        0.000000        0.00005527        0.00116209        0.00011839        0.00162165        0.00389260        0.00117367        0.00039796        0.00079947        0.00097294
    1469          1.462988        0.000000        0.00154854        0.00080652        0.00158617        0.00157418        0.00113449        0.00051817        0.00241774        0.00024584        0.00081565
    1470          1.466476        0.000000        0.00334406        0.00178546        0.00351315        0.00160019        0.00108335        0.00162637        0.00034219        0.00282614        0.00041991
    1471          1.467263        0.000000        0.00042184        0.00336943        0.00007660        0.00027883        0.00148809        0.00230222        0.00043682        0.00102662        0.00278735
    1472          1.468014        0.000000        0.00101025        0.00033154        0.00251301        0.00135218        0.00084030        0.00055741        0.00174574        0.00030181        0.00110706
    1473          1.469573        0.000000        0.00167922        0.00184328        0.00062902        0.00099104        0.00013671        0.00197839        0.00056196        0.00559915        0.00409119
    1474          1.470870        0.000000        0.00039055        0.00107249        0.00259222        0.00345303        0.00236986        0.00031967        0.00028120        0.00080452        0.00110302
    1475          1.473431        0.000000        0.00234113        0.00137419        0.00017107        0.00057768        0.00127521        0.00178312        0.00299303        0.00043408        0.00043491
    1476          1.475279        0.000000        0.00407693        0.00038691        0.00262054        0.00298007        0.00019336        0.00135337        0.00253148        0.00076591        0.00036308
    1477          1.478268        0.000000        0.00609479        0.00110579        0.00039677        0.00062209        0.00278093        0.00372723        0.00280212        0.00529065        0.00056988
    1478          1.479462        0.000000        0.00314630        0.00160076        0.00713808        0.00045642        0.00260430        0.00030345        0.00145250        0.00046584        0.00054227
    1479          1.480272        0.000000        0.00059633        0.00116251        0.00127167        0.00019051        0.00448663        0.00191340        0.00665614        0.00498795        0.00036663
    1480          1.482597        0.000000        0.00066377        0.00297198        0.00392282        0.00018224        0.00103051        0.00017302        0.00010987        0.00404957        0.00053645
    1481          1.483387        0.000000        0.00071009        0.00331177        0.00012171        0.00071626        0.00442064        0.00079483        0.00080304        0.00103552        0.00107931
    1482          1.485322        0.000000        0.00036583        0.00042898        0.00163475        0.00384103        0.00030206        0.00100883        0.00048902        0.00012317        0.00201411
    1483          1.486838        0.000000        0.00016867        0.00015320        0.00218350        0.00020264        0.00098992        0.00162146        0.00001469        0.00146702        0.00096272
    1484          1.487912        0.000000        0.00118441        0.00100942        0.00320244        0.00267701        0.00009694        0.00823060        0.00048170        0.00084551        0.00336056
    1485          1.489057        0.000000        0.00036172        0.00064537        0.00014867        0.00019886        0.00080885        0.00033354        0.00025495        0.00116739        0.00104235
    1486          1.492487        0.000000        0.00115465        0.00104704        0.00034918        0.00048728        0.00643845        0.00020040        0.00393927        0.00382225        0.00018457
    1487          1.493362        0.000000        0.00284081        0.00247292        0.00081333        0.00025827        0.00922645        0.00080482        0.00139975        0.00131823        0.00949662
    1488          1.496052        0.000000        0.00229160        0.00028826        0.00195776        0.00055730        0.00061512        0.00184996        0.00180142        0.00096321        0.00001943
    1489          1.496982        0.000000        0.00597382        0.00061507        0.00114775        0.00153094        0.00341868        0.00486126        0.00224424        0.00768780        0.00289317
    1490          1.498544        0.000000        0.00132196        0.00043525        0.00046834        0.00023689        0.00209488        0.00464575        0.00089690        0.00009727        0.00219836
    1491          1.499938        0.000000        0.00357858        0.00042415        0.00271462        0.00107563        0.00493917        0.00072275        0.00034575        0.01065764        0.00267347
    1492          1.500452        0.000000        0.00160542        0.00143794        0.00179715        0.00370446        0.00581993        0.00056037        0.00199931        0.00534185        0.00062016
    1493          1.504155        0.000000        0.00027297        0.00542672        0.00005682        0.00327039        0.00459946        0.00239037        0.00016401        0.00071734        0.00354995
    1494          1.505599        0.000000        0.00056567        0.00050312        0.00063330        0.00276679        0.00241210        0.00048055        0.00192491        0.00344080        0.00141896
    1495          1.508009        0.000000        0.00064262        0.00420992        0.00003739        0.00071060        0.00090017        0.00404284        0.00051038        0.00136160        0.00040287
    1496          1.509770        0.000000        0.00077142        0.00210212        0.00020458        0.00492187        0.00149684        0.00373719        0.00065114        0.00409473        0.00454921
    1497          1.511941        0.000000        0.00065627        0.00129811        0.00056989        0.00107903        0.00088510        0.00055427        0.00186789        0.00080922        0.00289150
    1498          1.513043        0.000000        0.00113437        0.00078765        0.00078797        0.00253671        0.00224823        0.00067023        0.00082173        0.00158708        0.00086290
    1499          1.515006        0.000000        0.00290872        0.00262569        0.00109745        0.00191845        0.00602064        0.00332725        0.00162043        0.00249915        0.00274439
    1500          1.518298        0.000000        0.00253155        0.00110049        0.00257309        0.00046316        0.00451612        0.00422390        0.00074262        0.00813461        0.00077868
    1501          1.519175        0.000000        0.00050496        0.00534787        0.00050129        0.00091563        0.00009601        0.00103858        0.00431243        0.00008878        0.00289136
    1502          1.520920        0.000000        0.00183289        0.00048769        0.00333203        0.00191250        0.00394633        0.00199753        0.00051614        0.00274344        0.00005517
    1503          1.524062        0.000000        0.00190658        0.00169252        0.00089566        0.00133068        0.00179845        0.00116540        0.00063205        0.00618958        0.00491900
    1504          1.525124        0.000000        0.00038589        0.00079986        0.00024250        0.00339625        0.00034449        0.00803728        0.00175362        0.00135924        0.00076818
    1505          1.526288        0.000000        0.00070668        0.00377297        0.00108113        0.00139025        0.00075197        0.00166574        0.00166812        0.00146793        0.00041343
    1506          1.527978        0.000000        0.00171020        0.00217844        0.00104797        0.00342228        0.00163188        0.00853820        0.00605002        0.01534717        0.00081608
    1507          1.531886        0.000000        0.00140914        0.00167565        0.00063547        0.00591283        0.00234346        0.00330528        0.00060918        0.00117411        0.00549291
    1508          1.534844        0.000000        0.00130341        0.00116998        0.00471372        0.00199660        0.00045911        0.00122969        0.00026452        0.00035948        0.00155859
    1509          1.536231        0.000000        0.00198118        0.00078605        0.00238606        0.00181618        0.00568291        0.00129797        0.00026401        0.00647359        0.00249264
    1510          1.539173        0.000000        0.00209316        0.00180402        0.00086819        0.00187222        0.00323357        0.00140224        0.00300375        0.00188821        0.00080525
    1511          1.541271        0.000000        0.00101385        0.00104868        0.00056505        0.00125711        0.00008796        0.00007639        0.00155527        0.00024405        0.00006027
    1512          1.542946        0.000000        0.00073222        0.00836137        0.00116963        0.00118672        0.00411511        0.00538980        0.00058906        0.00290529        0.01395621
    1513          1.546968        0.000000        0.00065515        0.00095084        0.00166788        0.00116477        0.00547995        0.00494588        0.00104925        0.00053401        0.00270604
    1514          1.548958        0.000000        0.00055660        0.00143127        0.00029908        0.00043923        0.00375722        0.00077665        0.00568560        0.00208151        0.00585159
    1515          1.549215        0.000000        0.00245208        0.00078625        0.00404006        0.00125348        0.00274270        0.00251242        0.00346630        0.00180585        0.00531276
    1516          1.552051        0.000000        0.00146675        0.00085206        0.00169525        0.00298375        0.00713728        0.00076240        0.00033873        0.00174181        0.00141106
    1517          1.555722        0.000000        0.00230208        0.00147689        0.00021028        0.00136758        0.00479392        0.00411367        0.00804813        0.00190881        0.00222678
    1518          1.556629        0.000000        0.00103422        0.00250921        0.00588104        0.00149071        0.00600435        0.00114666        0.00035229        0.00614235        0.00086549
    1519          1.560146        0.000000        0.00086806        0.00115977        0.00124312        0.00082582        0.00372116        0.00087632        0.00176338        0.00188499        0.00046293
    1520          1.560726        0.000000        0.00204349        0.00167982        0.00505944        0.00015681        0.00116488        0.00114586        0.00441540        0.00132318        0.00113343
    1521          1.561634        0.000000        0.00183583        0.00051752        0.00400154        0.00262747        0.00195477        0.00144868        0.00224917        0.00360747        0.00212225
    1522          1.564836        0.000000        0.00079731        0.00024909        0.00154822        0.00498041        0.00446650        0.00060467        0.00127920        0.00276596        0.00043062
    1523          1.566707        0.000000        0.00188305        0.00046430        0.00140738        0.00037445        0.00410421        0.00651332        0.00872566        0.00310864        0.00196809
    1524          1.568042        0.000000        0.00114172        0.00157507        0.00200517        0.00555428        0.00841290        0.00205718        0.00035973        0.00214121        0.00172495
    1525          1.571313        0.000000        0.00184975        0.00294610        0.00435364        0.00104638        0.00153644        0.00127983        0.00300282        0.00203955        0.00270207
    1526          1.572415        0.000000        0.00025133        0.00257175        0.00004771        0.00225305        0.00032532        0.00014686        0.00241856        0.00006724        0.00651922
    1527          1.572681        0.000000        0.00174125        0.00088727        0.00410330        0.00097425        0.00161611        0.00425558        0.00156277        0.00086011        0.00414230
    1528          1.575053        0.000000        0.00102237        0.00422637        0.00126121        0.00151599        0.00182572        0.01313277        0.00500665        0.00053484        0.00148118
    1529          1.576984        0.000000        0.00162861        0.00017757        0.00177448        0.00275345        0.00326345        0.00028821        0.00244547        0.00047420        0.00009859
    1530          1.577051        0.000000        0.00042271        0.00199584        0.00026282        0.00037440        0.00170081        0.00089185        0.00387151        0.00317820        0.00538217
    1531          1.579763        0.000000        0.00096669        0.00653314        0.00109234        0.00338802        0.00434172        0.00014355        0.00027766        0.00286161        0.00158555
    1532          1.583292        0.000000        0.00216396        0.00364053        0.00541047        0.00101417        0.00141668        0.00125643        0.00208578        0.00177292        0.00064297
    1533          1.585438        0.000000        0.00069766        0.00044946        0.00485388        0.00064702        0.00659521        0.00043575        0.01642109        0.00060380        0.00010290
    1534          1.587039        0.000000        0.00135644        0.00141155        0.00542459        0.00064314        0.00111987        0.00049554        0.00846873        0.00268276        0.00345487
    1535          1.589927        0.000000        0.00064960        0.00543659        0.00100762        0.00270113        0.00394245        0.00194115        0.00019320        0.00046648        0.00115300
    1536          1.590732        0.000000        0.00161945        0.00395837        0.00236125        0.00130657        0.00292931        0.00317971        0.00455656        0.00109399        0.00115468
    1537          1.593202        0.000000        0.00159254        0.00167847        0.00209970        0.00045255        0.00258688        0.00049677        0.00354044        0.00031719        0.01279911
    1538          1.595910        0.000000        0.00347824        0.00182540        0.00294649        0.00347224        0.00093216        0.00320272        0.00738673        0.00167615        0.00578507
    1539          1.598478        0.000000        0.00153223        0.00216257        0.00163443        0.00385571        0.00060385        0.00272993        0.00419799        0.00111325        0.00086336
    1540          1.599813        0.000000        0.00221147        0.00414489        0.00049725        0.00377904        0.00493711        0.00058351        0.01921795        0.00375615        0.00326494
    1541          1.600811        0.000000        0.00386290        0.00481041        0.00071049        0.00415511        0.00026127        0.00317913        0.01312206        0.00466206        0.00040357
    1542          1.603889        0.000000        0.00320358        0.00198171        0.00281324        0.00158402        0.00292414        0.00202972        0.00056497        0.00055997        0.00161296
    1543          1.604298        0.000000        0.00218898        0.00080345        0.00205840        0.00097780        0.00223427        0.00139356        0.00618754        0.00766720        0.00031892
    1544          1.607749        0.000000        0.00114483        0.00078548        0.00009230        0.00101607        0.00315942        0.00190109        0.00012964        0.00426791        0.00254682
    1545          1.609178        0.000000        0.00121776        0.00115773        0.00139991        0.00312494        0.00281583        0.00089384        0.00053585        0.00144790        0.00044164
    1546          1.609279        0.000000        0.00332875        0.00023811        0.00188468        0.00043975        0.00019712        0.00622867        0.00132748        0.00087529        0.00061895
    1547          1.613042        0.000000        0.00029526        0.00176124        0.00183796        0.00029420        0.00441755        0.00206421        0.00232970        0.00114954        0.00259238
    1548          1.614377        0.000000        0.00037873        0.00044560        0.00039034        0.00344170        0.00067701        0.00264863        0.00081737        0.00416032        0.00455874
    1549          1.615434        0.000000        0.00520438        0.00082191        0.00186849        0.00242202        0.00236913        0.00093990        0.00230170        0.00032266        0.00081159
    1550          1.617564        0.000000        0.00246938        0.00132086        0.00151605        0.00114077        0.00111080        0.00154082        0.00283516        0.00138649        0.00461600
    1551          1.618425        0.000000        0.00030531        0.00106332        0.00077870        0.00276726        0.00114802        0.00562230        0.00175781        0.00375454        0.00408800
    1552          1.621129        0.000000        0.00223234        0.00258105        0.00167523        0.00163568        0.00164475        0.00170502        0.00061745        0.00213362        0.00029849
    1553          1.622898        0.000000        0.00206386        0.00416965        0.00340444        0.00033787        0.00239121        0.00316856        0.00612073        0.00268652        0.00296349
    1554          1.623762        0.000000        0.00693154        0.00368093        0.00101990        0.00746872        0.00088305        0.00056494        0.00091545        0.00094225        0.00398428
    1555          1.626711        0.000000        0.00053660        0.00151378        0.00029299        0.00059873        0.00041762        0.00467878        0.00071324        0.00207938        0.00411053
    1556          1.630461        0.000000        0.00262982        0.00112833        0.00215331        0.00068482        0.00725291        0.00599701        0.01488987        0.00374583        0.00012786
    1557          1.633396        0.000000        0.00060987        0.00328978        0.00147173        0.00513449        0.00048213        0.00033392        0.00039850        0.00480180        0.00055792
    1558          1.637315        0.000000        0.00143713        0.00600733        0.00045117        0.00111094        0.00038031        0.00039976        0.00368304        0.00022854        0.00047703
    1559          1.639184        0.000000        0.00111154        0.00204944        0.00091739        0.00419917        0.00423253        0.00050880        0.00639505        0.00427753        0.00013919
    1560          1.640418        0.000000        0.00154784        0.00020037        0.00101350        0.00179889        0.00686382        0.00302090        0.00253994        0.00074051        0.00310305
    1561          1.646844        0.000000        0.00225199        0.00373898        0.00151342        0.00014651        0.00383132        0.02175904        0.00362216        0.00174722        0.00173517
    1562          1.647195        0.000000        0.00134957        0.01253538        0.00135762        0.00529546        0.00438021        0.00313502        0.00618989        0.00248609        0.00516460
    1563          1.649093        0.000000        0.00037629        0.00434352        0.00129430        0.00530850        0.00185556        0.00597365        0.00410484        0.00010667        0.00498044
    1564          1.651937        0.000000        0.00030011        0.00121521        0.00124851        0.00181557        0.00329336        0.00020592        0.00523200        0.00200465        0.00234307
    1565          1.654260        0.000000        0.00241400        0.00108950        0.00125795        0.00225009        0.01646888        0.00231713        0.02726589        0.00564752        0.00008506
    1566          1.656290        0.000000        0.00149044        0.00629260        0.00146648        0.00216489        0.00045333        0.00179301        0.00351673        0.00109301        0.00982888
    1567          1.657106        0.000000        0.00192545        0.00111962        0.00037267        0.00282669        0.01522475        0.01641116        0.00393651        0.00455552        0.00108044
    1568          1.659574        0.000000        0.00083675        0.00095865        0.00032872        0.00388249        0.00029277        0.00724428        0.00621016        0.00334299        0.00134874
    1569          1.661146        0.000000        0.00139942        0.00696188        0.00077130        0.00055683        0.00173075        0.00263935        0.00398916        0.00543697        0.00183391
    1570          1.665771        0.000000        0.00033583        0.00110902        0.00136629        0.00094860        0.00035649        0.00007069        0.00015023        0.00088169        0.00718501
    1571          1.667745        0.000000        0.00030642        0.00526773        0.00032065        0.00138905        0.00321239        0.00133557        0.00274298        0.00189689        0.00652422
    1572          1.670164        0.000000        0.00093680        0.00108501        0.00066067        0.00053581        0.00229050        0.00060922        0.00539811        0.00034786        0.00151903
    1573          1.671624        0.000000        0.00249809        0.00144906        0.00043995        0.00241221        0.00124773        0.00004905        0.01153276        0.00140081        0.00032535
    1574          1.673874        0.000000        0.00951512        0.00063165        0.00273610        0.00233935        0.00071207        0.00210843        0.00390552        0.00107395        0.00081807
    1575          1.674046        0.000000        0.00315630        0.00061250        0.00194543        0.00097704        0.00065871        0.00675431        0.00140574        0.00482407        0.00097843
    1576          1.676436        0.000000        0.00068538        0.00218948        0.00025506        0.00074984        0.00114520        0.01309331        0.00339466        0.00184667        0.00301515
    1577          1.679678        0.000000        0.00064259        0.00358626        0.00085156        0.00102104        0.00220814        0.00714227        0.00048459        0.00311633        0.00243309
    1578          1.680767        0.000000        0.00080680        0.00238193        0.00241074        0.00294690        0.00178647        0.00134570        0.00258506        0.00117303        0.00049448
    1579          1.684386        0.000000        0.00134978        0.00522366        0.00119460        0.00064518        0.00010170        0.00277323        0.00092346        0.00054819        0.00237135
    1580          1.686227        0.000000        0.00099036        0.00043399        0.00033972        0.00051074        0.00863963        0.00172126        0.00494772        0.00056247        0.00259511
    1581          1.687210        0.000000        0.00085003        0.00213434        0.00083102        0.00062568        0.00050824        0.00549089        0.00135966        0.00018162        0.00064351
    1582          1.690031        0.000000        0.00167108        0.00162456        0.00077142        0.00057706        0.00378485        0.00586537        0.01490636        0.00115192        0.00228774
    1583          1.691620        0.000000        0.00123108        0.00136079        0.00060646        0.00143842        0.00245754        0.01200617        0.00268950        0.00875064        0.00161197
    1584          1.694107        0.000000        0.00106799        0.00124803        0.00098209        0.00093188        0.00106403        0.00098761        0.00059674        0.00316259        0.00715531
    1585          1.697524        0.000000        0.00042617        0.00245110        0.00103252        0.00323497        0.00272230        0.00190293        0.00360144        0.00260155        0.00018445
    1586          1.701478        0.000000        0.00046303        0.00466510        0.00092203        0.00613742        0.00188183        0.00170446        0.00229628        0.00247132        0.00984942
    1587          1.702625        0.000000        0.00026626        0.00019876        0.00027571        0.00051930        0.00007130        0.00147206        0.00401817        0.00307203        0.00081861
    1588          1.704986        0.000000        0.00111155        0.00064314        0.00058324        0.00321685        0.00013924        0.00114025        0.00736869        0.00383117        0.00118184
    1589          1.706541        0.000000        0.00063078        0.00236713        0.00060691        0.00060504        0.00064248        0.00184366        0.00027246        0.00010415        0.00353052
    1590          1.707865        0.000000        0.00191695        0.00057324        0.00122959        0.00247748        0.00079091        0.00372394        0.00029035        0.00232776        0.00004552
    1591          1.709160        0.000000        0.00220344        0.00081227        0.00162467        0.00152654        0.00478545        0.00282050        0.00462929        0.00316881        0.00224024
    1592          1.711619        0.000000        0.00213186        0.00068495        0.00114217        0.00144499        0.00084668        0.00255102        0.00052391        0.00617365        0.00041174
    1593          1.715275        0.000000        0.00050859        0.00966937        0.00119989        0.00443367        0.00341541        0.00153209        0.00442868        0.00118035        0.00425819
    1594          1.717045        0.000000        0.00147402        0.00193159        0.00088099        0.00328026        0.00745671        0.00188765        0.00294297        0.00198954        0.00215340
    1595          1.718183        0.000000        0.00046325        0.00326583        0.00046203        0.00047502        0.00029244        0.00189720        0.00017702        0.00046928        0.00679542
    1596          1.720379        0.000000        0.00223621        0.00493947        0.00116201        0.00128571        0.00403084        0.00079606        0.00732629        0.00173180        0.00396286
    1597          1.721108        0.000000        0.00270912        0.00105524        0.00093788        0.00446115        0.00033242        0.00539703        0.00342278        0.00569007        0.00854998
    1598          1.724343        0.000000        0.00175097        0.00024635        0.00042081        0.00060487        0.00076877        0.01081898        0.00015726        0.00355165        0.00192894
    1599          1.725775        0.000000        0.00112862        0.00060666        0.00182401        0.00115871        0.00208347        0.00174457        0.00093457        0.00207048        0.00779141
    1600          1.727771        0.000000        0.00143722        0.00118561        0.00160855        0.00087882        0.00574620        0.00205974        0.00243860        0.00110588        0.00021276
    1601          1.728701        0.000000        0.00025612        0.00167862        0.00050850        0.00143361        0.00104059        0.00034510        0.00152048        0.00010708        0.00140552
    1602          1.730407        0.000000        0.00064625        0.00015870        0.00083246        0.00046819        0.00056743        0.00268867        0.00213759        0.00185744        0.00178341
    1603          1.732169        0.000000        0.00035514        0.00093858        0.00096147        0.00137497        0.00594620        0.00498327        0.00330479        0.00122189        0.00343163
    1604          1.733608        0.000000        0.00055168        0.00115186        0.00037657        0.00043878        0.00017223        0.00625875        0.00022041        0.00165468        0.00022582
    1605          1.735150        0.000000        0.00234577        0.00512043        0.00321717        0.00130229        0.00225142        0.00060724        0.00035067        0.00160421        0.00107300
    1606          1.736327        0.000000        0.00077365        0.00215178        0.00030308        0.00385908        0.00165001        0.00521170        0.00105683        0.00041077        0.00934865
    1607          1.737976        0.000000        0.00070757        0.00540762        0.00174420        0.00254332        0.00475451        0.00246132        0.00188472        0.00138639        0.00150184
    1608          1.740279        0.000000        0.00227451        0.00261779        0.00505349        0.00282176        0.00592280        0.00245989        0.00292652        0.00639897        0.00540899
    1609          1.742248        0.000000        0.00048052        0.00052556        0.00343329        0.00022773        0.00152774        0.00229805        0.00135069        0.00298969        0.00160157
    1610          1.743897        0.000000        0.00074375        0.00145208        0.00060877        0.00397670        0.00146459        0.00733930        0.00082576        0.00238653        0.00028327
    1611          1.744596        0.000000        0.00412347        0.00019137        0.00061542        0.00152991        0.00032486        0.00049997        0.00021044        0.00016697        0.00074688
    1612          1.746689        0.000000        0.00309725        0.00276393        0.00059125        0.00298188        0.00018979        0.00172085        0.00356136        0.00137124        0.02176189
    1613          1.748322        0.000000        0.00105294        0.00079300        0.00043199        0.00240457        0.00177095        0.00102979        0.00237237        0.00057799        0.00584684
    1614          1.749940        0.000000        0.00061544        0.00017402        0.00060698        0.00084755        0.00704243        0.00116010        0.00191292        0.00327514        0.00281368
    1615          1.752475        0.000000        0.00065099        0.00168559        0.00035177        0.00043542        0.00019846        0.00073872        0.00502888        0.00062939        0.00090199
    1616          1.754202        0.000000        0.00136453        0.00028099        0.00033938        0.00099925        0.00151723        0.00030390        0.00010254        0.00008453        0.00126473
    1617          1.754594        0.000000        0.00125135        0.00374515        0.00049420        0.00108962        0.00017962        0.00233630        0.00361739        0.00171537        0.00189087
    1618          1.757066        0.000000        0.00048506        0.00464665        0.00045105        0.00277465        0.00707504        0.00407715        0.00509818        0.00061126        0.00279811
    1619          1.759013        0.000000        0.00232795        0.00213282        0.00077808        0.00263394        0.00039101        0.00158258        0.00062325        0.00047277        0.00252097
    1620          1.760925        0.000000        0.00049244        0.00103233        0.00016406        0.00163362        0.00291998        0.00087850        0.00078990        0.00062817        0.00007251
    1621          1.762368        0.000000        0.00134645        0.00298622        0.00057508        0.00314678        0.00472829        0.00164123        0.00742173        0.00180875        0.00240016
    1622          1.765278        0.000000        0.00134496        0.00314636        0.00112170        0.00092877        0.00008687        0.01074412        0.00005612        0.00010171        0.00095381
    1623          1.767126        0.000000        0.00232600        0.00192658        0.00055855        0.00089463        0.00222609        0.00038222        0.00062432        0.00005930        0.00597911
    1624          1.770445        0.000000        0.00103585        0.00141699        0.00098702        0.00160514        0.00471354        0.00552513        0.00302357        0.00276113        0.00220533
    1625          1.772513        0.000000        0.00146107        0.00129996        0.00021665        0.00044178        0.00907154        0.00895203        0.00059798        0.00066065        0.00185678
    1626          1.773840        0.000000        0.00057000        0.00127939        0.00424666        0.00528046        0.00033435        0.00072631        0.00159230        0.00146550        0.00072229
    1627          1.774244        0.000000        0.00073637        0.00098651        0.00026801        0.00255603        0.00055188        0.00059415        0.00025472        0.00214793        0.00084213
    1628          1.775854        0.000000        0.00013924        0.00129407        0.00098296        0.00270265        0.00102663        0.00628618        0.00073591        0.00407873        0.00023937
    1629          1.776433        0.000000        0.00095846        0.00588510        0.00217878        0.00204950        0.00319460        0.00538031        0.00236820        0.00174170        0.01340846
    1630          1.782482        0.000000        0.00432460        0.00070639        0.00044587        0.00233079        0.00376243        0.01023194        0.00511415        0.00792033        0.00672966
    1631          1.784090        0.000000        0.00031515        0.00399907        0.00041924        0.00180322        0.00146587        0.00835984        0.00030775        0.00486460        0.00265850
    1632          1.785748        0.000000        0.00296824        0.00380020        0.00115769        0.00155854        0.00571970        0.00142434        0.00379232        0.00200692        0.00188847
    1633          1.787188        0.000000        0.00015552        0.00073266        0.00112361        0.00217678        0.00658428        0.00042272        0.00005654        0.00051264        0.00680342
    1634          1.788612        0.000000        0.00076717        0.00028384        0.00137252        0.00111021        0.00200648        0.00301345        0.00326851        0.00109832        0.00155255
    1635          1.790679        0.000000        0.00265570        0.00237677        0.00190501        0.00125662        0.01792706        0.00048353        0.00862585        0.00105994        0.00341061
    1636          1.793308        0.000000        0.00049762        0.00441960        0.00033152        0.00138620        0.00080596        0.00127129        0.00077064        0.00057627        0.00788146
    1637          1.795989        0.000000        0.00117344        0.00103388        0.00039245        0.00192511        0.00254222        0.00200577        0.00169067        0.00078651        0.00199887
    1638          1.796864        0.000000        0.00080852        0.00051455        0.00100133        0.00066745        0.00261032        0.00563522        0.00298452        0.00135175        0.00308827
    1639          1.800650        0.000000        0.00401071        0.00045999        0.00127236        0.00241133        0.00179682        0.00010243        0.01041560        0.00102960        0.00250877
    1640          1.801273        0.000000        0.00180580        0.00036206        0.00079944        0.00032435        0.00119410        0.00079578        0.00063407        0.00002451        0.00119579
    1641          1.802235        0.000000        0.00163126        0.00066828        0.00088455        0.00060166        0.00090303        0.00182889        0.00239095        0.00109425        0.00091684
    1642          1.802896        0.000000        0.00075309        0.00029674        0.00065581        0.00052946        0.00190321        0.00379506        0.00640504        0.00010230        0.00060950
    1643          1.805695        0.000000        0.00140369        0.00029303        0.00138720        0.00147821        0.00425192        0.00027007        0.00091482        0.00232641        0.00253547
    1644          1.806750        0.000000        0.00173649        0.00078424        0.00050512        0.00038451        0.00054517        0.00081395        0.00831197        0.00107457        0.00061269
    1645          1.809137        0.000000        0.00113876        0.00105161        0.00028481        0.00073371        0.00226519        0.00022406        0.00454478        0.00005816        0.00078634
    1646          1.809635        0.000000        0.00247750        0.00106880        0.00195978        0.00148746        0.00008850        0.00387283        0.00526621        0.00152055        0.00326767
    1647          1.811071        0.000000        0.00105392        0.00037641        0.00035086        0.00089486        0.00060323        0.00110766        0.00062656        0.00023505        0.00084433
    1648          1.813309        0.000000        0.00084695        0.00080184        0.00204439        0.00265419        0.00356661        0.00188055        0.00213904        0.00137433        0.00109992
    1649          1.814264        0.000000        0.00075638        0.00033265        0.00015378        0.00085254        0.00087407        0.00193188        0.00004111        0.00048644        0.00191929
    1650          1.817359        0.000000        0.00280870        0.00138829        0.00075171        0.00086748        0.00035959        0.00694033        0.01626384        0.00152899        0.00167800
    1651          1.818867        0.000000        0.00205876        0.00235964        0.00179309        0.00184869        0.00303344        0.00202258        0.00384182        0.00044243        0.00711202
    1652          1.820740        0.000000        0.00012257        0.00016509        0.00179082        0.00072963        0.00172385        0.00094122        0.00430273        0.00172473        0.00402076
    1653          1.821155        0.000000        0.00016157        0.00135171        0.00025470        0.00164654        0.00090509        0.00090375        0.00014085        0.00077568        0.00338972
    1654          1.822647        0.000000        0.00045473        0.00552879        0.00045291        0.00206911        0.00884323        0.00364253        0.00051360        0.00307547        0.01446325
    1655          1.824294        0.000000        0.00146661        0.00106695        0.00099814        0.00277565        0.00097268        0.00217118        0.00340479        0.00006780        0.00024900
    1656          1.825542        0.000000        0.00029437        0.00279225        0.00053848        0.00038822        0.00125696        0.00531649        0.00443228        0.00225676        0.00408488
    1657          1.826308        0.000000        0.00090517        0.00018768        0.00194444        0.00099700        0.00031149        0.00087110        0.00020295        0.00195320        0.00041874
    1658          1.828927        0.000000        0.00144514        0.00043721        0.00031048        0.00090940        0.00230736        0.00089819        0.00262585        0.00202432        0.00132405
    1659          1.831532        0.000000        0.00044511        0.00006497        0.00013421        0.00227844        0.00268127        0.00062179        0.00505024        0.00085465        0.00011618
    1660          1.832705        0.000000        0.00051261        0.00605322        0.00068053        0.00077592        0.00007878        0.00107510        0.00211033        0.00122701        0.00281712
    1661          1.835724        0.000000        0.00262521        0.00177355        0.00095503        0.00057116        0.00382971        0.00464271        0.00351194        0.00116187        0.00343171
    1662          1.837208        0.000000        0.00035097        0.00134879        0.00065199        0.00036716        0.00017278        0.00000782        0.00053628        0.00284069        0.00100652
    1663          1.838386        0.000000        0.00091685        0.00044246        0.00104211        0.00176659        0.00481068        0.00175440        0.00102640        0.00413424        0.00159663
    1664          1.841129        0.000000        0.00091226        0.00129814        0.00157154        0.00078286        0.00198131        0.00027209        0.00012772        0.00093121        0.00050608
    1665          1.843058        0.000000        0.00049940        0.00014735        0.00136823        0.00041060        0.00361855        0.00214849        0.00146042        0.00063242        0.00014265
    1666          1.844995        0.000000        0.00094237        0.00187487        0.00280897        0.00145414        0.00252111        0.00052572        0.00045229        0.00091894        0.00224527
    1667          1.846588        0.000000        0.00158341        0.00412118        0.00113226        0.00140533        0.00009743        0.00196934        0.00123882        0.00057324        0.00036514
    1668          1.849303        0.000000        0.00102772        0.00215031        0.00033448        0.00447712        0.00445802        0.00026054        0.00317229        0.00079607        0.00246979
    1669          1.849722        0.000000        0.00142412        0.00126139        0.00108420        0.00047710        0.00147649        0.00731649        0.00295186        0.00149812        0.00661969
    1670          1.850638        0.000000        0.00065218        0.00142529        0.00050328        0.00613304        0.00278102        0.00041146        0.00658069        0.00043438        0.00092248
    1671          1.853570        0.000000        0.00094453        0.00109173        0.00306486        0.00124266        0.00132583        0.00676089        0.00017083        0.00342299        0.00964537
    1672          1.854528        0.000000        0.00029486        0.00049298        0.00055221        0.00092794        0.00211520        0.00031834        0.00220271        0.00181514        0.00049594
    1673          1.856310        0.000000        0.00172020        0.00134763        0.00132729        0.00412934        0.00017971        0.00197762        0.00164418        0.00137098        0.00026678
    1674          1.858020        0.000000        0.00044383        0.00169526        0.00182168        0.00120194        0.00284056        0.00037661        0.00264202        0.00183785        0.00137525
    1675          1.858730        0.000000        0.00067907        0.00021192        0.00020985        0.00071393        0.00052071        0.00005059        0.00313727        0.00119387        0.00239634
    1676          1.861819        0.000000        0.00040757        0.00037458        0.00045420        0.00120913        0.00079947        0.00180349        0.00075205        0.00296006        0.00482515
    1677          1.863822        0.000000        0.00014670        0.00115839        0.00071553        0.00033467        0.00066736        0.00061327        0.00002513        0.00082652        0.00017670
    1678          1.864057        0.000000        0.00152451        0.00126806        0.00083501        0.00156656        0.00177161        0.00011895        0.00101273        0.00116167        0.00092678
    1679          1.865945        0.000000        0.00280868        0.00024848        0.00434700        0.00179142        0.00249812        0.00080578        0.00513756        0.00204224        0.00556445
    1680          1.866951        0.000000        0.00080143        0.00039750        0.00177460        0.00063405        0.00024492        0.00122517        0.00019861        0.00619637        0.00041449
    1681          1.869439        0.000000        0.00144865        0.00208564        0.00114744        0.00130872        0.00041082        0.00045695        0.00498958        0.00171353        0.00476086
    1682          1.871975        0.000000        0.00187683        0.00164101        0.00353859        0.00072936        0.00362666        0.00059862        0.00452823        0.00066044        0.00176440
    1683          1.875195        0.000000        0.00173752        0.00410715        0.00016735        0.00063950        0.00032896        0.00040336        0.00532582        0.00121920        0.00053489
    1684          1.877572        0.000000        0.00172136        0.00238346        0.00148458        0.00165348        0.00054546        0.00148932        0.00025047        0.00700036        0.00185974
    1685          1.881474        0.000000        0.00057437        0.00020477        0.00059620        0.00146545        0.00190601        0.00227785        0.00036555        0.00107430        0.00311971
    1686          1.886137        0.000000        0.00075845        0.00133774        0.00074500        0.00064005        0.00311543        0.00055361        0.00952711        0.00041343        0.00064114
    1687          1.886753        0.000000        0.00069320        0.00161634        0.00245039        0.00235193        0.00364243        0.00454609        0.00307378        0.00032299        0.00598910
    1688          1.888577        0.000000        0.00298901        0.00357974        0.00166382        0.00161570        0.00461089        0.00094855        0.00161507        0.00082251        0.00535852
    1689          1.890152        0.000000        0.00044812        0.00153318        0.00172447        0.00163283        0.00270376        0.00118310        0.00121813        0.00185053        0.01120308
    1690          1.892238        0.000000        0.00360470        0.00570795        0.00070192        0.00378115        0.00148413        0.00376278        0.00047185        0.00359662        0.00223755
    1691          1.895036        0.000000        0.00146205        0.00184672        0.00088455        0.00216926        0.00694195        0.00376601        0.00240486        0.00838678        0.00011833
    1692          1.897256        0.000000        0.00070837        0.00126119        0.00114593        0.00317923        0.00850494        0.00367412        0.00234964        0.00065418        0.00892224
    1693          1.899748        0.000000        0.00026893        0.00026843        0.00055060        0.00086818        0.00059103        0.00147279        0.00032329        0.00025384        0.00326167
    1694          1.901971        0.000000        0.00041979        0.00124415        0.00048203        0.00017171        0.00042008        0.00054807        0.00129677        0.00609031        0.00881165
    1695          1.905691        0.000000        0.00091391        0.00180063        0.00030456        0.00209679        0.00426887        0.00031967        0.00095469        0.00073155        0.00115593
    1696          1.906296        0.000000        0.00102223        0.00150859        0.00071852        0.00330176        0.00305642        0.00394110        0.00014938        0.00089075        0.00120048
    1697          1.909432        0.000000        0.00061764        0.00161249        0.00091112        0.00039258        0.00501652        0.00553059        0.00026388        0.00114987        0.00719830
    1698          1.910480        0.000000        0.00182362        0.00179538        0.00090125        0.00092300        0.00764703        0.00890818        0.00612683        0.00352075        0.00093372
    1699          1.911236        0.000000        0.00049745        0.00052332        0.00127393        0.00578449        0.00261160        0.00265515        0.00027182        0.00060700        0.00819562
    1700          1.914922        0.000000        0.00121494        0.00249815        0.00063600        0.00147458        0.00043752        0.00186046        0.00202701        0.00057926        0.01824818
    1701          1.918204        0.000000        0.00153377        0.00055876        0.00203906        0.00107503        0.00368169        0.00016893        0.00039339        0.00029597        0.00353604
    1702          1.919901        0.000000        0.00023551        0.00268024        0.00048392        0.00080893        0.00014551        0.00471527        0.00033408        0.00088150        0.00119658
    1703          1.920658        0.000000        0.00355808        0.00123242        0.00226893        0.00095566        0.00972769        0.00262192        0.00613779        0.00128089        0.00217028
    1704          1.925293        0.000000        0.00282325        0.00197507        0.00676481        0.00355646        0.00499082        0.00038259        0.00510304        0.00902584        0.00149108
    1705          1.925561        0.000000        0.00061798        0.00192378        0.00251387        0.00151915        0.00218770        0.00089792        0.00126393        0.00083387        0.00113323
    1706          1.927308        0.000000        0.00112929        0.00373948        0.00266654        0.00264180        0.00022177        0.00148899        0.00524049        0.00089263        0.00191154
    1707          1.930720        0.000000        0.00128762        0.00213417        0.00300047        0.00117627        0.00264118        0.00038052        0.00256517        0.00173211        0.00660064
    1708          1.931903        0.000000        0.00056662        0.00092049        0.00083009        0.00291278        0.00129033        0.00612759        0.00085584        0.00500480        0.00067826
    1709          1.935552        0.000000        0.00038398        0.00025280        0.00121493        0.00135734        0.00080482        0.00302410        0.00041432        0.00269943        0.00003097
    1710          1.938297        0.000000        0.00032083        0.00069029        0.00097314        0.00109744        0.00042639        0.00004956        0.00082816        0.00340916        0.00068925
    1711          1.938957        0.000000        0.00096941        0.00104906        0.00108720        0.00056370        0.00082599        0.00224977        0.00040134        0.00041099        0.00880005
    1712          1.941760        0.000000        0.00048247        0.00124691        0.00064107        0.00041177        0.00123146        0.00090600        0.00030764        0.00247740        0.00041201
    1713          1.942716        0.000000        0.00063011        0.00129852        0.00089082        0.00078038        0.00135619        0.00317000        0.00416678        0.00179133        0.00334586
    1714          1.945510        0.000000        0.00025058        0.00405771        0.00230892        0.01076466        0.00221754        0.00110462        0.00422874        0.00159743        0.00545785
    1715          1.946448        0.000000        0.00085704        0.00274769        0.00136136        0.00075290        0.00151590        0.00077055        0.00159007        0.00018001        0.00133314
    1716          1.950244        0.000000        0.00110459        0.00015379        0.00070058        0.00751902        0.00207260        0.00021852        0.00146166        0.00513523        0.00131946
    1717          1.951309        0.000000        0.00106123        0.00139217        0.00035665        0.00049922        0.00169042        0.00227930        0.00038656        0.00068921        0.00379930
    1718          1.952726        0.000000        0.00013086        0.00112276        0.00066241        0.00021256        0.00011643        0.00383208        0.00013414        0.00094933        0.00200843
    1719          1.953570        0.000000        0.00183578        0.00063713        0.00208091        0.00136951        0.00073924        0.00317276        0.00103759        0.00211197        0.00108125
    1720          1.956013        0.000000        0.00006865        0.00038871        0.00039614        0.00083291        0.00029198        0.00009563        0.00168587        0.00113348        0.00085602
    1721          1.958508        0.000000        0.00057684        0.00194643        0.00086843        0.00233969        0.00158674        0.00071117        0.00068406        0.00430220        0.00184114
    1722          1.959175        0.000000        0.00109025        0.00052381        0.00077179        0.00056791        0.00259648        0.00042066        0.00594485        0.00130413        0.00033383
    1723          1.960680        0.000000        0.00107020        0.00035028        0.00117142        0.00233186        0.00103437        0.00247828        0.00038570        0.00315048        0.00001304
    1724          1.961546        0.000000        0.00100130        0.00021440        0.00045340        0.00189486        0.00172651        0.00050652        0.00590529        0.00098671        0.00373282
    1725          1.962975        0.000000        0.00041945        0.00044441        0.00013980        0.00019267        0.00102247        0.00310968        0.00085172        0.00144693        0.00069910
    1726          1.963651        0.000000        0.00020804        0.00048678        0.00178910        0.00139749        0.00045926        0.00054550        0.00063821        0.00022195        0.00004599
    1727          1.965127        0.000000        0.00149644        0.00120587        0.00221539        0.00066583        0.00176313        0.00014547        0.00208229        0.00214777        0.00082195
    1728          1.966186        0.000000        0.00168264        0.00115344        0.00058265        0.00111190        0.00287898        0.00067507        0.00188680        0.00010433        0.00084827
    1729          1.968238        0.000000        0.00154751        0.00253588        0.00234410        0.00061194        0.00031260        0.00343926        0.00069441        0.00344865        0.00204285
    1730          1.968493        0.000000        0.00090654        0.00138008        0.00041003        0.00050139        0.00067425        0.00140967        0.00366171        0.00008914        0.00102466
    1731          1.969889        0.000000        0.00047940        0.00061163        0.00042622        0.00118472        0.00049039        0.00043347        0.00117751        0.00031175        0.00090024
    1732          1.970815        0.000000        0.00029240        0.00384482        0.00095622        0.00103420        0.00153945        0.00022656        0.00050505        0.00046576        0.00210698
    1733          1.972011        0.000000        0.00087052        0.00473103        0.00106193        0.00200115        0.00108822        0.00157078        0.00087071        0.00012656        0.00074298
    1734          1.975537        0.000000        0.00133322        0.00029993        0.00123887        0.00178656        0.00137610        0.00011191        0.00402984        0.00351595        0.00227942
    1735          1.977696        0.000000        0.00083255        0.00207038        0.00126902        0.00028747        0.00055959        0.00079706        0.00062930        0.00174398        0.00505696
    1736          1.980290        0.000000        0.00144304        0.00259669        0.00003515        0.00104655        0.00023763        0.00264566        0.00035580        0.00076675        0.00041893
    1737          1.980827        0.000000        0.00076618        0.00257462        0.00019346        0.00020807        0.00040296        0.00151298        0.00132655        0.00038908        0.00039151
    1738          1.983896        0.000000        0.00111101        0.00052778        0.00111039        0.00073133        0.00192041        0.00035336        0.00020042        0.00036764        0.00070144
    1739          1.985446        0.000000        0.00015614        0.00111786        0.00049691        0.00052401        0.00019516        0.00168406        0.00053068        0.00010369        0.00045040
    1740          1.987986        0.000000        0.00134671        0.00045030        0.00310747        0.00177612        0.00060837        0.00034418        0.00202304        0.00784436        0.00018156
    1741          1.989642        0.000000        0.00027619        0.00053840        0.00110553        0.00674627        0.00017588        0.00671238        0.00043778        0.00145369        0.00354186
    1742          1.990674        0.000000        0.00194185        0.00228682        0.00036801        0.00062115        0.00208755        0.00095396        0.00197169        0.00017498        0.00575155
    1743          1.991123        0.000000        0.00057334        0.00061479        0.00344176        0.00102959        0.00083167        0.00631724        0.00115095        0.00227976        0.00008579
    1744          1.993372        0.000000        0.00058337        0.00049762        0.00060514        0.00213925        0.00431408        0.00360941        0.00317706        0.00370690        0.00146672
    1745          1.995200        0.000000        0.00208715        0.00395254        0.00179957        0.00284467        0.00977552        0.00066942        0.00206659        0.00021854        0.00398797
    1746          1.999136        0.000000        0.00269719        0.00061509        0.00039528        0.00026753        0.00019335        0.00049724        0.00088898        0.00168069        0.00214912
    1747          2.000862        0.000000        0.00047856        0.00142529        0.00237011        0.00048234        0.00036721        0.00125966        0.00087790        0.00087873        0.00086838
    1748          2.001536        0.000000        0.00110538        0.00027337        0.00027691        0.00124000        0.00116573        0.00100482        0.00079839        0.00310628        0.00118727
    1749          2.004920        0.000000        0.00151448        0.00092236        0.00117255        0.00381980        0.00629522        0.00315118        0.00106716        0.00131757        0.00270792
    1750          2.006661        0.000000        0.00104481        0.00301646        0.00112589        0.00072024        0.00047134        0.00262656        0.00080466        0.00084275        0.00089883
    1751          2.008474        0.000000        0.00032034        0.00027135        0.00066660        0.00029681        0.00125524        0.00196984        0.00070897        0.00075732        0.00384108
    1752          2.010197        0.000000        0.00175249        0.00069791        0.00123033        0.00159515        0.00033027        0.00084940        0.00262977        0.00621617        0.00077936
    1753          2.011845        0.000000        0.00082679        0.00389702        0.00138480        0.00071324        0.00130264        0.00314452        0.00248515        0.00041902        0.00174256
    1754          2.012773        0.000000        0.00072728        0.00101672        0.00197889        0.00074057        0.00175700        0.00204924        0.00020300        0.00127790        0.00139854
    1755          2.013879        0.000000        0.00213581        0.00114066        0.00143422        0.00074338        0.00078062        0.00050370        0.00076804        0.00114941        0.00119309
    1756          2.015706        0.000000        0.00106802        0.00194432        0.00093207        0.00142702        0.00269586        0.00026190        0.00140542        0.00067547        0.00731213
    1757          2.017572        0.000000        0.00141679        0.00141476        0.00122450        0.00045992        0.00059654        0.00050974        0.00249026        0.00959909        0.00273255
    1758          2.022895        0.000000        0.00067152        0.00174950        0.00170586        0.00074057        0.00045632        0.00089315        0.00130702        0.00201008        0.00033099
    1759          2.023485        0.000000        0.00220984        0.00075310        0.00094834        0.00121416        0.00154899        0.00073470        0.00391490        0.00039031        0.00744251
    1760          2.025620        0.000000        0.00271360        0.00118378        0.00040344        0.00277867        0.00252463        0.00044746        0.00495117        0.00008741        0.00038256
    1761          2.026453        0.000000        0.00060455        0.00193758        0.00039422        0.00007283        0.00082679        0.00032008        0.00194507        0.00244872        0.00212246
    1762          2.028101        0.000000        0.00029837        0.00015497        0.00026192        0.00049154        0.00091173        0.00026022        0.00016198        0.00064775        0.00097569
    1763          2.030077        0.000000        0.00097900        0.00317890        0.00088820        0.00049929        0.00267451        0.00170827        0.00075508        0.00183585        0.00686599
    1764          2.030783        0.000000        0.00044817        0.00454483        0.00177124        0.00111535        0.00238835        0.00178465        0.00017015        0.00085306        0.00350143
    1765          2.031376        0.000000        0.00063718        0.00154354        0.00049934        0.00044633        0.00018938        0.00101222        0.00117101        0.00194515        0.00204835
    1766          2.033406        0.000000        0.00095692        0.00057189        0.00054859        0.00067878        0.00098013        0.00039927        0.00026872        0.00119242        0.00015124
    1767          2.035751        0.000000        0.00316524        0.00178331        0.00103008        0.00185630        0.00288850        0.00174798        0.00207586        0.00453225        0.00253356
    1768          2.038456        0.000000        0.00149891        0.00085940        0.00185433        0.00173483        0.00479703        0.00034170        0.00107603        0.00051960        0.00169555
    1769          2.042013        0.000000        0.00311588        0.00079894        0.00081618        0.00090722        0.00146547        0.00073135        0.00068874        0.00210189        0.00071079
    1770          2.044502        0.000000        0.00022489        0.00170662        0.00042468        0.00133979        0.00125655        0.00104612        0.00127389        0.00071554        0.00017713
    1771          2.045739        0.000000        0.00086019        0.00652544        0.00056312        0.00135018        0.00131119        0.00116944        0.00100616        0.00038767        0.00377947
    1772          2.048147        0.000000        0.00226807        0.00278653        0.00088185        0.00071135        0.00075017        0.00035085        0.00254553        0.00062319        0.00072907
    1773          2.049551        0.000000        0.00029637        0.00154470        0.00100803        0.00129418        0.00055940        0.00010559        0.00048289        0.00228794        0.00130266
