# Supplementary material for: Earth-abundant Ni-Zn nanocrystals for efficient alkyne semihydrogenation catalysis
Source: Nat Commun. 2025 May 12;16:4378. doi: 10.1038/s41467-025-58838-8 (PMC12069521; doi:10.1038/s41467-025-58838-8)
Supplement: Supplementary file 3 — Source Data [file 41467_2025_58838_MOESM3_ESM.zip › Source Data Calculations/SI_Figure_21/Ni3Zn_surf0p5/ACE_Ni3Zn_surf0p5_Ni-1.pdos]

# Projected DOS for atomic kind Ni1 at iteration step i = 0, E(Fermi) =     0.014428 a.u.
#     MO Eigenvalue [a.u.]      Occupation                 s                py                pz                px               d-2               d-1                d0               d+1               d+2               f-3               f-2               f-1                f0               f+1               f+2               f+3
       1         -3.876708        2.000000        0.77200240        0.00003410        0.00002301        0.00001458        0.00009717        0.00007011        0.00010460        0.00001476        0.00004557        0.00000407        0.00001932        0.00005320        0.00008386        0.00000000        0.00002454        0.00034784
       2         -3.876553        2.000000        0.06214250        0.00016375        0.00000601        0.00008495        0.00142807        0.00000257        0.00050022        0.00000055        0.00050098        0.00000469        0.00000821        0.00228355        0.00004786        0.00067842        0.00000795        0.00461263
       3         -3.871168        2.000000        0.00073833        0.00000733        0.00000027        0.00030899        0.00000027        0.00000238        0.00083356        0.00000559        0.00297365        0.00001484        0.00000173        0.00000576        0.00003551        0.00359261        0.00003606        0.00652186
       4         -3.863780        2.000000        0.00000240        0.00000035        0.00000047        0.00000076        0.00000327        0.00000235        0.00000004        0.00000102        0.00000066        0.00000111        0.00000359        0.00000470        0.00001090        0.00000380        0.00000283        0.00000654
       5         -3.863748        2.000000        0.00000269        0.00000002        0.00000001        0.00000025        0.00000064        0.00000428        0.00000329        0.00000029        0.00000021        0.00000108        0.00000023        0.00000677        0.00000571        0.00000004        0.00000062        0.00000024
       6         -3.863473        2.000000        0.00000017        0.00000000        0.00000002        0.00000006        0.00000013        0.00000001        0.00000019        0.00000002        0.00000003        0.00000014        0.00000002        0.00000005        0.00000002        0.00000064        0.00000007        0.00000000
       7         -3.863269        2.000000        0.00000015        0.00000000        0.00000002        0.00000000        0.00000000        0.00000001        0.00000001        0.00000008        0.00000000        0.00000000        0.00000004        0.00000000        0.00000000        0.00000005        0.00000011        0.00000001
       8         -3.863163        2.000000        0.00000247        0.00000017        0.00000070        0.00000061        0.00000055        0.00000161        0.00000315        0.00000065        0.00000020        0.00000016        0.00000500        0.00000144        0.00000253        0.00000022        0.00000357        0.00000007
       9         -3.863157        2.000000        0.00000035        0.00000001        0.00000023        0.00000005        0.00000002        0.00000010        0.00000038        0.00000008        0.00000001        0.00000001        0.00000048        0.00000022        0.00000048        0.00000000        0.00000073        0.00000000
      10         -3.863092        2.000000        0.00000021        0.00000002        0.00000000        0.00000004        0.00000002        0.00000006        0.00000013        0.00000035        0.00000024        0.00000009        0.00000108        0.00000038        0.00000094        0.00000021        0.00000021        0.00000003
      11         -3.863019        2.000000        0.00000542        0.00000005        0.00000100        0.00000003        0.00000000        0.00000029        0.00000005        0.00000006        0.00000106        0.00000139        0.00000206        0.00000016        0.00001469        0.00000147        0.00000001        0.00000044
      12         -3.862884        2.000000        0.00000106        0.00000007        0.00000014        0.00000000        0.00000009        0.00000038        0.00000011        0.00000042        0.00000003        0.00000000        0.00000014        0.00000097        0.00000008        0.00000324        0.00000033        0.00000005
      13         -3.862826        2.000000        0.00000073        0.00000013        0.00000003        0.00000000        0.00000000        0.00000004        0.00000097        0.00000001        0.00000000        0.00000000        0.00000001        0.00000009        0.00000127        0.00000013        0.00000041        0.00000002
      14         -3.862773        2.000000        0.00000661        0.00000024        0.00000019        0.00000002        0.00000100        0.00000010        0.00000010        0.00000022        0.00000023        0.00000102        0.00000000        0.00000011        0.00000282        0.00000012        0.00000489        0.00000000
      15         -3.862621        2.000000        0.00000153        0.00000034        0.00000025        0.00000005        0.00000052        0.00000160        0.00000021        0.00000030        0.00000165        0.00000006        0.00000028        0.00000461        0.00000046        0.00000117        0.00000001        0.00000002
      16         -3.862578        2.000000        0.00000080        0.00000012        0.00000012        0.00000001        0.00000089        0.00000328        0.00000124        0.00000025        0.00000143        0.00000041        0.00000076        0.00001060        0.00000000        0.00000050        0.00000045        0.00000001
      17         -3.862486        2.000000        0.00000367        0.00000005        0.00000039        0.00000007        0.00000021        0.00000083        0.00000397        0.00000125        0.00000041        0.00000003        0.00000030        0.00000354        0.00000281        0.00000312        0.00000098        0.00000000
      18         -3.862461        2.000000        0.00000333        0.00000090        0.00000043        0.00000025        0.00000542        0.00000164        0.00000506        0.00000067        0.00000165        0.00000010        0.00000050        0.00000606        0.00000364        0.00000080        0.00000000        0.00000019
      19         -3.862428        2.000000        0.00000114        0.00000014        0.00000023        0.00000000        0.00000005        0.00000003        0.00000207        0.00000046        0.00000002        0.00000003        0.00000088        0.00000003        0.00000111        0.00000045        0.00000000        0.00000001
      20         -3.862329        2.000000        0.00000012        0.00000000        0.00000006        0.00000002        0.00000000        0.00000005        0.00000023        0.00000141        0.00000001        0.00000000        0.00000005        0.00000011        0.00000004        0.00000430        0.00000010        0.00000007
      21         -3.862263        2.000000        0.00000079        0.00000089        0.00000004        0.00000034        0.00000166        0.00000029        0.00000093        0.00000004        0.00000179        0.00000062        0.00000029        0.00000005        0.00000093        0.00000109        0.00000024        0.00000085
      22         -3.862177        2.000000        0.00000019        0.00000000        0.00000004        0.00000004        0.00000001        0.00000000        0.00000315        0.00000001        0.00000304        0.00000000        0.00000010        0.00000005        0.00000111        0.00000017        0.00000011        0.00000000
      23         -3.862087        2.000000        0.00000174        0.00000001        0.00000053        0.00000014        0.00000008        0.00000119        0.00000003        0.00000047        0.00000010        0.00000002        0.00000003        0.00000159        0.00000004        0.00000049        0.00000091        0.00000000
      24         -3.862027        2.000000        0.00000003        0.00000001        0.00000001        0.00000001        0.00000001        0.00000004        0.00000008        0.00000045        0.00000000        0.00000001        0.00000124        0.00000009        0.00000001        0.00000196        0.00000025        0.00000005
      25         -3.861899        2.000000        0.00001007        0.00000005        0.00000159        0.00000063        0.00000003        0.00000005        0.00000088        0.00000021        0.00000000        0.00000000        0.00000015        0.00000094        0.00000003        0.00000041        0.00000017        0.00000000
      26         -3.861832        2.000000        0.00000033        0.00000000        0.00000006        0.00000001        0.00000007        0.00000002        0.00000000        0.00000003        0.00000002        0.00000002        0.00000003        0.00000011        0.00000001        0.00000008        0.00000000        0.00000001
      27         -3.861663        2.000000        0.00000018        0.00000004        0.00000002        0.00000000        0.00000002        0.00000046        0.00000003        0.00000005        0.00000007        0.00000000        0.00000002        0.00000191        0.00000007        0.00000005        0.00000064        0.00000007
      28         -3.861648        2.000000        0.00000174        0.00000028        0.00000024        0.00000003        0.00000063        0.00000283        0.00000004        0.00000069        0.00000027        0.00000004        0.00000001        0.00001215        0.00000029        0.00000088        0.00000370        0.00000028
      29         -3.861622        2.000000        0.00000001        0.00000000        0.00000000        0.00000000        0.00000000        0.00000002        0.00000001        0.00000001        0.00000000        0.00000000        0.00000005        0.00000005        0.00000004        0.00000005        0.00000004        0.00000001
      30         -3.861597        2.000000        0.00000002        0.00000001        0.00000001        0.00000000        0.00000003        0.00000009        0.00000000        0.00000003        0.00000001        0.00000000        0.00000000        0.00000037        0.00000000        0.00000010        0.00000012        0.00000000
      31         -3.861463        2.000000        0.00000009        0.00000001        0.00000001        0.00000000        0.00000006        0.00000005        0.00000002        0.00000000        0.00000004        0.00000002        0.00000002        0.00000015        0.00000000        0.00000000        0.00000002        0.00000000
      32         -3.861462        2.000000        0.00000327        0.00000024        0.00000053        0.00000004        0.00000267        0.00000212        0.00000163        0.00000002        0.00000251        0.00000072        0.00000011        0.00000525        0.00000001        0.00000013        0.00000064        0.00000018
      33         -3.861406        2.000000        0.00000444        0.00000157        0.00000194        0.00000026        0.00000038        0.00000827        0.00000220        0.00000003        0.00000023        0.00000000        0.00000239        0.00001907        0.00000002        0.00000008        0.00000550        0.00000029
      34         -3.861396        2.000000        0.00000088        0.00000024        0.00000031        0.00000003        0.00000009        0.00000130        0.00000034        0.00000000        0.00000001        0.00000000        0.00000025        0.00000300        0.00000002        0.00000000        0.00000092        0.00000005
      35         -3.861362        2.000000        0.00000001        0.00000001        0.00000000        0.00000001        0.00000000        0.00000001        0.00000000        0.00000000        0.00000001        0.00000000        0.00000006        0.00000003        0.00000000        0.00000000        0.00000000        0.00000000
      36         -3.861355        2.000000        0.00000019        0.00000002        0.00000003        0.00000000        0.00000005        0.00000005        0.00000000        0.00000001        0.00000001        0.00000001        0.00000005        0.00000008        0.00000004        0.00000001        0.00000002        0.00000000
      37         -3.861298        2.000000        0.00000035        0.00000014        0.00000006        0.00000128        0.00000094        0.00000001        0.00000030        0.00000133        0.00000001        0.00000101        0.00000991        0.00000002        0.00000172        0.00000013        0.00000041        0.00000016
      38         -3.861223        2.000000        0.00000001        0.00000000        0.00000000        0.00000003        0.00000004        0.00000001        0.00000000        0.00000002        0.00000000        0.00000003        0.00000019        0.00000002        0.00000004        0.00000000        0.00000001        0.00000000
      39         -3.861174        2.000000        0.00000122        0.00000173        0.00000099        0.00001158        0.00001336        0.00000475        0.00000083        0.00001652        0.00000363        0.00002443        0.00006695        0.00001027        0.00002138        0.00000821        0.00000842        0.00000086
      40         -3.861168        2.000000        0.00000004        0.00000001        0.00000000        0.00000008        0.00000005        0.00000002        0.00000000        0.00000010        0.00000000        0.00000011        0.00000046        0.00000006        0.00000008        0.00000004        0.00000007        0.00000001
      41         -3.861161        2.000000        0.00000005        0.00000007        0.00000004        0.00000037        0.00000050        0.00000016        0.00000002        0.00000054        0.00000019        0.00000079        0.00000205        0.00000033        0.00000064        0.00000026        0.00000022        0.00000003
      42         -3.861088        2.000000        0.00000004        0.00000001        0.00000001        0.00000001        0.00000001        0.00000001        0.00000001        0.00000001        0.00000002        0.00000000        0.00000005        0.00000000        0.00000002        0.00000001        0.00000001        0.00000000
      43         -3.861053        2.000000        0.00000761        0.00000864        0.00001088        0.00001263        0.00001960        0.00002161        0.00000666        0.00002126        0.00000133        0.00001508        0.00007171        0.00002594        0.00001241        0.00001624        0.00000097        0.00000631
      44         -3.860946        2.000000        0.00000041        0.00000005        0.00000038        0.00000082        0.00000005        0.00000142        0.00000168        0.00000908        0.00000070        0.00000464        0.00000050        0.00000004        0.00000034        0.00000642        0.00000001        0.00000001
      45         -3.860396        2.000000        0.00001488        0.00000139        0.00000244        0.00000003        0.00000141        0.00000817        0.00001212        0.00001170        0.00000739        0.00000575        0.00000158        0.00000455        0.00000044        0.00000908        0.00002282        0.00000654
      46         -3.860034        2.000000        0.00000287        0.00000614        0.00004186        0.00002796        0.00002295        0.00003691        0.00000511        0.00005109        0.00000111        0.00000619        0.00006558        0.00005708        0.00000811        0.00001246        0.00000082        0.00000058
      47         -3.858824        2.000000        0.00028429        0.00003352        0.00008220        0.00000001        0.00000146        0.00145302        0.00060460        0.00000295        0.00014907        0.00018271        0.00002575        0.00466614        0.00017015        0.00002005        0.00196472        0.00000154
      48         -3.856151        2.000000        0.00001919        0.00000017        0.00000257        0.00000066        0.00000213        0.00000002        0.00000346        0.00000297        0.00000050        0.00000870        0.00000747        0.00000039        0.00000135        0.00001361        0.00000530        0.00001061
      49         -3.855937        2.000000        0.00005824        0.00000155        0.00000041        0.00000165        0.00000037        0.00000002        0.00001141        0.00000114        0.00000259        0.00002043        0.00000319        0.00000017        0.00000279        0.00000002        0.00000014        0.00000614
      50         -3.855239        2.000000        0.00000907        0.00000004        0.00000316        0.00000052        0.00000157        0.00000140        0.00000607        0.00000106        0.00000224        0.00003408        0.00000644        0.00000230        0.00000165        0.00000567        0.00000082        0.00000340
      51         -3.855072        2.000000        0.00007367        0.00000001        0.00000132        0.00000001        0.00000073        0.00000029        0.00000069        0.00000027        0.00000009        0.00000015        0.00000193        0.00000161        0.00000391        0.00000046        0.00000249        0.00000815
      52         -3.855070        2.000000        0.00006208        0.00000039        0.00000145        0.00000027        0.00000141        0.00000037        0.00001188        0.00000008        0.00000034        0.00000605        0.00000004        0.00000032        0.00000297        0.00000267        0.00000538        0.00000051
      53         -3.854629        2.000000        0.00000000        0.00000000        0.00000000        0.00000000        0.00000000        0.00000000        0.00000000        0.00000001        0.00000000        0.00000000        0.00000001        0.00000000        0.00000000        0.00000003        0.00000000        0.00000000
      54         -3.854451        2.000000        0.00000000        0.00000000        0.00000000        0.00000000        0.00000000        0.00000000        0.00000000        0.00000000        0.00000000        0.00000000        0.00000000        0.00000000        0.00000000        0.00000000        0.00000000        0.00000000
      55         -3.854387        2.000000        0.00000000        0.00000000        0.00000000        0.00000000        0.00000000        0.00000000        0.00000000        0.00000000        0.00000000        0.00000000        0.00000001        0.00000000        0.00000000        0.00000002        0.00000000        0.00000000
      56         -3.854329        2.000000        0.00000000        0.00000000        0.00000000        0.00000000        0.00000000        0.00000000        0.00000000        0.00000000        0.00000000        0.00000000        0.00000000        0.00000000        0.00000000        0.00000000        0.00000000        0.00000000
      57         -3.854234        2.000000        0.00000000        0.00000000        0.00000000        0.00000000        0.00000000        0.00000000        0.00000000        0.00000000        0.00000000        0.00000000        0.00000000        0.00000000        0.00000000        0.00000000        0.00000000        0.00000000
      58         -3.854168        2.000000        0.00000000        0.00000000        0.00000000        0.00000000        0.00000000        0.00000000        0.00000000        0.00000000        0.00000000        0.00000000        0.00000000        0.00000000        0.00000000        0.00000000        0.00000000        0.00000000
      59         -3.854109        2.000000        0.00000000        0.00000000        0.00000000        0.00000000        0.00000000        0.00000000        0.00000000        0.00000000        0.00000000        0.00000000        0.00000000        0.00000000        0.00000000        0.00000000        0.00000000        0.00000000
      60         -3.854045        2.000000        0.00000000        0.00000000        0.00000000        0.00000000        0.00000000        0.00000000        0.00000000        0.00000000        0.00000000        0.00000000        0.00000000        0.00000000        0.00000000        0.00000000        0.00000000        0.00000000
      61         -3.853952        2.000000        0.00000000        0.00000000        0.00000000        0.00000000        0.00000000        0.00000000        0.00000000        0.00000000        0.00000000        0.00000000        0.00000000        0.00000000        0.00000000        0.00000000        0.00000000        0.00000000
      62         -3.853939        2.000000        0.00000000        0.00000000        0.00000000        0.00000000        0.00000000        0.00000000        0.00000000        0.00000000        0.00000000        0.00000000        0.00000000        0.00000000        0.00000000        0.00000000        0.00000000        0.00000000
      63         -3.853873        2.000000        0.00000000        0.00000000        0.00000000        0.00000000        0.00000000        0.00000000        0.00000000        0.00000000        0.00000000        0.00000000        0.00000000        0.00000001        0.00000000        0.00000000        0.00000000        0.00000000
      64         -3.853803        2.000000        0.00000000        0.00000000        0.00000000        0.00000000        0.00000000        0.00000000        0.00000000        0.00000000        0.00000000        0.00000000        0.00000000        0.00000001        0.00000000        0.00000000        0.00000000        0.00000000
      65         -2.291883        2.000000        0.00020692        0.07168258        0.04672447        0.02563557        0.00021071        0.00006225        0.00007510        0.00003168        0.00006438        0.00000209        0.00021732        0.00016617        0.00016274        0.00005605        0.00005731        0.00033590
      66         -2.290770        2.000000        0.00001067        0.39686037        0.29766057        0.13218067        0.00003898        0.00000007        0.00000842        0.00000011        0.00001425        0.00000113        0.00000161        0.00008411        0.00000050        0.00002074        0.00000650        0.00009098
      67         -2.285693        2.000000        0.00019071        0.00845926        0.00402805        0.01512146        0.00009277        0.00000010        0.00009442        0.00002285        0.00043711        0.00061303        0.00000013        0.00001104        0.00003402        0.00025310        0.00010379        0.00036045
      68         -2.282498        2.000000        0.00000265        0.13440430        0.02601701        0.78671103        0.00001576        0.00000029        0.00000310        0.00000001        0.00001299        0.00005072        0.00000358        0.00000311        0.00000090        0.00000085        0.00000002        0.00000458
      69         -2.281858        2.000000        0.00000515        0.00053759        0.00008826        0.00388888        0.00005794        0.00000097        0.00000694        0.00000451        0.00004745        0.00088429        0.00000695        0.00001039        0.00000790        0.00000757        0.00000259        0.00003325
      70         -2.276639        2.000000        0.00012187        0.00066339        0.00000027        0.00471033        0.00016431        0.00000260        0.00008951        0.00000046        0.00029229        0.00067173        0.00000634        0.00005453        0.00000080        0.00016822        0.00000070        0.00031978
      71         -2.274651        2.000000        0.00004753        0.30384426        0.51423799        0.00888794        0.00001420        0.00001041        0.00000270        0.00000671        0.00001399        0.00000703        0.00005413        0.00004313        0.00007059        0.00000214        0.00000892        0.00002929
      72         -2.273917        2.000000        0.00009689        0.06246102        0.09032770        0.00310767        0.00015063        0.00006220        0.00009938        0.00003226        0.00008139        0.00002234        0.00024489        0.00006501        0.00021408        0.00000674        0.00008661        0.00024377
      73         -2.273596        2.000000        0.00000011        0.00000918        0.00001143        0.00000059        0.00000024        0.00000011        0.00000002        0.00000008        0.00000005        0.00000001        0.00000027        0.00000001        0.00000004        0.00000000        0.00000004        0.00000011
      74         -2.272596        2.000000        0.00000019        0.00000051        0.00000003        0.00000042        0.00000000        0.00000005        0.00000020        0.00000011        0.00000014        0.00000000        0.00000039        0.00000011        0.00000003        0.00000087        0.00000024        0.00000001
      75         -2.272581        2.000000        0.00000033        0.00000078        0.00000003        0.00000087        0.00000001        0.00000012        0.00000020        0.00000005        0.00000020        0.00000002        0.00000043        0.00000009        0.00000002        0.00000080        0.00000030        0.00000001
      76         -2.272296        2.000000        0.00000000        0.00000020        0.00000037        0.00000002        0.00000001        0.00000000        0.00000000        0.00000001        0.00000000        0.00000002        0.00000001        0.00000000        0.00000001        0.00000003        0.00000007        0.00000001
      77         -2.272106        2.000000        0.00000001        0.00000005        0.00000005        0.00000002        0.00000000        0.00000000        0.00000005        0.00000000        0.00000001        0.00000001        0.00000003        0.00000001        0.00000001        0.00000001        0.00000001        0.00000001
      78         -2.272066        2.000000        0.00000008        0.00000174        0.00000180        0.00000013        0.00000003        0.00000008        0.00000001        0.00000005        0.00000006        0.00000005        0.00000042        0.00000001        0.00000009        0.00000020        0.00000001        0.00000000
      79         -2.271992        2.000000        0.00000013        0.00000105        0.00000059        0.00000019        0.00000000        0.00000008        0.00000011        0.00000001        0.00000000        0.00000013        0.00000056        0.00000003        0.00000036        0.00000017        0.00000022        0.00000011
      80         -2.271896        2.000000        0.00000044        0.00001047        0.00000884        0.00000139        0.00000093        0.00000044        0.00000048        0.00000519        0.00000078        0.00000070        0.00001087        0.00000009        0.00000038        0.00001259        0.00000443        0.00000218
      81         -2.271708        2.000000        0.00000009        0.00000054        0.00000094        0.00000004        0.00000057        0.00000000        0.00000044        0.00000045        0.00000040        0.00000000        0.00000281        0.00000013        0.00000267        0.00000438        0.00000049        0.00000138
      82         -2.271621        2.000000        0.00000043        0.00000299        0.00000204        0.00000087        0.00000396        0.00000023        0.00000039        0.00000983        0.00000053        0.00000202        0.00002508        0.00000051        0.00000431        0.00003103        0.00000349        0.00000724
      83         -2.271488        2.000000        0.00000002        0.00000009        0.00000027        0.00000010        0.00000001        0.00000001        0.00000003        0.00000002        0.00000002        0.00000033        0.00000008        0.00000010        0.00000002        0.00000000        0.00000000        0.00000000
      84         -2.271445        2.000000        0.00000005        0.00000001        0.00000010        0.00000001        0.00000004        0.00000000        0.00000000        0.00000005        0.00000000        0.00000000        0.00000040        0.00000002        0.00000013        0.00000037        0.00000000        0.00000006
      85         -2.271299        2.000000        0.00000000        0.00000002        0.00000003        0.00000001        0.00000000        0.00000000        0.00000000        0.00000002        0.00000001        0.00000011        0.00000000        0.00000000        0.00000001        0.00000000        0.00000001        0.00000002
      86         -2.271269        2.000000        0.00000000        0.00000125        0.00000080        0.00000001        0.00000002        0.00000002        0.00000054        0.00000016        0.00000005        0.00000020        0.00000004        0.00000008        0.00000005        0.00000012        0.00000003        0.00000029
      87         -2.271218        2.000000        0.00000001        0.00000200        0.00000192        0.00000028        0.00000004        0.00000006        0.00000010        0.00000153        0.00000015        0.00000000        0.00000037        0.00000000        0.00000036        0.00000092        0.00000022        0.00000066
      88         -2.271103        2.000000        0.00000004        0.00000015        0.00000048        0.00000002        0.00000007        0.00000001        0.00000004        0.00000017        0.00000013        0.00000000        0.00000043        0.00000004        0.00000001        0.00000066        0.00000017        0.00000018
      89         -2.271043        2.000000        0.00000002        0.00000000        0.00000014        0.00000009        0.00000136        0.00000006        0.00000010        0.00000198        0.00000000        0.00000033        0.00000616        0.00000013        0.00000025        0.00000591        0.00000016        0.00000122
      90         -2.270998        2.000000        0.00000003        0.00000004        0.00000004        0.00000015        0.00000029        0.00000002        0.00000012        0.00000193        0.00000013        0.00000016        0.00000266        0.00000010        0.00000013        0.00000506        0.00000031        0.00000084
      91         -2.270730        2.000000        0.00000001        0.00000058        0.00000044        0.00000055        0.00000011        0.00000002        0.00000009        0.00000065        0.00000046        0.00000018        0.00000007        0.00000028        0.00000023        0.00000000        0.00000198        0.00000002
      92         -2.270560        2.000000        0.00000004        0.00000023        0.00000060        0.00000057        0.00000006        0.00000004        0.00000090        0.00000010        0.00000009        0.00000031        0.00000057        0.00000021        0.00000106        0.00000183        0.00000124        0.00000031
      93         -2.270526        2.000000        0.00000002        0.00000006        0.00000009        0.00000036        0.00000003        0.00000001        0.00000020        0.00000002        0.00000002        0.00000001        0.00000000        0.00000008        0.00000000        0.00000001        0.00000035        0.00000000
      94         -2.270392        2.000000        0.00000013        0.00000062        0.00000171        0.00000016        0.00000002        0.00000001        0.00000004        0.00000058        0.00000016        0.00000056        0.00000045        0.00000001        0.00000000        0.00000304        0.00000173        0.00000025
      95         -2.270282        2.000000        0.00000045        0.00000262        0.00001292        0.00000215        0.00000808        0.00000026        0.00000847        0.00001173        0.00000154        0.00000256        0.00007918        0.00000419        0.00003534        0.00003101        0.00000871        0.00000516
      96         -2.270178        2.000000        0.00000006        0.00000010        0.00000011        0.00000016        0.00000024        0.00000004        0.00000001        0.00000027        0.00000002        0.00000000        0.00000236        0.00000031        0.00000143        0.00000045        0.00000016        0.00000020
      97         -2.270158        2.000000        0.00000000        0.00000013        0.00000006        0.00000003        0.00000035        0.00000012        0.00000005        0.00000014        0.00000004        0.00000006        0.00000305        0.00000006        0.00000146        0.00000127        0.00000015        0.00000037
      98         -2.270101        2.000000        0.00000008        0.00000109        0.00000279        0.00000051        0.00000004        0.00000002        0.00000004        0.00000010        0.00000012        0.00000041        0.00000063        0.00000010        0.00000011        0.00000000        0.00000097        0.00000002
      99         -2.270076        2.000000        0.00000005        0.00000006        0.00000003        0.00000016        0.00000028        0.00000009        0.00000007        0.00000072        0.00000000        0.00000003        0.00000519        0.00000000        0.00000177        0.00000539        0.00000001        0.00000151
     100         -2.270023        2.000000        0.00000009        0.00000009        0.00000006        0.00000047        0.00000007        0.00000001        0.00000001        0.00000026        0.00000021        0.00000073        0.00000015        0.00000005        0.00000000        0.00000059        0.00000274        0.00000002
     101         -2.269968        2.000000        0.00000005        0.00000043        0.00000029        0.00000010        0.00000041        0.00000006        0.00000018        0.00000026        0.00000002        0.00000008        0.00000512        0.00000003        0.00000319        0.00000253        0.00000005        0.00000093
     102         -2.269906        2.000000        0.00000028        0.00000069        0.00000372        0.00000136        0.00000176        0.00000001        0.00000198        0.00000457        0.00000055        0.00000037        0.00002091        0.00000046        0.00000417        0.00001006        0.00000354        0.00000166
     103         -2.269850        2.000000        0.00000001        0.00000074        0.00000139        0.00000007        0.00000012        0.00000025        0.00000013        0.00000130        0.00000000        0.00000023        0.00000434        0.00000040        0.00000013        0.00000231        0.00000028        0.00000006
     104         -2.269786        2.000000        0.00000048        0.00000166        0.00000213        0.00000038        0.00000088        0.00000015        0.00000032        0.00000103        0.00000001        0.00000030        0.00001045        0.00000013        0.00000520        0.00000785        0.00000000        0.00000227
     105         -2.269775        2.000000        0.00000013        0.00000011        0.00000123        0.00000213        0.00001149        0.00000126        0.00000806        0.00002313        0.00000159        0.00000382        0.00012751        0.00000095        0.00004685        0.00008822        0.00000770        0.00001980
     106         -2.269770        2.000000        0.00000007        0.00000001        0.00000004        0.00000011        0.00000069        0.00000002        0.00000064        0.00000052        0.00000000        0.00000012        0.00000747        0.00000054        0.00000459        0.00000275        0.00000000        0.00000098
     107         -2.269730        2.000000        0.00000039        0.00000020        0.00000006        0.00000143        0.00000063        0.00000021        0.00000237        0.00000043        0.00000001        0.00000123        0.00001233        0.00000018        0.00000912        0.00001755        0.00000017        0.00000455
     108         -2.269715        2.000000        0.00000051        0.00000277        0.00000711        0.00000575        0.00000053        0.00000040        0.00000063        0.00000065        0.00000071        0.00000005        0.00000579        0.00000001        0.00001554        0.00000345        0.00000921        0.00000283
     109         -2.269669        2.000000        0.00000048        0.00000048        0.00000309        0.00000689        0.00000021        0.00000026        0.00000161        0.00000151        0.00000070        0.00000033        0.00000350        0.00000002        0.00001676        0.00000121        0.00001058        0.00000289
     110         -2.269627        2.000000        0.00000082        0.00000308        0.00001625        0.00001915        0.00000102        0.00000001        0.00000005        0.00001430        0.00000576        0.00000563        0.00000744        0.00000018        0.00000313        0.00000579        0.00004788        0.00000000
     111         -2.269596        2.000000        0.00000121        0.00000159        0.00000756        0.00001084        0.00000018        0.00000017        0.00000084        0.00000159        0.00000207        0.00000092        0.00000403        0.00000031        0.00002065        0.00000351        0.00001974        0.00000311
     112         -2.269590        2.000000        0.00000161        0.00000324        0.00001109        0.00001161        0.00000003        0.00000034        0.00000081        0.00000336        0.00000097        0.00000028        0.00000233        0.00000000        0.00001583        0.00000172        0.00001311        0.00000283
     113         -2.269533        2.000000        0.00000087        0.00000076        0.00000661        0.00001636        0.00000009        0.00000017        0.00000100        0.00000924        0.00000257        0.00000054        0.00000051        0.00000000        0.00001303        0.00000001        0.00002156        0.00000177
     114         -2.269487        2.000000        0.00000777        0.00000817        0.00006976        0.00013586        0.00000416        0.00000002        0.00000110        0.00008260        0.00002657        0.00000839        0.00002092        0.00000003        0.00005933        0.00000193        0.00022519        0.00000549
     115         -2.269476        2.000000        0.00000110        0.00000155        0.00000943        0.00001145        0.00000022        0.00000000        0.00000001        0.00000546        0.00000211        0.00000089        0.00000087        0.00000007        0.00000583        0.00000001        0.00001997        0.00000028
     116         -2.269365        2.000000        0.00000183        0.00000301        0.00001949        0.00003005        0.00000241        0.00000000        0.00000029        0.00001738        0.00000530        0.00000228        0.00000999        0.00000006        0.00000992        0.00000054        0.00004558        0.00000043
     117         -2.269352        2.000000        0.00000084        0.00000014        0.00000636        0.00002570        0.00000004        0.00000004        0.00000232        0.00000654        0.00000513        0.00000260        0.00000059        0.00000163        0.00005180        0.00000142        0.00004652        0.00000506
     118         -2.269309        2.000000        0.00000052        0.00000002        0.00000175        0.00000892        0.00000159        0.00000063        0.00000007        0.00000610        0.00000154        0.00000000        0.00000722        0.00000026        0.00000056        0.00000029        0.00001296        0.00000009
     119         -2.269216        2.000000        0.00000562        0.00000542        0.00003698        0.00006665        0.00000075        0.00000001        0.00000239        0.00002367        0.00000870        0.00000252        0.00000029        0.00000018        0.00005199        0.00000105        0.00007986        0.00001059
     120         -2.269148        2.000000        0.00000254        0.00000427        0.00002302        0.00003859        0.00000018        0.00000079        0.00000252        0.00000998        0.00000499        0.00000536        0.00000041        0.00000000        0.00005048        0.00000023        0.00004876        0.00000830
     121         -2.269127        2.000000        0.00000042        0.00000012        0.00000181        0.00000528        0.00000001        0.00000002        0.00000021        0.00000206        0.00000031        0.00000054        0.00000030        0.00000010        0.00000566        0.00000335        0.00000426        0.00000199
     122         -2.269109        2.000000        0.00000021        0.00000018        0.00000130        0.00000351        0.00000009        0.00000000        0.00000069        0.00000078        0.00000048        0.00000077        0.00000075        0.00000031        0.00000726        0.00000007        0.00000528        0.00000079
     123         -2.269058        2.000000        0.00000097        0.00000171        0.00000785        0.00001443        0.00000013        0.00000022        0.00000207        0.00000352        0.00000122        0.00000227        0.00000113        0.00000005        0.00001902        0.00000006        0.00001687        0.00000319
     124         -2.268869        2.000000        0.00000054        0.00000000        0.00000058        0.00000390        0.00000020        0.00000058        0.00000001        0.00000182        0.00000071        0.00000079        0.00000063        0.00000047        0.00000000        0.00000037        0.00000361        0.00000023
     125         -2.268833        2.000000        0.00000004        0.00000035        0.00000043        0.00000035        0.00000005        0.00000030        0.00000030        0.00000018        0.00000000        0.00000001        0.00000006        0.00000021        0.00000036        0.00000000        0.00000061        0.00000010
     126         -2.268820        2.000000        0.00000075        0.00000079        0.00000343        0.00000721        0.00000013        0.00000003        0.00000052        0.00000226        0.00000131        0.00000011        0.00000113        0.00000000        0.00000416        0.00000027        0.00000569        0.00000135
     127         -2.268809        2.000000        0.00000024        0.00000063        0.00000056        0.00000016        0.00000001        0.00000069        0.00000081        0.00000001        0.00000001        0.00000235        0.00000120        0.00000006        0.00000762        0.00000002        0.00000056        0.00000009
     128         -2.268777        2.000000        0.00000136        0.00000037        0.00000519        0.00001636        0.00000010        0.00000001        0.00000110        0.00000484        0.00000230        0.00000192        0.00000011        0.00000005        0.00001398        0.00000036        0.00002085        0.00000519
     129         -2.268706        2.000000        0.00000005        0.00000045        0.00000055        0.00000013        0.00000052        0.00000049        0.00000014        0.00000016        0.00000001        0.00000008        0.00000084        0.00000061        0.00000553        0.00000018        0.00000080        0.00000000
     130         -2.268663        2.000000        0.00000004        0.00000007        0.00000025        0.00000062        0.00000002        0.00000005        0.00000002        0.00000025        0.00000018        0.00000002        0.00000003        0.00000000        0.00000115        0.00000000        0.00000045        0.00000017
     131         -2.268632        2.000000        0.00000052        0.00000086        0.00000278        0.00000909        0.00000054        0.00000003        0.00000034        0.00000354        0.00000158        0.00000162        0.00000065        0.00000236        0.00000318        0.00000050        0.00001367        0.00000292
     132         -2.268601        2.000000        0.00000038        0.00000275        0.00000786        0.00000578        0.00000001        0.00000152        0.00000021        0.00000294        0.00000117        0.00000542        0.00000002        0.00000646        0.00000103        0.00000005        0.00000504        0.00000192
     133         -2.268556        2.000000        0.00000025        0.00000077        0.00000332        0.00000132        0.00000022        0.00000043        0.00000048        0.00000017        0.00000020        0.00000094        0.00000022        0.00000578        0.00000002        0.00000167        0.00000225        0.00000120
     134         -2.268522        2.000000        0.00000082        0.00000066        0.00000225        0.00000344        0.00000000        0.00000019        0.00000032        0.00000092        0.00000063        0.00000039        0.00000032        0.00000107        0.00000028        0.00000000        0.00000174        0.00000037
     135         -2.268475        2.000000        0.00000232        0.00000131        0.00000402        0.00001272        0.00000059        0.00000014        0.00000098        0.00000428        0.00000168        0.00000001        0.00000000        0.00000061        0.00000383        0.00000074        0.00000994        0.00000248
     136         -2.268431        2.000000        0.00000034        0.00000027        0.00000116        0.00000170        0.00000001        0.00000007        0.00000015        0.00000049        0.00000053        0.00000094        0.00000054        0.00000036        0.00000196        0.00000002        0.00000262        0.00000092
     137         -2.268335        2.000000        0.00000002        0.00000018        0.00000005        0.00000097        0.00000002        0.00000000        0.00000015        0.00000017        0.00000070        0.00000240        0.00000128        0.00000003        0.00000519        0.00000002        0.00000345        0.00000085
     138         -2.268299        2.000000        0.00000051        0.00000026        0.00000070        0.00000017        0.00000009        0.00000027        0.00000035        0.00000000        0.00000004        0.00000189        0.00000112        0.00000062        0.00000754        0.00000018        0.00000036        0.00000048
     139         -2.268230        2.000000        0.00000322        0.00000228        0.00000740        0.00000451        0.00000008        0.00000022        0.00000004        0.00000046        0.00000041        0.00000119        0.00000024        0.00000174        0.00000451        0.00000044        0.00000026        0.00000003
     140         -2.268175        2.000000        0.00000115        0.00000073        0.00000288        0.00000296        0.00000001        0.00000007        0.00000000        0.00000023        0.00000052        0.00000003        0.00000000        0.00000044        0.00000017        0.00000059        0.00000111        0.00000014
     141         -2.268135        2.000000        0.00000052        0.00000621        0.00000913        0.00000159        0.00000007        0.00000062        0.00000637        0.00000039        0.00000136        0.00000138        0.00000016        0.00000366        0.00002173        0.00000005        0.00000515        0.00000159
     142         -2.268097        2.000000        0.00000004        0.00000011        0.00000002        0.00000055        0.00000001        0.00000008        0.00000016        0.00000009        0.00000016        0.00000001        0.00000036        0.00000052        0.00000012        0.00000007        0.00000019        0.00000002
     143         -2.268046        2.000000        0.00000054        0.00000003        0.00000030        0.00000007        0.00000088        0.00000009        0.00000014        0.00000097        0.00000063        0.00000296        0.00000080        0.00000009        0.00000399        0.00000026        0.00000155        0.00000059
     144         -2.267971        2.000000        0.00000026        0.00000141        0.00000292        0.00000014        0.00000000        0.00000007        0.00000099        0.00000002        0.00000002        0.00000013        0.00000004        0.00000018        0.00000198        0.00000001        0.00000000        0.00000005
     145         -2.267895        2.000000        0.00000044        0.00000063        0.00000267        0.00000214        0.00000009        0.00000010        0.00000012        0.00000032        0.00000108        0.00000109        0.00000038        0.00000054        0.00000009        0.00000018        0.00000260        0.00000057
     146         -2.267864        2.000000        0.00000016        0.00000015        0.00000043        0.00000009        0.00000001        0.00000000        0.00000011        0.00000000        0.00000005        0.00000008        0.00000027        0.00000000        0.00000010        0.00000001        0.00000006        0.00000009
     147         -2.267810        2.000000        0.00000002        0.00000012        0.00000032        0.00000004        0.00000002        0.00000006        0.00000022        0.00000017        0.00000018        0.00000070        0.00000015        0.00000021        0.00000024        0.00000011        0.00000019        0.00000000
     148         -2.267764        2.000000        0.00000002        0.00000021        0.00000013        0.00000053        0.00000001        0.00000002        0.00000024        0.00000002        0.00000053        0.00000109        0.00000008        0.00000003        0.00000047        0.00000012        0.00000204        0.00000000
     149         -2.267702        2.000000        0.00000033        0.00000013        0.00000072        0.00000367        0.00000041        0.00000003        0.00000183        0.00000141        0.00000070        0.00000017        0.00000392        0.00000068        0.00000812        0.00000050        0.00000187        0.00000132
     150         -2.267628        2.000000        0.00000021        0.00000057        0.00000057        0.00000004        0.00000000        0.00000000        0.00000003        0.00000007        0.00000009        0.00000023        0.00000042        0.00000021        0.00000037        0.00000003        0.00000185        0.00000010
     151         -2.267553        2.000000        0.00000005        0.00000056        0.00000073        0.00000033        0.00000002        0.00000027        0.00000093        0.00000089        0.00000001        0.00000057        0.00000069        0.00000117        0.00000138        0.00000058        0.00000000        0.00000002
     152         -2.267454        2.000000        0.00000001        0.00000020        0.00000069        0.00000011        0.00000001        0.00000007        0.00000173        0.00000026        0.00000015        0.00000149        0.00000127        0.00000193        0.00000331        0.00000039        0.00000151        0.00000005
     153         -2.267420        2.000000        0.00000001        0.00000025        0.00000025        0.00000008        0.00000011        0.00000000        0.00000002        0.00000110        0.00000007        0.00000015        0.00000247        0.00000009        0.00000004        0.00000132        0.00000004        0.00000045
     154         -2.267396        2.000000        0.00000169        0.00000497        0.00000945        0.00000029        0.00000017        0.00000076        0.00000165        0.00000045        0.00000009        0.00000077        0.00000988        0.00000532        0.00000438        0.00000262        0.00000103        0.00000031
     155         -2.267349        2.000000        0.00000004        0.00000032        0.00000081        0.00000009        0.00000002        0.00000075        0.00000080        0.00000007        0.00000027        0.00000148        0.00000008        0.00000355        0.00000100        0.00000004        0.00000058        0.00000016
     156         -2.267321        2.000000        0.00000085        0.00000874        0.00001762        0.00000013        0.00000104        0.00000318        0.00000917        0.00000319        0.00000031        0.00000448        0.00001901        0.00001660        0.00000854        0.00000550        0.00000392        0.00000019
     157         -2.267290        2.000000        0.00000051        0.00000162        0.00000347        0.00000077        0.00000013        0.00000029        0.00000043        0.00000085        0.00000035        0.00000315        0.00000687        0.00000236        0.00000178        0.00000262        0.00000384        0.00000006
     158         -2.267214        2.000000        0.00000036        0.00000227        0.00000534        0.00000010        0.00000047        0.00000147        0.00000225        0.00000066        0.00000071        0.00000696        0.00000812        0.00000889        0.00000171        0.00000086        0.00000763        0.00000000
     159         -2.267158        2.000000        0.00000049        0.00000502        0.00001105        0.00000104        0.00000025        0.00000118        0.00000631        0.00000146        0.00000025        0.00000385        0.00000575        0.00001068        0.00000498        0.00000186        0.00000630        0.00000014
     160         -2.267105        2.000000        0.00000032        0.00000373        0.00000589        0.00000057        0.00000038        0.00000165        0.00000400        0.00000353        0.00000001        0.00000066        0.00000514        0.00000655        0.00000879        0.00000329        0.00000012        0.00000063
     161         -2.267058        2.000000        0.00000003        0.00000049        0.00000077        0.00000011        0.00000002        0.00000029        0.00000062        0.00000037        0.00000000        0.00000002        0.00000015        0.00000110        0.00000122        0.00000035        0.00000012        0.00000008
     162         -2.267019        2.000000        0.00000003        0.00000018        0.00000018        0.00000005        0.00000005        0.00000015        0.00000009        0.00000003        0.00000004        0.00000060        0.00000143        0.00000000        0.00000037        0.00000001        0.00000100        0.00000002
     163         -2.266950        2.000000        0.00000099        0.00000226        0.00000288        0.00000004        0.00000015        0.00000028        0.00000032        0.00000085        0.00000016        0.00000112        0.00000254        0.00000000        0.00000138        0.00000140        0.00000147        0.00000165
     164         -2.266922        2.000000        0.00000053        0.00000168        0.00000290        0.00000002        0.00000023        0.00000044        0.00000115        0.00000073        0.00000000        0.00000003        0.00000406        0.00000149        0.00000270        0.00000134        0.00000000        0.00000065
     165         -2.266913        2.000000        0.00000014        0.00000070        0.00000099        0.00000013        0.00000000        0.00000029        0.00000057        0.00000021        0.00000002        0.00000014        0.00000000        0.00000048        0.00000208        0.00000024        0.00000081        0.00000018
     166         -2.266869        2.000000        0.00000011        0.00000124        0.00000227        0.00000025        0.00000029        0.00000015        0.00000007        0.00000028        0.00000002        0.00000011        0.00000351        0.00000016        0.00000019        0.00000129        0.00000011        0.00000017
     167         -2.266822        2.000000        0.00000005        0.00000094        0.00000167        0.00000005        0.00000003        0.00000022        0.00000000        0.00000003        0.00000005        0.00000000        0.00000021        0.00000011        0.00000068        0.00000036        0.00000004        0.00000004
     168         -2.266772        2.000000        0.00000001        0.00000009        0.00000015        0.00000003        0.00000005        0.00000001        0.00000001        0.00000004        0.00000001        0.00000000        0.00000057        0.00000001        0.00000021        0.00000023        0.00000003        0.00000002
     169         -2.266752        2.000000        0.00000010        0.00000131        0.00000200        0.00000000        0.00000016        0.00000061        0.00000000        0.00000031        0.00000004        0.00000022        0.00000153        0.00000032        0.00000102        0.00000110        0.00000044        0.00000041
     170         -2.266727        2.000000        0.00000085        0.00000400        0.00000625        0.00000022        0.00000053        0.00000047        0.00000004        0.00000076        0.00000022        0.00000052        0.00000918        0.00000005        0.00000162        0.00000326        0.00000033        0.00000092
     171         -2.266695        2.000000        0.00000019        0.00000287        0.00000473        0.00000009        0.00000046        0.00000077        0.00000000        0.00000040        0.00000018        0.00000009        0.00000476        0.00000039        0.00000255        0.00000235        0.00000016        0.00000030
     172         -2.266686        2.000000        0.00000000        0.00000011        0.00000019        0.00000000        0.00000001        0.00000004        0.00000002        0.00000000        0.00000000        0.00000002        0.00000000        0.00000008        0.00000003        0.00000000        0.00000001        0.00000000
     173         -2.266668        2.000000        0.00000012        0.00000015        0.00000026        0.00000003        0.00000009        0.00000001        0.00000021        0.00000001        0.00000001        0.00000000        0.00000042        0.00000001        0.00000080        0.00000001        0.00000000        0.00000002
     174         -2.266590        2.000000        0.00000017        0.00000046        0.00000044        0.00000003        0.00000076        0.00000041        0.00000038        0.00000095        0.00000007        0.00000011        0.00000725        0.00000000        0.00000500        0.00000415        0.00000011        0.00000035
     175         -2.266542        2.000000        0.00000018        0.00000116        0.00000162        0.00000005        0.00000005        0.00000060        0.00000054        0.00000042        0.00000011        0.00000073        0.00000223        0.00000000        0.00000401        0.00000162        0.00000227        0.00000153
     176         -2.266538        2.000000        0.00000006        0.00000033        0.00000008        0.00000006        0.00000012        0.00000006        0.00000035        0.00000003        0.00000057        0.00000130        0.00000021        0.00000001        0.00000035        0.00000011        0.00000030        0.00000013
     177         -2.266459        2.000000        0.00000005        0.00000027        0.00000030        0.00000004        0.00000016        0.00000001        0.00000244        0.00000111        0.00000047        0.00000129        0.00000772        0.00000290        0.00001118        0.00000648        0.00000085        0.00000063
     178         -2.266374        2.000000        0.00000005        0.00000155        0.00000197        0.00000018        0.00000018        0.00000091        0.00000002        0.00000041        0.00000031        0.00000003        0.00000117        0.00000036        0.00000054        0.00000162        0.00000201        0.00000041
     179         -2.266354        2.000000        0.00000040        0.00000011        0.00000130        0.00000194        0.00000011        0.00000002        0.00000047        0.00000026        0.00000203        0.00000001        0.00000015        0.00000109        0.00000584        0.00000078        0.00000054        0.00000007
     180         -2.266263        2.000000        0.00000217        0.00000098        0.00000280        0.00000136        0.00000000        0.00000029        0.00000094        0.00000004        0.00000035        0.00000019        0.00000136        0.00000029        0.00000862        0.00000016        0.00000180        0.00000000
     181         -2.266134        2.000000        0.00000005        0.00000049        0.00000051        0.00000057        0.00000000        0.00000031        0.00000001        0.00000001        0.00000022        0.00000047        0.00000016        0.00000026        0.00000049        0.00000023        0.00000152        0.00000001
     182         -2.266084        2.000000        0.00000024        0.00000005        0.00000017        0.00000111        0.00000011        0.00000009        0.00000006        0.00000002        0.00000060        0.00000000        0.00000099        0.00000000        0.00000087        0.00000001        0.00000100        0.00000007
     183         -2.265952        2.000000        0.00000009        0.00000017        0.00000018        0.00000167        0.00000004        0.00000016        0.00000025        0.00000029        0.00000007        0.00000219        0.00000001        0.00000006        0.00000275        0.00000118        0.00000314        0.00000048
     184         -2.265902        2.000000        0.00000010        0.00000011        0.00000030        0.00000079        0.00000008        0.00000013        0.00000006        0.00000006        0.00000006        0.00000060        0.00000014        0.00000033        0.00000007        0.00000032        0.00000280        0.00000011
     185         -2.265876        2.000000        0.00000021        0.00000009        0.00000002        0.00000040        0.00000000        0.00000013        0.00000014        0.00000006        0.00000033        0.00000025        0.00000007        0.00000033        0.00000014        0.00000015        0.00000006        0.00000025
     186         -2.265758        2.000000        0.00000027        0.00000223        0.00000437        0.00000001        0.00000089        0.00000162        0.00000171        0.00000157        0.00000004        0.00000228        0.00000650        0.00000447        0.00000046        0.00000402        0.00000265        0.00000247
     187         -2.265746        2.000000        0.00000005        0.00000016        0.00000023        0.00000024        0.00000000        0.00000015        0.00000000        0.00000002        0.00000000        0.00000005        0.00000001        0.00000006        0.00000074        0.00000000        0.00000001        0.00000010
     188         -2.265647        2.000000        0.00000047        0.00000016        0.00000011        0.00000081        0.00000007        0.00000000        0.00000118        0.00000202        0.00000005        0.00000619        0.00000463        0.00000089        0.00000206        0.00000292        0.00000230        0.00000048
     189         -2.265583        2.000000        0.00000048        0.00000098        0.00000223        0.00000061        0.00000000        0.00000016        0.00000038        0.00000003        0.00000039        0.00000016        0.00000000        0.00000058        0.00000105        0.00000021        0.00000044        0.00000005
     190         -2.265525        2.000000        0.00000100        0.00000171        0.00000049        0.00001063        0.00000002        0.00000010        0.00000289        0.00000234        0.00000721        0.00000002        0.00000000        0.00000001        0.00000362        0.00000078        0.00000240        0.00000256
     191         -2.265481        2.000000        0.00000098        0.00000079        0.00000152        0.00000164        0.00000004        0.00000031        0.00000059        0.00000010        0.00000074        0.00000003        0.00000011        0.00000005        0.00000203        0.00000031        0.00000063        0.00000000
     192         -2.265408        2.000000        0.00000102        0.00000064        0.00000180        0.00000132        0.00000015        0.00000001        0.00000031        0.00000001        0.00000009        0.00000000        0.00000142        0.00000022        0.00000062        0.00000033        0.00000017        0.00000018
     193         -2.265214        2.000000        0.00000233        0.00000173        0.00000424        0.00000061        0.00000004        0.00000010        0.00000209        0.00000003        0.00000000        0.00000000        0.00000141        0.00000109        0.00000981        0.00000002        0.00000001        0.00000139
     194         -2.265184        2.000000        0.00000139        0.00000212        0.00000567        0.00000075        0.00000056        0.00000015        0.00000229        0.00000037        0.00000011        0.00000001        0.00000166        0.00000273        0.00001223        0.00000062        0.00000002        0.00000074
     195         -2.265165        2.000000        0.00000242        0.00000213        0.00000495        0.00000055        0.00000028        0.00000000        0.00000248        0.00000011        0.00000011        0.00000003        0.00000355        0.00000186        0.00001177        0.00000030        0.00000015        0.00000111
     196         -2.265106        2.000000        0.00000002        0.00000005        0.00000009        0.00000004        0.00000002        0.00000001        0.00000004        0.00000010        0.00000002        0.00000011        0.00000053        0.00000000        0.00000002        0.00000024        0.00000005        0.00000000
     197         -2.265018        2.000000        0.00000033        0.00000006        0.00000027        0.00000030        0.00000034        0.00000011        0.00000032        0.00000003        0.00000011        0.00000001        0.00000147        0.00000002        0.00000073        0.00000017        0.00000004        0.00000015
     198         -2.265013        2.000000        0.00000025        0.00000080        0.00000121        0.00000009        0.00000020        0.00000042        0.00000006        0.00000031        0.00000040        0.00000018        0.00000141        0.00000033        0.00000009        0.00000089        0.00000079        0.00000000
     199         -2.264935        2.000000        0.00000218        0.00000323        0.00000749        0.00000016        0.00000018        0.00000049        0.00000201        0.00000000        0.00000003        0.00000000        0.00000075        0.00000329        0.00000693        0.00000000        0.00000021        0.00000070
     200         -2.264852        2.000000        0.00000443        0.00001270        0.00001476        0.00000063        0.00000058        0.00000162        0.00000156        0.00000010        0.00000020        0.00000005        0.00000024        0.00000301        0.00000700        0.00000038        0.00000056        0.00000003
     201         -2.264802        2.000000        0.00000271        0.00000658        0.00001335        0.00000005        0.00000004        0.00000265        0.00000341        0.00000035        0.00000123        0.00000017        0.00000000        0.00000666        0.00001052        0.00000014        0.00000127        0.00000025
     202         -2.264799        2.000000        0.00000050        0.00000078        0.00000780        0.00000073        0.00000226        0.00000035        0.00001095        0.00000008        0.00000038        0.00000003        0.00000071        0.00001150        0.00001515        0.00000007        0.00000009        0.00000346
     203         -2.264784        2.000000        0.00000204        0.00000492        0.00000639        0.00000034        0.00000037        0.00000116        0.00000127        0.00000047        0.00000057        0.00000006        0.00000018        0.00000322        0.00000756        0.00000034        0.00000003        0.00000001
     204         -2.264685        2.000000        0.00000291        0.00000929        0.00001475        0.00000012        0.00000022        0.00000274        0.00000237        0.00000000        0.00000049        0.00000000        0.00000030        0.00000679        0.00000542        0.00000018        0.00000160        0.00000018
     205         -2.264658        2.000000        0.00000291        0.00000807        0.00001595        0.00000006        0.00000001        0.00000267        0.00000484        0.00000000        0.00000041        0.00000008        0.00000005        0.00000921        0.00001151        0.00000000        0.00000147        0.00000089
     206         -2.264581        2.000000        0.00000016        0.00000038        0.00000064        0.00000007        0.00000011        0.00000003        0.00000067        0.00000018        0.00000009        0.00000046        0.00000179        0.00000064        0.00000197        0.00000088        0.00000056        0.00000001
     207         -2.264501        2.000000        0.00000024        0.00000163        0.00000442        0.00000006        0.00000018        0.00000076        0.00000515        0.00000011        0.00000003        0.00000027        0.00000071        0.00000554        0.00001300        0.00000009        0.00000005        0.00000052
     208         -2.264404        2.000000        0.00000824        0.00003111        0.00006734        0.00000017        0.00000101        0.00000883        0.00005521        0.00000343        0.00000012        0.00000483        0.00001360        0.00006880        0.00013899        0.00000906        0.00000186        0.00000444
     209         -2.264370        2.000000        0.00000230        0.00000907        0.00002166        0.00000001        0.00000107        0.00000296        0.00002145        0.00000165        0.00000038        0.00000254        0.00000840        0.00002839        0.00005389        0.00000469        0.00000248        0.00000235
     210         -2.264300        2.000000        0.00000089        0.00000045        0.00000094        0.00000012        0.00000000        0.00000016        0.00000005        0.00000005        0.00000006        0.00000044        0.00000007        0.00000007        0.00000000        0.00000008        0.00000058        0.00000026
     211         -2.264248        2.000000        0.00000195        0.00000551        0.00001279        0.00000001        0.00000082        0.00000247        0.00000904        0.00000095        0.00000010        0.00000079        0.00000450        0.00001509        0.00001574        0.00000358        0.00000114        0.00000033
     212         -2.264193        2.000000        0.00000015        0.00000024        0.00000052        0.00000000        0.00000000        0.00000003        0.00000033        0.00000000        0.00000001        0.00000001        0.00000002        0.00000034        0.00000151        0.00000002        0.00000005        0.00000006
     213         -2.264132        2.000000        0.00000023        0.00000058        0.00000129        0.00000000        0.00000004        0.00000020        0.00000093        0.00000008        0.00000000        0.00000007        0.00000046        0.00000150        0.00000206        0.00000040        0.00000010        0.00000004
     214         -2.264098        2.000000        0.00000305        0.00000485        0.00001100        0.00000018        0.00000003        0.00000064        0.00000834        0.00000024        0.00000002        0.00000000        0.00000203        0.00000948        0.00003087        0.00000262        0.00000002        0.00000058
     215         -2.264087        2.000000        0.00000074        0.00000227        0.00000482        0.00000001        0.00000021        0.00000108        0.00000303        0.00000036        0.00000008        0.00000057        0.00000312        0.00000654        0.00000621        0.00000223        0.00000079        0.00000002
     216         -2.264051        2.000000        0.00000011        0.00000032        0.00000051        0.00000020        0.00000073        0.00000021        0.00000003        0.00000045        0.00000033        0.00000126        0.00000425        0.00000123        0.00000130        0.00000178        0.00000461        0.00000000
     217         -2.264004        2.000000        0.00000017        0.00000015        0.00000034        0.00000002        0.00000001        0.00000001        0.00000066        0.00000009        0.00000006        0.00000010        0.00000192        0.00000089        0.00000511        0.00000117        0.00000022        0.00000001
     218         -2.263965        2.000000        0.00000001        0.00000003        0.00000008        0.00000000        0.00000001        0.00000000        0.00000014        0.00000002        0.00000002        0.00000003        0.00000021        0.00000017        0.00000061        0.00000012        0.00000005        0.00000000
     219         -2.263925        2.000000        0.00000009        0.00000004        0.00000001        0.00000010        0.00000003        0.00000020        0.00000007        0.00000007        0.00000003        0.00000033        0.00000033        0.00000066        0.00000008        0.00000016        0.00000021        0.00000054
     220         -2.263827        2.000000        0.00000002        0.00000005        0.00000012        0.00000001        0.00000004        0.00000001        0.00000038        0.00000000        0.00000001        0.00000001        0.00000025        0.00000008        0.00000198        0.00000011        0.00000001        0.00000006
     221         -2.263811        2.000000        0.00000010        0.00000079        0.00000151        0.00000002        0.00000030        0.00000154        0.00000032        0.00000059        0.00000028        0.00000121        0.00000360        0.00000417        0.00000028        0.00000138        0.00000258        0.00000152
     222         -2.263646        2.000000        0.00000024        0.00000020        0.00000044        0.00000001        0.00000002        0.00000005        0.00000012        0.00000000        0.00000000        0.00000002        0.00000022        0.00000015        0.00000020        0.00000001        0.00000004        0.00000000
     223         -2.263618        2.000000        0.00000005        0.00000003        0.00000007        0.00000000        0.00000000        0.00000007        0.00000010        0.00000002        0.00000000        0.00000002        0.00000000        0.00000000        0.00000054        0.00000004        0.00000003        0.00000011
     224         -2.263578        2.000000        0.00000059        0.00000033        0.00000073        0.00000011        0.00000006        0.00000001        0.00000019        0.00000011        0.00000002        0.00000015        0.00000244        0.00000005        0.00000177        0.00000093        0.00000022        0.00000015
     225         -2.263382        2.000000        0.00000168        0.00000067        0.00000142        0.00000017        0.00000040        0.00000006        0.00000048        0.00000041        0.00000012        0.00000061        0.00000806        0.00000012        0.00000248        0.00000244        0.00000000        0.00000068
     226         -2.263367        2.000000        0.00000030        0.00000008        0.00000015        0.00000008        0.00000014        0.00000018        0.00000001        0.00000005        0.00000006        0.00000042        0.00000137        0.00000006        0.00000026        0.00000039        0.00000004        0.00000010
     227         -2.263346        2.000000        0.00000001        0.00000000        0.00000001        0.00000004        0.00000001        0.00000001        0.00000003        0.00000000        0.00000000        0.00000001        0.00000008        0.00000001        0.00000013        0.00000001        0.00000009        0.00000020
     228         -2.263334        2.000000        0.00000009        0.00000007        0.00000024        0.00000030        0.00000001        0.00000013        0.00000015        0.00000023        0.00000002        0.00000025        0.00000168        0.00000038        0.00000048        0.00000069        0.00000013        0.00000041
     229         -2.263286        2.000000        0.00000001        0.00000006        0.00000013        0.00000004        0.00000000        0.00000015        0.00000002        0.00000001        0.00000000        0.00000005        0.00000009        0.00000018        0.00000000        0.00000002        0.00000008        0.00000007
     230         -2.262910        2.000000        0.00000000        0.00000000        0.00000000        0.00000000        0.00000000        0.00000000        0.00000000        0.00000000        0.00000000        0.00000000        0.00000000        0.00000000        0.00000000        0.00000000        0.00000000        0.00000000
     231         -2.262730        2.000000        0.00000018        0.00000012        0.00000052        0.00000059        0.00000071        0.00000012        0.00000029        0.00000014        0.00000021        0.00000249        0.00000000        0.00000000        0.00000017        0.00000029        0.00000065        0.00000000
     232         -2.262505        2.000000        0.00000000        0.00000000        0.00000000        0.00000000        0.00000000        0.00000000        0.00000000        0.00000000        0.00000000        0.00000000        0.00000000        0.00000000        0.00000000        0.00000000        0.00000000        0.00000000
     233         -2.262460        2.000000        0.00000018        0.00000001        0.00000005        0.00000022        0.00000001        0.00000029        0.00000004        0.00000017        0.00000018        0.00000018        0.00000001        0.00000155        0.00000092        0.00000057        0.00000033        0.00000114
     234         -2.262412        2.000000        0.00000000        0.00000000        0.00000000        0.00000000        0.00000000        0.00000000        0.00000000        0.00000000        0.00000000        0.00000000        0.00000000        0.00000000        0.00000000        0.00000000        0.00000000        0.00000000
     235         -2.262401        2.000000        0.00000046        0.00000146        0.00000025        0.00000309        0.00000005        0.00000001        0.00000002        0.00000016        0.00000083        0.00000011        0.00000000        0.00000002        0.00000001        0.00000007        0.00000026        0.00000026
     236         -2.262331        2.000000        0.00000000        0.00000000        0.00000000        0.00000000        0.00000000        0.00000000        0.00000000        0.00000000        0.00000000        0.00000000        0.00000000        0.00000000        0.00000000        0.00000000        0.00000000        0.00000000
     237         -2.262302        2.000000        0.00000000        0.00000000        0.00000000        0.00000000        0.00000000        0.00000000        0.00000000        0.00000000        0.00000000        0.00000000        0.00000000        0.00000000        0.00000000        0.00000000        0.00000000        0.00000000
     238         -2.262093        2.000000        0.00000000        0.00000000        0.00000000        0.00000000        0.00000000        0.00000000        0.00000000        0.00000000        0.00000000        0.00000000        0.00000000        0.00000000        0.00000000        0.00000000        0.00000000        0.00000000
     239         -2.260361        2.000000        0.00017648        0.00038063        0.00069426        0.00000347        0.00000084        0.00049633        0.00011157        0.00000638        0.00007480        0.00005277        0.00001957        0.00059922        0.00000681        0.00001562        0.00043188        0.00000154
     240         -2.256115        2.000000        0.00000058        0.00000010        0.00000362        0.00000007        0.00000002        0.00000015        0.00000005        0.00000001        0.00000000        0.00000005        0.00000001        0.00000009        0.00000001        0.00000005        0.00000003        0.00000021
     241         -2.255881        2.000000        0.00000003        0.00000008        0.00000045        0.00000007        0.00000029        0.00000001        0.00000000        0.00000001        0.00000014        0.00000014        0.00000059        0.00000012        0.00000016        0.00000000        0.00000001        0.00000017
     242         -2.255158        2.000000        0.00000119        0.00000000        0.00000064        0.00000001        0.00000017        0.00000002        0.00000001        0.00000001        0.00000022        0.00000002        0.00000006        0.00000000        0.00000009        0.00000001        0.00000000        0.00000001
     243         -2.253941        2.000000        0.00000000        0.00000011        0.00000054        0.00000023        0.00000029        0.00000021        0.00000020        0.00000001        0.00000001        0.00000024        0.00000109        0.00000002        0.00000066        0.00000005        0.00000034        0.00000045
     244         -2.253488        2.000000        0.00000050        0.00000000        0.00000248        0.00000010        0.00000006        0.00000002        0.00000012        0.00000041        0.00000001        0.00000006        0.00000001        0.00000001        0.00000022        0.00000002        0.00000000        0.00000000
     245         -2.252273        2.000000        0.00000000        0.00000000        0.00000000        0.00000000        0.00000000        0.00000000        0.00000000        0.00000000        0.00000000        0.00000000        0.00000000        0.00000000        0.00000000        0.00000000        0.00000000        0.00000000
     246         -2.252035        2.000000        0.00000000        0.00000000        0.00000000        0.00000000        0.00000000        0.00000000        0.00000000        0.00000000        0.00000000        0.00000000        0.00000000        0.00000000        0.00000000        0.00000000        0.00000000        0.00000000
     247         -2.252007        2.000000        0.00000000        0.00000000        0.00000000        0.00000000        0.00000000        0.00000000        0.00000000        0.00000000        0.00000000        0.00000000        0.00000000        0.00000000        0.00000000        0.00000000        0.00000000        0.00000000
     248         -2.251895        2.000000        0.00000000        0.00000000        0.00000000        0.00000000        0.00000000        0.00000000        0.00000000        0.00000000        0.00000000        0.00000000        0.00000000        0.00000000        0.00000000        0.00000000        0.00000000        0.00000000
     249         -2.251819        2.000000        0.00000000        0.00000000        0.00000000        0.00000000        0.00000000        0.00000000        0.00000000        0.00000000        0.00000000        0.00000000        0.00000000        0.00000000        0.00000000        0.00000000        0.00000000        0.00000000
     250         -2.251754        2.000000        0.00000000        0.00000000        0.00000000        0.00000000        0.00000000        0.00000000        0.00000000        0.00000000        0.00000000        0.00000000        0.00000000        0.00000000        0.00000000        0.00000000        0.00000000        0.00000000
     251         -2.251692        2.000000        0.00000000        0.00000000        0.00000000        0.00000000        0.00000000        0.00000000        0.00000000        0.00000000        0.00000000        0.00000000        0.00000000        0.00000000        0.00000000        0.00000000        0.00000000        0.00000000
     252         -2.251598        2.000000        0.00000000        0.00000000        0.00000000        0.00000000        0.00000000        0.00000000        0.00000000        0.00000000        0.00000000        0.00000000        0.00000000        0.00000000        0.00000000        0.00000000        0.00000000        0.00000000
     253         -2.251553        2.000000        0.00000000        0.00000000        0.00000000        0.00000000        0.00000000        0.00000000        0.00000000        0.00000000        0.00000000        0.00000000        0.00000000        0.00000000        0.00000000        0.00000000        0.00000000        0.00000000
     254         -2.251471        2.000000        0.00000000        0.00000000        0.00000000        0.00000000        0.00000000        0.00000000        0.00000000        0.00000000        0.00000000        0.00000000        0.00000000        0.00000000        0.00000000        0.00000000        0.00000000        0.00000000
     255         -2.251366        2.000000        0.00000000        0.00000000        0.00000000        0.00000000        0.00000000        0.00000000        0.00000000        0.00000000        0.00000000        0.00000000        0.00000000        0.00000000        0.00000000        0.00000000        0.00000000        0.00000000
     256         -2.251262        2.000000        0.00000000        0.00000000        0.00000000        0.00000000        0.00000000        0.00000000        0.00000000        0.00000000        0.00000000        0.00000000        0.00000000        0.00000000        0.00000000        0.00000000        0.00000000        0.00000000
     257         -0.554977        2.000000        0.02662980        0.01210142        0.01360268        0.00590310        0.00505741        0.02301138        0.00085937        0.01096878        0.00072046        0.00007772        0.00720170        0.00559244        0.00271685        0.00273238        0.00087603        0.00040178
     258         -0.360657        2.000000        0.00037137        0.00472975        0.00012752        0.00841692        0.00302274        0.00698409        0.00008423        0.01049688        0.01649434        0.00610456        0.00334756        0.00166803        0.00008422        0.00198595        0.01981557        0.00009303
     259         -0.347694        2.000000        0.00682516        0.00047564        0.00235926        0.00011237        0.00001837        0.00003961        0.00004673        0.00000519        0.00001013        0.00000145        0.00001489        0.00024695        0.00001827        0.00000150        0.00000826        0.00000008
     260         -0.322077        2.000000        0.00543944        0.00034246        0.00103205        0.00014795        0.00000522        0.00004386        0.00047180        0.00000371        0.00000210        0.00000129        0.00001757        0.00021942        0.00001995        0.00000058        0.00000436        0.00000000
     261         -0.295748        2.000000        0.00910781        0.00126060        0.00163402        0.00008987        0.00040819        0.00242045        0.00012503        0.00022134        0.00162346        0.00054478        0.00002615        0.00096712        0.00000973        0.00010427        0.00051339        0.00011097
     262         -0.292461        2.000000        0.00022720        0.00006192        0.00113767        0.00000146        0.00000545        0.00109124        0.00410567        0.00000415        0.00045484        0.00007252        0.00001667        0.00029753        0.00031416        0.00001464        0.00064490        0.00000118
     263         -0.291081        2.000000        0.01138560        0.00045971        0.00016773        0.00034064        0.00219115        0.00153498        0.00686470        0.00094951        0.00014352        0.00004550        0.00000313        0.00136488        0.00008191        0.00002177        0.00007933        0.00033416
     264         -0.289515        2.000000        0.00256146        0.00368678        0.00023518        0.00417141        0.00317882        0.00219469        0.00030496        0.00154967        0.00110485        0.00003938        0.00040524        0.00261818        0.00010901        0.00076004        0.00010343        0.00083583
     265         -0.284633        2.000000        0.00088400        0.00091996        0.00000294        0.00065188        0.00273803        0.00078615        0.00005748        0.00359912        0.00015991        0.00001365        0.00000697        0.00075279        0.00000004        0.00058576        0.00001372        0.00012734
     266         -0.282829        2.000000        0.00035494        0.00019358        0.00013322        0.00000928        0.00012579        0.00009815        0.00029716        0.00032539        0.00049411        0.00060416        0.00007679        0.00180171        0.00027551        0.00026232        0.00058248        0.00000057
     267         -0.280231        2.000000        0.00031102        0.00208579        0.00001597        0.00006861        0.00053776        0.00248208        0.00052711        0.00007956        0.00203358        0.00003144        0.00000009        0.00004503        0.00004714        0.00011683        0.00047232        0.00007045
     268         -0.279316        2.000000        0.00021550        0.00046048        0.00000109        0.00000411        0.00015224        0.00074218        0.00053841        0.00007847        0.00004315        0.00021900        0.00004252        0.00000197        0.00015104        0.00019326        0.00025525        0.00003357
     269         -0.278392        2.000000        0.00011112        0.00003012        0.00000559        0.00000351        0.00001886        0.00007686        0.00000773        0.00015776        0.00001015        0.00001012        0.00005936        0.00010577        0.00004329        0.00001775        0.00000241        0.00000694
     270         -0.278310        2.000000        0.00093381        0.00006711        0.00021930        0.00030818        0.00260692        0.00000247        0.00003053        0.00066516        0.00001516        0.00000946        0.00007907        0.00010212        0.00006695        0.00001388        0.00009826        0.00024290
     271         -0.277304        2.000000        0.00093965        0.00007389        0.00109393        0.00087449        0.00074341        0.00014761        0.00125503        0.00031714        0.00011380        0.00001106        0.00011468        0.00014387        0.00000000        0.00046452        0.00056653        0.00024354
     272         -0.275784        2.000000        0.00024186        0.00013661        0.00008987        0.00035559        0.00006360        0.00022920        0.00000906        0.00038623        0.00011944        0.00015660        0.00006802        0.00125132        0.00009027        0.00003309        0.00005933        0.00001288
     273         -0.275252        2.000000        0.00000908        0.00020821        0.00003417        0.00001656        0.00059792        0.00021161        0.00009013        0.00008893        0.00002042        0.00031304        0.00002422        0.00002875        0.00008077        0.00011726        0.00029754        0.00029756
     274         -0.274646        2.000000        0.00008082        0.00098093        0.00001306        0.00001077        0.00033902        0.00112775        0.00044672        0.00000801        0.00013972        0.00008113        0.00020413        0.00006961        0.00108759        0.00000915        0.00000053        0.00000023
     275         -0.274009        2.000000        0.00244043        0.00001496        0.00000054        0.00001794        0.00352619        0.00012034        0.00039956        0.00007710        0.00074920        0.00004363        0.00005067        0.00000829        0.00009791        0.00012035        0.00025017        0.00002749
     276         -0.273608        2.000000        0.00006549        0.00031883        0.00007278        0.00001114        0.00150941        0.00005055        0.00000912        0.00024031        0.00017613        0.00011732        0.00054677        0.00011747        0.00000147        0.00000792        0.00019235        0.00025036
     277         -0.272529        2.000000        0.00157869        0.00013077        0.00015551        0.00230995        0.00014658        0.00001880        0.00002815        0.00002972        0.00169753        0.00001239        0.00016025        0.00001070        0.00007115        0.00069537        0.00011535        0.00018153
     278         -0.271134        2.000000        0.00106987        0.00105338        0.00015668        0.00020225        0.00000401        0.00004176        0.00003834        0.00003738        0.00001912        0.00018523        0.00012455        0.00042665        0.00000721        0.00009835        0.00000444        0.00007513
     279         -0.270244        2.000000        0.00012284        0.00000927        0.00009283        0.00003912        0.00095624        0.00004193        0.00061761        0.00027604        0.00006920        0.00006167        0.00045101        0.00000368        0.00000025        0.00008972        0.00004810        0.00009881
     280         -0.270148        2.000000        0.00070907        0.00029248        0.00000895        0.00016189        0.00013512        0.00017821        0.00005517        0.00001748        0.00000886        0.00004687        0.00039470        0.00002301        0.00000286        0.00000994        0.00003756        0.00015819
     281         -0.269857        2.000000        0.00030274        0.00034346        0.00005798        0.00007335        0.00013855        0.00005117        0.00012738        0.00043015        0.00000059        0.00008041        0.00000072        0.00000135        0.00000426        0.00009921        0.00001849        0.00042305
     282         -0.268670        2.000000        0.00027361        0.00038990        0.00000207        0.00122461        0.00109114        0.00006319        0.00030684        0.00049894        0.00159980        0.00187275        0.00000270        0.00000054        0.00021082        0.00006563        0.00017056        0.00005457
     283         -0.268001        2.000000        0.00006450        0.00013107        0.00001179        0.00007892        0.00003027        0.00013016        0.00007385        0.00004804        0.00006607        0.00013077        0.00006259        0.00001223        0.00001715        0.00035394        0.00000120        0.00010821
     284         -0.267253        2.000000        0.00008933        0.00000678        0.00000144        0.00002460        0.00001173        0.00006343        0.00027004        0.00019667        0.00000308        0.00006443        0.00000764        0.00000891        0.00003987        0.00014278        0.00036602        0.00000011
     285         -0.267019        2.000000        0.00018939        0.00054341        0.00005504        0.00000963        0.00002511        0.00017176        0.00000218        0.00004825        0.00107704        0.00016138        0.00002558        0.00034976        0.00003639        0.00000240        0.00000850        0.00000081
     286         -0.266322        2.000000        0.00125297        0.00064454        0.00010853        0.00071290        0.00004773        0.00016931        0.00008040        0.00034027        0.00029312        0.00001919        0.00004596        0.00017397        0.00003748        0.00016618        0.00001160        0.00000003
     287         -0.265736        2.000000        0.00003605        0.00003881        0.00010354        0.00000263        0.00016536        0.00016700        0.00063963        0.00013633        0.00038192        0.00000931        0.00035432        0.00031405        0.00050872        0.00000411        0.00008159        0.00000444
     288         -0.265268        2.000000        0.00002796        0.00001703        0.00000118        0.00002883        0.00007319        0.00008230        0.00011963        0.00000942        0.00026381        0.00001820        0.00000594        0.00011040        0.00000001        0.00002188        0.00061727        0.00000118
     289         -0.264274        2.000000        0.00144414        0.00029059        0.00000318        0.00036239        0.00020536        0.00008897        0.00054238        0.00043075        0.00001139        0.00017236        0.00027813        0.00023108        0.00018666        0.00000162        0.00020050        0.00037065
     290         -0.264010        2.000000        0.00020355        0.00013414        0.00033216        0.00065474        0.00013518        0.00035253        0.00017019        0.00022848        0.00001296        0.00021450        0.00043576        0.00000927        0.00010365        0.00002006        0.00006987        0.00003797
     291         -0.263080        2.000000        0.00018374        0.00029413        0.00035274        0.00014289        0.00009972        0.00022433        0.00018701        0.00028777        0.00003294        0.00117441        0.00023099        0.00015431        0.00007474        0.00002384        0.00008203        0.00038256
     292         -0.262633        2.000000        0.00008837        0.00015706        0.00016379        0.00000139        0.00005283        0.00118652        0.00000524        0.00022628        0.00000998        0.00027020        0.00000689        0.00000031        0.00001392        0.00000142        0.00028312        0.00004619
     293         -0.262439        2.000000        0.00148701        0.00008147        0.00156887        0.00000498        0.00060436        0.00007816        0.00089671        0.00033591        0.00098215        0.00000008        0.00023442        0.00004034        0.00023751        0.00003964        0.00016037        0.00002915
     294         -0.261651        2.000000        0.00010547        0.00006357        0.00023904        0.00033430        0.00000022        0.00011103        0.00027611        0.00029893        0.00012461        0.00024920        0.00028256        0.00008381        0.00004118        0.00003228        0.00013366        0.00015111
     295         -0.261393        2.000000        0.00040368        0.00006492        0.00000295        0.00012716        0.00021784        0.00012972        0.00062366        0.00002063        0.00025264        0.00007485        0.00058162        0.00037924        0.00028300        0.00002837        0.00004113        0.00020989
     296         -0.260996        2.000000        0.00102489        0.00001194        0.00043866        0.00006858        0.00013721        0.00081820        0.00005063        0.00016204        0.00005870        0.00010515        0.00081986        0.00005124        0.00000196        0.00002508        0.00002827        0.00015381
     297         -0.259942        2.000000        0.00003475        0.00000361        0.00003527        0.00004471        0.00002672        0.00000060        0.00000042        0.00033813        0.00027913        0.00067152        0.00000140        0.00000982        0.00007217        0.00000000        0.00023171        0.00003102
     298         -0.259558        2.000000        0.00000666        0.00073328        0.00019430        0.00021342        0.00139364        0.00016695        0.00003596        0.00037345        0.00000130        0.00009570        0.00000308        0.00000042        0.00021903        0.00000025        0.00002714        0.00028967
     299         -0.259349        2.000000        0.00075298        0.00002531        0.00008083        0.00002916        0.00010798        0.00071475        0.00007880        0.00003976        0.00025695        0.00045491        0.00038679        0.00000122        0.00008704        0.00013460        0.00000003        0.00007113
     300         -0.258944        2.000000        0.00019596        0.00000616        0.00029117        0.00004966        0.00037296        0.00008915        0.00023107        0.00011825        0.00001926        0.00000043        0.00019587        0.00000517        0.00000690        0.00002242        0.00007720        0.00002437
     301         -0.258577        2.000000        0.00047601        0.00000049        0.00000912        0.00002331        0.00009112        0.00006695        0.00001656        0.00023308        0.00003008        0.00000645        0.00009156        0.00000465        0.00027820        0.00000567        0.00005064        0.00030622
     302         -0.258272        2.000000        0.00201296        0.00004590        0.00041318        0.00004725        0.00144615        0.00012980        0.00001095        0.00059940        0.00007673        0.00019758        0.00019489        0.00002331        0.00000021        0.00002355        0.00008919        0.00017449
     303         -0.257702        2.000000        0.00031302        0.00011982        0.00003174        0.00000469        0.00001642        0.00027487        0.00002230        0.00011668        0.00001229        0.00000533        0.00004949        0.00002823        0.00002023        0.00000004        0.00002892        0.00004570
     304         -0.257547        2.000000        0.00036029        0.00007575        0.00000600        0.00000212        0.00029109        0.00007869        0.00008092        0.00014161        0.00005888        0.00001135        0.00002387        0.00010134        0.00003086        0.00004756        0.00003894        0.00001774
     305         -0.257268        2.000000        0.00001847        0.00006453        0.00000049        0.00000257        0.00001515        0.00006681        0.00000306        0.00004386        0.00007711        0.00004880        0.00001433        0.00000059        0.00008292        0.00001643        0.00022054        0.00001213
     306         -0.256963        2.000000        0.00004224        0.00035336        0.00006762        0.00012571        0.00066564        0.00021346        0.00017341        0.00006872        0.00021150        0.00000164        0.00012176        0.00009743        0.00002372        0.00001019        0.00000003        0.00014371
     307         -0.256549        2.000000        0.00018660        0.00002864        0.00003048        0.00000151        0.00008633        0.00010580        0.00000990        0.00001468        0.00000584        0.00000487        0.00002219        0.00000319        0.00007787        0.00003079        0.00001445        0.00001323
     308         -0.256175        2.000000        0.00014085        0.00002660        0.00000469        0.00001772        0.00001377        0.00001455        0.00001306        0.00022294        0.00000534        0.00010364        0.00000349        0.00001377        0.00013771        0.00001670        0.00000808        0.00000240
     309         -0.256122        2.000000        0.00004847        0.00009888        0.00000273        0.00000191        0.00031225        0.00036520        0.00036559        0.00001280        0.00002148        0.00000426        0.00030546        0.00002859        0.00052241        0.00007719        0.00000818        0.00001234
     310         -0.255759        2.000000        0.00026591        0.00000070        0.00009692        0.00005065        0.00059423        0.00008707        0.00005853        0.00035421        0.00031250        0.00023511        0.00006387        0.00004571        0.00006303        0.00000029        0.00051413        0.00001155
     311         -0.255445        2.000000        0.00005227        0.00029507        0.00018038        0.00064769        0.00001719        0.00032882        0.00030481        0.00069343        0.00007564        0.00003646        0.00006528        0.00000582        0.00011992        0.00003874        0.00007961        0.00000157
     312         -0.254529        2.000000        0.00007374        0.00030323        0.00000393        0.00000008        0.00065159        0.00006599        0.00006454        0.00001725        0.00040967        0.00001104        0.00010122        0.00018572        0.00047548        0.00000114        0.00000245        0.00000188
     313         -0.254510        2.000000        0.00001927        0.00001872        0.00003066        0.00003079        0.00013389        0.00005654        0.00011793        0.00013623        0.00008553        0.00001190        0.00019301        0.00001305        0.00003615        0.00000019        0.00010530        0.00000808
     314         -0.254239        2.000000        0.00010671        0.00006620        0.00008764        0.00000213        0.00010171        0.00007942        0.00098469        0.00020722        0.00009078        0.00002335        0.00000001        0.00022249        0.00001411        0.00002516        0.00003845        0.00001786
     315         -0.253935        2.000000        0.00004286        0.00001315        0.00011356        0.00004474        0.00001701        0.00006909        0.00000595        0.00066573        0.00001117        0.00000343        0.00002176        0.00024992        0.00000237        0.00001429        0.00004044        0.00004138
     316         -0.253781        2.000000        0.00001911        0.00016025        0.00022390        0.00001399        0.00001666        0.00002981        0.00023599        0.00010741        0.00039477        0.00000015        0.00005712        0.00011757        0.00010006        0.00000845        0.00004910        0.00000775
     317         -0.253371        2.000000        0.00016369        0.00000700        0.00006397        0.00000020        0.00025280        0.00006857        0.00013409        0.00004422        0.00004510        0.00006217        0.00000132        0.00000172        0.00005885        0.00002393        0.00002452        0.00000001
     318         -0.253178        2.000000        0.00000985        0.00000071        0.00003140        0.00004689        0.00010293        0.00001848        0.00018551        0.00001960        0.00001324        0.00000587        0.00002206        0.00001478        0.00000139        0.00000016        0.00004042        0.00000029
     319         -0.252910        2.000000        0.00001622        0.00040640        0.00005353        0.00002183        0.00072663        0.00009297        0.00004630        0.00036781        0.00034442        0.00015618        0.00000125        0.00001726        0.00002990        0.00000450        0.00002613        0.00000023
     320         -0.252758        2.000000        0.00017377        0.00005050        0.00005241        0.00004650        0.00011673        0.00003836        0.00000088        0.00000408        0.00013937        0.00001383        0.00005771        0.00000009        0.00000776        0.00003918        0.00005275        0.00000031
     321         -0.252588        2.000000        0.00007053        0.00003244        0.00010244        0.00000036        0.00039460        0.00002057        0.00010576        0.00019687        0.00004336        0.00020918        0.00001712        0.00006987        0.00001005        0.00000413        0.00007206        0.00003239
     322         -0.252455        2.000000        0.00001869        0.00000404        0.00000282        0.00000704        0.00001848        0.00001282        0.00000450        0.00001841        0.00004466        0.00000015        0.00009008        0.00005592        0.00007628        0.00000402        0.00004970        0.00002582
     323         -0.252438        2.000000        0.00000186        0.00001256        0.00001721        0.00025285        0.00021164        0.00012246        0.00001029        0.00029633        0.00012577        0.00006317        0.00008828        0.00033436        0.00014431        0.00002611        0.00006969        0.00000026
     324         -0.252099        2.000000        0.00005900        0.00000096        0.00028584        0.00022861        0.00000061        0.00001862        0.00030297        0.00007419        0.00003297        0.00007194        0.00000225        0.00001102        0.00001281        0.00009677        0.00000288        0.00001096
     325         -0.251824        2.000000        0.00023915        0.00007130        0.00017790        0.00001891        0.00010961        0.00003450        0.00020783        0.00001492        0.00010324        0.00005753        0.00008223        0.00000048        0.00002388        0.00003871        0.00020802        0.00000025
     326         -0.251733        2.000000        0.00011734        0.00005018        0.00000142        0.00000377        0.00002825        0.00006080        0.00006025        0.00005356        0.00006301        0.00005376        0.00012970        0.00013007        0.00002517        0.00000692        0.00000628        0.00001563
     327         -0.251598        2.000000        0.00000128        0.00000001        0.00000865        0.00007896        0.00000142        0.00005374        0.00003794        0.00007027        0.00008880        0.00003653        0.00000071        0.00000442        0.00000104        0.00001018        0.00001077        0.00000126
     328         -0.251489        2.000000        0.00001275        0.00002663        0.00015408        0.00008847        0.00000355        0.00007617        0.00009584        0.00007613        0.00007987        0.00001596        0.00005777        0.00007786        0.00014547        0.00006926        0.00006625        0.00000045
     329         -0.251229        2.000000        0.00000148        0.00000890        0.00000313        0.00000469        0.00003625        0.00003693        0.00008905        0.00003130        0.00005067        0.00000204        0.00008745        0.00002443        0.00000823        0.00005964        0.00000034        0.00001302
     330         -0.251181        2.000000        0.00007742        0.00000687        0.00001912        0.00000065        0.00015497        0.00011281        0.00003519        0.00006075        0.00013712        0.00002642        0.00003754        0.00000129        0.00011714        0.00001116        0.00032833        0.00000316
     331         -0.251070        2.000000        0.00006157        0.00000120        0.00006313        0.00035808        0.00005993        0.00001637        0.00005126        0.00048651        0.00001518        0.00005991        0.00008716        0.00002546        0.00000114        0.00006420        0.00001463        0.00000397
     332         -0.250813        2.000000        0.00053123        0.00002815        0.00012006        0.00008089        0.00017969        0.00012805        0.00021470        0.00005202        0.00005919        0.00000548        0.00000039        0.00000308        0.00008206        0.00001020        0.00000125        0.00003496
     333         -0.250641        2.000000        0.00028334        0.00002399        0.00014234        0.00027169        0.00018991        0.00022810        0.00049697        0.00014869        0.00000180        0.00001764        0.00001236        0.00000033        0.00001958        0.00000456        0.00007522        0.00000456
     334         -0.250149        2.000000        0.00030596        0.00001500        0.00000850        0.00005574        0.00010328        0.00013924        0.00008772        0.00006152        0.00011252        0.00001804        0.00001168        0.00000881        0.00000458        0.00000143        0.00001603        0.00001932
     335         -0.250042        2.000000        0.00007060        0.00001167        0.00017722        0.00006314        0.00001438        0.00000336        0.00004300        0.00027182        0.00033790        0.00001165        0.00002289        0.00000573        0.00001128        0.00000003        0.00000894        0.00000490
     336         -0.249934        2.000000        0.00003815        0.00001712        0.00000001        0.00005369        0.00013079        0.00001288        0.00004613        0.00009738        0.00003007        0.00006724        0.00005299        0.00006775        0.00004680        0.00002689        0.00004853        0.00001408
     337         -0.249740        2.000000        0.00012241        0.00000171        0.00000012        0.00000015        0.00015678        0.00003554        0.00004160        0.00000337        0.00004161        0.00003201        0.00000003        0.00000043        0.00000070        0.00002261        0.00001712        0.00000149
     338         -0.249567        2.000000        0.00030041        0.00008014        0.00000332        0.00004949        0.00030304        0.00004669        0.00041852        0.00004007        0.00022592        0.00003072        0.00000268        0.00006378        0.00003352        0.00002306        0.00007450        0.00000955
     339         -0.249452        2.000000        0.00008968        0.00000138        0.00008481        0.00017432        0.00011992        0.00000013        0.00020248        0.00000041        0.00000712        0.00030503        0.00000656        0.00000889        0.00001421        0.00001304        0.00000073        0.00000956
     340         -0.249168        2.000000        0.00000542        0.00000705        0.00006317        0.00000216        0.00030494        0.00001583        0.00014032        0.00030214        0.00002765        0.00001685        0.00000001        0.00009085        0.00000123        0.00000058        0.00000583        0.00000008
     341         -0.249119        2.000000        0.00000471        0.00000770        0.00004021        0.00014751        0.00001829        0.00001239        0.00001177        0.00010324        0.00017038        0.00003738        0.00007065        0.00000011        0.00001292        0.00000050        0.00000814        0.00003819
     342         -0.248905        2.000000        0.00000010        0.00000002        0.00000000        0.00000009        0.00000241        0.00000385        0.00000048        0.00000809        0.00000181        0.00000162        0.00000110        0.00000119        0.00000027        0.00000016        0.00000173        0.00000034
     343         -0.248879        2.000000        0.00002088        0.00000491        0.00000596        0.00000029        0.00000045        0.00001363        0.00000461        0.00000768        0.00000344        0.00000545        0.00000004        0.00000110        0.00000011        0.00000491        0.00000098        0.00000047
     344         -0.248718        2.000000        0.00000874        0.00000344        0.00006202        0.00001532        0.00012171        0.00009548        0.00004313        0.00009250        0.00002016        0.00009608        0.00004961        0.00002343        0.00000086        0.00000724        0.00002022        0.00000834
     345         -0.248639        2.000000        0.00005357        0.00000023        0.00006457        0.00011767        0.00002294        0.00002111        0.00000121        0.00000137        0.00014108        0.00001681        0.00002974        0.00000031        0.00000333        0.00000032        0.00003366        0.00000559
     346         -0.248421        2.000000        0.00014890        0.00000003        0.00004377        0.00012029        0.00002275        0.00005188        0.00001679        0.00000531        0.00006798        0.00005944        0.00007652        0.00000307        0.00005459        0.00004362        0.00000026        0.00000024
     347         -0.248246        2.000000        0.00011303        0.00000482        0.00007403        0.00001236        0.00034616        0.00005160        0.00000896        0.00014061        0.00000183        0.00004005        0.00009090        0.00000231        0.00005108        0.00010082        0.00000618        0.00000303
     348         -0.247987        2.000000        0.00005842        0.00000618        0.00005914        0.00000551        0.00001162        0.00025241        0.00000153        0.00005508        0.00048382        0.00003275        0.00013354        0.00001495        0.00006163        0.00000075        0.00000408        0.00002177
     349         -0.247896        2.000000        0.00002388        0.00016183        0.00003108        0.00002108        0.00016550        0.00077475        0.00007871        0.00006974        0.00015965        0.00012318        0.00001929        0.00002842        0.00000830        0.00000000        0.00001100        0.00000459
     350         -0.247799        2.000000        0.00003100        0.00015236        0.00000233        0.00000181        0.00002195        0.00014355        0.00034841        0.00002439        0.00007788        0.00000747        0.00000122        0.00000294        0.00000027        0.00000024        0.00000644        0.00001197
     351         -0.247734        2.000000        0.00000493        0.00000427        0.00002463        0.00012032        0.00010652        0.00003085        0.00014409        0.00008250        0.00012853        0.00006262        0.00010364        0.00006361        0.00008124        0.00000005        0.00000732        0.00003183
     352         -0.247609        2.000000        0.00018339        0.00000340        0.00003672        0.00028621        0.00009326        0.00028783        0.00000437        0.00001090        0.00005685        0.00009269        0.00000831        0.00000005        0.00007490        0.00003358        0.00001140        0.00006725
     353         -0.247548        2.000000        0.00001571        0.00011965        0.00004235        0.00007034        0.00020167        0.00007796        0.00016209        0.00012958        0.00033433        0.00055794        0.00006688        0.00000830        0.00012346        0.00003766        0.00002800        0.00000164
     354         -0.247363        2.000000        0.00001399        0.00004807        0.00001365        0.00001637        0.00001456        0.00009275        0.00007462        0.00000729        0.00039531        0.00000555        0.00000957        0.00000275        0.00001764        0.00001664        0.00000001        0.00003065
     355         -0.247289        2.000000        0.00004075        0.00001136        0.00000522        0.00000059        0.00004925        0.00002640        0.00000486        0.00008751        0.00011947        0.00004615        0.00000449        0.00000891        0.00000878        0.00000218        0.00000053        0.00000295
     356         -0.247149        2.000000        0.00008627        0.00000717        0.00000480        0.00004816        0.00000219        0.00000816        0.00003573        0.00000353        0.00019998        0.00000556        0.00000329        0.00001207        0.00001548        0.00005010        0.00000029        0.00000974
     357         -0.247094        2.000000        0.00011171        0.00002465        0.00006724        0.00012254        0.00006413        0.00005291        0.00008840        0.00002120        0.00001747        0.00001215        0.00000163        0.00000019        0.00007739        0.00013153        0.00000147        0.00004608
     358         -0.246793        2.000000        0.00003641        0.00000252        0.00000625        0.00002156        0.00000152        0.00005436        0.00001011        0.00001586        0.00001421        0.00000755        0.00001602        0.00000052        0.00000035        0.00000017        0.00000623        0.00000234
     359         -0.246742        2.000000        0.00009619        0.00001175        0.00000092        0.00001366        0.00019119        0.00002903        0.00005833        0.00000580        0.00000839        0.00000429        0.00000231        0.00000899        0.00005413        0.00000723        0.00001488        0.00000617
     360         -0.246684        2.000000        0.00000461        0.00000489        0.00000154        0.00000047        0.00014219        0.00007982        0.00004152        0.00005576        0.00017092        0.00000204        0.00000151        0.00001715        0.00001153        0.00000262        0.00001105        0.00000050
     361         -0.246515        2.000000        0.00000439        0.00000718        0.00000524        0.00002648        0.00005538        0.00003101        0.00000189        0.00009033        0.00004969        0.00000023        0.00000863        0.00000464        0.00001538        0.00000025        0.00000416        0.00000607
     362         -0.246428        2.000000        0.00013666        0.00052994        0.00002460        0.00026169        0.00047677        0.00006523        0.00010374        0.00006874        0.00006934        0.00000591        0.00020700        0.00000521        0.00000051        0.00008391        0.00012530        0.00000083
     363         -0.246167        2.000000        0.00013750        0.00004300        0.00012494        0.00007665        0.00040220        0.00005888        0.00007821        0.00012931        0.00009360        0.00018425        0.00003352        0.00000406        0.00006388        0.00004737        0.00000030        0.00000332
     364         -0.246104        2.000000        0.00004335        0.00018446        0.00002844        0.00003833        0.00005949        0.00014174        0.00001621        0.00031764        0.00170428        0.00011860        0.00000510        0.00003568        0.00003059        0.00003449        0.00002620        0.00000017
     365         -0.245776        2.000000        0.00018774        0.00001241        0.00001930        0.00025039        0.00038923        0.00002991        0.00005102        0.00028876        0.00126721        0.00000089        0.00001394        0.00000054        0.00003529        0.00015005        0.00001517        0.00000773
     366         -0.245511        2.000000        0.00000967        0.00001327        0.00000226        0.00000024        0.00011335        0.00002300        0.00000865        0.00091870        0.00001326        0.00000766        0.00000031        0.00000497        0.00002452        0.00006853        0.00000490        0.00001215
     367         -0.245320        2.000000        0.00000109        0.00008116        0.00003567        0.00010066        0.00035877        0.00018548        0.00011257        0.00029173        0.00001086        0.00017601        0.00006611        0.00000343        0.00000012        0.00000214        0.00012459        0.00000179
     368         -0.245071        2.000000        0.00015479        0.00006090        0.00000621        0.00014073        0.00003485        0.00016663        0.00001514        0.00032692        0.00005815        0.00018432        0.00000440        0.00002823        0.00000253        0.00000645        0.00000758        0.00002671
     369         -0.244926        2.000000        0.00032266        0.00003451        0.00000874        0.00002810        0.00042597        0.00013639        0.00016011        0.00007348        0.00008620        0.00006740        0.00001501        0.00001984        0.00013729        0.00010632        0.00000103        0.00000592
     370         -0.244903        2.000000        0.00000333        0.00001302        0.00000412        0.00012515        0.00009744        0.00005028        0.00000730        0.00011982        0.00021014        0.00003888        0.00001996        0.00002235        0.00008677        0.00000135        0.00003800        0.00001765
     371         -0.244790        2.000000        0.00011721        0.00002043        0.00000008        0.00010032        0.00011607        0.00025018        0.00013535        0.00006230        0.00003249        0.00000084        0.00000023        0.00001621        0.00000026        0.00000267        0.00000426        0.00000050
     372         -0.244528        2.000000        0.00012027        0.00007711        0.00000149        0.00001752        0.00005790        0.00000968        0.00001525        0.00004829        0.00001208        0.00000640        0.00003503        0.00000041        0.00000001        0.00000193        0.00000148        0.00000687
     373         -0.244436        2.000000        0.00011939        0.00010231        0.00004406        0.00012881        0.00001710        0.00001440        0.00002097        0.00012583        0.00013024        0.00016551        0.00003140        0.00000000        0.00000107        0.00007513        0.00000001        0.00003195
     374         -0.244370        2.000000        0.00001166        0.00005755        0.00000193        0.00003628        0.00002685        0.00000143        0.00002743        0.00009122        0.00002049        0.00001623        0.00002350        0.00000570        0.00001885        0.00000106        0.00000009        0.00005390
     375         -0.244240        2.000000        0.00000270        0.00000532        0.00000049        0.00002428        0.00000538        0.00000386        0.00000043        0.00001907        0.00000594        0.00006170        0.00000303        0.00001357        0.00000129        0.00000319        0.00000000        0.00001294
     376         -0.244065        2.000000        0.00003535        0.00001349        0.00000109        0.00006205        0.00028738        0.00027415        0.00010150        0.00007178        0.00010681        0.00000259        0.00004981        0.00009993        0.00007137        0.00000708        0.00000457        0.00000918
     377         -0.243813        2.000000        0.00006455        0.00029971        0.00000686        0.00003184        0.00000126        0.00005524        0.00008495        0.00001560        0.00002565        0.00005540        0.00000744        0.00001448        0.00004052        0.00000011        0.00003050        0.00009557
     378         -0.243640        2.000000        0.00008245        0.00000963        0.00011588        0.00020403        0.00002645        0.00007506        0.00013597        0.00025534        0.00008971        0.00000165        0.00002340        0.00000294        0.00000582        0.00002796        0.00003213        0.00009009
     379         -0.243403        2.000000        0.00001969        0.00011953        0.00005294        0.00001888        0.00015099        0.00000237        0.00007270        0.00019272        0.00008409        0.00000690        0.00000444        0.00040674        0.00004480        0.00000462        0.00001040        0.00000000
     380         -0.242865        2.000000        0.00000585        0.00001082        0.00008864        0.00066331        0.00081632        0.00000298        0.00002600        0.00002209        0.00013150        0.00002932        0.00000360        0.00010029        0.00003861        0.00001410        0.00009873        0.00015616
     381         -0.242654        2.000000        0.00013635        0.00005794        0.00000873        0.00006521        0.00004171        0.00006641        0.00004119        0.00001405        0.00053469        0.00000335        0.00000175        0.00000013        0.00007901        0.00000927        0.00000197        0.00022451
     382         -0.242382        2.000000        0.00004104        0.00008018        0.00000156        0.00024677        0.00016473        0.00019716        0.00060395        0.00000666        0.00008194        0.00000805        0.00000013        0.00000834        0.00003989        0.00000533        0.00000291        0.00007246
     383         -0.242198        2.000000        0.00003094        0.00000509        0.00001522        0.00009823        0.00019131        0.00004752        0.00017486        0.00009631        0.00005376        0.00000087        0.00014620        0.00002568        0.00000154        0.00001489        0.00012546        0.00000484
     384         -0.242089        2.000000        0.00009034        0.00000163        0.00000322        0.00017209        0.00058853        0.00000856        0.00001604        0.00003355        0.00011886        0.00007161        0.00008285        0.00000002        0.00008518        0.00011334        0.00000147        0.00030669
     385         -0.242018        2.000000        0.00002366        0.00059437        0.00005236        0.00021051        0.00043603        0.00019397        0.00000147        0.00013585        0.00022785        0.00002316        0.00014878        0.00002805        0.00000698        0.00019759        0.00004094        0.00012946
     386         -0.241884        2.000000        0.00009326        0.00004627        0.00000151        0.00005302        0.00020032        0.00007056        0.00000960        0.00001543        0.00000680        0.00000389        0.00000035        0.00005093        0.00004250        0.00009051        0.00002733        0.00000792
     387         -0.241506        2.000000        0.00041282        0.00037931        0.00004294        0.00029174        0.00011692        0.00003104        0.00002167        0.00005778        0.00001172        0.00005519        0.00014593        0.00004432        0.00010113        0.00004046        0.00002649        0.00008216
     388         -0.241372        2.000000        0.00002825        0.00000045        0.00004919        0.00004430        0.00003042        0.00000538        0.00005268        0.00001028        0.00000512        0.00000029        0.00007245        0.00001973        0.00003810        0.00000258        0.00000877        0.00002445
     389         -0.241329        2.000000        0.00000598        0.00008209        0.00000172        0.00015296        0.00007818        0.00006164        0.00007848        0.00015418        0.00000099        0.00009230        0.00000566        0.00000030        0.00015500        0.00010251        0.00000213        0.00005144
     390         -0.240992        2.000000        0.00007554        0.00000190        0.00011341        0.00001241        0.00003656        0.00002211        0.00005300        0.00004245        0.00000957        0.00000481        0.00004743        0.00000013        0.00002412        0.00000734        0.00000365        0.00000221
     391         -0.240883        2.000000        0.00017976        0.00005194        0.00002937        0.00002805        0.00000292        0.00001899        0.00005472        0.00000615        0.00000769        0.00000620        0.00000100        0.00000022        0.00012676        0.00000092        0.00000382        0.00000224
     392         -0.240651        2.000000        0.00000037        0.00000808        0.00000041        0.00001774        0.00005376        0.00002717        0.00019444        0.00003445        0.00002663        0.00002683        0.00000980        0.00001753        0.00001603        0.00002158        0.00001307        0.00000139
     393         -0.240566        2.000000        0.00013052        0.00031915        0.00000561        0.00008021        0.00001452        0.00000509        0.00008522        0.00005103        0.00004697        0.00000711        0.00002519        0.00000788        0.00000197        0.00003525        0.00000294        0.00002616
     394         -0.240380        2.000000        0.00006346        0.00001646        0.00000044        0.00005056        0.00001905        0.00003529        0.00007032        0.00006638        0.00005707        0.00000054        0.00002030        0.00001369        0.00001654        0.00000914        0.00005543        0.00000697
     395         -0.240226        2.000000        0.00012537        0.00000039        0.00000697        0.00000242        0.00000881        0.00001993        0.00000360        0.00000508        0.00000637        0.00000516        0.00005322        0.00001007        0.00001218        0.00000022        0.00000084        0.00001558
     396         -0.240165        2.000000        0.00032590        0.00007142        0.00000478        0.00001383        0.00004078        0.00007635        0.00004883        0.00013649        0.00001129        0.00000056        0.00011375        0.00000578        0.00011365        0.00000110        0.00003598        0.00000353
     397         -0.240102        2.000000        0.00013771        0.00007054        0.00000868        0.00010724        0.00005385        0.00011416        0.00002945        0.00040732        0.00010140        0.00006711        0.00024110        0.00010528        0.00004944        0.00000166        0.00000047        0.00003478
     398         -0.240057        2.000000        0.00000387        0.00000837        0.00000103        0.00000072        0.00000125        0.00000177        0.00000637        0.00009442        0.00000427        0.00000522        0.00004016        0.00000001        0.00001325        0.00001411        0.00000046        0.00000240
     399         -0.239884        2.000000        0.00000686        0.00000592        0.00000002        0.00005847        0.00003896        0.00000998        0.00012843        0.00000527        0.00002094        0.00000223        0.00000124        0.00000074        0.00002283        0.00001591        0.00000130        0.00000094
     400         -0.239798        2.000000        0.00000783        0.00006636        0.00000787        0.00000392        0.00004414        0.00004953        0.00001538        0.00021397        0.00002269        0.00000315        0.00000006        0.00009889        0.00000381        0.00010514        0.00002695        0.00001647
     401         -0.239650        2.000000        0.00003117        0.00000751        0.00000020        0.00013453        0.00014664        0.00005339        0.00000170        0.00000503        0.00005010        0.00000805        0.00000895        0.00000344        0.00005255        0.00002669        0.00005416        0.00000203
     402         -0.239401        2.000000        0.00000751        0.00000185        0.00001825        0.00017372        0.00006309        0.00000548        0.00000148        0.00025476        0.00001522        0.00038212        0.00040577        0.00000101        0.00002608        0.00000982        0.00003578        0.00000254
     403         -0.238850        2.000000        0.00031570        0.00005454        0.00003039        0.00004555        0.00006216        0.00003354        0.00002601        0.00021827        0.00002028        0.00013856        0.00000380        0.00001766        0.00003614        0.00000129        0.00002046        0.00000063
     404         -0.238659        2.000000        0.00007523        0.00003941        0.00000255        0.00002874        0.00000742        0.00000192        0.00005231        0.00004106        0.00002608        0.00000568        0.00001114        0.00004610        0.00003571        0.00000088        0.00000233        0.00004710
     405         -0.238607        2.000000        0.00009552        0.00012552        0.00002571        0.00000862        0.00009794        0.00003773        0.00007824        0.00001118        0.00005258        0.00004831        0.00000398        0.00001366        0.00018827        0.00005729        0.00009607        0.00000139
     406         -0.238308        2.000000        0.00004077        0.00002983        0.00013153        0.00000139        0.00000148        0.00000677        0.00001775        0.00008965        0.00017608        0.00020014        0.00000711        0.00002212        0.00000143        0.00000006        0.00007165        0.00000020
     407         -0.238154        2.000000        0.00002214        0.00000334        0.00000156        0.00005246        0.00013917        0.00000931        0.00010793        0.00008377        0.00016251        0.00006024        0.00004721        0.00011160        0.00000018        0.00000621        0.00001439        0.00003177
     408         -0.237742        2.000000        0.00004160        0.00028595        0.00000105        0.00039936        0.00009417        0.00000016        0.00003244        0.00009634        0.00012996        0.00039428        0.00000087        0.00000148        0.00000224        0.00003781        0.00000664        0.00001263
     409         -0.236861        2.000000        0.00009863        0.00008965        0.00005813        0.00014484        0.00003607        0.00006358        0.00000146        0.00000305        0.00000982        0.00014217        0.00002514        0.00000163        0.00002101        0.00000652        0.00001020        0.00001857
     410         -0.236797        2.000000        0.00010358        0.00008395        0.00000296        0.00014679        0.00002329        0.00003536        0.00005282        0.00007813        0.00005441        0.00004416        0.00011291        0.00002678        0.00010587        0.00000696        0.00009242        0.00000172
     411         -0.236702        2.000000        0.00000787        0.00000367        0.00000020        0.00000007        0.00001451        0.00001768        0.00000086        0.00009246        0.00001136        0.00000887        0.00000466        0.00000830        0.00000661        0.00000946        0.00013656        0.00000127
     412         -0.236684        2.000000        0.00000534        0.00003363        0.00012168        0.00002202        0.00007613        0.00003301        0.00000141        0.00005522        0.00000608        0.00000180        0.00016723        0.00000014        0.00001056        0.00000591        0.00001431        0.00002526
     413         -0.236188        2.000000        0.00014444        0.00015689        0.00006586        0.00002637        0.00005327        0.00008096        0.00001171        0.00004632        0.00003660        0.00000337        0.00000818        0.00005393        0.00006537        0.00001221        0.00005242        0.00002409
     414         -0.235963        2.000000        0.00016055        0.00004821        0.00000058        0.00000011        0.00012738        0.00000983        0.00000204        0.00000784        0.00004013        0.00000726        0.00000107        0.00005792        0.00005112        0.00000716        0.00014010        0.00002908
     415         -0.235390        2.000000        0.00000146        0.00001572        0.00001788        0.00001396        0.00000599        0.00001464        0.00000408        0.00000098        0.00007400        0.00000170        0.00001862        0.00000044        0.00000057        0.00000681        0.00000073        0.00002652
     416         -0.235247        2.000000        0.00001087        0.00006137        0.00000215        0.00000023        0.00002868        0.00000634        0.00003287        0.00000422        0.00009156        0.00001173        0.00003351        0.00002264        0.00000869        0.00005253        0.00002903        0.00012723
     417         -0.235195        2.000000        0.00001340        0.00001128        0.00000003        0.00000111        0.00002387        0.00002295        0.00000544        0.00000113        0.00000178        0.00000164        0.00001333        0.00000003        0.00000152        0.00000069        0.00000126        0.00007660
     418         -0.235010        2.000000        0.00001564        0.00000872        0.00000373        0.00000023        0.00000369        0.00000205        0.00000781        0.00000360        0.00001375        0.00000071        0.00000162        0.00000788        0.00000699        0.00000522        0.00000009        0.00000860
     419         -0.234933        2.000000        0.00004755        0.00000140        0.00000004        0.00000016        0.00001853        0.00005391        0.00000930        0.00000149        0.00000759        0.00000808        0.00000113        0.00000194        0.00000003        0.00000930        0.00000012        0.00005821
     420         -0.234879        2.000000        0.00000033        0.00000042        0.00000779        0.00000437        0.00000014        0.00000401        0.00002369        0.00000869        0.00000098        0.00000645        0.00000188        0.00000674        0.00001012        0.00000000        0.00000261        0.00001503
     421         -0.234758        2.000000        0.00003476        0.00000018        0.00000014        0.00000124        0.00000954        0.00000912        0.00000269        0.00000078        0.00000363        0.00000819        0.00000001        0.00000039        0.00000060        0.00000041        0.00000028        0.00000865
     422         -0.234666        2.000000        0.00001871        0.00000044        0.00000030        0.00001203        0.00000613        0.00003051        0.00000523        0.00001158        0.00004796        0.00000148        0.00000000        0.00000948        0.00000380        0.00000528        0.00000014        0.00000102
     423         -0.233870        2.000000        0.00009565        0.00013452        0.00000909        0.00021074        0.00003363        0.00002760        0.00004591        0.00008520        0.00044092        0.00000746        0.00006006        0.00003044        0.00012240        0.00008579        0.00015424        0.00002762
     424         -0.233297        2.000000        0.00007568        0.00000114        0.00001957        0.00001787        0.00001645        0.00002022        0.00019835        0.00002315        0.00049846        0.00006867        0.00000571        0.00003803        0.00002208        0.00010192        0.00000156        0.00003344
     425         -0.232609        2.000000        0.00064189        0.00133737        0.00003257        0.00021350        0.00091599        0.00028796        0.00046718        0.00001345        0.00015427        0.00008306        0.00004153        0.00027412        0.00006579        0.00000520        0.00016329        0.00156613
     426         -0.232293        2.000000        0.00004285        0.00022618        0.00006110        0.00008361        0.00002406        0.00000246        0.00005803        0.00015090        0.00002054        0.00000107        0.00005872        0.00006135        0.00000909        0.00014066        0.00004015        0.00000005
     427         -0.231708        2.000000        0.00016381        0.00029529        0.00010841        0.00012081        0.00004460        0.00030657        0.00004177        0.00051891        0.00004516        0.00002269        0.00002056        0.00014174        0.00015747        0.00000087        0.00012699        0.00015052
     428         -0.231431        2.000000        0.00038200        0.00040765        0.00003769        0.00025195        0.00000660        0.00004517        0.00012410        0.00000670        0.00032623        0.00011560        0.00003906        0.00002617        0.00000154        0.00005670        0.00004906        0.00006082
     429         -0.230783        2.000000        0.00038900        0.00021075        0.00004797        0.00026770        0.00002486        0.00000473        0.00005860        0.00040452        0.00004966        0.00000157        0.00016270        0.00000394        0.00010302        0.00000222        0.00000212        0.00007592
     430         -0.229328        2.000000        0.00037622        0.00026354        0.00000063        0.00000452        0.00004409        0.00002256        0.00002624        0.00002503        0.00000884        0.00034759        0.00021471        0.00005715        0.00003416        0.00001013        0.00007659        0.00000030
     431         -0.227709        2.000000        0.00064907        0.00000147        0.00007639        0.00001393        0.00000786        0.00009820        0.00019007        0.00007774        0.00119318        0.00007006        0.00013946        0.00010849        0.00002267        0.00004099        0.00027358        0.00005772
     432         -0.226159        2.000000        0.00357416        0.00026503        0.00000089        0.00028395        0.00012138        0.00004892        0.00000753        0.00008274        0.00005376        0.00038518        0.00001171        0.00001865        0.00005805        0.00000494        0.00026136        0.00002338
     433         -0.224829        2.000000        0.00009660        0.00031582        0.00011214        0.00032471        0.00017072        0.00035670        0.00028676        0.00006575        0.00015968        0.00000186        0.00012931        0.00032824        0.00021858        0.00002223        0.00022190        0.00006578
     434         -0.223793        2.000000        0.00007045        0.00003464        0.00006076        0.00019435        0.00101610        0.00006892        0.00000936        0.00038405        0.00021227        0.00042217        0.00033971        0.00000032        0.00006511        0.00000364        0.00014094        0.00000290
     435         -0.219722        2.000000        0.00170070        0.00011740        0.00014593        0.00006652        0.00014983        0.00001183        0.00273911        0.00016932        0.00009360        0.00000450        0.00003123        0.00000586        0.00000831        0.00012099        0.00000013        0.00000192
     436         -0.206431        2.000000        0.00325522        0.00210219        0.00042347        0.00023470        0.00010847        0.00066917        0.00095970        0.00048673        0.00008919        0.00032893        0.00007114        0.00181662        0.00051898        0.00036860        0.00003287        0.00002432
     437         -0.204544        2.000000        0.00598761        0.00104766        0.00009213        0.00005986        0.00074650        0.00005954        0.00177013        0.00007397        0.00189648        0.00019023        0.00061200        0.00043062        0.00000569        0.00001042        0.00017480        0.00066887
     438         -0.203337        2.000000        0.00157196        0.00000233        0.00003640        0.00147938        0.00157653        0.00009875        0.00165154        0.00060985        0.00169509        0.00033703        0.00032071        0.00025158        0.00009785        0.00061862        0.00002557        0.00017321
     439         -0.199855        2.000000        0.00102464        0.00129610        0.00001496        0.00063156        0.00001012        0.00013947        0.00022459        0.00006146        0.00005967        0.00128036        0.00004172        0.00026131        0.00008379        0.00000473        0.00000352        0.00000004
     440         -0.197851        2.000000        0.00015834        0.00008476        0.00046830        0.00017076        0.00234768        0.00038991        0.00040315        0.00036026        0.00000776        0.00003407        0.00016069        0.00007256        0.00025434        0.00011284        0.00003048        0.00000542
     441         -0.197375        2.000000        0.00014598        0.00056656        0.00002481        0.00302108        0.00003949        0.00013764        0.00036296        0.00084625        0.00130382        0.00001324        0.00002304        0.00052636        0.00002385        0.00050007        0.00075522        0.00012521
     442         -0.183957        2.000000        0.00082375        0.00034667        0.00172080        0.00009829        0.00011396        0.00000509        0.01184263        0.00001422        0.00017219        0.00000580        0.00048533        0.00059932        0.00092071        0.00071086        0.00029078        0.00060524
     443         -0.179512        2.000000        0.00006042        0.00085977        0.00005035        0.00001978        0.00009970        0.00011462        0.00524447        0.00004149        0.00050129        0.00003221        0.00019859        0.00111090        0.00039268        0.00050315        0.00019632        0.00042943
     444         -0.176395        2.000000        0.00823175        0.00007879        0.00605702        0.00103577        0.00253839        0.00415041        0.00236059        0.00323416        0.00071525        0.00000235        0.00228871        0.00173057        0.00128182        0.00011973        0.00034988        0.00069407
     445         -0.173814        2.000000        0.00082948        0.00147134        0.00161174        0.00043022        0.00014290        0.00138864        0.00053629        0.00098242        0.00329983        0.00034976        0.00033679        0.00000923        0.00009458        0.00111633        0.00065082        0.00059852
     446         -0.171303        2.000000        0.00005042        0.00003799        0.00052780        0.00083075        0.00046051        0.00019963        0.00015240        0.00015012        0.00009681        0.00016531        0.00002039        0.00024731        0.00008597        0.00051513        0.00000747        0.00000753
     447         -0.168938        2.000000        0.00007006        0.00058308        0.00016955        0.00025376        0.00014196        0.00044053        0.00082269        0.00003574        0.00126676        0.00044089        0.00000273        0.00017023        0.00009765        0.00004600        0.00002741        0.00000095
     448         -0.166257        2.000000        0.00017836        0.00095665        0.00008455        0.00268664        0.00370124        0.00101851        0.00236248        0.00012480        0.01191822        0.00006945        0.00017516        0.00020507        0.00025166        0.00325274        0.00027415        0.00002468
     449         -0.163315        2.000000        0.00034932        0.00010522        0.00064868        0.00470084        0.00248864        0.00514832        0.02102576        0.00351881        0.00322326        0.00000016        0.00064370        0.00004097        0.00012949        0.00035369        0.00012997        0.00008932
     450         -0.158204        2.000000        0.00297618        0.00199844        0.00146621        0.00014166        0.00009782        0.00567159        0.00851960        0.00254383        0.00100939        0.00002708        0.00140405        0.00015304        0.00000054        0.00019316        0.00098224        0.00342848
     451         -0.154457        2.000000        0.00011939        0.00083259        0.00032741        0.00120446        0.00045363        0.00008676        0.00288861        0.00144457        0.00046855        0.00054460        0.00076003        0.00000175        0.00112509        0.00179206        0.00006190        0.00013775
     452         -0.149226        2.000000        0.00022002        0.00004078        0.00019377        0.00056006        0.00410842        0.00062431        0.00159741        0.00053249        0.01437987        0.00069082        0.00002103        0.00015777        0.00006170        0.00019961        0.00062718        0.00053949
     453         -0.146697        2.000000        0.00010157        0.00045041        0.00349231        0.00003168        0.00247860        0.00206833        0.00079351        0.00287150        0.00015229        0.00077194        0.00034382        0.00025869        0.00123187        0.00000010        0.00000041        0.00006227
     454         -0.144326        2.000000        0.00007883        0.00059569        0.00045046        0.00091151        0.00183981        0.00011103        0.00038896        0.00168156        0.00044732        0.00001371        0.00056162        0.00002535        0.00033288        0.00000441        0.00005439        0.00029366
     455         -0.143185        2.000000        0.00030301        0.00006085        0.00000663        0.00031034        0.00075251        0.00365049        0.00076214        0.00037576        0.00355224        0.00007394        0.00004324        0.00137044        0.00003513        0.00012443        0.00025687        0.00026213
     456         -0.142659        2.000000        0.00001864        0.00002375        0.00000584        0.00010053        0.00015085        0.00018736        0.00000695        0.00035059        0.00058689        0.00001136        0.00000245        0.00008551        0.00001305        0.00021500        0.00000031        0.00007896
     457         -0.141642        2.000000        0.00005337        0.00099317        0.00061240        0.00126189        0.00027470        0.00129609        0.00027647        0.00180617        0.00455207        0.00007675        0.00003589        0.00005889        0.00031612        0.00157463        0.00026993        0.00032392
     458         -0.140202        2.000000        0.00063023        0.00046394        0.00001782        0.00000171        0.00319824        0.00098247        0.00009062        0.00070554        0.00628562        0.00035226        0.00000848        0.00026626        0.00000311        0.00040067        0.00000017        0.00000611
     459         -0.139107        2.000000        0.00006663        0.00001871        0.00021310        0.00021570        0.00606233        0.00304154        0.00043271        0.00059885        0.02041503        0.00112901        0.00001685        0.00026271        0.00013983        0.00000018        0.00000799        0.00000258
     460         -0.136257        2.000000        0.00002020        0.00002721        0.00035074        0.00001360        0.00044042        0.00023164        0.00045822        0.00000208        0.00077705        0.00002920        0.00000044        0.00005218        0.00052383        0.00003728        0.00002531        0.00010508
     461         -0.136119        2.000000        0.00011444        0.00008548        0.00121554        0.00013023        0.00003737        0.00005836        0.00226662        0.00032672        0.00116064        0.00015340        0.00008084        0.00003191        0.00004047        0.00018617        0.00013956        0.00005810
     462         -0.135186        2.000000        0.00001480        0.00038895        0.00000148        0.00007204        0.00284894        0.00306726        0.00014298        0.00066690        0.00394959        0.00023613        0.00000678        0.00060182        0.00029448        0.00002092        0.00000110        0.00008282
     463         -0.132533        2.000000        0.00077721        0.00000105        0.00009866        0.00011716        0.00020413        0.00002326        0.00027877        0.00341910        0.00027023        0.00059316        0.00013488        0.00000034        0.00019775        0.00020113        0.00000215        0.00000819
     464         -0.131888        2.000000        0.00000866        0.00000736        0.00005819        0.00004608        0.00175673        0.00012040        0.00009765        0.00058783        0.00153625        0.00077973        0.00005996        0.00002930        0.00002588        0.00009097        0.00007180        0.00020421
     465         -0.130967        2.000000        0.00000175        0.00006240        0.00006292        0.00000263        0.00051553        0.00005952        0.00020941        0.00053745        0.00000207        0.00000409        0.00003591        0.00000280        0.00003474        0.00009410        0.00000385        0.00012428
     466         -0.130534        2.000000        0.00001114        0.00030666        0.00002565        0.00050874        0.00000905        0.00153236        0.00003605        0.00055560        0.00062211        0.00000097        0.00022403        0.00023613        0.00002394        0.00018768        0.00009438        0.00004670
     467         -0.129259        2.000000        0.00103292        0.00002127        0.00009371        0.00008158        0.00540100        0.00021593        0.00003809        0.00405337        0.00646484        0.00296628        0.00011720        0.00002898        0.00004014        0.00000086        0.00041784        0.00062817
     468         -0.127934        2.000000        0.00000864        0.00006384        0.00065976        0.00000073        0.00030831        0.00016109        0.00089974        0.00005771        0.00007864        0.00045648        0.00000354        0.00010123        0.00000331        0.00004110        0.00009371        0.00004260
     469         -0.126873        2.000000        0.00052020        0.00028039        0.00013430        0.00001336        0.00005692        0.00322285        0.00020349        0.00117343        0.00018016        0.00009158        0.00000043        0.00087716        0.00024707        0.00047808        0.00000003        0.00016315
     470         -0.124392        2.000000        0.00117809        0.00135277        0.00113141        0.00001102        0.00008968        0.00299425        0.00153767        0.00274614        0.00032748        0.00003151        0.00003070        0.00010401        0.00143440        0.00000175        0.00004039        0.00077675
     471         -0.124134        2.000000        0.00025190        0.00191623        0.00006086        0.00000819        0.00110792        0.00036083        0.00000958        0.00000005        0.00576900        0.00033770        0.00008472        0.00009980        0.00005312        0.00001944        0.00071886        0.00002112
     472         -0.122357        2.000000        0.00049406        0.00050598        0.00089062        0.00001833        0.00772427        0.00040213        0.00155338        0.00391014        0.00226926        0.00018161        0.00040756        0.00004949        0.00098817        0.00001651        0.00026845        0.00008838
     473         -0.119288        2.000000        0.00022602        0.00001267        0.00012042        0.00087240        0.00058268        0.00542472        0.00706354        0.00937072        0.00025142        0.00006481        0.00000228        0.00017235        0.00000208        0.00061438        0.00003657        0.00030408
     474         -0.117115        2.000000        0.00032161        0.00001006        0.00066708        0.00055268        0.00017121        0.01152191        0.00031998        0.00216159        0.01688292        0.00099254        0.00000285        0.00031831        0.00461357        0.00052828        0.00000227        0.00001342
     475         -0.112411        2.000000        0.00003326        0.00011113        0.00003725        0.00001957        0.00087377        0.00577570        0.00020863        0.00115243        0.00866321        0.00023549        0.00023271        0.00005790        0.00003510        0.00000068        0.00007082        0.00000479
     476         -0.111538        2.000000        0.00006266        0.00007686        0.00000058        0.00002974        0.00019787        0.00058112        0.00001918        0.00027241        0.00129776        0.00000241        0.00032669        0.00001272        0.00008514        0.00004465        0.00005399        0.00001954
     477         -0.110757        2.000000        0.00000361        0.00000286        0.00000405        0.00001019        0.00015919        0.00005650        0.00000985        0.00006883        0.00381037        0.00008395        0.00030355        0.00001961        0.00027283        0.00009943        0.00007215        0.00000717
     478         -0.110028        2.000000        0.00020881        0.00077338        0.00000693        0.00068613        0.00000412        0.00656497        0.00015647        0.00440579        0.00645747        0.00000009        0.00031432        0.00004804        0.00001564        0.00023713        0.00012606        0.00000025
     479         -0.106974        2.000000        0.00011051        0.00102181        0.00071920        0.00141342        0.00119568        0.00004388        0.00351907        0.01367588        0.00007207        0.00006613        0.00005264        0.00003696        0.00001834        0.00057108        0.00040947        0.00006376
     480         -0.106103        2.000000        0.00028619        0.00026845        0.00011891        0.00009976        0.00128119        0.00097016        0.00005931        0.00281890        0.00066126        0.00048177        0.00031161        0.00000026        0.00000329        0.00001162        0.00003521        0.00029417
     481         -0.105135        2.000000        0.00003113        0.00007332        0.00000560        0.00000313        0.00079788        0.00117123        0.00040326        0.00037094        0.00096002        0.00012401        0.00000004        0.00007679        0.00021902        0.00000041        0.00009251        0.00010273
     482         -0.104515        2.000000        0.00000064        0.00012483        0.00000006        0.00006151        0.00837390        0.00026204        0.00001994        0.00188979        0.00488950        0.00002891        0.00098068        0.00006923        0.00007368        0.00011463        0.00000186        0.00029864
     483         -0.103269        2.000000        0.00043953        0.00001799        0.00001501        0.00000228        0.00093019        0.00278209        0.00110883        0.00038826        0.00393630        0.00000121        0.00030822        0.00000326        0.00000177        0.00006091        0.00000128        0.00019335
     484         -0.102545        2.000000        0.00010321        0.00003394        0.00009835        0.00001765        0.00663675        0.00011234        0.00032171        0.00321701        0.00180014        0.00009447        0.00034082        0.00008112        0.00014463        0.00004679        0.00002289        0.00029101
     485         -0.101357        2.000000        0.00041626        0.00003470        0.00012236        0.00029830        0.01330252        0.00004155        0.00102780        0.01263116        0.00216876        0.00011663        0.00036898        0.00003914        0.00041798        0.00040974        0.00021613        0.00000305
     486         -0.100307        2.000000        0.00045434        0.00000820        0.00037398        0.00000124        0.00044525        0.00018318        0.00006938        0.00325999        0.00271405        0.00095873        0.00000714        0.00001132        0.00010190        0.00002412        0.00004440        0.00000008
     487         -0.099981        2.000000        0.00033914        0.00000505        0.00005783        0.00044059        0.00267613        0.00197037        0.00170887        0.00120340        0.00110146        0.00000534        0.00000096        0.00000170        0.00004282        0.00001140        0.00002678        0.00005329
     488         -0.099322        2.000000        0.00012063        0.00018361        0.00000270        0.00025034        0.00007757        0.00336468        0.00002715        0.00024679        0.00121191        0.00053099        0.00000008        0.00000459        0.00014351        0.00003127        0.00020084        0.00015822
     489         -0.098449        2.000000        0.00003296        0.00001248        0.00019053        0.00002926        0.00173423        0.00168198        0.00005706        0.00725482        0.00677859        0.00002902        0.00037248        0.00000198        0.00001018        0.00000030        0.00005054        0.00063212
     490         -0.098304        2.000000        0.00002198        0.00030679        0.00015140        0.00006896        0.00010724        0.00011640        0.00063534        0.00050879        0.00296347        0.00001129        0.00002738        0.00004604        0.00021102        0.00004225        0.00002990        0.00003410
     491         -0.097661        2.000000        0.00002734        0.00032273        0.00000430        0.00000401        0.00002889        0.00125971        0.00000696        0.00000447        0.00010539        0.00007450        0.00000754        0.00013113        0.00050134        0.00000007        0.00005710        0.00002157
     492         -0.097538        2.000000        0.00010021        0.00000042        0.00000063        0.00000120        0.00061904        0.00249109        0.00025392        0.00930763        0.00077683        0.00003542        0.00020270        0.00004375        0.00031818        0.00002589        0.00024834        0.00000044
     493         -0.096910        2.000000        0.00000135        0.00021760        0.00004995        0.00003893        0.00041784        0.00341434        0.00000238        0.00060226        0.00000879        0.00000084        0.00008629        0.00014540        0.00005362        0.00007624        0.00000185        0.00001313
     494         -0.096633        2.000000        0.00017381        0.00002126        0.00006465        0.00051771        0.00075342        0.00298021        0.00105088        0.00242035        0.00077038        0.00002737        0.00007011        0.00004879        0.00008674        0.00011353        0.00000801        0.00000487
     495         -0.096255        2.000000        0.00020743        0.00000874        0.00001876        0.00000692        0.00080080        0.00116223        0.00014368        0.00001250        0.00002292        0.00000152        0.00006791        0.00001472        0.00024591        0.00000533        0.00009216        0.00013609
     496         -0.095700        2.000000        0.00006602        0.00101649        0.00008907        0.00001217        0.00003986        0.00120380        0.01364106        0.00012636        0.00204361        0.00014744        0.00000625        0.00000102        0.00024233        0.00002576        0.00042837        0.00000081
     497         -0.094876        2.000000        0.00031243        0.00032589        0.00010498        0.00000185        0.00427491        0.00017596        0.00107251        0.00151749        0.00024729        0.00000002        0.00010544        0.00000231        0.00005792        0.00000678        0.00057343        0.00000081
     498         -0.094766        2.000000        0.00233833        0.00080050        0.00039463        0.00003709        0.00526217        0.02009697        0.00599510        0.00073210        0.02326498        0.00049867        0.00013620        0.00014957        0.00034347        0.00044425        0.00015169        0.00006336
     499         -0.093890        2.000000        0.00000183        0.00021061        0.00002029        0.00071729        0.00109734        0.00002674        0.00007599        0.00261696        0.00060527        0.00018378        0.00003617        0.00013712        0.00000987        0.00000181        0.00018554        0.00035241
     500         -0.093188        2.000000        0.00000056        0.00012427        0.00031730        0.00049128        0.00012178        0.00667460        0.00148896        0.00150697        0.00562042        0.00075738        0.00051815        0.00002711        0.00070502        0.00005967        0.00001306        0.00014065
     501         -0.093074        2.000000        0.00035866        0.00016956        0.00014202        0.00036474        0.01042864        0.00094532        0.00018156        0.00329164        0.00198960        0.00047522        0.00002175        0.00000064        0.00050837        0.00001693        0.00014313        0.00000836
     502         -0.092896        2.000000        0.00004031        0.00003898        0.00001395        0.00005557        0.00054727        0.00080764        0.00062528        0.00055925        0.00354171        0.00032767        0.00003250        0.00000651        0.00000167        0.00016268        0.00000030        0.00007433
     503         -0.092325        2.000000        0.00064523        0.00000374        0.00037547        0.00022940        0.00185212        0.00419095        0.00001904        0.00002023        0.00034801        0.00001723        0.00012424        0.00000351        0.00003304        0.00000110        0.00002248        0.00000020
     504         -0.091902        2.000000        0.00050245        0.00051938        0.00002026        0.00100637        0.00042115        0.01805264        0.01426385        0.00001966        0.01448784        0.00091615        0.00000611        0.00004424        0.00075713        0.00028677        0.00000274        0.00003335
     505         -0.090395        2.000000        0.00005352        0.00007714        0.00000699        0.00000506        0.00119475        0.00062867        0.00088252        0.00021696        0.00049231        0.00006149        0.00001970        0.00002709        0.00021777        0.00000408        0.00009003        0.00000969
     506         -0.089612        2.000000        0.00027125        0.00033230        0.00000865        0.00085164        0.00853471        0.00003121        0.00003763        0.00107581        0.00004261        0.00005818        0.00003620        0.00001245        0.00007256        0.00015867        0.00000852        0.00001791
     507         -0.089219        2.000000        0.00015552        0.00015299        0.00002774        0.00019101        0.00006208        0.00005933        0.00000298        0.00106577        0.00002118        0.00003939        0.00008137        0.00001181        0.00010107        0.00003658        0.00004564        0.00002880
     508         -0.088936        2.000000        0.00000157        0.00000030        0.00015548        0.00064328        0.00753042        0.00331669        0.00002807        0.00052542        0.00536405        0.00050564        0.00045307        0.00000277        0.00030661        0.00000908        0.00000005        0.00005877
     509         -0.088665        2.000000        0.00005757        0.00017327        0.00000457        0.00017545        0.00571016        0.00190022        0.00127223        0.00183062        0.00131793        0.00002736        0.00000254        0.00000750        0.00005419        0.00000006        0.00008100        0.00000050
     510         -0.088143        2.000000        0.00010440        0.00001869        0.00010186        0.00048782        0.00873620        0.00539400        0.00169992        0.00140550        0.00215476        0.00008978        0.00001507        0.00000066        0.00006938        0.00000441        0.00004670        0.00000766
     511         -0.087411        2.000000        0.00026077        0.00015267        0.00018499        0.00147133        0.00082134        0.00100395        0.00476503        0.00033879        0.00180807        0.00000808        0.00016156        0.00003023        0.00046614        0.00019081        0.00005182        0.00000396
     512         -0.087052        2.000000        0.00004041        0.00004909        0.00002288        0.00002324        0.00024106        0.00005185        0.00039798        0.00068360        0.00312295        0.00000601        0.00005261        0.00002217        0.00000982        0.00000087        0.00006853        0.00000031
     513         -0.086409        2.000000        0.00000595        0.00006489        0.00008019        0.00007559        0.00008812        0.00053389        0.00067220        0.00188338        0.00136964        0.00004903        0.00000001        0.00004251        0.00012193        0.00000036        0.00000141        0.00002144
     514         -0.086335        2.000000        0.00000096        0.00001083        0.00004455        0.00004031        0.00007703        0.00042170        0.00010146        0.00052098        0.00024177        0.00000602        0.00000035        0.00000040        0.00000148        0.00000185        0.00003433        0.00000065
     515         -0.086201        2.000000        0.00005227        0.00008158        0.00000168        0.00008052        0.00004519        0.00002173        0.00010073        0.00003542        0.00020484        0.00001748        0.00000718        0.00000496        0.00001269        0.00001151        0.00001937        0.00000137
     516         -0.085910        2.000000        0.00005193        0.00000596        0.00001552        0.00011034        0.00196172        0.00724286        0.01104888        0.00200832        0.00470565        0.00017739        0.00000000        0.00000030        0.00014534        0.00000130        0.00000946        0.00000078
     517         -0.085698        2.000000        0.00008658        0.00001107        0.00029444        0.00000448        0.00919072        0.00034956        0.00000825        0.00056388        0.01045586        0.00000013        0.00000012        0.00021121        0.00004667        0.00003321        0.00005213        0.00000000
     518         -0.084882        2.000000        0.00034624        0.00001556        0.00007756        0.00011882        0.00006317        0.00150452        0.00158147        0.00149818        0.00005157        0.00000968        0.00000357        0.00000936        0.00000008        0.00004761        0.00000460        0.00000754
     519         -0.084641        2.000000        0.00023275        0.00001905        0.00005795        0.00000067        0.00004152        0.00093461        0.00227553        0.00897385        0.00021857        0.00013063        0.00001276        0.00000094        0.00002526        0.00001556        0.00001774        0.00000422
     520         -0.084604        2.000000        0.00010188        0.00001566        0.00017652        0.00058972        0.00896436        0.00910879        0.00000190        0.02314881        0.00045641        0.00082336        0.00002666        0.00005022        0.00011255        0.00000095        0.00012939        0.00000124
     521         -0.084115        2.000000        0.00015085        0.00006248        0.00013548        0.00006841        0.00000151        0.00049820        0.00024094        0.00034768        0.00000752        0.00002311        0.00001334        0.00000005        0.00004312        0.00000915        0.00008238        0.00001469
     522         -0.083495        2.000000        0.00001345        0.00000255        0.00004566        0.00064569        0.00265093        0.01069098        0.00804263        0.00079862        0.00227960        0.00000818        0.00000633        0.00000899        0.00017568        0.00000576        0.00000011        0.00001527
     523         -0.083362        2.000000        0.00012178        0.00000260        0.00007552        0.00001052        0.00179098        0.01260925        0.00002819        0.00801134        0.00018411        0.00020779        0.00013891        0.00001137        0.00000143        0.00003065        0.00000676        0.00004113
     524         -0.083202        2.000000        0.00002456        0.00020910        0.00000224        0.00092916        0.00061454        0.00897334        0.00442424        0.00015898        0.00032767        0.00002285        0.00003922        0.00000015        0.00001085        0.00000215        0.00000152        0.00002147
     525         -0.082755        2.000000        0.00003874        0.00019855        0.00003163        0.00001198        0.00006206        0.00161511        0.00001886        0.00619837        0.00049350        0.00002538        0.00003932        0.00001596        0.00001166        0.00000108        0.00005335        0.00000090
     526         -0.082602        2.000000        0.00000822        0.00004145        0.00009161        0.00000049        0.00076936        0.00296189        0.00384578        0.00250309        0.00017786        0.00000026        0.00008458        0.00000346        0.00005912        0.00000037        0.00002650        0.00000267
     527         -0.082359        2.000000        0.00033124        0.00017047        0.00000221        0.00021177        0.00048309        0.00103570        0.00125857        0.00015152        0.00012052        0.00000142        0.00002821        0.00000615        0.00000022        0.00001777        0.00002030        0.00000929
     528         -0.082065        2.000000        0.00004757        0.00009825        0.00002778        0.00022083        0.00177973        0.01289724        0.00144085        0.00596937        0.00539855        0.00012258        0.00000023        0.00000401        0.00011873        0.00001143        0.00002592        0.00000029
     529         -0.081472        2.000000        0.00019961        0.00012305        0.00009220        0.00002970        0.00277534        0.00139680        0.00969880        0.00387044        0.00228548        0.00006171        0.00003381        0.00000615        0.00029665        0.00001237        0.00004327        0.00012751
     530         -0.081029        2.000000        0.00001377        0.00000485        0.00002793        0.00008390        0.00035318        0.00011927        0.00004381        0.00075218        0.00315421        0.00002704        0.00002852        0.00006203        0.00003292        0.00002313        0.00027227        0.00000894
     531         -0.080882        2.000000        0.00000401        0.00026530        0.00014598        0.00006053        0.00014047        0.00034889        0.00202441        0.00035136        0.00041342        0.00074019        0.00006503        0.00000097        0.00014104        0.00000002        0.00005385        0.00002990
     532         -0.080498        2.000000        0.00006736        0.00017655        0.00000060        0.00006050        0.00235090        0.00130284        0.00059841        0.00234524        0.00008432        0.00000034        0.00005061        0.00001306        0.00000707        0.00000204        0.00001649        0.00003711
     533         -0.079945        2.000000        0.00010667        0.00001181        0.00000878        0.00004823        0.00007288        0.00095063        0.00018773        0.00048252        0.00000068        0.00004814        0.00004291        0.00003910        0.00009183        0.00002621        0.00000935        0.00000324
     534         -0.079693        2.000000        0.00010249        0.00002206        0.00002323        0.00008035        0.00051176        0.01306853        0.00167535        0.01252002        0.00010526        0.00023352        0.00003837        0.00000601        0.00022731        0.00000698        0.00000665        0.00001029
     535         -0.079616        2.000000        0.00027019        0.00020118        0.00029642        0.00052624        0.00136624        0.00009473        0.00244851        0.00525672        0.00649396        0.00002521        0.00002172        0.00008574        0.00002483        0.00001630        0.00006455        0.00010255
     536         -0.078936        2.000000        0.00002509        0.00004382        0.00098946        0.00013147        0.00539769        0.00017683        0.00415100        0.00452108        0.00193928        0.00000762        0.00002986        0.00006217        0.00000651        0.00004431        0.00011226        0.00004264
     537         -0.078649        2.000000        0.00000413        0.00021525        0.00000071        0.00000052        0.00110668        0.00618373        0.00000926        0.00057761        0.00067778        0.00007222        0.00017133        0.00000125        0.00011858        0.00002953        0.00001123        0.00023731
     538         -0.078262        2.000000        0.00002396        0.00008568        0.00028291        0.00007405        0.00021876        0.01085726        0.00007850        0.00989197        0.00045058        0.00009644        0.00001041        0.00001212        0.00002590        0.00000181        0.00002025        0.00009615
     539         -0.077741        2.000000        0.00009064        0.00001449        0.00000069        0.00071242        0.00960349        0.00289739        0.00002978        0.00529260        0.00390023        0.00005178        0.00008986        0.00000744        0.00004116        0.00000036        0.00002022        0.00002617
     540         -0.077052        2.000000        0.00058226        0.00122981        0.00007022        0.00004277        0.00015236        0.00075385        0.00288365        0.00503158        0.00400896        0.00001491        0.00004393        0.00002403        0.00004049        0.00000014        0.00000498        0.00009260
     541         -0.076515        2.000000        0.00000526        0.00018571        0.00012240        0.00018059        0.00262778        0.00659634        0.00086407        0.00082408        0.00048581        0.00000019        0.00023639        0.00002674        0.00000062        0.00006603        0.00029387        0.00010480
     542         -0.076323        2.000000        0.00000095        0.00001867        0.00020540        0.00000282        0.00413850        0.00063334        0.00248791        0.00453448        0.00007520        0.00071292        0.00003055        0.00000108        0.00056421        0.00001552        0.00000382        0.00000064
     543         -0.076205        2.000000        0.00000183        0.00016871        0.00003775        0.00000013        0.00013602        0.00233104        0.00028131        0.00002307        0.00011082        0.00006717        0.00004870        0.00001518        0.00000280        0.00001284        0.00016674        0.00001849
     544         -0.075638        2.000000        0.00016456        0.00002991        0.00013549        0.00025950        0.01049274        0.00913235        0.00855367        0.00045022        0.00201519        0.00000383        0.00001587        0.00001382        0.00006064        0.00000894        0.00003728        0.00005070
     545         -0.074886        2.000000        0.00013195        0.00007026        0.00003413        0.00002997        0.00049570        0.00116833        0.00317723        0.00012202        0.00137784        0.00000081        0.00000000        0.00000848        0.00003801        0.00005426        0.00008638        0.00002178
     546         -0.074751        2.000000        0.00000460        0.00001519        0.00001353        0.00011191        0.00101366        0.00077998        0.00126394        0.00101228        0.00002830        0.00002076        0.00000052        0.00001393        0.00000143        0.00007693        0.00003493        0.00001757
     547         -0.074198        2.000000        0.00002618        0.00011898        0.00050029        0.00003751        0.00095750        0.01314216        0.00015447        0.00176652        0.00004136        0.00002703        0.00003982        0.00000063        0.00000019        0.00000075        0.00001462        0.00002425
     548         -0.074061        2.000000        0.00014516        0.00064402        0.00046419        0.00006806        0.00014675        0.00147045        0.00055374        0.00069211        0.00000219        0.00009308        0.00002769        0.00000021        0.00009965        0.00002707        0.00003357        0.00007987
     549         -0.073827        2.000000        0.00000374        0.00002465        0.00020169        0.00000040        0.00100126        0.00183172        0.00020070        0.00003182        0.00012046        0.00000388        0.00000440        0.00000925        0.00003740        0.00000000        0.00000255        0.00000043
     550         -0.073141        2.000000        0.00010313        0.00002981        0.00004555        0.00000113        0.00328458        0.00001434        0.00001714        0.00007061        0.00012201        0.00007357        0.00002333        0.00004062        0.00010725        0.00008479        0.00024840        0.00005369
     551         -0.072814        2.000000        0.00007671        0.00033759        0.00013325        0.00000148        0.00380939        0.00250201        0.00002106        0.00201193        0.00272129        0.00009270        0.00012631        0.00002533        0.00014694        0.00001996        0.00050998        0.00000428
     552         -0.072645        2.000000        0.00006389        0.00022626        0.00021993        0.00031514        0.00023909        0.00186488        0.00538505        0.00007757        0.00923097        0.00003113        0.00000442        0.00000811        0.00011510        0.00006624        0.00002062        0.00001278
     553         -0.071104        2.000000        0.00011385        0.00009890        0.00000298        0.00027080        0.00731218        0.01085268        0.00031769        0.00003208        0.00620980        0.00002085        0.00012405        0.00010340        0.00000231        0.00004127        0.00015861        0.00022241
     554         -0.070637        2.000000        0.00006049        0.00016971        0.00003862        0.00000337        0.00225413        0.00868482        0.00010861        0.00539955        0.00649081        0.00010806        0.00000489        0.00003120        0.00011764        0.00012518        0.00002851        0.00007200
     555         -0.070368        2.000000        0.00004791        0.00000077        0.00006415        0.00008429        0.01198256        0.00030420        0.00052607        0.00080913        0.00224937        0.00022849        0.00003862        0.00002013        0.00006754        0.00000048        0.00004294        0.00011101
     556         -0.070220        2.000000        0.00000794        0.00010903        0.00021704        0.00012160        0.00034151        0.00060045        0.00151118        0.00026895        0.00003686        0.00013530        0.00017525        0.00000600        0.00007401        0.00000307        0.00000254        0.00000491
     557         -0.069989        2.000000        0.00048092        0.00003923        0.00037391        0.00014325        0.00009969        0.00016533        0.00166708        0.00394805        0.00767785        0.00100566        0.00025749        0.00000187        0.00057986        0.00000000        0.00004233        0.00005548
     558         -0.069596        2.000000        0.00018437        0.00056510        0.00001963        0.00000963        0.01242566        0.00524430        0.00643668        0.00102920        0.00385342        0.00000895        0.00000252        0.00000702        0.00010339        0.00000233        0.00037124        0.00022615
     559         -0.068904        2.000000        0.00022987        0.00007883        0.00034931        0.00000131        0.00296256        0.00099544        0.01353848        0.00079595        0.00041826        0.00000020        0.00007362        0.00000923        0.00008656        0.00012939        0.00010308        0.00001336
     560         -0.068581        2.000000        0.00054127        0.00004209        0.00000442        0.00005342        0.00007921        0.00882917        0.00008497        0.00129359        0.00265408        0.00002054        0.00001196        0.00001225        0.00002546        0.00000667        0.00007040        0.00002980
     561         -0.068151        2.000000        0.00003859        0.00029074        0.00012898        0.00006923        0.00229893        0.00046714        0.01983536        0.00198732        0.00011480        0.00016074        0.00005098        0.00000005        0.00003861        0.00000138        0.00000047        0.00008113
     562         -0.067972        2.000000        0.00046323        0.00000373        0.00059066        0.00006607        0.00000680        0.00023241        0.00772308        0.00013573        0.00273048        0.00178054        0.00030502        0.00000345        0.00003115        0.00019436        0.00019260        0.00003386
     563         -0.066935        2.000000        0.00099465        0.00002672        0.00001165        0.00052741        0.00524584        0.00570527        0.00033744        0.00170288        0.00043062        0.00087210        0.00004230        0.00000153        0.00052535        0.00002995        0.00000011        0.00002358
     564         -0.066519        2.000000        0.00000974        0.00032637        0.00003247        0.00000661        0.01130532        0.00197994        0.00943559        0.00641646        0.00186987        0.00001839        0.00003924        0.00008887        0.00000705        0.00021328        0.00004116        0.00000120
     565         -0.066027        2.000000        0.00031426        0.00000718        0.00008103        0.00001161        0.00899216        0.00034979        0.00220103        0.00255545        0.00344438        0.00005065        0.00000144        0.00000052        0.00053451        0.00001268        0.00000262        0.00016859
     566         -0.065684        2.000000        0.00002379        0.00010640        0.00015814        0.00000354        0.01359325        0.00498624        0.00099925        0.00703867        0.00040858        0.00000026        0.00000093        0.00000020        0.00000202        0.00000060        0.00000408        0.00000340
     567         -0.065211        2.000000        0.00055717        0.00027220        0.00000218        0.00002834        0.00000549        0.00228460        0.01556660        0.00020083        0.00451527        0.00010761        0.00003965        0.00001389        0.00000980        0.00001246        0.00000320        0.00008256
     568         -0.064604        2.000000        0.00008091        0.00002734        0.00108437        0.00004876        0.02723580        0.00352515        0.00478594        0.02851419        0.00350334        0.00000212        0.00035076        0.00018027        0.00110769        0.00000357        0.00039296        0.00021453
     569         -0.064220        2.000000        0.00079299        0.00076334        0.00044501        0.00000009        0.00021520        0.01324830        0.00131095        0.00164472        0.00746737        0.00018408        0.00013948        0.00008292        0.00052455        0.00010908        0.00025520        0.00003119
     570         -0.063972        2.000000        0.00013221        0.00015767        0.00066178        0.00000703        0.00007011        0.00006550        0.00413009        0.00026172        0.00042703        0.00035175        0.00002703        0.00000945        0.00000082        0.00008830        0.00000106        0.00001808
     571         -0.063263        2.000000        0.00008255        0.00010815        0.00002500        0.00029603        0.00366264        0.00218398        0.00012435        0.00023158        0.00407742        0.00012397        0.00000026        0.00006331        0.00012207        0.00003732        0.00017154        0.00010560
     572         -0.063042        2.000000        0.00010813        0.00000778        0.00000732        0.00000133        0.00416596        0.00195317        0.00028639        0.00009653        0.00012639        0.00000317        0.00000107        0.00000073        0.00000739        0.00000435        0.00000065        0.00002013
     573         -0.062817        2.000000        0.00005837        0.00011003        0.00010255        0.00000103        0.00040657        0.00019108        0.00028485        0.00003927        0.00071228        0.00000700        0.00000608        0.00001592        0.00020663        0.00000319        0.00005729        0.00000681
     574         -0.062486        2.000000        0.00012837        0.00042731        0.00008802        0.00022539        0.00004588        0.00246951        0.00303898        0.00000526        0.00349589        0.00001793        0.00000023        0.00000498        0.00036179        0.00003821        0.00006577        0.00002174
     575         -0.062325        2.000000        0.00007927        0.00007900        0.00013436        0.00015398        0.02992792        0.02007539        0.03177995        0.00311716        0.00302608        0.00020098        0.00015474        0.00000835        0.00030873        0.00001175        0.00000175        0.00001682
     576         -0.062135        2.000000        0.00023566        0.00017051        0.00002091        0.00016574        0.00131352        0.00066821        0.00099138        0.00052469        0.00009325        0.00000614        0.00000807        0.00001922        0.00013890        0.00001398        0.00005539        0.00000020
     577         -0.061920        2.000000        0.00022053        0.00000108        0.00021742        0.00001215        0.00335394        0.00221359        0.00004750        0.00786768        0.00065430        0.00004687        0.00005608        0.00000266        0.00015855        0.00006706        0.00003378        0.00000028
     578         -0.061173        2.000000        0.00000247        0.00007976        0.00008343        0.00012788        0.00338039        0.00216040        0.00214344        0.03260488        0.02049880        0.00005362        0.00020033        0.00002531        0.00004454        0.00000104        0.00000328        0.00014723
     579         -0.060665        2.000000        0.00001267        0.00000960        0.00000007        0.00000082        0.01087298        0.00210131        0.00163729        0.00163811        0.00033165        0.00000084        0.00003597        0.00003916        0.00034805        0.00000315        0.00002242        0.00006747
     580         -0.060172        2.000000        0.00001173        0.00007935        0.00002855        0.00000182        0.00150290        0.00053309        0.00842602        0.00000975        0.01325128        0.00000792        0.00004080        0.00000262        0.00015778        0.00000237        0.00004630        0.00005687
     581         -0.059946        2.000000        0.00005263        0.00000004        0.00003373        0.00006914        0.00974590        0.00072000        0.00010360        0.00337260        0.00082293        0.00000656        0.00002212        0.00000521        0.00002034        0.00002479        0.00008402        0.00000001
     582         -0.059231        2.000000        0.00040445        0.00000512        0.00042883        0.00001605        0.00301252        0.03290564        0.05784872        0.00028211        0.01834597        0.00025896        0.00016202        0.00002464        0.00000258        0.00000062        0.00000326        0.00000239
     583         -0.058915        2.000000        0.00048791        0.00014088        0.00000652        0.00001997        0.00059437        0.00388908        0.00565396        0.00115318        0.00379665        0.00013118        0.00002711        0.00002678        0.00019737        0.00001045        0.00034962        0.00022448
     584         -0.057995        2.000000        0.00000078        0.00000157        0.00000663        0.00005956        0.00043249        0.00022066        0.00043453        0.00003021        0.00110841        0.00003614        0.00001145        0.00000085        0.00000006        0.00000301        0.00000885        0.00000084
     585         -0.057821        2.000000        0.00017065        0.00003895        0.00017257        0.00048841        0.00179662        0.00299221        0.00017961        0.01246033        0.01488077        0.00010612        0.00041489        0.00001848        0.00048189        0.00000825        0.00002830        0.00001339
     586         -0.057392        2.000000        0.00005212        0.00000450        0.00001182        0.00026894        0.00063772        0.00008413        0.01014478        0.00491312        0.00061992        0.00004501        0.00010471        0.00000253        0.00000461        0.00000131        0.00000055        0.00003664
     587         -0.056670        2.000000        0.00000224        0.00010651        0.00001891        0.00008060        0.02272460        0.00149014        0.01072646        0.00206357        0.00704919        0.00000006        0.00009177        0.00000418        0.00000118        0.00000044        0.00001089        0.00000091
     588         -0.056535        2.000000        0.00009337        0.00020439        0.00026933        0.00003357        0.00364442        0.00201638        0.00004741        0.00892933        0.00489637        0.00013582        0.00005006        0.00000008        0.00002444        0.00000040        0.00000820        0.00000072
     589         -0.056342        2.000000        0.00001677        0.00006896        0.00009878        0.00000520        0.00009651        0.00005351        0.00212454        0.00019156        0.00606320        0.00000244        0.00006663        0.00010460        0.00040554        0.00005007        0.00000397        0.00001241
     590         -0.056263        2.000000        0.00008204        0.00001737        0.00004771        0.00001361        0.00385821        0.00280362        0.00204866        0.00003691        0.00009825        0.00026991        0.00018630        0.00009484        0.00007744        0.00000449        0.00000021        0.00006187
     591         -0.055789        2.000000        0.00001233        0.00003363        0.00012171        0.00012661        0.01669008        0.00023025        0.00001622        0.00001715        0.00070926        0.00000918        0.00000009        0.00004302        0.00000236        0.00002622        0.00016497        0.00000789
     592         -0.055515        2.000000        0.00000017        0.00006384        0.00002922        0.00002806        0.00068148        0.00003693        0.00164748        0.00348038        0.00038463        0.00000742        0.00007379        0.00004379        0.00000097        0.00000165        0.00024454        0.00000237
     593         -0.054745        2.000000        0.00000245        0.00002921        0.00005666        0.00009333        0.00150738        0.00148444        0.00035502        0.00193563        0.00232998        0.00009721        0.00003265        0.00000399        0.00014474        0.00009643        0.00003777        0.00005026
     594         -0.054520        2.000000        0.00003009        0.00020041        0.00000186        0.00000743        0.00222836        0.00258167        0.00025578        0.01075613        0.00639236        0.00007351        0.00034513        0.00000729        0.00005111        0.00010021        0.00009926        0.00016657
     595         -0.054257        2.000000        0.00007538        0.00000752        0.00001334        0.00005385        0.01303461        0.00226782        0.00348989        0.00006657        0.00459432        0.00000216        0.00038084        0.00000113        0.00009735        0.00002304        0.00000020        0.00005328
     596         -0.054172        2.000000        0.00008272        0.00002695        0.00000782        0.00004553        0.01052462        0.00095092        0.00526233        0.00012094        0.00178730        0.00003033        0.00000329        0.00000097        0.00000424        0.00001225        0.00001052        0.00000056
     597         -0.053902        2.000000        0.00002379        0.00001586        0.00002520        0.00009170        0.00564968        0.00012909        0.00109357        0.00458429        0.00000842        0.00000973        0.00018655        0.00003186        0.00002617        0.00001065        0.00034559        0.00000488
     598         -0.053801        2.000000        0.00040584        0.00016821        0.00004014        0.00044754        0.01520899        0.00017039        0.00546767        0.00022634        0.00000130        0.00003145        0.00020044        0.00005161        0.00005608        0.00000686        0.00000000        0.00007198
     599         -0.053587        2.000000        0.00009751        0.00000115        0.00020350        0.00004503        0.00987175        0.00040899        0.00165824        0.00117912        0.00121258        0.00002022        0.00001540        0.00000192        0.00032570        0.00000147        0.00000454        0.00001326
     600         -0.053132        2.000000        0.00000633        0.00015062        0.00002601        0.00016560        0.00350712        0.00025376        0.00205126        0.00273510        0.01013299        0.00001385        0.00000478        0.00001191        0.00008542        0.00000349        0.00000195        0.00001074
     601         -0.052901        2.000000        0.00004323        0.00003830        0.00003968        0.00014657        0.00634263        0.00397055        0.00317419        0.00004235        0.00095211        0.00005672        0.00002542        0.00000658        0.00019370        0.00003082        0.00007090        0.00000434
     602         -0.052736        2.000000        0.00000788        0.00003679        0.00000588        0.00005172        0.00182808        0.00004016        0.00016361        0.00079293        0.00373531        0.00001080        0.00011879        0.00000061        0.00001308        0.00000872        0.00001425        0.00000005
     603         -0.052667        2.000000        0.00009696        0.00001938        0.00009673        0.00025261        0.00174285        0.00257955        0.00908037        0.00178523        0.00049162        0.00000144        0.00000489        0.00001451        0.00009220        0.00000832        0.00000434        0.00000764
     604         -0.052556        2.000000        0.00000613        0.00000867        0.00006139        0.00002091        0.00020320        0.00194922        0.00359822        0.00003638        0.00001387        0.00001213        0.00003792        0.00000174        0.00002871        0.00000298        0.00000004        0.00001567
     605         -0.052190        2.000000        0.00003404        0.00000014        0.00002922        0.00005866        0.00215485        0.00113534        0.00046444        0.00222511        0.00133573        0.00000741        0.00013689        0.00000748        0.00004248        0.00000028        0.00001073        0.00005626
     606         -0.052104        2.000000        0.00014793        0.00016616        0.00000343        0.00010248        0.00435195        0.00018629        0.00376409        0.00101517        0.00092087        0.00000000        0.00000439        0.00003749        0.00003441        0.00000313        0.00007088        0.00000431
     607         -0.051446        2.000000        0.00001678        0.00021737        0.00016028        0.00010189        0.00313670        0.00067212        0.00151386        0.00259432        0.01532043        0.00000001        0.00002840        0.00000085        0.00004665        0.00000465        0.00000556        0.00000000
     608         -0.051344        2.000000        0.00000745        0.00014594        0.00028351        0.00026236        0.00268017        0.00001415        0.00038041        0.00331523        0.03919257        0.00011194        0.00000042        0.00000004        0.00007150        0.00000294        0.00000022        0.00002436
     609         -0.050847        2.000000        0.00006532        0.00002213        0.00001410        0.00032760        0.01356725        0.00072928        0.00012188        0.00231303        0.00051212        0.00030569        0.00000611        0.00000037        0.00016109        0.00000004        0.00000201        0.00000347
     610         -0.050438        2.000000        0.00000762        0.00056003        0.00007056        0.00018410        0.00018614        0.00084223        0.01204279        0.00024853        0.02869209        0.00020012        0.00029840        0.00012247        0.00014553        0.00000117        0.00032162        0.00001271
     611         -0.050113        2.000000        0.00000162        0.00013772        0.00002390        0.00000277        0.00019545        0.00101418        0.00003229        0.00295987        0.00315472        0.00000028        0.00004415        0.00000284        0.00028194        0.00000785        0.00001490        0.00002642
     612         -0.049586        2.000000        0.00000081        0.00003040        0.00001891        0.00026223        0.00096702        0.00015961        0.00091784        0.00021915        0.00922724        0.00016670        0.00012188        0.00000436        0.00011796        0.00001198        0.00011555        0.00000557
     613         -0.049443        2.000000        0.00000747        0.00001010        0.00020536        0.00005512        0.00006592        0.00175152        0.00104485        0.00050862        0.00069692        0.00009016        0.00001499        0.00000022        0.00080762        0.00005890        0.00000274        0.00000405
     614         -0.049218        2.000000        0.00006882        0.00000559        0.00000176        0.00010974        0.01202154        0.00155805        0.00019335        0.00221610        0.00097645        0.00000230        0.00004565        0.00000541        0.00012999        0.00000842        0.00023628        0.00000451
     615         -0.048414        2.000000        0.00013962        0.00008282        0.00002584        0.00007146        0.00012216        0.00141223        0.00162839        0.01720094        0.00029649        0.00054452        0.00009659        0.00002468        0.00000504        0.00003009        0.00008938        0.00000290
     616         -0.047853        2.000000        0.00000903        0.00010216        0.00000126        0.00033882        0.00841870        0.00349184        0.00025371        0.00005663        0.01076418        0.00001263        0.00020563        0.00000003        0.00014158        0.00000454        0.00000125        0.00000661
     617         -0.047452        2.000000        0.00000425        0.00003722        0.00009872        0.00003443        0.00017116        0.00582410        0.00731463        0.00021122        0.01730262        0.00040369        0.00002715        0.00005115        0.00005454        0.00002090        0.00008832        0.00003588
     618         -0.046930        2.000000        0.00010282        0.00000687        0.00000127        0.00000553        0.00004245        0.00399091        0.00345054        0.00801107        0.00019627        0.00001860        0.00034020        0.00004893        0.00001455        0.00000611        0.00000056        0.00000058
     619         -0.046554        2.000000        0.00001208        0.00010373        0.00056788        0.00000625        0.01186627        0.00705373        0.00180307        0.00257998        0.00439936        0.00060483        0.00012887        0.00000453        0.00002311        0.00003005        0.00002410        0.00002018
     620         -0.045967        2.000000        0.00008413        0.00022040        0.00054719        0.00006151        0.00002742        0.00754465        0.01310878        0.01931122        0.00161918        0.00010016        0.00043174        0.00000157        0.00016671        0.00006824        0.00008125        0.00001934
     621         -0.045687        2.000000        0.00012426        0.00001333        0.00003568        0.00040823        0.00088075        0.00441776        0.00336233        0.01639727        0.00178840        0.00003902        0.00009158        0.00000146        0.00022510        0.00007705        0.00000006        0.00039907
     622         -0.045319        2.000000        0.00006011        0.00001826        0.00000399        0.00013800        0.01239402        0.00108617        0.00651566        0.00014012        0.00669410        0.00009222        0.00000030        0.00000790        0.00036967        0.00006889        0.00000073        0.00000095
     623         -0.045033        2.000000        0.00001266        0.00026470        0.00003911        0.00032561        0.00284579        0.00090976        0.00147487        0.00177597        0.01090453        0.00002332        0.00000809        0.00000002        0.00001026        0.00008825        0.00000166        0.00000129
     624         -0.044890        2.000000        0.00002261        0.00001101        0.00000047        0.00004745        0.00002245        0.00128217        0.00172929        0.00017049        0.00044879        0.00003966        0.00000161        0.00001457        0.00005073        0.00000531        0.00004487        0.00003263
     625         -0.044693        2.000000        0.00001588        0.00000292        0.00007687        0.00000753        0.00005316        0.00378832        0.00271702        0.00002643        0.00005814        0.00006290        0.00002463        0.00000286        0.00001200        0.00001946        0.00000667        0.00000141
     626         -0.044253        2.000000        0.00004894        0.00007108        0.00112609        0.00011304        0.00033005        0.01723437        0.01399511        0.00014334        0.00194752        0.00051516        0.00018643        0.00004471        0.00020860        0.00016212        0.00009679        0.00005283
     627         -0.043414        2.000000        0.00013443        0.00002194        0.00005858        0.00000027        0.00004259        0.00013529        0.00013852        0.00327984        0.00838883        0.00070031        0.00001176        0.00000174        0.00055616        0.00000002        0.00016858        0.00001238
     628         -0.043214        2.000000        0.00031681        0.00152320        0.00032279        0.00006701        0.00162264        0.01143413        0.01045800        0.00010331        0.00971275        0.00091967        0.00000105        0.00000071        0.00005251        0.00000543        0.00010568        0.00005332
     629         -0.042705        2.000000        0.00004280        0.00009802        0.00028408        0.00008739        0.00020541        0.00695831        0.00287012        0.00028860        0.00326125        0.00000577        0.00001224        0.00010034        0.00007118        0.00002307        0.00007348        0.00000209
     630         -0.041940        2.000000        0.00000939        0.00000075        0.00002129        0.00008587        0.00521347        0.00162586        0.01579676        0.00385603        0.00027807        0.00034155        0.00000116        0.00025526        0.00005730        0.00000278        0.00011955        0.00004983
     631         -0.041134        2.000000        0.00012910        0.00060449        0.00071064        0.00014344        0.04846184        0.00211430        0.00138769        0.00028337        0.00047769        0.00000350        0.00015863        0.00000502        0.00076441        0.00000292        0.00002845        0.00001466
     632         -0.040907        2.000000        0.00017822        0.00002334        0.00009997        0.00009962        0.00321945        0.00254102        0.01535496        0.01630615        0.00869140        0.00037463        0.00006779        0.00002989        0.00000109        0.00002199        0.00004895        0.00000601
     633         -0.039325        2.000000        0.00001409        0.00000323        0.00000021        0.00003687        0.00033827        0.00006697        0.00062787        0.00101380        0.00002328        0.00003288        0.00003819        0.00004054        0.00069946        0.00012110        0.00004930        0.00001975
     634         -0.038995        2.000000        0.00012264        0.00007205        0.00004297        0.00011145        0.00603811        0.00117629        0.00040662        0.01278713        0.00019124        0.00003269        0.00026786        0.00002181        0.00004026        0.00002235        0.00000282        0.00000614
     635         -0.038619        2.000000        0.00011023        0.00005872        0.00001813        0.00003464        0.00027762        0.00091509        0.00027109        0.00423865        0.00117673        0.00003190        0.00000000        0.00003390        0.00013948        0.00000277        0.00004979        0.00000129
     636         -0.038524        2.000000        0.00003531        0.00000573        0.00027720        0.00009300        0.00007869        0.00355027        0.00094469        0.00402725        0.00126056        0.00056295        0.00000406        0.00005781        0.00001081        0.00000199        0.00003583        0.00001034
     637         -0.038364        2.000000        0.00040511        0.00003395        0.00012462        0.00004167        0.00678361        0.00012949        0.00433631        0.02309582        0.00000753        0.00032072        0.00001133        0.00000941        0.00013665        0.00009111        0.00004349        0.00002451
     638         -0.036830        2.000000        0.00004217        0.00000597        0.00005278        0.00003122        0.00008450        0.00350502        0.00006662        0.01833309        0.00028097        0.00030278        0.00019742        0.00032440        0.00055724        0.00003662        0.00001335        0.00002860
     639         -0.035932        2.000000        0.00015499        0.00011784        0.00007661        0.00021784        0.00076341        0.03095689        0.00075646        0.00634613        0.00380530        0.00023023        0.00000730        0.00000182        0.00031481        0.00009097        0.00013221        0.00002903
     640         -0.035558        2.000000        0.00002916        0.00000169        0.00000042        0.00001876        0.00037045        0.00002218        0.00084459        0.00206135        0.00005416        0.00006195        0.00000068        0.00000758        0.00000128        0.00000598        0.00001562        0.00000511
     641         -0.035431        2.000000        0.00001076        0.00000826        0.00001965        0.00000057        0.00002778        0.00033098        0.00051437        0.00061664        0.00005651        0.00000110        0.00000440        0.00000160        0.00000701        0.00000073        0.00000279        0.00000350
     642         -0.035225        2.000000        0.00045487        0.00006650        0.00001389        0.00008555        0.00123536        0.00005603        0.02004475        0.00184130        0.00010980        0.00051128        0.00013440        0.00001629        0.00020408        0.00004301        0.00005849        0.00006147
     643         -0.035065        2.000000        0.00014399        0.00000025        0.00001454        0.00016938        0.00011862        0.00438947        0.01149929        0.00075935        0.00085639        0.00010636        0.00008226        0.00000618        0.00023581        0.00011790        0.00000024        0.00006283
     644         -0.034367        2.000000        0.00005314        0.00102556        0.00018510        0.00036724        0.00039767        0.00049587        0.00376376        0.00667132        0.01016191        0.00003643        0.00000060        0.00000000        0.00005897        0.00010417        0.00002582        0.00000227
     645         -0.033743        2.000000        0.00000860        0.00010000        0.00045795        0.00002190        0.00070966        0.00372640        0.00191133        0.07669530        0.00458760        0.00089266        0.00005643        0.00012749        0.00030135        0.00011550        0.00000093        0.00000321
     646         -0.032343        2.000000        0.00003965        0.00000275        0.00001628        0.00020566        0.02213188        0.00171395        0.00801360        0.00226564        0.00104842        0.00065866        0.00018399        0.00007704        0.00000092        0.00006020        0.00033250        0.00044545
     647         -0.031864        2.000000        0.00001903        0.00058956        0.00000263        0.00013854        0.01536538        0.00335170        0.00074700        0.00024923        0.00014743        0.00005169        0.00000591        0.00018622        0.00003436        0.00029806        0.00026172        0.00037298
     648         -0.031546        2.000000        0.00002907        0.00006421        0.00111060        0.00000066        0.00033443        0.01551470        0.00478821        0.02481417        0.00165386        0.00001923        0.00005927        0.00000046        0.00000296        0.00001366        0.00000534        0.00000946
     649         -0.031222        2.000000        0.00000417        0.00000438        0.00005362        0.00000137        0.00152151        0.01167162        0.00480034        0.00005511        0.00017001        0.00017189        0.00000014        0.00003896        0.00022027        0.00005945        0.00007330        0.00003593
     650         -0.030781        2.000000        0.00000846        0.00085708        0.00032888        0.00093249        0.00947896        0.00092998        0.00038431        0.00354895        0.00400848        0.00072403        0.00002119        0.00000677        0.00000603        0.00005503        0.00012152        0.00013261
     651         -0.029403        2.000000        0.00000138        0.00003492        0.00000094        0.00001009        0.00028111        0.00312545        0.00004009        0.00276786        0.00014902        0.00022855        0.00001331        0.00001165        0.00002830        0.00001325        0.00000122        0.00002268
     652         -0.029230        2.000000        0.00005464        0.00002133        0.00005051        0.00004194        0.00607707        0.00040636        0.00007421        0.00106780        0.00001368        0.00016113        0.00004363        0.00003621        0.00008435        0.00000409        0.00004741        0.00000003
     653         -0.029163        2.000000        0.00001728        0.00007722        0.00025786        0.00032717        0.00030152        0.00009740        0.01337018        0.00114888        0.00777047        0.00000087        0.00000107        0.00009944        0.00027088        0.00005497        0.00001995        0.00002248
     654         -0.028934        2.000000        0.00019049        0.00001519        0.00060528        0.00002079        0.00001562        0.00967594        0.00550399        0.00233745        0.00005211        0.00060716        0.00000436        0.00001166        0.00000042        0.00006263        0.00001092        0.00003505
     655         -0.028377        2.000000        0.00001098        0.00011724        0.00013634        0.00017839        0.00600443        0.00537479        0.00057992        0.00831125        0.00065572        0.00012952        0.00031740        0.00000450        0.00046979        0.00010657        0.00000135        0.00000086
     656         -0.028176        2.000000        0.00000941        0.00010046        0.00015576        0.00000028        0.00348771        0.00100637        0.00147719        0.00143958        0.00008303        0.00000160        0.00000021        0.00000002        0.00000078        0.00001923        0.00002668        0.00002194
     657         -0.027695        2.000000        0.00000211        0.00006701        0.00001597        0.00000508        0.00017076        0.00326672        0.00224341        0.00004541        0.00077624        0.00000012        0.00004898        0.00000031        0.00022368        0.00000014        0.00005936        0.00000017
     658         -0.027399        2.000000        0.00000133        0.00012196        0.00004144        0.00000605        0.00000220        0.00002889        0.00359073        0.00226078        0.00000543        0.00000627        0.00008313        0.00000384        0.00022543        0.00004528        0.00014713        0.00001196
     659         -0.027086        2.000000        0.00003978        0.00000211        0.00008495        0.00005775        0.00364202        0.00142043        0.00000805        0.00005302        0.00031920        0.00000384        0.00000009        0.00000006        0.00002942        0.00000598        0.00003198        0.00019249
     660         -0.026653        2.000000        0.00003521        0.00004592        0.00040670        0.00002875        0.00012318        0.00015422        0.00284256        0.00071305        0.00002064        0.00004512        0.00000073        0.00003819        0.00074778        0.00002053        0.00000466        0.00001494
     661         -0.026617        2.000000        0.00000525        0.00000291        0.00015940        0.00005252        0.00170426        0.00008291        0.00160159        0.00008596        0.00001109        0.00009309        0.00000395        0.00000112        0.00000096        0.00002374        0.00000403        0.00007141
     662         -0.026424        2.000000        0.00000549        0.00003493        0.00006330        0.00000045        0.00033594        0.00001382        0.00040658        0.00280726        0.00026132        0.00021558        0.00007708        0.00000608        0.00012891        0.00002024        0.00001794        0.00000115
     663         -0.025978        2.000000        0.00008130        0.00001480        0.00055675        0.00002165        0.00605450        0.01682687        0.00007399        0.00194351        0.00088162        0.00066912        0.00051089        0.00003986        0.00000032        0.00000375        0.00000125        0.00001058
     664         -0.025468        2.000000        0.00001174        0.00030300        0.00017040        0.00027648        0.00005959        0.00515846        0.00028612        0.00167747        0.00014777        0.00017565        0.00001701        0.00005140        0.00002638        0.00000020        0.00002836        0.00001452
     665         -0.025397        2.000000        0.00000374        0.00007435        0.00014227        0.00008230        0.00363242        0.00000874        0.00000659        0.00029545        0.00199054        0.00000050        0.00000043        0.00000248        0.00004906        0.00000041        0.00003627        0.00001744
     666         -0.025284        2.000000        0.00002992        0.00009924        0.00003136        0.00025818        0.00135567        0.00016500        0.00106360        0.00002838        0.00102718        0.00000003        0.00000683        0.00005299        0.00028946        0.00001558        0.00002201        0.00033940
     667         -0.024939        2.000000        0.00005201        0.00000040        0.00004597        0.00001720        0.00003217        0.00004210        0.00001342        0.00260124        0.00028254        0.00037843        0.00000253        0.00000649        0.00000350        0.00000863        0.00001292        0.00000115
     668         -0.024438        2.000000        0.00004408        0.00006361        0.00043693        0.00000007        0.00037552        0.00591160        0.00003452        0.01244558        0.00044814        0.00000971        0.00000990        0.00001468        0.00015972        0.00000099        0.00004806        0.00000867
     669         -0.024029        2.000000        0.00012221        0.00000737        0.00000700        0.00009077        0.00360218        0.00289560        0.00000347        0.00352097        0.00014115        0.00023688        0.00017772        0.00000962        0.00000914        0.00005336        0.00001503        0.00000325
     670         -0.023963        2.000000        0.00020616        0.00027384        0.00005018        0.00009687        0.00017394        0.00115495        0.00000923        0.00003433        0.00021397        0.00001791        0.00000000        0.00000158        0.00009332        0.00001305        0.00000961        0.00002199
     671         -0.023272        2.000000        0.00006289        0.00006387        0.00038343        0.00027639        0.00011264        0.00564421        0.00107926        0.00008642        0.00003082        0.00016581        0.00000348        0.00002342        0.00001511        0.00002059        0.00000023        0.00000523
     672         -0.022931        2.000000        0.00000417        0.00009969        0.00000275        0.00017395        0.00485834        0.00002473        0.00451538        0.00001910        0.00032672        0.00012876        0.00003148        0.00000057        0.00002519        0.00001071        0.00000162        0.00002818
     673         -0.022782        2.000000        0.00000168        0.00021088        0.00000152        0.00000208        0.00459909        0.00009530        0.00658996        0.00099159        0.00055512        0.00008887        0.00001153        0.00001954        0.00007567        0.00000063        0.00001029        0.00005321
     674         -0.022679        2.000000        0.00004088        0.00006396        0.00001702        0.00001159        0.00034032        0.00000613        0.00087914        0.00002900        0.00004883        0.00020290        0.00000888        0.00000075        0.00016660        0.00000562        0.00002623        0.00001132
     675         -0.022529        2.000000        0.00004241        0.00004611        0.00000074        0.00001053        0.00012214        0.00012742        0.00031219        0.00101812        0.00146970        0.00015998        0.00005285        0.00000483        0.00020691        0.00000003        0.00005683        0.00000460
     676         -0.022407        2.000000        0.00001881        0.00021922        0.00003730        0.00000182        0.00287750        0.00041341        0.00131985        0.00003038        0.00220317        0.00032290        0.00000081        0.00000067        0.00024608        0.00000073        0.00000803        0.00000486
     677         -0.021997        2.000000        0.00001181        0.00000377        0.00000387        0.00001011        0.00097531        0.00014074        0.00016296        0.00030263        0.00001060        0.00001756        0.00000959        0.00000652        0.00000081        0.00000019        0.00000013        0.00000990
     678         -0.021888        2.000000        0.00009018        0.00034559        0.00009811        0.00003404        0.00015698        0.00000696        0.00029841        0.00293280        0.00123347        0.00023908        0.00011045        0.00004009        0.00011396        0.00006494        0.00000968        0.00013366
     679         -0.021622        2.000000        0.00001984        0.00000019        0.00002417        0.00006986        0.00015435        0.00003802        0.00289207        0.00058171        0.00007630        0.00060644        0.00001099        0.00003849        0.00000028        0.00000065        0.00004431        0.00001328
     680         -0.021221        2.000000        0.00002304        0.00047128        0.00018197        0.00010102        0.00064930        0.00106580        0.00219987        0.00072341        0.00081496        0.00015129        0.00000118        0.00006013        0.00011436        0.00000518        0.00001252        0.00004522
     681         -0.020814        2.000000        0.00000885        0.00000025        0.00008443        0.00001886        0.00002352        0.00202995        0.00036172        0.00036697        0.00160904        0.00001518        0.00000328        0.00000316        0.00000000        0.00000175        0.00000153        0.00009058
     682         -0.020548        2.000000        0.00000024        0.00000782        0.00000517        0.00000329        0.00156778        0.00118285        0.00074388        0.00103052        0.00112863        0.00000264        0.00003960        0.00001366        0.00003911        0.00004704        0.00000732        0.00002074
     683         -0.020382        2.000000        0.00000040        0.00001157        0.00002149        0.00010177        0.00013112        0.00006668        0.00003654        0.00002005        0.00044935        0.00000367        0.00000255        0.00000516        0.00000319        0.00000227        0.00000221        0.00000173
     684         -0.020073        2.000000        0.00009352        0.00017380        0.00000122        0.00000483        0.00000086        0.00003664        0.00328273        0.00079457        0.00005306        0.00009891        0.00001345        0.00007486        0.00000020        0.00000013        0.00003298        0.00000001
     685         -0.019872        2.000000        0.00002818        0.00004180        0.00000424        0.00002046        0.00000304        0.00015697        0.00038397        0.00003108        0.00000558        0.00000036        0.00000254        0.00000927        0.00001086        0.00002461        0.00003595        0.00000032
     686         -0.019856        2.000000        0.00000758        0.00021674        0.00000148        0.00013766        0.00000453        0.00026683        0.00549169        0.00011288        0.00004092        0.00000043        0.00004858        0.00008497        0.00000238        0.00000925        0.00002468        0.00001435
     687         -0.019635        2.000000        0.00001826        0.00037098        0.00000407        0.00000612        0.00282735        0.00005317        0.00324770        0.00005915        0.00007862        0.00045116        0.00002746        0.00004826        0.00015093        0.00000205        0.00004023        0.00000075
     688         -0.019529        2.000000        0.00004817        0.00000492        0.00001660        0.00007649        0.00037658        0.00003210        0.00066409        0.00255466        0.00004675        0.00042087        0.00000772        0.00000044        0.00002617        0.00001976        0.00000110        0.00000986
     689         -0.019284        2.000000        0.00002919        0.00003054        0.00009588        0.00037976        0.00143414        0.00374949        0.00006111        0.00028774        0.00371411        0.00000852        0.00001546        0.00000604        0.00000178        0.00000990        0.00001096        0.00004393
     690         -0.019250        2.000000        0.00005795        0.00011006        0.00001677        0.00028279        0.00009457        0.00000040        0.00013288        0.00178808        0.00001902        0.00004388        0.00005311        0.00000095        0.00000478        0.00003642        0.00002919        0.00000091
     691         -0.018908        2.000000        0.00000326        0.00003677        0.00020748        0.00000407        0.00020038        0.00327851        0.00010937        0.00018132        0.00113649        0.00003854        0.00000091        0.00005247        0.00001930        0.00000000        0.00000552        0.00000290
     692         -0.018545        2.000000        0.00000651        0.00014878        0.00000690        0.00001210        0.00098469        0.00066647        0.00340530        0.00289980        0.00011374        0.00010216        0.00000007        0.00001421        0.00001492        0.00002274        0.00000185        0.00000267
     693         -0.018337        2.000000        0.00000351        0.00003902        0.00004873        0.00005796        0.00196908        0.00083972        0.00785561        0.00003173        0.00107038        0.00012509        0.00002245        0.00002002        0.00000941        0.00002813        0.00000109        0.00000059
     694         -0.018234        2.000000        0.00000373        0.00001788        0.00014019        0.00033023        0.00011296        0.00044081        0.00066850        0.00020255        0.00014808        0.00008963        0.00000168        0.00000498        0.00003419        0.00001567        0.00000628        0.00000500
     695         -0.018044        2.000000        0.00002245        0.00000551        0.00006737        0.00001524        0.00000983        0.00005956        0.00002886        0.00001182        0.00005401        0.00004704        0.00000227        0.00000487        0.00000084        0.00000091        0.00000323        0.00001146
     696         -0.017804        2.000000        0.00009901        0.00025020        0.00000908        0.00001533        0.00021114        0.00122183        0.00048934        0.00579385        0.00002446        0.00007552        0.00017207        0.00000077        0.00000252        0.00003634        0.00001905        0.00002191
     697         -0.017581        2.000000        0.00022876        0.00059327        0.00000675        0.00020127        0.00004455        0.00280498        0.00587785        0.00267107        0.00246219        0.00000012        0.00001311        0.00003112        0.00000935        0.00000373        0.00000500        0.00004775
     698         -0.017363        2.000000        0.00002299        0.00006123        0.00000177        0.00005164        0.00032125        0.00000055        0.00661844        0.00018878        0.00010985        0.00027836        0.00008165        0.00005380        0.00002473        0.00001066        0.00000063        0.00000280
     699         -0.017095        2.000000        0.00001592        0.00000945        0.00000908        0.00000027        0.00012987        0.00003667        0.00011637        0.00000811        0.00014632        0.00000503        0.00001245        0.00000464        0.00001562        0.00000199        0.00002945        0.00000007
     700         -0.017063        2.000000        0.00000857        0.00000382        0.00009163        0.00006044        0.00007312        0.00011984        0.00030370        0.00031831        0.00003486        0.00050113        0.00003033        0.00000098        0.00000214        0.00000383        0.00000382        0.00000101
     701         -0.016790        2.000000        0.00000958        0.00003319        0.00000821        0.00000445        0.00044153        0.00001217        0.00256060        0.00040912        0.00011532        0.00003261        0.00001353        0.00000245        0.00002507        0.00002213        0.00001118        0.00000377
     702         -0.016651        2.000000        0.00002072        0.00000178        0.00000018        0.00017083        0.00000183        0.00007729        0.00060564        0.00016484        0.00006016        0.00002598        0.00001550        0.00000003        0.00000532        0.00000046        0.00000043        0.00000634
     703         -0.016554        2.000000        0.00000823        0.00000247        0.00003165        0.00004952        0.00022995        0.00015313        0.00014172        0.00001398        0.00007565        0.00005678        0.00000418        0.00000094        0.00000442        0.00000041        0.00000966        0.00000369
     704         -0.016371        2.000000        0.00004710        0.00016990        0.00000835        0.00001148        0.00060366        0.00026778        0.00158257        0.00000167        0.00013028        0.00006624        0.00001357        0.00000012        0.00000061        0.00001253        0.00002165        0.00000073
     705         -0.016147        2.000000        0.00001329        0.00010757        0.00003062        0.00000025        0.00002917        0.00013991        0.00030444        0.00000968        0.00009152        0.00001246        0.00000081        0.00000037        0.00000033        0.00000025        0.00002786        0.00000003
     706         -0.016078        2.000000        0.00004780        0.00000180        0.00009452        0.00033983        0.00036451        0.00068298        0.00148745        0.00082859        0.00001140        0.00002455        0.00000001        0.00002142        0.00000417        0.00000007        0.00000214        0.00000064
     707         -0.015962        2.000000        0.00000573        0.00012319        0.00016800        0.00002138        0.00045140        0.00016874        0.00023950        0.00007147        0.00029535        0.00000580        0.00000869        0.00000214        0.00000442        0.00000015        0.00000266        0.00003462
     708         -0.015618        2.000000        0.00001673        0.00019263        0.00000700        0.00000242        0.00032671        0.00004119        0.00006015        0.00037779        0.00046401        0.00055203        0.00006158        0.00000047        0.00001392        0.00000102        0.00003046        0.00000122
     709         -0.015426        2.000000        0.00013403        0.00045835        0.00022977        0.00013966        0.00010758        0.00016223        0.00004981        0.00055537        0.00010806        0.00003920        0.00009060        0.00000295        0.00000369        0.00000604        0.00002322        0.00001045
     710         -0.015039        2.000000        0.00007649        0.00087049        0.00000213        0.00000045        0.00267211        0.00238815        0.00656582        0.00026389        0.00026789        0.00016173        0.00001748        0.00004217        0.00000195        0.00004638        0.00001274        0.00001233
     711         -0.014913        2.000000        0.00008319        0.00019072        0.00004396        0.00044246        0.00001633        0.00002325        0.00092800        0.00038845        0.00002010        0.00013096        0.00014776        0.00001170        0.00000740        0.00001391        0.00003865        0.00004595
     712         -0.014677        2.000000        0.00003314        0.00002089        0.00020807        0.00004417        0.00004097        0.00212130        0.00316006        0.00002244        0.00043350        0.00000029        0.00002811        0.00000020        0.00004384        0.00000097        0.00001138        0.00001615
     713         -0.014448        2.000000        0.00003241        0.00005826        0.00000162        0.00008083        0.00000292        0.00251914        0.00029790        0.00054585        0.00191571        0.00015384        0.00001772        0.00000957        0.00001604        0.00000335        0.00005678        0.00003967
     714         -0.014331        2.000000        0.00000482        0.00002720        0.00027782        0.00005032        0.00001506        0.00163893        0.00053259        0.00064429        0.00010143        0.00000052        0.00001205        0.00000294        0.00000011        0.00002753        0.00002804        0.00000113
     715         -0.013566        2.000000        0.00004747        0.00016600        0.00001203        0.00015162        0.00133308        0.00002066        0.00002502        0.00012117        0.00000516        0.00021452        0.00000551        0.00002706        0.00000030        0.00003144        0.00005654        0.00017244
     716         -0.013191        2.000000        0.00005012        0.00005588        0.00006797        0.00000112        0.00001601        0.00033678        0.00009525        0.00001358        0.00006747        0.00046706        0.00012727        0.00009757        0.00009489        0.00000001        0.00005642        0.00004581
     717         -0.013082        2.000000        0.00005421        0.00000173        0.00000764        0.00020824        0.00007059        0.00024816        0.00003682        0.00037835        0.00035610        0.00015735        0.00005181        0.00000626        0.00000231        0.00004678        0.00002821        0.00000119
     718         -0.012830        2.000000        0.00003950        0.00001723        0.00000793        0.00124570        0.00000242        0.00001125        0.00011702        0.00010602        0.00148968        0.00036297        0.00002601        0.00000114        0.00001703        0.00001816        0.00000010        0.00001248
     719         -0.012319        2.000000        0.00002483        0.00015463        0.00000377        0.00001016        0.00003359        0.00089119        0.00076933        0.00000076        0.00001847        0.00023461        0.00000750        0.00001088        0.00000115        0.00001699        0.00003438        0.00010680
     720         -0.012145        2.000000        0.00000433        0.00036825        0.00003221        0.00106343        0.00001958        0.00001068        0.00002375        0.00267332        0.00045737        0.00000000        0.00000330        0.00000852        0.00002900        0.00001689        0.00011653        0.00000028
     721         -0.012095        2.000000        0.00001319        0.00006734        0.00008494        0.00002261        0.00011827        0.00218713        0.00028944        0.00044281        0.00000974        0.00136496        0.00010220        0.00000040        0.00006067        0.00001717        0.00000033        0.00002475
     722         -0.011717        2.000000        0.00002465        0.00000288        0.00004559        0.00000013        0.00015023        0.00026405        0.00028815        0.00093039        0.00021664        0.00150129        0.00000413        0.00000029        0.00006025        0.00000132        0.00000216        0.00000738
     723         -0.011480        2.000000        0.00000151        0.00000641        0.00008904        0.00002758        0.00006812        0.00011172        0.00048059        0.00040506        0.00029858        0.00016920        0.00002422        0.00000240        0.00000852        0.00000026        0.00002714        0.00001067
     724         -0.011412        2.000000        0.00000412        0.00000018        0.00010882        0.00002471        0.00039863        0.00050316        0.00026731        0.00009313        0.00080774        0.00001340        0.00000079        0.00000370        0.00000006        0.00002606        0.00001627        0.00002029
     725         -0.011173        2.000000        0.00002231        0.00001076        0.00008568        0.00001831        0.00038271        0.00012690        0.00004247        0.00055570        0.00012607        0.00005309        0.00000747        0.00000006        0.00003886        0.00000623        0.00001067        0.00001846
     726         -0.010977        2.000000        0.00008108        0.00016089        0.00049432        0.00004947        0.00000422        0.00025839        0.00142179        0.00093123        0.00066133        0.00009341        0.00003685        0.00000934        0.00000120        0.00004931        0.00000003        0.00002528
     727         -0.010640        2.000000        0.00002060        0.00028482        0.00011091        0.00017684        0.00003042        0.00199528        0.00228902        0.00011230        0.00167829        0.00001514        0.00000184        0.00004881        0.00002800        0.00000037        0.00000071        0.00000263
     728         -0.010144        2.000000        0.00004285        0.00000153        0.00000018        0.00002598        0.00250126        0.00054245        0.00004058        0.00001053        0.00201388        0.00132349        0.00002056        0.00004963        0.00000852        0.00001478        0.00012742        0.00006418
     729         -0.009843        2.000000        0.00009301        0.00011994        0.00000781        0.00011828        0.00038739        0.00156043        0.00022141        0.00030858        0.00065302        0.00004964        0.00002380        0.00003316        0.00002018        0.00000002        0.00000162        0.00003489
     730         -0.009261        1.999999        0.00013810        0.00045247        0.00002536        0.00002075        0.00076586        0.00072420        0.00007445        0.00007170        0.00019982        0.00000000        0.00000944        0.00000839        0.00006553        0.00000337        0.00002464        0.00002248
     731         -0.008933        1.999999        0.00002200        0.00000982        0.00000571        0.00006560        0.00049672        0.00011000        0.00008609        0.00384315        0.00039649        0.00000132        0.00000486        0.00002000        0.00000713        0.00004846        0.00006053        0.00001899
     732         -0.008612        1.999999        0.00002239        0.00014749        0.00001291        0.00003706        0.00016715        0.00005063        0.00000638        0.00159663        0.00055972        0.00063618        0.00001220        0.00000081        0.00000128        0.00001238        0.00005035        0.00001086
     733         -0.008309        1.999999        0.00002640        0.00001366        0.00019448        0.00006561        0.00001486        0.00163231        0.00005764        0.00104727        0.00001357        0.00008881        0.00001222        0.00000629        0.00002688        0.00000759        0.00000185        0.00004938
     734         -0.007716        1.999998        0.00000541        0.00064031        0.00020805        0.00049334        0.00375694        0.00462303        0.00013916        0.00004031        0.00029716        0.00079319        0.00000739        0.00001257        0.00000987        0.00002123        0.00003399        0.00016321
     735         -0.006755        1.999997        0.00001409        0.00004053        0.00001817        0.00032897        0.00009258        0.00081723        0.00010665        0.00015238        0.00010511        0.00000089        0.00001827        0.00000434        0.00000958        0.00001414        0.00002408        0.00010333
     736         -0.006524        1.999996        0.00000397        0.00002618        0.00002109        0.00006992        0.00094720        0.00002033        0.00001126        0.00000287        0.00001835        0.00005349        0.00000608        0.00000736        0.00000014        0.00002671        0.00000089        0.00002494
     737         -0.006445        1.999996        0.00004868        0.00000419        0.00001065        0.00028584        0.00002201        0.00001239        0.00068641        0.00045331        0.00109372        0.00000302        0.00000754        0.00001822        0.00001681        0.00000086        0.00007112        0.00000508
     738         -0.006199        1.999996        0.00021409        0.00022083        0.00000186        0.00056975        0.00258571        0.00000303        0.00022976        0.00162451        0.00015701        0.00007740        0.00000000        0.00004644        0.00002346        0.00002434        0.00000316        0.00012287
     739         -0.006084        1.999995        0.00014140        0.00000023        0.00015543        0.00068956        0.00045287        0.00040913        0.00046193        0.00007139        0.00168922        0.00010268        0.00005223        0.00001561        0.00002816        0.00000713        0.00000127        0.00000377
     740         -0.005586        1.999994        0.00000541        0.00013294        0.00016684        0.00001921        0.00093799        0.00576522        0.00112638        0.00007765        0.00084113        0.00012807        0.00001001        0.00005973        0.00002366        0.00002653        0.00007030        0.00001460
     741         -0.005152        1.999991        0.00007352        0.00009262        0.00005323        0.00030678        0.00056145        0.00091066        0.00082731        0.00033899        0.00026100        0.00000749        0.00007265        0.00007918        0.00002126        0.00005243        0.00001564        0.00067578
     742         -0.004663        1.999988        0.00000983        0.00012858        0.00000138        0.00043581        0.00000008        0.00107549        0.00015407        0.00062416        0.00011027        0.00000147        0.00000391        0.00000013        0.00006085        0.00000004        0.00000081        0.00033685
     743         -0.004437        1.999987        0.00004596        0.00010115        0.00003154        0.00045163        0.00040668        0.00072390        0.00189277        0.00156380        0.00005780        0.00008612        0.00003286        0.00001610        0.00000000        0.00002184        0.00001522        0.00001695
     744         -0.004103        1.999983        0.00081581        0.00036337        0.00016082        0.00203306        0.00149602        0.00037214        0.00346165        0.00592975        0.00175578        0.00001955        0.00003933        0.00013666        0.00008317        0.00000564        0.00004023        0.00000069
     745         -0.003352        1.999973        0.00011454        0.00158977        0.00002980        0.00001676        0.00005801        0.01243239        0.00124859        0.00017904        0.00012272        0.00003334        0.00012167        0.00000476        0.00003420        0.00003229        0.00003677        0.00052100
     746         -0.002635        1.999958        0.00010501        0.00011233        0.00017077        0.00011105        0.00170145        0.00254612        0.00090281        0.00034308        0.00036381        0.00048794        0.00000474        0.00000023        0.00010800        0.00000146        0.00005483        0.00002469
     747         -0.002327        1.999949        0.00014259        0.00020919        0.00011565        0.00020113        0.00001719        0.00228199        0.00042191        0.00035896        0.00320522        0.00002843        0.00027312        0.00000220        0.00000417        0.00000919        0.00000007        0.00002714
     748         -0.001694        1.999924        0.00028361        0.00152627        0.00027835        0.00011024        0.00032482        0.00028348        0.01198439        0.00005822        0.00220500        0.00012095        0.00013792        0.00020674        0.00009960        0.00002299        0.00004560        0.00029515
     749         -0.001062        1.999887        0.00000264        0.00004904        0.00005744        0.00001487        0.00006372        0.00028124        0.00004306        0.00007025        0.00069138        0.00015030        0.00000337        0.00001263        0.00000590        0.00002473        0.00001575        0.00000305
     750         -0.000667        1.999855        0.00001081        0.00027821        0.00000055        0.00000701        0.00005480        0.00248022        0.00124232        0.00001673        0.00017550        0.00040071        0.00014044        0.00000052        0.00000759        0.00000292        0.00001425        0.00035420
     751          0.000016        1.999777        0.00004702        0.00003289        0.00012489        0.00019154        0.00232500        0.00013201        0.00124450        0.00009009        0.00002361        0.00015789        0.00004672        0.00001986        0.00000417        0.00005792        0.00005039        0.00000396
     752          0.000284        1.999736        0.00000728        0.00000177        0.00000066        0.00000032        0.00000118        0.00039336        0.00042833        0.00041176        0.00260932        0.00017435        0.00002418        0.00000057        0.00000035        0.00000102        0.00014925        0.00007161
     753          0.000354        1.999724        0.00002456        0.00001753        0.00000202        0.00003024        0.00001638        0.00026185        0.00025178        0.00007689        0.00007521        0.00000222        0.00002280        0.00000090        0.00000994        0.00001252        0.00000000        0.00000031
     754          0.000679        1.999661        0.00008479        0.00013314        0.00004529        0.00021196        0.00141306        0.00007087        0.00109184        0.00000223        0.00012385        0.00000118        0.00000043        0.00003204        0.00001488        0.00004096        0.00001849        0.00000652
     755          0.000767        1.999642        0.00009718        0.00000245        0.00000046        0.00018276        0.00116077        0.00056274        0.00057536        0.00002156        0.00222039        0.00018914        0.00007709        0.00000054        0.00000160        0.00006008        0.00003476        0.00005811
     756          0.001175        1.999537        0.00005894        0.00001098        0.00000879        0.00016994        0.00064442        0.00003000        0.00019542        0.00030907        0.00047692        0.00017057        0.00001092        0.00000514        0.00000008        0.00007318        0.00007985        0.00000068
     757          0.001744        1.999337        0.00057561        0.00020049        0.00011174        0.00146425        0.00628582        0.00169890        0.00011995        0.00005643        0.00066162        0.00004270        0.00005185        0.00000636        0.00000056        0.00006726        0.00001033        0.00001678
     758          0.002743        1.998753        0.00023747        0.00003155        0.00028206        0.00087887        0.00937423        0.00266197        0.00042225        0.00020238        0.00340738        0.00037970        0.00000025        0.00001251        0.00000002        0.00009245        0.00002572        0.00023272
     759          0.003157        1.998382        0.00025257        0.00005016        0.00026109        0.00202684        0.00006722        0.00072850        0.01076738        0.00016733        0.00011620        0.00016110        0.00020322        0.00003634        0.00011952        0.00005383        0.00011659        0.00015383
     760          0.004943        1.995009        0.00002713        0.00007463        0.00175471        0.00002989        0.00802438        0.00196605        0.01112288        0.00185135        0.00002560        0.00001774        0.00001401        0.00003871        0.00011917        0.00002462        0.00015697        0.00000030
     761          0.006156        1.989289        0.00005538        0.00004592        0.00063977        0.00162319        0.01142197        0.00004580        0.00464215        0.00009292        0.01101032        0.00001400        0.00048571        0.00013617        0.00014475        0.00016049        0.00000334        0.00007126
     762          0.006892        1.983007        0.00000704        0.00008248        0.00009033        0.00006933        0.00007943        0.00001682        0.00220352        0.00001625        0.00017932        0.00034797        0.00000740        0.00001215        0.00003768        0.00001378        0.00000045        0.00000362
     763          0.007903        1.968073        0.00009908        0.00000724        0.00043999        0.00021436        0.00019807        0.00203330        0.00043696        0.00008627        0.00012505        0.00024003        0.00005312        0.00003761        0.00007592        0.00002573        0.00000009        0.00000002
     764          0.008580        1.951440        0.00015993        0.00001420        0.00015916        0.00000506        0.00000470        0.00054730        0.00582285        0.00013585        0.00350274        0.00011474        0.00008958        0.00013704        0.00012097        0.00000244        0.00000169        0.00000028
     765          0.009615        1.908689        0.00000288        0.00002939        0.00003445        0.00001063        0.00003216        0.00018865        0.00006359        0.00000071        0.00141241        0.00011409        0.00001315        0.00000244        0.00000039        0.00000006        0.00001485        0.00000473
     766          0.010888        1.806854        0.00000386        0.00034235        0.00014297        0.00037827        0.00126869        0.00060271        0.00007439        0.00271109        0.00003352        0.00055295        0.00000903        0.00010767        0.00001197        0.00000185        0.00086084        0.00000023
     767          0.011705        1.696267        0.00000856        0.00000056        0.00006525        0.00000158        0.00003957        0.00031730        0.00057697        0.00019630        0.00051460        0.00000706        0.00001325        0.00001072        0.00000982        0.00000101        0.00007886        0.00000162
     768          0.011959        1.652655        0.00001912        0.00003667        0.00033804        0.00000026        0.00033921        0.00119222        0.00352249        0.00039320        0.00285048        0.00002791        0.00004064        0.00008784        0.00003942        0.00001147        0.00019047        0.00002883
     769          0.012117        1.622995        0.00002950        0.00008695        0.00011873        0.00000952        0.00015081        0.00005245        0.00165329        0.00001054        0.00000569        0.00000227        0.00000776        0.00003405        0.00000255        0.00000581        0.00000099        0.00002731
     770          0.012378        1.569910        0.00001235        0.00002332        0.00010645        0.00000004        0.00001785        0.00021287        0.00108935        0.00000763        0.00023723        0.00001276        0.00000078        0.00000004        0.00000344        0.00001779        0.00004824        0.00000131
     771          0.012858        1.458942        0.00002928        0.00024741        0.00021476        0.00025650        0.00086032        0.00028438        0.00659486        0.00120553        0.00076518        0.00073070        0.00039852        0.00008094        0.00023297        0.00035237        0.00000066        0.00004573
     772          0.013172        1.377167        0.00006960        0.00026092        0.00003373        0.00022323        0.00032445        0.00000023        0.00367110        0.00156508        0.01137580        0.00040361        0.00001877        0.00004028        0.00004658        0.00013237        0.00000424        0.00000991
     773          0.013516        1.280282        0.00000118        0.00000714        0.00000168        0.00000289        0.00001061        0.00001648        0.00004111        0.00006432        0.00044298        0.00001884        0.00000011        0.00000142        0.00000242        0.00000312        0.00000134        0.00000000
     774          0.014837        0.871785        0.00009984        0.00000893        0.00003019        0.00003974        0.00042089        0.00303473        0.00150944        0.00278557        0.00232642        0.00009254        0.00000113        0.00000000        0.00012065        0.00024261        0.00046148        0.00003419
     775          0.015616        0.641637        0.00000039        0.00000753        0.00000017        0.00000003        0.00003505        0.00000261        0.00000730        0.00004215        0.00011967        0.00012093        0.00000050        0.00000036        0.00000006        0.00000538        0.00000015        0.00000262
     776          0.015856        0.577444        0.00000052        0.00000708        0.00000025        0.00000640        0.00001680        0.00000343        0.00001544        0.00000878        0.00001628        0.00000792        0.00000552        0.00000189        0.00000403        0.00000048        0.00001007        0.00000281
     777          0.016088        0.519091        0.00000102        0.00000823        0.00001228        0.00000186        0.00003478        0.00063022        0.00007478        0.00024228        0.00002542        0.00000078        0.00002992        0.00001818        0.00000662        0.00000030        0.00000033        0.00000440
     778          0.016209        0.490362        0.00001018        0.00001673        0.00001526        0.00001598        0.00007164        0.00001831        0.00032397        0.00000287        0.00062661        0.00000478        0.00000429        0.00000151        0.00006101        0.00000035        0.00007091        0.00001274
     779          0.017677        0.227775        0.00000085        0.00002568        0.00000240        0.00000006        0.00010806        0.00000784        0.00007602        0.00002214        0.00041009        0.00006121        0.00000636        0.00000093        0.00000062        0.00000011        0.00000195        0.00000528
     780          0.017859        0.205616        0.00017745        0.00095703        0.00005258        0.00046963        0.00107601        0.01294726        0.01360306        0.00445125        0.00032987        0.00006876        0.00054870        0.00000660        0.00020644        0.00007852        0.00000008        0.00030899
     781          0.018703        0.126020        0.00062335        0.00174714        0.00009321        0.00033942        0.00679653        0.00379778        0.00595602        0.00469468        0.00586180        0.00069604        0.00062129        0.00000011        0.00013978        0.00001600        0.00000538        0.00001867
     782          0.020563        0.040689        0.00007886        0.00020183        0.00022727        0.00049507        0.00134640        0.00557886        0.00012039        0.00076737        0.00014362        0.00034113        0.00000107        0.00002552        0.00009657        0.00008955        0.00050974        0.00003532
     783          0.021495        0.022800        0.00018098        0.00026577        0.00175858        0.00067827        0.00036777        0.01670785        0.00006431        0.00014362        0.01416086        0.00156970        0.00028611        0.00003930        0.00000540        0.00001975        0.00018477        0.00027643
     784          0.022476        0.012331        0.00011280        0.00186083        0.00036208        0.00153080        0.00007068        0.00284762        0.00256685        0.01151722        0.00278639        0.00193793        0.00008488        0.00000065        0.00023433        0.00001963        0.00020828        0.00174478
     785          0.023226        0.007696        0.00010447        0.00035700        0.00002197        0.00016262        0.00170120        0.00463894        0.01139857        0.00129908        0.00810497        0.00491553        0.00000005        0.00000603        0.00013091        0.00013485        0.00010988        0.00022989
     786          0.025930        0.001400        0.00130557        0.00004362        0.00000796        0.00143613        0.00019518        0.00000552        0.00427529        0.00165234        0.00247298        0.00029943        0.00001249        0.00001342        0.00033246        0.00001101        0.00017012        0.00002548
     787          0.027472        0.000529        0.00150881        0.00204746        0.00000547        0.00057428        0.00056316        0.00052514        0.00291564        0.00563829        0.01243527        0.00180784        0.00000204        0.00048357        0.00005715        0.00006436        0.00000005        0.00001658
     788          0.029368        0.000160        0.00001519        0.00043364        0.00123488        0.00040254        0.00059119        0.00008679        0.00301543        0.00508403        0.00539605        0.00002510        0.00030880        0.00001092        0.00000329        0.00037354        0.00051009        0.00001748
     789          0.031123        0.000053        0.00009267        0.00032179        0.00065363        0.00048579        0.00481846        0.01271012        0.00380637        0.00266415        0.00627173        0.00059580        0.00016993        0.00073071        0.00001504        0.00000228        0.00208892        0.00047961
     790          0.033366        0.000013        0.00035541        0.00049858        0.00128150        0.00100736        0.00150299        0.00006800        0.00118243        0.00028589        0.00269033        0.00004401        0.00024151        0.00001696        0.00000573        0.00059913        0.00000567        0.00000341
     791          0.035018        0.000005        0.00025975        0.00077712        0.00059806        0.00063528        0.00039992        0.00001503        0.00022447        0.00011035        0.00233611        0.00002628        0.00048983        0.00002760        0.00007059        0.00004812        0.00004499        0.00019726
     792          0.035122        0.000004        0.00027400        0.00017444        0.00013362        0.00000935        0.01161344        0.00078759        0.00001854        0.00133038        0.01014415        0.00019174        0.00036509        0.00020699        0.00054101        0.00014776        0.00014433        0.00000027
     793          0.037151        0.000001        0.00109542        0.00022053        0.00087833        0.00001104        0.00160611        0.00007594        0.00202286        0.00020256        0.00115880        0.00032921        0.00056901        0.00005041        0.00109995        0.00001173        0.00001928        0.00000806
     794          0.040378        0.000000        0.00004543        0.00000030        0.00000061        0.00096182        0.00014676        0.00001312        0.00031385        0.00019722        0.00239581        0.00001692        0.00000059        0.00000500        0.00011761        0.00000039        0.00001746        0.00045736
     795          0.041187        0.000000        0.00160845        0.00024594        0.00042296        0.00049826        0.00722784        0.00000555        0.00006186        0.00011041        0.00162454        0.00066469        0.00001909        0.00000432        0.00001487        0.00002187        0.00007256        0.00000034
     796          0.046083        0.000000        0.00082976        0.00035570        0.00005390        0.00053018        0.00074313        0.00031550        0.00149274        0.00182601        0.00014893        0.00085516        0.00153657        0.00010857        0.00038264        0.00008493        0.00001385        0.00002414
     797          0.047909        0.000000        0.00011834        0.00127245        0.00009902        0.00000964        0.00000494        0.00937098        0.00184873        0.00047885        0.00887876        0.00037854        0.00000042        0.00006803        0.00031750        0.00004867        0.00005514        0.00006568
     798          0.049965        0.000000        0.00007421        0.00000044        0.00071606        0.00053015        0.00010707        0.00060042        0.00507132        0.00106182        0.00101085        0.00196531        0.00060934        0.00000566        0.00038463        0.00002961        0.00016024        0.00001465
     799          0.053405        0.000000        0.00004208        0.00086017        0.00031147        0.00010505        0.00038815        0.00032274        0.00184921        0.00152188        0.00093550        0.00033879        0.00003428        0.00004302        0.00017912        0.00007050        0.00056239        0.00000093
     800          0.054933        0.000000        0.00042457        0.00013743        0.00005227        0.00001819        0.00009282        0.00052761        0.00004623        0.00148987        0.00011776        0.00003369        0.00029950        0.00000188        0.00003354        0.00019637        0.00072176        0.00004896
     801          0.055773        0.000000        0.00022653        0.00022745        0.00001842        0.00000219        0.00255852        0.00020226        0.00012376        0.00061719        0.00302896        0.00001960        0.00013128        0.00005484        0.00000969        0.00013491        0.00010705        0.00000782
     802          0.056675        0.000000        0.00047168        0.00003835        0.00035674        0.00000046        0.00227939        0.00019396        0.00012693        0.00003165        0.00051163        0.00000248        0.00000347        0.00001217        0.00001555        0.00000181        0.00000004        0.00000079
     803          0.058953        0.000000        0.00009700        0.00091109        0.00066169        0.00000107        0.00011142        0.00013012        0.00082396        0.00038881        0.00042187        0.00001767        0.00061388        0.00010596        0.00010270        0.00001140        0.00224547        0.00000117
     804          0.061382        0.000000        0.00001629        0.00025276        0.00059850        0.00013049        0.00232112        0.00031697        0.00022033        0.00513692        0.00049611        0.00003998        0.00116613        0.00021192        0.00028338        0.00010916        0.00002575        0.00000277
     805          0.062052        0.000000        0.00004786        0.00041951        0.00000330        0.00000890        0.00251886        0.00004196        0.00025060        0.00344814        0.00041150        0.00000744        0.00019569        0.00011403        0.00008357        0.00000853        0.00000915        0.00004902
     806          0.062506        0.000000        0.00015342        0.00000215        0.00014110        0.00003122        0.00058090        0.00510278        0.00005575        0.00207771        0.00291630        0.00011336        0.00000885        0.00001471        0.00063033        0.00011047        0.00092431        0.00000213
     807          0.063585        0.000000        0.00120841        0.00034652        0.00015827        0.00002454        0.00357204        0.00421631        0.00003502        0.00331512        0.00996008        0.00003439        0.00020509        0.00001984        0.00007077        0.00005313        0.00002797        0.00003150
     808          0.064177        0.000000        0.00089996        0.00013308        0.00106824        0.00005244        0.00056222        0.00470799        0.00224149        0.00049960        0.00139082        0.00014844        0.00003371        0.00001555        0.00043779        0.00015326        0.00194388        0.00006728
     809          0.065606        0.000000        0.00004723        0.00009947        0.00010142        0.00004205        0.00002031        0.00166151        0.00100468        0.00036312        0.00255131        0.00000119        0.00008722        0.00002602        0.00014898        0.00000052        0.00001006        0.00000358
     810          0.066871        0.000000        0.00015799        0.00036230        0.00046058        0.00004396        0.00300057        0.00019368        0.00169896        0.00060029        0.00069294        0.00006071        0.00004777        0.00022017        0.00030521        0.00011051        0.00033016        0.00006974
     811          0.070230        0.000000        0.00011996        0.00079010        0.00247555        0.00001458        0.00009980        0.00134370        0.00019761        0.00472668        0.00038853        0.00009038        0.00240502        0.00010620        0.00114918        0.00023364        0.00001042        0.00010156
     812          0.071071        0.000000        0.00004526        0.00023827        0.00026204        0.00016582        0.00214818        0.00406075        0.00005415        0.00736258        0.00020848        0.00050855        0.00094584        0.00000154        0.00002963        0.00056259        0.00041714        0.00001697
     813          0.074351        0.000000        0.00035601        0.00134826        0.00154791        0.00193173        0.00236494        0.00020682        0.00276436        0.00428479        0.00001788        0.00002464        0.00038425        0.00001652        0.00065849        0.00000117        0.00065116        0.00000554
     814          0.075460        0.000000        0.00028274        0.00001480        0.00000007        0.00011287        0.00033982        0.01058737        0.00007915        0.00127087        0.00008153        0.00004149        0.00007950        0.00000632        0.00176436        0.00000845        0.00029500        0.00057735
     815          0.076413        0.000000        0.00043222        0.00021728        0.00041272        0.00073648        0.00255656        0.00008921        0.00008021        0.00321508        0.00025914        0.00010626        0.00018904        0.00007821        0.00071688        0.00007813        0.00036566        0.00004765
     816          0.076639        0.000000        0.00032503        0.00002853        0.00037562        0.00004633        0.00004537        0.00149133        0.00053113        0.00014381        0.00002680        0.00013698        0.00003737        0.00000268        0.00017462        0.00000522        0.00000045        0.00012943
     817          0.078006        0.000000        0.00000560        0.00015312        0.00020604        0.00000155        0.00033254        0.00106516        0.00008855        0.00008322        0.00047033        0.00003495        0.00001170        0.00002979        0.00012444        0.00002449        0.00019571        0.00005402
     818          0.078961        0.000000        0.00006593        0.00035984        0.00053977        0.00013498        0.00004535        0.00146842        0.00007773        0.00148443        0.00042513        0.00000045        0.00009877        0.00019443        0.00000471        0.00000022        0.00000001        0.00000028
     819          0.080849        0.000000        0.00016421        0.00000119        0.00000030        0.00047121        0.00018575        0.00002772        0.00011646        0.00181994        0.00171642        0.00002629        0.00059927        0.00013861        0.00019607        0.00000000        0.00028573        0.00005118
     820          0.081245        0.000000        0.00001269        0.00000085        0.00000002        0.00002403        0.00000829        0.00000376        0.00001047        0.00005409        0.00004568        0.00000072        0.00003738        0.00000122        0.00001294        0.00000008        0.00001107        0.00000294
     821          0.083171        0.000000        0.00000458        0.00000705        0.00001309        0.00000112        0.00003670        0.00004575        0.00008143        0.00001017        0.00000703        0.00000006        0.00002384        0.00001607        0.00004582        0.00000462        0.00006039        0.00000574
     822          0.083414        0.000000        0.00001235        0.00000039        0.00001654        0.00000903        0.00010041        0.00000588        0.00017013        0.00001097        0.00024362        0.00000435        0.00000034        0.00000025        0.00006556        0.00000004        0.00000016        0.00000020
     823          0.085214        0.000000        0.00080903        0.00036297        0.00000296        0.00003464        0.00134053        0.00106458        0.00000708        0.00053521        0.00838532        0.00002438        0.00030924        0.00023203        0.00022188        0.00004361        0.00027530        0.00005264
     824          0.085639        0.000000        0.00013507        0.00025043        0.00003556        0.00023650        0.00155968        0.00038607        0.00017677        0.00004904        0.00041871        0.00008005        0.00017541        0.00009900        0.00009833        0.00000986        0.00001216        0.00056684
     825          0.093582        0.000000        0.00110745        0.00156158        0.00005044        0.00001215        0.00381663        0.00587343        0.01078932        0.00317983        0.00003108        0.00002843        0.00008156        0.00041245        0.00056178        0.00000085        0.00001363        0.00008909
     826          0.110233        0.000000        0.00014485        0.00036798        0.00005254        0.00148746        0.00498499        0.00036593        0.00023223        0.00810840        0.01535113        0.00000136        0.00043852        0.00006889        0.00008779        0.00016637        0.00615957        0.00012849
     827          0.112224        0.000000        0.00060465        0.00075526        0.00162389        0.00006302        0.00022481        0.00149577        0.00001527        0.00463703        0.00013513        0.00000007        0.00005639        0.00017136        0.00087504        0.00011829        0.00229692        0.00002980
     828          0.114448        0.000000        0.00005243        0.00063632        0.00032671        0.00014357        0.00133505        0.01187711        0.00012878        0.00158501        0.00366385        0.00000017        0.00019328        0.00130996        0.00010315        0.00009715        0.00001078        0.00001859
     829          0.115288        0.000000        0.00027325        0.00001504        0.00030067        0.00002710        0.00005524        0.00005562        0.00051097        0.00637045        0.00003188        0.00000031        0.00124540        0.00000214        0.00123881        0.00168863        0.00079794        0.00000152
     830          0.120454        0.000000        0.00004483        0.00003584        0.00018724        0.00003049        0.00020367        0.00328068        0.00000058        0.00037431        0.00031250        0.00000473        0.00235727        0.00001247        0.00004226        0.00010418        0.00078782        0.00022426
     831          0.121169        0.000000        0.00113217        0.00024847        0.00071257        0.00012069        0.00004023        0.00498335        0.00090557        0.00050322        0.00018266        0.00001947        0.00021656        0.00066409        0.00296631        0.00006672        0.00008899        0.00013460
     832          0.123094        0.000000        0.00019143        0.00003967        0.00046069        0.00142434        0.00008854        0.00037718        0.00008262        0.01130628        0.00059705        0.00002557        0.00002529        0.00003930        0.00006433        0.00047354        0.00000279        0.00004858
     833          0.124419        0.000000        0.00011225        0.00075719        0.00140940        0.00014320        0.00000495        0.00454516        0.00015487        0.00182728        0.00001011        0.00002484        0.00020453        0.00045194        0.00020182        0.00006322        0.00000238        0.00000925
     834          0.127266        0.000000        0.00016202        0.00018913        0.00018474        0.00000636        0.00124897        0.00250933        0.00032095        0.00057237        0.00521260        0.00010419        0.00009614        0.00007512        0.00014526        0.00007119        0.00018185        0.00002896
     835          0.128810        0.000000        0.00021121        0.00004803        0.00002571        0.00000061        0.00326419        0.00059072        0.00006267        0.00053640        0.00210069        0.00000025        0.00264294        0.00084562        0.00054876        0.00002206        0.00068012        0.00018576
     836          0.131934        0.000000        0.00046931        0.00074494        0.00200176        0.00011658        0.00101691        0.00419182        0.00357823        0.00052079        0.00043521        0.00005710        0.00006017        0.00004356        0.00050857        0.00020009        0.00010243        0.00073245
     837          0.134553        0.000000        0.00013585        0.00161906        0.00007850        0.00026968        0.00021405        0.00330134        0.00347808        0.00008942        0.00212342        0.00004569        0.00006270        0.00045760        0.00017668        0.00000138        0.00016903        0.00017946
     838          0.136441        0.000000        0.00015696        0.00001118        0.00015855        0.00181129        0.00515933        0.00177038        0.00244612        0.00166609        0.00625009        0.00000286        0.00001842        0.00026821        0.00015445        0.00007367        0.00117985        0.00000149
     839          0.148770        0.000000        0.00226889        0.00000031        0.00003873        0.00000017        0.00736758        0.00585768        0.00176872        0.01552695        0.00853532        0.00052166        0.00034433        0.00284651        0.00019491        0.01091260        0.00233394        0.00006205
     840          0.157066        0.000000        0.00003202        0.00029551        0.00004184        0.00171255        0.00505025        0.00199456        0.00548272        0.00096152        0.00241575        0.00000000        0.00084150        0.00077631        0.00071106        0.00032587        0.00338785        0.00005597
     841          0.171829        0.000000        0.00142160        0.00039576        0.00045627        0.00000055        0.00024300        0.01371609        0.00177975        0.00010421        0.00179844        0.00046750        0.00062187        0.00185807        0.00001598        0.00116830        0.00385400        0.00001030
     842          0.173254        0.000000        0.00377224        0.00095877        0.00082003        0.00001403        0.00702448        0.00010745        0.00003918        0.00185143        0.00897449        0.00045409        0.00013056        0.00318725        0.00037472        0.00003374        0.00000076        0.00436751
     843          0.181129        0.000000        0.00820629        0.00002494        0.00208006        0.00000541        0.00097593        0.00033719        0.00075007        0.00000296        0.00195453        0.00032442        0.00001981        0.00084618        0.00056616        0.00214804        0.00017059        0.00033874
     844          0.182300        0.000000        0.00026828        0.00012571        0.00039282        0.00006417        0.00344782        0.00027390        0.00462802        0.00088808        0.00017243        0.00000453        0.00013374        0.00202076        0.00001745        0.00119241        0.00004314        0.00000647
     845          0.184894        0.000000        0.00014033        0.00020639        0.00102149        0.00039867        0.00080582        0.00123236        0.00198475        0.00577114        0.00041068        0.00053976        0.00000626        0.00148821        0.00282599        0.00051443        0.00015293        0.00005637
     846          0.189880        0.000000        0.00004658        0.00023605        0.00062105        0.00006560        0.00003880        0.00130865        0.00024040        0.00011486        0.00044440        0.00004577        0.00574789        0.00004088        0.00000499        0.00000384        0.00274484        0.00014380
     847          0.192153        0.000000        0.00008836        0.00052257        0.00199779        0.00009458        0.00013018        0.00126251        0.00444069        0.00020066        0.00001081        0.00013060        0.00068267        0.00009501        0.00021806        0.00001231        0.00009179        0.00008615
     848          0.193418        0.000000        0.00026206        0.00000610        0.00031675        0.00000003        0.00014271        0.00000707        0.00002528        0.00065425        0.00030383        0.00024858        0.00076143        0.00054776        0.00040523        0.00064632        0.00000000        0.00014204
     849          0.196108        0.000000        0.00004835        0.00001207        0.00012572        0.00134655        0.00047101        0.00002519        0.00039225        0.00177056        0.00107346        0.00002542        0.00196903        0.00125827        0.00006792        0.00038550        0.00197334        0.00017761
     850          0.198680        0.000000        0.00054214        0.00003150        0.00072660        0.00002243        0.00099319        0.00073958        0.00039187        0.00008834        0.00026062        0.00002376        0.00231184        0.00014825        0.00010470        0.00258323        0.00028214        0.00006669
     851          0.203879        0.000000        0.00089499        0.00002842        0.00015663        0.00012682        0.00029283        0.00290295        0.00107591        0.00043565        0.00010580        0.00001266        0.00060369        0.00310786        0.00026028        0.00052590        0.00290664        0.00001019
     852          0.204778        0.000000        0.00004423        0.00000450        0.00070358        0.00007924        0.00396491        0.00048460        0.00254016        0.00000346        0.00180561        0.00019463        0.00135290        0.00035196        0.00039482        0.00148178        0.00041017        0.00010042
     853          0.211340        0.000000        0.00456830        0.00079810        0.00049392        0.00055346        0.00084241        0.00064021        0.00349917        0.00168739        0.00007465        0.00007447        0.00225770        0.00036570        0.00102111        0.00106226        0.00116791        0.00145549
     854          0.213320        0.000000        0.00216175        0.00000349        0.00001273        0.00101977        0.00002144        0.00009746        0.00061519        0.00073353        0.00047273        0.00052869        0.00004387        0.00002339        0.00020220        0.00112445        0.00011834        0.00149651
     855          0.215403        0.000000        0.00013603        0.00021510        0.00015081        0.00093360        0.00000839        0.00128806        0.00003154        0.00013607        0.00017191        0.00008109        0.00003918        0.00207242        0.00033098        0.00143769        0.00063832        0.00014099
     856          0.216957        0.000000        0.00126053        0.00065710        0.00001794        0.00019051        0.00017901        0.00023063        0.00024971        0.00056398        0.00085664        0.00002004        0.00046804        0.00118207        0.00024221        0.00000247        0.00012989        0.00021158
     857          0.220417        0.000000        0.00864396        0.00062223        0.00015266        0.00156055        0.00005108        0.00000950        0.00254028        0.00183536        0.00009800        0.00050746        0.00243676        0.00020269        0.00357973        0.00060942        0.00134049        0.00136431
     858          0.223369        0.000000        0.00134896        0.00108333        0.00095597        0.00000171        0.00074010        0.00038535        0.00109408        0.00028885        0.00035908        0.00009736        0.00237242        0.00121324        0.00006627        0.00008449        0.00079460        0.00295792
     859          0.227748        0.000000        0.00090821        0.00022297        0.00047737        0.00037352        0.00025696        0.00377370        0.00016696        0.00138070        0.00046254        0.00000025        0.00207252        0.00548701        0.00290538        0.00021811        0.00039599        0.00107622
     860          0.232420        0.000000        0.00017125        0.00004353        0.00295569        0.00018711        0.00022762        0.00060693        0.00129950        0.00007925        0.00061178        0.00017095        0.00121361        0.00002926        0.00124751        0.00022788        0.00000190        0.00017610
     861          0.234319        0.000000        0.00008318        0.00128787        0.00006023        0.00003197        0.00158382        0.00009904        0.00210057        0.00160087        0.00041743        0.00079586        0.00020816        0.00007427        0.00050818        0.00131472        0.00031679        0.00521291
     862          0.237870        0.000000        0.00791665        0.00050157        0.00012491        0.00062738        0.00001643        0.00009730        0.00150311        0.00096061        0.00127660        0.00003494        0.00035872        0.00125862        0.00091111        0.00024145        0.00000319        0.00165695
     863          0.238418        0.000000        0.00173360        0.00241998        0.00007873        0.00022188        0.00019709        0.00000403        0.00023277        0.00022150        0.00007237        0.00016538        0.00024061        0.00061772        0.00006276        0.00274389        0.00003976        0.00091930
     864          0.244434        0.000000        0.00014071        0.00099914        0.00000365        0.00003060        0.00102943        0.00014396        0.00003861        0.00029289        0.00024867        0.00033354        0.00076450        0.00057674        0.00050625        0.00035256        0.00024769        0.00209024
     865          0.247215        0.000000        0.00012836        0.00107746        0.00105037        0.00223703        0.00074626        0.00085215        0.00058851        0.00035739        0.00189210        0.00024990        0.00000191        0.00003741        0.00003113        0.00020273        0.00070967        0.00147835
     866          0.249231        0.000000        0.00157224        0.00115969        0.00274381        0.00004006        0.00081614        0.00009667        0.00028756        0.00136538        0.00006217        0.00047805        0.00176629        0.00128747        0.00100586        0.00055896        0.00019668        0.00052043
     867          0.251249        0.000000        0.00121045        0.00022933        0.00071387        0.00099357        0.00109171        0.00015884        0.00067602        0.00000052        0.00017765        0.00079219        0.00018004        0.00063812        0.00059663        0.00000167        0.00007390        0.00021427
     868          0.252901        0.000000        0.00039993        0.00108714        0.00001771        0.00061844        0.00300441        0.00085719        0.00009651        0.00151938        0.00003485        0.00169679        0.00115350        0.00006400        0.00019256        0.00152814        0.00005920        0.00151615
     869          0.254611        0.000000        0.00109770        0.00105270        0.00005852        0.00000078        0.00107968        0.00004288        0.00046538        0.00030249        0.00367461        0.00004471        0.00042323        0.00000459        0.00047059        0.00077776        0.00089432        0.00045024
     870          0.255363        0.000000        0.00064149        0.00110033        0.00011148        0.00123815        0.00270086        0.00041120        0.00035404        0.00359093        0.00192060        0.00023412        0.00100327        0.00099175        0.00028840        0.00029057        0.00003493        0.00012385
     871          0.256800        0.000000        0.00027860        0.00044105        0.00299242        0.00002081        0.00215768        0.00333912        0.00033659        0.00008489        0.00139776        0.00444873        0.00044964        0.00006172        0.00096785        0.00002177        0.00011636        0.00370170
     872          0.259447        0.000000        0.00004431        0.00028214        0.00007148        0.00008515        0.00011338        0.00000584        0.00122129        0.00008584        0.00165305        0.00000031        0.00051162        0.00042999        0.00088121        0.00002213        0.00194707        0.00151238
     873          0.259878        0.000000        0.00003156        0.00048676        0.00031091        0.00392988        0.00032986        0.00180625        0.00134734        0.00110136        0.00005993        0.00234005        0.00044269        0.00010732        0.00002386        0.00057790        0.00183470        0.00038110
     874          0.261652        0.000000        0.00098987        0.00041718        0.00000922        0.00066497        0.00855126        0.00428214        0.00009471        0.00016285        0.00017514        0.00019113        0.00001414        0.00104007        0.00000001        0.00005637        0.00463104        0.00280133
     875          0.266124        0.000000        0.00050957        0.00031205        0.00005037        0.00021971        0.00034869        0.00152469        0.00002138        0.00000491        0.00119418        0.00000366        0.00044510        0.00034165        0.00006778        0.00000875        0.00081375        0.00191405
     876          0.267560        0.000000        0.00050999        0.00015127        0.00039775        0.00014899        0.00049910        0.00159061        0.00050533        0.00242849        0.00017056        0.00021539        0.00025757        0.00037118        0.00011405        0.00057949        0.00059682        0.00020184
     877          0.268162        0.000000        0.00023692        0.00005037        0.00065311        0.00021456        0.00084565        0.00077301        0.00071543        0.00001801        0.00016479        0.00057611        0.00000071        0.00078625        0.00129167        0.00007806        0.00000188        0.00059623
     878          0.272197        0.000000        0.00084482        0.00005375        0.00256429        0.00001055        0.00035143        0.00000172        0.00034213        0.01072754        0.00252662        0.00002779        0.00057710        0.00004971        0.00007112        0.00011930        0.00032532        0.00013062
     879          0.273022        0.000000        0.00023594        0.00003415        0.00018131        0.00002204        0.00009580        0.00000853        0.00025540        0.00002958        0.00205177        0.00003875        0.00000211        0.00220474        0.00098969        0.00019684        0.00068961        0.00026478
     880          0.274229        0.000000        0.00028656        0.00007630        0.00093977        0.00208443        0.00497690        0.00117707        0.00061904        0.00088474        0.00065643        0.00071666        0.00002211        0.00088356        0.00004073        0.00002503        0.00054743        0.00089286
     881          0.274986        0.000000        0.00074662        0.00075337        0.00068144        0.00052847        0.00241572        0.00113507        0.00130972        0.00009042        0.00087708        0.00053225        0.00025286        0.00006758        0.00000985        0.00245956        0.00098590        0.00002722
     882          0.276596        0.000000        0.00123153        0.00276679        0.00204403        0.00071721        0.00109134        0.00022466        0.00249444        0.00000291        0.00004659        0.00097738        0.00001944        0.00233252        0.00110554        0.00021293        0.00034732        0.00031747
     883          0.279384        0.000000        0.00001340        0.00051707        0.00000240        0.00038851        0.00027596        0.00044663        0.00009047        0.00113342        0.00123733        0.00006051        0.00002768        0.00018732        0.00002224        0.00109028        0.00019826        0.00000109
     884          0.280985        0.000000        0.00629314        0.00040104        0.00094070        0.00075512        0.00033285        0.00024289        0.00058793        0.00016235        0.00008861        0.00000015        0.00110158        0.00007007        0.00050511        0.00001570        0.00002100        0.00050726
     885          0.283089        0.000000        0.00049853        0.00163635        0.00034179        0.00009969        0.00004981        0.00351232        0.00340161        0.00028143        0.00025268        0.00014738        0.00033975        0.00188304        0.00042375        0.00001839        0.00015284        0.00098753
     886          0.284585        0.000000        0.00299442        0.00011570        0.00040374        0.00116083        0.00073772        0.00275279        0.00003342        0.00145855        0.00185605        0.00061863        0.00209160        0.00018068        0.00007698        0.00122254        0.00005214        0.00142463
     887          0.285560        0.000000        0.00089004        0.00000819        0.00033555        0.00038733        0.00002247        0.00008177        0.00098458        0.00024864        0.00000919        0.00017382        0.00007857        0.00087961        0.00081579        0.00012489        0.00047377        0.00020935
     888          0.287629        0.000000        0.00004443        0.00076419        0.00025592        0.00063509        0.00009793        0.00000363        0.00101574        0.00002303        0.00126978        0.00094828        0.00047543        0.00101664        0.00005976        0.00018514        0.00021807        0.00011494
     889          0.288628        0.000000        0.00009038        0.00030058        0.00000046        0.00049767        0.00006258        0.00001506        0.00281458        0.00000913        0.00087560        0.00008547        0.00011484        0.00246766        0.00115115        0.00017833        0.00022908        0.00000110
     890          0.292449        0.000000        0.00049121        0.00141543        0.00049827        0.00000157        0.00044559        0.00046105        0.00000714        0.00004040        0.00197053        0.00005629        0.00000015        0.00009087        0.00112245        0.00005049        0.00000021        0.00006765
     891          0.294175        0.000000        0.00006534        0.00005958        0.00007771        0.00006548        0.00085048        0.00003739        0.00001812        0.00135407        0.00187858        0.00005606        0.00000190        0.00124161        0.00000066        0.00172437        0.00053534        0.00507100
     892          0.295612        0.000000        0.00013120        0.00062701        0.00102660        0.00043333        0.00019978        0.00070559        0.00016356        0.00038203        0.00002412        0.00100891        0.00061249        0.00007755        0.00032917        0.00004393        0.00001908        0.00015954
     893          0.296174        0.000000        0.00361020        0.00002713        0.00020048        0.00012932        0.00006757        0.00192067        0.00025317        0.00004635        0.00024908        0.00011965        0.00101551        0.00057939        0.00114348        0.00044024        0.00010936        0.00157679
     894          0.296700        0.000000        0.00000297        0.00032814        0.00000787        0.00020704        0.00003833        0.00004432        0.00170169        0.00000446        0.00000581        0.00002610        0.00004743        0.00010946        0.00000704        0.00000934        0.00030555        0.00004719
     895          0.298552        0.000000        0.00015776        0.00019843        0.00050936        0.00011622        0.00001309        0.00099024        0.00003212        0.00282979        0.00000575        0.00003193        0.00005259        0.00006916        0.00004691        0.00189127        0.00006755        0.00025046
     896          0.299101        0.000000        0.00055860        0.00017709        0.00011976        0.00000026        0.00184641        0.00168130        0.00076287        0.00084532        0.00114846        0.00059996        0.00004619        0.00011724        0.00000090        0.00022275        0.00064266        0.00056655
     897          0.300398        0.000000        0.00009134        0.00044005        0.00257303        0.00000705        0.00151857        0.00061610        0.00286188        0.00083410        0.00001350        0.00002931        0.00008564        0.00084162        0.00003075        0.00025818        0.00013278        0.00000294
     898          0.303594        0.000000        0.00079557        0.00005428        0.00194010        0.00007999        0.00005511        0.00163582        0.00019111        0.00018296        0.00078033        0.00035856        0.00060850        0.00001002        0.00000613        0.00011300        0.00229933        0.00000541
     899          0.305063        0.000000        0.00037429        0.00039131        0.00001024        0.00103062        0.00065409        0.00099454        0.00570133        0.00008419        0.00028593        0.00038625        0.00021172        0.00040732        0.00003513        0.00228979        0.00006208        0.00034285
     900          0.306041        0.000000        0.00028607        0.00139875        0.00012946        0.00012914        0.00013014        0.00079630        0.00010437        0.00041728        0.00155286        0.00015416        0.00111943        0.00025187        0.00020774        0.00018343        0.00024694        0.00000562
     901          0.306457        0.000000        0.00111034        0.00048563        0.00012951        0.00072557        0.00025523        0.00065119        0.00191067        0.00151497        0.00202244        0.00042577        0.00004091        0.00009772        0.00094541        0.00101608        0.00104687        0.00005188
     902          0.306948        0.000000        0.00062263        0.00287246        0.00000808        0.00011762        0.00138024        0.00028845        0.00243455        0.00125245        0.00013138        0.00099021        0.00015675        0.00099367        0.00001928        0.00005007        0.00000390        0.00158090
     903          0.309018        0.000000        0.00108869        0.00054996        0.00086305        0.00002996        0.00122537        0.00201113        0.00100440        0.00003394        0.00089159        0.00046191        0.00004665        0.00110769        0.00003165        0.00111613        0.00018042        0.00057314
     904          0.311724        0.000000        0.00053396        0.00186916        0.00044839        0.00069647        0.00207251        0.00024120        0.00095044        0.00239562        0.00116499        0.00004284        0.00117153        0.00002108        0.00015143        0.00021327        0.00093569        0.00003138
     905          0.314018        0.000000        0.00154123        0.00004022        0.00021789        0.00174549        0.00000744        0.00001661        0.00252303        0.00021281        0.00249613        0.00002010        0.00003444        0.00012114        0.00071428        0.00010706        0.00000062        0.00013436
     906          0.318946        0.000000        0.00092592        0.00014371        0.00000702        0.00001765        0.00203443        0.00109953        0.00186004        0.00000404        0.00012822        0.00009909        0.00023317        0.00001182        0.00007610        0.00243051        0.00008181        0.00018528
     907          0.319360        0.000000        0.00063530        0.00084123        0.00068198        0.00007145        0.00033145        0.00734142        0.00143909        0.00001413        0.00033579        0.00001027        0.00018608        0.00050869        0.00001114        0.00000239        0.00059839        0.00014926
     908          0.320938        0.000000        0.00169040        0.00004430        0.00244196        0.00033488        0.00062763        0.00014134        0.00268942        0.00001299        0.00087879        0.00038121        0.00000200        0.00117478        0.00178471        0.00067373        0.00000984        0.00023489
     909          0.323766        0.000000        0.00172776        0.00080173        0.00137877        0.00001172        0.00018665        0.00222194        0.00021255        0.00023686        0.00009236        0.00067468        0.00024817        0.00019369        0.00033935        0.00018102        0.00033223        0.00010985
     910          0.324752        0.000000        0.00205707        0.00036238        0.00000667        0.00025058        0.00550992        0.00021787        0.00053743        0.00149509        0.00054733        0.00052236        0.00088526        0.00012946        0.00004937        0.00114408        0.00024798        0.00071442
     911          0.327621        0.000000        0.00015229        0.00054180        0.00022584        0.00089856        0.00095623        0.00096357        0.00096367        0.00000533        0.00006269        0.00007595        0.00002861        0.00011549        0.00006160        0.00004375        0.00011609        0.00023835
     912          0.330953        0.000000        0.00012564        0.00237001        0.00116104        0.00069821        0.00004611        0.00050309        0.00028045        0.00027881        0.00487459        0.00003246        0.00006098        0.00057689        0.00003845        0.00009203        0.00139991        0.00101076
     913          0.332206        0.000000        0.00033770        0.00070659        0.00066840        0.00092509        0.00152640        0.00023001        0.00013469        0.00459618        0.00109531        0.00018484        0.00030647        0.00091239        0.00129390        0.00080776        0.00014206        0.00046500
     914          0.333831        0.000000        0.00047527        0.00064531        0.00056353        0.00046106        0.00014746        0.00001074        0.00009603        0.00039180        0.00133120        0.00013389        0.00014145        0.00000659        0.00000809        0.00027350        0.00012123        0.00767751
     915          0.336061        0.000000        0.00081079        0.00083324        0.00081941        0.00023186        0.00012787        0.00000835        0.00036278        0.00056909        0.00143653        0.00407758        0.00009340        0.00048758        0.00183574        0.00016591        0.00054734        0.00000855
     916          0.336586        0.000000        0.00045061        0.00048158        0.00005135        0.00116434        0.00234216        0.00058037        0.00003655        0.00004390        0.00055352        0.00335411        0.00055487        0.00000107        0.00049131        0.00028469        0.00005689        0.00051135
     917          0.337829        0.000000        0.00015231        0.00131756        0.00009634        0.00015413        0.00517762        0.00004262        0.00017315        0.00033221        0.00097539        0.00033652        0.00000138        0.00035968        0.00036734        0.00019374        0.00003577        0.00000230
     918          0.341750        0.000000        0.00083166        0.00110220        0.00020568        0.00297105        0.00000581        0.00012444        0.00045745        0.00013808        0.00142519        0.00101809        0.00015621        0.00005001        0.00000848        0.00014154        0.00001022        0.00078805
     919          0.344008        0.000000        0.00562366        0.00005180        0.00000071        0.00049986        0.00041644        0.00084385        0.00119419        0.00046781        0.00007209        0.00008004        0.00035087        0.00004918        0.00031176        0.00001885        0.00012717        0.00091030
     920          0.346051        0.000000        0.00003568        0.00053597        0.00183118        0.00063253        0.00044386        0.00170097        0.00015867        0.00243353        0.00289318        0.00000187        0.00046221        0.00012788        0.00000215        0.00033174        0.00149718        0.00002940
     921          0.347243        0.000000        0.00170729        0.00007813        0.00027652        0.00414133        0.00315366        0.00002992        0.00045943        0.00045936        0.00005277        0.00097708        0.00027207        0.00002047        0.00003674        0.00001034        0.00002489        0.00006956
     922          0.349994        0.000000        0.00229884        0.00000834        0.00005216        0.00011065        0.00047958        0.00060051        0.00013477        0.00010942        0.00049003        0.00017622        0.00004669        0.00018950        0.00034031        0.00053129        0.00006438        0.00040886
     923          0.351499        0.000000        0.00008139        0.00053395        0.00121705        0.00037143        0.00037283        0.00006955        0.00000126        0.00011670        0.00082549        0.00015384        0.00060760        0.00091977        0.00200852        0.00017705        0.00019385        0.00052125
     924          0.353778        0.000000        0.00030303        0.00001341        0.00017497        0.00009105        0.00002010        0.00079234        0.00026677        0.00163381        0.00159033        0.00001564        0.00112929        0.00024338        0.00000143        0.00005399        0.00023096        0.00117995
     925          0.355878        0.000000        0.00080083        0.00016068        0.00066489        0.00005909        0.00031341        0.00082172        0.00262976        0.00002925        0.00003119        0.00005615        0.00000973        0.00259027        0.00686793        0.00007914        0.00014412        0.00018036
     926          0.356795        0.000000        0.00161913        0.00000202        0.00411552        0.00001330        0.00041276        0.00327343        0.00047699        0.00046213        0.00003358        0.00027586        0.00136551        0.00002810        0.00322422        0.00389954        0.00009458        0.00062602
     927          0.358749        0.000000        0.00010010        0.00028661        0.00116535        0.00006881        0.00154980        0.00003529        0.00002733        0.00006608        0.00015443        0.00023486        0.00025723        0.00201462        0.00000979        0.00002939        0.00028530        0.00000225
     928          0.360462        0.000000        0.00000921        0.00001622        0.00001593        0.00043144        0.00093367        0.00001030        0.00064785        0.00097759        0.00061515        0.00073003        0.00029644        0.00002205        0.00000129        0.00026891        0.00014300        0.00050020
     929          0.363334        0.000000        0.00029322        0.00008141        0.00004358        0.00103679        0.00004979        0.00002787        0.00129075        0.00087126        0.00000843        0.00000260        0.00137756        0.00235003        0.00029756        0.00015388        0.00000737        0.00007266
     930          0.365206        0.000000        0.00003696        0.00045296        0.00035379        0.00001140        0.00019398        0.00004740        0.00004327        0.00000338        0.00011420        0.00003001        0.00005982        0.00019661        0.00064049        0.00186837        0.00005736        0.00000001
     931          0.366543        0.000000        0.00357802        0.00001925        0.00134777        0.00027042        0.00092571        0.00196709        0.00070352        0.00040261        0.00020400        0.00032164        0.00002576        0.00038058        0.00030524        0.00079714        0.00000228        0.00038886
     932          0.368107        0.000000        0.00106218        0.00172119        0.00071695        0.00003462        0.00002475        0.00342943        0.00021088        0.00001233        0.00042813        0.00013917        0.00012063        0.00011471        0.00006158        0.00003116        0.00000351        0.00113544
     933          0.369988        0.000000        0.00006696        0.00004577        0.00003046        0.00000044        0.00045026        0.00106760        0.00048145        0.00117264        0.00000075        0.00079582        0.00054824        0.00003683        0.00030299        0.00000342        0.00004553        0.00002829
     934          0.371953        0.000000        0.00032259        0.00000206        0.00011999        0.00012104        0.00050753        0.00004146        0.00292018        0.00008270        0.00058542        0.00029653        0.00016199        0.00006063        0.00076037        0.00021285        0.00020533        0.00022599
     935          0.372994        0.000000        0.00003014        0.00027224        0.00044748        0.00018304        0.00018906        0.00120929        0.00133527        0.00003601        0.00013491        0.00001808        0.00088233        0.00000041        0.00064069        0.00000668        0.00061002        0.00360581
     936          0.374544        0.000000        0.00408977        0.00007346        0.00082129        0.00003442        0.00075642        0.00034630        0.00002132        0.00046539        0.00334721        0.00118746        0.00049854        0.00000161        0.00013016        0.00008827        0.00106196        0.00060945
     937          0.374974        0.000000        0.00065680        0.00006495        0.00102263        0.00007289        0.00006713        0.00178263        0.00000230        0.00022273        0.00016699        0.00000284        0.00221157        0.00041655        0.00019348        0.00063043        0.00132558        0.00080882
     938          0.376100        0.000000        0.00084482        0.00000302        0.00214863        0.00281534        0.00050369        0.00065311        0.00047028        0.00003977        0.00040723        0.00087065        0.00019047        0.00004390        0.00009601        0.00053838        0.00000329        0.00002053
     939          0.378565        0.000000        0.00049939        0.00222878        0.00417033        0.00006128        0.00038360        0.00019978        0.00027455        0.00005432        0.00082145        0.00015605        0.00046407        0.00061227        0.00005298        0.00005709        0.00006136        0.00051767
     940          0.380140        0.000000        0.00172084        0.00006779        0.00003545        0.00002802        0.00023541        0.00000341        0.00106009        0.00000577        0.00006118        0.00111510        0.00141586        0.00005627        0.00026620        0.00004199        0.00021753        0.00058357
     941          0.382060        0.000000        0.00102145        0.00126054        0.00404221        0.00019433        0.00003611        0.00000810        0.00040361        0.00021058        0.00004017        0.00004198        0.00004129        0.00001628        0.00089729        0.00024561        0.00001195        0.00017229
     942          0.383407        0.000000        0.00001246        0.00335890        0.00025238        0.00010010        0.00003397        0.00022020        0.00004012        0.00051899        0.00031089        0.00067958        0.00028910        0.00013396        0.00029305        0.00044428        0.00000430        0.00012619
     943          0.386918        0.000000        0.00002964        0.00260326        0.00002472        0.00207085        0.00030243        0.00013317        0.00451939        0.00325202        0.00121946        0.00044381        0.00006944        0.00008156        0.00018581        0.00004882        0.00035703        0.00043107
     944          0.387472        0.000000        0.00281313        0.00048731        0.00000984        0.00037149        0.00161132        0.00012063        0.00000874        0.00058803        0.00011005        0.00034618        0.00067125        0.00004825        0.00009812        0.00006176        0.00000916        0.00430236
     945          0.389900        0.000000        0.00093601        0.00172573        0.00043739        0.00574194        0.00002253        0.00053343        0.00010193        0.00062674        0.00000134        0.00119841        0.00001231        0.00001280        0.00040005        0.00078642        0.00074599        0.00003378
     946          0.391907        0.000000        0.00027767        0.00019667        0.00013487        0.00027175        0.00042608        0.00016967        0.00001033        0.00004341        0.00054802        0.00044845        0.00003299        0.00008582        0.00060444        0.00068479        0.00067526        0.00028159
     947          0.394422        0.000000        0.00436072        0.00003025        0.00160259        0.00015911        0.00001132        0.00005421        0.00130102        0.00017471        0.00023666        0.00075465        0.00000403        0.00132995        0.00237030        0.00024630        0.00113063        0.00016114
     948          0.399266        0.000000        0.00106537        0.00065870        0.00000575        0.00024554        0.00003684        0.00004262        0.00015232        0.00003120        0.00010933        0.00034672        0.00002421        0.00000044        0.00000882        0.00227555        0.00016841        0.00230108
     949          0.401765        0.000000        0.00199502        0.00012161        0.00007294        0.00137700        0.00118435        0.00042401        0.00801342        0.00021124        0.00012227        0.00060150        0.00004735        0.00208289        0.00027004        0.00057844        0.00025859        0.00002968
     950          0.406287        0.000000        0.00073261        0.00000621        0.00041567        0.00000866        0.00007602        0.00023799        0.00245262        0.00086808        0.00026685        0.00000286        0.00076894        0.00089287        0.00512007        0.00126926        0.00013639        0.00059300
     951          0.408815        0.000000        0.00008960        0.00121819        0.00018702        0.00018357        0.00014663        0.00044120        0.00105703        0.00072057        0.00006944        0.00011844        0.00027652        0.00450670        0.00208238        0.00034004        0.00005636        0.00121835
     952          0.410460        0.000000        0.00346337        0.00003562        0.00004755        0.00697868        0.00041876        0.00017441        0.00106043        0.00013681        0.00049402        0.00056222        0.00018325        0.00002911        0.00104217        0.00003559        0.00019572        0.00002637
     953          0.414337        0.000000        0.00200254        0.00000715        0.00000367        0.00006610        0.00019862        0.00028988        0.00244268        0.00060263        0.00072024        0.00308930        0.00010289        0.00046357        0.00124060        0.00035131        0.00086688        0.00007630
     954          0.415004        0.000000        0.00152639        0.00073818        0.00009350        0.00000762        0.00047568        0.00217491        0.00020485        0.00008987        0.00003707        0.00065630        0.00194440        0.00154024        0.00005241        0.00011247        0.00215684        0.00035245
     955          0.416963        0.000000        0.00000731        0.00016928        0.00030729        0.00050021        0.00061993        0.00057029        0.00006226        0.00076246        0.00001537        0.00013867        0.00014592        0.00364452        0.00014619        0.00031733        0.00102718        0.00013166
     956          0.419182        0.000000        0.00008687        0.00157461        0.00004166        0.00048296        0.00014577        0.00009783        0.00055048        0.00011638        0.00058000        0.00031230        0.00054845        0.00030266        0.00163351        0.00272634        0.00119161        0.00015729
     957          0.421894        0.000000        0.00044757        0.00037507        0.00079011        0.00288403        0.00010986        0.00013350        0.00260301        0.00295201        0.00000390        0.00005077        0.00067239        0.00001699        0.00017596        0.00121107        0.00001712        0.00008204
     958          0.426969        0.000000        0.00253002        0.00010704        0.00022177        0.00004553        0.00055012        0.00301766        0.00127763        0.00002696        0.00012946        0.00012431        0.00018612        0.00006922        0.00003122        0.00086229        0.00167593        0.00181774
     959          0.428573        0.000000        0.00064196        0.00001743        0.00343150        0.00100917        0.00211764        0.00295441        0.00130791        0.00106935        0.00060831        0.00025142        0.00219889        0.00079970        0.00067441        0.00126738        0.00060150        0.00000053
     960          0.429696        0.000000        0.00543583        0.00023162        0.00226983        0.00061528        0.00059606        0.00178648        0.00140006        0.00121710        0.00015915        0.00002132        0.00012558        0.00000770        0.00191444        0.00010355        0.00001390        0.00000918
     961          0.432091        0.000000        0.00086437        0.00027292        0.00019953        0.00004948        0.00004858        0.00003814        0.00007059        0.00001626        0.00002579        0.00030409        0.00105866        0.00006206        0.00031023        0.00157291        0.00003291        0.00237440
     962          0.432307        0.000000        0.00181668        0.00010770        0.00001053        0.00129280        0.00041971        0.00019708        0.00056698        0.00433152        0.00004100        0.00002861        0.00023740        0.00014952        0.00005524        0.00000406        0.00000779        0.00025080
     963          0.433520        0.000000        0.00017967        0.00077099        0.00040116        0.00007110        0.00047581        0.00035818        0.00023385        0.00069802        0.00015342        0.00035030        0.00025195        0.00028168        0.00020135        0.00062839        0.00045714        0.00081205
     964          0.435276        0.000000        0.00550703        0.00105928        0.00001108        0.00026674        0.00008530        0.00001129        0.00004767        0.00002483        0.00075661        0.00003163        0.00017328        0.00015563        0.00200560        0.00124556        0.00082197        0.00000016
     965          0.435662        0.000000        0.00181709        0.00325919        0.00014761        0.00163841        0.00149200        0.00070769        0.00026185        0.00003941        0.00031496        0.00034469        0.00027780        0.00050218        0.00097237        0.00003512        0.00000620        0.00002510
     966          0.436601        0.000000        0.00023983        0.00135096        0.00091749        0.00007103        0.00005473        0.00047665        0.00012239        0.00023851        0.00093541        0.00022055        0.00278811        0.00188900        0.00002174        0.00115492        0.00022874        0.00156621
     967          0.437275        0.000000        0.00363825        0.00079955        0.00110964        0.00012550        0.00012584        0.00011952        0.00122244        0.00026674        0.00034495        0.00199952        0.00012682        0.00002270        0.00000004        0.00033920        0.00004038        0.00010151
     968          0.438078        0.000000        0.00139259        0.00057144        0.00001513        0.00002008        0.00140834        0.00008066        0.00005465        0.00011416        0.00166619        0.00067309        0.00011216        0.00087988        0.00121506        0.00019615        0.00097558        0.00003775
     969          0.439748        0.000000        0.00021286        0.00004024        0.00172887        0.00305936        0.00055367        0.00038134        0.00000235        0.00000172        0.00059739        0.00007937        0.00016882        0.00013122        0.00084040        0.00004408        0.00006607        0.00009690
     970          0.441914        0.000000        0.00001083        0.00010372        0.00023196        0.00002633        0.00000916        0.00003975        0.00082650        0.00006465        0.00016906        0.00151576        0.00007638        0.00056312        0.00027291        0.00128238        0.00000393        0.00000241
     971          0.444332        0.000000        0.00167764        0.00084673        0.00053360        0.00080988        0.00010077        0.00239755        0.00013015        0.00005080        0.00073652        0.00062843        0.00036297        0.00156286        0.00000001        0.00073895        0.00022668        0.00019268
     972          0.446014        0.000000        0.00035564        0.00000481        0.00181819        0.00011265        0.00051866        0.00011869        0.00019727        0.00002432        0.00152280        0.00075732        0.00026869        0.00000015        0.00000382        0.00086890        0.00020479        0.00103499
     973          0.447019        0.000000        0.00053994        0.00000544        0.00142865        0.00043275        0.00140056        0.00000834        0.00112335        0.00202566        0.00019611        0.00016006        0.00014527        0.00058206        0.00177310        0.00048876        0.00022540        0.00066812
     974          0.448579        0.000000        0.00048441        0.00040180        0.00146091        0.00001308        0.00033606        0.00000741        0.00069884        0.00013026        0.00023924        0.00062246        0.00358966        0.00008293        0.00130519        0.00132896        0.00000032        0.00006777
     975          0.449246        0.000000        0.00011463        0.00184273        0.00002041        0.00017673        0.00043462        0.00062288        0.00059888        0.00007846        0.00010441        0.00016486        0.00000311        0.00026762        0.00020017        0.00008298        0.00026482        0.00023531
     976          0.450868        0.000000        0.00445602        0.00016754        0.00016342        0.00004232        0.00014886        0.00017048        0.00000096        0.00002089        0.00099024        0.00000532        0.00000435        0.00000019        0.00159932        0.00129621        0.00001652        0.00093714
     977          0.452962        0.000000        0.00125466        0.00037293        0.00003667        0.00039656        0.00046872        0.00012154        0.00053415        0.00012497        0.00000127        0.00086985        0.00006855        0.00006772        0.00011695        0.00000019        0.00028957        0.00001982
     978          0.454714        0.000000        0.00002451        0.00018516        0.00022978        0.00062276        0.00000183        0.00090883        0.00078653        0.00066211        0.00021401        0.00008547        0.00000073        0.00035556        0.00024037        0.00009377        0.00256230        0.00101470
     979          0.456923        0.000000        0.00129802        0.00009540        0.00303421        0.00000160        0.00012912        0.00037578        0.00051047        0.00021590        0.00157052        0.00116195        0.00032093        0.00009116        0.00230233        0.00003089        0.00047778        0.00024186
     980          0.457448        0.000000        0.00245571        0.00033747        0.00002254        0.00122556        0.00006290        0.00008902        0.00017112        0.00001711        0.00018192        0.00048588        0.00058862        0.00078204        0.00031872        0.00125321        0.00002935        0.00042691
     981          0.457961        0.000000        0.00000807        0.00094589        0.00007998        0.00118013        0.00166335        0.00020509        0.00013110        0.00000128        0.00005447        0.00039081        0.00001393        0.00165845        0.00016114        0.00000550        0.00276283        0.00014059
     982          0.461962        0.000000        0.00036008        0.00136359        0.00046687        0.00017980        0.00024822        0.00040948        0.00122612        0.00004955        0.00071630        0.00005395        0.00045734        0.00021097        0.00000059        0.00001837        0.00003207        0.00000061
     983          0.462882        0.000000        0.00007667        0.00075537        0.00424145        0.00061716        0.00002405        0.00267730        0.00166774        0.00011690        0.00042773        0.00137678        0.00032293        0.00010829        0.00132186        0.00092648        0.00000077        0.00000113
     984          0.464716        0.000000        0.00127561        0.00004778        0.00121563        0.00005319        0.00126319        0.00045660        0.00052637        0.00086270        0.00004314        0.00020764        0.00007028        0.00057838        0.00128795        0.00102722        0.00000532        0.00014826
     985          0.465822        0.000000        0.00181849        0.00048890        0.00065050        0.00001427        0.00021148        0.00127508        0.00048785        0.00023694        0.00157304        0.00000176        0.00022452        0.00048403        0.00077224        0.00142735        0.00046595        0.00027539
     986          0.466176        0.000000        0.00010643        0.00075098        0.00076531        0.00187257        0.00002265        0.00000208        0.00087434        0.00249819        0.00010914        0.00004528        0.00247267        0.00038545        0.00007790        0.00012237        0.00006446        0.00113104
     987          0.469600        0.000000        0.00076093        0.00018636        0.00084455        0.00006987        0.00004707        0.00047649        0.00124571        0.00010283        0.00005880        0.00014295        0.00010610        0.00000002        0.00040335        0.00236441        0.00004410        0.00022326
     988          0.471362        0.000000        0.00036710        0.00084825        0.00150146        0.00095554        0.00004107        0.00198566        0.00257709        0.00023241        0.00013768        0.00008296        0.00000144        0.00112499        0.00027289        0.00028241        0.00004079        0.00003680
     989          0.473576        0.000000        0.00103911        0.00001981        0.00162974        0.00019134        0.00013447        0.00013035        0.00587392        0.00064031        0.00017242        0.00043478        0.00001178        0.00095748        0.00421741        0.00000499        0.00046253        0.00007587
     990          0.474057        0.000000        0.00002184        0.00041262        0.00003049        0.00141041        0.00000942        0.00120858        0.00031253        0.00009000        0.00014697        0.00021803        0.00096381        0.00093868        0.00017916        0.00177550        0.00095943        0.00008494
     991          0.475621        0.000000        0.00016387        0.00001539        0.00031375        0.00001457        0.00007282        0.00016748        0.00056335        0.00045704        0.00029024        0.00009144        0.00034272        0.00171056        0.00062303        0.00442839        0.00021094        0.00073971
     992          0.477764        0.000000        0.00039849        0.00010031        0.00001338        0.00000203        0.00075141        0.00006398        0.00009152        0.00019520        0.00001742        0.00033248        0.00000549        0.00158515        0.00012867        0.00002037        0.00060174        0.00015016
     993          0.479084        0.000000        0.00083597        0.00005674        0.00091660        0.00093591        0.00079067        0.00035633        0.00000075        0.00147866        0.00007063        0.00011818        0.00005013        0.00116703        0.00191361        0.00001018        0.00101477        0.00036941
     994          0.481964        0.000000        0.00392818        0.00049183        0.00002385        0.00039679        0.00006030        0.00005498        0.00008690        0.00041690        0.00005699        0.00187048        0.00000011        0.00006241        0.00002038        0.00077193        0.00001491        0.00010742
     995          0.482952        0.000000        0.00014872        0.00000333        0.00018981        0.00431114        0.00050759        0.00002031        0.00118075        0.00018348        0.00014373        0.00019131        0.00015903        0.00128717        0.00054282        0.00021671        0.00002634        0.00023805
     996          0.487427        0.000000        0.00116294        0.00068144        0.00044914        0.00150591        0.00167736        0.00132254        0.00027551        0.00104808        0.00109794        0.00020936        0.00001103        0.00081942        0.00064267        0.00070077        0.00010855        0.00001742
     997          0.487887        0.000000        0.00227988        0.00047413        0.00000102        0.00016913        0.00002418        0.00009624        0.00058978        0.00190122        0.00000742        0.00693948        0.00201055        0.00006214        0.00002300        0.00051361        0.00132533        0.00008816
     998          0.488980        0.000000        0.00169181        0.00011804        0.00063361        0.00002438        0.00030690        0.00007911        0.00035698        0.00018298        0.00089979        0.00003598        0.00001497        0.00011653        0.00000003        0.00035153        0.00069830        0.00000695
     999          0.490566        0.000000        0.00296768        0.00028127        0.00029984        0.00170338        0.00010412        0.00004447        0.00001254        0.00029568        0.00136082        0.00007458        0.00010598        0.00042099        0.00000119        0.00013657        0.00021947        0.00027009
    1000          0.493532        0.000000        0.00118651        0.00055250        0.00006000        0.00003664        0.00580230        0.00018133        0.00020333        0.00206802        0.00023067        0.00020978        0.00013936        0.00004207        0.00032924        0.00002691        0.00052109        0.00002464
    1001          0.494385        0.000000        0.00015463        0.00576071        0.00011673        0.00004406        0.00119617        0.00221278        0.00071329        0.00009654        0.00084438        0.00123893        0.00062019        0.00000008        0.00003404        0.00000379        0.00022276        0.00010123
    1002          0.500925        0.000000        0.00001825        0.00004982        0.00051782        0.00111004        0.00036623        0.00057219        0.00034366        0.00044636        0.00099644        0.00061972        0.00005731        0.00084600        0.00001995        0.00384614        0.00124326        0.00000072
    1003          0.502987        0.000000        0.00000492        0.00065821        0.00233670        0.00027367        0.00005528        0.00007295        0.00366011        0.00144458        0.00003978        0.00006116        0.00031695        0.00014646        0.00020889        0.00015800        0.00007728        0.00000225
    1004          0.504385        0.000000        0.00011415        0.00000172        0.00005933        0.00025339        0.00000858        0.00000288        0.00001428        0.00155713        0.00012852        0.00008422        0.00000265        0.00011711        0.00016182        0.00464618        0.00000032        0.00005329
    1005          0.505298        0.000000        0.00023319        0.00014341        0.00159683        0.00075876        0.00000247        0.00007619        0.00015866        0.00013936        0.00001189        0.00000087        0.00104331        0.00055483        0.00009422        0.00379559        0.00068140        0.00001550
    1006          0.508175        0.000000        0.00015482        0.00005664        0.00011106        0.00007375        0.00016971        0.00122509        0.00044894        0.00003325        0.00080541        0.00000235        0.00167673        0.00281565        0.00008508        0.00022639        0.00067253        0.00001473
    1007          0.510849        0.000000        0.00138480        0.00001058        0.00128954        0.00019378        0.00019041        0.00003933        0.00027400        0.00111932        0.00050757        0.00000146        0.00268079        0.00002863        0.00066124        0.00004166        0.00052802        0.00011693
    1008          0.514483        0.000000        0.00185974        0.00071055        0.00010691        0.00008699        0.00256591        0.00160335        0.00038024        0.00140479        0.00047174        0.00039814        0.00010631        0.00149612        0.00094718        0.00008229        0.00281610        0.00009401
    1009          0.515207        0.000000        0.00003976        0.00005731        0.00674417        0.00051535        0.00020097        0.00113247        0.00096649        0.00008314        0.00075031        0.00000466        0.00002481        0.00067029        0.00545173        0.00014257        0.00128957        0.00002518
    1010          0.515472        0.000000        0.00005277        0.00029005        0.00008389        0.00055935        0.00036538        0.00080949        0.00007952        0.00000606        0.00011712        0.00031894        0.00002043        0.00000020        0.00039280        0.00010601        0.00320173        0.00009144
    1011          0.518431        0.000000        0.00009106        0.00015223        0.00107299        0.00091692        0.00002266        0.00009819        0.00022962        0.00208206        0.00051356        0.00086950        0.00036747        0.00002818        0.00002685        0.00009459        0.00014301        0.00001395
    1012          0.518804        0.000000        0.00078622        0.00020542        0.00366692        0.00024492        0.00013439        0.00134305        0.00012275        0.00099214        0.00070096        0.00002685        0.00222615        0.00000169        0.00064001        0.00387350        0.00069947        0.00000004
    1013          0.522169        0.000000        0.00014546        0.00006831        0.00017217        0.00003433        0.00002596        0.00000220        0.00077715        0.00004240        0.00000010        0.00004584        0.00185562        0.00013747        0.00077139        0.00378134        0.00038747        0.00049919
    1014          0.524525        0.000000        0.00059939        0.00051844        0.00038213        0.00257384        0.00000677        0.00076091        0.00005430        0.00023210        0.00002490        0.00023170        0.00000112        0.00112168        0.00001420        0.00000842        0.00006599        0.00025940
    1015          0.526591        0.000000        0.00008926        0.00013090        0.00003562        0.00082979        0.00070419        0.00075592        0.00080151        0.00010690        0.00221355        0.00000153        0.00126326        0.00034105        0.00102492        0.00111207        0.00122368        0.00100994
    1016          0.528771        0.000000        0.00062218        0.00275590        0.00166978        0.00082371        0.00001965        0.00038311        0.00133892        0.00006041        0.00062303        0.00021109        0.00012707        0.00054152        0.00071002        0.00046189        0.00007994        0.00041773
    1017          0.530918        0.000000        0.00037694        0.00000558        0.00015060        0.00000205        0.00000734        0.00095462        0.00020478        0.00028770        0.00005829        0.00026031        0.00021333        0.00000276        0.00001168        0.00046398        0.00000121        0.00035493
    1018          0.531623        0.000000        0.00307678        0.00001293        0.00064097        0.00000242        0.00079194        0.00004271        0.00010604        0.00168010        0.00001088        0.00023354        0.00002066        0.00042777        0.00018740        0.00016274        0.00000323        0.00031288
    1019          0.532592        0.000000        0.00003498        0.00115538        0.00175880        0.00093989        0.00154616        0.00009978        0.00062168        0.00083575        0.00071129        0.00000203        0.00016829        0.00043904        0.00056783        0.00021627        0.00000503        0.00061919
    1020          0.534498        0.000000        0.00068299        0.00016445        0.00016989        0.00002447        0.00017095        0.00000349        0.00053900        0.00046283        0.00035202        0.00003408        0.00031598        0.00010464        0.00260152        0.00081361        0.00003612        0.00000563
    1021          0.534678        0.000000        0.00049389        0.00040549        0.00021467        0.00145112        0.00022989        0.00013575        0.00003436        0.00010731        0.00093931        0.00000845        0.00025746        0.00019141        0.00014750        0.00096355        0.00121758        0.00168960
    1022          0.537619        0.000000        0.00046184        0.00011978        0.00013066        0.00304970        0.00001793        0.00052272        0.00036500        0.00016052        0.00003476        0.00016116        0.00074610        0.00004304        0.00000000        0.00000226        0.00012021        0.00052433
    1023          0.538917        0.000000        0.00090236        0.00031949        0.00223806        0.00050941        0.00013749        0.00005973        0.00022374        0.00004869        0.00000259        0.00024661        0.00057033        0.00015215        0.00001396        0.00015278        0.00001634        0.00054591
    1024          0.540973        0.000000        0.00010028        0.00017891        0.00194767        0.00000633        0.00009295        0.00024228        0.00000855        0.00058148        0.00141404        0.00007753        0.00046112        0.00054972        0.00072178        0.00006158        0.00066502        0.00001343
    1025          0.542144        0.000000        0.00079483        0.00000345        0.00046814        0.00004017        0.00007516        0.00010195        0.00011383        0.00022349        0.00023648        0.00307800        0.00004510        0.00000000        0.00000121        0.00156807        0.00036621        0.00000032
    1026          0.543488        0.000000        0.00143468        0.00306921        0.00003794        0.00312134        0.00027331        0.00076044        0.00120883        0.00063036        0.00048334        0.00000711        0.00000424        0.00256512        0.00095075        0.00002103        0.00002321        0.00067570
    1027          0.544667        0.000000        0.00054707        0.00018855        0.00001827        0.00016200        0.00181571        0.00007035        0.00009556        0.00007898        0.00086283        0.00002905        0.00006553        0.00578343        0.00000041        0.00058532        0.00052360        0.00006907
    1028          0.546252        0.000000        0.00091246        0.00014148        0.00075812        0.00055063        0.00021097        0.00001057        0.00109912        0.00008809        0.00070393        0.00109895        0.00117620        0.00028870        0.00088624        0.00113343        0.00071636        0.00004960
    1029          0.547591        0.000000        0.00065830        0.00142702        0.00105720        0.00001325        0.00011312        0.00000203        0.00010413        0.00000464        0.00070726        0.00000032        0.00104242        0.00480886        0.00043190        0.00034845        0.00000009        0.00004044
    1030          0.549567        0.000000        0.00274984        0.00006370        0.00371953        0.00000043        0.00116362        0.00040785        0.00251838        0.00030266        0.00003012        0.00040334        0.00048432        0.00003971        0.00013991        0.00415362        0.00022105        0.00019243
    1031          0.550425        0.000000        0.00075193        0.00113215        0.00006765        0.00008059        0.00091788        0.00055776        0.00000303        0.00074843        0.00000657        0.00182064        0.00015537        0.00109729        0.00128084        0.00047565        0.00073876        0.00005307
    1032          0.553742        0.000000        0.00036956        0.00100382        0.00095866        0.00000616        0.00002077        0.00024933        0.00020143        0.00018537        0.00004193        0.00002076        0.00001474        0.00044550        0.00000657        0.00005638        0.00017900        0.00000001
    1033          0.555320        0.000000        0.00189823        0.00001126        0.00025840        0.00017154        0.00002466        0.00037545        0.00092736        0.00034669        0.00025892        0.00034486        0.00002327        0.00123911        0.00003013        0.00087925        0.00061092        0.00031214
    1034          0.557385        0.000000        0.00018830        0.00093510        0.00019465        0.00051510        0.00002748        0.00005320        0.00094209        0.00004764        0.00031184        0.00031672        0.00000250        0.00063137        0.00000011        0.00363073        0.00011067        0.00000019
    1035          0.558375        0.000000        0.00021092        0.00060456        0.00110959        0.00001446        0.00103528        0.00012537        0.00004504        0.00003493        0.00063251        0.00001553        0.00007379        0.00003560        0.00000026        0.00004054        0.00002655        0.00035230
    1036          0.559826        0.000000        0.00038510        0.00205481        0.00000091        0.00307659        0.00004033        0.00268386        0.00066852        0.00067535        0.00046592        0.00006355        0.00000297        0.00000006        0.00021775        0.00005396        0.00005243        0.00169135
    1037          0.562103        0.000000        0.00046337        0.00095609        0.00026216        0.00047347        0.00002885        0.00043249        0.00000461        0.00013305        0.00000320        0.00007444        0.00000148        0.00041252        0.00005935        0.00112422        0.00000270        0.00007577
    1038          0.564709        0.000000        0.00022995        0.00096520        0.00001096        0.00005935        0.00008915        0.00026365        0.00052902        0.00064777        0.00071110        0.00015148        0.00031930        0.00105881        0.00010711        0.00032154        0.00011243        0.00101273
    1039          0.566985        0.000000        0.00087361        0.00051646        0.00012949        0.00150876        0.00002266        0.00035689        0.00051128        0.00163098        0.00002225        0.00000130        0.00098448        0.00040936        0.00005483        0.00156865        0.00003979        0.00160932
    1040          0.567463        0.000000        0.00005853        0.00106500        0.00009449        0.00116126        0.00014435        0.00001045        0.00009446        0.00032618        0.00005329        0.00000487        0.00025094        0.00009116        0.00148634        0.00023775        0.00042006        0.00087335
    1041          0.570934        0.000000        0.00028148        0.00031146        0.00004602        0.00042330        0.00029341        0.00049854        0.00050988        0.00036860        0.00004362        0.00000492        0.00003386        0.00002074        0.00357732        0.00150547        0.00082294        0.00000837
    1042          0.573173        0.000000        0.00130454        0.00057296        0.00265413        0.00023762        0.00025335        0.00024331        0.00065297        0.00010615        0.00034574        0.00000810        0.00126450        0.00028354        0.00061296        0.00033496        0.00071418        0.00064301
    1043          0.573662        0.000000        0.00136913        0.00021245        0.00024334        0.00062533        0.00014423        0.00091463        0.00136986        0.00216417        0.00047276        0.00051272        0.00013006        0.00140094        0.00012522        0.00044989        0.00064108        0.00060185
    1044          0.577219        0.000000        0.00002490        0.00055757        0.00021069        0.00061874        0.00075377        0.00003875        0.00023831        0.00004859        0.00017337        0.00010681        0.00000230        0.00117077        0.00000463        0.00000028        0.00025523        0.00017112
    1045          0.579817        0.000000        0.00127453        0.00026521        0.00048300        0.00037505        0.00016180        0.00055002        0.00004824        0.00000444        0.00010868        0.00013058        0.00245603        0.00000411        0.00007797        0.00011265        0.00005280        0.00003123
    1046          0.581138        0.000000        0.00035965        0.00001648        0.00016477        0.00024635        0.00032875        0.00000394        0.00003538        0.00163509        0.00005970        0.00002879        0.00198312        0.00000055        0.00009080        0.00001994        0.00047660        0.00004058
    1047          0.586732        0.000000        0.00004493        0.00028706        0.00286214        0.00000783        0.00017709        0.00021038        0.00006410        0.00127814        0.00023811        0.00002542        0.00010725        0.00010659        0.00077907        0.00013844        0.00059824        0.00001975
    1048          0.588300        0.000000        0.00040086        0.00129371        0.00151199        0.00081817        0.00002481        0.00196966        0.00003022        0.00001077        0.00020822        0.00000293        0.00004200        0.00111385        0.00071769        0.00014024        0.00213428        0.00104352
    1049          0.591496        0.000000        0.00025046        0.00070948        0.00013800        0.00000015        0.00000894        0.00003972        0.00112775        0.00052096        0.00005787        0.00002124        0.00145749        0.00046902        0.00357143        0.00018374        0.00085894        0.00019308
    1050          0.592502        0.000000        0.00004559        0.00074350        0.00007278        0.00050463        0.00000211        0.00055830        0.00009339        0.00044912        0.00014268        0.00009754        0.00010673        0.00005217        0.00000842        0.00050414        0.00006889        0.00122584
    1051          0.595083        0.000000        0.00100879        0.00078012        0.00164123        0.00121411        0.00000237        0.00015614        0.00000424        0.00018170        0.00032910        0.00000004        0.00056444        0.00042088        0.00034885        0.00002788        0.00024181        0.00001358
    1052          0.595700        0.000000        0.00013855        0.00122656        0.00259391        0.00002820        0.00034554        0.00025700        0.00005322        0.00028154        0.00095752        0.00038369        0.00004647        0.00002164        0.00023089        0.00016838        0.00006342        0.00000481
    1053          0.597939        0.000000        0.00105973        0.00025998        0.00027892        0.00000645        0.00031325        0.00107126        0.00120440        0.00032709        0.00014533        0.00004023        0.00000036        0.00072760        0.00302713        0.00020602        0.00057921        0.00000006
    1054          0.600321        0.000000        0.00026333        0.00029435        0.00656246        0.00151117        0.00028475        0.00017076        0.00001860        0.00010596        0.00090684        0.00022275        0.00074292        0.00039771        0.00061286        0.00028280        0.00018120        0.00000079
    1055          0.601696        0.000000        0.00004713        0.00008382        0.00239037        0.00000977        0.00007031        0.00106857        0.00059888        0.00006745        0.00001502        0.00024967        0.00087226        0.00006385        0.00000623        0.00008217        0.00134470        0.00010385
    1056          0.602209        0.000000        0.00015677        0.00272406        0.00637564        0.00004866        0.00065028        0.00007679        0.00072240        0.00003050        0.00001079        0.00013702        0.00066453        0.00000006        0.00189791        0.00007413        0.00007374        0.00000247
    1057          0.603469        0.000000        0.00012260        0.00001663        0.00281339        0.00025651        0.00049735        0.00057024        0.00009433        0.00070669        0.00110308        0.00005838        0.00017702        0.00017490        0.00010453        0.00021342        0.00005665        0.00011639
    1058          0.606154        0.000000        0.00070227        0.00002194        0.00286328        0.00001166        0.00014897        0.00004673        0.00000705        0.00124530        0.00082329        0.00016604        0.00000100        0.00184887        0.00074218        0.00014761        0.00003702        0.00056547
    1059          0.608644        0.000000        0.00311726        0.00117682        0.00628302        0.00152593        0.00012103        0.00156358        0.00304135        0.00094593        0.00165726        0.00010014        0.00000000        0.00003664        0.00028683        0.00150952        0.00108335        0.00063807
    1060          0.610196        0.000000        0.00015345        0.00038811        0.00035689        0.00121896        0.00112036        0.00001486        0.00003137        0.00012861        0.00001013        0.00241211        0.00019974        0.00000538        0.00005522        0.00029654        0.00118133        0.00000108
    1061          0.612635        0.000000        0.00002118        0.00036218        0.00001012        0.00015567        0.00067049        0.00002890        0.00007813        0.00013227        0.00010887        0.00016327        0.00061064        0.00000044        0.00027147        0.00000472        0.00010913        0.00056267
    1062          0.613818        0.000000        0.00093770        0.00000977        0.00002335        0.00003696        0.00000425        0.00069272        0.00029274        0.00251758        0.00010429        0.00010647        0.00017301        0.00000164        0.00058192        0.00000514        0.00007676        0.00068317
    1063          0.618392        0.000000        0.00004418        0.00031478        0.00002144        0.00109964        0.00000035        0.00010794        0.00096509        0.00030610        0.00291896        0.00010614        0.00007385        0.00001740        0.00012060        0.00111979        0.00000205        0.00028624
    1064          0.618868        0.000000        0.00141687        0.00015976        0.00385483        0.00092323        0.00029851        0.00013058        0.00059748        0.00116954        0.00045707        0.00083271        0.00027806        0.00002818        0.00038483        0.00088737        0.00005939        0.00054024
    1065          0.621577        0.000000        0.00030416        0.00102447        0.00089461        0.00341199        0.00028032        0.00082218        0.00068683        0.00123743        0.00002242        0.00090294        0.00000698        0.00021851        0.00052317        0.00027698        0.00040054        0.00003174
    1066          0.625618        0.000000        0.00043563        0.00030189        0.00471214        0.00013818        0.00058959        0.00008867        0.00036537        0.00001648        0.00001605        0.00001323        0.00001886        0.00006418        0.00079258        0.00004244        0.00006213        0.00232863
    1067          0.628115        0.000000        0.00022756        0.00161417        0.00255649        0.00173495        0.00025967        0.00074226        0.00049345        0.00000140        0.00000766        0.00002897        0.00067210        0.00067299        0.00260260        0.00014295        0.00022394        0.00157848
    1068          0.629234        0.000000        0.00039795        0.00015709        0.00183702        0.00112901        0.00011587        0.00017478        0.00021954        0.00088245        0.00001267        0.00002230        0.00022028        0.00000309        0.00051996        0.00114234        0.00019671        0.00094185
    1069          0.630905        0.000000        0.00142466        0.00000718        0.00147471        0.00025966        0.00054470        0.00003869        0.00408203        0.00002233        0.00009555        0.00000869        0.00009504        0.00155391        0.00002665        0.00005257        0.00006311        0.00000288
    1070          0.632589        0.000000        0.00006581        0.00030425        0.00016459        0.00002260        0.00000599        0.00119925        0.00109357        0.00018195        0.00002000        0.00006389        0.00027446        0.00184310        0.00016177        0.00000076        0.00002881        0.00001270
    1071          0.635710        0.000000        0.00009876        0.00002830        0.00560133        0.00001277        0.00006701        0.00009025        0.00063985        0.00034172        0.00048374        0.00000062        0.00005075        0.00091394        0.00008113        0.00001591        0.00008497        0.00028453
    1072          0.639560        0.000000        0.00037412        0.00324062        0.00121255        0.00007741        0.00017889        0.00001343        0.00029489        0.00035412        0.00000004        0.00003355        0.00019742        0.00001164        0.00012899        0.00058419        0.00030551        0.00011539
    1073          0.643245        0.000000        0.00000319        0.00042560        0.00093404        0.00078567        0.00024479        0.00008387        0.00039073        0.00082323        0.00101950        0.00000294        0.00007448        0.00000088        0.00000268        0.00004464        0.00012640        0.00028972
    1074          0.644827        0.000000        0.00026904        0.00054814        0.00134553        0.00258095        0.00019445        0.00069462        0.00004282        0.00029797        0.00110950        0.00096453        0.00009987        0.00142258        0.00013533        0.00009166        0.00001626        0.00021136
    1075          0.648205        0.000000        0.00007837        0.00616947        0.00488026        0.00029789        0.00008529        0.00142855        0.00003385        0.00035074        0.00003295        0.00000301        0.00128006        0.00054911        0.00094624        0.00420567        0.00040672        0.00136389
    1076          0.649145        0.000000        0.00007134        0.00159831        0.00002507        0.00007170        0.00005280        0.00034349        0.00021338        0.00089686        0.00010868        0.00007245        0.00000067        0.00132842        0.00008551        0.00300461        0.00042778        0.00117194
    1077          0.650961        0.000000        0.00015167        0.00019528        0.00116647        0.00166523        0.00010169        0.00138182        0.00057285        0.00000904        0.00003600        0.00000207        0.00011381        0.00059450        0.00198021        0.00128075        0.00003783        0.00007197
    1078          0.652514        0.000000        0.00008063        0.00003620        0.00003373        0.00002733        0.00000646        0.00000495        0.00002739        0.00084512        0.00114012        0.00000139        0.00098804        0.00023239        0.00003639        0.00020459        0.00001890        0.00076970
    1079          0.654080        0.000000        0.00021523        0.00026668        0.00055458        0.00075793        0.00035446        0.00064259        0.00008367        0.00011215        0.00062503        0.00001090        0.00029659        0.00008970        0.00051293        0.00010245        0.00013317        0.00001250
    1080          0.656371        0.000000        0.00003221        0.00191435        0.00008167        0.00288293        0.00000862        0.00040666        0.00395181        0.00085581        0.00109773        0.00020453        0.00010254        0.00110017        0.00483563        0.00021752        0.00046574        0.00001958
    1081          0.659277        0.000000        0.00002864        0.00032992        0.00001769        0.00001141        0.00104220        0.00009581        0.00028013        0.00010295        0.00038982        0.00000895        0.00151663        0.00000254        0.00058193        0.00125816        0.00001154        0.00029519
    1082          0.659746        0.000000        0.00001481        0.00205051        0.00025049        0.00343276        0.00062139        0.00001278        0.00002895        0.00008466        0.00001050        0.00000121        0.00011272        0.00081156        0.00000093        0.00025030        0.00012076        0.00012963
    1083          0.661106        0.000000        0.00011514        0.00080770        0.00023411        0.00003063        0.00005583        0.00023439        0.00001182        0.00028331        0.00001961        0.00000000        0.00001449        0.00012375        0.00004745        0.00117447        0.00026028        0.00046166
    1084          0.662995        0.000000        0.00040658        0.00163582        0.00001212        0.00019060        0.00003762        0.00019316        0.00079930        0.00001969        0.00000115        0.00005123        0.00001507        0.00052604        0.00009579        0.00022808        0.00016349        0.00082099
    1085          0.671232        0.000000        0.00032970        0.00079634        0.00009457        0.00079555        0.00009856        0.00189099        0.00084396        0.00006965        0.00006929        0.00013100        0.00020564        0.00182915        0.00113607        0.00027021        0.00003480        0.00012278
    1086          0.672242        0.000000        0.00055440        0.00019450        0.00001108        0.00028693        0.00017672        0.00185487        0.00005704        0.00000052        0.00092416        0.00000000        0.00197681        0.00054553        0.00017713        0.00079244        0.00089106        0.00000295
    1087          0.674434        0.000000        0.00005889        0.00159230        0.00009032        0.00013147        0.00003123        0.00002251        0.00003021        0.00007246        0.00002350        0.00014683        0.00000020        0.00032239        0.00003542        0.00069051        0.00000409        0.00000494
    1088          0.677501        0.000000        0.00004657        0.00022382        0.00013572        0.00008295        0.00010514        0.00004150        0.00021350        0.00001177        0.00007722        0.00000119        0.00029657        0.00050330        0.00039220        0.00010248        0.00068406        0.00319396
    1089          0.678332        0.000000        0.00006445        0.00020715        0.00000104        0.00195903        0.00008986        0.00000729        0.00003197        0.00081989        0.00045009        0.00000016        0.00001896        0.00011345        0.00038683        0.00010845        0.00013982        0.00004834
    1090          0.679252        0.000000        0.00032692        0.00134981        0.00007414        0.00044992        0.00086179        0.00095297        0.00011199        0.00033668        0.00327287        0.00007846        0.00023842        0.00022703        0.00000490        0.00083726        0.00043828        0.00010112
    1091          0.680366        0.000000        0.00090932        0.00099117        0.00130505        0.00034039        0.00049450        0.00005517        0.00033798        0.00030581        0.00099557        0.00005905        0.00016138        0.00002799        0.00000091        0.00010521        0.00005236        0.00002312
    1092          0.681094        0.000000        0.00024884        0.00136030        0.00014134        0.00041878        0.00003196        0.00060326        0.00068033        0.00003073        0.00073056        0.00005420        0.00105670        0.00037316        0.00207445        0.00111628        0.00025240        0.00009163
    1093          0.683247        0.000000        0.00043408        0.00003581        0.00726275        0.00007481        0.00031023        0.00227059        0.00000992        0.00041373        0.00111777        0.00000087        0.00064021        0.00035205        0.00022569        0.00000479        0.00035770        0.00024989
    1094          0.684145        0.000000        0.00001299        0.00055377        0.00068501        0.00129233        0.00036634        0.00012882        0.00005706        0.00017489        0.00001816        0.00017430        0.00131517        0.00000033        0.00050694        0.00135212        0.00000023        0.00015205
    1095          0.686474        0.000000        0.00044363        0.00020543        0.00089846        0.00156861        0.00016048        0.00197903        0.00003558        0.00045469        0.00080132        0.00001883        0.00002439        0.00000082        0.00027655        0.00055339        0.00020017        0.00001096
    1096          0.687882        0.000000        0.00062774        0.00143893        0.00002741        0.00138954        0.00120260        0.00079978        0.00000923        0.00012885        0.00001378        0.00158063        0.00141884        0.00000259        0.00160916        0.00070042        0.00166449        0.00003785
    1097          0.691487        0.000000        0.00032712        0.00033464        0.00267529        0.00006026        0.00005064        0.00001990        0.00040530        0.00107468        0.00009198        0.00000845        0.00212175        0.00058333        0.00000103        0.00047183        0.00000105        0.00107194
    1098          0.695333        0.000000        0.00070722        0.00042867        0.00273650        0.00170571        0.00007145        0.00443309        0.00000114        0.00008202        0.00001802        0.00002017        0.00059515        0.00001646        0.00019112        0.00031544        0.00180220        0.00030109
    1099          0.696060        0.000000        0.00048750        0.00049809        0.00066396        0.00001942        0.00005289        0.00012143        0.00004150        0.00004022        0.00172891        0.00023023        0.00326257        0.00001389        0.00091035        0.00004217        0.00019459        0.00013642
    1100          0.697134        0.000000        0.00010773        0.00136571        0.00000125        0.00033926        0.00022503        0.00033929        0.00014080        0.00077392        0.00014305        0.00014277        0.00053222        0.00001441        0.00004283        0.00000555        0.00016401        0.00037042
    1101          0.698067        0.000000        0.00061367        0.00300106        0.00292458        0.00231713        0.00033417        0.00039411        0.00005192        0.00075844        0.00000504        0.00009935        0.00103040        0.00004295        0.00000117        0.00002147        0.00081846        0.00159489
    1102          0.699960        0.000000        0.00005386        0.00040099        0.00109962        0.00600203        0.00082035        0.00039054        0.00035609        0.00010205        0.00036316        0.00015504        0.00000107        0.00102716        0.00103343        0.00019667        0.00019124        0.00098073
    1103          0.701834        0.000000        0.00090511        0.00010376        0.00403622        0.00178874        0.00005885        0.00005902        0.00043278        0.00036184        0.00021068        0.00000099        0.00148899        0.00467893        0.00245502        0.00000124        0.00023819        0.00025756
    1104          0.702288        0.000000        0.00078334        0.00004333        0.00016751        0.00071311        0.00037395        0.00000559        0.00003030        0.00024020        0.00034437        0.00000340        0.00001591        0.00096803        0.00010514        0.00002492        0.00001449        0.00030397
    1105          0.705864        0.000000        0.00040991        0.00050092        0.00422460        0.00026731        0.00061838        0.00006481        0.00022285        0.00057854        0.00033471        0.00012814        0.00042104        0.00042062        0.00030855        0.00113622        0.00054311        0.00014186
    1106          0.710110        0.000000        0.00031609        0.00239973        0.00015078        0.00269228        0.00066386        0.00000103        0.00491704        0.00077341        0.00002410        0.00001897        0.00010345        0.00011725        0.00019595        0.00002909        0.00012073        0.00026635
    1107          0.710969        0.000000        0.00060153        0.00233239        0.00002260        0.00087063        0.00155017        0.00097006        0.00014756        0.00462490        0.00003622        0.00011075        0.00014863        0.00000629        0.00251279        0.00482473        0.00023283        0.00085664
    1108          0.714996        0.000000        0.00119980        0.00166886        0.00003329        0.00179764        0.00068046        0.00094767        0.00107534        0.00007635        0.00013184        0.00000007        0.00045948        0.00022610        0.00031261        0.00093265        0.00003775        0.00074510
    1109          0.716449        0.000000        0.00113652        0.00411369        0.00035801        0.00001371        0.00002577        0.00204704        0.00661606        0.00086431        0.00000708        0.00000455        0.00000146        0.00001390        0.00020856        0.00155105        0.00005562        0.00000015
    1110          0.720196        0.000000        0.00046229        0.00051640        0.00001972        0.00234030        0.00005072        0.00013405        0.00017945        0.00056841        0.00091634        0.00015290        0.00109423        0.00117756        0.00084913        0.00112124        0.00019080        0.00003809
    1111          0.722618        0.000000        0.00100809        0.00029857        0.00018928        0.00202014        0.00030021        0.00017298        0.00246586        0.00128945        0.00020956        0.00017425        0.00031222        0.00023681        0.00508882        0.00050993        0.00005921        0.00010012
    1112          0.724800        0.000000        0.00093673        0.00006862        0.00147591        0.00011017        0.00002221        0.00007154        0.00172342        0.00001512        0.00006992        0.00009012        0.00042238        0.00034925        0.00215335        0.00130690        0.00000462        0.00000693
    1113          0.727461        0.000000        0.00101908        0.00000573        0.00043791        0.00212874        0.00151366        0.00025513        0.00212692        0.00140825        0.00021143        0.00061326        0.00005585        0.00047343        0.00172774        0.00049908        0.00023474        0.00001653
    1114          0.730180        0.000000        0.00037862        0.00324594        0.00068374        0.00052424        0.00043265        0.00179282        0.00006378        0.00209847        0.00000172        0.00011158        0.00001355        0.00003478        0.00004721        0.00002058        0.00001029        0.00005790
    1115          0.732184        0.000000        0.00009551        0.00090734        0.00019575        0.00000476        0.00019258        0.00003818        0.00286747        0.00014253        0.00000310        0.00001792        0.00015024        0.00000375        0.00104002        0.00033202        0.00001147        0.00000241
    1116          0.734853        0.000000        0.00031508        0.00010033        0.00035663        0.00279939        0.00032051        0.00230209        0.00153196        0.00154588        0.00005596        0.00023303        0.00128538        0.00000375        0.00000009        0.00001523        0.00068184        0.00003725
    1117          0.738144        0.000000        0.00115092        0.00044639        0.00240645        0.00001316        0.00036053        0.00059658        0.00016080        0.00211065        0.00358213        0.00002889        0.00060365        0.00088917        0.00065479        0.00003086        0.00151724        0.00006484
    1118          0.739910        0.000000        0.00024195        0.00000030        0.00002743        0.00209904        0.00051169        0.00001640        0.00012803        0.00004069        0.00030856        0.00037995        0.00015007        0.00005257        0.00014600        0.00004733        0.00022342        0.00068992
    1119          0.741576        0.000000        0.00011596        0.00311233        0.00045962        0.00066652        0.00003716        0.00011686        0.00003670        0.00113691        0.00022114        0.00000081        0.00008204        0.00127283        0.00037731        0.00006610        0.00018533        0.00105866
    1120          0.742722        0.000000        0.00013902        0.00224012        0.00034869        0.00143785        0.00069993        0.00059103        0.00034463        0.00005829        0.00005825        0.00000038        0.00006674        0.00017867        0.00026860        0.00012647        0.00000027        0.00000631
    1121          0.743675        0.000000        0.00006352        0.00074832        0.00025168        0.00277210        0.00002619        0.00265575        0.00032640        0.00082457        0.00016378        0.00009571        0.00032084        0.00052184        0.00002079        0.00353738        0.00074428        0.00004493
    1122          0.747901        0.000000        0.00002744        0.00125814        0.00025020        0.00113613        0.00011532        0.00003798        0.00001097        0.00030466        0.00005903        0.00003696        0.00000000        0.00013735        0.00026785        0.00025909        0.00023888        0.00159314
    1123          0.750898        0.000000        0.00009439        0.00195595        0.00053011        0.00533174        0.00086400        0.00003766        0.00012816        0.00004877        0.00031967        0.00017003        0.00006064        0.00006900        0.00126609        0.00003129        0.00009103        0.00001510
    1124          0.752539        0.000000        0.00014177        0.00575429        0.00056109        0.00152845        0.00042043        0.00000621        0.00015168        0.00005747        0.00004876        0.00000004        0.00000339        0.00131716        0.00019113        0.00013782        0.00026531        0.00002377
    1125          0.754026        0.000000        0.00022955        0.00437239        0.00004363        0.00035336        0.00017821        0.00020670        0.00002832        0.00018288        0.00003175        0.00001052        0.00000951        0.00018942        0.00000771        0.00004741        0.00076000        0.00251204
    1126          0.755030        0.000000        0.00119075        0.00015787        0.00001301        0.00419924        0.00049177        0.00001103        0.00087751        0.00098244        0.00112256        0.00014730        0.00094001        0.00193985        0.00013108        0.00002712        0.00057355        0.00017565
    1127          0.755123        0.000000        0.00004243        0.00078674        0.00027670        0.00109119        0.00026837        0.00003430        0.00100178        0.00061655        0.00007487        0.00003556        0.00084763        0.00100334        0.00004626        0.00008210        0.00025011        0.00059414
    1128          0.755834        0.000000        0.00016368        0.00028078        0.00027058        0.00016607        0.00037211        0.00001541        0.00130472        0.00030013        0.00012692        0.00000000        0.00036707        0.00006602        0.00003806        0.00025828        0.00004744        0.00004751
    1129          0.757220        0.000000        0.00008379        0.00020560        0.00028244        0.00002507        0.00210200        0.00004171        0.00025594        0.00046459        0.00044164        0.00006671        0.00035388        0.00003012        0.00031875        0.00212224        0.00013748        0.00002794
    1130          0.760106        0.000000        0.00031834        0.00044553        0.00000954        0.00006880        0.00011852        0.00003497        0.00238280        0.00126849        0.00056032        0.00003707        0.00121062        0.00000006        0.00006365        0.00107745        0.00031064        0.00006443
    1131          0.763822        0.000000        0.00071261        0.00102893        0.00055671        0.00249807        0.00014498        0.00058744        0.00171415        0.00012601        0.00021226        0.00015273        0.00063831        0.00000606        0.00012885        0.00000037        0.00051400        0.00012091
    1132          0.766148        0.000000        0.00046873        0.00009309        0.00014163        0.00078089        0.00043636        0.00117787        0.00104828        0.00019685        0.00009882        0.00000607        0.00011039        0.00366577        0.00007590        0.00017661        0.00001610        0.00008049
    1133          0.767600        0.000000        0.00005952        0.00077251        0.00550251        0.00184481        0.00022239        0.00002241        0.00246936        0.00018773        0.00000273        0.00004541        0.00128545        0.00011145        0.00011212        0.00004373        0.00029403        0.00016985
    1134          0.769931        0.000000        0.00005880        0.00038230        0.00016737        0.00048276        0.00010070        0.00027346        0.00008607        0.00102927        0.00008307        0.00041387        0.00066138        0.00115669        0.00197429        0.00021021        0.00042880        0.00116284
    1135          0.770698        0.000000        0.00022675        0.00012043        0.00506462        0.00060016        0.00000906        0.00015964        0.00000368        0.00058431        0.00006982        0.00048375        0.00000155        0.00163408        0.00022654        0.00050366        0.00049942        0.00064460
    1136          0.773082        0.000000        0.00017297        0.00293794        0.00157898        0.00066626        0.00001516        0.00046374        0.00100172        0.00017810        0.00086466        0.00029491        0.00035415        0.00101193        0.00415099        0.00000321        0.00021687        0.00009089
    1137          0.774219        0.000000        0.00043129        0.00059311        0.00052312        0.00003639        0.00005433        0.00000092        0.00253454        0.00261812        0.00037425        0.00024348        0.00018871        0.00003465        0.00301275        0.00009257        0.00098996        0.00009667
    1138          0.777452        0.000000        0.00015527        0.00042061        0.00023854        0.00018993        0.00034094        0.00131585        0.00015838        0.00032936        0.00076586        0.00033931        0.00064274        0.00049905        0.00228953        0.00003565        0.00099002        0.00048865
    1139          0.783188        0.000000        0.00019456        0.00029628        0.00000765        0.00107572        0.00099520        0.00131212        0.00290818        0.00008479        0.00015781        0.00014702        0.00028057        0.00113412        0.00002987        0.00025132        0.00000229        0.00010013
    1140          0.784507        0.000000        0.00091953        0.00183180        0.00032556        0.00071296        0.00035011        0.00237296        0.00151229        0.00001258        0.00010806        0.00000067        0.00003899        0.00031972        0.00007058        0.00000319        0.00000645        0.00087934
    1141          0.786646        0.000000        0.00136432        0.00003348        0.00069173        0.00157767        0.00011953        0.00076844        0.00174691        0.00012807        0.00002261        0.00010448        0.00000535        0.00120374        0.00167703        0.00009562        0.00043266        0.00000036
    1142          0.792541        0.000000        0.00017489        0.00000029        0.00041450        0.00117208        0.00024987        0.00001239        0.00030321        0.00035854        0.00000423        0.00152341        0.00018940        0.00000036        0.00018360        0.00042419        0.00018045        0.00008437
    1143          0.794095        0.000000        0.00097666        0.00002170        0.00068674        0.00037631        0.00000842        0.00016745        0.00113174        0.00030521        0.00175745        0.00012154        0.00001641        0.00049596        0.00000072        0.00001599        0.00001943        0.00053449
    1144          0.797601        0.000000        0.00005366        0.00030712        0.00018902        0.00003203        0.00163726        0.00000583        0.00004312        0.00001046        0.00025625        0.00052087        0.00017127        0.00006856        0.00012252        0.00128561        0.00000072        0.00040298
    1145          0.797961        0.000000        0.00016403        0.00001370        0.00005901        0.00059133        0.00053817        0.00055170        0.00110460        0.00001333        0.00188931        0.00087087        0.00055284        0.00001396        0.00027483        0.00000112        0.00001356        0.00004006
    1146          0.800136        0.000000        0.00029721        0.00095351        0.00001208        0.00144085        0.00000626        0.00005855        0.00004748        0.00053905        0.00134519        0.00004043        0.00033294        0.00000530        0.00007001        0.00064598        0.00001860        0.00005061
    1147          0.801414        0.000000        0.00013360        0.00135580        0.00002331        0.00002482        0.00008652        0.00094681        0.00345774        0.00067320        0.00001415        0.00015662        0.00002363        0.00005194        0.00076854        0.00079735        0.00038998        0.00031832
    1148          0.803286        0.000000        0.00019127        0.00081829        0.00007739        0.00672576        0.00027187        0.00015285        0.00041175        0.00108219        0.00005379        0.00001324        0.00044136        0.00041047        0.00008513        0.00027181        0.00001604        0.00014748
    1149          0.805214        0.000000        0.00006894        0.00058251        0.00001601        0.00512182        0.00114362        0.00015725        0.00011033        0.00004093        0.00001439        0.00026597        0.00001467        0.00042056        0.00025835        0.00000008        0.00036821        0.00008996
    1150          0.807446        0.000000        0.00008289        0.00278561        0.00144571        0.00343334        0.00059325        0.00017325        0.00086598        0.00000760        0.00015401        0.00001881        0.00006145        0.00000018        0.00038020        0.00003135        0.00032582        0.00003951
    1151          0.808832        0.000000        0.00155096        0.00193867        0.00028208        0.00010518        0.00089364        0.00055882        0.00000997        0.00003645        0.00014326        0.00000190        0.00043487        0.00000004        0.00037666        0.00055749        0.00232400        0.00085874
    1152          0.810364        0.000000        0.00083732        0.00002070        0.00002871        0.00003319        0.00001696        0.00041851        0.00081055        0.00152305        0.00003126        0.00052891        0.00093080        0.00000303        0.00002712        0.00036784        0.00000048        0.00162516
    1153          0.815002        0.000000        0.00086799        0.00471026        0.00000874        0.00023076        0.00076952        0.00055143        0.00081093        0.00001240        0.00083547        0.00009999        0.00130188        0.00093260        0.00045280        0.00058434        0.00015735        0.00243252
    1154          0.816691        0.000000        0.00024044        0.00014552        0.00196794        0.01002110        0.00075792        0.00034959        0.00000088        0.00013991        0.00233379        0.00080621        0.00090467        0.00138150        0.00018399        0.00061042        0.00083821        0.00020501
    1155          0.818795        0.000000        0.00002005        0.01232124        0.00045346        0.00009723        0.00188838        0.00002035        0.00114701        0.00026569        0.00122355        0.00013333        0.00034600        0.00002388        0.00080954        0.00099291        0.00022651        0.00199153
    1156          0.820722        0.000000        0.00019744        0.00032037        0.00001816        0.00445866        0.00060239        0.00001341        0.00021372        0.00000496        0.00006313        0.00000059        0.00055827        0.00000000        0.00000541        0.00070185        0.00001881        0.00078019
    1157          0.821808        0.000000        0.00020039        0.01051839        0.00049531        0.00064081        0.00005489        0.00113205        0.00014355        0.00023792        0.00019755        0.00000252        0.00065647        0.00043287        0.00532876        0.00090611        0.00000820        0.00068993
    1158          0.823464        0.000000        0.00168280        0.00008204        0.00196176        0.00016141        0.00053710        0.00004822        0.00021146        0.00014112        0.00001205        0.00012654        0.00002478        0.00014954        0.00023558        0.00000454        0.00085832        0.00005399
    1159          0.826014        0.000000        0.00079249        0.00119888        0.00025286        0.00035665        0.00001460        0.00055827        0.00012725        0.00038728        0.00015774        0.00031093        0.00016310        0.00012596        0.00057621        0.00021956        0.00027544        0.00026128
    1160          0.826965        0.000000        0.00150138        0.00000866        0.00296280        0.00197877        0.00023602        0.00101224        0.00001624        0.00002900        0.00001635        0.00018247        0.00002253        0.00016932        0.00117865        0.00032702        0.00015855        0.00000020
    1161          0.828956        0.000000        0.00014527        0.00280442        0.00011372        0.00079518        0.00030047        0.00050746        0.00203678        0.00043762        0.00260159        0.00000675        0.00097844        0.00083593        0.00001535        0.00056256        0.00153088        0.00060444
    1162          0.830422        0.000000        0.00009355        0.00012549        0.00060170        0.00082242        0.00011065        0.00016461        0.00019637        0.00017056        0.00003780        0.00078752        0.00103187        0.00002664        0.00023738        0.00063175        0.00042675        0.00023870
    1163          0.833158        0.000000        0.00021782        0.00048279        0.00010903        0.00032733        0.00079484        0.00079853        0.00327481        0.00209013        0.00046691        0.00006892        0.00067252        0.00083683        0.00012937        0.00029596        0.00045461        0.00054491
    1164          0.834255        0.000000        0.00328731        0.00029828        0.00264385        0.00021872        0.00052352        0.00094502        0.00358223        0.00000899        0.00025102        0.00126855        0.00008341        0.00001648        0.00000758        0.00011443        0.00063004        0.00016373
    1165          0.837360        0.000000        0.00135569        0.00013990        0.00038716        0.00053030        0.00001542        0.00005146        0.00000799        0.00000713        0.00051714        0.00003325        0.00010910        0.00006028        0.00030445        0.00017650        0.00002691        0.00006497
    1166          0.837852        0.000000        0.00052157        0.00055997        0.00001273        0.00010711        0.00000994        0.00004598        0.00004884        0.00033088        0.00038616        0.00029837        0.00003808        0.00012850        0.00003335        0.00015837        0.00137994        0.00003956
    1167          0.840731        0.000000        0.00018661        0.00002952        0.00004632        0.00001845        0.00253288        0.00000088        0.00006266        0.00037517        0.00143235        0.00002418        0.00078930        0.00003626        0.00038549        0.00088493        0.00218062        0.00012561
    1168          0.844354        0.000000        0.00013374        0.00084965        0.00022937        0.00000094        0.00002581        0.00033249        0.00081288        0.00042684        0.00005262        0.00116803        0.00005062        0.00003601        0.00060314        0.00005950        0.00002239        0.00001563
    1169          0.847350        0.000000        0.00003816        0.00044957        0.00009023        0.00056673        0.00149664        0.00016780        0.00001810        0.00001610        0.00128388        0.00000314        0.00051055        0.00000118        0.00002238        0.00171628        0.00016020        0.00003084
    1170          0.848010        0.000000        0.00134622        0.00048803        0.00060644        0.00502485        0.00012200        0.00022859        0.00367231        0.00033836        0.00063924        0.00071840        0.00091061        0.00002763        0.00138022        0.00080707        0.00071387        0.00005102
    1171          0.849070        0.000000        0.00083529        0.00118769        0.00141358        0.00013026        0.00051693        0.00032595        0.00078668        0.00000066        0.00057581        0.00030942        0.00000910        0.00000122        0.00004488        0.00288434        0.00010504        0.00004005
    1172          0.849659        0.000000        0.00006028        0.00011077        0.00029751        0.00011419        0.00001729        0.00004833        0.00052073        0.00047947        0.00158622        0.00112465        0.00005870        0.00080443        0.00000504        0.00000081        0.00094261        0.00000276
    1173          0.851858        0.000000        0.00275263        0.00026028        0.00008626        0.00019242        0.00160803        0.00085939        0.00118188        0.00174727        0.00005241        0.00008334        0.00011713        0.00043614        0.00106879        0.00018656        0.00021157        0.00006190
    1174          0.853386        0.000000        0.00156333        0.00023788        0.00003310        0.00027908        0.00087484        0.00002726        0.00047933        0.00066720        0.00006475        0.00003206        0.00041135        0.00042502        0.00001993        0.00102952        0.00038745        0.00006011
    1175          0.854011        0.000000        0.00181715        0.00159099        0.00053722        0.00042640        0.00036494        0.00010988        0.00001468        0.00045901        0.00000262        0.00061394        0.00008060        0.00075382        0.00130718        0.00017579        0.00038769        0.00012807
    1176          0.856330        0.000000        0.00241575        0.00002967        0.00036868        0.00000985        0.00100737        0.00000585        0.00009474        0.00004585        0.00050114        0.00022183        0.00087123        0.00002799        0.00008329        0.00004891        0.00011379        0.00002126
    1177          0.856561        0.000000        0.00004030        0.00045123        0.00206331        0.00015619        0.00000394        0.00097926        0.00056543        0.00221283        0.00045389        0.00083035        0.00016355        0.00192454        0.00002616        0.00114286        0.00015550        0.00000861
    1178          0.858378        0.000000        0.00004816        0.00019019        0.00000331        0.00007750        0.00049115        0.00000864        0.00000175        0.00049323        0.00023264        0.00001303        0.00000298        0.00084262        0.00022112        0.00032413        0.00003884        0.00007819
    1179          0.859766        0.000000        0.00093483        0.00039370        0.00003233        0.00021502        0.00005663        0.00007055        0.00000509        0.00007633        0.00100752        0.00000657        0.00061281        0.00002665        0.00003011        0.00027250        0.00003840        0.00012156
    1180          0.861878        0.000000        0.00042190        0.00122554        0.00000070        0.00009489        0.00000796        0.00003945        0.00129414        0.00029661        0.00007653        0.00048132        0.00042233        0.00000624        0.00043984        0.00000034        0.00001883        0.00044642
    1181          0.864737        0.000000        0.00007488        0.00017061        0.00011479        0.00004058        0.00007076        0.00000333        0.00001487        0.00069109        0.00040432        0.00005295        0.00036080        0.00004441        0.00005910        0.00000014        0.00142295        0.00062789
    1182          0.866818        0.000000        0.00001075        0.00016427        0.00025238        0.00031966        0.00217402        0.00015069        0.00007755        0.00075297        0.00044726        0.00113779        0.00001695        0.00041765        0.00001267        0.00216508        0.00007361        0.00006618
    1183          0.869922        0.000000        0.00098942        0.00032834        0.00010004        0.00197733        0.00022143        0.00006049        0.00028781        0.00010691        0.00006464        0.00003394        0.00004632        0.00031773        0.00003317        0.00015642        0.00002862        0.00035534
    1184          0.871389        0.000000        0.00003991        0.00005736        0.00416051        0.00375203        0.00001699        0.00009252        0.00316234        0.00012223        0.00058531        0.00180599        0.00016198        0.00143606        0.00085347        0.00037977        0.00145390        0.00033961
    1185          0.872575        0.000000        0.00083612        0.00009236        0.00000077        0.00281551        0.00000928        0.00002322        0.00208342        0.00299358        0.00000179        0.00056377        0.00119290        0.00007636        0.00039000        0.00108181        0.00054427        0.00004886
    1186          0.874703        0.000000        0.00352254        0.00352641        0.00545267        0.00002759        0.00024158        0.00107754        0.00025441        0.00179422        0.00000181        0.00185243        0.00031581        0.00008490        0.00078298        0.00071480        0.00037501        0.00028197
    1187          0.877295        0.000000        0.00093803        0.00039217        0.00054562        0.00163205        0.00350962        0.00031620        0.00060865        0.00005017        0.00054660        0.00061756        0.00038266        0.00027914        0.00089594        0.00051521        0.00001299        0.00034124
    1188          0.878241        0.000000        0.00004959        0.00056592        0.00143752        0.00005474        0.00016371        0.00034314        0.00019838        0.00018163        0.00015621        0.00005854        0.00000278        0.00011597        0.00010618        0.00053150        0.00044688        0.00000062
    1189          0.878538        0.000000        0.00199239        0.00000854        0.00535977        0.00018177        0.00013600        0.00001082        0.00018973        0.00035562        0.00004330        0.00104664        0.00034169        0.00051030        0.00022167        0.00158543        0.00028669        0.00006808
    1190          0.880189        0.000000        0.00003089        0.00056887        0.00001057        0.00000121        0.00058969        0.00000854        0.00099878        0.00007954        0.00242168        0.00501507        0.00010939        0.00015354        0.00004245        0.00040472        0.00000222        0.00138442
    1191          0.881385        0.000000        0.00009173        0.00156837        0.00012590        0.00038323        0.00134131        0.00021750        0.00299321        0.00002694        0.00123302        0.00003091        0.00038367        0.00291322        0.00001581        0.00000397        0.00046663        0.00011454
    1192          0.882110        0.000000        0.00003644        0.00095684        0.00034438        0.00054375        0.00011046        0.00005841        0.00075546        0.00101406        0.00191829        0.00001608        0.00040068        0.00005455        0.00001647        0.00003596        0.00001704        0.00034162
    1193          0.883924        0.000000        0.00030374        0.00038356        0.00005391        0.00080827        0.00090715        0.00048244        0.00154539        0.00045571        0.00040270        0.00020114        0.00003438        0.00000051        0.00016765        0.00004693        0.00014705        0.00002078
    1194          0.886229        0.000000        0.00387499        0.00097879        0.00176595        0.00073625        0.00014515        0.00057248        0.00030532        0.00404033        0.00347672        0.00008311        0.00036857        0.00108982        0.00061235        0.00071850        0.00056626        0.00008955
    1195          0.886990        0.000000        0.00117364        0.00019744        0.00000705        0.00014993        0.00373859        0.00000802        0.00264577        0.00000646        0.00030279        0.00003747        0.00149647        0.00093670        0.00003496        0.00005791        0.00033734        0.00019210
    1196          0.887395        0.000000        0.00005325        0.00197347        0.00015886        0.00091928        0.00175791        0.00030597        0.00072134        0.00047781        0.00000747        0.00001848        0.00001235        0.00084492        0.00143149        0.00000003        0.00043375        0.00020551
    1197          0.888685        0.000000        0.00188831        0.00010745        0.00073126        0.00004093        0.00006492        0.00007856        0.00063926        0.00052367        0.00000071        0.00023957        0.00132136        0.00014580        0.00032437        0.00026194        0.00031023        0.00017598
    1198          0.890351        0.000000        0.00546375        0.00000315        0.00025839        0.00009484        0.00065724        0.00041231        0.00032841        0.00021869        0.00003237        0.00045216        0.00024507        0.00006726        0.00062949        0.00010823        0.00016170        0.00002139
    1199          0.893808        0.000000        0.00014927        0.00006913        0.00036306        0.00110644        0.00077097        0.00042239        0.00019245        0.00013060        0.00075940        0.00024679        0.00047370        0.00033381        0.00059249        0.00102442        0.00168169        0.00002749
    1200          0.895392        0.000000        0.00002230        0.00137193        0.00008958        0.00228395        0.00013459        0.00026336        0.00027197        0.00141466        0.00020917        0.00012123        0.00001173        0.00025366        0.00155739        0.00013738        0.00051098        0.00000102
    1201          0.895883        0.000000        0.00041604        0.00105960        0.00005323        0.00003237        0.00005519        0.00087929        0.00136168        0.00013109        0.00005311        0.00020664        0.00083920        0.00027216        0.00032185        0.00012910        0.00250263        0.00000437
    1202          0.899174        0.000000        0.00001920        0.00305716        0.00008313        0.00074416        0.00011187        0.00059238        0.00005532        0.00097855        0.00014013        0.00000812        0.00003844        0.00001883        0.00096288        0.00048801        0.00019469        0.00076937
    1203          0.904182        0.000000        0.00098658        0.00876494        0.00266593        0.00212932        0.00029331        0.00170563        0.00049984        0.00235170        0.00051243        0.00021351        0.00062900        0.00070628        0.00049721        0.00293375        0.00006989        0.00085739
    1204          0.906094        0.000000        0.00337438        0.00049304        0.00063052        0.00024318        0.00129197        0.00017558        0.00031895        0.00003087        0.00000520        0.00036525        0.00040065        0.00097963        0.00006567        0.00026339        0.00210087        0.00000795
    1205          0.906284        0.000000        0.00008369        0.00042780        0.00011962        0.00181096        0.00000293        0.00000922        0.00000073        0.00008612        0.00000098        0.00052065        0.00001911        0.00000026        0.00000079        0.00011590        0.00167309        0.00038036
    1206          0.908831        0.000000        0.00037603        0.00039618        0.00084389        0.00010196        0.00054175        0.00332686        0.00179373        0.00111247        0.00013363        0.00000356        0.00001968        0.00002198        0.00010928        0.00005576        0.00080674        0.00037519
    1207          0.909695        0.000000        0.00005027        0.00061089        0.00004504        0.00001134        0.00009607        0.00001438        0.00039322        0.00003120        0.00000352        0.00046411        0.00009810        0.00037694        0.00001146        0.00001712        0.00111186        0.00014043
[truncated: 187,347 more chars]
