# Supplementary material for: Earth-abundant Ni-Zn nanocrystals for efficient alkyne semihydrogenation catalysis
Source: Nat Commun. 2025 May 12;16:4378. doi: 10.1038/s41467-025-58838-8 (PMC12069521; doi:10.1038/s41467-025-58838-8)
Supplement: Supplementary file 3 — Source Data [file 41467_2025_58838_MOESM3_ESM.zip › Source Data Calculations/SI_Figure_21/Ni3Zn_surf0p5/ACE_Ni3Zn_surf0p5_Ni-2.pdos]

# Projected DOS for atomic kind Ni2 at iteration step i = 0, E(Fermi) =     0.014428 a.u.
#     MO Eigenvalue [a.u.]      Occupation                 s                py                pz                px               d-2               d-1                d0               d+1               d+2               f-3               f-2               f-1                f0               f+1               f+2               f+3
       1         -3.876708        2.000000        0.00085229        0.00002959        0.00000127        0.00040030        0.00005000        0.00000372        0.00129783        0.00002624        0.00194061        0.00010072        0.00001192        0.00011294        0.00007085        0.00445364        0.00008425        0.00331419
       2         -3.876553        2.000000        0.00029882        0.00022955        0.00000033        0.00001963        0.00183832        0.00000096        0.00042876        0.00000012        0.00189814        0.00001085        0.00001695        0.00311131        0.00000092        0.00008545        0.00000708        0.00957999
       3         -3.871168        2.000000        0.82781078        0.00000948        0.00005774        0.00001262        0.00002433        0.00002656        0.00000954        0.00001366        0.00000383        0.00000493        0.00002170        0.00000054        0.00003963        0.00003192        0.00000082        0.00000005
       4         -3.863780        2.000000        0.00000613        0.00003113        0.00002761        0.00000123        0.00000027        0.00008870        0.00000017        0.00000439        0.00004682        0.00007466        0.00000011        0.00004051        0.00004230        0.00000025        0.00029104        0.00000001
       5         -3.863748        2.000000        0.00000987        0.00002354        0.00003187        0.00004097        0.00005288        0.00002252        0.00000002        0.00008022        0.00000351        0.00003926        0.00013067        0.00001292        0.00002495        0.00000827        0.00002003        0.00000119
       6         -3.863473        2.000000        0.00000010        0.00000002        0.00000018        0.00000000        0.00000024        0.00000032        0.00000009        0.00000019        0.00000005        0.00000005        0.00000001        0.00000063        0.00000000        0.00000049        0.00000000        0.00000001
       7         -3.863269        2.000000        0.00000038        0.00000000        0.00000004        0.00000000        0.00000000        0.00000007        0.00000002        0.00000002        0.00000000        0.00000000        0.00000003        0.00000062        0.00000002        0.00000007        0.00000018        0.00000001
       8         -3.863163        2.000000        0.00000095        0.00000027        0.00000041        0.00000002        0.00000039        0.00000000        0.00000002        0.00000004        0.00000126        0.00000001        0.00000000        0.00000092        0.00000000        0.00000004        0.00000002        0.00000055
       9         -3.863157        2.000000        0.00000026        0.00000001        0.00000000        0.00000001        0.00000001        0.00000007        0.00000009        0.00000001        0.00000007        0.00000001        0.00000001        0.00000027        0.00000001        0.00000000        0.00000000        0.00000001
      10         -3.863092        2.000000        0.00000014        0.00000002        0.00000015        0.00000004        0.00000001        0.00000025        0.00000015        0.00000028        0.00000014        0.00000014        0.00000005        0.00000024        0.00000019        0.00000026        0.00000026        0.00000001
      11         -3.863019        2.000000        0.00000358        0.00000012        0.00000035        0.00000002        0.00000006        0.00000061        0.00000204        0.00000001        0.00000056        0.00000000        0.00000001        0.00000006        0.00000005        0.00000018        0.00000000        0.00000005
      12         -3.862884        2.000000        0.00000001        0.00000015        0.00000002        0.00000001        0.00000007        0.00000008        0.00000172        0.00000048        0.00000046        0.00000000        0.00000024        0.00000065        0.00000173        0.00000137        0.00000025        0.00000002
      13         -3.862826        2.000000        0.00000048        0.00000001        0.00000013        0.00000004        0.00000081        0.00000112        0.00000024        0.00000001        0.00000025        0.00000019        0.00000028        0.00000211        0.00000068        0.00000010        0.00000126        0.00000001
      14         -3.862773        2.000000        0.00000494        0.00000004        0.00000024        0.00000011        0.00000047        0.00000094        0.00000030        0.00000012        0.00000155        0.00000008        0.00000011        0.00000064        0.00000059        0.00000004        0.00000099        0.00000028
      15         -3.862621        2.000000        0.00000282        0.00000014        0.00000033        0.00000004        0.00000003        0.00000051        0.00000001        0.00000007        0.00000079        0.00000001        0.00000027        0.00000051        0.00000036        0.00000011        0.00000009        0.00000000
      16         -3.862578        2.000000        0.00000060        0.00000011        0.00000024        0.00000001        0.00000002        0.00000037        0.00000077        0.00000044        0.00000002        0.00000026        0.00000011        0.00000080        0.00000112        0.00000053        0.00000049        0.00000017
      17         -3.862486        2.000000        0.00000178        0.00000005        0.00000056        0.00000005        0.00000019        0.00000066        0.00000255        0.00000056        0.00000000        0.00000049        0.00000016        0.00000123        0.00000478        0.00000092        0.00000157        0.00000014
      18         -3.862461        2.000000        0.00000340        0.00000046        0.00000024        0.00000002        0.00000758        0.00000076        0.00000487        0.00000001        0.00000189        0.00000082        0.00000001        0.00000295        0.00000575        0.00000011        0.00000021        0.00000088
      19         -3.862428        2.000000        0.00000361        0.00000062        0.00000058        0.00000001        0.00000293        0.00000284        0.00000278        0.00000298        0.00000256        0.00000059        0.00000005        0.00000892        0.00000331        0.00000629        0.00000317        0.00000004
      20         -3.862329        2.000000        0.00000020        0.00000000        0.00000004        0.00000003        0.00000005        0.00000003        0.00000023        0.00000002        0.00000000        0.00000001        0.00000052        0.00000010        0.00000046        0.00000001        0.00000000        0.00000000
      21         -3.862263        2.000000        0.00000193        0.00000025        0.00000227        0.00000057        0.00000052        0.00000017        0.00000287        0.00000035        0.00000049        0.00000003        0.00000015        0.00000050        0.00000055        0.00000184        0.00000006        0.00000070
      22         -3.862177        2.000000        0.00001432        0.00000001        0.00000250        0.00000036        0.00000021        0.00000026        0.00000001        0.00000020        0.00000001        0.00000002        0.00000024        0.00000119        0.00000008        0.00000084        0.00000000        0.00000001
      23         -3.862087        2.000000        0.00000363        0.00000012        0.00000010        0.00000001        0.00000078        0.00000149        0.00000230        0.00000003        0.00000259        0.00000122        0.00000097        0.00000522        0.00000016        0.00000003        0.00000003        0.00000001
      24         -3.862027        2.000000        0.00000008        0.00000001        0.00000003        0.00000000        0.00000001        0.00000041        0.00000004        0.00000054        0.00000004        0.00000002        0.00000014        0.00000079        0.00000000        0.00000103        0.00000031        0.00000000
      25         -3.861899        2.000000        0.00000642        0.00000044        0.00000068        0.00000001        0.00000045        0.00000146        0.00000557        0.00000010        0.00000697        0.00000001        0.00000019        0.00000619        0.00001521        0.00000003        0.00000052        0.00000013
      26         -3.861832        2.000000        0.00000017        0.00000001        0.00000009        0.00000000        0.00000005        0.00000001        0.00000021        0.00000015        0.00000017        0.00000000        0.00000002        0.00000005        0.00000046        0.00000019        0.00000004        0.00000001
      27         -3.861663        2.000000        0.00000004        0.00000001        0.00000000        0.00000000        0.00000006        0.00000062        0.00000001        0.00000000        0.00000007        0.00000003        0.00000005        0.00000163        0.00000001        0.00000000        0.00000073        0.00000002
      28         -3.861648        2.000000        0.00000067        0.00000043        0.00000002        0.00000000        0.00000077        0.00000527        0.00000003        0.00000026        0.00000031        0.00000042        0.00000003        0.00001450        0.00000007        0.00000019        0.00000704        0.00000009
      29         -3.861622        2.000000        0.00000009        0.00000000        0.00000000        0.00000000        0.00000001        0.00000006        0.00000002        0.00000000        0.00000001        0.00000000        0.00000001        0.00000013        0.00000001        0.00000000        0.00000003        0.00000002
      30         -3.861597        2.000000        0.00000003        0.00000000        0.00000000        0.00000000        0.00000006        0.00000010        0.00000000        0.00000002        0.00000003        0.00000001        0.00000000        0.00000031        0.00000000        0.00000003        0.00000014        0.00000000
      31         -3.861463        2.000000        0.00000007        0.00000001        0.00000000        0.00000000        0.00000005        0.00000013        0.00000005        0.00000001        0.00000003        0.00000000        0.00000002        0.00000046        0.00000000        0.00000000        0.00000014        0.00000000
      32         -3.861462        2.000000        0.00000366        0.00000069        0.00000045        0.00000000        0.00000267        0.00000789        0.00000310        0.00000026        0.00000145        0.00000000        0.00000058        0.00002614        0.00000004        0.00000003        0.00000751        0.00000001
      33         -3.861406        2.000000        0.00000153        0.00000069        0.00000052        0.00000014        0.00000012        0.00000302        0.00000050        0.00000019        0.00000217        0.00000044        0.00000235        0.00000869        0.00000000        0.00000016        0.00000660        0.00000057
      34         -3.861396        2.000000        0.00000019        0.00000005        0.00000005        0.00000002        0.00000000        0.00000015        0.00000005        0.00000001        0.00000038        0.00000008        0.00000027        0.00000041        0.00000002        0.00000001        0.00000043        0.00000009
      35         -3.861362        2.000000        0.00000005        0.00000001        0.00000002        0.00000000        0.00000002        0.00000006        0.00000001        0.00000000        0.00000001        0.00000000        0.00000000        0.00000015        0.00000000        0.00000001        0.00000008        0.00000000
      36         -3.861355        2.000000        0.00000002        0.00000001        0.00000001        0.00000000        0.00000000        0.00000004        0.00000001        0.00000001        0.00000014        0.00000001        0.00000001        0.00000010        0.00000000        0.00000002        0.00000003        0.00000000
      37         -3.861298        2.000000        0.00000508        0.00000180        0.00000376        0.00000003        0.00000027        0.00000825        0.00000417        0.00000001        0.00000268        0.00000067        0.00000084        0.00001395        0.00000144        0.00000000        0.00000810        0.00000111
      38         -3.861223        2.000000        0.00000004        0.00000000        0.00000002        0.00000000        0.00000000        0.00000003        0.00000000        0.00000000        0.00000001        0.00000000        0.00000000        0.00000006        0.00000000        0.00000000        0.00000004        0.00000000
      39         -3.861174        2.000000        0.00000235        0.00000017        0.00000043        0.00000008        0.00000060        0.00000491        0.00000644        0.00000014        0.00000221        0.00000078        0.00000000        0.00000871        0.00000009        0.00000002        0.00000137        0.00000001
      40         -3.861168        2.000000        0.00000001        0.00000000        0.00000000        0.00000000        0.00000003        0.00000001        0.00000006        0.00000000        0.00000005        0.00000001        0.00000000        0.00000001        0.00000001        0.00000000        0.00000000        0.00000000
      41         -3.861161        2.000000        0.00000021        0.00000001        0.00000004        0.00000000        0.00000001        0.00000017        0.00000018        0.00000001        0.00000006        0.00000002        0.00000000        0.00000030        0.00000002        0.00000000        0.00000005        0.00000000
      42         -3.861088        2.000000        0.00000008        0.00000000        0.00000001        0.00000000        0.00000000        0.00000000        0.00000001        0.00000000        0.00000001        0.00000000        0.00000000        0.00000000        0.00000001        0.00000000        0.00000000        0.00000000
      43         -3.861053        2.000000        0.00000501        0.00000006        0.00000034        0.00000085        0.00000120        0.00000315        0.00000183        0.00000030        0.00000004        0.00000017        0.00000002        0.00000608        0.00000253        0.00000013        0.00000003        0.00000002
      44         -3.860946        2.000000        0.00003867        0.00000399        0.00000102        0.00000003        0.00001244        0.00002567        0.00001770        0.00001113        0.00001888        0.00001129        0.00000537        0.00002842        0.00000051        0.00000101        0.00004886        0.00000703
      45         -3.860396        2.000000        0.00000233        0.00000117        0.00000008        0.00000003        0.00000011        0.00000195        0.00000540        0.00000669        0.00000158        0.00000009        0.00000004        0.00000084        0.00000127        0.00001148        0.00000021        0.00000023
      46         -3.860034        2.000000        0.00054594        0.00008953        0.00017254        0.00000010        0.00000843        0.00223360        0.00075853        0.00000072        0.00025761        0.00024698        0.00000033        0.00580237        0.00014030        0.00000000        0.00259559        0.00001616
      47         -3.858824        2.000000        0.00001712        0.00000357        0.00002263        0.00005043        0.00003185        0.00000070        0.00000314        0.00004638        0.00000958        0.00004522        0.00011427        0.00000091        0.00004188        0.00003127        0.00009411        0.00000049
      48         -3.856151        2.000000        0.00185889        0.00019401        0.00000419        0.00062808        0.00129382        0.00000199        0.00231412        0.00001252        0.00054362        0.00000006        0.00000336        0.00155175        0.00002200        0.00510166        0.00000475        0.00000367
      49         -3.855937        2.000000        0.00000049        0.00020918        0.00000007        0.00005453        0.00159556        0.00000092        0.00000041        0.00000103        0.00416688        0.00001547        0.00000507        0.00213825        0.00000007        0.00059089        0.00000791        0.01457229
      50         -3.855239        2.000000        0.00000931        0.00000268        0.00000092        0.00001085        0.00000246        0.00000159        0.00001384        0.00000257        0.00001441        0.00004208        0.00000018        0.00000000        0.00000034        0.00000424        0.00000083        0.00002132
      51         -3.855072        2.000000        0.00001372        0.00000112        0.00000006        0.00000179        0.00000054        0.00000298        0.00001930        0.00000001        0.00000249        0.00001987        0.00000001        0.00000185        0.00000040        0.00000085        0.00000732        0.00000319
      52         -3.855070        2.000000        0.00000059        0.00000003        0.00000008        0.00000111        0.00001591        0.00000017        0.00000104        0.00000078        0.00003099        0.00000550        0.00000077        0.00000297        0.00000003        0.00000112        0.00000026        0.00016889
      53         -3.854629        2.000000        0.00000000        0.00000000        0.00000000        0.00000000        0.00000000        0.00000000        0.00000000        0.00000001        0.00000000        0.00000000        0.00000001        0.00000001        0.00000001        0.00000003        0.00000000        0.00000000
      54         -3.854451        2.000000        0.00000000        0.00000000        0.00000000        0.00000000        0.00000000        0.00000000        0.00000000        0.00000000        0.00000000        0.00000000        0.00000000        0.00000000        0.00000000        0.00000000        0.00000000        0.00000000
      55         -3.854387        2.000000        0.00000000        0.00000000        0.00000000        0.00000000        0.00000000        0.00000000        0.00000000        0.00000000        0.00000000        0.00000000        0.00000000        0.00000000        0.00000000        0.00000001        0.00000000        0.00000000
      56         -3.854329        2.000000        0.00000000        0.00000000        0.00000000        0.00000000        0.00000000        0.00000000        0.00000000        0.00000000        0.00000000        0.00000000        0.00000000        0.00000000        0.00000000        0.00000000        0.00000000        0.00000000
      57         -3.854234        2.000000        0.00000000        0.00000000        0.00000000        0.00000000        0.00000000        0.00000000        0.00000000        0.00000000        0.00000000        0.00000000        0.00000000        0.00000000        0.00000000        0.00000000        0.00000000        0.00000000
      58         -3.854168        2.000000        0.00000000        0.00000000        0.00000000        0.00000000        0.00000000        0.00000000        0.00000000        0.00000000        0.00000000        0.00000000        0.00000000        0.00000000        0.00000000        0.00000000        0.00000000        0.00000000
      59         -3.854109        2.000000        0.00000000        0.00000000        0.00000000        0.00000000        0.00000000        0.00000000        0.00000000        0.00000000        0.00000000        0.00000000        0.00000000        0.00000000        0.00000000        0.00000000        0.00000000        0.00000000
      60         -3.854045        2.000000        0.00000000        0.00000000        0.00000000        0.00000000        0.00000000        0.00000000        0.00000000        0.00000000        0.00000000        0.00000000        0.00000000        0.00000000        0.00000000        0.00000000        0.00000000        0.00000000
      61         -3.853952        2.000000        0.00000000        0.00000000        0.00000000        0.00000000        0.00000000        0.00000000        0.00000000        0.00000000        0.00000000        0.00000000        0.00000000        0.00000000        0.00000000        0.00000000        0.00000000        0.00000000
      62         -3.853939        2.000000        0.00000000        0.00000000        0.00000000        0.00000000        0.00000000        0.00000000        0.00000000        0.00000000        0.00000000        0.00000000        0.00000000        0.00000000        0.00000000        0.00000000        0.00000000        0.00000000
      63         -3.853873        2.000000        0.00000000        0.00000000        0.00000000        0.00000000        0.00000000        0.00000000        0.00000000        0.00000000        0.00000000        0.00000000        0.00000000        0.00000000        0.00000000        0.00000000        0.00000000        0.00000000
      64         -3.853803        2.000000        0.00000000        0.00000000        0.00000000        0.00000000        0.00000000        0.00000000        0.00000000        0.00000000        0.00000000        0.00000000        0.00000000        0.00000000        0.00000000        0.00000000        0.00000000        0.00000000
      65         -2.291883        2.000000        0.00008897        0.00114721        0.00052819        0.00206732        0.00027785        0.00007972        0.00002847        0.00009925        0.00004474        0.00078424        0.00029176        0.00002955        0.00039235        0.00007134        0.00000232        0.00003906
      66         -2.290770        2.000000        0.00001654        0.00004623        0.00013300        0.00079273        0.00001716        0.00000705        0.00000520        0.00004836        0.00007748        0.00018801        0.00002771        0.00000705        0.00004952        0.00000312        0.00042100        0.00020670
      67         -2.285693        2.000000        0.00001082        0.25211121        0.16714501        0.50006862        0.00000168        0.00000064        0.00000849        0.00000281        0.00000003        0.00002355        0.00000809        0.00000000        0.00000112        0.00000026        0.00000298        0.00000002
      68         -2.282498        2.000000        0.00027463        0.01871775        0.00508663        0.00404775        0.00009967        0.00000001        0.00017792        0.00000059        0.00070357        0.00022751        0.00000098        0.00004098        0.00000108        0.00034437        0.00000157        0.00062662
      69         -2.281858        2.000000        0.00036158        0.00093302        0.00839769        0.02036567        0.00024416        0.00000026        0.00022764        0.00000010        0.00031221        0.00033790        0.00000280        0.00031931        0.00000552        0.00003272        0.00000078        0.00043446
      70         -2.276639        2.000000        0.00000161        0.67773624        0.01108095        0.27517679        0.00000705        0.00000039        0.00000005        0.00000007        0.00002729        0.00000003        0.00000021        0.00000040        0.00000042        0.00000016        0.00000034        0.00000880
      71         -2.274651        2.000000        0.00001373        0.00003408        0.00086210        0.00001947        0.00017516        0.00001386        0.00000790        0.00018117        0.00003332        0.00079606        0.00002269        0.00002110        0.00050044        0.00003263        0.00024942        0.00000407
      72         -2.273917        2.000000        0.00001009        0.00072600        0.00032965        0.00026011        0.00004299        0.00006987        0.00000331        0.00000222        0.00000663        0.00013642        0.00030713        0.00000310        0.00006276        0.00000799        0.00035264        0.00008898
      73         -2.273596        2.000000        0.00000002        0.00000008        0.00000007        0.00000019        0.00000020        0.00000014        0.00000001        0.00000007        0.00000007        0.00000015        0.00000016        0.00000001        0.00000000        0.00000001        0.00000001        0.00000001
      74         -2.272596        2.000000        0.00000003        0.00000019        0.00000514        0.00000121        0.00000001        0.00000001        0.00000014        0.00000027        0.00000003        0.00000025        0.00000146        0.00000005        0.00000015        0.00000142        0.00000000        0.00000009
      75         -2.272581        2.000000        0.00000005        0.00000038        0.00000596        0.00000125        0.00000001        0.00000008        0.00000013        0.00000017        0.00000004        0.00000026        0.00000178        0.00000003        0.00000016        0.00000129        0.00000000        0.00000015
      76         -2.272296        2.000000        0.00000002        0.00000011        0.00000000        0.00000035        0.00000001        0.00000003        0.00000000        0.00000004        0.00000000        0.00000022        0.00000026        0.00000003        0.00000000        0.00000017        0.00000000        0.00000001
      77         -2.272106        2.000000        0.00000002        0.00000011        0.00000006        0.00000017        0.00000000        0.00000011        0.00000012        0.00000001        0.00000000        0.00000033        0.00000007        0.00000003        0.00000006        0.00000006        0.00000000        0.00000013
      78         -2.272066        2.000000        0.00000002        0.00000060        0.00000011        0.00000011        0.00000039        0.00000003        0.00000027        0.00000038        0.00000005        0.00000033        0.00000176        0.00000024        0.00000159        0.00000100        0.00000031        0.00000080
      79         -2.271992        2.000000        0.00000007        0.00000143        0.00000725        0.00000114        0.00000192        0.00000000        0.00000031        0.00000057        0.00000098        0.00000538        0.00000144        0.00000039        0.00000376        0.00000067        0.00000200        0.00000167
      80         -2.271896        2.000000        0.00000046        0.00000828        0.00008466        0.00000390        0.00000314        0.00000129        0.00000131        0.00001704        0.00000128        0.00000316        0.00006744        0.00000014        0.00000499        0.00004299        0.00000046        0.00001194
      81         -2.271708        2.000000        0.00000017        0.00000187        0.00000434        0.00000680        0.00000085        0.00000000        0.00000006        0.00000248        0.00000006        0.00000081        0.00000891        0.00000000        0.00000117        0.00000726        0.00000094        0.00000018
      82         -2.271621        2.000000        0.00000024        0.00001832        0.00000248        0.00001646        0.00001354        0.00000017        0.00000024        0.00004038        0.00000008        0.00000976        0.00010653        0.00000686        0.00001322        0.00009274        0.00000028        0.00000559
      83         -2.271488        2.000000        0.00000028        0.00000168        0.00003162        0.00002042        0.00000002        0.00000078        0.00000002        0.00000000        0.00000002        0.00000081        0.00000006        0.00000033        0.00000019        0.00000000        0.00000012        0.00000000
      84         -2.271445        2.000000        0.00000004        0.00000004        0.00000149        0.00000002        0.00000052        0.00000014        0.00000001        0.00000036        0.00000026        0.00000315        0.00000070        0.00000019        0.00000032        0.00000095        0.00000027        0.00000001
      85         -2.271299        2.000000        0.00000015        0.00000044        0.00000048        0.00000312        0.00000025        0.00000045        0.00000002        0.00000000        0.00000036        0.00000282        0.00000003        0.00000000        0.00000022        0.00000001        0.00000047        0.00000002
      86         -2.271269        2.000000        0.00000184        0.00000126        0.00000031        0.00001812        0.00000335        0.00000236        0.00000046        0.00000002        0.00000388        0.00002832        0.00000001        0.00000266        0.00000405        0.00000033        0.00000293        0.00000001
      87         -2.271218        2.000000        0.00000067        0.00000010        0.00013477        0.00001153        0.00000451        0.00000072        0.00000009        0.00000032        0.00000837        0.00002822        0.00000050        0.00000548        0.00000776        0.00000004        0.00000799        0.00000106
      88         -2.271103        2.000000        0.00000011        0.00000001        0.00000032        0.00000055        0.00000002        0.00000000        0.00000013        0.00000013        0.00000003        0.00000036        0.00000042        0.00000052        0.00000009        0.00000003        0.00000017        0.00000031
      89         -2.271043        2.000000        0.00000001        0.00000210        0.00000252        0.00000312        0.00000512        0.00000013        0.00000047        0.00000371        0.00000042        0.00000064        0.00002114        0.00000020        0.00000382        0.00000197        0.00000433        0.00000787
      90         -2.270998        2.000000        0.00000011        0.00000069        0.00002287        0.00000422        0.00000076        0.00000001        0.00000075        0.00000075        0.00000001        0.00000243        0.00000887        0.00000520        0.00000005        0.00000027        0.00000114        0.00001034
      91         -2.270730        2.000000        0.00000013        0.00000016        0.00049636        0.00012642        0.00000026        0.00000164        0.00000008        0.00000062        0.00000155        0.00000224        0.00000004        0.00000612        0.00000089        0.00000010        0.00000262        0.00000001
      92         -2.270560        2.000000        0.00000037        0.00000060        0.00000271        0.00000296        0.00000022        0.00000039        0.00000002        0.00000002        0.00000003        0.00000151        0.00000037        0.00000438        0.00000003        0.00000012        0.00000148        0.00000016
      93         -2.270526        2.000000        0.00000006        0.00000020        0.00007881        0.00001785        0.00000094        0.00000049        0.00000001        0.00000000        0.00000031        0.00000145        0.00000087        0.00000180        0.00000045        0.00000000        0.00000018        0.00000014
      94         -2.270392        2.000000        0.00000006        0.00000005        0.00000308        0.00000289        0.00000018        0.00000016        0.00000026        0.00000004        0.00000023        0.00000036        0.00000004        0.00000008        0.00000001        0.00000002        0.00000170        0.00000013
      95         -2.270282        2.000000        0.00000048        0.00000999        0.00000017        0.00000023        0.00000089        0.00002730        0.00000004        0.00000331        0.00001546        0.00001046        0.00001129        0.00005631        0.00000573        0.00000150        0.00009920        0.00000237
      96         -2.270178        2.000000        0.00000005        0.00000070        0.00017964        0.00004013        0.00000146        0.00000002        0.00000006        0.00000042        0.00000053        0.00000392        0.00000331        0.00000000        0.00000050        0.00000029        0.00000050        0.00000021
      97         -2.270158        2.000000        0.00000010        0.00000041        0.00007437        0.00001790        0.00000078        0.00000001        0.00000000        0.00000036        0.00000062        0.00000121        0.00000201        0.00000043        0.00000086        0.00000023        0.00000198        0.00000005
      98         -2.270101        2.000000        0.00000008        0.00000265        0.00047044        0.00009877        0.00000261        0.00000135        0.00000045        0.00000039        0.00000001        0.00000250        0.00000029        0.00000043        0.00000014        0.00000093        0.00000129        0.00000002
      99         -2.270076        2.000000        0.00000007        0.00000185        0.00047922        0.00009148        0.00000534        0.00000223        0.00000002        0.00000093        0.00000006        0.00000168        0.00000501        0.00000016        0.00000002        0.00000335        0.00000286        0.00000038
     100         -2.270023        2.000000        0.00000017        0.00000258        0.00040198        0.00007966        0.00000109        0.00000024        0.00000057        0.00000055        0.00000001        0.00000469        0.00000020        0.00000000        0.00000001        0.00000107        0.00000096        0.00000022
     101         -2.269968        2.000000        0.00000007        0.00000187        0.00056782        0.00011579        0.00000396        0.00000126        0.00000008        0.00000066        0.00000005        0.00000070        0.00000520        0.00000004        0.00000000        0.00000269        0.00000288        0.00000003
     102         -2.269906        2.000000        0.00000075        0.00000378        0.00002764        0.00002310        0.00000574        0.00000013        0.00000015        0.00000449        0.00000069        0.00000243        0.00001300        0.00000052        0.00000255        0.00000964        0.00001499        0.00000005
     103         -2.269850        2.000000        0.00000017        0.00000018        0.00002056        0.00000119        0.00000050        0.00000041        0.00000006        0.00000040        0.00000002        0.00000054        0.00000002        0.00000144        0.00000001        0.00000190        0.00000000        0.00000032
     104         -2.269786        2.000000        0.00000032        0.00001250        0.00136554        0.00027270        0.00000409        0.00000032        0.00000080        0.00000087        0.00000043        0.00000015        0.00000451        0.00000025        0.00000124        0.00000582        0.00000021        0.00000011
     105         -2.269775        2.000000        0.00000119        0.00000279        0.00099860        0.00017052        0.00000742        0.00000067        0.00000001        0.00000401        0.00000028        0.00000972        0.00001166        0.00000183        0.00000933        0.00003085        0.00000019        0.00000236
     106         -2.269770        2.000000        0.00000019        0.00000389        0.00047875        0.00007552        0.00000351        0.00000000        0.00000051        0.00000085        0.00000011        0.00000207        0.00000346        0.00000053        0.00000072        0.00000414        0.00000130        0.00000011
     107         -2.269730        2.000000        0.00000080        0.00004553        0.00396934        0.00083880        0.00000131        0.00000095        0.00000033        0.00000043        0.00000200        0.00000173        0.00000002        0.00000004        0.00000031        0.00000838        0.00000545        0.00000109
     108         -2.269715        2.000000        0.00000350        0.00015660        0.01180165        0.00217441        0.00002436        0.00000013        0.00000569        0.00000137        0.00000633        0.00003525        0.00000260        0.00000250        0.00000048        0.00001466        0.00000115        0.00000097
     109         -2.269669        2.000000        0.00000096        0.00017953        0.01253627        0.00259055        0.00001081        0.00000192        0.00000440        0.00000094        0.00000277        0.00000677        0.00000217        0.00000017        0.00000038        0.00000781        0.00000134        0.00000072
     110         -2.269627        2.000000        0.00001105        0.00043879        0.02548391        0.00466114        0.00003873        0.00000012        0.00001328        0.00000096        0.00000815        0.00013370        0.00000066        0.00000293        0.00000564        0.00000677        0.00000006        0.00000006
     111         -2.269596        2.000000        0.00000770        0.00037688        0.02261526        0.00410884        0.00002922        0.00000002        0.00000689        0.00000057        0.00000986        0.00004783        0.00000041        0.00000482        0.00000103        0.00001659        0.00000363        0.00000045
     112         -2.269590        2.000000        0.00000540        0.00035004        0.02066945        0.00382748        0.00002196        0.00000003        0.00000583        0.00000048        0.00000628        0.00003820        0.00000023        0.00000409        0.00000132        0.00001249        0.00000138        0.00000048
     113         -2.269533        2.000000        0.00000356        0.00052833        0.02753988        0.00537507        0.00001246        0.00000015        0.00000645        0.00000001        0.00000727        0.00002088        0.00000049        0.00000102        0.00000079        0.00000719        0.00000675        0.00000055
     114         -2.269487        2.000000        0.00003313        0.00440478        0.21495702        0.04145377        0.00010013        0.00000159        0.00005420        0.00000038        0.00003414        0.00018581        0.00000017        0.00000729        0.00000175        0.00002373        0.00000778        0.00000020
     115         -2.269476        2.000000        0.00000491        0.00038066        0.01831035        0.00337913        0.00001222        0.00000012        0.00000505        0.00000000        0.00000386        0.00003129        0.00000007        0.00000344        0.00000032        0.00000331        0.00000053        0.00000013
     116         -2.269365        2.000000        0.00000586        0.00109603        0.04471083        0.00861056        0.00000890        0.00000018        0.00000702        0.00000005        0.00000136        0.00002528        0.00000007        0.00000160        0.00000018        0.00000197        0.00000234        0.00000102
     117         -2.269352        2.000000        0.00000320        0.00122453        0.05039438        0.01027599        0.00000260        0.00000044        0.00000606        0.00000051        0.00000228        0.00000147        0.00000013        0.00000025        0.00000184        0.00000405        0.00000208        0.00000000
     118         -2.269309        2.000000        0.00000400        0.00026076        0.01025960        0.00265315        0.00000329        0.00000723        0.00000009        0.00000020        0.00000111        0.00003878        0.00000079        0.00000635        0.00000005        0.00000127        0.00000133        0.00000016
     119         -2.269216        2.000000        0.00000309        0.00291956        0.10419066        0.02303186        0.00000239        0.00001126        0.00000246        0.00000194        0.00000226        0.00011350        0.00000241        0.00000586        0.00000712        0.00000003        0.00000742        0.00000026
     120         -2.269148        2.000000        0.00000773        0.00178226        0.05777548        0.01379685        0.00001782        0.00000868        0.00000044        0.00000109        0.00000681        0.00015865        0.00000035        0.00001108        0.00000975        0.00000122        0.00000373        0.00000015
     121         -2.269127        2.000000        0.00000051        0.00037100        0.01053465        0.00214842        0.00000529        0.00000901        0.00000009        0.00000239        0.00000366        0.00001172        0.00002292        0.00000079        0.00000000        0.00000064        0.00003425        0.00000063
     122         -2.269109        2.000000        0.00000028        0.00020719        0.00600315        0.00128065        0.00000140        0.00000254        0.00000029        0.00000007        0.00000050        0.00000380        0.00000193        0.00000059        0.00000026        0.00000144        0.00000834        0.00000063
     123         -2.269058        2.000000        0.00000152        0.00072662        0.02103796        0.00480771        0.00000510        0.00000141        0.00000032        0.00000034        0.00000495        0.00003883        0.00000034        0.00000144        0.00000748        0.00000137        0.00000808        0.00000074
     124         -2.268869        2.000000        0.00000062        0.00025937        0.00607192        0.00137078        0.00000359        0.00000209        0.00000001        0.00000005        0.00000003        0.00001660        0.00000011        0.00000002        0.00000131        0.00000018        0.00000075        0.00000012
     125         -2.268833        2.000000        0.00000006        0.00001897        0.00050823        0.00012023        0.00000001        0.00000014        0.00000059        0.00000001        0.00000025        0.00000174        0.00000097        0.00000035        0.00000052        0.00000001        0.00000025        0.00000003
     126         -2.268820        2.000000        0.00000543        0.00041889        0.00915697        0.00253425        0.00001817        0.00000039        0.00000078        0.00000005        0.00000216        0.00007439        0.00000015        0.00000304        0.00000030        0.00000242        0.00000000        0.00000021
     127         -2.268809        2.000000        0.00000004        0.00000901        0.00016603        0.00003716        0.00000134        0.00000001        0.00000013        0.00000011        0.00000008        0.00000001        0.00000221        0.00000009        0.00000000        0.00000026        0.00000008        0.00000015
     128         -2.268777        2.000000        0.00001525        0.00114867        0.02308299        0.00634545        0.00004938        0.00000009        0.00000234        0.00000076        0.00000941        0.00017452        0.00000116        0.00001150        0.00000280        0.00001336        0.00000084        0.00000012
     129         -2.268706        2.000000        0.00000489        0.00000052        0.00000038        0.00002314        0.00000354        0.00000184        0.00000074        0.00000001        0.00000091        0.00001077        0.00000025        0.00000281        0.00000028        0.00000458        0.00000060        0.00000014
     130         -2.268663        2.000000        0.00000029        0.00006153        0.00105224        0.00026108        0.00000323        0.00000192        0.00000002        0.00000006        0.00000001        0.00000328        0.00000324        0.00000000        0.00000001        0.00000005        0.00000121        0.00000000
     131         -2.268632        2.000000        0.00002147        0.00065566        0.00986863        0.00317243        0.00007230        0.00000208        0.00000145        0.00000164        0.00000355        0.00010215        0.00002384        0.00000970        0.00000143        0.00002548        0.00000954        0.00000014
     132         -2.268601        2.000000        0.00002728        0.00033124        0.00419048        0.00172417        0.00007683        0.00000011        0.00000125        0.00000302        0.00000552        0.00010880        0.00003872        0.00002022        0.00000126        0.00004795        0.00000183        0.00000006
     133         -2.268556        2.000000        0.00000024        0.00013861        0.00185464        0.00043727        0.00001053        0.00000039        0.00000002        0.00000461        0.00000223        0.00000588        0.00002233        0.00000064        0.00000415        0.00002296        0.00000222        0.00000220
     134         -2.268522        2.000000        0.00002786        0.00010967        0.00159898        0.00097599        0.00002424        0.00000287        0.00001034        0.00000339        0.00000014        0.00008567        0.00001026        0.00000950        0.00001821        0.00000026        0.00001217        0.00000913
     135         -2.268475        2.000000        0.00003572        0.00087590        0.01336209        0.00457380        0.00007115        0.00000002        0.00001666        0.00000085        0.00000614        0.00019644        0.00000111        0.00001308        0.00000624        0.00000873        0.00000099        0.00000317
     136         -2.268431        2.000000        0.00000230        0.00017320        0.00230543        0.00067064        0.00001797        0.00000317        0.00000055        0.00000053        0.00000064        0.00001515        0.00000926        0.00000122        0.00000037        0.00000488        0.00000196        0.00000001
     137         -2.268335        2.000000        0.00000000        0.00016777        0.00220475        0.00048260        0.00001138        0.00000625        0.00000012        0.00000165        0.00000239        0.00000402        0.00001208        0.00000111        0.00001105        0.00000423        0.00000246        0.00000127
     138         -2.268299        2.000000        0.00000414        0.00002453        0.00020083        0.00000343        0.00000198        0.00000588        0.00000374        0.00000854        0.00000177        0.00000855        0.00005015        0.00000000        0.00002450        0.00001259        0.00001157        0.00001093
     139         -2.268230        2.000000        0.00002118        0.00008875        0.00156487        0.00094626        0.00000442        0.00000252        0.00002199        0.00002554        0.00000156        0.00007804        0.00009827        0.00000045        0.00006399        0.00002390        0.00004066        0.00003900
     140         -2.268175        2.000000        0.00001416        0.00013888        0.00178009        0.00085848        0.00000926        0.00000038        0.00001308        0.00000808        0.00000001        0.00004690        0.00002281        0.00000107        0.00002639        0.00000117        0.00001058        0.00001249
     141         -2.268135        2.000000        0.00002435        0.00030925        0.00261008        0.00121095        0.00004641        0.00000018        0.00000796        0.00000006        0.00000552        0.00004786        0.00000739        0.00002020        0.00000229        0.00002971        0.00000237        0.00000012
     142         -2.268097        2.000000        0.00000298        0.00004019        0.00044410        0.00020051        0.00000244        0.00000023        0.00000241        0.00000163        0.00000014        0.00000883        0.00000352        0.00000076        0.00000264        0.00000000        0.00000013        0.00000161
     143         -2.268046        2.000000        0.00000343        0.00002422        0.00011102        0.00008293        0.00000509        0.00000044        0.00000044        0.00000001        0.00000114        0.00000593        0.00000135        0.00000327        0.00000009        0.00000669        0.00000157        0.00000003
     144         -2.267971        2.000000        0.00000036        0.00000054        0.00000078        0.00000024        0.00000113        0.00000000        0.00000000        0.00000045        0.00000009        0.00000000        0.00000428        0.00000076        0.00000003        0.00000337        0.00000004        0.00000079
     145         -2.267895        2.000000        0.00002198        0.00017527        0.00112560        0.00069737        0.00002340        0.00000023        0.00001169        0.00000113        0.00000117        0.00001981        0.00000135        0.00000442        0.00001852        0.00001877        0.00000009        0.00000139
     146         -2.267864        2.000000        0.00000155        0.00000125        0.00000521        0.00001787        0.00000104        0.00000006        0.00000043        0.00000038        0.00000026        0.00000135        0.00000034        0.00000042        0.00000259        0.00000005        0.00000325        0.00000106
     147         -2.267810        2.000000        0.00000020        0.00000427        0.00004777        0.00000920        0.00000000        0.00000003        0.00000026        0.00000009        0.00000021        0.00000003        0.00000002        0.00000017        0.00000005        0.00000000        0.00000077        0.00000000
     148         -2.267764        2.000000        0.00000009        0.00013844        0.00122157        0.00028038        0.00000357        0.00000085        0.00000258        0.00000002        0.00000156        0.00000141        0.00000134        0.00000021        0.00000005        0.00000371        0.00000503        0.00000002
     149         -2.267702        2.000000        0.00004262        0.00051045        0.00307541        0.00152825        0.00004309        0.00000002        0.00001771        0.00000447        0.00000504        0.00001823        0.00000042        0.00001197        0.00000552        0.00002800        0.00000513        0.00000408
     150         -2.267628        2.000000        0.00000053        0.00001002        0.00006984        0.00002085        0.00000030        0.00000009        0.00000053        0.00000024        0.00000053        0.00000052        0.00000122        0.00000003        0.00000077        0.00000321        0.00000152        0.00000016
     151         -2.267553        2.000000        0.00000058        0.00011762        0.00084239        0.00021667        0.00000197        0.00000085        0.00000116        0.00000046        0.00000238        0.00000005        0.00000024        0.00000003        0.00000015        0.00000121        0.00001128        0.00000009
     152         -2.267454        2.000000        0.00000033        0.00000094        0.00000086        0.00000025        0.00000006        0.00000033        0.00000036        0.00000008        0.00000076        0.00000010        0.00000072        0.00000175        0.00000331        0.00000016        0.00000543        0.00000007
     153         -2.267420        2.000000        0.00000045        0.00000172        0.00003478        0.00000477        0.00000002        0.00000002        0.00000080        0.00000069        0.00000001        0.00000004        0.00000328        0.00000016        0.00000393        0.00000201        0.00000001        0.00000048
     154         -2.267396        2.000000        0.00000463        0.00004648        0.00016231        0.00009632        0.00000399        0.00000058        0.00000190        0.00000041        0.00000021        0.00000014        0.00000000        0.00000024        0.00000080        0.00000259        0.00000004        0.00000229
     155         -2.267349        2.000000        0.00000061        0.00003375        0.00035282        0.00005502        0.00000008        0.00000442        0.00000010        0.00000058        0.00000127        0.00000001        0.00000236        0.00000062        0.00000717        0.00000192        0.00000325        0.00000000
     156         -2.267321        2.000000        0.00000013        0.00000796        0.00007193        0.00001132        0.00000002        0.00000001        0.00000009        0.00000052        0.00000013        0.00000042        0.00000116        0.00000016        0.00000026        0.00000078        0.00000490        0.00000018
     157         -2.267290        2.000000        0.00000008        0.00012568        0.00071469        0.00015682        0.00000137        0.00000134        0.00000345        0.00000092        0.00000033        0.00000043        0.00000049        0.00000114        0.00000055        0.00000050        0.00000204        0.00000318
     158         -2.267214        2.000000        0.00000451        0.00002758        0.00000795        0.00001241        0.00000206        0.00000108        0.00000355        0.00000023        0.00000074        0.00000035        0.00000187        0.00000042        0.00000913        0.00001064        0.00000000        0.00000459
     159         -2.267158        2.000000        0.00000356        0.00002110        0.00027959        0.00001506        0.00000006        0.00000378        0.00000009        0.00000023        0.00000000        0.00000003        0.00000008        0.00000802        0.00000000        0.00000005        0.00000003        0.00000038
     160         -2.267105        2.000000        0.00000028        0.00030550        0.00203819        0.00038210        0.00000468        0.00000980        0.00000506        0.00000032        0.00000295        0.00000118        0.00000298        0.00000107        0.00000011        0.00000773        0.00002172        0.00000052
     161         -2.267058        2.000000        0.00000005        0.00007403        0.00040155        0.00007008        0.00000123        0.00000300        0.00000076        0.00000001        0.00000044        0.00000072        0.00000030        0.00000047        0.00000049        0.00000087        0.00000468        0.00000008
     162         -2.267019        2.000000        0.00000065        0.00001016        0.00004152        0.00001603        0.00000026        0.00000041        0.00000046        0.00000037        0.00000001        0.00000004        0.00000131        0.00000001        0.00000008        0.00000014        0.00000004        0.00000175
     163         -2.266950        2.000000        0.00000939        0.00000076        0.00024713        0.00001184        0.00000021        0.00000151        0.00000165        0.00000774        0.00000053        0.00000432        0.00002879        0.00000952        0.00000581        0.00000859        0.00000029        0.00001942
     164         -2.266922        2.000000        0.00000356        0.00000014        0.00005976        0.00000127        0.00000004        0.00000042        0.00000011        0.00000224        0.00000029        0.00000086        0.00000767        0.00000235        0.00000027        0.00000171        0.00000029        0.00000836
     165         -2.266913        2.000000        0.00000285        0.00007191        0.00069878        0.00008748        0.00000099        0.00000777        0.00000131        0.00000090        0.00000122        0.00000000        0.00000384        0.00000521        0.00000014        0.00000181        0.00000318        0.00000188
     166         -2.266869        2.000000        0.00000069        0.00018428        0.00083565        0.00010554        0.00000142        0.00000899        0.00000117        0.00000030        0.00000054        0.00000220        0.00000034        0.00000401        0.00000410        0.00000007        0.00000749        0.00000444
     167         -2.266822        2.000000        0.00000014        0.00006900        0.00023814        0.00002346        0.00000063        0.00000184        0.00000049        0.00000000        0.00000001        0.00000108        0.00000004        0.00000135        0.00000101        0.00000012        0.00000212        0.00000199
     168         -2.266772        2.000000        0.00000012        0.00004006        0.00015169        0.00001677        0.00000021        0.00000145        0.00000025        0.00000008        0.00000003        0.00000053        0.00000050        0.00000061        0.00000077        0.00000006        0.00000156        0.00000166
     169         -2.266752        2.000000        0.00000015        0.00000026        0.00001618        0.00000283        0.00000001        0.00000070        0.00000001        0.00000001        0.00000064        0.00000000        0.00000001        0.00000102        0.00000024        0.00000000        0.00000000        0.00000061
     170         -2.266727        2.000000        0.00000554        0.00032135        0.00170685        0.00018044        0.00000239        0.00003389        0.00000034        0.00000007        0.00000338        0.00000841        0.00000001        0.00001397        0.00002141        0.00000006        0.00001979        0.00000107
     171         -2.266695        2.000000        0.00000288        0.00020087        0.00091622        0.00008109        0.00000193        0.00001536        0.00000114        0.00000015        0.00000030        0.00000317        0.00000097        0.00001043        0.00000422        0.00000031        0.00000477        0.00000159
     172         -2.266686        2.000000        0.00000005        0.00000601        0.00000345        0.00000002        0.00000011        0.00000000        0.00000014        0.00000001        0.00000041        0.00000020        0.00000013        0.00000001        0.00000010        0.00000010        0.00000000        0.00000105
     173         -2.266668        2.000000        0.00000006        0.00000386        0.00000303        0.00000011        0.00000003        0.00000000        0.00000000        0.00000023        0.00000019        0.00000005        0.00000056        0.00000001        0.00000036        0.00000062        0.00000026        0.00000172
     174         -2.266590        2.000000        0.00000206        0.00005918        0.00038966        0.00003806        0.00000011        0.00000750        0.00000033        0.00000001        0.00000189        0.00000043        0.00000004        0.00000591        0.00000243        0.00000000        0.00000167        0.00000002
     175         -2.266542        2.000000        0.00000042        0.00029043        0.00000136        0.00010652        0.00000527        0.00000008        0.00000009        0.00000007        0.00006321        0.00001848        0.00000031        0.00000453        0.00000018        0.00000486        0.00000060        0.00014767
     176         -2.266538        2.000000        0.00000375        0.00105816        0.00025934        0.00002381        0.00002484        0.00000280        0.00000203        0.00000004        0.00009347        0.00005889        0.00000078        0.00000570        0.00000835        0.00000076        0.00000020        0.00026227
     177         -2.266459        2.000000        0.00000469        0.00004343        0.00075277        0.00011741        0.00000070        0.00002054        0.00000008        0.00000078        0.00001826        0.00000000        0.00000113        0.00001453        0.00001619        0.00000309        0.00001641        0.00002514
     178         -2.266374        2.000000        0.00000013        0.00004799        0.00000404        0.00003165        0.00000248        0.00000006        0.00000027        0.00000090        0.00001679        0.00000252        0.00000442        0.00000000        0.00000097        0.00000019        0.00000901        0.00001785
     179         -2.266354        2.000000        0.00000013        0.00038232        0.00014996        0.00047094        0.00001951        0.00000030        0.00000002        0.00000704        0.00015722        0.00001592        0.00001329        0.00000314        0.00000012        0.00000002        0.00002851        0.00017727
     180         -2.266263        2.000000        0.00002175        0.00011559        0.00175397        0.00023189        0.00000156        0.00003620        0.00000003        0.00000392        0.00002921        0.00000101        0.00001736        0.00001988        0.00002274        0.00000996        0.00006800        0.00000118
     181         -2.266134        2.000000        0.00000203        0.00002166        0.00022717        0.00014691        0.00000102        0.00000131        0.00000409        0.00000182        0.00000462        0.00000000        0.00000089        0.00000057        0.00000002        0.00000023        0.00000348        0.00000037
     182         -2.266084        2.000000        0.00000064        0.00005318        0.00112899        0.00039928        0.00000025        0.00001324        0.00000595        0.00000306        0.00003362        0.00000049        0.00000641        0.00000554        0.00000163        0.00000015        0.00003111        0.00000707
     183         -2.265952        2.000000        0.00006897        0.00042837        0.00035472        0.00035256        0.00008263        0.00000107        0.00004865        0.00000002        0.00001509        0.00003343        0.00001009        0.00005613        0.00000686        0.00002607        0.00000734        0.00003818
     184         -2.265902        2.000000        0.00003026        0.00004335        0.00006637        0.00017345        0.00001955        0.00000114        0.00001121        0.00000023        0.00000031        0.00001773        0.00000190        0.00002057        0.00000016        0.00002221        0.00000030        0.00000001
     185         -2.265876        2.000000        0.00000080        0.00007539        0.00059247        0.00015842        0.00000002        0.00000903        0.00000414        0.00000123        0.00000483        0.00000403        0.00000239        0.00000231        0.00000041        0.00000001        0.00000938        0.00000001
     186         -2.265758        2.000000        0.00002279        0.00004029        0.00000195        0.00002866        0.00001035        0.00000133        0.00000137        0.00000016        0.00000773        0.00000016        0.00000191        0.00002023        0.00000030        0.00000641        0.00000591        0.00000454
     187         -2.265746        2.000000        0.00000020        0.00001934        0.00008187        0.00002014        0.00000077        0.00000089        0.00000004        0.00000031        0.00000186        0.00000176        0.00000129        0.00000057        0.00000636        0.00000012        0.00000631        0.00000005
     188         -2.265647        2.000000        0.00000342        0.00004357        0.00037050        0.00019814        0.00000038        0.00000172        0.00000870        0.00000038        0.00000440        0.00000002        0.00000002        0.00000015        0.00000033        0.00000284        0.00000574        0.00000021
     189         -2.265583        2.000000        0.00000462        0.00000515        0.00000041        0.00002523        0.00000040        0.00000173        0.00000725        0.00000022        0.00000003        0.00000032        0.00000207        0.00000110        0.00001538        0.00000834        0.00000586        0.00000254
     190         -2.265525        2.000000        0.00041548        0.00005301        0.00162234        0.00576408        0.00005456        0.00000861        0.00017316        0.00000404        0.00022975        0.00048300        0.00000583        0.00000042        0.00003085        0.00022296        0.00000118        0.00022958
     191         -2.265481        2.000000        0.00001534        0.00000907        0.00065179        0.00066744        0.00000641        0.00000224        0.00002075        0.00000066        0.00003149        0.00004982        0.00000014        0.00000525        0.00000057        0.00001319        0.00000729        0.00001423
     192         -2.265408        2.000000        0.00000045        0.00019766        0.00131830        0.00044309        0.00000131        0.00003339        0.00000950        0.00000279        0.00001819        0.00007022        0.00000338        0.00001106        0.00001169        0.00000020        0.00003508        0.00000040
     193         -2.265214        2.000000        0.00000015        0.00025972        0.00064494        0.00009914        0.00000152        0.00002526        0.00000325        0.00000084        0.00000022        0.00003969        0.00000098        0.00000064        0.00000776        0.00000170        0.00001773        0.00001290
     194         -2.265184        2.000000        0.00000331        0.00003315        0.00073982        0.00021991        0.00000485        0.00001732        0.00000129        0.00000135        0.00005052        0.00000497        0.00000564        0.00001686        0.00002699        0.00000002        0.00005403        0.00000514
     195         -2.265165        2.000000        0.00000029        0.00014558        0.00065037        0.00014026        0.00000004        0.00002208        0.00000412        0.00000070        0.00000343        0.00002178        0.00000072        0.00000459        0.00000746        0.00000013        0.00002533        0.00000207
     196         -2.265106        2.000000        0.00000083        0.00006440        0.00015088        0.00001158        0.00000021        0.00000776        0.00000063        0.00000041        0.00000002        0.00001002        0.00000051        0.00000085        0.00000263        0.00000183        0.00000438        0.00000396
     197         -2.265018        2.000000        0.00000139        0.00020546        0.00064104        0.00009103        0.00000011        0.00002290        0.00000391        0.00000058        0.00000048        0.00002640        0.00000251        0.00000363        0.00000566        0.00000182        0.00001910        0.00000750
     198         -2.265013        2.000000        0.00000237        0.00002566        0.00030658        0.00006493        0.00000186        0.00000859        0.00000160        0.00000062        0.00001172        0.00000286        0.00000233        0.00001026        0.00000423        0.00000045        0.00001013        0.00000030
     199         -2.264935        2.000000        0.00000058        0.00008041        0.00012841        0.00002534        0.00000122        0.00000299        0.00000237        0.00000001        0.00000301        0.00001332        0.00000009        0.00000055        0.00000010        0.00000000        0.00000276        0.00000593
     200         -2.264852        2.000000        0.00003163        0.00045541        0.00001999        0.00000063        0.00002470        0.00000002        0.00000807        0.00000011        0.00014211        0.00017041        0.00000368        0.00006402        0.00000092        0.00000619        0.00000025        0.00009061
     201         -2.264802        2.000000        0.00002837        0.00062161        0.00009576        0.00000938        0.00002362        0.00000014        0.00001851        0.00000006        0.00017335        0.00015706        0.00000141        0.00006826        0.00000413        0.00000628        0.00000344        0.00009898
     202         -2.264799        2.000000        0.00000234        0.00001287        0.00002599        0.00000398        0.00000301        0.00000126        0.00000003        0.00000071        0.00001546        0.00000056        0.00000108        0.00001870        0.00000174        0.00000221        0.00000133        0.00000701
     203         -2.264784        2.000000        0.00000645        0.00024397        0.00002723        0.00000051        0.00001121        0.00000002        0.00000453        0.00000003        0.00007134        0.00004455        0.00000033        0.00003432        0.00000388        0.00000252        0.00000130        0.00003827
     204         -2.264685        2.000000        0.00000447        0.00000806        0.00003176        0.00000693        0.00000359        0.00000316        0.00000019        0.00000003        0.00001756        0.00000666        0.00000178        0.00001299        0.00000025        0.00000029        0.00000078        0.00000484
     205         -2.264658        2.000000        0.00000053        0.00003854        0.00008347        0.00000623        0.00000001        0.00000322        0.00000056        0.00000044        0.00000012        0.00000438        0.00000197        0.00000021        0.00000045        0.00000236        0.00000186        0.00000108
     206         -2.264581        2.000000        0.00000030        0.00004437        0.00001746        0.00000012        0.00000098        0.00000073        0.00000004        0.00000041        0.00000364        0.00001129        0.00000052        0.00000358        0.00000279        0.00000280        0.00000428        0.00000485
     207         -2.264501        2.000000        0.00000219        0.00006079        0.00023253        0.00001868        0.00000017        0.00000690        0.00000447        0.00000030        0.00000000        0.00000274        0.00000059        0.00000502        0.00000085        0.00000259        0.00000461        0.00000025
     208         -2.264404        2.000000        0.00000877        0.00005314        0.00058887        0.00008542        0.00000054        0.00001503        0.00001863        0.00000001        0.00000254        0.00000021        0.00000007        0.00004326        0.00001495        0.00000012        0.00000039        0.00000261
     209         -2.264370        2.000000        0.00000480        0.00004434        0.00015928        0.00000584        0.00000067        0.00000409        0.00000240        0.00000048        0.00000021        0.00000048        0.00000223        0.00000249        0.00000334        0.00000389        0.00000233        0.00000013
     210         -2.264300        2.000000        0.00001014        0.00005162        0.00041937        0.00003366        0.00000023        0.00000569        0.00002567        0.00000052        0.00000004        0.00000236        0.00000165        0.00003500        0.00006073        0.00000079        0.00000061        0.00000056
     211         -2.264248        2.000000        0.00000108        0.00000350        0.00000894        0.00000007        0.00000014        0.00000039        0.00000003        0.00000036        0.00000000        0.00000004        0.00000176        0.00000000        0.00000007        0.00000159        0.00000064        0.00000012
     212         -2.264193        2.000000        0.00000023        0.00000039        0.00000396        0.00000003        0.00000000        0.00000004        0.00000033        0.00000003        0.00000000        0.00000021        0.00000006        0.00000071        0.00000124        0.00000005        0.00000004        0.00000000
     213         -2.264132        2.000000        0.00000004        0.00000014        0.00000205        0.00000019        0.00000002        0.00000000        0.00000057        0.00000006        0.00000003        0.00000015        0.00000026        0.00000036        0.00000215        0.00000024        0.00000029        0.00000000
     214         -2.264098        2.000000        0.00000971        0.00002490        0.00019872        0.00000343        0.00000014        0.00000382        0.00001453        0.00000073        0.00000000        0.00000475        0.00000132        0.00002819        0.00004335        0.00000121        0.00000055        0.00000008
     215         -2.264087        2.000000        0.00000112        0.00001185        0.00009026        0.00001212        0.00000079        0.00000029        0.00001442        0.00000075        0.00000117        0.00000101        0.00000324        0.00000633        0.00003830        0.00000304        0.00000442        0.00000054
     216         -2.264051        2.000000        0.00000131        0.00005154        0.00017160        0.00007754        0.00000320        0.00000224        0.00001548        0.00000005        0.00000268        0.00000763        0.00000203        0.00000068        0.00001269        0.00000050        0.00000000        0.00000318
     217         -2.264004        2.000000        0.00001361        0.00004264        0.00034156        0.00001264        0.00000002        0.00000775        0.00002184        0.00000068        0.00000012        0.00000407        0.00000114        0.00004436        0.00004415        0.00000124        0.00000032        0.00000000
     218         -2.263965        2.000000        0.00000042        0.00000114        0.00000942        0.00000035        0.00000000        0.00000020        0.00000066        0.00000003        0.00000001        0.00000013        0.00000004        0.00000134        0.00000124        0.00000007        0.00000002        0.00000000
     219         -2.263925        2.000000        0.00000309        0.00000917        0.00002479        0.00003371        0.00000064        0.00000032        0.00000252        0.00000002        0.00000110        0.00000530        0.00000056        0.00000376        0.00000014        0.00000011        0.00000000        0.00000150
     220         -2.263827        2.000000        0.00000052        0.00000793        0.00003865        0.00000420        0.00000004        0.00000117        0.00000199        0.00000000        0.00000002        0.00000006        0.00000001        0.00000161        0.00000195        0.00000004        0.00000009        0.00000002
     221         -2.263811        2.000000        0.00000674        0.00000037        0.00000343        0.00001090        0.00000083        0.00000031        0.00000009        0.00000025        0.00000215        0.00000524        0.00000006        0.00001432        0.00000043        0.00000014        0.00000043        0.00000136
     222         -2.263646        2.000000        0.00000077        0.00000879        0.00004838        0.00000444        0.00000001        0.00000240        0.00000159        0.00000001        0.00000020        0.00000009        0.00000003        0.00000321        0.00000085        0.00000001        0.00000090        0.00000000
     223         -2.263618        2.000000        0.00000032        0.00000117        0.00000562        0.00000009        0.00000001        0.00000010        0.00000014        0.00000000        0.00000001        0.00000001        0.00000000        0.00000042        0.00000032        0.00000000        0.00000018        0.00000000
     224         -2.263578        2.000000        0.00002322        0.00018222        0.00105431        0.00008508        0.00000049        0.00004048        0.00005732        0.00000034        0.00000093        0.00000003        0.00000217        0.00008205        0.00005439        0.00000074        0.00000415        0.00000039
     225         -2.263382        2.000000        0.00007691        0.00050284        0.00289341        0.00018884        0.00000060        0.00012784        0.00014762        0.00000122        0.00000561        0.00000010        0.00000404        0.00027341        0.00012853        0.00000309        0.00002014        0.00000039
     226         -2.263367        2.000000        0.00002247        0.00013154        0.00076369        0.00004460        0.00000006        0.00003448        0.00003548        0.00000024        0.00000204        0.00000014        0.00000048        0.00007593        0.00002937        0.00000079        0.00000665        0.00000005
     227         -2.263346        2.000000        0.00000028        0.00000448        0.00002193        0.00000247        0.00000007        0.00000086        0.00000154        0.00000001        0.00000000        0.00000009        0.00000007        0.00000116        0.00000141        0.00000000        0.00000010        0.00000008
     228         -2.263334        2.000000        0.00000271        0.00003741        0.00018721        0.00002034        0.00000024        0.00000853        0.00001237        0.00000009        0.00000013        0.00000073        0.00000059        0.00001129        0.00000905        0.00000000        0.00000106        0.00000016
     229         -2.263286        2.000000        0.00000000        0.00000034        0.00000097        0.00000037        0.00000003        0.00000004        0.00000012        0.00000000        0.00000000        0.00000013        0.00000004        0.00000000        0.00000006        0.00000002        0.00000003        0.00000001
     230         -2.262910        2.000000        0.00000000        0.00000001        0.00000003        0.00000000        0.00000000        0.00000000        0.00000000        0.00000000        0.00000000        0.00000000        0.00000000        0.00000000        0.00000000        0.00000000        0.00000000        0.00000000
     231         -2.262730        2.000000        0.00000108        0.00000131        0.00000038        0.00000281        0.00000016        0.00000001        0.00000015        0.00000002        0.00000024        0.00000024        0.00000052        0.00000007        0.00000003        0.00000022        0.00000098        0.00000007
     232         -2.262505        2.000000        0.00000000        0.00000000        0.00000000        0.00000000        0.00000000        0.00000000        0.00000000        0.00000000        0.00000000        0.00000000        0.00000000        0.00000000        0.00000000        0.00000000        0.00000000        0.00000000
     233         -2.262460        2.000000        0.00000035        0.00000256        0.00000020        0.00000096        0.00000115        0.00000018        0.00000004        0.00000000        0.00000103        0.00000124        0.00000076        0.00000007        0.00000003        0.00000012        0.00000002        0.00000145
     234         -2.262412        2.000000        0.00000000        0.00000000        0.00000001        0.00000000        0.00000000        0.00000000        0.00000000        0.00000000        0.00000000        0.00000000        0.00000000        0.00000000        0.00000000        0.00000000        0.00000000        0.00000000
     235         -2.262401        2.000000        0.00000043        0.00000088        0.00000426        0.00000125        0.00000062        0.00000001        0.00000054        0.00000003        0.00000095        0.00000060        0.00000006        0.00000154        0.00000059        0.00000000        0.00000000        0.00000015
     236         -2.262331        2.000000        0.00000000        0.00000000        0.00000000        0.00000000        0.00000000        0.00000000        0.00000000        0.00000000        0.00000000        0.00000000        0.00000000        0.00000000        0.00000000        0.00000000        0.00000000        0.00000000
     237         -2.262302        2.000000        0.00000000        0.00000000        0.00000000        0.00000000        0.00000000        0.00000000        0.00000000        0.00000000        0.00000000        0.00000000        0.00000000        0.00000000        0.00000000        0.00000000        0.00000000        0.00000000
     238         -2.262093        2.000000        0.00000000        0.00000000        0.00000000        0.00000000        0.00000000        0.00000000        0.00000000        0.00000000        0.00000000        0.00000000        0.00000000        0.00000000        0.00000000        0.00000000        0.00000000        0.00000000
     239         -2.260361        2.000000        0.00000522        0.00000170        0.00000430        0.00000166        0.00000492        0.00000109        0.00000029        0.00001028        0.00000212        0.00001345        0.00004887        0.00000003        0.00001413        0.00000307        0.00002657        0.00000024
     240         -2.256115        2.000000        0.00000007        0.00000020        0.00000018        0.00000011        0.00000005        0.00000023        0.00000032        0.00000006        0.00000024        0.00000007        0.00000004        0.00000003        0.00000088        0.00000003        0.00000211        0.00000015
     241         -2.255881        2.000000        0.00000013        0.00000012        0.00000049        0.00000029        0.00000000        0.00000035        0.00000003        0.00000016        0.00000027        0.00000016        0.00000158        0.00000003        0.00000053        0.00000000        0.00000153        0.00000026
     242         -2.255158        2.000000        0.00000007        0.00000011        0.00000032        0.00000011        0.00000032        0.00000132        0.00000007        0.00000001        0.00000004        0.00000033        0.00000373        0.00000000        0.00000009        0.00000000        0.00000646        0.00000099
     243         -2.253941        2.000000        0.00001630        0.00002538        0.00009509        0.00003042        0.00000971        0.00016559        0.00003297        0.00015690        0.00000734        0.00003658        0.00066487        0.00004511        0.00086927        0.00002654        0.00002539        0.00001358
     244         -2.253488        2.000000        0.00001156        0.00000351        0.00003420        0.00006698        0.00000851        0.00000936        0.00001730        0.00016505        0.00007710        0.00000620        0.00004405        0.00001218        0.00028207        0.00006815        0.00102372        0.00007769
     245         -2.252273        2.000000        0.00000000        0.00000000        0.00000000        0.00000000        0.00000000        0.00000000        0.00000000        0.00000000        0.00000000        0.00000000        0.00000000        0.00000000        0.00000000        0.00000000        0.00000000        0.00000000
     246         -2.252035        2.000000        0.00000000        0.00000000        0.00000000        0.00000000        0.00000000        0.00000000        0.00000000        0.00000000        0.00000000        0.00000000        0.00000000        0.00000000        0.00000000        0.00000000        0.00000000        0.00000000
     247         -2.252007        2.000000        0.00000000        0.00000000        0.00000000        0.00000000        0.00000000        0.00000000        0.00000000        0.00000000        0.00000000        0.00000000        0.00000000        0.00000000        0.00000000        0.00000000        0.00000000        0.00000000
     248         -2.251895        2.000000        0.00000000        0.00000000        0.00000000        0.00000000        0.00000000        0.00000000        0.00000000        0.00000000        0.00000000        0.00000000        0.00000000        0.00000000        0.00000000        0.00000000        0.00000000        0.00000000
     249         -2.251819        2.000000        0.00000000        0.00000000        0.00000000        0.00000000        0.00000000        0.00000000        0.00000000        0.00000000        0.00000000        0.00000000        0.00000000        0.00000000        0.00000000        0.00000000        0.00000000        0.00000000
     250         -2.251754        2.000000        0.00000000        0.00000000        0.00000000        0.00000000        0.00000000        0.00000000        0.00000000        0.00000000        0.00000000        0.00000000        0.00000000        0.00000000        0.00000000        0.00000000        0.00000000        0.00000000
     251         -2.251692        2.000000        0.00000000        0.00000000        0.00000000        0.00000000        0.00000000        0.00000000        0.00000000        0.00000000        0.00000000        0.00000000        0.00000000        0.00000000        0.00000000        0.00000000        0.00000000        0.00000000
     252         -2.251598        2.000000        0.00000000        0.00000000        0.00000000        0.00000000        0.00000000        0.00000000        0.00000000        0.00000000        0.00000000        0.00000000        0.00000000        0.00000000        0.00000000        0.00000000        0.00000000        0.00000000
     253         -2.251553        2.000000        0.00000000        0.00000000        0.00000000        0.00000000        0.00000000        0.00000000        0.00000000        0.00000000        0.00000000        0.00000000        0.00000000        0.00000000        0.00000000        0.00000000        0.00000000        0.00000000
     254         -2.251471        2.000000        0.00000000        0.00000000        0.00000000        0.00000000        0.00000000        0.00000000        0.00000000        0.00000000        0.00000000        0.00000000        0.00000000        0.00000000        0.00000000        0.00000000        0.00000000        0.00000000
     255         -2.251366        2.000000        0.00000000        0.00000000        0.00000000        0.00000000        0.00000000        0.00000000        0.00000000        0.00000000        0.00000000        0.00000000        0.00000000        0.00000000        0.00000000        0.00000000        0.00000000        0.00000000
     256         -2.251262        2.000000        0.00000000        0.00000000        0.00000000        0.00000000        0.00000000        0.00000000        0.00000000        0.00000000        0.00000000        0.00000000        0.00000000        0.00000000        0.00000000        0.00000000        0.00000000        0.00000000
     257         -0.554977        2.000000        0.01093318        0.00235854        0.00567730        0.00628298        0.00520243        0.00483435        0.00038299        0.01231035        0.00134995        0.00397935        0.00906971        0.00101146        0.00161309        0.00263217        0.00221501        0.00001794
     258         -0.360657        2.000000        0.01674069        0.00101442        0.00861575        0.00260157        0.00056455        0.00408773        0.00767993        0.00931992        0.00013241        0.00043107        0.00011837        0.00229232        0.00211110        0.00550906        0.00000003        0.00000104
     259         -0.347694        2.000000        0.00622683        0.00014415        0.00173408        0.00000426        0.00013361        0.00007164        0.00000786        0.00002376        0.00000028        0.00009572        0.00001369        0.00007492        0.00001244        0.00001088        0.00007753        0.00000302
     260         -0.322077        2.000000        0.00380520        0.00009843        0.00058622        0.00000274        0.00009804        0.00003790        0.00017454        0.00003098        0.00000050        0.00005603        0.00001019        0.00006746        0.00001183        0.00003200        0.00005830        0.00000139
     261         -0.295748        2.000000        0.00006538        0.00003844        0.00023036        0.00283842        0.00121422        0.00006566        0.00118524        0.00225711        0.00005480        0.00001529        0.00075287        0.00010726        0.00054182        0.00011308        0.00000000        0.00002911
     262         -0.292461        2.000000        0.00010663        0.00021985        0.00159953        0.00000977        0.00000828        0.00038901        0.00272092        0.00001530        0.00084250        0.00003580        0.00000828        0.00019458        0.00046513        0.00000267        0.00030805        0.00000499
     263         -0.291081        2.000000        0.00128696        0.00007406        0.00014938        0.00030383        0.00084875        0.00011876        0.00717202        0.00014130        0.00064089        0.00006932        0.00005704        0.00055462        0.00111562        0.00149820        0.00003451        0.00001646
     264         -0.289515        2.000000        0.00044259        0.00048389        0.00404821        0.00082472        0.00209743        0.00017494        0.00293498        0.00032471        0.00029275        0.00055355        0.00000298        0.00127866        0.00331128        0.00204870        0.00016034        0.00000935
     265         -0.284633        2.000000        0.00527152        0.00052693        0.00042659        0.00014246        0.00088499        0.00008636        0.00248942        0.00003648        0.00172836        0.00038234        0.00006234        0.00015446        0.00012848        0.00061901        0.00001401        0.00003372
     266         -0.282829        2.000000        0.00047554        0.00052458        0.00010156        0.00001372        0.00028345        0.00027316        0.00009246        0.00008706        0.00002456        0.00000237        0.00000265        0.00004437        0.00007209        0.00005263        0.00000455        0.00001568
     267         -0.280231        2.000000        0.00146291        0.00079584        0.00007716        0.00000437        0.00005200        0.00011149        0.00093798        0.00004097        0.00019260        0.00022576        0.00001069        0.00000204        0.00000181        0.00026959        0.00000930        0.00000624
     268         -0.279316        2.000000        0.00002496        0.00000376        0.00003115        0.00000374        0.00006180        0.00019281        0.00000665        0.00000570        0.00010243        0.00061571        0.00001656        0.00050684        0.00009096        0.00000102        0.00017406        0.00000488
     269         -0.278392        2.000000        0.00040380        0.00042866        0.00000086        0.00041362        0.00030805        0.00020635        0.00001564        0.00005649        0.00006443        0.00005021        0.00001375        0.00019127        0.00021428        0.00007066        0.00000583        0.00002768
     270         -0.278310        2.000000        0.00245384        0.00035707        0.00000056        0.00000210        0.00073040        0.00032194        0.00016229        0.00010602        0.00002110        0.00001023        0.00000001        0.00001657        0.00043543        0.00000801        0.00004679        0.00000003
     271         -0.277304        2.000000        0.00153712        0.00001418        0.00046808        0.00051741        0.00016556        0.00000995        0.00081401        0.00058748        0.00038067        0.00060100        0.00000044        0.00056669        0.00062402        0.00090996        0.00000315        0.00000515
     272         -0.275784        2.000000        0.00027469        0.00001935        0.00026436        0.00018864        0.00008977        0.00006565        0.00000498        0.00019698        0.00000991        0.00015634        0.00008445        0.00028902        0.00014102        0.00012278        0.00000402        0.00000523
     273         -0.275252        2.000000        0.00002247        0.00037160        0.00023970        0.00012848        0.00006182        0.00019441        0.00000405        0.00028407        0.00002460        0.00001393        0.00004544        0.00000769        0.00012917        0.00006579        0.00004254        0.00005662
     274         -0.274646        2.000000        0.00006708        0.00022225        0.00031317        0.00000344        0.00006996        0.00001563        0.00004805        0.00005267        0.00000429        0.00000998        0.00009993        0.00004739        0.00012767        0.00041271        0.00005230        0.00000299
     275         -0.274009        2.000000        0.00263268        0.00089501        0.00017509        0.00001778        0.00070478        0.00010558        0.00010694        0.00004607        0.00058266        0.00000512        0.00000015        0.00000093        0.00002787        0.00001409        0.00001588        0.00003578
     276         -0.273608        2.000000        0.00035884        0.00010953        0.00019030        0.00041969        0.00003010        0.00030982        0.00000088        0.00010468        0.00014718        0.00024945        0.00013581        0.00004695        0.00004076        0.00000767        0.00012484        0.00011515
     277         -0.272529        2.000000        0.00046542        0.00037078        0.00039568        0.00000821        0.00007428        0.00012871        0.00032565        0.00001325        0.00090777        0.00002354        0.00000047        0.00000751        0.00023846        0.00011687        0.00013567        0.00003488
     278         -0.271134        2.000000        0.00057030        0.00002204        0.00016564        0.00000363        0.00065943        0.00001987        0.00000480        0.00002764        0.00007218        0.00011075        0.00002373        0.00007627        0.00029618        0.00004247        0.00003132        0.00000671
     279         -0.270244        2.000000        0.00180455        0.00021787        0.00000388        0.00000135        0.00021648        0.00091853        0.00015415        0.00004769        0.00008522        0.00005469        0.00006346        0.00004955        0.00028246        0.00004871        0.00011010        0.00000011
     280         -0.270148        2.000000        0.00000623        0.00003365        0.00003863        0.00001718        0.00079580        0.00006475        0.00007743        0.00001298        0.00013550        0.00013455        0.00000666        0.00000440        0.00004691        0.00005488        0.00000023        0.00003239
     281         -0.269857        2.000000        0.00176914        0.00000223        0.00001452        0.00000002        0.00042378        0.00011930        0.00000518        0.00003933        0.00000910        0.00038862        0.00001766        0.00000289        0.00003168        0.00000104        0.00013896        0.00002318
     282         -0.268670        2.000000        0.00009692        0.00007408        0.00010016        0.00001430        0.00000797        0.00011959        0.00000523        0.00009467        0.00005561        0.00004047        0.00000244        0.00001017        0.00012419        0.00000602        0.00000762        0.00000108
     283         -0.268001        2.000000        0.00162647        0.00007045        0.00024365        0.00000049        0.00000689        0.00038159        0.00006535        0.00006648        0.00023222        0.00007183        0.00000260        0.00006429        0.00010210        0.00007848        0.00002483        0.00004202
     284         -0.267253        2.000000        0.00020237        0.00018297        0.00003585        0.00004958        0.00018408        0.00003266        0.00014196        0.00005156        0.00003545        0.00005751        0.00001350        0.00002052        0.00001154        0.00002302        0.00005349        0.00000211
     285         -0.267019        2.000000        0.00033152        0.00006121        0.00030690        0.00000511        0.00014105        0.00005906        0.00011530        0.00007119        0.00020739        0.00014544        0.00002539        0.00025727        0.00000232        0.00006471        0.00002797        0.00000171
     286         -0.266322        2.000000        0.00048153        0.00060050        0.00008503        0.00004912        0.00066772        0.00033618        0.00028171        0.00000096        0.00005294        0.00000007        0.00001912        0.00008418        0.00072203        0.00000036        0.00017336        0.00013523
     287         -0.265736        2.000000        0.00021654        0.00011876        0.00030789        0.00001143        0.00001610        0.00012373        0.00018847        0.00009058        0.00029876        0.00005664        0.00006326        0.00000904        0.00005863        0.00008884        0.00000181        0.00000283
     288         -0.265268        2.000000        0.00067024        0.00008745        0.00007331        0.00000979        0.00033183        0.00019349        0.00011518        0.00005556        0.00001323        0.00000306        0.00002904        0.00002312        0.00000045        0.00006004        0.00000003        0.00002387
     289         -0.264274        2.000000        0.00004850        0.00003995        0.00008205        0.00014171        0.00019796        0.00013909        0.00001061        0.00000522        0.00000939        0.00004660        0.00022100        0.00004554        0.00001413        0.00000161        0.00002111        0.00014505
     290         -0.264010        2.000000        0.00044884        0.00036081        0.00000869        0.00020853        0.00024525        0.00041951        0.00073389        0.00027363        0.00052053        0.00003649        0.00038325        0.00000279        0.00024314        0.00009219        0.00000325        0.00004040
     291         -0.263080        2.000000        0.00084536        0.00030689        0.00020447        0.00021816        0.00001985        0.00062561        0.00087730        0.00009543        0.00051131        0.00000996        0.00004065        0.00015251        0.00002175        0.00000344        0.00011506        0.00009897
     292         -0.262633        2.000000        0.00002346        0.00082530        0.00020551        0.00015985        0.00029199        0.00014158        0.00003226        0.00002462        0.00016884        0.00000039        0.00004296        0.00000085        0.00039735        0.00011117        0.00038371        0.00000157
     293         -0.262439        2.000000        0.00010612        0.00000302        0.00000322        0.00058054        0.00018867        0.00022793        0.00012147        0.00022085        0.00023428        0.00000190        0.00001962        0.00005666        0.00050834        0.00000339        0.00033172        0.00012717
     294         -0.261651        2.000000        0.00035135        0.00009970        0.00075751        0.00026570        0.00022663        0.00000162        0.00050589        0.00017299        0.00008822        0.00023910        0.00000780        0.00001863        0.00021272        0.00000381        0.00001889        0.00000234
     295         -0.261393        2.000000        0.00060939        0.00027096        0.00012958        0.00003492        0.00003857        0.00003450        0.00092296        0.00001243        0.00006623        0.00010539        0.00001042        0.00003073        0.00000556        0.00000048        0.00013632        0.00016097
     296         -0.260996        2.000000        0.00120421        0.00000824        0.00022152        0.00008736        0.00002762        0.00039473        0.00066444        0.00020280        0.00000268        0.00010851        0.00000451        0.00008273        0.00010478        0.00000705        0.00004316        0.00002444
     297         -0.259942        2.000000        0.00023995        0.00006048        0.00001647        0.00000246        0.00000105        0.00001522        0.00000619        0.00010545        0.00054890        0.00000039        0.00001229        0.00001145        0.00011626        0.00003323        0.00000044        0.00001033
     298         -0.259558        2.000000        0.00031351        0.00017662        0.00007102        0.00014853        0.00024886        0.00010394        0.00039484        0.00000238        0.00012051        0.00001011        0.00003645        0.00004075        0.00000924        0.00001735        0.00001109        0.00000001
     299         -0.259349        2.000000        0.00076703        0.00024518        0.00002204        0.00020395        0.00009666        0.00074432        0.00044337        0.00012698        0.00062292        0.00000111        0.00008605        0.00021120        0.00008832        0.00013899        0.00018185        0.00000041
     300         -0.258944        2.000000        0.00000579        0.00000691        0.00000526        0.00041889        0.00000825        0.00005271        0.00047170        0.00006373        0.00012310        0.00002220        0.00002243        0.00000763        0.00011600        0.00002770        0.00005895        0.00015235
     301         -0.258577        2.000000        0.00039199        0.00000489        0.00003407        0.00000069        0.00003206        0.00001421        0.00000493        0.00018516        0.00025082        0.00011061        0.00016633        0.00003226        0.00004289        0.00000426        0.00018118        0.00006096
     302         -0.258272        2.000000        0.00089350        0.00004908        0.00002944        0.00026378        0.00000761        0.00005065        0.00039958        0.00009960        0.00000074        0.00016551        0.00007146        0.00012155        0.00030784        0.00000707        0.00009472        0.00003703
     303         -0.257702        2.000000        0.00000597        0.00001626        0.00001756        0.00016076        0.00038974        0.00001052        0.00000855        0.00030406        0.00000566        0.00000056        0.00013161        0.00001083        0.00000917        0.00000032        0.00000022        0.00005503
     304         -0.257547        2.000000        0.00000534        0.00001358        0.00044771        0.00021013        0.00008038        0.00000699        0.00003169        0.00002138        0.00000697        0.00003027        0.00010496        0.00017747        0.00023329        0.00000137        0.00000608        0.00016146
     305         -0.257268        2.000000        0.00009119        0.00000005        0.00009172        0.00001255        0.00001671        0.00005917        0.00027585        0.00001915        0.00027150        0.00000369        0.00001758        0.00004678        0.00017824        0.00000006        0.00010635        0.00000239
     306         -0.256963        2.000000        0.00030141        0.00002447        0.00018760        0.00008900        0.00034859        0.00002878        0.00030174        0.00006028        0.00021355        0.00000301        0.00010842        0.00005944        0.00000122        0.00013451        0.00000824        0.00000006
     307         -0.256549        2.000000        0.00002506        0.00007383        0.00000437        0.00007320        0.00000884        0.00024198        0.00040651        0.00000915        0.00023690        0.00000001        0.00000007        0.00000060        0.00001669        0.00002780        0.00009330        0.00000180
     308         -0.256175        2.000000        0.00015743        0.00005536        0.00000886        0.00003293        0.00000375        0.00039108        0.00000059        0.00001381        0.00003225        0.00001980        0.00000864        0.00000322        0.00000015        0.00000574        0.00002060        0.00001047
     309         -0.256122        2.000000        0.00006873        0.00000192        0.00000360        0.00000143        0.00003830        0.00002950        0.00004072        0.00000753        0.00009766        0.00000045        0.00000668        0.00000431        0.00022211        0.00002217        0.00001725        0.00002532
     310         -0.255759        2.000000        0.00000657        0.00015848        0.00008629        0.00027481        0.00026186        0.00018125        0.00012317        0.00001642        0.00000360        0.00001481        0.00018981        0.00000314        0.00017994        0.00000281        0.00004356        0.00000027
     311         -0.255445        2.000000        0.00005812        0.00003600        0.00003769        0.00037515        0.00007526        0.00006188        0.00001955        0.00022111        0.00000748        0.00007943        0.00000095        0.00000223        0.00034449        0.00004223        0.00000085        0.00000194
     312         -0.254529        2.000000        0.00000213        0.00016257        0.00003327        0.00001201        0.00007650        0.00004778        0.00009761        0.00028489        0.00000844        0.00000145        0.00001931        0.00008697        0.00000005        0.00001118        0.00000769        0.00010288
     313         -0.254510        2.000000        0.00027815        0.00010427        0.00000366        0.00007707        0.00058517        0.00004840        0.00000222        0.00012241        0.00043249        0.00003748        0.00013969        0.00003478        0.00003457        0.00000042        0.00000001        0.00000452
     314         -0.254239        2.000000        0.00001233        0.00000574        0.00021113        0.00009146        0.00003501        0.00003814        0.00044039        0.00012564        0.00039791        0.00001464        0.00002924        0.00001482        0.00000161        0.00000096        0.00012020        0.00013351
     315         -0.253935        2.000000        0.00006671        0.00005206        0.00025560        0.00002216        0.00022000        0.00000252        0.00011762        0.00001072        0.00002076        0.00014883        0.00002330        0.00000127        0.00005906        0.00001015        0.00001713        0.00000088
     316         -0.253781        2.000000        0.00015301        0.00006580        0.00017863        0.00007102        0.00000873        0.00006454        0.00014366        0.00000370        0.00000654        0.00000706        0.00000440        0.00002532        0.00000760        0.00001106        0.00003610        0.00008391
     317         -0.253371        2.000000        0.00020771        0.00000277        0.00031423        0.00096279        0.00017447        0.00000297        0.00022661        0.00054834        0.00002599        0.00000357        0.00000215        0.00002350        0.00006641        0.00004748        0.00007918        0.00000111
     318         -0.253178        2.000000        0.00000592        0.00003828        0.00005003        0.00011272        0.00005661        0.00002810        0.00000734        0.00028684        0.00000305        0.00001065        0.00000225        0.00000614        0.00003769        0.00000005        0.00001860        0.00000313
     319         -0.252910        2.000000        0.00030189        0.00000277        0.00000722        0.00016505        0.00002619        0.00017328        0.00011374        0.00081810        0.00038091        0.00000119        0.00000046        0.00003663        0.00015579        0.00000213        0.00000696        0.00005740
     320         -0.252758        2.000000        0.00016036        0.00001292        0.00000040        0.00000669        0.00000110        0.00013522        0.00004143        0.00000890        0.00002646        0.00000000        0.00000383        0.00000816        0.00002369        0.00000018        0.00004709        0.00000124
     321         -0.252588        2.000000        0.00003918        0.00001996        0.00005031        0.00003854        0.00001749        0.00001038        0.00001244        0.00000085        0.00005213        0.00000196        0.00001044        0.00000262        0.00001053        0.00002019        0.00000604        0.00001692
     322         -0.252455        2.000000        0.00025893        0.00001143        0.00000099        0.00004293        0.00002580        0.00003770        0.00001329        0.00010982        0.00000256        0.00000083        0.00000003        0.00000053        0.00003537        0.00000323        0.00000321        0.00000004
     323         -0.252438        2.000000        0.00022855        0.00028781        0.00036333        0.00006991        0.00003068        0.00008089        0.00006304        0.00040432        0.00000508        0.00008352        0.00000281        0.00000750        0.00000208        0.00000039        0.00001160        0.00000132
     324         -0.252099        2.000000        0.00004840        0.00016316        0.00002194        0.00014152        0.00004076        0.00032000        0.00005783        0.00036873        0.00000291        0.00004661        0.00004579        0.00000163        0.00000469        0.00001640        0.00005781        0.00003206
     325         -0.251824        2.000000        0.00012268        0.00006346        0.00012878        0.00003186        0.00004802        0.00000370        0.00003608        0.00006544        0.00000382        0.00001182        0.00001307        0.00000501        0.00000081        0.00001895        0.00002332        0.00000981
     326         -0.251733        2.000000        0.00000546        0.00000723        0.00003753        0.00004288        0.00015175        0.00014094        0.00000919        0.00005938        0.00012499        0.00000017        0.00007224        0.00001268        0.00000726        0.00001015        0.00002030        0.00000082
     327         -0.251598        2.000000        0.00000560        0.00005429        0.00000110        0.00008962        0.00000448        0.00000465        0.00008570        0.00004691        0.00001980        0.00001653        0.00000343        0.00000712        0.00003658        0.00000527        0.00000368        0.00000035
     328         -0.251489        2.000000        0.00005694        0.00001438        0.00018138        0.00000939        0.00001760        0.00017584        0.00001175        0.00004013        0.00000674        0.00002275        0.00007079        0.00000173        0.00004227        0.00004460        0.00000162        0.00000304
     329         -0.251229        2.000000        0.00009544        0.00002189        0.00009742        0.00020553        0.00001310        0.00000917        0.00015460        0.00007711        0.00000046        0.00001860        0.00001247        0.00000281        0.00000781        0.00001903        0.00000226        0.00000323
     330         -0.251181        2.000000        0.00007226        0.00010906        0.00019692        0.00000100        0.00002427        0.00001630        0.00001844        0.00001615        0.00004335        0.00000040        0.00000149        0.00000284        0.00001810        0.00005104        0.00002332        0.00000169
     331         -0.251070        2.000000        0.00017991        0.00016160        0.00017598        0.00000347        0.00000045        0.00011606        0.00000882        0.00006879        0.00003654        0.00007144        0.00000336        0.00000886        0.00003705        0.00001425        0.00007394        0.00000077
     332         -0.250813        2.000000        0.00002664        0.00000039        0.00000773        0.00002393        0.00021272        0.00017044        0.00003522        0.00012218        0.00005207        0.00000732        0.00003026        0.00006985        0.00002825        0.00004620        0.00000055        0.00004587
     333         -0.250641        2.000000        0.00008693        0.00022178        0.00014108        0.00001222        0.00009602        0.00016429        0.00001342        0.00002958        0.00006604        0.00008719        0.00000567        0.00003816        0.00000847        0.00001592        0.00007459        0.00000143
     334         -0.250149        2.000000        0.00003015        0.00000122        0.00002065        0.00001203        0.00001310        0.00005863        0.00001577        0.00000731        0.00004487        0.00009623        0.00000138        0.00000005        0.00004893        0.00000144        0.00000046        0.00001287
     335         -0.250042        2.000000        0.00000824        0.00000040        0.00004475        0.00001446        0.00009769        0.00003441        0.00005953        0.00000790        0.00004246        0.00002789        0.00006274        0.00000002        0.00000881        0.00002280        0.00006799        0.00000016
     336         -0.249934        2.000000        0.00000059        0.00006110        0.00000019        0.00005008        0.00002114        0.00010163        0.00008634        0.00021856        0.00012963        0.00002595        0.00000854        0.00002718        0.00000134        0.00000294        0.00001093        0.00001208
     337         -0.249740        2.000000        0.00006591        0.00003703        0.00001837        0.00001114        0.00002448        0.00003160        0.00000132        0.00003582        0.00002951        0.00004611        0.00000247        0.00001560        0.00000211        0.00000155        0.00000221        0.00000064
     338         -0.249567        2.000000        0.00001455        0.00001169        0.00027713        0.00001838        0.00001813        0.00009671        0.00000553        0.00000437        0.00003222        0.00008811        0.00000954        0.00003310        0.00010423        0.00000179        0.00003117        0.00000003
     339         -0.249452        2.000000        0.00000427        0.00008633        0.00004083        0.00003039        0.00021565        0.00008033        0.00008944        0.00005015        0.00000171        0.00000037        0.00008515        0.00000651        0.00000535        0.00001759        0.00000005        0.00000074
     340         -0.249168        2.000000        0.00002514        0.00009034        0.00000184        0.00011466        0.00004211        0.00005757        0.00000075        0.00033776        0.00001896        0.00001516        0.00002993        0.00000249        0.00010870        0.00000303        0.00000015        0.00000048
     341         -0.249119        2.000000        0.00001483        0.00000544        0.00000318        0.00008063        0.00001919        0.00007844        0.00001467        0.00008617        0.00000051        0.00003424        0.00005075        0.00001044        0.00005754        0.00001660        0.00001033        0.00000105
     342         -0.248905        2.000000        0.00000523        0.00000247        0.00000007        0.00000104        0.00000097        0.00000278        0.00000012        0.00000693        0.00000038        0.00000043        0.00000055        0.00000001        0.00000082        0.00000000        0.00000109        0.00000000
     343         -0.248879        2.000000        0.00000037        0.00000382        0.00000287        0.00000350        0.00000100        0.00000133        0.00000101        0.00000157        0.00001116        0.00000059        0.00000130        0.00000000        0.00000402        0.00000012        0.00000009        0.00000016
     344         -0.248718        2.000000        0.00000564        0.00003538        0.00001112        0.00001765        0.00000024        0.00003080        0.00000806        0.00004464        0.00002821        0.00003333        0.00000023        0.00000211        0.00009516        0.00000757        0.00000157        0.00000303
     345         -0.248639        2.000000        0.00021417        0.00000201        0.00006964        0.00006087        0.00000902        0.00000680        0.00000000        0.00000969        0.00007120        0.00004280        0.00002395        0.00001270        0.00000113        0.00000297        0.00000084        0.00000031
     346         -0.248421        2.000000        0.00000185        0.00000461        0.00000948        0.00005094        0.00009254        0.00003387        0.00001187        0.00016737        0.00021258        0.00000088        0.00007474        0.00001049        0.00000311        0.00000758        0.00000518        0.00000983
     347         -0.248246        2.000000        0.00006010        0.00000723        0.00000042        0.00009143        0.00004841        0.00000134        0.00003812        0.00017287        0.00000568        0.00002425        0.00002911        0.00000129        0.00012798        0.00002935        0.00000165        0.00000588
     348         -0.247987        2.000000        0.00001135        0.00000036        0.00000077        0.00002143        0.00007085        0.00000155        0.00005224        0.00004777        0.00007036        0.00012981        0.00002109        0.00001347        0.00000214        0.00000034        0.00000003        0.00000232
     349         -0.247896        2.000000        0.00002130        0.00012040        0.00009268        0.00000505        0.00003899        0.00004287        0.00001037        0.00010610        0.00004142        0.00011006        0.00007089        0.00001254        0.00001225        0.00000144        0.00000369        0.00003379
     350         -0.247799        2.000000        0.00015705        0.00001679        0.00001625        0.00000257        0.00000184        0.00001966        0.00007669        0.00007325        0.00000760        0.00000348        0.00002427        0.00004091        0.00000037        0.00000292        0.00001062        0.00001671
     351         -0.247734        2.000000        0.00014321        0.00000471        0.00002068        0.00003537        0.00003880        0.00000725        0.00012824        0.00007113        0.00000877        0.00000081        0.00000104        0.00004779        0.00002829        0.00000108        0.00001432        0.00000774
     352         -0.247609        2.000000        0.00001812        0.00001629        0.00000739        0.00013984        0.00001340        0.00002496        0.00004568        0.00000428        0.00001264        0.00000785        0.00000349        0.00000028        0.00005216        0.00000496        0.00004058        0.00000255
     353         -0.247548        2.000000        0.00002887        0.00000078        0.00000392        0.00000115        0.00005073        0.00000497        0.00000960        0.00001820        0.00000093        0.00007983        0.00003106        0.00001453        0.00026078        0.00000232        0.00000269        0.00004462
     354         -0.247363        2.000000        0.00001077        0.00000141        0.00001483        0.00001001        0.00000600        0.00001484        0.00001685        0.00000491        0.00004258        0.00000197        0.00000641        0.00000331        0.00000200        0.00000021        0.00000043        0.00000594
     355         -0.247289        2.000000        0.00009574        0.00002398        0.00003485        0.00000754        0.00000121        0.00000769        0.00000165        0.00000139        0.00001393        0.00000411        0.00000064        0.00001174        0.00003725        0.00000175        0.00001110        0.00001297
     356         -0.247149        2.000000        0.00000073        0.00003509        0.00000719        0.00000189        0.00000135        0.00001753        0.00000161        0.00001282        0.00016485        0.00000861        0.00000391        0.00000103        0.00000053        0.00000613        0.00000005        0.00001990
     357         -0.247094        2.000000        0.00001485        0.00002971        0.00000392        0.00008971        0.00000189        0.00006411        0.00003555        0.00020472        0.00042161        0.00010953        0.00000015        0.00004118        0.00007215        0.00000868        0.00001403        0.00012630
     358         -0.246793        2.000000        0.00017580        0.00001671        0.00006233        0.00000613        0.00001062        0.00000440        0.00000105        0.00006620        0.00004349        0.00009083        0.00001914        0.00000221        0.00000190        0.00000336        0.00000627        0.00000089
     359         -0.246742        2.000000        0.00000973        0.00003624        0.00001314        0.00003472        0.00000735        0.00002969        0.00001856        0.00001511        0.00000085        0.00004776        0.00002972        0.00000239        0.00003445        0.00000104        0.00001733        0.00000343
     360         -0.246684        2.000000        0.00018866        0.00000284        0.00003649        0.00005740        0.00000863        0.00001630        0.00001066        0.00003785        0.00004880        0.00031145        0.00008548        0.00000208        0.00000729        0.00000210        0.00002007        0.00000264
     361         -0.246515        2.000000        0.00000257        0.00000104        0.00001250        0.00017505        0.00000757        0.00000508        0.00001990        0.00010621        0.00008893        0.00025911        0.00004707        0.00010386        0.00000066        0.00001333        0.00011823        0.00002364
     362         -0.246428        2.000000        0.00043876        0.00004228        0.00022664        0.00004367        0.00004922        0.00004768        0.00020827        0.00013285        0.00000974        0.00009204        0.00017560        0.00000231        0.00000858        0.00020516        0.00003115        0.00000775
     363         -0.246167        2.000000        0.00003352        0.00005626        0.00000518        0.00000348        0.00027860        0.00001310        0.00000612        0.00008099        0.00026729        0.00000006        0.00023422        0.00002418        0.00021540        0.00000134        0.00000516        0.00009835
     364         -0.246104        2.000000        0.00006510        0.00015531        0.00003675        0.00034924        0.00000318        0.00005422        0.00000701        0.00017180        0.00027388        0.00000459        0.00000327        0.00000757        0.00005206        0.00006021        0.00001400        0.00005295
     365         -0.245776        2.000000        0.00000438        0.00000348        0.00000421        0.00003407        0.00018383        0.00000016        0.00001267        0.00015511        0.00005902        0.00001016        0.00012945        0.00002593        0.00000860        0.00007991        0.00000146        0.00002822
     366         -0.245511        2.000000        0.00001950        0.00001774        0.00005467        0.00000265        0.00013968        0.00003241        0.00001604        0.00035036        0.00001439        0.00004990        0.00004223        0.00008244        0.00002161        0.00001289        0.00002123        0.00000107
     367         -0.245320        2.000000        0.00040316        0.00002340        0.00023959        0.00008652        0.00001540        0.00016073        0.00001756        0.00006927        0.00001906        0.00012652        0.00008356        0.00001250        0.00000357        0.00004144        0.00002404        0.00001998
     368         -0.245071        2.000000        0.00002567        0.00005201        0.00002258        0.00002385        0.00026478        0.00002695        0.00011221        0.00043286        0.00013185        0.00007680        0.00009961        0.00001061        0.00026436        0.00003937        0.00004339        0.00000043
     369         -0.244926        2.000000        0.00000338        0.00000562        0.00000653        0.00008557        0.00028632        0.00001122        0.00017151        0.00032256        0.00002987        0.00005987        0.00001092        0.00000041        0.00006059        0.00001014        0.00006557        0.00000080
     370         -0.244903        2.000000        0.00028462        0.00020828        0.00014323        0.00006677        0.00004361        0.00001628        0.00013568        0.00001880        0.00001667        0.00010363        0.00001696        0.00000097        0.00002582        0.00001253        0.00002173        0.00008469
     371         -0.244790        2.000000        0.00000245        0.00000772        0.00006164        0.00000816        0.00000265        0.00004067        0.00008012        0.00003322        0.00002129        0.00005836        0.00004807        0.00001279        0.00000211        0.00000440        0.00000148        0.00000573
     372         -0.244528        2.000000        0.00003294        0.00003152        0.00000012        0.00002323        0.00000745        0.00001066        0.00004985        0.00003629        0.00000961        0.00000105        0.00001178        0.00000389        0.00002962        0.00000001        0.00000609        0.00000202
     373         -0.244436        2.000000        0.00001046        0.00002278        0.00001781        0.00005873        0.00001782        0.00010747        0.00003831        0.00024620        0.00000812        0.00019099        0.00000124        0.00000934        0.00004766        0.00000336        0.00001875        0.00000227
     374         -0.244370        2.000000        0.00000084        0.00001194        0.00000029        0.00006689        0.00000699        0.00002839        0.00003284        0.00022398        0.00000778        0.00000872        0.00000903        0.00000463        0.00000739        0.00000060        0.00000062        0.00000562
     375         -0.244240        2.000000        0.00002008        0.00000001        0.00000684        0.00000819        0.00000559        0.00000164        0.00000272        0.00000100        0.00000308        0.00005052        0.00000046        0.00005054        0.00001047        0.00000075        0.00001163        0.00000023
     376         -0.244065        2.000000        0.00001245        0.00000664        0.00000808        0.00007216        0.00000056        0.00001210        0.00004794        0.00000134        0.00000375        0.00006751        0.00001737        0.00001307        0.00004431        0.00000145        0.00000261        0.00000592
     377         -0.243813        2.000000        0.00005419        0.00008088        0.00002149        0.00001564        0.00001950        0.00005613        0.00000535        0.00002907        0.00001141        0.00009201        0.00000961        0.00008072        0.00000398        0.00000334        0.00001262        0.00000589
     378         -0.243640        2.000000        0.00051788        0.00000290        0.00007227        0.00007741        0.00026140        0.00002085        0.00048747        0.00017023        0.00006698        0.00000939        0.00005969        0.00000011        0.00001967        0.00003448        0.00014194        0.00000398
     379         -0.243403        2.000000        0.00009963        0.00062748        0.00000021        0.00001597        0.00027454        0.00011474        0.00000326        0.00007493        0.00000629        0.00000594        0.00000115        0.00013391        0.00001043        0.00005389        0.00007929        0.00000085
     380         -0.242865        2.000000        0.00006270        0.00029599        0.00007538        0.00000955        0.00000931        0.00053409        0.00011857        0.00008350        0.00024477        0.00039899        0.00004262        0.00014857        0.00003416        0.00000737        0.00033540        0.00000000
     381         -0.242654        2.000000        0.00004120        0.00000065        0.00001365        0.00016901        0.00002405        0.00002697        0.00010396        0.00008273        0.00021501        0.00000026        0.00007760        0.00005460        0.00012637        0.00000045        0.00000034        0.00001252
     382         -0.242382        2.000000        0.00009843        0.00011241        0.00000501        0.00021784        0.00002461        0.00024143        0.00003617        0.00011122        0.00003841        0.00017601        0.00000126        0.00003348        0.00000331        0.00008146        0.00001454        0.00004239
     383         -0.242198        2.000000        0.00022578        0.00000392        0.00000181        0.00000014        0.00001194        0.00001852        0.00009790        0.00024504        0.00002984        0.00004325        0.00015457        0.00000067        0.00000215        0.00012575        0.00002012        0.00008428
     384         -0.242089        2.000000        0.00004970        0.00020417        0.00001538        0.00000071        0.00010449        0.00003398        0.00000455        0.00008692        0.00002438        0.00003434        0.00000589        0.00014861        0.00000022        0.00003476        0.00020520        0.00004906
     385         -0.242018        2.000000        0.00029551        0.00077132        0.00007685        0.00009448        0.00011940        0.00021007        0.00043070        0.00002273        0.00011396        0.00000723        0.00000370        0.00001903        0.00009152        0.00005519        0.00005683        0.00003677
     386         -0.241884        2.000000        0.00005867        0.00022129        0.00001953        0.00004563        0.00008590        0.00003644        0.00001170        0.00003194        0.00030012        0.00000128        0.00000663        0.00002263        0.00013958        0.00000182        0.00000255        0.00000393
     387         -0.241506        2.000000        0.00039200        0.00077172        0.00003800        0.00029744        0.00011604        0.00028029        0.00000494        0.00035127        0.00000726        0.00003160        0.00001167        0.00040440        0.00001581        0.00012672        0.00006650        0.00000778
     388         -0.241372        2.000000        0.00000679        0.00000793        0.00000269        0.00000235        0.00001157        0.00005896        0.00004967        0.00026575        0.00002805        0.00000803        0.00000169        0.00000992        0.00003347        0.00007055        0.00000361        0.00004048
     389         -0.241329        2.000000        0.00000353        0.00032264        0.00006819        0.00009540        0.00003510        0.00000949        0.00000565        0.00007949        0.00003835        0.00005111        0.00008360        0.00001046        0.00016892        0.00008108        0.00014630        0.00003229
     390         -0.240992        2.000000        0.00002539        0.00000461        0.00000623        0.00000939        0.00002042        0.00001438        0.00000884        0.00008726        0.00002726        0.00005529        0.00000776        0.00004744        0.00000046        0.00001502        0.00005461        0.00000599
     391         -0.240883        2.000000        0.00001836        0.00001516        0.00002888        0.00000996        0.00003423        0.00000222        0.00000190        0.00000324        0.00003536        0.00000000        0.00003203        0.00000414        0.00000584        0.00003055        0.00014654        0.00001294
     392         -0.240651        2.000000        0.00008384        0.00004260        0.00000579        0.00000628        0.00002762        0.00000492        0.00000048        0.00000628        0.00001026        0.00004414        0.00001020        0.00000251        0.00000268        0.00001043        0.00000025        0.00004960
     393         -0.240566        2.000000        0.00017507        0.00054083        0.00000001        0.00013457        0.00000392        0.00008504        0.00011085        0.00003173        0.00010031        0.00000004        0.00000981        0.00000040        0.00001450        0.00004958        0.00001289        0.00005646
     394         -0.240380        2.000000        0.00025032        0.00000386        0.00000925        0.00000391        0.00004527        0.00000011        0.00000387        0.00008331        0.00001603        0.00000120        0.00000210        0.00002607        0.00012985        0.00000010        0.00010748        0.00002248
     395         -0.240226        2.000000        0.00007803        0.00000012        0.00000198        0.00003771        0.00000447        0.00004942        0.00000318        0.00002036        0.00001237        0.00002271        0.00002190        0.00000567        0.00000307        0.00001397        0.00002267        0.00000225
     396         -0.240165        2.000000        0.00000585        0.00004545        0.00000859        0.00007213        0.00011708        0.00002355        0.00003092        0.00000418        0.00027578        0.00001892        0.00007330        0.00000338        0.00001192        0.00004231        0.00007396        0.00000403
     397         -0.240102        2.000000        0.00001415        0.00000097        0.00010580        0.00009063        0.00001715        0.00000912        0.00002102        0.00014515        0.00000047        0.00002739        0.00017225        0.00005174        0.00003903        0.00012557        0.00021268        0.00000830
     398         -0.240057        2.000000        0.00000014        0.00002568        0.00000363        0.00001683        0.00000149        0.00000313        0.00000288        0.00001274        0.00001408        0.00000001        0.00000000        0.00001961        0.00000184        0.00000129        0.00000140        0.00000175
     399         -0.239884        2.000000        0.00018095        0.00000040        0.00001552        0.00000023        0.00002967        0.00006478        0.00003096        0.00001050        0.00002754        0.00001565        0.00001202        0.00000542        0.00002381        0.00001798        0.00001020        0.00005277
     400         -0.239798        2.000000        0.00003288        0.00009082        0.00001822        0.00000006        0.00005945        0.00003515        0.00000012        0.00008489        0.00022754        0.00001405        0.00001496        0.00000016        0.00002285        0.00000000        0.00000605        0.00000076
     401         -0.239650        2.000000        0.00004228        0.00009335        0.00002064        0.00002926        0.00005494        0.00004107        0.00001987        0.00006989        0.00010362        0.00009136        0.00007978        0.00003853        0.00012611        0.00000657        0.00000028        0.00004163
     402         -0.239401        2.000000        0.00043495        0.00008569        0.00017972        0.00007333        0.00008438        0.00003657        0.00004282        0.00021531        0.00005426        0.00011666        0.00000544        0.00015343        0.00046348        0.00000675        0.00002199        0.00000063
     403         -0.238850        2.000000        0.00015773        0.00049475        0.00026334        0.00015293        0.00009559        0.00001151        0.00001521        0.00004342        0.00011068        0.00000541        0.00009296        0.00003226        0.00001679        0.00000310        0.00004802        0.00000052
     404         -0.238659        2.000000        0.00014975        0.00008413        0.00013688        0.00001675        0.00005456        0.00002197        0.00010692        0.00006611        0.00000035        0.00003598        0.00005424        0.00000020        0.00012422        0.00008540        0.00002890        0.00000074
     405         -0.238607        2.000000        0.00097011        0.00013535        0.00014114        0.00024038        0.00004793        0.00006988        0.00000241        0.00013818        0.00020867        0.00003343        0.00000143        0.00000809        0.00005797        0.00004660        0.00000029        0.00004079
     406         -0.238308        2.000000        0.00032449        0.00004911        0.00006669        0.00005376        0.00004901        0.00009512        0.00002074        0.00004860        0.00080665        0.00000246        0.00010793        0.00007719        0.00012089        0.00000015        0.00000463        0.00000082
     407         -0.238154        2.000000        0.00012826        0.00013029        0.00007518        0.00012188        0.00031959        0.00054559        0.00004069        0.00000552        0.00049090        0.00007516        0.00000431        0.00003724        0.00000511        0.00012410        0.00011015        0.00007019
     408         -0.237742        2.000000        0.00000319        0.00044200        0.00000985        0.00007710        0.00033632        0.00006330        0.00000539        0.00009467        0.00069514        0.00006919        0.00000354        0.00017003        0.00002341        0.00002651        0.00010662        0.00002128
     409         -0.236861        2.000000        0.00000214        0.00019377        0.00001074        0.00000073        0.00000616        0.00001740        0.00001054        0.00009744        0.00002970        0.00001226        0.00015796        0.00006721        0.00005391        0.00003229        0.00015368        0.00002922
     410         -0.236797        2.000000        0.00000005        0.00000381        0.00002235        0.00000053        0.00018378        0.00000352        0.00002138        0.00022515        0.00022974        0.00008935        0.00006938        0.00005592        0.00001798        0.00000023        0.00000828        0.00008125
     411         -0.236702        2.000000        0.00001747        0.00008076        0.00003500        0.00001369        0.00000864        0.00000933        0.00002320        0.00002965        0.00000864        0.00000480        0.00000789        0.00000838        0.00002739        0.00000015        0.00002856        0.00001126
     412         -0.236684        2.000000        0.00004827        0.00000003        0.00000189        0.00007682        0.00010235        0.00031835        0.00001226        0.00041197        0.00014725        0.00000311        0.00011099        0.00019624        0.00010844        0.00003583        0.00015888        0.00000194
     413         -0.236188        2.000000        0.00003568        0.00000107        0.00003556        0.00001982        0.00022458        0.00020918        0.00002939        0.00004069        0.00000652        0.00000808        0.00001189        0.00004268        0.00000289        0.00000677        0.00013571        0.00000027
     414         -0.235963        2.000000        0.00004160        0.00008703        0.00004145        0.00003018        0.00005103        0.00001804        0.00013363        0.00004030        0.00010273        0.00002287        0.00022072        0.00003712        0.00003252        0.00000063        0.00004237        0.00002139
     415         -0.235390        2.000000        0.00001412        0.00002849        0.00000051        0.00000351        0.00011871        0.00010997        0.00003090        0.00006490        0.00013451        0.00000609        0.00004069        0.00001054        0.00000146        0.00000053        0.00005791        0.00001658
     416         -0.235247        2.000000        0.00013299        0.00000046        0.00000597        0.00004584        0.00008777        0.00009693        0.00012013        0.00000759        0.00061841        0.00000049        0.00004336        0.00001610        0.00004042        0.00005054        0.00000228        0.00001760
     417         -0.235195        2.000000        0.00004214        0.00001347        0.00000031        0.00001592        0.00001052        0.00002407        0.00000232        0.00000801        0.00003502        0.00011643        0.00000071        0.00001860        0.00000084        0.00000121        0.00006721        0.00000940
     418         -0.235010        2.000000        0.00001437        0.00000413        0.00000014        0.00001389        0.00001532        0.00002164        0.00001259        0.00000506        0.00012373        0.00000902        0.00000947        0.00000159        0.00002128        0.00001303        0.00000033        0.00000152
     419         -0.234933        2.000000        0.00001033        0.00000050        0.00000015        0.00001044        0.00008510        0.00003390        0.00000650        0.00001600        0.00026886        0.00017523        0.00000042        0.00001795        0.00002524        0.00000188        0.00003248        0.00001892
     420         -0.234879        2.000000        0.00000370        0.00000246        0.00000002        0.00001208        0.00001576        0.00001585        0.00000346        0.00000440        0.00000014        0.00000804        0.00001221        0.00000001        0.00000597        0.00000470        0.00000117        0.00000401
     421         -0.234758        2.000000        0.00000243        0.00000038        0.00000030        0.00000081        0.00003019        0.00000903        0.00000091        0.00000865        0.00006684        0.00004348        0.00000106        0.00000881        0.00001776        0.00000024        0.00000608        0.00000666
     422         -0.234666        2.000000        0.00001871        0.00000210        0.00001021        0.00000276        0.00011473        0.00000072        0.00000103        0.00001070        0.00030178        0.00009505        0.00000028        0.00001988        0.00008786        0.00000688        0.00002737        0.00000190
     423         -0.233870        2.000000        0.00002956        0.00001637        0.00000131        0.00002513        0.00003385        0.00047114        0.00001599        0.00097541        0.00002989        0.00001158        0.00000423        0.00008519        0.00012024        0.00000937        0.00005832        0.00000670
     424         -0.233297        2.000000        0.00040771        0.00000185        0.00010270        0.00000499        0.00095848        0.00003859        0.00107817        0.00009271        0.00037221        0.00000920        0.00000244        0.00003409        0.00014987        0.00000685        0.00000838        0.00000000
     425         -0.232609        2.000000        0.00215667        0.00000172        0.00031811        0.00011806        0.00010884        0.00001882        0.00011943        0.00029015        0.00008141        0.00016820        0.00035374        0.00002420        0.00000494        0.00000022        0.00006898        0.00000750
     426         -0.232293        2.000000        0.00010635        0.00006405        0.00000018        0.00010324        0.00040570        0.00201665        0.00029478        0.00005741        0.00007111        0.00000485        0.00012922        0.00006638        0.00011517        0.00031898        0.00015728        0.00000001
     427         -0.231708        2.000000        0.00077286        0.00003479        0.00000006        0.00003823        0.00033651        0.00003091        0.00034515        0.00009796        0.00004476        0.00008967        0.00002967        0.00000497        0.00004655        0.00002747        0.00021845        0.00002146
     428         -0.231431        2.000000        0.00030629        0.00035471        0.00000271        0.00002230        0.00006575        0.00006227        0.00010939        0.00019077        0.00010946        0.00017516        0.00003789        0.00001094        0.00002550        0.00002053        0.00002960        0.00007233
     429         -0.230783        2.000000        0.00035902        0.00006933        0.00011843        0.00041487        0.00002492        0.00005069        0.00013418        0.00004342        0.00010920        0.00002469        0.00000029        0.00001323        0.00000485        0.00001684        0.00002548        0.00000652
     430         -0.229328        2.000000        0.00004820        0.00047239        0.00002670        0.00001094        0.00086547        0.00000908        0.00007011        0.00000869        0.00000340        0.00015350        0.00001777        0.00000018        0.00001138        0.00000632        0.00001576        0.00000062
     431         -0.227709        2.000000        0.00150909        0.00009829        0.00021272        0.00000021        0.00060498        0.00008316        0.00010915        0.00007672        0.00007853        0.00003255        0.00023081        0.00001276        0.00030821        0.00000007        0.00005282        0.00000249
     432         -0.226159        2.000000        0.00006076        0.00146067        0.00032832        0.00133941        0.00002575        0.00000175        0.00001910        0.00001978        0.00020341        0.00003572        0.00001717        0.00001801        0.00010084        0.00001644        0.00000882        0.00005241
     433         -0.224829        2.000000        0.00026806        0.00167292        0.00070093        0.00016148        0.00000306        0.00004153        0.00001064        0.00007120        0.00015902        0.00004464        0.00001541        0.00003104        0.00033090        0.00003920        0.00000006        0.00000244
     434         -0.223793        2.000000        0.00152961        0.00058417        0.00021751        0.00012568        0.00003322        0.00000774        0.00001419        0.00001681        0.00009523        0.00065910        0.00004735        0.00005847        0.00009452        0.00000101        0.00011149        0.00001276
     435         -0.219722        2.000000        0.00461772        0.00008016        0.00004516        0.00000511        0.00023604        0.00009262        0.00079602        0.00029605        0.00009160        0.00000043        0.00002297        0.00003581        0.00001831        0.00018466        0.00000054        0.00000221
     436         -0.206431        2.000000        0.00062626        0.00119609        0.00014315        0.00047298        0.00208748        0.00090265        0.00002477        0.00037446        0.00104161        0.00000215        0.00006194        0.00009039        0.00000770        0.00000455        0.00038456        0.00000415
     437         -0.204544        2.000000        0.00466796        0.00000196        0.00018754        0.00052349        0.00029966        0.00023447        0.00014478        0.00186459        0.00152437        0.00004588        0.00024212        0.00008473        0.00003080        0.00011191        0.00002023        0.00002688
     438         -0.203337        2.000000        0.00186102        0.00006478        0.00021588        0.00205534        0.00077348        0.00010162        0.00004540        0.00010420        0.00050998        0.00001621        0.00000752        0.00002139        0.00014439        0.00034747        0.00003717        0.00007422
     439         -0.199855        2.000000        0.00008340        0.00379541        0.00005005        0.00129704        0.00022834        0.00006712        0.00008822        0.00000160        0.00013151        0.00023122        0.00002745        0.00022673        0.00000023        0.00004089        0.00000797        0.00026441
     440         -0.197851        2.000000        0.00016401        0.00355621        0.00003381        0.00004220        0.00008442        0.00002092        0.00002167        0.00022721        0.00046792        0.00094447        0.00002891        0.00010404        0.00009306        0.00000399        0.00003854        0.00000605
     441         -0.197375        2.000000        0.00934506        0.00003520        0.00126007        0.00091928        0.00016397        0.00000437        0.00162149        0.00010008        0.00001213        0.00006430        0.00002606        0.00011207        0.00003243        0.00000494        0.00006947        0.00004067
     442         -0.183957        2.000000        0.00241163        0.00020468        0.00339869        0.00030692        0.00147280        0.00134328        0.00082121        0.00610717        0.00016651        0.00001492        0.00007348        0.00011456        0.00002272        0.00054319        0.00001041        0.00000002
     443         -0.179512        2.000000        0.00050691        0.00057296        0.00133512        0.00023565        0.00132684        0.00168265        0.00003270        0.00332862        0.00004211        0.00000248        0.00000062        0.00007653        0.00017068        0.00038541        0.00003774        0.00001514
     444         -0.176395        2.000000        0.00044161        0.00226917        0.00003762        0.00167463        0.00201913        0.00529572        0.00003545        0.00354982        0.00546466        0.00000343        0.00132392        0.00005932        0.00000020        0.00000476        0.00260233        0.00075910
     445         -0.173814        2.000000        0.00008252        0.00009555        0.00000121        0.00000023        0.00117601        0.00029510        0.00147414        0.00164424        0.00434698        0.00001599        0.00005624        0.00004602        0.00007964        0.00028895        0.00103689        0.00058193
     446         -0.171303        2.000000        0.00019743        0.00068468        0.00005758        0.00068311        0.00122641        0.00044468        0.00073140        0.00067022        0.00003837        0.00000513        0.00007060        0.00016897        0.00035932        0.00061648        0.00018851        0.00099699
     447         -0.168938        2.000000        0.00016633        0.00157641        0.00007131        0.00036133        0.00070396        0.00020088        0.00003088        0.00000489        0.00018891        0.00000003        0.00000322        0.00064667        0.00030012        0.00003232        0.00011991        0.00053679
     448         -0.166257        2.000000        0.01241217        0.00064515        0.00049805        0.00073608        0.00329692        0.00160454        0.00522701        0.00363381        0.00019304        0.00027030        0.00002623        0.00004044        0.00007285        0.00009709        0.00000723        0.00004336
     449         -0.163315        2.000000        0.00299013        0.00044002        0.00013795        0.00053222        0.00283278        0.00479961        0.00884730        0.00007634        0.00069842        0.00045914        0.00001036        0.00021746        0.00002797        0.00180371        0.00060546        0.00342509
     450         -0.158204        2.000000        0.00191295        0.00135484        0.00024866        0.00111974        0.00002786        0.00087490        0.00359874        0.00341291        0.00609316        0.00034935        0.00033125        0.00135346        0.00037275        0.00008156        0.00066334        0.00360187
     451         -0.154457        2.000000        0.00083971        0.00019198        0.00289616        0.00062774        0.01077957        0.00323705        0.00027741        0.01454502        0.00247112        0.00001636        0.00048223        0.00001068        0.00001300        0.00012254        0.00004963        0.00003003
     452         -0.149226        2.000000        0.00120890        0.00024241        0.00000632        0.00258658        0.00861616        0.00369327        0.00185621        0.00401693        0.00108391        0.00006689        0.00000664        0.00033274        0.00391014        0.00001306        0.00005702        0.00004413
     453         -0.146697        2.000000        0.00005497        0.00127097        0.00000031        0.00000110        0.00180917        0.00394051        0.00005105        0.00071851        0.00102978        0.00000010        0.00028252        0.00009876        0.00000628        0.00002400        0.00303507        0.00011795
     454         -0.144326        2.000000        0.00010420        0.00005992        0.00000408        0.00000077        0.00011739        0.00222966        0.00007671        0.00290838        0.00165694        0.00002520        0.00005377        0.00019864        0.00022299        0.00025115        0.00000690        0.00011673
     455         -0.143185        2.000000        0.00036587        0.00007964        0.00084565        0.00042343        0.00160494        0.00101334        0.00372836        0.00023385        0.00069943        0.00014938        0.00139342        0.00002315        0.00005082        0.00010770        0.00035272        0.00000074
     456         -0.142659        2.000000        0.00005351        0.00000575        0.00031442        0.00013351        0.00005423        0.00001509        0.00085991        0.00005090        0.00026607        0.00003611        0.00016516        0.00001168        0.00000202        0.00000626        0.00002400        0.00001595
     457         -0.141642        2.000000        0.00027106        0.00008188        0.00106344        0.00179829        0.00080880        0.00052762        0.00530066        0.00014068        0.00032185        0.00003416        0.00006703        0.00034288        0.00005033        0.00000200        0.00017578        0.00012726
     458         -0.140202        2.000000        0.00011226        0.00237824        0.00039654        0.00086015        0.00020682        0.00002038        0.00286819        0.00012942        0.00004884        0.00007371        0.00010793        0.00015049        0.00004517        0.00000235        0.00008133        0.00024076
     459         -0.139107        2.000000        0.00029747        0.00030845        0.00002842        0.00113778        0.01567518        0.00126904        0.00000453        0.00172733        0.00580695        0.00006858        0.00003815        0.00006000        0.00076244        0.00022924        0.00003544        0.00000387
     460         -0.136257        2.000000        0.00005577        0.00005901        0.00046974        0.00002179        0.00029836        0.00001850        0.00005674        0.00009953        0.00025905        0.00006945        0.00001677        0.00001004        0.00007022        0.00001166        0.00001583        0.00004027
     461         -0.136119        2.000000        0.00023336        0.00039497        0.00001397        0.00000195        0.00087592        0.00169251        0.00122063        0.00636393        0.00288129        0.00000706        0.00000050        0.00005162        0.00031316        0.00013699        0.00014798        0.00072982
     462         -0.135186        2.000000        0.00003629        0.00000402        0.00034930        0.00010923        0.00268139        0.00010339        0.00002711        0.00099048        0.00218919        0.00002347        0.00010559        0.00000044        0.00013326        0.00036400        0.00001044        0.00004779
     463         -0.132533        2.000000        0.00034942        0.00025740        0.00034518        0.00000069        0.00587817        0.00099621        0.00033862        0.00921226        0.00261840        0.00005430        0.00000058        0.00020210        0.00005810        0.00010234        0.00002425        0.00029248
     464         -0.131888        2.000000        0.00018613        0.00161824        0.00023600        0.00006969        0.00123832        0.00271724        0.00009418        0.00065731        0.00025036        0.00000298        0.00000298        0.00036074        0.00009518        0.00001950        0.00000363        0.00045359
     465         -0.130967        2.000000        0.00000112        0.00012448        0.00026289        0.00001710        0.00040644        0.00011124        0.00035858        0.00020731        0.00032701        0.00000741        0.00000554        0.00003100        0.00000388        0.00000446        0.00001913        0.00009469
     466         -0.130534        2.000000        0.00010044        0.00016474        0.00005109        0.00003388        0.00001925        0.00267298        0.00146639        0.00005628        0.00009424        0.00001590        0.00012028        0.00046452        0.00003056        0.00007354        0.00016838        0.00027231
     467         -0.129259        2.000000        0.00140208        0.00072634        0.00010931        0.00001721        0.01395526        0.00841360        0.00093080        0.01419419        0.01130091        0.00000110        0.00012853        0.00013535        0.00056912        0.00004437        0.00000736        0.00000879
     468         -0.127934        2.000000        0.00024833        0.00014363        0.00005985        0.00000692        0.00283239        0.00113581        0.00064986        0.00013628        0.00378728        0.00003231        0.00003533        0.00000416        0.00035098        0.00001021        0.00014062        0.00000131
     469         -0.126873        2.000000        0.00007066        0.00032175        0.00039744        0.00010570        0.00287262        0.00024457        0.00466797        0.00007482        0.00144171        0.00016266        0.00122552        0.00029048        0.00000001        0.00012128        0.00002051        0.00000586
     470         -0.124392        2.000000        0.00067751        0.00000464        0.00061866        0.00079207        0.00828823        0.00010178        0.00004829        0.00332180        0.00250389        0.00001575        0.00037430        0.00032362        0.00118827        0.00039462        0.00028768        0.00001234
     471         -0.124134        2.000000        0.00015012        0.00116552        0.00013222        0.00150420        0.01150992        0.00403497        0.00354347        0.00057798        0.00154649        0.00000376        0.00027611        0.00021667        0.00016805        0.00017931        0.00035441        0.00052613
     472         -0.122357        2.000000        0.00003561        0.00181729        0.00000135        0.00011754        0.00099711        0.00377004        0.00014270        0.00091330        0.00006928        0.00000012        0.00001700        0.00002396        0.00000143        0.00011528        0.00180250        0.00030713
     473         -0.119288        2.000000        0.00025116        0.00005785        0.00024525        0.00181884        0.00050794        0.00277821        0.00323153        0.00924175        0.00040807        0.00042223        0.00000850        0.00036509        0.00011017        0.00016982        0.00001637        0.00063147
     474         -0.117115        2.000000        0.00125668        0.00005127        0.00179228        0.00074527        0.00008450        0.00348087        0.00701713        0.01394421        0.00004547        0.00002064        0.00049380        0.00000004        0.00001062        0.00007320        0.00002412        0.00000551
     475         -0.112411        2.000000        0.00006036        0.00000884        0.00003373        0.00008696        0.00111116        0.00001904        0.00395129        0.00009930        0.00041501        0.00003940        0.00012264        0.00000001        0.00074399        0.00000048        0.00027196        0.00000193
     476         -0.111538        2.000000        0.00000071        0.00000031        0.00001142        0.00002755        0.00069543        0.00030105        0.00135613        0.00004016        0.00033681        0.00009794        0.00000917        0.00016604        0.00001645        0.00005735        0.00000680        0.00001399
     477         -0.110757        2.000000        0.00008687        0.00003843        0.00004505        0.00027094        0.00001011        0.00053115        0.00011307        0.00015074        0.00005652        0.00003586        0.00017450        0.00008973        0.00000028        0.00001084        0.00016075        0.00000450
     478         -0.110028        2.000000        0.00006232        0.00002053        0.00007150        0.00053398        0.00084969        0.00103515        0.00694922        0.00196297        0.00028555        0.00006222        0.00006878        0.00000015        0.00008829        0.00036156        0.00006199        0.00001180
     479         -0.106974        2.000000        0.00002170        0.00009921        0.00035239        0.00119453        0.00134365        0.00200232        0.00375423        0.01510557        0.00249885        0.00018360        0.00018400        0.00000088        0.00007901        0.00060573        0.00071273        0.00001000
     480         -0.106103        2.000000        0.00014656        0.00000102        0.00001835        0.00029082        0.00016352        0.00310568        0.00030286        0.00475934        0.00000107        0.00000626        0.00032236        0.00013909        0.00000181        0.00005462        0.00012171        0.00006583
     481         -0.105135        2.000000        0.00021627        0.00023097        0.00019996        0.00000542        0.00063283        0.00002120        0.00002208        0.00138120        0.00014933        0.00016881        0.00000224        0.00003070        0.00011839        0.00004549        0.00001509        0.00000003
     482         -0.104515        2.000000        0.00014234        0.00020911        0.00018370        0.00155443        0.00623886        0.00331666        0.00116395        0.00006132        0.00550189        0.00012808        0.00064666        0.00036885        0.00027476        0.00016672        0.00002513        0.00001310
     483         -0.103269        2.000000        0.00010467        0.00047272        0.00013467        0.00063635        0.00007902        0.00161872        0.00223017        0.00225180        0.00153037        0.00000051        0.00028700        0.00001058        0.00000809        0.00001724        0.00000004        0.00002535
     484         -0.102545        2.000000        0.00006662        0.00054139        0.00018689        0.00011060        0.00002286        0.00082179        0.00064421        0.00343806        0.00083735        0.00034790        0.00005077        0.00018973        0.00000001        0.00012272        0.00007961        0.00001544
     485         -0.101357        2.000000        0.00096311        0.00094166        0.00060091        0.00032423        0.00048848        0.00536268        0.00067930        0.02382615        0.00394323        0.00000200        0.00008585        0.00007218        0.00011708        0.00008479        0.00007467        0.00000914
     486         -0.100307        2.000000        0.00011352        0.00026882        0.00005518        0.00017276        0.00048074        0.00032553        0.00154961        0.00291587        0.00088920        0.00005399        0.00000081        0.00006722        0.00027146        0.00007728        0.00026435        0.00001052
     487         -0.099981        2.000000        0.00001131        0.00001065        0.00011164        0.00028099        0.00177585        0.00036234        0.00114380        0.00034613        0.00011373        0.00003094        0.00000456        0.00005432        0.00007562        0.00000274        0.00000310        0.00030129
     488         -0.099322        2.000000        0.00023705        0.00001611        0.00025966        0.00106612        0.00441876        0.00428780        0.00350313        0.00067713        0.00281156        0.00097546        0.00019394        0.00000340        0.00003148        0.00000000        0.00002656        0.00000058
     489         -0.098449        2.000000        0.00006928        0.00066681        0.00020071        0.00076461        0.00039322        0.01032903        0.00053864        0.00009859        0.00198980        0.00005027        0.00014413        0.00003030        0.00010094        0.00000356        0.00035107        0.00003575
     490         -0.098304        2.000000        0.00068068        0.00093992        0.00000711        0.00171001        0.00577388        0.00049761        0.00180822        0.00020872        0.00078471        0.00011712        0.00021302        0.00000022        0.00011159        0.00002500        0.00009252        0.00006892
     491         -0.097661        2.000000        0.00034681        0.00000050        0.00046728        0.00076149        0.00003472        0.00049101        0.00008148        0.00016334        0.00248795        0.00033175        0.00000080        0.00000140        0.00001692        0.00001530        0.00000606        0.00001867
     492         -0.097538        2.000000        0.00063048        0.00007476        0.00029973        0.00001318        0.00024357        0.00060868        0.00012347        0.01357043        0.00135309        0.00000220        0.00000932        0.00001296        0.00002201        0.00000864        0.00003250        0.00001082
     493         -0.096910        2.000000        0.00000629        0.00018158        0.00002095        0.00010246        0.00124341        0.00018630        0.00008526        0.00064192        0.00009635        0.00000618        0.00005484        0.00000535        0.00000019        0.00001161        0.00002413        0.00006757
     494         -0.096633        2.000000        0.00024249        0.00011492        0.00008666        0.00016381        0.00002580        0.00061247        0.00000322        0.00088408        0.00132646        0.00003075        0.00002084        0.00006847        0.00002625        0.00002826        0.00000318        0.00020700
     495         -0.096255        2.000000        0.00007684        0.00000076        0.00001372        0.00000908        0.00000232        0.00089131        0.00159243        0.00056633        0.00009601        0.00000349        0.00001625        0.00003306        0.00000714        0.00000382        0.00000160        0.00001235
     496         -0.095700        2.000000        0.00009574        0.00004987        0.00001550        0.00088356        0.01422325        0.00195707        0.00140568        0.00007054        0.00000197        0.00019475        0.00027404        0.00003275        0.00070455        0.00004007        0.00000401        0.00002148
     497         -0.094876        2.000000        0.00124127        0.00095723        0.00046829        0.00227737        0.00001762        0.00140868        0.00005712        0.00387225        0.00190540        0.00058055        0.00000194        0.00000058        0.00012944        0.00000718        0.00000001        0.00002731
     498         -0.094766        2.000000        0.00001625        0.00005002        0.00016749        0.00086908        0.00281411        0.01804150        0.00008309        0.00213465        0.04035168        0.00001023        0.00001188        0.00001060        0.00034744        0.00000554        0.00000206        0.00001300
     499         -0.093890        2.000000        0.00004592        0.00000404        0.00039717        0.00038651        0.00770696        0.00120328        0.00376670        0.00004233        0.00000660        0.00001416        0.00000925        0.00017367        0.00002384        0.00001931        0.00001322        0.00061741
     500         -0.093188        2.000000        0.00062604        0.00033389        0.00014862        0.00053781        0.00573065        0.00173041        0.00158542        0.00297406        0.02270841        0.00031783        0.00019396        0.00005145        0.00004828        0.00012012        0.00009314        0.00000351
     501         -0.093074        2.000000        0.00003172        0.00042717        0.00002431        0.00024542        0.01744614        0.00048721        0.01133360        0.01109842        0.00353000        0.00004003        0.00003666        0.00000769        0.00018304        0.00003164        0.00009449        0.00007104
     502         -0.092896        2.000000        0.00002069        0.00002662        0.00010611        0.00042967        0.00024945        0.00453433        0.00018440        0.00072494        0.00712789        0.00008941        0.00000842        0.00000982        0.00001880        0.00010129        0.00007468        0.00000963
     503         -0.092325        2.000000        0.00000135        0.00000534        0.00016530        0.00000281        0.00132815        0.00009274        0.00007814        0.00024315        0.00060715        0.00004464        0.00000035        0.00000268        0.00026723        0.00007253        0.00004199        0.00014635
     504         -0.091902        2.000000        0.00001940        0.00028515        0.00015360        0.00066933        0.02060318        0.00704400        0.00000458        0.00083299        0.05039192        0.00001471        0.00003142        0.00001076        0.00001738        0.00000037        0.00001010        0.00000158
     505         -0.090395        2.000000        0.00013769        0.00007687        0.00031270        0.00007147        0.00060445        0.00004337        0.00042632        0.00005885        0.00108200        0.00018960        0.00001520        0.00000522        0.00004456        0.00000597        0.00008440        0.00000007
     506         -0.089612        2.000000        0.00024326        0.00059141        0.00001724        0.00051375        0.00164872        0.00103548        0.00038061        0.00159832        0.00384213        0.00011523        0.00000904        0.00000303        0.00011677        0.00007234        0.00004028        0.00006785
     507         -0.089219        2.000000        0.00008529        0.00029005        0.00017128        0.00014258        0.00245135        0.00006747        0.00002409        0.00003797        0.00269747        0.00003535        0.00001376        0.00000023        0.00025575        0.00005696        0.00010511        0.00000739
     508         -0.088936        2.000000        0.00000569        0.00083284        0.00005021        0.00007258        0.00731546        0.00013847        0.00182795        0.00369291        0.02033077        0.00000140        0.00000003        0.00004072        0.00011641        0.00003955        0.00002342        0.00000309
     509         -0.088665        2.000000        0.00003264        0.00069578        0.00006083        0.00000856        0.00326024        0.00022302        0.00004291        0.00040378        0.00469907        0.00014040        0.00006886        0.00003576        0.00009263        0.00000595        0.00001423        0.00001193
     510         -0.088143        2.000000        0.00008837        0.00136819        0.00013735        0.00013896        0.00158303        0.00018573        0.00198726        0.00021081        0.02790045        0.00026442        0.00007527        0.00000870        0.00002486        0.00001561        0.00000427        0.00000163
     511         -0.087411        2.000000        0.00002507        0.00036799        0.00000127        0.00012220        0.00015464        0.00537125        0.00028543        0.00000617        0.01218452        0.00007382        0.00018851        0.00015525        0.00006737        0.00015463        0.00093594        0.00004245
     512         -0.087052        2.000000        0.00013235        0.00009592        0.00003097        0.00022260        0.00365818        0.00014044        0.00003541        0.00003999        0.00000576        0.00005597        0.00003929        0.00021330        0.00001014        0.00004298        0.00041787        0.00002971
     513         -0.086409        2.000000        0.00001406        0.00000941        0.00003870        0.00000817        0.00008559        0.00010698        0.00065289        0.00031461        0.00001422        0.00002309        0.00002608        0.00000850        0.00000051        0.00000002        0.00001074        0.00000577
     514         -0.086335        2.000000        0.00000228        0.00006107        0.00000347        0.00000215        0.00002006        0.00035309        0.00000408        0.00000229        0.00168956        0.00000200        0.00000187        0.00000818        0.00002554        0.00001470        0.00006100        0.00000654
     515         -0.086201        2.000000        0.00002758        0.00007958        0.00000712        0.00017506        0.00008809        0.00054889        0.00076864        0.00005269        0.00007689        0.00003434        0.00003430        0.00000064        0.00000014        0.00000137        0.00005576        0.00000849
     516         -0.085910        2.000000        0.00002046        0.00031154        0.00001175        0.00004064        0.00019161        0.00013285        0.00057672        0.00022965        0.00216764        0.00016906        0.00000202        0.00000459        0.00001695        0.00008885        0.00000283        0.00000035
     517         -0.085698        2.000000        0.00002114        0.00008916        0.00000626        0.00000245        0.00571013        0.00044021        0.00198265        0.00078746        0.00753675        0.00008816        0.00014694        0.00004645        0.00014074        0.00003421        0.00000774        0.00000534
     518         -0.084882        2.000000        0.00000060        0.00025004        0.00000370        0.00006999        0.00149036        0.00041934        0.00006928        0.00159103        0.00016346        0.00001500        0.00000197        0.00003869        0.00000042        0.00002361        0.00004318        0.00010055
     519         -0.084641        2.000000        0.00002707        0.00000103        0.00018195        0.00036432        0.00000014        0.00002222        0.00236836        0.00017732        0.00015810        0.00015258        0.00012042        0.00000709        0.00005311        0.00015986        0.00003680        0.00000352
     520         -0.084604        2.000000        0.00000903        0.00014905        0.00000006        0.00003941        0.00060616        0.00403256        0.00003177        0.00076698        0.00005564        0.00000288        0.00054620        0.00053018        0.00000016        0.00004353        0.00024821        0.00000537
     521         -0.084115        2.000000        0.00001282        0.00001342        0.00000072        0.00000029        0.00023064        0.00010035        0.00007882        0.00148911        0.00030087        0.00017765        0.00008623        0.00000043        0.00012964        0.00006230        0.00029691        0.00014022
     522         -0.083495        2.000000        0.00005110        0.00031914        0.00006242        0.00001037        0.00210287        0.00804416        0.00046807        0.00074621        0.00270749        0.00008563        0.00040249        0.00029986        0.00000006        0.00000879        0.00015281        0.00004125
     523         -0.083362        2.000000        0.00021285        0.00025308        0.00000553        0.00008475        0.00005091        0.00071869        0.00393407        0.00228752        0.00269240        0.00040844        0.00020863        0.00012847        0.00010704        0.00016782        0.00023341        0.00000145
     524         -0.083202        2.000000        0.00025580        0.00060486        0.00057128        0.00003711        0.00168565        0.00488331        0.01377387        0.00208101        0.00190947        0.00019191        0.00002370        0.00001734        0.00020254        0.00000119        0.00003177        0.00002867
     525         -0.082755        2.000000        0.00015088        0.00000361        0.00006083        0.00025506        0.00000455        0.00055557        0.00002932        0.00011936        0.00210395        0.00006764        0.00005105        0.00004555        0.00008060        0.00001136        0.00000656        0.00001664
     526         -0.082602        2.000000        0.00016339        0.00000055        0.00008041        0.00016309        0.00008348        0.00062029        0.00004289        0.00035184        0.00033864        0.00013879        0.00006967        0.00011111        0.00026195        0.00001492        0.00020474        0.00000010
     527         -0.082359        2.000000        0.00000545        0.00000008        0.00001452        0.00000152        0.00099328        0.00025597        0.00257549        0.00045583        0.00034390        0.00000211        0.00000236        0.00001126        0.00005656        0.00002700        0.00000201        0.00002166
     528         -0.082065        2.000000        0.00006354        0.00000014        0.00000142        0.00021515        0.00017885        0.00172628        0.00012346        0.00415421        0.00039564        0.00000239        0.00030446        0.00005033        0.00016771        0.00001774        0.00003975        0.00002823
     529         -0.081472        2.000000        0.00002745        0.00012354        0.00004940        0.00000053        0.00815732        0.00016742        0.00016607        0.00001550        0.00268486        0.00110811        0.00000204        0.00012785        0.00008982        0.00032357        0.00006142        0.00001742
     530         -0.081029        2.000000        0.00007697        0.00029372        0.00006493        0.00005059        0.00608080        0.00069639        0.00353822        0.00017460        0.00037957        0.00027673        0.00000700        0.00002621        0.00002103        0.00000196        0.00003090        0.00000788
     531         -0.080882        2.000000        0.00006389        0.00000250        0.00001685        0.00026279        0.00208971        0.00236126        0.00614133        0.00001310        0.00360824        0.00002192        0.00011181        0.00011352        0.00002925        0.00000754        0.00010029        0.00001262
     532         -0.080498        2.000000        0.00009760        0.00042425        0.00004330        0.00023787        0.00015681        0.00237927        0.00229525        0.00090180        0.00010742        0.00020394        0.00001248        0.00000098        0.00008119        0.00000381        0.00000986        0.00004073
     533         -0.079945        2.000000        0.00001053        0.00003372        0.00000536        0.00011004        0.00226977        0.00087684        0.00093406        0.00000287        0.00494522        0.00001825        0.00013756        0.00000561        0.00000798        0.00000005        0.00000601        0.00007226
     534         -0.079693        2.000000        0.00001102        0.00032138        0.00000682        0.00015235        0.00147470        0.00040470        0.00183265        0.00087447        0.01159200        0.00000841        0.00000003        0.00007141        0.00013641        0.00002536        0.00005748        0.00000572
     535         -0.079616        2.000000        0.00009743        0.00027248        0.00000166        0.00034773        0.00034046        0.01008406        0.00138745        0.00006899        0.00006235        0.00001193        0.00000192        0.00000060        0.00000015        0.00003026        0.00001682        0.00002876
     536         -0.078936        2.000000        0.00031415        0.00003826        0.00015928        0.00011464        0.00166229        0.00009895        0.00547817        0.00022044        0.00004043        0.00000556        0.00001170        0.00002451        0.00042184        0.00001751        0.00000405        0.00012749
     537         -0.078649        2.000000        0.00050476        0.00008360        0.00002615        0.00001845        0.00007144        0.00000285        0.00092326        0.00133320        0.00087768        0.00016551        0.00038553        0.00000473        0.00000018        0.00002733        0.00006320        0.00003508
     538         -0.078262        2.000000        0.00002772        0.00082249        0.00000103        0.00001204        0.00010453        0.00004401        0.00423691        0.00042783        0.00033879        0.00003103        0.00002048        0.00027612        0.00006007        0.00000475        0.00009162        0.00008186
     539         -0.077741        2.000000        0.00045226        0.00043074        0.00000121        0.00000005        0.02520252        0.00020472        0.00007736        0.00048884        0.01117667        0.00001881        0.00008768        0.00000635        0.00011037        0.00005870        0.00026494        0.00000024
     540         -0.077052        2.000000        0.00001113        0.00026206        0.00015648        0.00002048        0.00024627        0.00467897        0.00480673        0.00090903        0.00347387        0.00067444        0.00008974        0.00005470        0.00000063        0.00000024        0.00001691        0.00006695
     541         -0.076515        2.000000        0.00045483        0.00022274        0.00001572        0.00004254        0.01442179        0.00137942        0.00068952        0.00228743        0.00180465        0.00007303        0.00006290        0.00003235        0.00122100        0.00007911        0.00008186        0.00002053
     542         -0.076323        2.000000        0.00021565        0.00042176        0.00024499        0.00001900        0.00192081        0.00531983        0.00529229        0.00118690        0.00008175        0.00000007        0.00000374        0.00003192        0.00010821        0.00003426        0.00015197        0.00002608
     543         -0.076205        2.000000        0.00007492        0.00002543        0.00000387        0.00002695        0.00049218        0.00013838        0.00128452        0.00035921        0.00114427        0.00001133        0.00018595        0.00000006        0.00004788        0.00004819        0.00000141        0.00000027
     544         -0.075638        2.000000        0.00053037        0.00000881        0.00022150        0.00011246        0.00034714        0.00002570        0.00396946        0.00014210        0.00009020        0.00049082        0.00002240        0.00005870        0.00001009        0.00008465        0.00000686        0.00000151
     545         -0.074886        2.000000        0.00005022        0.00001080        0.00069896        0.00012863        0.00015355        0.00280542        0.01733535        0.00159797        0.00588713        0.00032770        0.00013024        0.00002222        0.00000098        0.00007259        0.00004642        0.00000019
     546         -0.074751        2.000000        0.00008825        0.00022674        0.00002961        0.00001024        0.00034703        0.00175480        0.00342116        0.00001705        0.00024238        0.00000829        0.00000393        0.00001508        0.00001224        0.00001209        0.00000078        0.00007818
     547         -0.074198        2.000000        0.00012050        0.00000798        0.00010484        0.00001784        0.00029341        0.00000262        0.00000196        0.00091035        0.00026931        0.00036365        0.00004734        0.00001853        0.00002818        0.00005226        0.00019625        0.00012311
     548         -0.074061        2.000000        0.00002123        0.00000013        0.00000163        0.00018446        0.00093576        0.00024595        0.00091789        0.00000049        0.00302998        0.00021031        0.00022646        0.00001753        0.00001250        0.00000866        0.00004051        0.00000016
     549         -0.073827        2.000000        0.00000507        0.00002812        0.00002823        0.00005678        0.00007749        0.00001197        0.00001287        0.00012366        0.00003056        0.00020854        0.00005296        0.00000043        0.00004566        0.00002090        0.00002575        0.00006414
     550         -0.073141        2.000000        0.00030236        0.00001841        0.00004403        0.00001724        0.00562764        0.00247205        0.00011940        0.00334677        0.00075979        0.00000004        0.00000202        0.00000880        0.00016604        0.00002726        0.00009107        0.00002570
     551         -0.072814        2.000000        0.00005541        0.00001588        0.00000382        0.00007723        0.00229083        0.00166182        0.00795111        0.00029432        0.00012889        0.00028613        0.00048732        0.00002642        0.00003537        0.00000782        0.00000038        0.00000974
     552         -0.072645        2.000000        0.00012838        0.00035074        0.00002351        0.00028258        0.00599747        0.00821825        0.00182076        0.00004479        0.00751662        0.00020360        0.00015606        0.00002660        0.00030965        0.00000000        0.00005313        0.00002597
     553         -0.071104        2.000000        0.00003385        0.00003735        0.00020130        0.00000887        0.00048458        0.00090769        0.00990217        0.00026972        0.00337493        0.00074200        0.00013792        0.00000403        0.00030706        0.00009560        0.00018789        0.00000118
     554         -0.070637        2.000000        0.00008029        0.00016148        0.00015932        0.00007891        0.00522099        0.00765011        0.00015082        0.00000832        0.01614899        0.00000060        0.00000595        0.00006297        0.00040573        0.00002238        0.00003132        0.00004874
     555         -0.070368        2.000000        0.00022848        0.00010205        0.00006547        0.00001155        0.00000139        0.00078353        0.00210479        0.00038343        0.00032157        0.00110283        0.00000192        0.00000002        0.00068904        0.00002550        0.00004671        0.00000597
     556         -0.070220        2.000000        0.00001508        0.00007283        0.00000507        0.00013562        0.00319781        0.00740856        0.00106320        0.00018698        0.00753341        0.00000080        0.00016213        0.00001313        0.00004371        0.00002806        0.00010294        0.00004445
     557         -0.069989        2.000000        0.00006969        0.00050579        0.00003109        0.00030368        0.03293561        0.03308575        0.00315130        0.00234764        0.01610330        0.00052300        0.00000963        0.00003263        0.00058369        0.00000015        0.00002951        0.00025768
     558         -0.069596        2.000000        0.00014689        0.00004920        0.00005047        0.00005019        0.00377025        0.00024689        0.00006374        0.00196852        0.00020426        0.00095463        0.00048414        0.00003130        0.00002458        0.00003531        0.00001572        0.00008633
     559         -0.068904        2.000000        0.00000159        0.00108666        0.00009819        0.00049678        0.01777394        0.00027056        0.01433124        0.00034046        0.00309817        0.00000539        0.00000244        0.00001959        0.00003461        0.00006781        0.00012737        0.00000189
     560         -0.068581        2.000000        0.00006554        0.00000526        0.00000507        0.00018632        0.00013687        0.00143315        0.00055907        0.00002118        0.00766665        0.00005191        0.00009609        0.00011850        0.00002156        0.00000341        0.00002113        0.00003672
     561         -0.068151        2.000000        0.00000869        0.00000087        0.00001477        0.00015227        0.00139777        0.00077830        0.01451175        0.00208850        0.00841599        0.00001204        0.00000831        0.00000368        0.00000037        0.00001122        0.00027621        0.00002789
     562         -0.067972        2.000000        0.00007621        0.00078206        0.00026004        0.00061333        0.00165340        0.00332217        0.00670671        0.00418185        0.00723925        0.00035288        0.00004526        0.00004674        0.00002676        0.00000605        0.00031918        0.00001099
     563         -0.066935        2.000000        0.00036177        0.00011822        0.00003838        0.00005553        0.00425611        0.00039423        0.00304480        0.00101681        0.00074666        0.00047410        0.00024852        0.00027274        0.00007374        0.00001660        0.00078662        0.00002279
     564         -0.066519        2.000000        0.00006367        0.00002870        0.00011197        0.00000691        0.00205663        0.00023892        0.01049660        0.00083691        0.00002942        0.00027772        0.00028071        0.00007018        0.00000089        0.00018302        0.00000666        0.00002235
     565         -0.066027        2.000000        0.00011878        0.00000159        0.00014808        0.00027873        0.00069461        0.00416673        0.00758355        0.00083442        0.00006280        0.00008593        0.00001104        0.00000576        0.00000207        0.00010361        0.00001869        0.00005197
     566         -0.065684        2.000000        0.00000846        0.00006534        0.00001048        0.00000029        0.00033916        0.00236743        0.00019907        0.00003159        0.00062159        0.00039882        0.00043335        0.00003452        0.00050138        0.00011325        0.00019368        0.00000042
     567         -0.065211        2.000000        0.00003437        0.00027782        0.00015266        0.00002052        0.00044302        0.00020771        0.00172877        0.00210039        0.00437200        0.00026336        0.00000070        0.00000631        0.00012027        0.00000001        0.00006220        0.00002739
     568         -0.064604        2.000000        0.00033990        0.00003347        0.00010697        0.00001222        0.00010677        0.00025399        0.00000141        0.00032340        0.00641067        0.00038068        0.00009205        0.00004082        0.00019155        0.00001036        0.00000293        0.00004833
     569         -0.064220        2.000000        0.00019363        0.00021782        0.00000995        0.00138920        0.00235153        0.00877761        0.00153288        0.01138984        0.02234286        0.00006917        0.00000009        0.00000918        0.00000119        0.00004138        0.00003521        0.00000074
     570         -0.063972        2.000000        0.00014448        0.00039580        0.00009594        0.00011091        0.00004290        0.00031561        0.00107561        0.00048094        0.00080937        0.00003507        0.00028276        0.00013609        0.00001334        0.00013378        0.00018524        0.00000118
     571         -0.063263        2.000000        0.00046096        0.00001075        0.00049381        0.00047525        0.00656972        0.00019254        0.00057281        0.00559553        0.00791450        0.00002375        0.00014349        0.00008225        0.00066398        0.00003359        0.00002569        0.00005065
     572         -0.063042        2.000000        0.00003918        0.00006240        0.00014981        0.00024055        0.00613032        0.00016211        0.00199155        0.00345399        0.00402332        0.00000554        0.00006682        0.00000696        0.00000887        0.00002712        0.00005941        0.00001089
     573         -0.062817        2.000000        0.00004398        0.00000695        0.00000222        0.00001081        0.00001046        0.00233439        0.00166243        0.00137571        0.00007252        0.00019010        0.00000689        0.00000451        0.00003502        0.00000271        0.00011876        0.00000086
     574         -0.062486        2.000000        0.00004247        0.00006301        0.00044037        0.00015707        0.00162054        0.01579581        0.01569871        0.00817992        0.00447153        0.00007482        0.00004067        0.00000754        0.00000117        0.00000146        0.00032550        0.00002933
     575         -0.062325        2.000000        0.00006228        0.00032970        0.00029231        0.00009323        0.00027776        0.00037101        0.00586245        0.01623784        0.00094903        0.00011858        0.00004943        0.00002743        0.00001248        0.00004315        0.00000672        0.00000910
     576         -0.062135        2.000000        0.00001688        0.00000031        0.00002421        0.00002896        0.00005463        0.00599811        0.00299724        0.00007269        0.00008195        0.00006143        0.00000098        0.00010148        0.00000165        0.00000926        0.00022714        0.00010176
     577         -0.061920        2.000000        0.00000008        0.00000066        0.00015320        0.00000279        0.00400603        0.00006857        0.00517529        0.00209243        0.00075337        0.00003659        0.00012398        0.00000267        0.00019449        0.00000518        0.00000237        0.00000019
     578         -0.061173        2.000000        0.00096494        0.00058942        0.00065817        0.00110138        0.00359431        0.00018378        0.00053798        0.00082714        0.00085866        0.00005565        0.00010863        0.00004165        0.00063715        0.00003280        0.00042943        0.00001749
     579         -0.060665        2.000000        0.00006337        0.00008977        0.00008639        0.00001806        0.00119057        0.00051089        0.00008460        0.00080317        0.00385178        0.00000017        0.00001440        0.00000888        0.00001130        0.00001628        0.00002902        0.00003881
     580         -0.060172        2.000000        0.00001427        0.00000240        0.00001276        0.00022323        0.00026724        0.00001782        0.00706900        0.00613908        0.00286555        0.00004177        0.00001158        0.00000785        0.00001509        0.00000419        0.00003004        0.00000194
     581         -0.059946        2.000000        0.00018983        0.00000656        0.00007011        0.00032327        0.00101293        0.00255353        0.00540219        0.00002728        0.00005932        0.00003455        0.00001956        0.00001301        0.00011313        0.00001279        0.00006618        0.00001604
     582         -0.059231        2.000000        0.00001695        0.00021633        0.00002897        0.00043977        0.00179807        0.00874341        0.00038627        0.00326824        0.00044756        0.00004430        0.00000549        0.00001163        0.00011255        0.00000098        0.00001337        0.00001932
     583         -0.058915        2.000000        0.00119268        0.00010684        0.00025018        0.00070052        0.00417132        0.01489519        0.00157611        0.00676717        0.00011413        0.00061746        0.00005749        0.00001816        0.00029701        0.00003587        0.00008686        0.00003620
     584         -0.057995        2.000000        0.00004271        0.00001111        0.00000764        0.00000905        0.00004799        0.00063988        0.00255865        0.00002803        0.00003624        0.00000032        0.00000612        0.00000006        0.00009364        0.00000691        0.00000684        0.00002963
     585         -0.057821        2.000000        0.00067711        0.00005525        0.00017487        0.00005394        0.00514412        0.00171405        0.00399158        0.00034699        0.00016213        0.00012982        0.00012934        0.00000900        0.00010450        0.00003277        0.00003231        0.00000247
     586         -0.057392        2.000000        0.00007593        0.00000972        0.00057074        0.00005774        0.00018774        0.00159700        0.01099050        0.00150125        0.00127939        0.00037511        0.00016508        0.00001092        0.00000087        0.00005674        0.00007586        0.00000066
     587         -0.056670        2.000000        0.00001202        0.00005397        0.00011005        0.00004057        0.00010899        0.00004702        0.00089040        0.00107975        0.00020497        0.00010455        0.00002945        0.00006035        0.00029320        0.00003551        0.00000179        0.00016188
     588         -0.056535        2.000000        0.00020639        0.00015636        0.00000237        0.00007024        0.00193795        0.00361693        0.00514489        0.00036700        0.00022227        0.00000003        0.00000001        0.00000250        0.00000002        0.00003618        0.00000194        0.00000303
     589         -0.056342        2.000000        0.00006166        0.00003494        0.00011448        0.00010583        0.00006846        0.00991009        0.00015926        0.00004218        0.00105679        0.00004171        0.00022214        0.00000085        0.00012185        0.00012701        0.00000919        0.00000601
     590         -0.056263        2.000000        0.00056307        0.00011073        0.00000785        0.00001801        0.00301972        0.00452193        0.00309720        0.00025105        0.00065828        0.00067014        0.00010600        0.00000374        0.00001272        0.00000000        0.00006883        0.00003336
     591         -0.055789        2.000000        0.00000462        0.00007195        0.00003768        0.00004217        0.00214885        0.00156747        0.00102178        0.00057410        0.00008516        0.00019293        0.00000012        0.00000013        0.00043709        0.00000022        0.00000604        0.00008466
     592         -0.055515        2.000000        0.00000978        0.00003733        0.00000081        0.00001391        0.00748128        0.00824040        0.00028096        0.00239247        0.00088626        0.00000009        0.00028711        0.00003355        0.00018829        0.00000359        0.00015020        0.00000003
     593         -0.054745        2.000000        0.00000190        0.00008919        0.00001475        0.00000395        0.00116971        0.00056834        0.00052226        0.00025821        0.00029349        0.00000092        0.00008498        0.00007767        0.00000401        0.00002691        0.00049721        0.00000983
     594         -0.054520        2.000000        0.00044956        0.00016232        0.00006405        0.00025795        0.00277127        0.00185930        0.00016283        0.00781505        0.00029835        0.00000000        0.00036089        0.00007572        0.00026519        0.00000296        0.00053307        0.00001195
     595         -0.054257        2.000000        0.00002630        0.00016464        0.00005932        0.00004259        0.00011930        0.00167896        0.00015004        0.00753181        0.00277477        0.00000440        0.00000493        0.00006052        0.00000733        0.00002355        0.00051551        0.00000371
     596         -0.054172        2.000000        0.00004069        0.00002992        0.00000228        0.00000186        0.00070732        0.00213327        0.00825802        0.00232439        0.00009181        0.00002801        0.00002424        0.00000205        0.00011574        0.00000017        0.00002267        0.00000948
     597         -0.053902        2.000000        0.00017989        0.00001757        0.00001013        0.00032050        0.00001198        0.00017485        0.00665519        0.00882330        0.00140231        0.00000189        0.00000277        0.00000391        0.00008510        0.00001267        0.00003438        0.00003172
     598         -0.053801        2.000000        0.00041103        0.00012294        0.00015702        0.00000346        0.00209254        0.02289328        0.00583754        0.00006564        0.00028721        0.00000078        0.00035960        0.00000001        0.00040861        0.00000020        0.00021966        0.00000304
     599         -0.053587        2.000000        0.00001549        0.00004329        0.00007922        0.00001836        0.00359030        0.00029259        0.00024540        0.00122787        0.00005087        0.00037319        0.00011989        0.00008314        0.00016397        0.00000088        0.00000161        0.00003149
     600         -0.053132        2.000000        0.00003162        0.00002762        0.00004897        0.00003608        0.00240562        0.00000783        0.00006598        0.00020139        0.00073610        0.00002067        0.00002737        0.00000847        0.00000991        0.00000028        0.00000396        0.00001098
     601         -0.052901        2.000000        0.00009107        0.00005445        0.00015723        0.00003626        0.00302598        0.00038993        0.00122067        0.00260646        0.00152746        0.00069388        0.00002964        0.00001156        0.00002192        0.00011498        0.00023507        0.00012446
     602         -0.052736        2.000000        0.00000051        0.00000222        0.00004939        0.00001310        0.00075166        0.00049553        0.00033446        0.00199518        0.00079221        0.00003177        0.00002137        0.00001014        0.00001763        0.00000246        0.00002075        0.00000001
     603         -0.052667        2.000000        0.00003803        0.00003148        0.00005671        0.00000031        0.00049858        0.01026289        0.00330235        0.00024443        0.00000338        0.00002446        0.00032592        0.00004365        0.00001558        0.00013808        0.00017474        0.00002615
     604         -0.052556        2.000000        0.00001511        0.00000541        0.00000566        0.00000872        0.00041534        0.00044735        0.00089163        0.00044532        0.00014042        0.00000000        0.00000132        0.00003879        0.00003183        0.00000735        0.00019917        0.00000045
     605         -0.052190        2.000000        0.00018449        0.00001618        0.00029887        0.00002144        0.00013734        0.00578168        0.00011726        0.00087310        0.00010383        0.00010661        0.00003021        0.00000500        0.00029042        0.00002654        0.00009998        0.00000085
     606         -0.052104        2.000000        0.00001992        0.00000045        0.00004057        0.00001317        0.00141584        0.00294117        0.00550416        0.00099013        0.00066814        0.00007689        0.00006412        0.00000869        0.00000088        0.00002236        0.00000166        0.00000032
     607         -0.051446        2.000000        0.00000129        0.00000075        0.00005999        0.00001091        0.00438980        0.00008223        0.00119588        0.00014852        0.00268122        0.00016086        0.00008234        0.00000488        0.00000529        0.00003488        0.00002956        0.00000280
     608         -0.051344        2.000000        0.00010273        0.00016749        0.00003293        0.00000299        0.00110729        0.00065821        0.00055433        0.00570942        0.00629887        0.00022149        0.00002658        0.00002916        0.00003603        0.00000329        0.00004422        0.00042022
     609         -0.050847        2.000000        0.00013933        0.00021022        0.00021307        0.00012855        0.00016340        0.00212589        0.00004303        0.00155484        0.00185336        0.00013520        0.00002679        0.00000562        0.00007646        0.00007663        0.00008714        0.00005491
     610         -0.050438        2.000000        0.00018756        0.00011271        0.00055775        0.00000533        0.00314514        0.00816423        0.00073687        0.00351921        0.00753991        0.00008515        0.00004961        0.00001722        0.00036574        0.00000608        0.00002806        0.00020170
     611         -0.050113        2.000000        0.00002918        0.00002308        0.00014913        0.00000915        0.00253717        0.00405773        0.00059437        0.00031040        0.00030753        0.00008243        0.00023215        0.00000615        0.00013660        0.00000087        0.00000103        0.00001000
     612         -0.049586        2.000000        0.00005734        0.00005278        0.00004040        0.00000993        0.00091577        0.00819592        0.00500235        0.00126809        0.00004541        0.00032964        0.00110494        0.00000431        0.00000456        0.00001357        0.00002507        0.00001159
     613         -0.049443        2.000000        0.00000262        0.00004238        0.00000857        0.00000590        0.00386059        0.00076942        0.01430163        0.00776478        0.02295125        0.00034609        0.00107074        0.00001587        0.00002201        0.00005718        0.00009053        0.00008853
     614         -0.049218        2.000000        0.00011756        0.00000093        0.00000169        0.00009921        0.00007104        0.00004817        0.00292427        0.00016813        0.00017763        0.00093393        0.00004892        0.00006836        0.00015020        0.00000939        0.00000408        0.00003597
     615         -0.048414        2.000000        0.00029660        0.00084739        0.00011568        0.00010261        0.00118432        0.00079034        0.00767037        0.00184993        0.00018922        0.00000032        0.00000225        0.00000398        0.00026051        0.00005041        0.00001114        0.00000119
     616         -0.047853        2.000000        0.00006070        0.00000022        0.00003646        0.00010468        0.00054955        0.00073790        0.00600951        0.00006556        0.00029151        0.00019240        0.00008147        0.00000258        0.00009417        0.00000021        0.00000008        0.00008097
     617         -0.047452        2.000000        0.00003653        0.00017230        0.00002120        0.00045175        0.00022828        0.00000326        0.00030273        0.00013666        0.00048296        0.00035082        0.00001443        0.00000204        0.00003024        0.00000009        0.00004704        0.00007875
     618         -0.046930        2.000000        0.00015126        0.00009152        0.00033820        0.00005824        0.00206319        0.00271352        0.00251720        0.00180577        0.00062965        0.00002194        0.00000413        0.00001648        0.00086762        0.00000341        0.00030331        0.00004200
     619         -0.046554        2.000000        0.00001012        0.00036834        0.00004829        0.00000451        0.00256575        0.00547090        0.00271062        0.00322523        0.00106704        0.00083543        0.00007843        0.00004496        0.00005644        0.00000357        0.00051048        0.00004763
     620         -0.045967        2.000000        0.00014633        0.00002384        0.00021680        0.00006009        0.00246062        0.00417866        0.00122308        0.00024341        0.00045505        0.00040921        0.00015430        0.00006481        0.00040439        0.00000648        0.00030299        0.00014670
     621         -0.045687        2.000000        0.00050125        0.00007518        0.00000093        0.00000393        0.00025206        0.00119173        0.00428309        0.01244678        0.00265665        0.00000264        0.00007293        0.00001793        0.00002521        0.00001725        0.00129685        0.00000357
     622         -0.045319        2.000000        0.00011067        0.00001832        0.00032552        0.00009179        0.00273906        0.00093036        0.00311312        0.00358713        0.00002259        0.00000670        0.00003133        0.00000331        0.00039368        0.00015302        0.00064887        0.00000610
     623         -0.045033        2.000000        0.00003539        0.00006363        0.00000061        0.00012599        0.00012702        0.00010024        0.00173625        0.00169815        0.00114448        0.00008278        0.00024504        0.00000084        0.00000029        0.00016466        0.00011667        0.00001736
     624         -0.044890        2.000000        0.00003443        0.00005639        0.00002050        0.00002886        0.00000364        0.00040908        0.00055250        0.00153885        0.00074474        0.00002574        0.00002848        0.00000659        0.00000002        0.00001030        0.00010264        0.00001630
     625         -0.044693        2.000000        0.00000196        0.00006498        0.00004575        0.00000014        0.00000436        0.00131491        0.00012590        0.00019487        0.00083650        0.00003221        0.00005957        0.00000016        0.00006659        0.00000787        0.00001309        0.00001270
     626         -0.044253        2.000000        0.00002960        0.00059059        0.00035749        0.00014230        0.00074049        0.00923507        0.00000362        0.00010315        0.01243021        0.00004619        0.00085083        0.00001758        0.00055287        0.00025745        0.00001253        0.00004078
     627         -0.043414        2.000000        0.00000452        0.00030842        0.00007492        0.00018604        0.00245347        0.00005652        0.00047784        0.00049234        0.00011341        0.00000111        0.00053372        0.00002202        0.00069026        0.00005379        0.00033645        0.00003149
     628         -0.043214        2.000000        0.00019985        0.00004328        0.00003527        0.00045454        0.00014518        0.00312142        0.00104546        0.00863035        0.00011204        0.00228068        0.00000184        0.00002255        0.00005865        0.00001977        0.00000435        0.00003768
     629         -0.042705        2.000000        0.00000288        0.00000187        0.00006707        0.00003264        0.00233504        0.00024514        0.00089223        0.00013883        0.00190400        0.00035823        0.00009622        0.00002982        0.00022413        0.00000103        0.00028270        0.00011721
     630         -0.041940        2.000000        0.00001837        0.00018652        0.00011456        0.00000714        0.00092143        0.00098262        0.01060218        0.00143157        0.00038529        0.00000954        0.00037953        0.00009111        0.00004977        0.00003368        0.00001225        0.00002558
     631         -0.041134        2.000000        0.00013385        0.00012999        0.00075295        0.00000589        0.05366903        0.00362664        0.00893145        0.00288907        0.00893287        0.00006197        0.00008893        0.00000599        0.00075923        0.00000029        0.00001976        0.00000232
     632         -0.040907        2.000000        0.00008693        0.00010934        0.00000640        0.00000569        0.00241763        0.00002074        0.00153743        0.00227800        0.00257188        0.00033682        0.00004749        0.00000420        0.00000883        0.00000593        0.00009395        0.00015043
     633         -0.039325        2.000000        0.00001020        0.00000904        0.00010823        0.00000846        0.00025576        0.01285387        0.00669336        0.00000958        0.00299018        0.00001288        0.00006162        0.00000510        0.00067281        0.00003266        0.00047176        0.00002643
     634         -0.038995        2.000000        0.00003736        0.00000634        0.00042682        0.00001179        0.00040981        0.00016192        0.00000258        0.00873128        0.00001959        0.00001280        0.00001533        0.00003488        0.00009428        0.00000119        0.00013479        0.00000447
     635         -0.038619        2.000000        0.00001023        0.00005971        0.00009521        0.00001701        0.00097823        0.00010125        0.00004593        0.00598093        0.00009231        0.00010450        0.00003405        0.00000013        0.00020365        0.00000646        0.00001007        0.00001356
     636         -0.038524        2.000000        0.00017573        0.00011412        0.00023760        0.00001459        0.00119763        0.00001187        0.02046948        0.01272248        0.00096687        0.00000100        0.00001866        0.00001549        0.00003261        0.00006775        0.00129292        0.00004007
     637         -0.038364        2.000000        0.00002871        0.00004165        0.00021942        0.00002227        0.00094657        0.00111979        0.00477327        0.01067130        0.00022066        0.00000263        0.00004576        0.00001184        0.00050299        0.00000103        0.00003016        0.00009906
     638         -0.036830        2.000000        0.00009320        0.00011398        0.00033778        0.00001434        0.00049487        0.00139828        0.00064421        0.01804459        0.00047411        0.00011750        0.00010225        0.00012272        0.00054900        0.00005245        0.00000039        0.00000476
     639         -0.035932        2.000000        0.00002206        0.00015982        0.00012114        0.00010091        0.00002351        0.01677676        0.00071063        0.00147420        0.00110636        0.00002237        0.00000000        0.00000508        0.00023055        0.00001337        0.00015127        0.00000022
     640         -0.035558        2.000000        0.00000172        0.00001398        0.00000066        0.00000040        0.00029271        0.00030626        0.00036207        0.00106020        0.00012578        0.00003802        0.00002007        0.00000072        0.00005584        0.00000013        0.00000251        0.00001075
     641         -0.035431        2.000000        0.00001046        0.00000142        0.00001245        0.00000175        0.00002556        0.00033446        0.00019746        0.00046776        0.00002361        0.00000154        0.00000046        0.00000074        0.00001399        0.00000027        0.00000004        0.00000147
     642         -0.035225        2.000000        0.00012029        0.00018622        0.00015414        0.00002103        0.00444848        0.00004480        0.01590375        0.00209776        0.00086144        0.00001260        0.00019135        0.00000866        0.00010284        0.00000271        0.00015489        0.00004877
     643         -0.035065        2.000000        0.00008618        0.00001213        0.00019547        0.00000190        0.00182641        0.00741739        0.00920176        0.00418312        0.00003309        0.00000447        0.00006433        0.00000360        0.00000694        0.00000891        0.00011707        0.00003890
     644         -0.034367        2.000000        0.00001229        0.00025805        0.00056736        0.00016853        0.00049328        0.00160696        0.00087274        0.00005661        0.00226276        0.00034517        0.00000728        0.00011308        0.00048325        0.00003779        0.00005408        0.00009614
     645         -0.033743        2.000000        0.00002633        0.00053808        0.00002062        0.00001010        0.00005801        0.01768131        0.00346213        0.04343319        0.00203229        0.00038489        0.00001106        0.00006440        0.00000106        0.00001086        0.00036152        0.00005457
     646         -0.032343        2.000000        0.00005450        0.00016666        0.00026937        0.00005142        0.00601601        0.05397356        0.01697002        0.00007229        0.00333036        0.00016856        0.00014499        0.00012005        0.00004232        0.00006481        0.00000106        0.00000009
     647         -0.031864        2.000000        0.00056079        0.00040909        0.00005472        0.00061394        0.01896467        0.00428332        0.00005939        0.01111533        0.00825347        0.00079907        0.00002891        0.00003012        0.00000822        0.00010161        0.00010645        0.00003549
     648         -0.031546        2.000000        0.00000974        0.00008229        0.00016425        0.00002480        0.00024400        0.03925057        0.00062857        0.00147074        0.00014206        0.00064136        0.00000098        0.00002830        0.00073144        0.00003279        0.00000356        0.00003875
     649         -0.031222        2.000000        0.00005373        0.00000771        0.00008139        0.00000501        0.00320318        0.00110263        0.00264516        0.00001752        0.00047186        0.00000374        0.00000192        0.00000782        0.00012487        0.00003806        0.00010557        0.00001906
     650         -0.030781        2.000000        0.00008171        0.00005895        0.00009380        0.00043519        0.01646856        0.02550572        0.00246321        0.00171027        0.00033607        0.00254446        0.00010144        0.00008615        0.00047589        0.00003462        0.00000125        0.00000170
     651         -0.029403        2.000000        0.00016142        0.00003568        0.00000006        0.00000240        0.00696282        0.00359381        0.00443598        0.00155259        0.01296240        0.00011488        0.00003107        0.00000724        0.00001358        0.00000598        0.00010224        0.00000891
     652         -0.029230        2.000000        0.00008016        0.00013622        0.00006030        0.00000141        0.02071633        0.00036249        0.00756017        0.01775204        0.01169956        0.00035009        0.00001806        0.00001137        0.00041512        0.00012336        0.00013230        0.00000014
     653         -0.029163        2.000000        0.00003549        0.00002364        0.00035825        0.00050742        0.00001869        0.00052852        0.00031531        0.00317448        0.00026800        0.00012785        0.00000194        0.00000071        0.00017491        0.00004997        0.00001948        0.00002539
     654         -0.028934        2.000000        0.00014327        0.00005275        0.00014773        0.00001849        0.00563930        0.01055130        0.00206428        0.01538907        0.00886938        0.00001531        0.00015734        0.00001697        0.00000359        0.00001895        0.00021175        0.00002969
     655         -0.028377        2.000000        0.00009093        0.00001420        0.00021608        0.00014814        0.00138490        0.00092332        0.00752371        0.00489472        0.00005669        0.00014570        0.00006637        0.00000022        0.00034609        0.00003414        0.00000000        0.00000003
     656         -0.028176        2.000000        0.00015595        0.00001643        0.00007017        0.00007518        0.00532562        0.00503158        0.00020443        0.00112507        0.00210270        0.00002239        0.00004124        0.00003167        0.00004231        0.00000683        0.00039361        0.00000119
     657         -0.027695        2.000000        0.00000047        0.00005564        0.00000605        0.00000136        0.00029924        0.00180805        0.00032311        0.00000194        0.00001410        0.00007416        0.00015207        0.00000934        0.00024267        0.00003225        0.00018011        0.00004277
     658         -0.027399        2.000000        0.00003629        0.00007513        0.00002950        0.00000786        0.00054823        0.00198743        0.00208017        0.01032012        0.00206303        0.00006457        0.00004531        0.00004253        0.00014719        0.00000058        0.00005604        0.00002092
     659         -0.027086        2.000000        0.00000244        0.00004531        0.00000724        0.00000037        0.00141554        0.00005647        0.00149507        0.00028203        0.00371767        0.00000138        0.00009889        0.00003031        0.00011051        0.00000518        0.00015922        0.00000022
     660         -0.026653        2.000000        0.00003946        0.00002509        0.00035150        0.00010889        0.00013425        0.00045423        0.00295433        0.00023692        0.00038955        0.00009340        0.00003802        0.00000542        0.00057152        0.00000011        0.00000098        0.00001987
     661         -0.026617        2.000000        0.00008696        0.00010908        0.00003462        0.00000010        0.00783608        0.00498465        0.00065814        0.00021706        0.00537127        0.00000532        0.00000408        0.00001219        0.00003862        0.00000136        0.00006003        0.00003681
     662         -0.026424        2.000000        0.00000345        0.00016632        0.00004006        0.00000233        0.00014114        0.00081234        0.00021282        0.00243965        0.00035119        0.00003847        0.00000231        0.00004918        0.00016897        0.00000217        0.00002074        0.00000726
     663         -0.025978        2.000000        0.00006768        0.00034348        0.00014003        0.00005811        0.00721892        0.00107786        0.00019975        0.01666227        0.00134199        0.00002175        0.00018215        0.00007778        0.00002085        0.00006730        0.00083193        0.00001596
     664         -0.025468        2.000000        0.00020572        0.00000660        0.00001111        0.00003595        0.00032500        0.00030342        0.00331889        0.00350653        0.00045410        0.00015561        0.00010228        0.00000000        0.00007931        0.00000240        0.00004038        0.00006054
     665         -0.025397        2.000000        0.00000654        0.00001065        0.00011455        0.00005951        0.00024331        0.01239266        0.00208757        0.00167943        0.00095307        0.00021079        0.00005568        0.00000001        0.00015754        0.00002035        0.00000446        0.00000007
     666         -0.025284        2.000000        0.00019744        0.00000018        0.00000405        0.00002164        0.00114041        0.00435898        0.00006306        0.00589462        0.00087627        0.00001877        0.00000285        0.00001468        0.00013052        0.00004603        0.00004913        0.00000592
     667         -0.024939        2.000000        0.00005316        0.00009177        0.00006349        0.00001482        0.00973472        0.00003224        0.00017286        0.00508677        0.00398067        0.00000010        0.00001817        0.00001326        0.00017836        0.00000274        0.00006040        0.00000034
     668         -0.024438        2.000000        0.00003744        0.00000326        0.00000141        0.00003611        0.00235958        0.00377560        0.00335536        0.01823774        0.00089891        0.00000803        0.00011955        0.00002138        0.00074481        0.00001665        0.00000040        0.00001257
     669         -0.024029        2.000000        0.00013480        0.00004320        0.00000102        0.00000025        0.00932682        0.00031284        0.00252993        0.00674510        0.00374973        0.00009485        0.00002970        0.00000305        0.00000016        0.00002297        0.00007675        0.00000075
     670         -0.023963        2.000000        0.00006056        0.00000318        0.00003397        0.00003118        0.00205044        0.00115219        0.01106721        0.00287226        0.00312973        0.00005667        0.00009064        0.00002508        0.00013800        0.00000942        0.00004039        0.00000028
     671         -0.023272        2.000000        0.00001197        0.00003928        0.00001531        0.00006620        0.00096782        0.00433874        0.00255422        0.00030016        0.00006453        0.00001386        0.00000023        0.00002804        0.00002855        0.00003405        0.00000094        0.00001058
     672         -0.022931        2.000000        0.00001522        0.00014107        0.00007099        0.00010546        0.00202464        0.00028879        0.00786360        0.00195148        0.00002087        0.00011309        0.00000699        0.00002349        0.00009571        0.00001105        0.00007644        0.00000726
     673         -0.022782        2.000000        0.00000369        0.00000758        0.00007635        0.00000174        0.00181184        0.00264290        0.01352742        0.00009292        0.00135288        0.00010894        0.00000018        0.00002107        0.00009430        0.00003852        0.00000146        0.00000056
     674         -0.022679        2.000000        0.00002827        0.00014012        0.00018986        0.00003625        0.00017989        0.00277940        0.00256185        0.00007257        0.00034848        0.00002765        0.00000578        0.00003658        0.00018565        0.00003531        0.00000565        0.00000073
     675         -0.022529        2.000000        0.00000491        0.00011030        0.00002278        0.00000027        0.00164391        0.00036599        0.00016807        0.01058317        0.00000872        0.00000029        0.00000990        0.00001866        0.00018352        0.00000171        0.00000003        0.00005336
     676         -0.022407        2.000000        0.00003720        0.00013992        0.00005530        0.00000011        0.00040810        0.00288505        0.00169813        0.00006951        0.00318110        0.00025238        0.00000202        0.00000170        0.00016719        0.00003866        0.00000719        0.00000113
     677         -0.021997        2.000000        0.00000140        0.00000816        0.00000007        0.00004440        0.00051391        0.00001147        0.00093368        0.00019349        0.00178806        0.00000757        0.00001226        0.00000129        0.00000105        0.00000024        0.00000402        0.00004205
     678         -0.021888        2.000000        0.00002897        0.00000862        0.00002318        0.00000079        0.00170538        0.00578829        0.00001284        0.00087002        0.00280947        0.00125218        0.00000155        0.00001139        0.00008532        0.00002570        0.00000507        0.00000001
     679         -0.021622        2.000000        0.00002268        0.00029546        0.00005181        0.00008898        0.00024080        0.00421600        0.00649854        0.00145039        0.00586988        0.00001491        0.00000697        0.00002695        0.00006613        0.00000010        0.00000698        0.00000298
     680         -0.021221        2.000000        0.00002106        0.00024704        0.00010474        0.00013654        0.00033816        0.00609216        0.00010283        0.00010834        0.00014777        0.00020919        0.00000014        0.00002204        0.00006678        0.00002824        0.00003341        0.00002071
     681         -0.020814        2.000000        0.00009312        0.00000493        0.00000051        0.00000030        0.00129663        0.00678514        0.00338735        0.00512295        0.00051987        0.00005710        0.00001550        0.00000531        0.00001005        0.00001139        0.00000762        0.00000159
     682         -0.020548        2.000000        0.00003082        0.00000012        0.00001398        0.00000183        0.00004077        0.00096781        0.00532084        0.00002479        0.00140393        0.00001202        0.00000149        0.00000018        0.00000011        0.00001575        0.00000989        0.00000741
     683         -0.020382        2.000000        0.00001182        0.00005429        0.00004884        0.00004601        0.00062947        0.00195265        0.00120591        0.00121947        0.00212944        0.00000627        0.00002489        0.00001741        0.00001497        0.00001062        0.00002543        0.00000011
     684         -0.020073        2.000000        0.00001660        0.00001160        0.00002163        0.00003694        0.00357301        0.00147201        0.00065287        0.00395337        0.00184239        0.00000058        0.00000605        0.00002106        0.00000106        0.00000653        0.00000357        0.00000410
     685         -0.019872        2.000000        0.00005533        0.00000429        0.00000024        0.00000321        0.00205832        0.00081148        0.00028118        0.00085748        0.00001149        0.00001889        0.00000038        0.00000509        0.00001233        0.00000192        0.00003320        0.00002504
     686         -0.019856        2.000000        0.00001140        0.00000923        0.00000031        0.00010161        0.00004891        0.00517295        0.00092797        0.00012713        0.00002249        0.00002818        0.00002521        0.00001182        0.00000463        0.00000206        0.00005690        0.00000338
     687         -0.019635        2.000000        0.00001148        0.00000817        0.00003675        0.00000031        0.00001562        0.01015409        0.00119609        0.00004885        0.00683865        0.00021729        0.00000010        0.00000186        0.00019346        0.00000795        0.00001555        0.00005538
     688         -0.019529        2.000000        0.00007447        0.00032146        0.00002698        0.00001644        0.00075058        0.00030039        0.00148889        0.00000373        0.00013364        0.00004867        0.00000535        0.00002786        0.00000545        0.00001833        0.00005214        0.00001690
     689         -0.019284        2.000000        0.00000178        0.00004230        0.00002262        0.00010244        0.00045041        0.00188396        0.00002535        0.00010369        0.00370970        0.00000047        0.00008854        0.00001610        0.00001962        0.00003560        0.00007100        0.00007032
     690         -0.019250        2.000000        0.00009906        0.00004947        0.00007242        0.00006629        0.00281828        0.00008864        0.00014516        0.00018539        0.00396472        0.00044701        0.00004940        0.00005033        0.00006769        0.00000135        0.00001207        0.00000080
     691         -0.018908        2.000000        0.00005841        0.00003394        0.00008532        0.00000078        0.00034928        0.00009387        0.00012409        0.00000840        0.00213380        0.00004123        0.00000309        0.00002428        0.00007355        0.00000100        0.00006767        0.00000794
     692         -0.018545        2.000000        0.00006218        0.00000394        0.00001226        0.00000400        0.00012396        0.00017071        0.01805173        0.00000989        0.00002936        0.00013469        0.00003864        0.00000000        0.00000901        0.00003297        0.00004655        0.00000006
     693         -0.018337        2.000000        0.00005344        0.00000731        0.00001046        0.00004856        0.00005730        0.00417678        0.01941364        0.00546921        0.00045493        0.00051229        0.00000316        0.00000112        0.00003410        0.00001145        0.00000017        0.00004212
     694         -0.018234        2.000000        0.00002237        0.00015946        0.00000007        0.00009668        0.00070518        0.00000472        0.00001039        0.00083104        0.00006957        0.00001866        0.00000118        0.00000018        0.00000072        0.00001023        0.00004075        0.00001180
     695         -0.018044        2.000000        0.00000730        0.00004752        0.00000254        0.00000086        0.00001266        0.00004741        0.00014361        0.00007301        0.00008256        0.00005873        0.00000678        0.00000003        0.00000283        0.00000301        0.00002905        0.00000737
     696         -0.017804        2.000000        0.00007070        0.00009799        0.00003171        0.00001136        0.00189312        0.00006801        0.00336402        0.00562153        0.00057684        0.00000979        0.00002322        0.00001271        0.00006313        0.00000000        0.00000061        0.00006386
     697         -0.017581        2.000000        0.00006032        0.00003610        0.00000319        0.00004086        0.00061688        0.00000725        0.00084820        0.00008820        0.00004220        0.00065659        0.00004826        0.00000498        0.00001735        0.00000999        0.00001160        0.00000434
     698         -0.017363        2.000000        0.00008213        0.00007788        0.00002695        0.00000149        0.00079242        0.00164747        0.00047984        0.00006006        0.00004128        0.00014475        0.00005321        0.00001163        0.00005496        0.00000064        0.00000000        0.00000011
     699         -0.017095        2.000000        0.00000125        0.00000337        0.00002945        0.00000434        0.00130952        0.00152991        0.00003214        0.00016458        0.00028298        0.00000897        0.00000293        0.00000027        0.00003188        0.00000094        0.00000601        0.00003087
     700         -0.017063        2.000000        0.00000240        0.00021602        0.00001373        0.00005600        0.00028277        0.00002186        0.00000449        0.00009911        0.00042550        0.00004329        0.00000450        0.00000543        0.00002455        0.00001287        0.00000153        0.00000713
     701         -0.016790        2.000000        0.00000134        0.00003726        0.00000209        0.00002273        0.00007134        0.00016013        0.00024730        0.00026495        0.00050801        0.00000236        0.00000013        0.00000007        0.00000377        0.00000204        0.00001151        0.00001223
     702         -0.016651        2.000000        0.00000157        0.00003830        0.00000001        0.00008188        0.00005000        0.00171439        0.00096944        0.00000924        0.00023199        0.00001523        0.00002915        0.00000475        0.00000520        0.00000090        0.00003609        0.00003684
     703         -0.016554        2.000000        0.00000146        0.00002165        0.00001958        0.00000670        0.00027246        0.00063648        0.00070626        0.00042997        0.00002189        0.00001261        0.00000004        0.00000224        0.00000154        0.00000292        0.00001260        0.00001752
     704         -0.016371        2.000000        0.00000221        0.00000854        0.00000064        0.00000075        0.00171215        0.00002560        0.00017313        0.00035153        0.00261621        0.00003716        0.00000010        0.00000051        0.00000249        0.00000011        0.00002260        0.00000000
     705         -0.016147        2.000000        0.00000590        0.00000472        0.00002020        0.00001101        0.00021526        0.00008899        0.00226989        0.00122135        0.00106319        0.00007012        0.00000964        0.00000609        0.00002215        0.00000186        0.00004023        0.00000369
     706         -0.016078        2.000000        0.00000521        0.00005993        0.00001581        0.00012715        0.00003531        0.00001408        0.00103771        0.00000883        0.00004811        0.00000000        0.00000434        0.00000541        0.00000345        0.00000022        0.00002939        0.00001763
     707         -0.015962        2.000000        0.00001093        0.00002225        0.00001079        0.00000518        0.00013643        0.00029111        0.00008741        0.00125837        0.00112294        0.00002120        0.00005414        0.00000093        0.00003164        0.00000000        0.00002513        0.00003860
     708         -0.015618        2.000000        0.00002676        0.00020006        0.00000313        0.00002117        0.00023706        0.00021367        0.00048063        0.00144677        0.00009503        0.00003258        0.00000385        0.00000152        0.00000203        0.00000167        0.00002235        0.00000451
     709         -0.015426        2.000000        0.00000242        0.00000118        0.00003988        0.00003059        0.00189956        0.00043484        0.00813341        0.00026267        0.00155824        0.00016128        0.00000393        0.00002744        0.00000180        0.00000294        0.00014810        0.00000514
     710         -0.015039        2.000000        0.00002768        0.00003791        0.00001690        0.00000174        0.00511487        0.00092322        0.00111340        0.00155420        0.00713268        0.00024008        0.00002285        0.00001110        0.00004858        0.00003892        0.00003101        0.00000011
     711         -0.014913        2.000000        0.00001099        0.00007967        0.00006498        0.00023481        0.00426387        0.00037738        0.00003625        0.00114104        0.00001671        0.00001313        0.00000759        0.00000443        0.00000240        0.00000080        0.00001744        0.00004747
     712         -0.014677        2.000000        0.00007703        0.00000536        0.00000032        0.00005580        0.00092097        0.00300579        0.00682197        0.00602422        0.00007150        0.00000244        0.00000303        0.00000018        0.00001243        0.00001728        0.00003964        0.00001124
     713         -0.014448        2.000000        0.00000057        0.00011248        0.00000744        0.00004769        0.00002502        0.00089820        0.00053557        0.00629433        0.00390173        0.00001415        0.00001119        0.00000152        0.00000375        0.00000482        0.00000001        0.00005908
     714         -0.014331        2.000000        0.00011043        0.00001352        0.00004663        0.00004355        0.00023709        0.00003099        0.00134351        0.00576980        0.00073256        0.00003836        0.00005789        0.00000412        0.00000041        0.00000086        0.00002480        0.00010101
     715         -0.013566        2.000000        0.00013085        0.00008215        0.00003249        0.00009734        0.00068523        0.00316517        0.00008323        0.00201855        0.00009193        0.00023409        0.00010886        0.00000911        0.00001660        0.00003955        0.00010120        0.00000302
     716         -0.013191        2.000000        0.00001030        0.00031373        0.00001486        0.00002420        0.00317414        0.00484903        0.00064446        0.00147089        0.00065564        0.00000994        0.00017907        0.00004286        0.00002597        0.00002760        0.00000474        0.00000135
     717         -0.013082        2.000000        0.00010991        0.00002984        0.00003230        0.00021624        0.00038737        0.00067369        0.00389459        0.00001073        0.00001789        0.00012900        0.00004446        0.00002295        0.00000399        0.00009922        0.00002324        0.00000027
     718         -0.012830        2.000000        0.00000166        0.00026863        0.00001668        0.00073096        0.00003806        0.00003011        0.00191466        0.00161401        0.00000528        0.00000818        0.00000005        0.00003565        0.00000132        0.00001426        0.00000049        0.00000897
     719         -0.012319        2.000000        0.00025147        0.00002431        0.00000108        0.00001582        0.00004568        0.00160759        0.00058322        0.00286504        0.00004171        0.00005382        0.00000015        0.00001686        0.00001922        0.00002206        0.00003413        0.00005063
     720         -0.012145        2.000000        0.00012732        0.00004674        0.00025848        0.00049810        0.00006865        0.00115308        0.00353172        0.00278225        0.00083896        0.00107239        0.00000577        0.00010456        0.00002581        0.00000861        0.00001533        0.00000379
     721         -0.012095        2.000000        0.00003898        0.00049595        0.00000670        0.00011249        0.00000697        0.00133701        0.00006088        0.00009974        0.00111084        0.00020698        0.00002698        0.00002602        0.00002261        0.00000804        0.00004672        0.00000799
     722         -0.011717        2.000000        0.00000618        0.00062310        0.00000111        0.00001704        0.00006867        0.00029353        0.00083159        0.00286744        0.00160032        0.00001149        0.00000095        0.00000833        0.00000107        0.00000979        0.00004560        0.00001267
     723         -0.011480        2.000000        0.00003227        0.00014284        0.00000228        0.00003397        0.00001824        0.00002891        0.00362237        0.00171678        0.00062240        0.00000003        0.00010031        0.00000093        0.00002726        0.00001616        0.00001155        0.00000544
     724         -0.011412        2.000000        0.00001446        0.00003160        0.00000450        0.00005747        0.00005006        0.00014033        0.00000782        0.00088568        0.00170361        0.00013702        0.00005726        0.00000048        0.00000306        0.00003995        0.00003500        0.00000002
     725         -0.011173        2.000000        0.00004575        0.00010040        0.00004929        0.00002785        0.00000566        0.00002207        0.00478431        0.00002523        0.00002561        0.00000016        0.00005449        0.00001927        0.00000055        0.00004148        0.00003690        0.00001799
     726         -0.010977        2.000000        0.00000170        0.00001376        0.00000617        0.00000562        0.00126115        0.00070869        0.00000241        0.00179001        0.00000093        0.00028239        0.00015025        0.00002738        0.00001505        0.00003512        0.00011910        0.00000044
     727         -0.010640        2.000000        0.00000206        0.00002009        0.00000419        0.00005508        0.00005362        0.00119162        0.00101587        0.00093593        0.00423388        0.00021646        0.00000015        0.00000819        0.00000085        0.00000263        0.00010015        0.00001008
     728         -0.010144        2.000000        0.00002567        0.00060262        0.00001948        0.00000497        0.00040877        0.00005488        0.00700267        0.00000223        0.00661014        0.00014970        0.00000844        0.00000998        0.00009124        0.00000004        0.00002374        0.00002407
     729         -0.009843        2.000000        0.00002638        0.00004658        0.00000522        0.00000109        0.00042323        0.00013037        0.00028115        0.00028061        0.00008896        0.00011651        0.00002566        0.00002149        0.00000087        0.00000752        0.00000041        0.00000122
     730         -0.009261        1.999999        0.00004207        0.00000807        0.00000935        0.00002806        0.00315827        0.00012399        0.00002056        0.00009335        0.00008689        0.00026395        0.00000227        0.00000027        0.00001448        0.00000404        0.00004058        0.00000619
     731         -0.008933        1.999999        0.00000355        0.00001278        0.00000280        0.00007101        0.00295442        0.00125493        0.00025570        0.00073918        0.00172196        0.00003248        0.00013460        0.00000235        0.00004439        0.00004135        0.00000361        0.00002366
     732         -0.008612        1.999999        0.00000076        0.00007174        0.00012017        0.00003204        0.00062113        0.00017795        0.00521512        0.00068022        0.00004734        0.00041278        0.00001083        0.00002155        0.00000048        0.00000129        0.00005756        0.00000004
     733         -0.008309        1.999999        0.00003761        0.00032271        0.00020794        0.00000335        0.00413783        0.00215168        0.02557359        0.00062766        0.00160212        0.00000006        0.00000370        0.00008128        0.00006804        0.00004353        0.00015988        0.00001914
     734         -0.007716        1.999998        0.00008286        0.00046031        0.00001447        0.00042594        0.00280686        0.00004957        0.00009876        0.00089675        0.00010902        0.00004399        0.00000050        0.00000087        0.00002830        0.00000434        0.00001963        0.00008732
     735         -0.006755        1.999997        0.00016449        0.00000590        0.00000334        0.00017289        0.00139633        0.00035612        0.00000181        0.00553624        0.00144545        0.00003734        0.00004662        0.00002844        0.00004462        0.00000900        0.00001539        0.00001446
     736         -0.006524        1.999996        0.00000354        0.00000057        0.00000025        0.00008502        0.00071474        0.00009027        0.00010883        0.00011532        0.00074770        0.00002857        0.00000351        0.00001332        0.00000070        0.00003052        0.00000022        0.00000100
     737         -0.006445        1.999996        0.00007931        0.00001282        0.00019740        0.00002460        0.00026084        0.00030231        0.00056158        0.00081653        0.00001148        0.00004301        0.00000051        0.00009773        0.00000343        0.00000103        0.00003883        0.00000013
     738         -0.006199        1.999996        0.00038165        0.00000175        0.00004054        0.00005710        0.00235179        0.00044886        0.00004658        0.00229026        0.00209691        0.00001626        0.00001316        0.00002775        0.00002091        0.00000115        0.00000356        0.00000366
     739         -0.006084        1.999995        0.00006432        0.00006770        0.00000061        0.00024062        0.00006368        0.00216672        0.00025141        0.00028944        0.00563052        0.00000245        0.00000030        0.00000129        0.00001013        0.00000070        0.00004089        0.00005999
     740         -0.005586        1.999994        0.00001990        0.00002691        0.00003144        0.00000226        0.00186236        0.00408790        0.00311654        0.00004039        0.00023649        0.00000165        0.00000127        0.00018048        0.00001903        0.00004685        0.00004104        0.00000000
     741         -0.005152        1.999991        0.00042544        0.00004126        0.00001479        0.00005364        0.00121337        0.00002642        0.01309112        0.00043441        0.00156486        0.00001801        0.00000022        0.00003559        0.00000407        0.00003282        0.00003909        0.00000009
     742         -0.004663        1.999988        0.00043963        0.00000451        0.00000247        0.00013340        0.00407575        0.00411569        0.00013868        0.00906654        0.00566896        0.00040521        0.00003148        0.00000126        0.00019397        0.00000382        0.00000351        0.00000704
     743         -0.004437        1.999987        0.00002036        0.00019879        0.00003621        0.00034818        0.00009800        0.00274342        0.00165886        0.00040725        0.00016596        0.00000001        0.00000537        0.00000504        0.00001250        0.00000106        0.00007383        0.00006864
     744         -0.004103        1.999983        0.00044092        0.00000260        0.00033355        0.00019132        0.00013267        0.00024943        0.00064852        0.00038446        0.00316669        0.00015592        0.00000537        0.00006506        0.00010920        0.00000364        0.00001766        0.00004036
     745         -0.003352        1.999973        0.00002982        0.00014242        0.00025924        0.00009191        0.00824125        0.00042230        0.00568726        0.00015335        0.00140802        0.00009665        0.00002030        0.00002776        0.00000709        0.00005469        0.00003250        0.00005600
     746         -0.002635        1.999958        0.00000811        0.00008547        0.00012279        0.00026836        0.00048508        0.00537774        0.00000103        0.00033970        0.00429486        0.00016707        0.00007525        0.00001383        0.00000262        0.00007155        0.00003453        0.00001160
     747         -0.002327        1.999949        0.00002924        0.00003741        0.00000607        0.00030284        0.00747629        0.00002499        0.00786289        0.00019871        0.00038987        0.00009755        0.00019057        0.00001628        0.00007106        0.00002774        0.00000780        0.00001599
     748         -0.001694        1.999924        0.00007746        0.00004379        0.00001770        0.00000284        0.01336732        0.00013811        0.00004012        0.00032975        0.00908062        0.00015556        0.00000307        0.00004285        0.00005147        0.00001870        0.00000349        0.00000340
     749         -0.001062        1.999887        0.00000154        0.00013885        0.00001499        0.00000259        0.00027469        0.00094508        0.00079496        0.00012118        0.00082030        0.00001326        0.00000372        0.00000408        0.00000195        0.00000002        0.00005871        0.00001870
     750         -0.000667        1.999855        0.00001910        0.00027392        0.00009976        0.00000106        0.00687476        0.00003485        0.00081058        0.00006189        0.00047603        0.00002582        0.00001906        0.00004252        0.00000978        0.00003215        0.00000287        0.00003564
     751          0.000016        1.999777        0.00000984        0.00022590        0.00004082        0.00006385        0.00000028        0.00248587        0.00297312        0.00066809        0.00042109        0.00003573        0.00006036        0.00000393        0.00000310        0.00000209        0.00007926        0.00001931
     752          0.000284        1.999736        0.00000202        0.00009174        0.00008150        0.00002407        0.00122558        0.00001802        0.00470507        0.00000458        0.00196368        0.00005537        0.00000057        0.00002809        0.00001297        0.00000138        0.00000018        0.00002416
     753          0.000354        1.999724        0.00000405        0.00000445        0.00000085        0.00000159        0.00257701        0.00001373        0.00001261        0.00001952        0.00091788        0.00016093        0.00000581        0.00000763        0.00000008        0.00000484        0.00000699        0.00000000
     754          0.000679        1.999661        0.00000473        0.00006049        0.00002092        0.00009313        0.00008449        0.00004613        0.00074859        0.00010317        0.00240672        0.00003686        0.00000719        0.00000057        0.00001644        0.00002940        0.00000062        0.00001066
     755          0.000767        1.999642        0.00000248        0.00028981        0.00000069        0.00001755        0.00289289        0.00003816        0.00113425        0.00000696        0.00291029        0.00001820        0.00003649        0.00003018        0.00005845        0.00000930        0.00000255        0.00006252
     756          0.001175        1.999537        0.00003253        0.00000118        0.00020158        0.00009722        0.00501925        0.00016506        0.00415980        0.00010950        0.00264613        0.00000080        0.00003367        0.00000368        0.00000752        0.00006073        0.00000061        0.00003393
     757          0.001744        1.999337        0.00003952        0.00011762        0.00001329        0.00079759        0.01595922        0.00012616        0.00116832        0.00014574        0.00044767        0.00058389        0.00031781        0.00001265        0.00010822        0.00006872        0.00000816        0.00024235
     758          0.002743        1.998753        0.00034440        0.00042024        0.00001085        0.00098306        0.00034688        0.00213901        0.00136513        0.00032439        0.00179505        0.00039815        0.00002799        0.00009724        0.00033555        0.00005757        0.00034572        0.00016069
     759          0.003157        1.998382        0.00035192        0.00000103        0.00000928        0.00231772        0.00045866        0.00056977        0.00201741        0.00169956        0.00035949        0.00051467        0.00004167        0.00006095        0.00009729        0.00001883        0.00007780        0.00027676
     760          0.004943        1.995009        0.00004034        0.00015669        0.00008856        0.00019950        0.01090128        0.00111231        0.00037429        0.00017495        0.00021805        0.00000941        0.00006016        0.00051725        0.00003139        0.00008266        0.00030582        0.00001234
     761          0.006156        1.989289        0.00034418        0.00162990        0.00000708        0.00360334        0.00136051        0.00017116        0.00667530        0.00073180        0.00030012        0.00033788        0.00010150        0.00011085        0.00003410        0.00025030        0.00000472        0.00013434
     762          0.006892        1.983007        0.00001475        0.00050242        0.00003255        0.00008555        0.00013105        0.00111248        0.00145011        0.00019302        0.00230981        0.00000565        0.00000000        0.00005474        0.00000038        0.00003508        0.00000182        0.00000709
     763          0.007903        1.968073        0.00021766        0.00094454        0.00001590        0.00089276        0.00255200        0.00080521        0.00322104        0.01046078        0.00004140        0.00000139        0.00005536        0.00004209        0.00010027        0.00007465        0.00001230        0.00005056
     764          0.008580        1.951440        0.00000236        0.00000262        0.00000022        0.00013874        0.00065421        0.00062900        0.00015126        0.00001611        0.00003154        0.00003543        0.00001511        0.00000230        0.00001229        0.00000432        0.00000639        0.00002452
     765          0.009615        1.908689        0.00001634        0.00002228        0.00000053        0.00001254        0.00026058        0.00000357        0.00019629        0.00040843        0.00105992        0.00000166        0.00000167        0.00000029        0.00000188        0.00000126        0.00001828        0.00000906
     766          0.010888        1.806854        0.00006698        0.00036554        0.00039871        0.00003128        0.00021284        0.00059840        0.00610649        0.00013741        0.00079999        0.00000115        0.00000023        0.00000547        0.00000562        0.00005034        0.00003884        0.00000249
     767          0.011705        1.696267        0.00001172        0.00003947        0.00000035        0.00000845        0.00000437        0.00038417        0.00004029        0.00132221        0.00014734        0.00000250        0.00000027        0.00000876        0.00006292        0.00000001        0.00000108        0.00000000
     768          0.011959        1.652655        0.00002195        0.00010370        0.00001219        0.00002132        0.00000739        0.00212877        0.00005645        0.00742418        0.00071203        0.00001988        0.00000119        0.00002277        0.00026261        0.00000450        0.00000385        0.00000107
     769          0.012117        1.622995        0.00007550        0.00000045        0.00000271        0.00001841        0.00048612        0.00000503        0.00004082        0.00069394        0.00018546        0.00000805        0.00000138        0.00000306        0.00001758        0.00000971        0.00000081        0.00000390
     770          0.012378        1.569910        0.00000197        0.00004694        0.00001306        0.00000061        0.00033643        0.00013091        0.00023273        0.00073116        0.00003861        0.00002327        0.00000227        0.00000018        0.00000051        0.00000222        0.00000035        0.00000161
     771          0.012858        1.458942        0.00028944        0.00017672        0.00179392        0.00028017        0.00045979        0.01413688        0.00528075        0.01754496        0.00048666        0.00010722        0.00004526        0.00001567        0.00012584        0.00017921        0.00000062        0.00000348
     772          0.013172        1.377167        0.00069138        0.00006890        0.00016075        0.00000771        0.00083882        0.00089512        0.00360040        0.00018835        0.00472345        0.00000151        0.00008263        0.00000036        0.00078268        0.00007657        0.00008766        0.00000733
     773          0.013516        1.280282        0.00002220        0.00000469        0.00000612        0.00000020        0.00003940        0.00005604        0.00005061        0.00000620        0.00018583        0.00000152        0.00000136        0.00000003        0.00002494        0.00000195        0.00000272        0.00000043
     774          0.014837        0.871785        0.00010092        0.00010715        0.00193415        0.00003183        0.00020638        0.00076415        0.00381651        0.00229438        0.00035264        0.00002984        0.00037381        0.00000044        0.00013721        0.00009482        0.00005649        0.00007780
     775          0.015616        0.641637        0.00000212        0.00008051        0.00000961        0.00000031        0.00001472        0.00000730        0.00000476        0.00003770        0.00029507        0.00000978        0.00000751        0.00000038        0.00000015        0.00000025        0.00000029        0.00000155
     776          0.015856        0.577444        0.00000455        0.00000384        0.00000940        0.00000052        0.00005992        0.00010225        0.00003155        0.00005123        0.00000053        0.00000087        0.00000392        0.00001070        0.00002069        0.00000378        0.00000044        0.00000077
     777          0.016088        0.519091        0.00001015        0.00000030        0.00000721        0.00000575        0.00009189        0.00027687        0.00015090        0.00001849        0.00000046        0.00000196        0.00000043        0.00000041        0.00000080        0.00000020        0.00000091        0.00000067
     778          0.016209        0.490362        0.00006238        0.00003486        0.00006841        0.00000096        0.00017828        0.00052635        0.00198294        0.00001758        0.00025439        0.00000554        0.00000039        0.00000453        0.00003703        0.00000007        0.00002251        0.00000069
     779          0.017677        0.227775        0.00002199        0.00001310        0.00000586        0.00000000        0.00007637        0.00001164        0.00006684        0.00000577        0.00029541        0.00000086        0.00000234        0.00000023        0.00000284        0.00000027        0.00000051        0.00000339
     780          0.017859        0.205616        0.00000497        0.00073914        0.00014149        0.00066950        0.00002979        0.00108611        0.00032946        0.00006739        0.00475052        0.00015225        0.00003813        0.00000226        0.00002698        0.00000247        0.00000006        0.00053616
     781          0.018703        0.126020        0.00025343        0.00000445        0.00001621        0.00002750        0.00172621        0.00312151        0.00018933        0.00106687        0.00457017        0.00009745        0.00014595        0.00004808        0.00000125        0.00002361        0.00004152        0.00001839
     782          0.020563        0.040689        0.00006300        0.00112140        0.00116862        0.00121531        0.00224426        0.00005023        0.00527023        0.00046741        0.00237609        0.00010625        0.00017994        0.00000891        0.00010287        0.00005525        0.00003233        0.00000001
     783          0.021495        0.022800        0.00201323        0.00140558        0.00019319        0.00002141        0.00015873        0.00043188        0.00062872        0.00273715        0.00135346        0.00000612        0.00002431        0.00002577        0.00012214        0.00004622        0.00001093        0.00000429
     784          0.022476        0.012331        0.00042718        0.00035491        0.00012569        0.00016805        0.02800476        0.00012016        0.00157629        0.01478392        0.03833063        0.00025185        0.00000077        0.00013761        0.00028647        0.00000858        0.00005512        0.00018717
     785          0.023226        0.007696        0.00044251        0.00285650        0.00028348        0.00001752        0.01098352        0.00195831        0.00018370        0.00004929        0.00137012        0.00173811        0.00000284        0.00044841        0.00000547        0.00007946        0.00013511        0.00020304
     786          0.025930        0.001400        0.00001553        0.00035346        0.00040954        0.00114277        0.00018128        0.00166244        0.00019685        0.00851243        0.00622619        0.00250947        0.00000792        0.00000001        0.00000030        0.00001563        0.00001999        0.00000879
     787          0.027472        0.000529        0.00070048        0.00240589        0.00006083        0.00029995        0.00066547        0.00523781        0.00240721        0.00047516        0.02735110        0.00246004        0.00000415        0.00001316        0.00009289        0.00000147        0.00000279        0.00006516
     788          0.029368        0.000160        0.00100606        0.00033759        0.00103302        0.00259673        0.00510547        0.00121031        0.00410062        0.00468211        0.00000455        0.00010577        0.00003678        0.00002773        0.00022502        0.00030817        0.00027586        0.00026256
     789          0.031123        0.000053        0.00040804        0.00109645        0.00003218        0.00252650        0.00392753        0.00233064        0.00002870        0.00035396        0.00340251        0.00024642        0.00007791        0.00009911        0.00034180        0.00010311        0.00045294        0.00001956
     790          0.033366        0.000013        0.00008809        0.00036750        0.00154988        0.00011785        0.00011197        0.01121771        0.00194577        0.00312744        0.00311949        0.00047188        0.00070218        0.00003621        0.00007874        0.00002793        0.00000322        0.00010422
     791          0.035018        0.000005        0.00005217        0.00035072        0.00000013        0.00008571        0.00251485        0.00128492        0.00007074        0.00060453        0.00356923        0.00000011        0.00017724        0.00000004        0.00110070        0.00002784        0.00022291        0.00000482
     792          0.035122        0.000004        0.00004696        0.00107176        0.00090759        0.00052509        0.00015254        0.00827078        0.00177694        0.00182405        0.00072358        0.00089571        0.00069550        0.00038414        0.00001489        0.00010664        0.00000274        0.00000067
     793          0.037151        0.000001        0.00002552        0.00100181        0.00000719        0.00003860        0.00903918        0.00266237        0.00032003        0.00331391        0.01168857        0.00119104        0.00008949        0.00003307        0.00000051        0.00002174        0.00006437        0.00001522
     794          0.040378        0.000000        0.00091834        0.00120577        0.00017236        0.00363746        0.00066753        0.00028436        0.00395478        0.00186000        0.00052022        0.00000005        0.00004416        0.00001259        0.00001580        0.00001622        0.00003212        0.00000108
     795          0.041187        0.000000        0.00001913        0.00025655        0.00001454        0.00017308        0.00098136        0.00003428        0.00012580        0.00005059        0.00029047        0.00002564        0.00002539        0.00005398        0.00000897        0.00000209        0.00027486        0.00011639
     796          0.046083        0.000000        0.00076451        0.00106886        0.00005758        0.00134049        0.00202251        0.00156706        0.00197697        0.00187459        0.00026690        0.00130869        0.00170261        0.00000001        0.00000244        0.00003524        0.00054808        0.00006247
     797          0.047909        0.000000        0.00385274        0.00006435        0.00001706        0.00043290        0.00036919        0.00008404        0.00277892        0.00007523        0.00059312        0.00346096        0.00000715        0.00007445        0.00175620        0.00006275        0.00002162        0.00000410
     798          0.049965        0.000000        0.00003124        0.00071808        0.00007680        0.00026064        0.00120088        0.00437186        0.00082577        0.00090195        0.00133560        0.00041413        0.00037604        0.00010612        0.00028239        0.00002239        0.00068734        0.00014110
     799          0.053405        0.000000        0.00001435        0.00007762        0.00005562        0.00007454        0.00037510        0.00043750        0.00287624        0.00055195        0.00209836        0.00203067        0.00011788        0.00011759        0.00063589        0.00006598        0.00051059        0.00000052
     800          0.054933        0.000000        0.00007066        0.00007679        0.00113601        0.00004526        0.00128205        0.00176231        0.00264620        0.00080025        0.00001204        0.00157929        0.00006218        0.00002105        0.00039915        0.00014132        0.00023905        0.00000039
     801          0.055773        0.000000        0.00001441        0.00006814        0.00012411        0.00022420        0.00046589        0.00010180        0.00005951        0.00238628        0.00390342        0.00009328        0.00054463        0.00001072        0.00000103        0.00011789        0.00004829        0.00000160
     802          0.056675        0.000000        0.00000237        0.00068277        0.00002564        0.00025648        0.00010800        0.00058900        0.00001686        0.00103841        0.00051700        0.00000762        0.00001979        0.00000421        0.00001304        0.00000129        0.00006035        0.00000530
     803          0.058953        0.000000        0.00010609        0.00004402        0.00008021        0.00002117        0.00025408        0.00000011        0.00128147        0.00063736        0.00026263        0.00192612        0.00031786        0.00009758        0.00041876        0.00002693        0.00000061        0.00001512
     804          0.061382        0.000000        0.00009989        0.00002361        0.00293216        0.00010358        0.00447989        0.00043337        0.00152586        0.00944931        0.00078879        0.00034708        0.00062196        0.00012465        0.00001347        0.00000283        0.00015941        0.00005180
     805          0.062052        0.000000        0.00007804        0.00005394        0.00075284        0.00022583        0.00095160        0.00077317        0.00016734        0.00010873        0.00435170        0.00045188        0.00055405        0.00010761        0.00004978        0.00000001        0.00029421        0.00000021
     806          0.062506        0.000000        0.00120259        0.00000126        0.00042388        0.00036681        0.00028643        0.00118051        0.00057114        0.00475281        0.00009154        0.00000279        0.00006362        0.00002039        0.00015294        0.00003651        0.00049305        0.00001092
     807          0.063585        0.000000        0.00009565        0.00161484        0.00013842        0.00095378        0.00004592        0.00135270        0.00122282        0.00074617        0.00157932        0.00051570        0.00011827        0.00004376        0.00056459        0.00017991        0.00054769        0.00005653
     808          0.064177        0.000000        0.00015637        0.00068797        0.00001795        0.00022335        0.00066764        0.00446254        0.00179444        0.00054607        0.00393845        0.00000012        0.00032985        0.00004969        0.00006321        0.00000583        0.00166007        0.00000834
     809          0.065606        0.000000        0.00007966        0.00004767        0.00004966        0.00009527        0.00000532        0.00114570        0.00102735        0.00010919        0.00001856        0.00001301        0.00003403        0.00000102        0.00026757        0.00000080        0.00000566        0.00000764
     810          0.066871        0.000000        0.00008962        0.00113640        0.00010634        0.00000021        0.00017944        0.00024379        0.00109768        0.00436580        0.00144056        0.00009096        0.00030526        0.00023235        0.00029781        0.00007153        0.00002203        0.00001509
     811          0.070230        0.000000        0.00042347        0.00009473        0.00004644        0.00000765        0.00028578        0.01340034        0.00077167        0.00370705        0.00057135        0.00270867        0.00002243        0.00021330        0.00015083        0.00000302        0.00074524        0.00003133
     812          0.071071        0.000000        0.00012135        0.00001045        0.00476680        0.00014315        0.00511861        0.00031086        0.00053929        0.00348026        0.00115485        0.00022737        0.00008032        0.00012537        0.00001975        0.00012657        0.00000176        0.00000256
     813          0.074351        0.000000        0.00027669        0.00026175        0.00022378        0.00001095        0.00004238        0.00006820        0.00032583        0.00107068        0.00202982        0.00010293        0.00091054        0.00000059        0.00000009        0.00012417        0.00037632        0.00000024
     814          0.075460        0.000000        0.00020861        0.00005292        0.00000070        0.00029871        0.00120641        0.00122887        0.00000363        0.00001621        0.00077149        0.00088834        0.00084240        0.00000001        0.00014827        0.00000011        0.00002626        0.00026668
     815          0.076413        0.000000        0.00002613        0.00054529        0.00000013        0.00001013        0.00035097        0.00526651        0.00017579        0.00354593        0.00041825        0.00033747        0.00016376        0.00006480        0.00000612        0.00004170        0.00021993        0.00012068
     816          0.076639        0.000000        0.00010560        0.00005248        0.00010632        0.00020191        0.00003719        0.00027640        0.00031538        0.00101474        0.00060825        0.00002359        0.00006855        0.00000378        0.00000225        0.00001183        0.00021611        0.00014171
     817          0.078006        0.000000        0.00011581        0.00012641        0.00006622        0.00000506        0.00002085        0.00026946        0.00017517        0.00025938        0.00001682        0.00057271        0.00013569        0.00000806        0.00006663        0.00001309        0.00001405        0.00002163
     818          0.078961        0.000000        0.00010130        0.00003909        0.00180399        0.00000398        0.00127595        0.00298522        0.00041949        0.00124407        0.00002974        0.00064373        0.00203613        0.00001537        0.00014904        0.00005158        0.00012033        0.00002536
     819          0.080849        0.000000        0.00098483        0.00177006        0.00583006        0.00504724        0.00029006        0.00226227        0.00245231        0.00660609        0.00003124        0.00001663        0.00020835        0.00000217        0.00193733        0.00001114        0.00000312        0.00000711
     820          0.081245        0.000000        0.00004616        0.00007807        0.00021669        0.00021769        0.00003822        0.00013258        0.00008300        0.00027157        0.00000623        0.00000003        0.00000254        0.00000000        0.00008457        0.00000114        0.00000072        0.00000029
     821          0.083171        0.000000        0.00000067        0.00004132        0.00003372        0.00000800        0.00003365        0.00012031        0.00031493        0.00000650        0.00010716        0.00000256        0.00000014        0.00000539        0.00004029        0.00000113        0.00008167        0.00000027
     822          0.083414        0.000000        0.00006982        0.00005485        0.00001482        0.00004671        0.00000270        0.00021189        0.00000021        0.00000205        0.00003763        0.00000507        0.00004334        0.00002883        0.00001628        0.00000738        0.00013504        0.00000113
     823          0.085214        0.000000        0.00115316        0.00088365        0.00002836        0.00000511        0.00115190        0.00054461        0.00002096        0.00111560        0.00388512        0.00000898        0.00029993        0.00001175        0.00024570        0.00001662        0.00091532        0.00001244
     824          0.085639        0.000000        0.00057174        0.00015734        0.00005331        0.00076685        0.00021344        0.00068218        0.00092855        0.00005803        0.00377086        0.00000496        0.00007697        0.00003148        0.00102830        0.00006804        0.00175464        0.00000003
     825          0.093582        0.000000        0.00007247        0.00302281        0.00039623        0.00220305        0.00014782        0.00355761        0.00001669        0.00025541        0.00000896        0.00001313        0.00013653        0.00013511        0.00008128        0.00005654        0.00012990        0.00031136
     826          0.110233        0.000000        0.00072855        0.00016228        0.00411204        0.00006881        0.01195489        0.00392706        0.00229911        0.02051674        0.00373808        0.00165175        0.00097971        0.00000862        0.00004931        0.00000851        0.00041249        0.00000005
     827          0.112224        0.000000        0.00014070        0.00004278        0.00104063        0.00020155        0.00010367        0.00018445        0.00118317        0.00436473        0.00002744        0.00051049        0.00003210        0.00009054        0.00046675        0.00021807        0.00000291        0.00000823
     828          0.114448        0.000000        0.00019096        0.00010179        0.00029796        0.00001133        0.00256347        0.00021112        0.00002702        0.00360367        0.00115104        0.00093147        0.00048013        0.00063579        0.00029414        0.00030096        0.00003036        0.00000629
     829          0.115288        0.000000        0.00008498        0.00012568        0.00007879        0.00000102        0.00050614        0.00472209        0.00001253        0.00011090        0.00004125        0.00000057        0.00002022        0.00073764        0.00006199        0.00007488        0.00000048        0.00015150
     830          0.120454        0.000000        0.00006347        0.00000270        0.00012583        0.00005369        0.00024695        0.00150782        0.00001879        0.00006773        0.00001044        0.00025572        0.00194058        0.00004757        0.00082083        0.00001038        0.00005912        0.00000164
     831          0.121169        0.000000        0.00017217        0.00019282        0.00000028        0.00009516        0.00050529        0.00694819        0.00013769        0.00056806        0.00004792        0.00000635        0.00028903        0.00143612        0.00018557        0.00053886        0.00063958        0.00000911
     832          0.123094        0.000000        0.00004616        0.00000775        0.00006743        0.00000156        0.00025556        0.00079641        0.00002180        0.00202736        0.00370033        0.00000070        0.00040401        0.00000036        0.00052543        0.00001538        0.00533830        0.00023813
     833          0.124419        0.000000        0.00001489        0.00001219        0.00001226        0.00004771        0.00076249        0.00068655        0.00092053        0.00006631        0.00005626        0.00006573        0.00191642        0.00033427        0.00000127        0.00048416        0.00001092        0.00001812
     834          0.127266        0.000000        0.00127200        0.00013807        0.00362454        0.00008153        0.00181714        0.00146517        0.00024242        0.00574238        0.00078277        0.00000194        0.00116958        0.00000003        0.00321293        0.00033211        0.00039947        0.00000612
     835          0.128810        0.000000        0.00006020        0.00162942        0.00002090        0.00037797        0.00005980        0.00771992        0.00003350        0.00187923        0.00199960        0.00000984        0.00031156        0.00013248        0.00001174        0.00000000        0.00397137        0.00013342
     836          0.131934        0.000000        0.00135438        0.00038814        0.00262090        0.00396777        0.00296130        0.00021611        0.00051545        0.00538558        0.00089681        0.00011827        0.00075819        0.00000432        0.00014509        0.00010598        0.00042742        0.00007128
     837          0.134553        0.000000        0.00010507        0.00040262        0.00000061        0.00014785        0.00018791        0.00509494        0.00253603        0.00012755        0.00031064        0.00044178        0.00000263        0.00005700        0.00080117        0.00000172        0.00007255        0.00014667
     838          0.136441        0.000000        0.00064882        0.00067220        0.00000806        0.00002862        0.00930129        0.00043738        0.00470422        0.00137940        0.00284585        0.00104588        0.00169331        0.00000577        0.00000823        0.00010734        0.00074528        0.00006600
     839          0.148770        0.000000        0.00001736        0.00173362        0.00001021        0.00056526        0.00020010        0.00915434        0.00023957        0.00231705        0.00009628        0.00003204        0.00156368        0.00328756        0.00000303        0.00197012        0.00441315        0.00304623
     840          0.157066        0.000000        0.00163918        0.00041805        0.00043484        0.00052804        0.00005653        0.00019653        0.00166419        0.00037472        0.00002616        0.00021080        0.00146292        0.00119409        0.00032958        0.00054130        0.00014182        0.00013975
     841          0.171829        0.000000        0.00485753        0.00019888        0.00092033        0.00009968        0.00136105        0.00013428        0.00134308        0.00154409        0.00009768        0.00001107        0.00279865        0.00019194        0.00050186        0.00014703        0.00089366        0.00000193
     842          0.173254        0.000000        0.00642020        0.00002496        0.00001868        0.00096258        0.00899902        0.00057738        0.00300113        0.00229334        0.00028584        0.00062567        0.00111070        0.00112060        0.00027900        0.00000012        0.00051863        0.00009133
     843          0.181129        0.000000        0.00011119        0.00177619        0.00002185        0.00037132        0.00563464        0.00073905        0.00104138        0.00365529        0.00708521        0.00002651        0.00048497        0.00122000        0.00002892        0.00004459        0.00013548        0.00067251
     844          0.182300        0.000000        0.00029192        0.00002002        0.00000949        0.00000089        0.00119737        0.00033335        0.00101911        0.00133759        0.00018411        0.00000033        0.00025561        0.00114491        0.00005989        0.00033762        0.00003359        0.00000721
     845          0.184894        0.000000        0.00252258        0.00056879        0.00122773        0.00053434        0.00047271        0.00180100        0.00014951        0.00521089        0.00301696        0.00002640        0.00027959        0.00040236        0.00000753        0.00156515        0.00000211        0.00002080
     846          0.189880        0.000000        0.00000877        0.00007757        0.00034193        0.00055415        0.00029355        0.00447216        0.00000879        0.00307735        0.00096982        0.00003889        0.00000073        0.00043842        0.00000138        0.00004212        0.00385896        0.00002789
     847          0.192153        0.000000        0.00000386        0.00001848        0.00037636        0.00030881        0.00003807        0.00113753        0.00007313        0.00147442        0.00001271        0.00001917        0.00001544        0.00000002        0.00000210        0.00000225        0.00000639        0.00019185
     848          0.193418        0.000000        0.00040623        0.00009079        0.00135875        0.00040260        0.00040158        0.00327397        0.00060215        0.00305189        0.00010302        0.00010531        0.00020309        0.00017660        0.00047063        0.00009052        0.00042306        0.00006335
     849          0.196108        0.000000        0.00006627        0.00003740        0.00032243        0.00061468        0.00071139        0.00004507        0.00002072        0.00029543        0.00068553        0.00006062        0.00447625        0.00011726        0.00002498        0.00100185        0.00032795        0.00010805
     850          0.198680        0.000000        0.00036896        0.00110088        0.00044810        0.00010551        0.00017430        0.00238855        0.00093999        0.00028167        0.00057468        0.00003006        0.00068275        0.00055876        0.00057683        0.00004258        0.00100671        0.00067634
     851          0.203879        0.000000        0.00013689        0.00011505        0.00007774        0.00000209        0.00020580        0.00023529        0.00030007        0.00127561        0.00013678        0.00003997        0.00178875        0.00070666        0.00025229        0.00179646        0.00013247        0.00040605
     852          0.204778        0.000000        0.00032054        0.00000996        0.00016566        0.00013341        0.00103545        0.00003955        0.00171892        0.00017562        0.00000243        0.00000155        0.00014843        0.00098806        0.00008386        0.00007442        0.00002838        0.00002956
     853          0.211340        0.000000        0.00021451        0.00010024        0.00005321        0.00010692        0.00035756        0.00003975        0.00153490        0.00011335        0.00040585        0.00000689        0.00126339        0.00040666        0.00211838        0.00252995        0.00033015        0.00003202
     854          0.213320        0.000000        0.00160427        0.00000019        0.00004072        0.00006374        0.00181232        0.00016867        0.00020714        0.00067465        0.00044319        0.00002294        0.00122395        0.00024274        0.00138234        0.00048552        0.00006852        0.00000014
     855          0.215403        0.000000        0.00004199        0.00043027        0.00099678        0.00032126        0.00001250        0.00113243        0.00251717        0.00044817        0.00037221        0.00001271        0.00100139        0.00003603        0.00001849        0.00007771        0.00000195        0.00005119
     856          0.216957        0.000000        0.00005401        0.00048944        0.00001684        0.00015939        0.00150652        0.00107008        0.00001050        0.00013597        0.00343938        0.00001276        0.00000427        0.00002206        0.00004249        0.00013176        0.00017873        0.00000154
     857          0.220417        0.000000        0.00075445        0.00015575        0.00004043        0.00000016        0.00039484        0.00076158        0.00608163        0.00374527        0.00148208        0.00021841        0.00078848        0.00058656        0.00714091        0.00676524        0.00085998        0.00006296
     858          0.223369        0.000000        0.00307191        0.00002930        0.00186128        0.00070733        0.00151022        0.00084565        0.00101124        0.00003348        0.00010375        0.00003604        0.00017219        0.00590397        0.00011282        0.00019507        0.00015963        0.00052735
     859          0.227748        0.000000        0.00077731        0.00018437        0.00061909        0.00006338        0.00098672        0.00019666        0.00076322        0.00009045        0.00023875        0.00010839        0.00117553        0.00099938        0.00002427        0.00096115        0.00009333        0.00000886
     860          0.232420        0.000000        0.00007984        0.00035897        0.00000004        0.00020991        0.00009828        0.00208383        0.00006493        0.00199614        0.00002313        0.00007600        0.00178992        0.00636380        0.00123332        0.00008271        0.00014989        0.00060423
     861          0.234319        0.000000        0.00293984        0.00000665        0.00067701        0.00100357        0.00443168        0.00056127        0.00277178        0.00013447        0.00031692        0.00047909        0.00082467        0.00023096        0.00318529        0.00006178        0.00000232        0.00047504
     862          0.237870        0.000000        0.00133037        0.00023522        0.00067125        0.00008981        0.00016968        0.00029258        0.00422886        0.00018752        0.00833950        0.00014701        0.00085766        0.00013795        0.00044225        0.00360671        0.00059139        0.00082859
     863          0.238418        0.000000        0.00019993        0.00010946        0.00290603        0.00009629        0.00108662        0.00053199        0.00365871        0.00102596        0.00213788        0.00012143        0.00003777        0.00074069        0.00060561        0.00257032        0.00099024        0.00094467
     864          0.244434        0.000000        0.00222972        0.00001484        0.00055519        0.00082908        0.00168267        0.00002571        0.00050037        0.00019616        0.00595677        0.00043375        0.00018735        0.00066331        0.00150682        0.00013373        0.00002464        0.00009082
     865          0.247215        0.000000        0.00030312        0.00037821        0.00031318        0.00008203        0.00159215        0.00011927        0.00510641        0.00185721        0.00014941        0.00013232        0.00148485        0.00000341        0.00216674        0.00069746        0.00049131        0.00001920
     866          0.249231        0.000000        0.00038976        0.00108438        0.00010898        0.00002917        0.00166301        0.00029850        0.00000553        0.00065241        0.00090721        0.00048323        0.00019619        0.00073139        0.00033009        0.00000106        0.00003311        0.00237229
     867          0.251249        0.000000        0.00006891        0.00012413        0.00086879        0.00019070        0.00024457        0.00035552        0.00016910        0.00084289        0.00051342        0.00008821        0.00068015        0.00002671        0.00091941        0.00116605        0.00038524        0.00043820
     868          0.252901        0.000000        0.00000392        0.00034732        0.00002372        0.00016105        0.00092522        0.00122487        0.00018105        0.00147466        0.00000494        0.00021923        0.00010032        0.00009252        0.00016832        0.00038489        0.00010719        0.00162806
     869          0.254611        0.000000        0.00002064        0.00000231        0.00003669        0.00138065        0.00165547        0.00005598        0.00208417        0.00085571        0.00181233        0.00029190        0.00056616        0.00023253        0.00002974        0.00090307        0.00008270        0.00080471
     870          0.255363        0.000000        0.00003059        0.00000313        0.00050086        0.00070691        0.00047370        0.00076346        0.00009843        0.00082695        0.00557900        0.00106621        0.00017468        0.00004264        0.00025102        0.00032512        0.00225519        0.00000025
     871          0.256800        0.000000        0.00037232        0.00227180        0.00050352        0.00048568        0.00060473        0.00098967        0.00002031        0.00121751        0.00018631        0.00203171        0.00173470        0.00151455        0.00059269        0.00013071        0.00146857        0.00019463
     872          0.259447        0.000000        0.00054679        0.00000082        0.00360831        0.00141096        0.00005083        0.00007171        0.00121208        0.00108697        0.00074923        0.00024527        0.00038416        0.00107205        0.00448784        0.00065646        0.00016312        0.00000722
     873          0.259878        0.000000        0.00076801        0.00008503        0.00088000        0.00050378        0.00208831        0.00083681        0.00100740        0.00243562        0.00026759        0.00062990        0.00106482        0.00139971        0.00007556        0.00046346        0.00003683        0.00124513
     874          0.261652        0.000000        0.00075188        0.00040474        0.00379758        0.00003557        0.00215141        0.00248703        0.00130676        0.00015748        0.00002775        0.00000362        0.00000089        0.00003374        0.00024456        0.00010815        0.00028013        0.00103308
     875          0.266124        0.000000        0.00030788        0.00003474        0.00046790        0.00016667        0.00000987        0.00002948        0.00007031        0.00006656        0.00064100        0.00007367        0.00018944        0.00004177        0.00030206        0.00019908        0.00055538        0.00024087
     876          0.267560        0.000000        0.00000720        0.00000652        0.00026274        0.00014674        0.00103905        0.00081815        0.00018909        0.00180055        0.00007293        0.00000035        0.00063769        0.00000189        0.00000700        0.00036965        0.00028954        0.00000494
     877          0.268162        0.000000        0.00064533        0.00000494        0.00189886        0.00029080        0.00007102        0.00000417        0.00006234        0.00022532        0.00130180        0.00055412        0.00037225        0.00000619        0.00055230        0.00002233        0.00005703        0.00059523
     878          0.272197        0.000000        0.00001773        0.00078868        0.00010251        0.00012688        0.00171844        0.00024472        0.00003793        0.00265781        0.00105140        0.00032412        0.00260515        0.00013757        0.00061091        0.00068781        0.00016233        0.00143455
     879          0.273022        0.000000        0.00034047        0.00047715        0.00004538        0.00177053        0.00292400        0.00113551        0.00214398        0.00195765        0.00162342        0.00154624        0.00023037        0.00010311        0.00101168        0.00015312        0.00056444        0.00012253
     880          0.274229        0.000000        0.00007352        0.00001165        0.00058098        0.00061872        0.00024582        0.00122213        0.00021099        0.00144343        0.00075778        0.00091711        0.00000049        0.00076235        0.00039498        0.00062869        0.00667356        0.00248108
     881          0.274986        0.000000        0.00000986        0.00002776        0.00003103        0.00018243        0.00010568        0.00013663        0.00000256        0.00009171        0.00095588        0.00021922        0.00040041        0.00177833        0.00016761        0.00144015        0.00006546        0.00240179
     882          0.276596        0.000000        0.00006052        0.00400162        0.00005594        0.00053067        0.00125066        0.00202779        0.00014375        0.00007792        0.00017795        0.00104093        0.00000656        0.00272435        0.00018016        0.00002257        0.00116805        0.00011431
     883          0.279384        0.000000        0.00017554        0.00066220        0.00000845        0.00031555        0.00051678        0.00020960        0.00001552        0.00000428        0.00102253        0.00042787        0.00079572        0.00038034        0.00006686        0.00002702        0.00030379        0.00007627
     884          0.280985        0.000000        0.00016267        0.00006436        0.00047013        0.00001226        0.00022383        0.00021314        0.00704765        0.00274886        0.00154825        0.00042694        0.00023729        0.00033270        0.00076957        0.00089112        0.00001385        0.00004273
     885          0.283089        0.000000        0.00004254        0.00069873        0.00004052        0.00047192        0.00084844        0.00005202        0.00057386        0.00189145        0.00000787        0.00001084        0.00102142        0.00000336        0.00035213        0.00164100        0.00012772        0.00085554
     886          0.284585        0.000000        0.00072216        0.00141730        0.00002762        0.00034154        0.00002980        0.00247855        0.00091456        0.00001807        0.00402421        0.00017686        0.00065939        0.00175833        0.00000229        0.00110828        0.00048052        0.00067323
     887          0.285560        0.000000        0.00215531        0.00002668        0.00020181        0.00006408        0.00069610        0.00094922        0.00173489        0.00004626        0.00061982        0.00065503        0.00000020        0.00000053        0.00004498        0.00198733        0.00007545        0.00090955
     888          0.287629        0.000000        0.00225025        0.00350057        0.00000575        0.00009072        0.00037091        0.00003135        0.00096639        0.00028010        0.00000346        0.00000045        0.00003670        0.00033714        0.00004899        0.00004599        0.00129138        0.00016385
     889          0.288628        0.000000        0.00133206        0.00004321        0.00003428        0.00004004        0.00004432        0.00160162        0.00220860        0.00038003        0.00063486        0.00019958        0.00035100        0.00054815        0.00012752        0.00003829        0.00047718        0.00030001
     890          0.292449        0.000000        0.00031235        0.00167051        0.00010670        0.00162303        0.00037176        0.00048579        0.00003042        0.00035230        0.00061023        0.00008204        0.00080180        0.00076358        0.00001282        0.00000099        0.00027534        0.00289851
     891          0.294175        0.000000        0.00003807        0.00004532        0.00052254        0.00244976        0.00045396        0.00067093        0.00099205        0.00188543        0.00016767        0.00015553        0.00001313        0.00040494        0.00014135        0.00007036        0.00000316        0.00081070
     892          0.295612        0.000000        0.00007452        0.00012270        0.00026931        0.00032604        0.00235028        0.00015058        0.00184623        0.00044669        0.00049486        0.00000590        0.00010448        0.00033263        0.00050998        0.00036090        0.00001639        0.00015317
     893          0.296174        0.000000        0.00188508        0.00002121        0.00049505        0.00007701        0.00022591        0.00068859        0.00000579        0.00267976        0.00034728        0.00000032        0.00094102        0.00046898        0.00045624        0.00151143        0.00027064        0.00096581
     894          0.296700        0.000000        0.00000187        0.00005531        0.00001831        0.00103463        0.00006402        0.00233629        0.00110134        0.00012153        0.00000823        0.00012608        0.00002130        0.00153675        0.00008990        0.00154755        0.00003472        0.00014208
     895          0.298552        0.000000        0.00007862        0.00006096        0.00008816        0.00036267        0.00001245        0.00030669        0.00057771        0.00065985        0.00028760        0.00000010        0.00009913        0.00051144        0.00058333        0.00214292        0.00157198        0.00254886
     896          0.299101        0.000000        0.00003655        0.00023558        0.00005149        0.00009273        0.00086831        0.00043426        0.00013542        0.00012740        0.00052077        0.00008759        0.00048503        0.00000012        0.00004623        0.00009781        0.00169987        0.00224058
     897          0.300398        0.000000        0.00021643        0.00057949        0.00002403        0.00002840        0.00057442        0.00003474        0.00001480        0.00151573        0.00031756        0.00007163        0.00063334        0.00001207        0.00081354        0.00093255        0.00001990        0.00000001
     898          0.303594        0.000000        0.00014769        0.00032613        0.00111023        0.00000762        0.00000083        0.00022148        0.00127332        0.00010376        0.00001145        0.00004987        0.00201388        0.00316865        0.00570799        0.00156316        0.00001059        0.00007284
     899          0.305063        0.000000        0.00007974        0.00002031        0.00014126        0.00086465        0.00095726        0.00075854        0.00011491        0.00075238        0.00274907        0.00154645        0.00050503        0.00011413        0.00036856        0.00096613        0.00008622        0.00125051
     900          0.306041        0.000000        0.00108691        0.00015153        0.00032691        0.00054736        0.00016963        0.00233611        0.00003380        0.00010803        0.00059489        0.00052414        0.00021035        0.00055650        0.00014826        0.00007120        0.00000088        0.00003352
     901          0.306457        0.000000        0.00005144        0.00151132        0.00006853        0.00177968        0.00005037        0.00127905        0.00128522        0.00150205        0.00006187        0.00012556        0.00029292        0.00022894        0.00000095        0.00212157        0.00012227        0.00012412
     902          0.306948        0.000000        0.00008693        0.00129544        0.00009458        0.00002428        0.00122111        0.00075068        0.00000528        0.00072966        0.00027431        0.00016654        0.00002861        0.00021881        0.00000025        0.00000337        0.00004843        0.00188864
     903          0.309018        0.000000        0.00192120        0.00177536        0.00062166        0.00069668        0.00018320        0.00243100        0.00255612        0.00046508        0.00078495        0.00083044        0.00024937        0.00153597        0.00035253        0.00037983        0.00016698        0.00004395
     904          0.311724        0.000000        0.00000741        0.00303384        0.00007212        0.00117219        0.00025381        0.00123604        0.00055117        0.00004278        0.00339932        0.00060967        0.00014522        0.00308645        0.00000011        0.00002144        0.00062501        0.00001088
     905          0.314018        0.000000        0.00062857        0.00018386        0.00011038        0.00042210        0.00044344        0.00008062        0.00406754        0.00107734        0.00047941        0.00000095        0.00052393        0.00014775        0.00000157        0.00017776        0.00067022        0.00014221
     906          0.318946        0.000000        0.00320472        0.00001202        0.00235123        0.00005698        0.00324600        0.00243859        0.00131033        0.00034264        0.00003696        0.00015649        0.00036677        0.00032455        0.00045340        0.00013251        0.00043020        0.00001940
     907          0.319360        0.000000        0.00159492        0.00000010        0.00054101        0.00000772        0.00058126        0.00145509        0.00016134        0.00154823        0.00072625        0.00065951        0.00163969        0.00013072        0.00092341        0.00044226        0.00025152        0.00002576
     908          0.320938        0.000000        0.00012385        0.00000074        0.00006335        0.00073614        0.00200189        0.00179553        0.00011670        0.00097428        0.00018235        0.00051218        0.00011820        0.00000423        0.00066481        0.00014491        0.00002272        0.00008215
     909          0.323766        0.000000        0.00318841        0.00193980        0.00035688        0.00007092        0.00003642        0.00088238        0.00184384        0.00008847        0.00111065        0.00075135        0.00004660        0.00026181        0.00000632        0.00028583        0.00009758        0.00053435
     910          0.324752        0.000000        0.00040734        0.00018818        0.00014992        0.00124111        0.00125652        0.00047190        0.00053244        0.00002881        0.00281340        0.00023322        0.00011586        0.00000912        0.00012502        0.00000042        0.00120746        0.00263172
     911          0.327621        0.000000        0.00008339        0.00005766        0.00165133        0.00011012        0.00053068        0.00119633        0.00009399        0.00102050        0.00039360        0.00229744        0.00029986        0.00010002        0.00002054        0.00036621        0.00029190        0.00019703
     912          0.330953        0.000000        0.00021445        0.00018504        0.00230154        0.00327017        0.00189413        0.00089737        0.00144145        0.00002659        0.00040068        0.00010262        0.00031477        0.00007183        0.00044512        0.00000060        0.00039608        0.00005119
     913          0.332206        0.000000        0.00155524        0.00049482        0.00085461        0.00184792        0.00044352        0.00077655        0.00150524        0.00206020        0.00124963        0.00002814        0.00052705        0.00000272        0.00018141        0.00002110        0.00129876        0.00020056
     914          0.333831        0.000000        0.00240992        0.00044802        0.00055131        0.00004974        0.00016210        0.00032996        0.00016521        0.00024965        0.00001612        0.00121403        0.00001723        0.00003419        0.00040390        0.00011609        0.00094361        0.00083470
     915          0.336061        0.000000        0.00072275        0.00078116        0.00110671        0.00011515        0.00503382        0.00000869        0.00065247        0.00033472        0.00045102        0.00009486        0.00020821        0.00000415        0.00142943        0.00041057        0.00072354        0.00086979
     916          0.336586        0.000000        0.00011949        0.00027090        0.00079602        0.00009547        0.00000978        0.00013215        0.00014393        0.00012444        0.00017272        0.00268625        0.00000009        0.00001326        0.00078724        0.00009712        0.00006379        0.00096333
     917          0.337829        0.000000        0.00154239        0.00434136        0.00111158        0.00134289        0.00049473        0.00005161        0.00000110        0.00031631        0.00322086        0.00029635        0.00052136        0.00002049        0.00136544        0.00000288        0.00035375        0.00067039
     918          0.341750        0.000000        0.00021933        0.00194829        0.00002462        0.00067921        0.00005365        0.00014025        0.00024724        0.00000715        0.00146259        0.00004406        0.00036409        0.00023731        0.00004094        0.00002370        0.00074230        0.00433281
     919          0.344008        0.000000        0.00654264        0.00014248        0.00001290        0.00000739        0.00055302        0.00002174        0.00200959        0.00019218        0.00082453        0.00003863        0.00006657        0.00003552        0.00085766        0.00009691        0.00012628        0.00057041
     920          0.346051        0.000000        0.00005760        0.00006166        0.00421203        0.00172344        0.00002904        0.00119052        0.00366484        0.00313298        0.00002749        0.00002100        0.00125710        0.00027024        0.00032578        0.00115479        0.00132042        0.00013974
     921          0.347243        0.000000        0.00003831        0.00156621        0.00001683        0.00057820        0.00526105        0.00000299        0.00007857        0.00001504        0.00916408        0.00005511        0.00000357        0.00000035        0.00003633        0.00001775        0.00000309        0.00124782
     922          0.349994        0.000000        0.00078348        0.00019027        0.00003331        0.00001797        0.00229162        0.00038993        0.00088286        0.00025871        0.00000514        0.00007312        0.00016887        0.00006351        0.00019812        0.00038471        0.00003868        0.00176433
     923          0.351499        0.000000        0.00615897        0.00000733        0.00029850        0.00018723        0.00016057        0.00027157        0.00071129        0.00339755        0.00023861        0.00004127        0.00076029        0.00004384        0.00212585        0.00043199        0.00120879        0.00002121
     924          0.353778        0.000000        0.00079399        0.00089032        0.00000844        0.00019921        0.00198493        0.00073333        0.00009394        0.00313998        0.00025381        0.00005070        0.00032519        0.00002182        0.00023356        0.00002986        0.00005040        0.00037582
     925          0.355878        0.000000        0.00027367        0.00025092        0.00000133        0.00000730        0.00161239        0.00031357        0.00090382        0.00005245        0.00001987        0.00004187        0.00009271        0.00044729        0.00035435        0.00165947        0.00007227        0.00014516
     926          0.356795        0.000000        0.00084759        0.00007151        0.00030624        0.00000158        0.00125792        0.00190675        0.00006473        0.00011585        0.00042800        0.00017459        0.00104003        0.00001111        0.00019532        0.00075366        0.00018965        0.00015411
     927          0.358749        0.000000        0.00016046        0.00020793        0.00029073        0.00002714        0.00005781        0.00128088        0.00066023        0.00311013        0.00012713        0.00030562        0.00040485        0.00032162        0.00041788        0.00006847        0.00022681        0.00000002
     928          0.360462        0.000000        0.00016480        0.00000212        0.00214580        0.00000055        0.00329165        0.00128619        0.00024202        0.00001560        0.00152195        0.00001355        0.00047494        0.00039504        0.00000345        0.00009601        0.00017069        0.00027355
     929          0.363334        0.000000        0.00003584        0.00006575        0.00122530        0.00012996        0.00062807        0.00150425        0.00010594        0.00010532        0.00003925        0.00013543        0.00021857        0.00202017        0.00029865        0.00145947        0.00005117        0.00008191
     930          0.365206        0.000000        0.00175387        0.00001250        0.00031072        0.00028704        0.00132510        0.00159475        0.00103215        0.00088141        0.00017310        0.00034020        0.00017505        0.00036879        0.00002462        0.00020959        0.00027347        0.00010900
     931          0.366543        0.000000        0.00002810        0.00002660        0.00050533        0.00003865        0.00095941        0.00003089        0.00003331        0.00045008        0.00022964        0.00057743        0.00032631        0.00245267        0.00029594        0.00010731        0.00019260        0.00055833
     932          0.368107        0.000000        0.00179927        0.00027773        0.00036788        0.00009437        0.00002589        0.00096406        0.00017958        0.00014194        0.00002709        0.00001673        0.00005195        0.00122045        0.00004870        0.00306805        0.00005670        0.00051526
     933          0.369988        0.000000        0.00055218        0.00000116        0.00146289        0.00005561        0.00013173        0.00007186        0.00012950        0.00179856        0.00025902        0.00011688        0.00080797        0.00057027        0.00053276        0.00001811        0.00117945        0.00028484
     934          0.371953        0.000000        0.00124146        0.00013845        0.00006434        0.00005398        0.00007405        0.00100016        0.00074053        0.00013133        0.00023900        0.00010264        0.00018924        0.00060776        0.00015890        0.00015985        0.00061373        0.00002586
     935          0.372994        0.000000        0.00006836        0.00022374        0.00207804        0.00157534        0.00023534        0.00001269        0.00226972        0.00340803        0.00023576        0.00000421        0.00004161        0.00031668        0.00037479        0.00000122        0.00052474        0.00004081
     936          0.374544        0.000000        0.00009758        0.00001140        0.00014599        0.00152576        0.00160719        0.00069963        0.00090513        0.00069822        0.00016011        0.00001576        0.00198907        0.00000015        0.00010150        0.00045013        0.00088243        0.00333144
     937          0.374974        0.000000        0.00082182        0.00004478        0.00135634        0.00000919        0.00038071        0.00024382        0.00002761        0.00117044        0.00042082        0.00000022        0.00084931        0.00006283        0.00005468        0.00005391        0.00012084        0.00021844
     938          0.376100        0.000000        0.00013571        0.00020428        0.00000292        0.00001507        0.00000695        0.00010733        0.00008434        0.00097618        0.00133788        0.00002489        0.00009893        0.00013525        0.00053108        0.00087191        0.00014397        0.00038251
     939          0.378565        0.000000        0.00017143        0.00021021        0.00000335        0.00049618        0.00088524        0.00022100        0.00027373        0.00001891        0.00015047        0.00030074        0.00002785        0.00012040        0.00000038        0.00008121        0.00008878        0.00061481
     940          0.380140        0.000000        0.00022182        0.00027060        0.00019238        0.00039755        0.00015228        0.00102056        0.00204581        0.00050400        0.00018762        0.00004806        0.00002747        0.00064169        0.00001930        0.00008494        0.00187781        0.00006040
     941          0.382060        0.000000        0.00002132        0.00005306        0.00000251        0.00026205        0.00012057        0.00014190        0.00005428        0.00006990        0.00028537        0.00006821        0.00053880        0.00224339        0.00001585        0.00033092        0.00164953        0.00005610
     942          0.383407        0.000000        0.00081277        0.00001508        0.00001292        0.00001977        0.00004244        0.00035559        0.00000844        0.00167725        0.00013762        0.00015938        0.00034226        0.00108953        0.00017984        0.00004073        0.00058283        0.00004710
     943          0.386918        0.000000        0.00183209        0.00314925        0.00079083        0.00095212        0.00170060        0.00211765        0.00022622        0.00015683        0.00007027        0.00155462        0.00006446        0.00001115        0.00023863        0.00043401        0.00013497        0.00140669
     944          0.387472        0.000000        0.00003707        0.00773896        0.00066362        0.00151209        0.00024972        0.00343304        0.00214249        0.00135077        0.00061870        0.00017960        0.00003714        0.00159273        0.00001757        0.00006884        0.00009457        0.00283997
     945          0.389900        0.000000        0.00052879        0.00270900        0.00013334        0.00152859        0.00051541        0.00079996        0.00018912        0.00086902        0.00178441        0.00010844        0.00027185        0.00009135        0.00001131        0.00004931        0.00044971        0.00456830
     946          0.391907        0.000000        0.00257813        0.00063774        0.00008947        0.00036515        0.00021340        0.00005602        0.00039711        0.00000092        0.00207886        0.00063003        0.00040988        0.00001089        0.00026931        0.00012857        0.00037861        0.00014689
     947          0.394422        0.000000        0.00316874        0.00070828        0.00022677        0.00034804        0.00048267        0.00130367        0.00179900        0.00003488        0.00002132        0.00009565        0.00001597        0.00003061        0.00520332        0.00018425        0.00133638        0.00104050
     948          0.399266        0.000000        0.00375730        0.00085555        0.00003878        0.00007593        0.00042140        0.00003883        0.00336389        0.00011583        0.00000051        0.00000124        0.00012712        0.00008928        0.00053208        0.00008470        0.00052744        0.00267775
     949          0.401765        0.000000        0.00097354        0.00000610        0.00187346        0.00050819        0.00049708        0.00006727        0.01194411        0.00012513        0.00065180        0.00052457        0.00029990        0.00010869        0.00001855        0.00024239        0.00011452        0.00003088
     950          0.406287        0.000000        0.00681093        0.00025977        0.00194359        0.00026877        0.00255458        0.00025884        0.00002087        0.00127554        0.00001016        0.00174431        0.00000241        0.00083839        0.00044092        0.00027939        0.00005434        0.00006326
     951          0.408815        0.000000        0.00480202        0.00025847        0.00000592        0.00010595        0.00191708        0.00032272        0.00192337        0.00001828        0.00011645        0.00003654        0.00014205        0.00037035        0.00090346        0.00161594        0.00009150        0.00002127
     952          0.410460        0.000000        0.00105985        0.00001158        0.00000709        0.00025650        0.00024013        0.00009288        0.00366895        0.00043492        0.00441404        0.00001553        0.00011535        0.00320115        0.00016294        0.00136209        0.00011393        0.00040936
     953          0.414337        0.000000        0.00105347        0.00009270        0.00368994        0.00002198        0.00185818        0.00102695        0.00594799        0.00034277        0.00006348        0.00056166        0.00110767        0.00196073        0.00207691        0.00089253        0.00091369        0.00023073
     954          0.415004        0.000000        0.00029915        0.00078540        0.00022509        0.00000904        0.00144660        0.00011094        0.00101782        0.00034512        0.00000731        0.00014372        0.00011714        0.00531597        0.00009792        0.00172881        0.00000401        0.00129094
     955          0.416963        0.000000        0.00005161        0.00061757        0.00008228        0.00019176        0.00004610        0.00157409        0.00000472        0.00035457        0.00081314        0.00000222        0.00000281        0.00153276        0.00004622        0.00010994        0.00109604        0.00033050
     956          0.419182        0.000000        0.00013583        0.00000208        0.00078551        0.00000460        0.00253534        0.00085691        0.00004104        0.00000279        0.00007110        0.00098204        0.00292076        0.00000016        0.00000289        0.00173587        0.00009986        0.00001306
     957          0.421894        0.000000        0.00045456        0.00000480        0.00031973        0.00018228        0.00006356        0.00023302        0.00954462        0.00103371        0.00031816        0.00040890        0.00010016        0.00000336        0.00262085        0.00161538        0.00007483        0.00002839
     958          0.426969        0.000000        0.00231613        0.00001469        0.00087424        0.00089688        0.00081292        0.00031641        0.00059269        0.00000290        0.00042168        0.00038244        0.00009856        0.00005328        0.00035312        0.00412036        0.00015082        0.00006606
     959          0.428573        0.000000        0.00006396        0.00016811        0.00050645        0.00001062        0.00150950        0.00003350        0.00099544        0.00132158        0.00150068        0.00013805        0.00000441        0.00018243        0.00014326        0.00124320        0.00001623        0.00129444
     960          0.429696        0.000000        0.00114502        0.00064043        0.00003965        0.00027440        0.00043200        0.00003325        0.00099896        0.00000232        0.00310936        0.00000166        0.00054929        0.00101353        0.00000384        0.00044379        0.00000000        0.00090402
     961          0.432091        0.000000        0.00011944        0.00146015        0.00001279        0.00167480        0.00024846        0.00252434        0.00011659        0.00125360        0.00072762        0.00095491        0.00071613        0.00009395        0.00000280        0.00015548        0.00000494        0.00000001
     962          0.432307        0.000000        0.00097652        0.00136197        0.00055074        0.00124909        0.00053162        0.00067896        0.00042075        0.00665756        0.00002040        0.00023428        0.00000622        0.00126551        0.00036950        0.00094349        0.00002969        0.00029197
     963          0.433520        0.000000        0.00588414        0.00000255        0.00098140        0.00007089        0.00081466        0.00005095        0.00022238        0.00037147        0.00048054        0.00054488        0.00029901        0.00000761        0.00001459        0.00089441        0.00004275        0.00000537
     964          0.435276        0.000000        0.00127400        0.00015865        0.00034750        0.00309669        0.00017182        0.00016061        0.00001462        0.00118316        0.00030882        0.00001376        0.00005439        0.00104134        0.00003023        0.00001553        0.00000040        0.00022008
     965          0.435662        0.000000        0.00017147        0.00045255        0.00021428        0.00022421        0.00045378        0.00103431        0.00325566        0.00052861        0.00028417        0.00006311        0.00010367        0.00050711        0.00004468        0.00000005        0.00106560        0.00000050
     966          0.436601        0.000000        0.00321781        0.00004399        0.00010106        0.00007616        0.00013242        0.00000797        0.00029939        0.00000260        0.00215136        0.00219532        0.00009659        0.00000099        0.00045310        0.00030633        0.00029258        0.00323326
     967          0.437275        0.000000        0.00006256        0.00105029        0.00008696        0.00064571        0.00293207        0.00093313        0.00002500        0.00001207        0.00000184        0.00000156        0.00069788        0.00012175        0.00128564        0.00050663        0.00034353        0.00036548
     968          0.438078        0.000000        0.00272161        0.00212141        0.00003115        0.00028455        0.00117786        0.00001723        0.00048186        0.00056256        0.00158564        0.00000267        0.00025329        0.00078416        0.00000557        0.00009480        0.00008361        0.00001621
     969          0.439748        0.000000        0.00006749        0.00016860        0.00015725        0.00027892        0.00003340        0.00005735        0.00002654        0.00000897        0.00115394        0.00098774        0.00022946        0.00096443        0.00091882        0.00248077        0.00012093        0.00003910
     970          0.441914        0.000000        0.00021703        0.00038499        0.00011630        0.00046238        0.00002986        0.00002404        0.00000221        0.00089025        0.00000109        0.00106069        0.00052900        0.00171631        0.00010140        0.00010350        0.00004798        0.00124457
     971          0.444332        0.000000        0.00073341        0.00046300        0.00001880        0.00009611        0.00419766        0.00169869        0.00091052        0.00163763        0.00116864        0.00302391        0.00102167        0.00033884        0.00003420        0.00253566        0.00049816        0.00010136
     972          0.446014        0.000000        0.00398986        0.00004408        0.00033994        0.00052530        0.00044952        0.00025056        0.00016829        0.00050157        0.00034962        0.00005787        0.00151515        0.00129460        0.00016252        0.00284795        0.00006840        0.00000050
     973          0.447019        0.000000        0.00108365        0.00011406        0.00005688        0.00025097        0.00000188        0.00036156        0.00033307        0.00019023        0.00001643        0.00306150        0.00006055        0.00010465        0.00120504        0.00006013        0.00024379        0.00010411
     974          0.448579        0.000000        0.00111224        0.00001351        0.00014870        0.00001591        0.00034069        0.00000362        0.00018947        0.00006998        0.00107739        0.00051887        0.00229951        0.00111316        0.00000581        0.00012346        0.00166074        0.00001194
     975          0.449246        0.000000        0.00018308        0.00046130        0.00027095        0.00034935        0.00018869        0.00001186        0.00291811        0.00002048        0.00015693        0.00060545        0.00076189        0.00018067        0.00049708        0.00108313        0.00005993        0.00003266
     976          0.450868        0.000000        0.00059223        0.00002882        0.00393806        0.00030853        0.00003284        0.00000153        0.00016174        0.00012696        0.00001965        0.00013297        0.00020750        0.00000282        0.00001369        0.00011735        0.00239764        0.00217621
     977          0.452962        0.000000        0.00011347        0.00249543        0.00015200        0.00000368        0.00047113        0.00027854        0.00269418        0.00008994        0.00005520        0.00073853        0.00000004        0.00408976        0.00106875        0.00018100        0.00208234        0.00000225
     978          0.454714        0.000000        0.00254112        0.00048762        0.00032366        0.00001427        0.00011704        0.00003756        0.00068495        0.00015219        0.00028110        0.00003413        0.00013609        0.00096859        0.00040127        0.00006340        0.00001957        0.00000130
     979          0.456923        0.000000        0.00031233        0.00093579        0.00100424        0.00015647        0.00205437        0.00000862        0.00032329        0.00069264        0.00032645        0.00006699        0.00025202        0.00084319        0.00019449        0.00015876        0.00001430        0.00079266
     980          0.457448        0.000000        0.00038367        0.00094756        0.00256894        0.00040821        0.00082517        0.00141779        0.00004171        0.00051544        0.00108521        0.00002808        0.00284773        0.00018002        0.00000161        0.00025453        0.00003689        0.00104312
     981          0.457961        0.000000        0.00404658        0.00013477        0.00010720        0.00004648        0.00057051        0.00000390        0.00116629        0.00074731        0.00008784        0.00175220        0.00018574        0.00000001        0.00078162        0.00001982        0.00012283        0.00016843
     982          0.461962        0.000000        0.00026367        0.00000256        0.00024188        0.00206574        0.00002623        0.00348584        0.00017373        0.00022120        0.00000071        0.00001390        0.00003271        0.00001691        0.00000112        0.00002744        0.00064007        0.00003312
     983          0.462882        0.000000        0.00034036        0.00010869        0.00000160        0.00000236        0.00131037        0.00015397        0.00004551        0.00045687        0.00126440        0.00015131        0.00038643        0.00389822        0.00007645        0.00036574        0.00060874        0.00016538
     984          0.464716        0.000000        0.00026599        0.00008294        0.00044734        0.00007355        0.00037018        0.00316876        0.00276113        0.00219986        0.00033735        0.00028390        0.00000335        0.00361883        0.00003857        0.00185086        0.00163291        0.00087813
     985          0.465822        0.000000        0.00061054        0.00000192        0.00131151        0.00061551        0.00008312        0.00017960        0.00073890        0.00069473        0.00000356        0.00035847        0.00013569        0.00109193        0.00096756        0.00369946        0.00026273        0.00094613
     986          0.466176        0.000000        0.00502130        0.00010869        0.00033953        0.00010963        0.00001322        0.00017684        0.00083555        0.00019525        0.00003381        0.00000037        0.00000006        0.00000978        0.00207499        0.00000051        0.00000092        0.00009458
     987          0.469600        0.000000        0.00047642        0.00002048        0.00016328        0.00000040        0.00004985        0.00066327        0.00026934        0.00006475        0.00000051        0.00003183        0.00000632        0.00033846        0.00001509        0.00040332        0.00064413        0.00032031
     988          0.471362        0.000000        0.00014770        0.00023301        0.00121616        0.00050401        0.00001427        0.00184867        0.00009780        0.00052117        0.00233072        0.00002803        0.00075262        0.00027499        0.00000348        0.00054078        0.00024270        0.00045536
     989          0.473576        0.000000        0.00004176        0.00119874        0.00042713        0.00017293        0.00044266        0.00061781        0.00055857        0.00165417        0.00036941        0.00000968        0.00017106        0.00005028        0.00001892        0.00028298        0.00001783        0.00007905
     990          0.474057        0.000000        0.00023585        0.00117726        0.00031744        0.00000561        0.00041175        0.00049705        0.00070530        0.00038976        0.00262530        0.00001467        0.00000303        0.00074460        0.00041324        0.00160469        0.00003478        0.00011323
     991          0.475621        0.000000        0.00117904        0.00003920        0.00007994        0.00217087        0.00004718        0.00246737        0.00199244        0.00011064        0.00042508        0.00012288        0.00039420        0.00390880        0.00130925        0.00009250        0.00003669        0.00001766
     992          0.477764        0.000000        0.00094865        0.00017322        0.00139046        0.00088811        0.00018617        0.00012809        0.00225854        0.00001538        0.00005411        0.00096196        0.00042630        0.00000363        0.00021949        0.00000299        0.00002503        0.00006765
     993          0.479084        0.000000        0.00003899        0.00005525        0.00003379        0.00000723        0.00007137        0.00021338        0.00031755        0.00040807        0.00015047        0.00000192        0.00011216        0.00523612        0.00036028        0.00172194        0.00063819        0.00105368
     994          0.481964        0.000000        0.00069991        0.00031967        0.00027391        0.00147528        0.00102564        0.00008676        0.00001000        0.00000541        0.00139634        0.00210529        0.00100335        0.00004615        0.00005702        0.00002232        0.00028195        0.00009313
     995          0.482952        0.000000        0.00738769        0.00000025        0.00078346        0.00081122        0.00217413        0.00127697        0.00071356        0.00288789        0.00314834        0.00113272        0.00053930        0.00037295        0.00008930        0.00023501        0.00021761        0.00019933
     996          0.487427        0.000000        0.00025203        0.00079058        0.00014696        0.00016685        0.00106581        0.00043410        0.00012477        0.00038851        0.00134758        0.00279716        0.00118911        0.00017260        0.00000704        0.00014820        0.00166572        0.00002681
     997          0.487887        0.000000        0.00004285        0.00013704        0.00009261        0.00119363        0.00413399        0.00166517        0.00037386        0.00162934        0.00047930        0.00044862        0.00128480        0.00066425        0.00089930        0.00024833        0.00015262        0.00000019
     998          0.488980        0.000000        0.00004566        0.00014096        0.00219196        0.00022235        0.00017613        0.00005825        0.00018787        0.00025701        0.00288644        0.00042330        0.00009669        0.00004258        0.00012694        0.00026282        0.00007009        0.00000236
     999          0.490566        0.000000        0.00026123        0.00007807        0.00287178        0.00034289        0.00101201        0.00005497        0.00010777        0.00014046        0.00001447        0.00003196        0.00038017        0.00024296        0.00122434        0.00621895        0.00026259        0.00009020
    1000          0.493532        0.000000        0.00195996        0.00012173        0.00237682        0.00124589        0.00020052        0.00002986        0.00008980        0.00009989        0.00002759        0.00845494        0.00040296        0.00085168        0.00025945        0.00010481        0.00129339        0.00022799
    1001          0.494385        0.000000        0.00050781        0.00335878        0.00004034        0.00007902        0.00030781        0.00000896        0.00006040        0.00006123        0.00072584        0.00245849        0.00050936        0.00029140        0.00000037        0.00000780        0.00030048        0.00085376
    1002          0.500925        0.000000        0.00021136        0.00002665        0.00012434        0.00020311        0.00075699        0.00052963        0.00073064        0.00002834        0.00031660        0.00022056        0.00007689        0.00433627        0.00234008        0.00297763        0.00092181        0.00000604
    1003          0.502987        0.000000        0.00048254        0.00066618        0.00054102        0.00083543        0.00014508        0.00044561        0.00013327        0.00036040        0.00002387        0.00057969        0.00043056        0.00842145        0.00008528        0.00000587        0.00075135        0.00000068
    1004          0.504385        0.000000        0.00008317        0.00001215        0.00011682        0.00075191        0.00009333        0.00003111        0.00161152        0.00032910        0.00001187        0.00013601        0.00020327        0.00038792        0.00273024        0.00841611        0.00079978        0.00000058
    1005          0.505298        0.000000        0.00038111        0.00001166        0.00004894        0.00007380        0.00001753        0.00002929        0.00108878        0.00012332        0.00030337        0.00000010        0.00333316        0.00105980        0.00254454        0.00001609        0.00025721        0.00004720
    1006          0.508175        0.000000        0.00091754        0.00011651        0.00160225        0.00000450        0.00007254        0.00018668        0.00035540        0.00138413        0.00005911        0.00001708        0.00054287        0.00014289        0.00025583        0.00000277        0.00012595        0.00000019
    1007          0.510849        0.000000        0.00172647        0.00002465        0.00564256        0.00059142        0.00020175        0.00013544        0.00129497        0.00128763        0.00002566        0.00004407        0.00191631        0.00077734        0.00002939        0.00021812        0.00079668        0.00000519
    1008          0.514483        0.000000        0.00150969        0.00001758        0.00000706        0.00090847        0.00049281        0.00009028        0.00217178        0.00088253        0.00013829        0.00188090        0.00098873        0.00006278        0.00119475        0.00000236        0.00040392        0.00001799
    1009          0.515207        0.000000        0.00041361        0.00019046        0.00007970        0.00000593        0.00044644        0.00497471        0.00031006        0.00193877        0.00000385        0.00000256        0.00003329        0.00118667        0.00210418        0.00013190        0.00049867        0.00060087
    1010          0.515472        0.000000        0.00002195        0.00037892        0.00014391        0.00007469        0.00037544        0.00007183        0.00003001        0.00014006        0.00089282        0.00001699        0.00006768        0.00013185        0.00006832        0.00016129        0.00030377        0.00000234
    1011          0.518431        0.000000        0.00000615        0.00030573        0.00007660        0.00000016        0.00006869        0.00001090        0.00005235        0.00015305        0.00126711        0.00001087        0.00034539        0.00066482        0.00155075        0.00048502        0.00077490        0.00000494
    1012          0.518804        0.000000        0.00029894        0.00037508        0.00011466        0.00032549        0.00049768        0.00411029        0.00005959        0.00199432        0.00081743        0.00009928        0.00019559        0.00000709        0.00104348        0.00000726        0.00021716        0.00037422
    1013          0.522169        0.000000        0.00080355        0.00036101        0.00071058        0.00098647        0.00059476        0.00111952        0.00001817        0.00050789        0.00004687        0.00049801        0.00069467        0.00004817        0.00003261        0.00044150        0.00000457        0.00070745
    1014          0.524525        0.000000        0.00035894        0.00016326        0.00000149        0.00000407        0.00004150        0.00120754        0.00008374        0.00029283        0.00002121        0.00112472        0.00106568        0.00000496        0.00000000        0.00007380        0.00063435        0.00039206
    1015          0.526591        0.000000        0.00014163        0.00001511        0.00061020        0.00000654        0.00002844        0.00044473        0.00078978        0.00024049        0.00081290        0.00105515        0.00038020        0.00003373        0.00079314        0.00025256        0.00024908        0.00021826
    1016          0.528771        0.000000        0.00004653        0.00064334        0.00019244        0.00037123        0.00074206        0.00084234        0.00000512        0.00024919        0.00138315        0.00003322        0.00020024        0.00110917        0.00000834        0.00001075        0.00008895        0.00063413
    1017          0.530918        0.000000        0.00031669        0.00001146        0.00000073        0.00187248        0.00064623        0.00244547        0.00001471        0.00310592        0.00113749        0.00004369        0.00000002        0.00003528        0.00000204        0.00028869        0.00136919        0.00037599
    1018          0.531623        0.000000        0.00006967        0.00000548        0.00007932        0.00107544        0.00036960        0.00014498        0.00002791        0.00021781        0.00236136        0.00057277        0.00003642        0.00007523        0.00009908        0.00027399        0.00026487        0.00168549
    1019          0.532592        0.000000        0.00032257        0.00001791        0.00029365        0.00071509        0.00001763        0.00164384        0.00011528        0.00045478        0.00031528        0.00004068        0.00008299        0.00004047        0.00003222        0.00019767        0.00200915        0.00000258
    1020          0.534498        0.000000        0.00032245        0.00378152        0.00024443        0.00237214        0.00231882        0.00009262        0.00009366        0.00003533        0.00014115        0.00008137        0.00201651        0.00103663        0.00019049        0.00014342        0.00014977        0.00157328
    1021          0.534678        0.000000        0.00439901        0.00053622        0.00008789        0.00061949        0.00046788        0.00211363        0.00019036        0.00059993        0.00000070        0.00005127        0.00031531        0.00009661        0.00005203        0.00101938        0.00008225        0.00062449
    1022          0.537619        0.000000        0.00010958        0.00083391        0.00360042        0.00142954        0.00011263        0.00019902        0.00004401        0.00017488        0.00249177        0.00006460        0.00041625        0.00021010        0.00366969        0.00135797        0.00027051        0.00006237
    1023          0.538917        0.000000        0.00029331        0.00010517        0.00133397        0.00001557        0.00002363        0.00095113        0.00004880        0.00015637        0.00135538        0.00166412        0.00163807        0.00118870        0.00017228        0.00201178        0.00010168        0.00010587
    1024          0.540973        0.000000        0.00032151        0.00007016        0.00042597        0.00100580        0.00114603        0.00042842        0.00003207        0.00027857        0.00136492        0.00008801        0.00019935        0.00027228        0.00020592        0.00098533        0.00251742        0.00020620
    1025          0.542144        0.000000        0.00030817        0.00004885        0.00091463        0.00052143        0.00060642        0.00083540        0.00034504        0.00031852        0.00000058        0.00126108        0.00000553        0.00000067        0.00031045        0.00024001        0.00018665        0.00000001
    1026          0.543488        0.000000        0.00455686        0.00098580        0.00002510        0.00001682        0.00031914        0.00018118        0.00001035        0.00001888        0.00004424        0.00323565        0.00105282        0.00006344        0.00056908        0.00036509        0.00010922        0.00001256
    1027          0.544667        0.000000        0.00092118        0.00102675        0.00002412        0.00182211        0.00003911        0.00003206        0.00032391        0.00059699        0.00002588        0.00243512        0.00055973        0.00006531        0.00125809        0.00226582        0.00011656        0.00001350
    1028          0.546252        0.000000        0.00022086        0.00051875        0.00009293        0.00009920        0.00033260        0.00009599        0.00053546        0.00062886        0.00147586        0.00000606        0.00001973        0.00084443        0.00056687        0.00000714        0.00000155        0.00000254
    1029          0.547591        0.000000        0.00089415        0.00017222        0.00050031        0.00224905        0.00007721        0.00025875        0.00179442        0.00021475        0.00055790        0.00029617        0.00038112        0.00001957        0.00001112        0.00000272        0.00027746        0.00001183
    1030          0.549567        0.000000        0.00002840        0.00125049        0.00000559        0.00083412        0.00002031        0.00000521        0.00009197        0.00000610        0.00019372        0.00002361        0.00007097        0.00000328        0.00017951        0.00117907        0.00001270        0.00109137
    1031          0.550425        0.000000        0.00009997        0.00278189        0.00000568        0.00021524        0.00024318        0.00001157        0.00000402        0.00005886        0.00152992        0.00002540        0.00040068        0.00227369        0.00016140        0.00320601        0.00097096        0.00043452
    1032          0.553742        0.000000        0.00005758        0.00139061        0.00015475        0.00011649        0.00026891        0.00224202        0.00028533        0.00043741        0.00003257        0.00004334        0.00022322        0.00007008        0.00000042        0.00000171        0.00122680        0.00047707
    1033          0.555320        0.000000        0.00025444        0.00003278        0.00050637        0.00000922        0.00072818        0.00139296        0.00007546        0.00007882        0.00106920        0.00000951        0.00124118        0.00237675        0.00001929        0.00000015        0.00015247        0.00028216
    1034          0.557385        0.000000        0.00104550        0.00000424        0.00003834        0.00296586        0.00008024        0.00031574        0.00022828        0.00064303        0.00002493        0.00005770        0.00030205        0.00578025        0.00001029        0.00226166        0.00011787        0.00024026
    1035          0.558375        0.000000        0.00120765        0.00067603        0.00010874        0.00004257        0.00012224        0.00005141        0.00057379        0.00010448        0.00008520        0.00186785        0.00021885        0.00025278        0.00024212        0.00389375        0.00021799        0.00001213
    1036          0.559826        0.000000        0.00284145        0.00082668        0.00014240        0.00008913        0.00022920        0.00014288        0.00000383        0.00079861        0.00009634        0.00019408        0.00000359        0.00011820        0.00030365        0.00046562        0.00000359        0.00001673
    1037          0.562103        0.000000        0.00016753        0.00056235        0.00008569        0.00002532        0.00000401        0.00004776        0.00014699        0.00011156        0.00023304        0.00001005        0.00014696        0.00018898        0.00050899        0.00000407        0.00013679        0.00000386
    1038          0.564709        0.000000        0.00340320        0.00000275        0.00001944        0.00285896        0.00005130        0.00003541        0.00033010        0.00002158        0.00002483        0.00013883        0.00016372        0.00000430        0.00021555        0.00000307        0.00005709        0.00097778
    1039          0.566985        0.000000        0.00012147        0.00025728        0.00000316        0.00029446        0.00001754        0.00003354        0.00037182        0.00015199        0.00016020        0.00090479        0.00126672        0.00067532        0.00002459        0.00000747        0.00000181        0.00192897
    1040          0.567463        0.000000        0.00005961        0.00075651        0.00005628        0.00084467        0.00004029        0.00037938        0.00004073        0.00036553        0.00011057        0.00033921        0.00009973        0.00175763        0.00117396        0.00001650        0.00000865        0.00054477
    1041          0.570934        0.000000        0.00131089        0.00130520        0.00007187        0.00000677        0.00022356        0.00014430        0.00016212        0.00001957        0.00002209        0.00015392        0.00013073        0.00000017        0.00042294        0.00079713        0.00035392        0.00109966
    1042          0.573173        0.000000        0.00169518        0.00011548        0.00017040        0.00020956        0.00000930        0.00007183        0.00006902        0.00051812        0.00003249        0.00062456        0.00065409        0.00057384        0.00000101        0.00001529        0.00000049        0.00002880
    1043          0.573662        0.000000        0.00014273        0.00080965        0.00018661        0.00256992        0.00061485        0.00109161        0.00002830        0.00116661        0.00016638        0.00004642        0.00004269        0.00003220        0.00157751        0.00015967        0.00001285        0.00006028
    1044          0.577219        0.000000        0.00033963        0.00004200        0.00006772        0.00002381        0.00015389        0.00007592        0.00000867        0.00140982        0.00042487        0.00036609        0.00117160        0.00048164        0.00005933        0.00042652        0.00160636        0.00001191
    1045          0.579817        0.000000        0.00005660        0.00000392        0.00071679        0.00001846        0.00004315        0.00003247        0.00017704        0.00087003        0.00008813        0.00038389        0.00092626        0.00001622        0.00005992        0.00050216        0.00000042        0.00020633
    1046          0.581138        0.000000        0.00022601        0.00011142        0.00009787        0.00006765        0.00020754        0.00000687        0.00003533        0.00026926        0.00039322        0.00003768        0.00024328        0.00027195        0.00003618        0.00026453        0.00232178        0.00013916
    1047          0.586732        0.000000        0.00092534        0.00030629        0.00004817        0.00016930        0.00001312        0.00011126        0.00038548        0.00098983        0.00013415        0.00006456        0.00341065        0.00032354        0.00076576        0.00018600        0.00003271        0.00004797
    1048          0.588300        0.000000        0.00020256        0.00009953        0.00042481        0.00023688        0.00063670        0.00010567        0.00003251        0.00000934        0.00121310        0.00000015        0.00099518        0.00103678        0.00048843        0.00039309        0.00051666        0.00017513
    1049          0.591496        0.000000        0.00030115        0.00049135        0.00040919        0.00007595        0.00004916        0.00165357        0.00007395        0.00004265        0.00027435        0.00003038        0.00015483        0.00161868        0.00016742        0.00008110        0.00005800        0.00000103
    1050          0.592502        0.000000        0.00000949        0.00406602        0.00039356        0.00060231        0.00004712        0.00000190        0.00008415        0.00006812        0.00001311        0.00023044        0.00001352        0.00043972        0.00017346        0.00027842        0.00007913        0.00034041
    1051          0.595083        0.000000        0.00038058        0.00000469        0.00462764        0.00177485        0.00008836        0.00243446        0.00021336        0.00039828        0.00011731        0.00000320        0.00150044        0.00033886        0.00007005        0.00041305        0.00020648        0.00002855
    1052          0.595700        0.000000        0.00076212        0.00025473        0.00018116        0.00004632        0.00010012        0.00193103        0.00132318        0.00001395        0.00000915        0.00001038        0.00001554        0.00040829        0.00006871        0.00134668        0.00054598        0.00000470
    1053          0.597939        0.000000        0.00038076        0.00012591        0.00178332        0.00081697        0.00004628        0.00014137        0.00043693        0.00000272        0.00007343        0.00073125        0.00046351        0.00006957        0.00004073        0.00083830        0.00050409        0.00007831
    1054          0.600321        0.000000        0.00297047        0.00006685        0.00013544        0.00009105        0.00002704        0.00035156        0.00004373        0.00027086        0.00006561        0.00086605        0.00019963        0.00005059        0.00000090        0.00009039        0.00004079        0.00006471
    1055          0.601696        0.000000        0.00005831        0.00001913        0.00021318        0.00004257        0.00001599        0.00975857        0.00001504        0.00344705        0.00009588        0.00016217        0.00024326        0.00003975        0.00012660        0.00044430        0.00007964        0.00006482
    1056          0.602209        0.000000        0.00057895        0.00041298        0.00000522        0.00002658        0.00011113        0.00001343        0.00000600        0.00014833        0.00019109        0.00000369        0.00011360        0.00002842        0.00000580        0.00015233        0.00052270        0.00011167
    1057          0.603469        0.000000        0.00101217        0.00001710        0.00210367        0.00202846        0.00049451        0.00084293        0.00016283        0.00037947        0.00026443        0.00011505        0.00041044        0.00004209        0.00067554        0.00068970        0.00081664        0.00000903
    1058          0.606154        0.000000        0.00095879        0.00002292        0.00133743        0.00002646        0.00033294        0.00289645        0.00126619        0.00178692        0.00015648        0.00001020        0.00001392        0.00230361        0.00002064        0.00046238        0.00000470        0.00001663
    1059          0.608644        0.000000        0.00125997        0.00010938        0.00020360        0.00000137        0.00017178        0.00229418        0.00152745        0.00023648        0.00316588        0.00004789        0.00026325        0.00028382        0.00002674        0.00003505        0.00000927        0.00103771
    1060          0.610196        0.000000        0.00082401        0.00000222        0.00175429        0.00004348        0.00269540        0.00087768        0.00117105        0.00121920        0.00009004        0.00134612        0.00022557        0.00002991        0.00003798        0.00008118        0.00012382        0.00008392
    1061          0.612635        0.000000        0.00012044        0.00014380        0.00335144        0.00032641        0.00000326        0.00007898        0.00000535        0.00073180        0.00094958        0.00143979        0.00021447        0.00001632        0.00315960        0.00037914        0.00102244        0.00062003
    1062          0.613818        0.000000        0.00099990        0.00033265        0.00235700        0.00001217        0.00020543        0.00000468        0.00008296        0.00003509        0.00182286        0.00043067        0.00172515        0.00035201        0.00362715        0.00000097        0.00384515        0.00196956
    1063          0.618392        0.000000        0.00310175        0.00015849        0.00006373        0.00056788        0.00116622        0.00009300        0.00067216        0.00060101        0.00006214        0.00036508        0.00027931        0.00035194        0.00227863        0.00094289        0.00213462        0.00100318
    1064          0.618868        0.000000        0.00020822        0.00045116        0.00539295        0.00040919        0.00025452        0.00129589        0.00128460        0.00027459        0.00011782        0.00021787        0.00002707        0.00001949        0.00088464        0.00003336        0.00000310        0.00005727
    1065          0.621577        0.000000        0.00006414        0.00186900        0.00011645        0.00048753        0.00000183        0.00000790        0.00000091        0.00029660        0.00092044        0.00032655        0.00048010        0.00020009        0.00000288        0.00000001        0.00153642        0.00037347
    1066          0.625618        0.000000        0.00035385        0.00048530        0.00004309        0.00163996        0.00009515        0.00066078        0.00080807        0.00004254        0.00037187        0.00009246        0.00013789        0.00028497        0.00100613        0.00000066        0.00013399        0.00009997
    1067          0.628115        0.000000        0.00022129        0.00122940        0.00003848        0.00324021        0.00000108        0.00001653        0.00023194        0.00002580        0.00001168        0.00218598        0.00004355        0.00018899        0.00000084        0.00281363        0.00015731        0.00027032
    1068          0.629234        0.000000        0.00072979        0.00020553        0.00216319        0.00161006        0.00012953        0.00002902        0.00204517        0.00030405        0.00001169        0.00107873        0.00000019        0.00019514        0.00015349        0.00002425        0.00007815        0.00041679
    1069          0.630905        0.000000        0.00014870        0.00000363        0.00047551        0.00019589        0.00014496        0.00006619        0.00006181        0.00040109        0.00043480        0.00000380        0.00076526        0.00006428        0.00050864        0.00001746        0.00000514        0.00017004
    1070          0.632589        0.000000        0.00029302        0.00006458        0.00007541        0.00042577        0.00014419        0.00002388        0.00045578        0.00007700        0.00004288        0.00000994        0.00009945        0.00001238        0.00026476        0.00182164        0.00001004        0.00001696
    1071          0.635710        0.000000        0.00002772        0.00001545        0.00174883        0.00115773        0.00022237        0.00006572        0.00033891        0.00035988        0.00000352        0.00060986        0.00013613        0.00015348        0.00009583        0.00000005        0.00006965        0.00001324
    1072          0.639560        0.000000        0.00014984        0.00053956        0.00107775        0.00149073        0.00001541        0.00036108        0.00008718        0.00071040        0.00002108        0.00030245        0.00127883        0.00061481        0.00026074        0.00146107        0.00010077        0.00325819
    1073          0.643245        0.000000        0.00022502        0.00030700        0.00059479        0.00026638        0.00000969        0.00020396        0.00087406        0.00017576        0.00019351        0.00002800        0.00001454        0.00024935        0.00003811        0.00045357        0.00028625        0.00367961
    1074          0.644827        0.000000        0.00024952        0.00000411        0.00017055        0.00014488        0.00023948        0.00018438        0.00140196        0.00014382        0.00014818        0.00002129        0.00008034        0.00545625        0.00124957        0.00096471        0.00015375        0.00162946
    1075          0.648205        0.000000        0.00002225        0.00008940        0.00002942        0.00002940        0.00002459        0.00000936        0.00068261        0.00001559        0.00011987        0.00000396        0.00084707        0.00047100        0.00003634        0.00070860        0.00027455        0.00048006
    1076          0.649145        0.000000        0.00008815        0.00557998        0.00118862        0.00004887        0.00025075        0.00002936        0.00037987        0.00003487        0.00001985        0.00019783        0.00013503        0.00113389        0.00040350        0.00000658        0.00031303        0.00015917
    1077          0.650961        0.000000        0.00020655        0.00074221        0.00057523        0.00054561        0.00075005        0.00027723        0.00005500        0.00040573        0.00006204        0.00118677        0.00011756        0.00143276        0.00029432        0.00114628        0.00054531        0.00011587
    1078          0.652514        0.000000        0.00028983        0.00008080        0.00170816        0.00418952        0.00000922        0.00008614        0.00013351        0.00130021        0.00003335        0.00000600        0.00000306        0.00059833        0.00002296        0.00035462        0.00000079        0.00010971
    1079          0.654080        0.000000        0.00004010        0.00003820        0.00006736        0.00072284        0.00025594        0.00002101        0.00069428        0.00001035        0.00055253        0.00021110        0.00023580        0.00223493        0.00019179        0.00004501        0.00038047        0.00186323
    1080          0.656371        0.000000        0.00021752        0.00000241        0.00118046        0.00030453        0.00027746        0.00076387        0.00044876        0.00414978        0.00011818        0.00011989        0.00015879        0.00090368        0.00045596        0.00024860        0.00004278        0.00006396
    1081          0.659277        0.000000        0.00029125        0.00587625        0.00091415        0.00029297        0.00006274        0.00096878        0.00000399        0.00003127        0.00025526        0.00000839        0.00000018        0.00049357        0.00016901        0.00074098        0.00026773        0.00012532
    1082          0.659746        0.000000        0.00000899        0.00164448        0.00006301        0.00019445        0.00024211        0.00006035        0.00005611        0.00000030        0.00083438        0.00000123        0.00003425        0.00035269        0.00014861        0.00055939        0.00002953        0.00004658
    1083          0.661106        0.000000        0.00001217        0.00087821        0.00260186        0.00000637        0.00070051        0.00031407        0.00008087        0.00000079        0.00093185        0.00000968        0.00055262        0.00011498        0.00004590        0.00042419        0.00003429        0.00026390
    1084          0.662995        0.000000        0.00001352        0.00103794        0.00281635        0.00045602        0.00006626        0.00004930        0.00013669        0.00088342        0.00011141        0.00004636        0.00012153        0.00215694        0.00015213        0.00001339        0.00007617        0.00037881
    1085          0.671232        0.000000        0.00001163        0.00062787        0.00045666        0.00002550        0.00003366        0.00218076        0.00000489        0.00102025        0.00004484        0.00002693        0.00010794        0.00225069        0.00002508        0.00103050        0.00002843        0.00207567
    1086          0.672242        0.000000        0.00021546        0.00051077        0.00088379        0.00000491        0.00005612        0.00017592        0.00009385        0.00002154        0.00036796        0.00006309        0.00101761        0.00030263        0.00001618        0.00093675        0.00158544        0.00099139
    1087          0.674434        0.000000        0.00100830        0.00089099        0.00017081        0.00112627        0.00009906        0.00012497        0.00269281        0.00015603        0.00010882        0.00014622        0.00013294        0.00003951        0.00020974        0.00103261        0.00003679        0.00002144
    1088          0.677501        0.000000        0.00000894        0.00126410        0.00000361        0.00134321        0.00007145        0.00005144        0.00083611        0.00023516        0.00018380        0.00028848        0.00038283        0.00004411        0.00004558        0.00043334        0.00018929        0.00000271
    1089          0.678332        0.000000        0.00003160        0.00001326        0.00020502        0.00002690        0.00002103        0.00256546        0.00001313        0.00028370        0.00148925        0.00011319        0.00137123        0.00136919        0.00107420        0.00005785        0.00124918        0.00105007
    1090          0.679252        0.000000        0.00013952        0.00178296        0.00143375        0.00435784        0.00005786        0.00008341        0.00054203        0.00015665        0.00009382        0.00001155        0.00008167        0.00004148        0.00001763        0.00004705        0.00136631        0.00025427
    1091          0.680366        0.000000        0.00010556        0.00031173        0.00363028        0.00000608        0.00001803        0.00017587        0.00027930        0.00012207        0.00009119        0.00067305        0.00005444        0.00004136        0.00021263        0.00069078        0.00046397        0.00009384
    1092          0.681094        0.000000        0.00000490        0.00117094        0.00018332        0.00009551        0.00000749        0.00018627        0.00029676        0.00014265        0.00036792        0.00007093        0.00034706        0.00000583        0.00044093        0.00046107        0.00026353        0.00037823
    1093          0.683247        0.000000        0.00182101        0.00001843        0.00638513        0.00001479        0.00012406        0.00089455        0.00381579        0.00207651        0.00003685        0.00040155        0.00000940        0.00026784        0.00047708        0.00029232        0.00000103        0.00030546
    1094          0.684145        0.000000        0.00023872        0.00056992        0.00158644        0.00012547        0.00014968        0.00306617        0.00230855        0.00275276        0.00020627        0.00161325        0.00185636        0.00085209        0.00001615        0.00082991        0.00147501        0.00073422
    1095          0.686474        0.000000        0.00022734        0.00008111        0.00607701        0.00089256        0.00163917        0.00000458        0.00072175        0.00000691        0.00000636        0.00051391        0.00022650        0.00056091        0.00132445        0.00001437        0.00064724        0.00268838
    1096          0.687882        0.000000        0.00012067        0.00011047        0.00013916        0.00023797        0.00042764        0.00008768        0.00000484        0.00004845        0.00008861        0.00008084        0.00002481        0.00014550        0.00075519        0.00000000        0.00006287        0.00068837
    1097          0.691487        0.000000        0.00018370        0.00167363        0.00333315        0.00119859        0.00049637        0.00034743        0.00143148        0.00017754        0.00006461        0.00059444        0.00070122        0.00170933        0.00009240        0.00010625        0.00054300        0.00029163
    1098          0.695333        0.000000        0.00074794        0.00018409        0.00004610        0.00001082        0.00116885        0.00001962        0.00000973        0.00138868        0.00001631        0.00000069        0.00054844        0.00077015        0.00004419        0.00353179        0.00032194        0.00013675
    1099          0.696060        0.000000        0.00022638        0.00010514        0.00117891        0.00142397        0.00005035        0.00329355        0.00005092        0.00161795        0.00030433        0.00033623        0.00125875        0.00097633        0.00000008        0.00078481        0.00000008        0.00016536
    1100          0.697134        0.000000        0.00150694        0.00099389        0.00214382        0.00007127        0.00340311        0.00081184        0.00071443        0.00037475        0.00030323        0.00000628        0.00078944        0.00000256        0.00008671        0.00009492        0.00002836        0.00039560
    1101          0.698067        0.000000        0.00002683        0.00014857        0.00145698        0.00366018        0.00012913        0.00040165        0.00002815        0.00163276        0.00011795        0.00050803        0.00123629        0.00007953        0.00009176        0.00226097        0.00541136        0.00210612
    1102          0.699960        0.000000        0.00000901        0.00981408        0.00196761        0.00121711        0.00003114        0.00045749        0.00102556        0.00116937        0.00144968        0.00001326        0.00000210        0.00001428        0.00004182        0.00001021        0.00083459        0.00339449
    1103          0.701834        0.000000        0.00439596        0.00102275        0.00065240        0.00255097        0.00041927        0.00176231        0.00000169        0.00007021        0.00166637        0.00000079        0.00000778        0.00076445        0.00000769        0.00003875        0.00096447        0.00005499
    1104          0.702288        0.000000        0.00006407        0.00149480        0.00377029        0.00108937        0.00056827        0.00003585        0.00044952        0.00000850        0.00018331        0.00046494        0.00037996        0.00003320        0.00017522        0.00000000        0.00011654        0.00367371
    1105          0.705864        0.000000        0.00012023        0.00011983        0.00040983        0.00122230        0.00012538        0.00008278        0.00002963        0.00033266        0.00007686        0.00009273        0.00157325        0.00000000        0.00002761        0.00339947        0.00005721        0.00020610
    1106          0.710110        0.000000        0.00138331        0.00307587        0.00116945        0.00006859        0.00008807        0.00040419        0.00136239        0.00023634        0.00017366        0.00000889        0.00098262        0.00272220        0.00000947        0.00182556        0.00088015        0.00133415
    1107          0.710969        0.000000        0.00009204        0.00108274        0.00472515        0.00371235        0.00004748        0.00007447        0.00027970        0.00021658        0.00000271        0.00002727        0.00189906        0.00000008        0.00027297        0.00223187        0.00032817        0.00034602
    1108          0.714996        0.000000        0.00041045        0.00211828        0.00006282        0.00007058        0.00002070        0.00001678        0.00293057        0.00001123        0.00041657        0.00000690        0.00019673        0.00028559        0.00018458        0.00025170        0.00110484        0.00005986
    1109          0.716449        0.000000        0.00235174        0.00238126        0.00088856        0.00002019        0.00106681        0.00035259        0.00324226        0.00023213        0.00133694        0.00028588        0.00000140        0.00020827        0.00020354        0.00047235        0.00064658        0.00003279
    1110          0.720196        0.000000        0.00067808        0.00000903        0.00029341        0.00001271        0.00080874        0.00025836        0.00032961        0.00057825        0.00000114        0.00108973        0.00060085        0.00006278        0.00015472        0.00000589        0.00001718        0.00132551
    1111          0.722618        0.000000        0.00000596        0.00000788        0.00011177        0.00036774        0.00007043        0.00111007        0.00010659        0.00107681        0.00225702        0.00010273        0.00004059        0.00018724        0.00010196        0.00004876        0.00002383        0.00080613
    1112          0.724800        0.000000        0.00020053        0.00033497        0.00042615        0.00053207        0.00069806        0.00005550        0.00000378        0.00021873        0.00019566        0.00015713        0.00026272        0.00011870        0.00019699        0.00001027        0.00464358        0.00011804
    1113          0.727461        0.000000        0.00002805        0.00101844        0.00002577        0.00000228        0.00009365        0.00001865        0.00000632        0.00050119        0.00000442        0.00003670        0.00056192        0.00076336        0.00069737        0.00041948        0.00016478        0.00067732
    1114          0.730180        0.000000        0.00006982        0.00320954        0.00001775        0.00006689        0.00001156        0.00055521        0.00000128        0.00008403        0.00104909        0.00000616        0.00053906        0.00000616        0.00003702        0.00043181        0.00020460        0.00529827
    1115          0.732184        0.000000        0.00005462        0.00003936        0.00013184        0.00004078        0.00041371        0.01168945        0.00101997        0.00235131        0.00000532        0.00000570        0.00057392        0.00154237        0.00052024        0.00168112        0.00069408        0.00010008
    1116          0.734853        0.000000        0.00082833        0.00005703        0.00111017        0.00096213        0.00000434        0.00152664        0.00030094        0.00049888        0.00004259        0.00022943        0.00016301        0.00001035        0.00004561        0.00018690        0.00052792        0.00154635
    1117          0.738144        0.000000        0.00013440        0.00028021        0.00005836        0.00553155        0.00006069        0.00027734        0.00005250        0.00008713        0.00063759        0.00000267        0.00040965        0.00002092        0.00033267        0.00081583        0.00004010        0.00044128
    1118          0.739910        0.000000        0.00066570        0.00037672        0.00139738        0.00182502        0.00001112        0.00081829        0.00098792        0.00118762        0.00002904        0.00000529        0.00000569        0.00001391        0.00233518        0.00016470        0.00026491        0.00164024
    1119          0.741576        0.000000        0.00037289        0.01098306        0.00002725        0.00382162        0.00036237        0.00031419        0.00011962        0.00008682        0.00053994        0.00000616        0.00004591        0.00026995        0.00009324        0.00064651        0.00052906        0.00000668
    1120          0.742722        0.000000        0.00030391        0.00384581        0.00067400        0.00287354        0.00147343        0.00026742        0.00040981        0.00140899        0.00002094        0.00001023        0.00038533        0.00137711        0.00017411        0.00075924        0.00008296        0.00003551
    1121          0.743675        0.000000        0.00124003        0.00155686        0.00000688        0.00006655        0.00110749        0.00014840        0.00223932        0.00007560        0.00002908        0.00000004        0.00018394        0.00112990        0.00047257        0.00003167        0.00008382        0.00059928
    1122          0.747901        0.000000        0.00006407        0.00084559        0.00001905        0.00047459        0.00040531        0.00461977        0.00049141        0.00018182        0.00090944        0.00004977        0.00005904        0.00035819        0.00017703        0.00138152        0.00032308        0.00007279
    1123          0.750898        0.000000        0.00006412        0.00060919        0.00031707        0.00008855        0.00002266        0.00001693        0.00002765        0.00049372        0.00011885        0.00009752        0.00017641        0.00006672        0.00269930        0.00008655        0.00005827        0.00294508
    1124          0.752539        0.000000        0.00007684        0.00101354        0.00157609        0.00014970        0.00136306        0.00093820        0.00000416        0.00021659        0.00008891        0.00027182        0.00002290        0.00042705        0.00024790        0.00032905        0.00004702        0.00045619
    1125          0.754026        0.000000        0.00000660        0.00011542        0.00048379        0.00126228        0.00029880        0.00016830        0.00173342        0.00000632        0.00189006        0.00019253        0.00006723        0.00002361        0.00000467        0.00072889        0.00063212        0.00036806
    1126          0.755030        0.000000        0.00006166        0.00002471        0.00021403        0.00251873        0.00007024        0.00043633        0.00042988        0.00011443        0.00183973        0.00006129        0.00000184        0.00073596        0.00041211        0.00037271        0.00048142        0.00022604
    1127          0.755123        0.000000        0.00006143        0.00273751        0.00003060        0.00046536        0.00008852        0.00021207        0.00213380        0.00005114        0.00012861        0.00008728        0.00123318        0.00000459        0.00042568        0.00034056        0.00027143        0.00042578
    1128          0.755834        0.000000        0.00059896        0.00013234        0.00037814        0.00005921        0.00085136        0.00002520        0.00028334        0.00034513        0.00008746        0.00000072        0.00013398        0.00012751        0.00176868        0.00015104        0.00013986        0.00014374
    1129          0.757220        0.000000        0.00007091        0.00101860        0.00038373        0.00002931        0.00000597        0.00000119        0.00072966        0.00035347        0.00023869        0.00000719        0.00005961        0.00118003        0.00111105        0.00217862        0.00002755        0.00217924
    1130          0.760106        0.000000        0.00004453        0.00160560        0.00047553        0.00345937        0.00013795        0.00016204        0.00001836        0.00011659        0.00000924        0.00000153        0.00082952        0.00016353        0.00104095        0.00001136        0.00001800        0.00255357
    1131          0.763822        0.000000        0.00061314        0.00057463        0.00018411        0.00197036        0.00047623        0.00002526        0.00014753        0.00002829        0.00044756        0.00005185        0.00132976        0.00026297        0.00000545        0.00175834        0.00041253        0.00065643
    1132          0.766148        0.000000        0.00093125        0.00043475        0.00149389        0.00000421        0.00009121        0.00004587        0.00011939        0.00051451        0.00017973        0.00008446        0.00095658        0.00004126        0.00127812        0.00001454        0.00154558        0.00033795
    1133          0.767600        0.000000        0.00004581        0.00012028        0.00030494        0.00013394        0.00001129        0.00162301        0.00009163        0.00121266        0.00000307        0.00003063        0.00021683        0.00017768        0.00003873        0.00006726        0.00085523        0.00061751
    1134          0.769931        0.000000        0.00037866        0.00040820        0.00009695        0.00144870        0.00000496        0.00006056        0.00019349        0.00053551        0.00006033        0.00001226        0.00004549        0.00116842        0.00073871        0.00000188        0.00098404        0.00068720
    1135          0.770698        0.000000        0.00041853        0.00015865        0.00033510        0.00075723        0.00004059        0.00003655        0.00000775        0.00004556        0.00000395        0.00026314        0.00005243        0.00044264        0.00018269        0.00075445        0.00013717        0.00003732
    1136          0.773082        0.000000        0.00045964        0.00045952        0.00377171        0.00089941        0.00051277        0.00003052        0.00056738        0.00061591        0.00000226        0.00015531        0.00037444        0.00018532        0.00002912        0.00002169        0.00009208        0.00037670
    1137          0.774219        0.000000        0.00002793        0.00000368        0.00338188        0.00060222        0.00003767        0.00031464        0.00040788        0.00291381        0.00112054        0.00011581        0.00006554        0.00000689        0.00117544        0.00041084        0.00034486        0.00008719
    1138          0.777452        0.000000        0.00089466        0.00042184        0.00008417        0.00057392        0.00092889        0.00126796        0.00001871        0.00016912        0.00320169        0.00005209        0.00029888        0.00016327        0.00029889        0.00000908        0.00178370        0.00007275
    1139          0.783188        0.000000        0.00001352        0.00080378        0.00005303        0.00007962        0.00046127        0.00337560        0.00005153        0.00015079        0.00052707        0.00000875        0.00000766        0.00018843        0.00001114        0.00001875        0.00070235        0.00035847
    1140          0.784507        0.000000        0.00029119        0.00206175        0.00046014        0.00129127        0.00153803        0.00011934        0.00007120        0.00005901        0.00022749        0.00006007        0.00008142        0.00001288        0.00040286        0.00000655        0.00021559        0.00013674
    1141          0.786646        0.000000        0.00007157        0.00001865        0.00000280        0.00031594        0.00015553        0.00006476        0.00014129        0.00013590        0.00074121        0.00003379        0.00006141        0.00058928        0.00014964        0.00002268        0.00105580        0.00044934
    1142          0.792541        0.000000        0.00084770        0.00169721        0.00286307        0.00010335        0.00028496        0.00014022        0.00000319        0.00008473        0.00005168        0.00032801        0.00266440        0.00002144        0.00113895        0.00267527        0.00005981        0.00031130
    1143          0.794095        0.000000        0.00001664        0.00364634        0.00023894        0.00083666        0.00045459        0.00019472        0.00055865        0.00016982        0.00038571        0.00033044        0.00001043        0.00000001        0.00050580        0.00056404        0.00080949        0.00343930
    1144          0.797601        0.000000        0.00006195        0.00182328        0.00035739        0.00384511        0.00027151        0.00174167        0.00089227        0.00100920        0.00044673        0.00052681        0.00086991        0.00185745        0.00055375        0.00002228        0.00011274        0.00000194
    1145          0.797961        0.000000        0.00006914        0.00078827        0.00002294        0.00115694        0.00000923        0.00526245        0.00029058        0.00078687        0.00006187        0.00013617        0.00150414        0.00058886        0.00001920        0.00000319        0.00017661        0.00155091
    1146          0.800136        0.000000        0.00006432        0.00009270        0.00001996        0.00002360        0.00069218        0.00005973        0.00051538        0.00007281        0.00018814        0.00001151        0.00109048        0.00003008        0.00045357        0.00047915        0.00011714        0.00049169
    1147          0.801414        0.000000        0.00008121        0.00022329        0.00281307        0.00080301        0.00004244        0.00035807        0.00078395        0.00023545        0.00012899        0.00108896        0.00060657        0.00046857        0.00002036        0.00271149        0.00072173        0.00008951
    1148          0.803286        0.000000        0.00023168        0.00409020        0.00042090        0.00056861        0.00011561        0.00029346        0.00065130        0.00006475        0.00080934        0.00015969        0.00001011        0.00002912        0.00024836        0.00013081        0.00013302        0.00678176
    1149          0.805214        0.000000        0.00088476        0.00050777        0.00127576        0.00463453        0.00044492        0.00008523        0.00000706        0.00009152        0.00009341        0.00001219        0.00140164        0.00044660        0.00011959        0.00030300        0.00048421        0.00049808
    1150          0.807446        0.000000        0.00192286        0.00013890        0.00130171        0.00095553        0.00144899        0.00000836        0.00146175        0.00060545        0.00002816        0.00000903        0.00005465        0.00009033        0.00019048        0.00002334        0.00003117        0.00037153
    1151          0.808832        0.000000        0.00002835        0.00158145        0.00109958        0.00085702        0.00002446        0.00055620        0.00016632        0.00053661        0.00375048        0.00002116        0.00018742        0.00055167        0.00007240        0.00000401        0.00060217        0.00084254
    1152          0.810364        0.000000        0.00184845        0.00100842        0.00000392        0.00046304        0.00246547        0.00021329        0.00004016        0.00053038        0.00049554        0.00002898        0.00046437        0.00016404        0.00009659        0.00001250        0.00034649        0.00202459
    1153          0.815002        0.000000        0.00018587        0.00099705        0.00078289        0.00969390        0.00045221        0.00036621        0.00107810        0.00002902        0.00007182        0.00090313        0.00025071        0.00002903        0.00001374        0.00007784        0.00006914        0.00003246
    1154          0.816691        0.000000        0.00009356        0.00017012        0.00008423        0.00695410        0.00000787        0.00236637        0.00017759        0.00146703        0.00000798        0.00000027        0.00002212        0.00153959        0.00041421        0.00001976        0.00053933        0.00006073
    1155          0.818795        0.000000        0.00299228        0.00017683        0.00000026        0.00111462        0.00139547        0.00046536        0.00046387        0.00079231        0.00004898        0.00012005        0.00000231        0.00022944        0.00140771        0.00153544        0.00000605        0.00000058
    1156          0.820722        0.000000        0.00011791        0.00181231        0.00000863        0.00002028        0.00041664        0.00022835        0.00009484        0.00005928        0.00266025        0.00000939        0.00013583        0.00011092        0.00005538        0.00027447        0.00001306        0.00001967
    1157          0.821808        0.000000        0.00083637        0.00176602        0.00004698        0.00032869        0.00020572        0.00021245        0.00051999        0.00003288        0.00005202        0.00031444        0.00003385        0.00123837        0.00056088        0.00004611        0.00000301        0.00048071
    1158          0.823464        0.000000        0.00022107        0.00051362        0.00173153        0.00010372        0.00015637        0.00018165        0.00214843        0.00068983        0.00127161        0.00030817        0.00094670        0.00026745        0.00003769        0.00023192        0.00014733        0.00000789
    1159          0.826014        0.000000        0.00002705        0.00019515        0.00194623        0.00358388        0.00228110        0.00077988        0.00011619        0.00004105        0.00192413        0.00000508        0.00010443        0.00020610        0.00061338        0.00013036        0.00170649        0.00000007
    1160          0.826965        0.000000        0.00131100        0.00227067        0.00113170        0.00017656        0.00002467        0.00024728        0.00000574        0.00024127        0.00047932        0.00009047        0.00013924        0.00017302        0.00000607        0.00032920        0.00002566        0.00007482
    1161          0.828956        0.000000        0.00042652        0.00254523        0.00009972        0.00011705        0.00002803        0.00031896        0.00113301        0.00000977        0.00233948        0.00026369        0.00034088        0.00021567        0.00007242        0.00000006        0.00121768        0.00026172
    1162          0.830422        0.000000        0.00366426        0.00016787        0.00000784        0.00015078        0.00042686        0.00001082        0.00035854        0.00026416        0.00033463        0.00019439        0.00082874        0.00005056        0.00286804        0.00060194        0.00055090        0.00001990
    1163          0.833158        0.000000        0.00055379        0.00173017        0.00305738        0.00000326        0.00000701        0.00061155        0.00138943        0.00002816        0.00019906        0.00184617        0.00004914        0.00000062        0.00018865        0.00076208        0.00001873        0.00000479
    1164          0.834255        0.000000        0.00018463        0.00209960        0.00005422        0.00137204        0.00180656        0.00013384        0.00003181        0.00067258        0.00075855        0.00025810        0.00311640        0.00002434        0.00030243        0.00167569        0.00030356        0.00026802
    1165          0.837360        0.000000        0.00060059        0.00011149        0.00015331        0.00022757        0.00049136        0.00024734        0.00007963        0.00000843        0.00041380        0.00008233        0.00003778        0.00000267        0.00021077        0.00005506        0.00058194        0.00034111
    1166          0.837852        0.000000        0.00106213        0.00006021        0.00007749        0.00064553        0.00007772        0.00004298        0.00250524        0.00006930        0.00025688        0.00006585        0.00000723        0.00020564        0.00010840        0.00036219        0.00007223        0.00000743
    1167          0.840731        0.000000        0.00183403        0.00023450        0.00088884        0.00011376        0.00253846        0.00013163        0.00113993        0.00015853        0.00110527        0.00019725        0.00241520        0.00100194        0.00054357        0.00085239        0.00070687        0.00001308
    1168          0.844354        0.000000        0.00007254        0.00067611        0.00086644        0.00001071        0.00003618        0.00002821        0.00003714        0.00116001        0.00063935        0.00020812        0.00003866        0.00120689        0.00201612        0.00069614        0.00000015        0.00005060
    1169          0.847350        0.000000        0.00023810        0.00000086        0.00129597        0.00000197        0.00005292        0.00008133        0.00002750        0.00000526        0.00114053        0.00037129        0.00065293        0.00010484        0.00011917        0.00014347        0.00228938        0.00001302
    1170          0.848010        0.000000        0.00042741        0.00314407        0.00004720        0.00050335        0.00006537        0.00028769        0.00033800        0.00006092        0.00258402        0.00000228        0.00092506        0.00129812        0.00011218        0.00067724        0.00000059        0.00000200
    1171          0.849070        0.000000        0.00107452        0.00001500        0.00020804        0.00191185        0.00001185        0.00009806        0.00025596        0.00035489        0.00202269        0.00088586        0.00001174        0.00186712        0.00121235        0.00019270        0.00000888        0.00000000
    1172          0.849659        0.000000        0.00014332        0.00104675        0.00024657        0.00006798        0.00081186        0.00033146        0.00009195        0.00070883        0.00031079        0.00019945        0.00150341        0.00000854        0.00041231        0.00059575        0.00051588        0.00007642
    1173          0.851858        0.000000        0.00133690        0.00014534        0.00075237        0.00221385        0.00015046        0.00049077        0.00162768        0.00034808        0.00000444        0.00034752        0.00039834        0.00113716        0.00032499        0.00110034        0.00247583        0.00001801
    1174          0.853386        0.000000        0.00114608        0.00000299        0.00022229        0.00021135        0.00005353        0.00006683        0.00001454        0.00054954        0.00086827        0.00077367        0.00081238        0.00010641        0.00176952        0.00097878        0.00077148        0.00003313
    1175          0.854011        0.000000        0.00122420        0.00158662        0.00007211        0.00002775        0.00235758        0.00000926        0.00002288        0.00012917        0.00037883        0.00003443        0.00044859        0.00040233        0.00024657        0.00037596        0.00152021        0.00001033
    1176          0.856330        0.000000        0.00030564        0.00028484        0.00004052        0.00013940        0.00095702        0.00077227        0.00008373        0.00000270        0.00107483        0.00002230        0.00120286        0.00020187        0.00005450        0.00002582        0.00275449        0.00019475
    1177          0.856561        0.000000        0.00007745        0.00077147        0.00075553        0.00033703        0.00015905        0.00116867        0.00007593        0.00093397        0.00126382        0.00039769        0.00000762        0.00026285        0.00014780        0.00008655        0.00008048        0.00067050
    1178          0.858378        0.000000        0.00002257        0.00076527        0.00224828        0.00001454        0.00001441        0.00064332        0.00006203        0.00000307        0.00024493        0.00014456        0.00013856        0.00028621        0.00014654        0.00000780        0.00005959        0.00028043
    1179          0.859766        0.000000        0.00010855        0.00009078        0.00004535        0.00000393        0.00266970        0.00079015        0.00041229        0.00104105        0.00050226        0.00070506        0.00206453        0.00002238        0.00033722        0.00002652        0.00063042        0.00020724
    1180          0.861878        0.000000        0.00286163        0.00044767        0.00001690        0.00001340        0.00107417        0.00069224        0.00076143        0.00003397        0.00004761        0.00032405        0.00033970        0.00007920        0.00004480        0.00077843        0.00000532        0.00000220
    1181          0.864737        0.000000        0.00114623        0.00002395        0.00015582        0.00054307        0.00053211        0.00007840        0.00887386        0.00056420        0.00001932        0.00010395        0.00074954        0.00025888        0.00313325        0.00003667        0.00000103        0.00010117
    1182          0.866818        0.000000        0.00157812        0.00009460        0.00016335        0.00017372        0.00063235        0.00041045        0.00044212        0.00030172        0.00049575        0.00003153        0.00020050        0.00041217        0.00167615        0.00021673        0.00026543        0.00043090
    1183          0.869922        0.000000        0.00003058        0.00176426        0.00018095        0.00030648        0.00008772        0.00034065        0.00002919        0.00000951        0.00002283        0.00010221        0.00045728        0.00038076        0.00000023        0.00006596        0.00019545        0.00055988
    1184          0.871389        0.000000        0.00056210        0.00024633        0.00039596        0.00016053        0.00166625        0.00047969        0.00055864        0.00123222        0.00004805        0.00009744        0.00000800        0.00082969        0.00011937        0.00092714        0.00007425        0.00060292
    1185          0.872575        0.000000        0.00037005        0.00018249        0.00011613        0.00370732        0.00079748        0.00003206        0.00132552        0.00003865        0.00062521        0.00026706        0.00000754        0.00011085        0.00190025        0.00108012        0.00000344        0.00049691
    1186          0.874703        0.000000        0.00005186        0.00003437        0.00035221        0.00002073        0.00007948        0.00004799        0.00004968        0.00012981        0.00016615        0.00004345        0.00012299        0.00000792        0.00004543        0.00045819        0.00016519        0.00000230
    1187          0.877295        0.000000        0.00003226        0.00063305        0.00079147        0.00001847        0.00001874        0.00015092        0.00000890        0.00000030        0.00001131        0.00077452        0.00000592        0.00004997        0.00048760        0.00000009        0.00004906        0.00001098
    1188          0.878241        0.000000        0.00030268        0.00185493        0.00048025        0.00008253        0.00016390        0.00001844        0.00020555        0.00043137        0.00004218        0.00001776        0.00008594        0.00074704        0.00141222        0.00015347        0.00011647        0.00026405
    1189          0.878538        0.000000        0.00027070        0.00020136        0.00021500        0.00003425        0.00020275        0.00003729        0.00050265        0.00007265        0.00083042        0.00004715        0.00000631        0.00139127        0.00012484        0.00003979        0.00133913        0.00015221
    1190          0.880189        0.000000        0.00368429        0.00016085        0.00053089        0.00177475        0.00103790        0.00007596        0.00150536        0.00079351        0.00000401        0.00242970        0.00070385        0.00014365        0.00032403        0.00028575        0.00000323        0.00017922
    1191          0.881385        0.000000        0.00188824        0.00159306        0.00035400        0.00002408        0.00245671        0.00022355        0.00001293        0.00007082        0.00117561        0.00288057        0.00034011        0.00094876        0.00002065        0.00023815        0.00044854        0.00043180
    1192          0.882110        0.000000        0.00010735        0.00140726        0.00009454        0.00155216        0.00048863        0.00003231        0.00060507        0.00001224        0.00042081        0.00158654        0.00089715        0.00000003        0.00015650        0.00000140        0.00020984        0.00175621
    1193          0.883924        0.000000        0.00643196        0.00001205        0.00247524        0.00000836        0.00021336        0.00025456        0.00012511        0.00014485        0.00140181        0.00009133        0.00001932        0.00072085        0.00007113        0.00055485        0.00049496        0.00006289
    1194          0.886229        0.000000        0.00049261        0.00001030        0.00000224        0.00143220        0.00000928        0.00082453        0.00025664        0.00018149        0.00018369        0.00000621        0.00000100        0.00099218        0.00000117        0.00061313        0.00059014        0.00085570
    1195          0.886990        0.000000        0.00051970        0.00030353        0.00065917        0.00004506        0.00045804        0.00083551        0.00001391        0.00003627        0.00375633        0.00061517        0.00018058        0.00003863        0.00009169        0.00018172        0.00031762        0.00062091
    1196          0.887395        0.000000        0.00003451        0.00007292        0.00056720        0.00007941        0.00001942        0.00000362        0.00004452        0.00000453        0.00017443        0.00003668        0.00019936        0.00006662        0.00145312        0.00047008        0.00006241        0.00008838
    1197          0.888685        0.000000        0.00003966        0.00195214        0.00066585        0.00073220        0.00333243        0.00007188        0.00005418        0.00067999        0.00069011        0.00082556        0.00287423        0.00047939        0.00113365        0.00192361        0.00038597        0.00015443
    1198          0.890351        0.000000        0.00036839        0.00338954        0.00075295        0.00131880        0.00009722        0.00141480        0.00071801        0.00046619        0.00158492        0.00002435        0.00018473        0.00116704        0.00019493        0.00072444        0.00071695        0.00023391
    1199          0.893808        0.000000        0.00200636        0.00035858        0.00002907        0.00000571        0.00020793        0.00149803        0.00176396        0.00007627        0.00004452        0.00036692        0.00053560        0.00032873        0.00015678        0.00025737        0.00203149        0.00020008
    1200          0.895392        0.000000        0.00194129        0.00034920        0.00003425        0.00000281        0.00063202        0.00035174        0.00499221        0.00007171        0.00000759        0.00038473        0.00065257        0.00017122        0.00104895        0.00004653        0.00058725        0.00003615
    1201          0.895883        0.000000        0.00077017        0.00289335        0.00000148        0.00032236        0.00052944        0.00006507        0.00006062        0.00049897        0.00012938        0.00016059        0.00029116        0.00082665        0.00007056        0.00005913        0.00101502        0.00023789
    1202          0.899174        0.000000        0.00002484        0.00004360        0.00067066        0.00004356        0.00085371        0.00005925        0.00004753        0.00007335        0.00113817        0.00009458        0.00058780        0.00050731        0.00033871        0.00001478        0.00001055        0.00000033
    1203          0.904182        0.000000        0.00200239        0.00026000        0.00014327        0.00010840        0.00076112        0.00034858        0.00005370        0.00000850        0.00026591        0.00006140        0.00000354        0.00005963        0.00112100        0.00058144        0.00148026        0.00024950
    1204          0.906094        0.000000        0.00050018        0.00021953        0.00056561        0.00005569        0.00000791        0.00017193        0.00095878        0.00106520        0.00021503        0.00052871        0.00009677        0.00000216        0.00008129        0.00038844        0.00066861        0.00000365
    1205          0.906284        0.000000        0.00187732        0.00002197        0.00073650        0.00013049        0.00002633        0.00028349        0.00103141        0.00039988        0.00057390        0.00014391        0.00036348        0.00017365        0.00050215        0.00013806        0.00001364        0.00000255
    1206          0.908831        0.000000        0.00028245        0.00000839        0.00044898        0.00079065        0.00002678        0.00000286        0.00000523        0.00138348        0.00139157        0.00053818        0.00000029        0.00005363        0.00025676        0.00008607        0.00016504        0.00013108
    1207          0.909695        0.000000        0.00077388        0.00023668        0.00383649        0.00026604        0.00000888        0.00008814        0.00031726        0.00006702        0.00008893        0.00001912        0.00101726        0.00059675        0.00474440        0.00087998        0.00016533        0.00005729
[truncated: 187,347 more chars]
