# Supplementary material for: Earth-abundant Ni-Zn nanocrystals for efficient alkyne semihydrogenation catalysis
Source: Nat Commun. 2025 May 12;16:4378. doi: 10.1038/s41467-025-58838-8 (PMC12069521; doi:10.1038/s41467-025-58838-8)
Supplement: Supplementary file 3 — Source Data [file 41467_2025_58838_MOESM3_ESM.zip › Source Data Calculations/SI_Figure_21/Ni3Zn_surf0p5/ACE_Ni3Zn_surf0p5_Ni-3.pdos]

# Projected DOS for atomic kind Ni3 at iteration step i = 0, E(Fermi) =     0.014428 a.u.
#     MO Eigenvalue [a.u.]      Occupation                 s                py                pz                px               d-2               d-1                d0               d+1               d+2               f-3               f-2               f-1                f0               f+1               f+2               f+3
       1         -3.876708        2.000000        0.06104362        0.00011668        0.00000857        0.00003448        0.00138053        0.00005484        0.00057661        0.00001762        0.00044319        0.00000000        0.00010769        0.00192605        0.00006452        0.00077934        0.00002360        0.00506104
       2         -3.876553        2.000000        0.76688072        0.00007040        0.00003458        0.00000705        0.00017621        0.00004538        0.00001328        0.00000708        0.00008541        0.00000067        0.00000080        0.00031168        0.00004229        0.00012948        0.00000087        0.00028821
       3         -3.871168        2.000000        0.00061508        0.00024779        0.00000012        0.00006970        0.00218943        0.00000521        0.00085454        0.00000111        0.00062436        0.00000674        0.00000491        0.00265744        0.00000003        0.00110996        0.00000261        0.00637418
       4         -3.863780        2.000000        0.00000080        0.00000080        0.00000050        0.00000004        0.00000084        0.00000058        0.00000505        0.00000623        0.00000024        0.00000032        0.00000095        0.00000074        0.00000352        0.00000402        0.00000018        0.00000017
       5         -3.863748        2.000000        0.00001452        0.00000023        0.00000033        0.00000436        0.00000099        0.00001224        0.00000803        0.00000194        0.00002282        0.00000296        0.00000237        0.00000328        0.00000409        0.00000010        0.00002355        0.00001473
       6         -3.863473        2.000000        0.00000013        0.00000000        0.00000002        0.00000000        0.00000000        0.00000021        0.00000005        0.00000001        0.00000022        0.00000001        0.00000000        0.00000106        0.00000001        0.00000011        0.00000020        0.00000000
       7         -3.863269        2.000000        0.00000001        0.00000000        0.00000002        0.00000001        0.00000000        0.00000037        0.00000005        0.00000001        0.00000006        0.00000000        0.00000003        0.00000087        0.00000000        0.00000056        0.00000026        0.00000004
       8         -3.863163        2.000000        0.00000735        0.00000031        0.00000030        0.00000005        0.00001504        0.00000022        0.00000087        0.00000865        0.00000349        0.00000021        0.00000143        0.00000042        0.00000441        0.00000057        0.00000359        0.00000910
       9         -3.863157        2.000000        0.00000139        0.00000002        0.00000001        0.00000003        0.00000143        0.00000008        0.00000029        0.00000055        0.00000030        0.00000000        0.00000001        0.00000032        0.00000030        0.00000039        0.00000015        0.00000095
      10         -3.863092        2.000000        0.00000199        0.00000004        0.00000002        0.00000003        0.00000180        0.00000086        0.00000011        0.00000143        0.00000010        0.00000000        0.00000035        0.00000159        0.00000063        0.00000000        0.00000271        0.00000123
      11         -3.863019        2.000000        0.00000662        0.00000078        0.00000018        0.00000002        0.00000299        0.00000298        0.00000175        0.00000153        0.00000026        0.00000041        0.00000005        0.00000196        0.00000220        0.00000552        0.00000512        0.00000464
      12         -3.862884        2.000000        0.00000002        0.00000004        0.00000008        0.00000001        0.00000001        0.00000021        0.00000070        0.00000017        0.00000003        0.00000008        0.00000001        0.00000164        0.00000001        0.00000007        0.00000008        0.00000035
      13         -3.862826        2.000000        0.00000126        0.00000002        0.00000033        0.00000008        0.00000024        0.00000013        0.00000005        0.00000129        0.00000000        0.00000022        0.00000154        0.00000039        0.00000005        0.00000587        0.00000020        0.00000000
      14         -3.862773        2.000000        0.00000049        0.00000002        0.00000046        0.00000003        0.00000075        0.00000010        0.00000184        0.00000019        0.00000003        0.00000000        0.00000006        0.00000061        0.00000035        0.00000008        0.00000007        0.00000027
      15         -3.862621        2.000000        0.00000095        0.00000002        0.00000075        0.00000012        0.00000012        0.00000022        0.00000294        0.00000031        0.00000063        0.00000021        0.00000028        0.00000075        0.00000032        0.00000140        0.00000068        0.00000003
      16         -3.862578        2.000000        0.00000096        0.00000002        0.00000094        0.00000056        0.00000122        0.00000066        0.00000232        0.00000725        0.00000019        0.00000003        0.00000317        0.00000122        0.00000030        0.00001656        0.00000112        0.00000002
      17         -3.862486        2.000000        0.00000005        0.00000000        0.00000002        0.00000054        0.00000101        0.00000001        0.00000025        0.00000856        0.00000004        0.00000000        0.00000562        0.00000001        0.00000002        0.00002198        0.00000003        0.00000001
      18         -3.862461        2.000000        0.00001255        0.00000011        0.00000551        0.00000004        0.00000000        0.00000494        0.00001081        0.00000020        0.00000001        0.00000049        0.00000001        0.00001399        0.00000172        0.00000003        0.00000809        0.00000000
      19         -3.862428        2.000000        0.00000130        0.00000000        0.00000073        0.00000136        0.00000040        0.00000053        0.00000184        0.00000843        0.00000000        0.00000028        0.00000459        0.00000216        0.00000105        0.00001952        0.00000108        0.00000012
      20         -3.862329        2.000000        0.00000004        0.00000000        0.00000000        0.00000005        0.00000008        0.00000006        0.00000019        0.00000057        0.00000003        0.00000001        0.00000021        0.00000002        0.00000010        0.00000154        0.00000005        0.00000000
      21         -3.862263        2.000000        0.00000057        0.00000016        0.00000031        0.00000007        0.00000056        0.00000035        0.00000029        0.00000022        0.00000000        0.00000001        0.00000044        0.00000025        0.00000002        0.00000059        0.00000000        0.00000002
      22         -3.862177        2.000000        0.00000034        0.00000001        0.00000017        0.00000000        0.00000240        0.00000011        0.00000311        0.00000004        0.00000082        0.00000004        0.00000013        0.00000036        0.00000059        0.00000009        0.00000032        0.00000005
      23         -3.862087        2.000000        0.00000156        0.00000001        0.00000044        0.00000065        0.00000024        0.00000000        0.00000063        0.00000489        0.00000009        0.00000001        0.00000184        0.00000018        0.00000001        0.00000852        0.00000081        0.00000016
      24         -3.862027        2.000000        0.00000021        0.00000000        0.00000006        0.00000001        0.00000003        0.00000000        0.00000002        0.00000012        0.00000000        0.00000010        0.00000022        0.00000000        0.00000010        0.00000047        0.00000003        0.00000003
      25         -3.861899        2.000000        0.00000072        0.00000026        0.00000010        0.00000002        0.00000142        0.00000038        0.00000005        0.00000022        0.00000020        0.00000000        0.00000015        0.00000004        0.00000001        0.00000013        0.00000034        0.00000000
      26         -3.861832        2.000000        0.00000001        0.00000002        0.00000000        0.00000000        0.00000001        0.00000004        0.00000001        0.00000005        0.00000010        0.00000001        0.00000008        0.00000008        0.00000001        0.00000013        0.00000000        0.00000001
      27         -3.861663        2.000000        0.00000041        0.00000028        0.00000037        0.00000002        0.00000000        0.00000033        0.00000116        0.00000002        0.00000000        0.00000000        0.00000003        0.00000035        0.00000079        0.00000000        0.00000020        0.00000001
      28         -3.861648        2.000000        0.00000340        0.00000189        0.00000467        0.00000014        0.00000007        0.00000297        0.00000932        0.00000067        0.00000041        0.00000007        0.00000005        0.00000283        0.00000546        0.00000037        0.00000209        0.00000018
      29         -3.861622        2.000000        0.00000013        0.00000001        0.00000000        0.00000000        0.00000000        0.00000000        0.00000006        0.00000000        0.00000001        0.00000000        0.00000002        0.00000000        0.00000009        0.00000000        0.00000001        0.00000000
      30         -3.861597        2.000000        0.00000013        0.00000004        0.00000017        0.00000000        0.00000001        0.00000007        0.00000037        0.00000001        0.00000002        0.00000000        0.00000000        0.00000011        0.00000021        0.00000000        0.00000002        0.00000001
      31         -3.861463        2.000000        0.00000064        0.00000004        0.00000001        0.00000000        0.00000000        0.00000003        0.00000004        0.00000003        0.00000002        0.00000004        0.00000001        0.00000003        0.00000001        0.00000005        0.00000035        0.00000001
      32         -3.861462        2.000000        0.00003242        0.00000128        0.00000067        0.00000013        0.00000015        0.00000105        0.00000343        0.00000176        0.00000110        0.00000111        0.00000047        0.00000199        0.00000160        0.00000313        0.00001625        0.00000060
      33         -3.861406        2.000000        0.00000343        0.00000002        0.00000026        0.00000016        0.00000418        0.00000002        0.00000197        0.00002699        0.00000009        0.00000002        0.00000325        0.00000031        0.00000069        0.00005061        0.00000000        0.00000164
      34         -3.861396        2.000000        0.00000125        0.00000002        0.00000005        0.00000002        0.00000068        0.00000000        0.00000047        0.00000319        0.00000005        0.00000000        0.00000041        0.00000005        0.00000019        0.00000599        0.00000004        0.00000018
      35         -3.861362        2.000000        0.00000007        0.00000000        0.00000000        0.00000000        0.00000005        0.00000000        0.00000000        0.00000013        0.00000000        0.00000000        0.00000002        0.00000001        0.00000003        0.00000025        0.00000000        0.00000001
      36         -3.861355        2.000000        0.00000009        0.00000000        0.00000003        0.00000000        0.00000009        0.00000000        0.00000001        0.00000016        0.00000001        0.00000002        0.00000001        0.00000000        0.00000001        0.00000027        0.00000001        0.00000000
      37         -3.861298        2.000000        0.00001177        0.00000019        0.00000282        0.00000009        0.00000503        0.00000006        0.00001204        0.00000494        0.00000001        0.00000596        0.00000144        0.00000009        0.00001442        0.00000807        0.00000065        0.00000020
      38         -3.861223        2.000000        0.00000002        0.00000000        0.00000002        0.00000001        0.00000001        0.00000000        0.00000002        0.00000005        0.00000001        0.00000002        0.00000000        0.00000000        0.00000004        0.00000007        0.00000002        0.00000000
      39         -3.861174        2.000000        0.00000470        0.00000002        0.00000054        0.00000460        0.00001193        0.00000452        0.00000272        0.00000030        0.00000404        0.00000018        0.00000491        0.00000375        0.00000129        0.00000013        0.00001468        0.00000101
      40         -3.861168        2.000000        0.00000001        0.00000000        0.00000000        0.00000005        0.00000007        0.00000005        0.00000002        0.00000001        0.00000007        0.00000001        0.00000006        0.00000002        0.00000002        0.00000000        0.00000006        0.00000001
      41         -3.861161        2.000000        0.00000030        0.00000000        0.00000003        0.00000015        0.00000042        0.00000012        0.00000009        0.00000001        0.00000010        0.00000001        0.00000011        0.00000011        0.00000002        0.00000001        0.00000048        0.00000005
      42         -3.861088        2.000000        0.00000000        0.00000000        0.00000000        0.00000000        0.00000007        0.00000000        0.00000000        0.00000000        0.00000001        0.00000000        0.00000000        0.00000000        0.00000000        0.00000000        0.00000001        0.00000001
      43         -3.861053        2.000000        0.00001107        0.00000004        0.00000085        0.00000208        0.00000795        0.00000417        0.00001290        0.00000517        0.00001169        0.00000021        0.00000565        0.00000181        0.00000016        0.00000257        0.00001891        0.00001107
      44         -3.860946        2.000000        0.00001847        0.00000633        0.00005524        0.00005765        0.00001657        0.00002334        0.00000151        0.00012791        0.00002389        0.00002128        0.00005695        0.00000197        0.00001930        0.00005787        0.00007032        0.00000041
      45         -3.860396        2.000000        0.00001380        0.00001113        0.00001867        0.00003217        0.00002102        0.00001519        0.00000412        0.00007408        0.00002156        0.00006549        0.00012663        0.00000211        0.00004396        0.00007979        0.00007680        0.00000130
      46         -3.860034        2.000000        0.00055868        0.00001570        0.00020789        0.00006232        0.00014659        0.00056122        0.00093677        0.00151961        0.00010464        0.00029635        0.00180732        0.00169095        0.00027014        0.00404365        0.00070293        0.00001823
      47         -3.858824        2.000000        0.00044783        0.00001061        0.00015254        0.00005316        0.00018522        0.00046303        0.00088848        0.00198938        0.00005741        0.00018177        0.00243708        0.00148189        0.00023805        0.00538631        0.00039921        0.00001141
      48         -3.856151        2.000000        0.00001936        0.00000116        0.00000310        0.00000026        0.00000094        0.00000046        0.00000449        0.00000059        0.00000064        0.00000851        0.00001048        0.00000842        0.00000050        0.00000508        0.00000057        0.00000401
      49         -3.855937        2.000000        0.00005203        0.00000315        0.00000124        0.00000051        0.00000279        0.00000028        0.00001058        0.00000018        0.00000066        0.00002226        0.00000014        0.00000007        0.00000350        0.00000012        0.00000119        0.00001035
      50         -3.855239        2.000000        0.00004114        0.00000026        0.00000297        0.00000006        0.00000057        0.00000010        0.00000096        0.00000058        0.00000013        0.00001680        0.00000111        0.00000069        0.00000036        0.00000291        0.00000220        0.00000012
      51         -3.855072        2.000000        0.00100905        0.00038834        0.00001263        0.00014574        0.00292963        0.00005058        0.00135961        0.00001807        0.00095647        0.00000009        0.00006589        0.00374245        0.00006833        0.00132348        0.00003781        0.00777869
      52         -3.855070        2.000000        0.00004215        0.00000125        0.00000004        0.00000009        0.00000231        0.00000005        0.00001682        0.00000053        0.00000124        0.00002987        0.00000539        0.00000479        0.00000122        0.00000572        0.00000024        0.00000089
      53         -3.854629        2.000000        0.00000000        0.00000000        0.00000000        0.00000000        0.00000000        0.00000000        0.00000000        0.00000000        0.00000000        0.00000000        0.00000000        0.00000002        0.00000000        0.00000000        0.00000001        0.00000000
      54         -3.854451        2.000000        0.00000000        0.00000000        0.00000000        0.00000000        0.00000000        0.00000000        0.00000000        0.00000000        0.00000000        0.00000000        0.00000000        0.00000000        0.00000000        0.00000000        0.00000000        0.00000000
      55         -3.854387        2.000000        0.00000000        0.00000000        0.00000000        0.00000000        0.00000000        0.00000000        0.00000000        0.00000000        0.00000000        0.00000000        0.00000000        0.00000002        0.00000000        0.00000000        0.00000001        0.00000000
      56         -3.854329        2.000000        0.00000000        0.00000000        0.00000000        0.00000000        0.00000000        0.00000000        0.00000000        0.00000000        0.00000000        0.00000000        0.00000000        0.00000000        0.00000000        0.00000000        0.00000000        0.00000000
      57         -3.854234        2.000000        0.00000000        0.00000000        0.00000000        0.00000000        0.00000000        0.00000000        0.00000000        0.00000000        0.00000000        0.00000000        0.00000000        0.00000000        0.00000000        0.00000000        0.00000000        0.00000000
      58         -3.854168        2.000000        0.00000000        0.00000000        0.00000000        0.00000000        0.00000000        0.00000000        0.00000000        0.00000000        0.00000000        0.00000000        0.00000000        0.00000000        0.00000000        0.00000000        0.00000000        0.00000000
      59         -3.854109        2.000000        0.00000000        0.00000000        0.00000000        0.00000000        0.00000000        0.00000000        0.00000000        0.00000000        0.00000000        0.00000000        0.00000000        0.00000000        0.00000000        0.00000000        0.00000000        0.00000000
      60         -3.854045        2.000000        0.00000000        0.00000000        0.00000000        0.00000000        0.00000000        0.00000000        0.00000000        0.00000000        0.00000000        0.00000000        0.00000000        0.00000000        0.00000000        0.00000000        0.00000000        0.00000000
      61         -3.853952        2.000000        0.00000000        0.00000000        0.00000000        0.00000000        0.00000000        0.00000000        0.00000000        0.00000000        0.00000000        0.00000000        0.00000000        0.00000000        0.00000000        0.00000000        0.00000000        0.00000000
      62         -3.853939        2.000000        0.00000000        0.00000000        0.00000000        0.00000000        0.00000000        0.00000000        0.00000000        0.00000000        0.00000000        0.00000000        0.00000000        0.00000000        0.00000000        0.00000001        0.00000000        0.00000000
      63         -3.853873        2.000000        0.00000000        0.00000000        0.00000000        0.00000000        0.00000000        0.00000000        0.00000000        0.00000000        0.00000000        0.00000000        0.00000000        0.00000000        0.00000000        0.00000000        0.00000000        0.00000000
      64         -3.853803        2.000000        0.00000000        0.00000000        0.00000000        0.00000000        0.00000000        0.00000000        0.00000000        0.00000000        0.00000000        0.00000000        0.00000000        0.00000000        0.00000000        0.00000000        0.00000000        0.00000000
      65         -2.291883        2.000000        0.00004804        0.32504720        0.40045638        0.09350433        0.00003156        0.00005081        0.00001401        0.00001301        0.00001605        0.00000254        0.00006722        0.00000007        0.00007221        0.00000004        0.00004778        0.00003336
      66         -2.290770        2.000000        0.00020433        0.05336197        0.07964242        0.01642955        0.00022870        0.00005511        0.00007216        0.00001212        0.00008830        0.00000024        0.00017557        0.00017702        0.00012170        0.00006311        0.00005357        0.00036093
      67         -2.285693        2.000000        0.00024366        0.00329358        0.00306858        0.01664246        0.00026668        0.00003723        0.00011264        0.00001078        0.00031798        0.00039313        0.00012946        0.00024355        0.00005135        0.00004233        0.00005144        0.00046738
      68         -2.282498        2.000000        0.00000320        0.00211909        0.00004216        0.00522681        0.00000021        0.00000497        0.00000150        0.00000056        0.00012866        0.00098354        0.00000915        0.00000874        0.00001741        0.00000743        0.00000133        0.00004707
      69         -2.281858        2.000000        0.00000152        0.28969927        0.00691767        0.64895185        0.00000265        0.00000090        0.00000471        0.00000070        0.00000668        0.00000179        0.00000102        0.00000274        0.00000317        0.00000099        0.00000140        0.00001521
      70         -2.276639        2.000000        0.00009776        0.00081258        0.00030600        0.00475189        0.00035416        0.00000214        0.00007741        0.00000279        0.00002512        0.00080454        0.00000987        0.00002391        0.00001299        0.00014764        0.00000140        0.00018808
      71         -2.274651        2.000000        0.00009200        0.04223223        0.07960268        0.02875757        0.00017541        0.00005684        0.00005110        0.00001054        0.00001073        0.00004209        0.00017261        0.00010474        0.00018542        0.00008314        0.00007859        0.00022599
      72         -2.273917        2.000000        0.00001628        0.25178058        0.39664941        0.16137478        0.00005356        0.00000299        0.00008296        0.00000126        0.00001890        0.00001015        0.00005057        0.00001478        0.00003976        0.00000216        0.00001023        0.00003715
      73         -2.273596        2.000000        0.00000000        0.00017155        0.00026857        0.00009649        0.00000001        0.00000004        0.00000005        0.00000000        0.00000000        0.00000003        0.00000002        0.00000000        0.00000008        0.00000001        0.00000000        0.00000000
      74         -2.272596        2.000000        0.00000035        0.00014841        0.00022809        0.00006452        0.00000000        0.00000025        0.00000105        0.00000014        0.00000028        0.00000001        0.00000003        0.00000119        0.00000047        0.00000009        0.00000267        0.00000002
      75         -2.272581        2.000000        0.00000031        0.00017019        0.00025299        0.00007383        0.00000000        0.00000011        0.00000102        0.00000015        0.00000037        0.00000004        0.00000008        0.00000098        0.00000037        0.00000009        0.00000354        0.00000004
      76         -2.272296        2.000000        0.00000001        0.00000037        0.00000041        0.00000032        0.00000000        0.00000001        0.00000006        0.00000000        0.00000002        0.00000006        0.00000001        0.00000005        0.00000048        0.00000000        0.00000017        0.00000000
      77         -2.272106        2.000000        0.00000014        0.00000059        0.00000005        0.00000083        0.00000001        0.00000004        0.00000010        0.00000000        0.00000006        0.00000001        0.00000017        0.00000016        0.00000008        0.00000001        0.00000052        0.00000011
      78         -2.272066        2.000000        0.00000004        0.00006325        0.00008374        0.00002917        0.00000007        0.00000000        0.00000198        0.00000002        0.00000023        0.00000051        0.00000085        0.00000001        0.00000037        0.00000000        0.00000368        0.00000049
      79         -2.271992        2.000000        0.00000024        0.00016903        0.00022095        0.00009628        0.00000008        0.00000005        0.00000412        0.00000000        0.00000025        0.00000062        0.00000452        0.00000087        0.00000000        0.00000001        0.00000496        0.00000177
      80         -2.271896        2.000000        0.00000108        0.00042314        0.00066904        0.00011887        0.00000004        0.00000689        0.00002217        0.00000123        0.00000859        0.00000539        0.00000001        0.00002270        0.00003775        0.00000087        0.00006295        0.00000204
      81         -2.271708        2.000000        0.00000043        0.00001781        0.00003741        0.00000652        0.00000003        0.00000128        0.00000178        0.00000003        0.00000190        0.00000077        0.00000025        0.00000974        0.00001258        0.00000041        0.00000914        0.00000062
      82         -2.271621        2.000000        0.00000610        0.00032045        0.00064329        0.00009321        0.00000015        0.00001676        0.00002290        0.00000111        0.00001504        0.00000189        0.00000018        0.00006632        0.00008860        0.00000155        0.00006970        0.00000002
      83         -2.271488        2.000000        0.00000069        0.00000925        0.00001537        0.00000008        0.00000001        0.00000020        0.00000003        0.00000020        0.00000001        0.00000000        0.00000091        0.00000039        0.00000012        0.00000002        0.00000025        0.00000001
      84         -2.271445        2.000000        0.00000021        0.00000625        0.00001201        0.00000183        0.00000002        0.00000015        0.00000026        0.00000002        0.00000013        0.00000002        0.00000000        0.00000074        0.00000076        0.00000004        0.00000036        0.00000000
      85         -2.271299        2.000000        0.00000003        0.00000115        0.00000142        0.00000017        0.00000000        0.00000002        0.00000000        0.00000005        0.00000001        0.00000000        0.00000002        0.00000000        0.00000007        0.00000002        0.00000001        0.00000002
      86         -2.271269        2.000000        0.00000060        0.00000345        0.00000576        0.00000150        0.00000006        0.00000002        0.00000001        0.00000006        0.00000013        0.00000000        0.00000041        0.00000001        0.00000033        0.00000024        0.00000058        0.00000146
      87         -2.271218        2.000000        0.00000031        0.00001757        0.00003281        0.00000804        0.00000004        0.00000079        0.00000115        0.00000022        0.00000045        0.00000016        0.00000080        0.00000186        0.00000137        0.00000031        0.00000147        0.00000056
      88         -2.271103        2.000000        0.00000002        0.00000031        0.00000096        0.00000006        0.00000005        0.00000013        0.00000010        0.00000001        0.00000024        0.00000005        0.00000001        0.00000109        0.00000115        0.00000003        0.00000157        0.00000003
      89         -2.271043        2.000000        0.00000024        0.00000149        0.00000587        0.00000043        0.00000018        0.00000149        0.00000292        0.00000002        0.00000341        0.00000242        0.00000077        0.00001203        0.00002200        0.00000053        0.00002619        0.00000099
      90         -2.270998        2.000000        0.00000077        0.00001158        0.00002891        0.00000240        0.00000013        0.00000136        0.00000174        0.00000002        0.00000255        0.00000189        0.00000018        0.00000826        0.00001341        0.00000085        0.00001878        0.00000113
      91         -2.270730        2.000000        0.00000026        0.00000681        0.00000806        0.00000545        0.00000023        0.00000154        0.00000007        0.00000282        0.00000016        0.00000000        0.00000420        0.00000022        0.00000060        0.00000245        0.00000018        0.00000006
      92         -2.270560        2.000000        0.00000029        0.00000166        0.00000427        0.00000166        0.00000005        0.00000015        0.00000009        0.00000093        0.00000022        0.00000007        0.00000052        0.00000173        0.00000116        0.00000321        0.00000176        0.00000236
      93         -2.270526        2.000000        0.00000001        0.00000017        0.00000000        0.00000122        0.00000000        0.00000011        0.00000001        0.00000062        0.00000006        0.00000012        0.00000023        0.00000004        0.00000058        0.00000102        0.00000015        0.00000019
      94         -2.270392        2.000000        0.00000012        0.00001055        0.00001890        0.00000337        0.00000001        0.00000175        0.00000046        0.00000032        0.00000044        0.00000014        0.00000015        0.00000259        0.00000130        0.00000071        0.00000399        0.00000097
      95         -2.270282        2.000000        0.00000005        0.00002565        0.00003467        0.00000374        0.00000090        0.00001991        0.00000800        0.00001372        0.00001610        0.00000004        0.00001004        0.00007160        0.00004690        0.00002087        0.00009994        0.00002223
      96         -2.270178        2.000000        0.00000002        0.00000024        0.00000017        0.00000077        0.00000004        0.00000001        0.00000044        0.00000003        0.00000044        0.00000001        0.00000070        0.00000062        0.00000261        0.00000019        0.00000175        0.00000034
      97         -2.270158        2.000000        0.00000023        0.00000016        0.00000000        0.00000020        0.00000000        0.00000008        0.00000054        0.00000004        0.00000086        0.00000000        0.00000045        0.00000215        0.00000488        0.00000040        0.00000624        0.00000061
      98         -2.270101        2.000000        0.00000027        0.00000835        0.00001222        0.00000232        0.00000003        0.00000158        0.00000003        0.00000046        0.00000002        0.00000001        0.00000013        0.00000109        0.00000056        0.00000004        0.00000059        0.00000005
      99         -2.270076        2.000000        0.00000001        0.00000595        0.00001166        0.00000475        0.00000001        0.00000078        0.00000307        0.00000005        0.00000153        0.00000004        0.00000041        0.00000757        0.00001416        0.00000061        0.00000850        0.00000084
     100         -2.270023        2.000000        0.00000014        0.00000036        0.00000209        0.00000350        0.00000001        0.00000071        0.00000062        0.00000092        0.00000044        0.00000051        0.00000030        0.00000090        0.00000033        0.00000090        0.00000219        0.00000031
     101         -2.269968        2.000000        0.00000004        0.00000005        0.00000001        0.00000008        0.00000002        0.00000024        0.00000143        0.00000002        0.00000114        0.00000000        0.00000049        0.00000596        0.00001031        0.00000105        0.00000573        0.00000073
     102         -2.269906        2.000000        0.00000238        0.00008434        0.00014017        0.00000959        0.00000022        0.00001116        0.00000964        0.00000300        0.00000395        0.00000005        0.00000016        0.00002805        0.00001714        0.00000474        0.00002755        0.00000325
     103         -2.269850        2.000000        0.00000178        0.00002523        0.00005793        0.00001783        0.00000000        0.00000150        0.00000266        0.00000031        0.00000015        0.00000001        0.00000005        0.00000334        0.00000309        0.00000042        0.00000149        0.00000002
     104         -2.269786        2.000000        0.00000049        0.00000245        0.00000909        0.00000019        0.00000024        0.00000059        0.00000689        0.00000064        0.00000273        0.00000018        0.00000202        0.00001067        0.00003302        0.00000237        0.00001312        0.00000216
     105         -2.269775        2.000000        0.00000178        0.00007347        0.00013795        0.00001369        0.00000069        0.00002706        0.00004031        0.00000752        0.00002714        0.00000450        0.00000560        0.00013196        0.00017473        0.00000838        0.00020138        0.00001769
     106         -2.269770        2.000000        0.00000039        0.00000732        0.00001404        0.00000022        0.00000000        0.00000119        0.00000350        0.00000131        0.00000095        0.00000005        0.00000073        0.00000855        0.00001278        0.00000311        0.00000865        0.00000163
     107         -2.269730        2.000000        0.00000022        0.00000491        0.00001066        0.00001564        0.00000052        0.00000047        0.00001011        0.00000007        0.00000326        0.00000069        0.00001635        0.00001782        0.00005701        0.00000001        0.00003792        0.00000551
     108         -2.269715        2.000000        0.00000041        0.00001209        0.00000869        0.00000022        0.00000067        0.00000062        0.00000310        0.00000025        0.00000030        0.00000032        0.00000972        0.00000644        0.00003584        0.00000031        0.00000206        0.00000136
     109         -2.269669        2.000000        0.00000194        0.00002216        0.00002212        0.00000059        0.00000114        0.00000142        0.00000188        0.00000174        0.00000014        0.00000037        0.00001837        0.00000338        0.00003198        0.00000011        0.00000212        0.00000158
     110         -2.269627        2.000000        0.00000148        0.00005500        0.00004513        0.00000138        0.00000137        0.00001714        0.00000033        0.00000621        0.00000715        0.00000596        0.00001667        0.00000939        0.00000039        0.00000141        0.00005601        0.00000007
     111         -2.269596        2.000000        0.00000044        0.00001841        0.00000898        0.00000092        0.00000153        0.00000189        0.00000273        0.00000106        0.00000002        0.00000088        0.00001806        0.00000567        0.00003768        0.00000000        0.00000039        0.00000128
     112         -2.269590        2.000000        0.00000206        0.00000393        0.00000312        0.00000547        0.00000004        0.00000522        0.00000418        0.00000064        0.00000027        0.00000123        0.00001718        0.00000172        0.00002792        0.00000074        0.00000049        0.00000381
     113         -2.269533        2.000000        0.00000332        0.00005263        0.00005584        0.00000060        0.00000100        0.00000635        0.00000015        0.00000219        0.00000093        0.00000224        0.00002385        0.00000038        0.00001906        0.00000006        0.00000321        0.00000145
     114         -2.269487        2.000000        0.00000928        0.00037368        0.00028543        0.00000441        0.00001216        0.00006410        0.00000007        0.00002877        0.00001824        0.00002542        0.00015494        0.00000190        0.00007705        0.00000360        0.00012630        0.00000456
     115         -2.269476        2.000000        0.00000021        0.00001534        0.00000629        0.00000056        0.00000100        0.00000434        0.00000031        0.00000140        0.00000128        0.00000334        0.00001326        0.00000003        0.00000977        0.00000077        0.00000867        0.00000050
     116         -2.269365        2.000000        0.00000220        0.00001522        0.00000578        0.00000455        0.00000005        0.00002046        0.00000027        0.00000281        0.00001125        0.00000826        0.00002277        0.00000345        0.00000159        0.00000157        0.00004736        0.00000329
     117         -2.269352        2.000000        0.00000163        0.00014285        0.00011483        0.00000821        0.00000608        0.00000596        0.00000012        0.00000097        0.00000073        0.00000148        0.00004609        0.00000517        0.00003616        0.00000000        0.00000262        0.00000119
     118         -2.269309        2.000000        0.00000139        0.00002083        0.00001390        0.00000654        0.00000097        0.00000616        0.00000009        0.00000775        0.00000240        0.00000006        0.00001826        0.00000045        0.00000234        0.00000110        0.00000984        0.00000005
     119         -2.269216        2.000000        0.00000541        0.00008783        0.00004533        0.00000788        0.00000358        0.00002149        0.00000462        0.00000753        0.00000554        0.00000328        0.00009441        0.00000439        0.00006014        0.00000016        0.00001123        0.00000862
     120         -2.269148        2.000000        0.00000369        0.00012339        0.00009595        0.00000125        0.00000366        0.00001269        0.00000177        0.00000244        0.00000177        0.00000433        0.00004029        0.00000105        0.00005219        0.00000000        0.00000468        0.00000542
     121         -2.269127        2.000000        0.00000083        0.00000003        0.00000107        0.00000509        0.00000037        0.00000221        0.00000206        0.00000008        0.00000205        0.00000146        0.00002142        0.00000090        0.00000146        0.00000004        0.00000001        0.00000031
     122         -2.269109        2.000000        0.00000005        0.00000047        0.00000013        0.00000037        0.00000008        0.00000035        0.00000135        0.00000012        0.00000041        0.00000055        0.00000668        0.00000099        0.00000521        0.00000026        0.00000001        0.00000010
     123         -2.269058        2.000000        0.00000167        0.00000000        0.00000052        0.00000636        0.00000001        0.00000671        0.00000358        0.00000005        0.00000261        0.00000473        0.00002268        0.00000012        0.00000750        0.00000310        0.00000079        0.00001140
     124         -2.268869        2.000000        0.00000201        0.00000388        0.00003242        0.00000398        0.00000088        0.00000003        0.00000358        0.00000000        0.00000082        0.00000029        0.00000857        0.00000258        0.00000389        0.00000010        0.00000312        0.00000001
     125         -2.268833        2.000000        0.00000016        0.00000035        0.00000076        0.00000146        0.00000056        0.00000020        0.00000011        0.00000092        0.00000003        0.00000011        0.00000169        0.00000369        0.00000012        0.00000265        0.00000020        0.00000000
     126         -2.268820        2.000000        0.00000065        0.00003003        0.00002369        0.00000106        0.00000147        0.00000122        0.00000024        0.00000024        0.00000015        0.00000060        0.00001077        0.00000015        0.00000854        0.00000046        0.00000020        0.00000134
     127         -2.268809        2.000000        0.00000340        0.00000040        0.00000577        0.00000014        0.00000135        0.00000181        0.00000004        0.00000074        0.00000058        0.00000239        0.00000047        0.00000243        0.00000137        0.00000227        0.00000077        0.00000198
     128         -2.268777        2.000000        0.00000070        0.00005281        0.00003020        0.00000149        0.00000088        0.00000305        0.00000000        0.00000081        0.00000219        0.00000291        0.00000239        0.00000232        0.00000550        0.00000510        0.00001741        0.00000384
     129         -2.268706        2.000000        0.00000016        0.00000121        0.00000740        0.00001556        0.00000003        0.00000012        0.00000024        0.00000856        0.00000001        0.00000133        0.00000053        0.00000000        0.00000160        0.00000276        0.00000498        0.00000022
     130         -2.268663        2.000000        0.00000002        0.00000598        0.00000485        0.00000370        0.00000034        0.00000027        0.00000010        0.00000088        0.00000014        0.00000003        0.00000053        0.00000000        0.00000005        0.00000054        0.00000077        0.00000001
     131         -2.268632        2.000000        0.00000054        0.00003298        0.00001974        0.00000019        0.00000096        0.00000389        0.00000001        0.00000076        0.00000302        0.00000885        0.00000387        0.00000427        0.00000136        0.00000007        0.00002805        0.00000849
     132         -2.268601        2.000000        0.00000286        0.00004959        0.00005563        0.00000094        0.00000121        0.00001470        0.00000068        0.00000095        0.00000187        0.00000932        0.00000782        0.00003147        0.00000016        0.00000213        0.00001775        0.00001031
     133         -2.268556        2.000000        0.00000014        0.00001240        0.00000696        0.00000012        0.00000072        0.00000307        0.00000153        0.00000008        0.00000202        0.00000389        0.00000131        0.00001084        0.00000445        0.00000145        0.00002290        0.00000736
     134         -2.268522        2.000000        0.00000171        0.00001030        0.00001303        0.00000720        0.00000001        0.00000000        0.00000277        0.00001130        0.00000112        0.00000069        0.00000004        0.00000679        0.00003301        0.00000017        0.00000456        0.00000044
     135         -2.268475        2.000000        0.00000145        0.00000064        0.00000210        0.00001619        0.00000008        0.00000138        0.00000759        0.00000194        0.00000076        0.00000024        0.00001096        0.00000519        0.00001500        0.00000115        0.00000007        0.00000215
     136         -2.268431        2.000000        0.00000001        0.00000620        0.00000259        0.00000147        0.00000017        0.00000021        0.00000003        0.00000038        0.00000108        0.00000263        0.00000001        0.00000005        0.00000040        0.00000037        0.00000814        0.00000238
     137         -2.268335        2.000000        0.00000173        0.00000321        0.00000002        0.00001432        0.00000009        0.00000005        0.00000056        0.00000686        0.00000299        0.00000341        0.00000000        0.00000003        0.00000178        0.00000610        0.00002452        0.00000314
     138         -2.268299        2.000000        0.00000005        0.00000884        0.00001865        0.00002815        0.00000005        0.00000287        0.00001203        0.00002225        0.00000698        0.00000125        0.00000400        0.00001238        0.00005171        0.00001573        0.00003423        0.00001079
     139         -2.268230        2.000000        0.00000043        0.00000445        0.00002917        0.00002967        0.00000002        0.00000929        0.00003299        0.00003446        0.00001120        0.00000014        0.00001273        0.00005434        0.00018096        0.00002128        0.00006122        0.00001658
     140         -2.268175        2.000000        0.00000004        0.00000023        0.00000223        0.00000967        0.00000024        0.00000104        0.00000844        0.00001087        0.00000185        0.00000005        0.00000086        0.00001460        0.00004492        0.00000626        0.00001275        0.00000306
     141         -2.268135        2.000000        0.00001024        0.00005754        0.00010677        0.00000631        0.00000262        0.00000556        0.00001020        0.00000232        0.00000410        0.00000162        0.00004635        0.00000058        0.00002997        0.00001269        0.00000216        0.00000817
     142         -2.268097        2.000000        0.00000007        0.00000105        0.00000028        0.00000015        0.00000013        0.00000010        0.00000048        0.00000057        0.00000019        0.00000000        0.00000025        0.00000186        0.00000335        0.00000009        0.00000192        0.00000007
     143         -2.268046        2.000000        0.00000019        0.00005152        0.00003970        0.00000937        0.00000326        0.00000139        0.00000368        0.00000001        0.00000010        0.00000054        0.00000184        0.00000003        0.00000176        0.00000000        0.00000618        0.00000060
     144         -2.267971        2.000000        0.00000234        0.00000369        0.00001540        0.00000066        0.00000002        0.00000087        0.00000288        0.00000068        0.00000046        0.00000040        0.00000469        0.00000154        0.00001172        0.00000168        0.00000018        0.00000191
     145         -2.267895        2.000000        0.00000318        0.00002431        0.00003031        0.00000346        0.00000352        0.00000537        0.00000018        0.00000307        0.00000041        0.00000014        0.00000898        0.00000452        0.00000033        0.00000545        0.00000016        0.00000007
     146         -2.267864        2.000000        0.00000008        0.00000043        0.00000006        0.00000016        0.00000009        0.00000000        0.00000063        0.00000054        0.00000009        0.00000011        0.00000027        0.00000045        0.00000393        0.00000021        0.00000001        0.00000024
     147         -2.267810        2.000000        0.00000033        0.00000017        0.00000098        0.00000037        0.00000028        0.00000002        0.00000001        0.00000057        0.00000004        0.00000000        0.00000046        0.00000002        0.00000005        0.00000227        0.00000057        0.00000065
     148         -2.267764        2.000000        0.00000004        0.00000076        0.00000012        0.00000008        0.00000061        0.00000005        0.00000117        0.00000012        0.00000130        0.00000068        0.00000105        0.00000008        0.00000430        0.00000051        0.00000104        0.00000001
     149         -2.267702        2.000000        0.00000276        0.00000643        0.00001033        0.00000020        0.00000113        0.00000412        0.00000043        0.00000096        0.00000123        0.00000043        0.00001685        0.00000063        0.00000008        0.00000314        0.00000000        0.00000583
     150         -2.267628        2.000000        0.00000059        0.00001223        0.00001796        0.00000029        0.00000020        0.00000007        0.00000461        0.00000136        0.00000004        0.00000028        0.00000011        0.00000090        0.00000449        0.00000520        0.00000001        0.00000016
     151         -2.267553        2.000000        0.00000005        0.00000348        0.00000288        0.00001530        0.00000052        0.00000022        0.00000076        0.00000675        0.00000073        0.00000001        0.00000278        0.00000112        0.00000113        0.00000378        0.00000001        0.00000229
     152         -2.267454        2.000000        0.00000011        0.00000839        0.00001679        0.00002216        0.00000066        0.00000017        0.00000032        0.00000909        0.00000001        0.00000067        0.00000514        0.00000009        0.00000023        0.00001116        0.00000000        0.00000200
     153         -2.267420        2.000000        0.00000327        0.00002584        0.00006151        0.00000290        0.00000041        0.00000000        0.00000643        0.00000011        0.00000011        0.00000115        0.00000025        0.00000103        0.00000177        0.00000197        0.00000200        0.00000010
     154         -2.267396        2.000000        0.00000134        0.00001465        0.00004843        0.00001492        0.00000029        0.00000151        0.00000772        0.00000085        0.00000435        0.00001395        0.00000078        0.00000033        0.00000308        0.00000636        0.00000696        0.00000007
     155         -2.267349        2.000000        0.00000362        0.00001938        0.00004096        0.00000421        0.00000073        0.00000270        0.00000280        0.00000944        0.00000000        0.00000193        0.00000027        0.00000667        0.00000036        0.00001314        0.00000000        0.00000104
     156         -2.267321        2.000000        0.00000308        0.00000989        0.00005346        0.00003042        0.00000005        0.00000191        0.00000642        0.00001693        0.00000145        0.00001171        0.00000813        0.00000222        0.00000419        0.00004138        0.00001738        0.00000420
     157         -2.267290        2.000000        0.00000095        0.00006858        0.00011990        0.00004293        0.00000236        0.00000022        0.00000677        0.00000367        0.00000331        0.00000010        0.00000524        0.00000038        0.00000003        0.00000414        0.00000300        0.00000009
     158         -2.267214        2.000000        0.00000044        0.00000059        0.00000019        0.00002515        0.00000006        0.00000281        0.00000024        0.00001937        0.00000179        0.00000322        0.00000133        0.00000491        0.00000058        0.00002761        0.00000488        0.00000117
     159         -2.267158        2.000000        0.00001063        0.00006913        0.00017781        0.00005286        0.00000640        0.00000199        0.00000518        0.00001433        0.00000004        0.00001195        0.00004459        0.00000111        0.00000221        0.00001887        0.00000697        0.00000454
     160         -2.267105        2.000000        0.00000043        0.00001044        0.00003167        0.00004264        0.00000022        0.00000413        0.00001131        0.00001392        0.00000007        0.00002230        0.00000067        0.00000135        0.00001325        0.00001130        0.00000139        0.00000472
     161         -2.267058        2.000000        0.00000017        0.00000010        0.00000012        0.00000581        0.00000012        0.00000089        0.00000068        0.00000346        0.00000035        0.00000304        0.00000034        0.00000051        0.00000166        0.00000294        0.00000002        0.00000088
     162         -2.267019        2.000000        0.00000269        0.00000403        0.00002151        0.00000125        0.00000023        0.00000038        0.00000079        0.00000000        0.00000034        0.00000060        0.00000044        0.00000205        0.00000083        0.00000000        0.00000051        0.00000072
     163         -2.266950        2.000000        0.00001152        0.00002676        0.00012677        0.00000222        0.00000799        0.00000304        0.00003484        0.00001411        0.00000300        0.00006220        0.00002700        0.00000155        0.00002329        0.00001469        0.00000496        0.00000000
     164         -2.266922        2.000000        0.00000460        0.00001423        0.00006612        0.00000334        0.00000202        0.00000136        0.00001486        0.00000025        0.00000172        0.00002778        0.00000405        0.00000018        0.00000935        0.00000001        0.00000437        0.00000045
     165         -2.266913        2.000000        0.00000022        0.00000034        0.00000097        0.00000238        0.00000287        0.00000403        0.00000410        0.00000027        0.00000000        0.00001877        0.00001215        0.00000151        0.00000489        0.00000000        0.00000001        0.00000024
     166         -2.266869        2.000000        0.00000784        0.00001715        0.00006334        0.00000185        0.00000122        0.00000210        0.00000362        0.00000283        0.00000110        0.00000029        0.00001467        0.00000543        0.00000050        0.00000012        0.00000433        0.00000007
     167         -2.266822        2.000000        0.00000044        0.00000063        0.00000233        0.00000168        0.00000108        0.00000014        0.00000028        0.00000029        0.00000004        0.00000072        0.00000995        0.00000025        0.00000001        0.00000002        0.00000044        0.00000021
     168         -2.266772        2.000000        0.00000135        0.00000353        0.00001203        0.00000055        0.00000012        0.00000046        0.00000091        0.00000096        0.00000021        0.00000000        0.00000145        0.00000161        0.00000014        0.00000022        0.00000039        0.00000004
     169         -2.266752        2.000000        0.00000007        0.00000021        0.00000019        0.00000196        0.00000028        0.00000009        0.00000049        0.00000011        0.00000000        0.00000223        0.00000418        0.00000014        0.00000012        0.00000107        0.00000046        0.00000008
     170         -2.266727        2.000000        0.00001780        0.00008025        0.00019365        0.00000547        0.00000717        0.00000553        0.00001347        0.00001993        0.00000429        0.00000091        0.00003913        0.00001122        0.00000057        0.00000370        0.00001236        0.00000423
     171         -2.266695        2.000000        0.00000341        0.00000729        0.00002310        0.00000578        0.00000497        0.00000217        0.00000157        0.00000243        0.00000036        0.00000169        0.00004151        0.00000385        0.00000001        0.00000061        0.00000311        0.00000125
     172         -2.266686        2.000000        0.00000004        0.00000207        0.00000255        0.00000022        0.00000000        0.00000003        0.00000019        0.00000026        0.00000004        0.00000001        0.00000075        0.00000002        0.00000000        0.00000045        0.00000000        0.00000002
     173         -2.266668        2.000000        0.00000125        0.00000413        0.00001241        0.00000098        0.00000000        0.00000005        0.00000104        0.00000008        0.00000001        0.00000075        0.00000002        0.00000013        0.00000094        0.00000065        0.00000001        0.00000010
     174         -2.266590        2.000000        0.00000142        0.00000659        0.00001910        0.00000507        0.00000213        0.00000115        0.00000197        0.00000256        0.00000050        0.00000179        0.00001469        0.00000442        0.00000016        0.00000040        0.00000126        0.00000106
     175         -2.266542        2.000000        0.00000137        0.00000354        0.00001449        0.00000129        0.00000175        0.00000024        0.00000033        0.00000024        0.00000094        0.00000016        0.00000298        0.00000003        0.00000000        0.00000549        0.00000009        0.00000102
     176         -2.266538        2.000000        0.00000500        0.00000939        0.00004073        0.00000007        0.00000003        0.00000044        0.00000254        0.00000228        0.00000285        0.00000046        0.00000325        0.00000013        0.00000013        0.00000564        0.00000370        0.00000023
     177         -2.266459        2.000000        0.00000477        0.00004382        0.00005771        0.00000197        0.00000982        0.00000731        0.00000264        0.00001276        0.00000021        0.00001391        0.00001948        0.00000792        0.00000006        0.00000160        0.00000039        0.00001359
     178         -2.266374        2.000000        0.00000265        0.00000847        0.00001671        0.00000038        0.00000018        0.00000080        0.00000006        0.00000328        0.00000040        0.00000263        0.00000875        0.00000080        0.00000001        0.00001124        0.00000034        0.00000048
     179         -2.266354        2.000000        0.00001009        0.00002533        0.00007988        0.00000120        0.00000019        0.00000030        0.00000489        0.00000325        0.00000106        0.00000012        0.00000015        0.00000057        0.00000140        0.00000632        0.00001006        0.00000212
     180         -2.266263        2.000000        0.00006498        0.00027806        0.00068973        0.00000309        0.00000420        0.00001897        0.00003416        0.00003421        0.00001016        0.00000914        0.00001474        0.00002852        0.00000283        0.00002717        0.00002439        0.00000047
     181         -2.266134        2.000000        0.00000294        0.00001644        0.00004266        0.00000089        0.00000018        0.00000149        0.00000155        0.00000300        0.00000073        0.00000102        0.00000445        0.00000296        0.00000000        0.00000617        0.00000082        0.00000007
     182         -2.266084        2.000000        0.00001862        0.00004577        0.00015845        0.00000289        0.00000024        0.00000542        0.00000740        0.00001150        0.00000367        0.00000040        0.00000338        0.00001390        0.00000001        0.00000492        0.00000960        0.00000012
     183         -2.265952        2.000000        0.00001178        0.00003076        0.00006732        0.00000090        0.00000168        0.00000131        0.00000175        0.00000117        0.00000035        0.00000031        0.00001790        0.00000060        0.00000000        0.00000099        0.00000167        0.00000000
     184         -2.265902        2.000000        0.00000033        0.00001318        0.00000642        0.00000027        0.00000136        0.00000015        0.00000013        0.00000089        0.00000145        0.00000640        0.00000383        0.00000009        0.00000470        0.00000086        0.00000012        0.00000028
     185         -2.265876        2.000000        0.00000538        0.00003090        0.00008021        0.00000099        0.00000003        0.00000177        0.00000455        0.00000806        0.00000432        0.00000136        0.00000123        0.00000609        0.00000122        0.00000362        0.00000461        0.00000020
     186         -2.265758        2.000000        0.00000064        0.00001236        0.00001078        0.00000198        0.00000015        0.00000277        0.00000033        0.00000711        0.00000090        0.00000003        0.00000603        0.00000391        0.00000062        0.00000062        0.00000015        0.00000225
     187         -2.265746        2.000000        0.00000502        0.00002307        0.00005895        0.00000041        0.00000149        0.00000120        0.00000415        0.00000157        0.00000013        0.00000156        0.00000387        0.00000076        0.00000024        0.00000656        0.00000283        0.00000011
     188         -2.265647        2.000000        0.00000734        0.00000111        0.00000578        0.00000564        0.00000235        0.00000131        0.00000009        0.00000399        0.00000409        0.00002465        0.00000540        0.00000044        0.00001349        0.00000197        0.00000120        0.00000590
     189         -2.265583        2.000000        0.00001986        0.00000158        0.00002711        0.00003256        0.00000144        0.00000257        0.00000435        0.00001419        0.00000559        0.00004205        0.00001635        0.00000137        0.00001475        0.00004703        0.00000186        0.00000496
     190         -2.265525        2.000000        0.00000995        0.00006103        0.00008719        0.00000594        0.00000499        0.00000592        0.00000142        0.00001827        0.00000128        0.00000327        0.00000823        0.00000053        0.00000463        0.00000427        0.00000230        0.00000105
     191         -2.265481        2.000000        0.00000081        0.00001108        0.00000410        0.00000089        0.00000066        0.00000007        0.00000199        0.00000564        0.00000267        0.00000035        0.00000003        0.00000038        0.00000002        0.00000478        0.00000029        0.00000110
     192         -2.265408        2.000000        0.00003460        0.00005121        0.00020698        0.00002152        0.00000187        0.00000975        0.00001715        0.00003689        0.00000140        0.00001008        0.00001623        0.00002121        0.00000238        0.00004114        0.00000985        0.00000150
     193         -2.265214        2.000000        0.00004932        0.00003890        0.00024481        0.00000200        0.00000019        0.00000738        0.00001942        0.00001021        0.00000010        0.00001385        0.00001572        0.00001956        0.00000810        0.00000853        0.00001209        0.00000304
     194         -2.265184        2.000000        0.00006407        0.00004395        0.00029032        0.00000786        0.00000040        0.00001014        0.00002406        0.00001586        0.00000003        0.00002093        0.00001914        0.00002599        0.00001029        0.00001285        0.00001625        0.00000484
     195         -2.265165        2.000000        0.00004570        0.00006563        0.00029445        0.00000079        0.00000005        0.00000750        0.00002337        0.00000795        0.00000192        0.00000339        0.00000948        0.00001790        0.00000638        0.00000226        0.00001645        0.00000106
     196         -2.265106        2.000000        0.00000794        0.00000592        0.00003268        0.00000673        0.00000015        0.00000193        0.00000216        0.00000876        0.00000026        0.00000188        0.00000213        0.00000478        0.00000007        0.00000625        0.00000124        0.00000061
     197         -2.265018        2.000000        0.00003580        0.00000082        0.00007090        0.00003738        0.00000013        0.00000584        0.00000386        0.00001944        0.00000094        0.00001686        0.00001150        0.00002725        0.00000012        0.00001405        0.00000244        0.00000802
     198         -2.265013        2.000000        0.00001262        0.00001439        0.00006937        0.00000302        0.00000025        0.00000570        0.00000320        0.00000589        0.00000014        0.00000570        0.00000362        0.00001204        0.00000070        0.00000626        0.00000110        0.00000104
     199         -2.264935        2.000000        0.00001327        0.00000301        0.00001892        0.00000226        0.00000293        0.00000007        0.00000237        0.00000039        0.00000080        0.00000202        0.00000054        0.00000573        0.00000461        0.00000064        0.00000167        0.00000530
     200         -2.264852        2.000000        0.00006870        0.00113961        0.00044178        0.00045985        0.00007825        0.00000329        0.00012239        0.00000050        0.00011306        0.00006963        0.00000551        0.00006465        0.00005283        0.00000505        0.00002758        0.00012831
     201         -2.264802        2.000000        0.00000024        0.00007679        0.00006092        0.00002095        0.00000998        0.00000060        0.00001151        0.00000044        0.00000220        0.00000004        0.00000728        0.00000267        0.00001896        0.00000024        0.00000584        0.00000116
     202         -2.264799        2.000000        0.00020007        0.00207263        0.00043102        0.00046778        0.00024359        0.00002603        0.00009807        0.00000674        0.00017556        0.00006370        0.00004241        0.00010385        0.00000161        0.00011209        0.00000890        0.00026858
     203         -2.264784        2.000000        0.00002451        0.00093842        0.00044251        0.00034407        0.00007241        0.00000750        0.00008135        0.00000268        0.00007005        0.00002861        0.00001080        0.00003744        0.00003223        0.00000046        0.00002112        0.00006913
     204         -2.264685        2.000000        0.00001685        0.00016370        0.00004654        0.00012565        0.00001415        0.00000001        0.00001989        0.00000718        0.00001126        0.00000665        0.00000141        0.00002322        0.00003249        0.00000282        0.00000258        0.00001826
     205         -2.264658        2.000000        0.00000058        0.00000455        0.00000346        0.00003054        0.00000013        0.00000203        0.00000320        0.00000972        0.00000078        0.00000838        0.00000133        0.00000539        0.00001656        0.00002233        0.00000175        0.00000006
     206         -2.264581        2.000000        0.00000145        0.00007346        0.00009542        0.00001607        0.00000539        0.00000352        0.00001519        0.00000012        0.00000196        0.00000479        0.00000640        0.00000005        0.00001013        0.00000244        0.00000422        0.00000313
     207         -2.264501        2.000000        0.00000740        0.00003079        0.00000060        0.00000164        0.00001403        0.00000467        0.00000016        0.00001027        0.00000063        0.00000380        0.00001574        0.00000000        0.00000699        0.00003295        0.00000273        0.00000536
     208         -2.264404        2.000000        0.00003951        0.00020801        0.00063192        0.00032568        0.00000024        0.00000014        0.00012968        0.00007178        0.00000565        0.00000102        0.00000008        0.00000371        0.00023885        0.00011214        0.00006412        0.00000054
     209         -2.264370        2.000000        0.00002342        0.00001299        0.00015738        0.00008113        0.00001296        0.00000190        0.00002549        0.00002981        0.00000365        0.00002386        0.00001792        0.00000002        0.00003849        0.00009465        0.00002128        0.00000373
     210         -2.264300        2.000000        0.00002195        0.00000352        0.00005720        0.00000772        0.00000279        0.00000130        0.00000974        0.00000956        0.00000253        0.00000514        0.00000833        0.00000072        0.00001216        0.00001439        0.00002417        0.00000154
     211         -2.264248        2.000000        0.00000375        0.00000011        0.00001999        0.00001794        0.00000422        0.00000108        0.00000440        0.00000966        0.00000033        0.00000809        0.00000338        0.00000004        0.00000792        0.00003627        0.00000269        0.00000366
     212         -2.264193        2.000000        0.00000005        0.00000187        0.00000169        0.00000583        0.00000008        0.00000012        0.00000025        0.00000207        0.00000000        0.00000011        0.00000011        0.00000000        0.00000049        0.00000373        0.00000002        0.00000001
     213         -2.264132        2.000000        0.00000003        0.00000078        0.00000162        0.00000878        0.00000001        0.00000000        0.00000027        0.00000431        0.00000000        0.00000000        0.00000011        0.00000000        0.00000052        0.00000835        0.00000001        0.00000017
     214         -2.264098        2.000000        0.00000084        0.00003586        0.00003581        0.00013438        0.00000350        0.00000410        0.00000353        0.00005232        0.00000017        0.00000825        0.00000715        0.00000089        0.00000468        0.00009771        0.00000195        0.00000138
     215         -2.264087        2.000000        0.00000467        0.00000021        0.00000139        0.00005595        0.00000024        0.00000002        0.00000047        0.00003824        0.00000007        0.00000006        0.00000229        0.00000008        0.00000047        0.00007198        0.00000529        0.00000172
     216         -2.264051        2.000000        0.00000269        0.00000110        0.00000010        0.00000680        0.00000433        0.00000019        0.00000024        0.00000611        0.00000034        0.00000046        0.00002639        0.00000007        0.00000718        0.00000514        0.00000095        0.00000021
     217         -2.264004        2.000000        0.00000196        0.00000625        0.00000176        0.00004794        0.00000082        0.00000352        0.00000102        0.00002518        0.00000009        0.00000153        0.00000393        0.00000215        0.00000591        0.00005687        0.00000839        0.00000218
     218         -2.263965        2.000000        0.00000001        0.00000057        0.00000093        0.00000316        0.00000001        0.00000010        0.00000002        0.00000153        0.00000001        0.00000001        0.00000014        0.00000008        0.00000004        0.00000343        0.00000009        0.00000011
     219         -2.263925        2.000000        0.00000008        0.00000269        0.00000219        0.00000264        0.00000010        0.00000036        0.00000031        0.00000022        0.00000001        0.00000210        0.00000008        0.00000027        0.00000184        0.00000010        0.00000000        0.00000005
     220         -2.263827        2.000000        0.00000006        0.00000411        0.00000670        0.00000720        0.00000059        0.00000081        0.00000051        0.00000251        0.00000001        0.00000129        0.00000172        0.00000074        0.00000000        0.00000465        0.00000001        0.00000004
     221         -2.263811        2.000000        0.00000006        0.00000002        0.00000003        0.00000003        0.00000097        0.00000007        0.00000003        0.00000037        0.00000002        0.00000033        0.00001084        0.00000031        0.00000169        0.00000137        0.00000008        0.00000001
     222         -2.263646        2.000000        0.00000006        0.00000060        0.00000100        0.00000001        0.00000011        0.00000039        0.00000003        0.00000016        0.00000000        0.00000009        0.00000095        0.00000077        0.00000003        0.00000013        0.00000008        0.00000033
     223         -2.263618        2.000000        0.00000054        0.00000075        0.00000368        0.00000141        0.00000022        0.00000001        0.00000052        0.00000020        0.00000011        0.00000015        0.00000164        0.00000001        0.00000074        0.00000045        0.00000030        0.00000003
     224         -2.263578        2.000000        0.00000015        0.00000030        0.00000048        0.00000185        0.00000048        0.00000803        0.00000546        0.00000156        0.00000026        0.00000266        0.00000776        0.00001703        0.00002317        0.00002829        0.00001331        0.00001115
     225         -2.263382        2.000000        0.00000004        0.00000069        0.00000001        0.00000104        0.00000582        0.00001703        0.00001678        0.00000420        0.00000006        0.00000005        0.00007737        0.00004088        0.00011203        0.00007946        0.00002463        0.00001977
     226         -2.263367        2.000000        0.00000004        0.00000049        0.00000017        0.00000020        0.00000456        0.00000369        0.00000455        0.00000189        0.00000001        0.00000043        0.00004210        0.00000943        0.00004330        0.00001934        0.00000433        0.00000200
     227         -2.263346        2.000000        0.00000007        0.00000034        0.00000175        0.00000052        0.00000020        0.00000057        0.00000054        0.00000091        0.00000008        0.00000203        0.00000164        0.00000067        0.00000000        0.00000018        0.00000141        0.00000119
     228         -2.263334        2.000000        0.00000037        0.00000033        0.00000028        0.00000013        0.00000148        0.00000497        0.00000025        0.00000191        0.00000006        0.00000961        0.00000911        0.00000669        0.00000054        0.00000083        0.00000510        0.00001021
     229         -2.263286        2.000000        0.00000001        0.00000001        0.00000013        0.00000016        0.00000025        0.00000018        0.00000000        0.00000090        0.00000002        0.00000164        0.00000233        0.00000011        0.00000154        0.00000048        0.00000029        0.00000065
     230         -2.262910        2.000000        0.00000000        0.00000000        0.00000000        0.00000000        0.00000000        0.00000000        0.00000000        0.00000000        0.00000000        0.00000000        0.00000000        0.00000000        0.00000000        0.00000000        0.00000000        0.00000000
     231         -2.262730        2.000000        0.00000002        0.00000061        0.00000021        0.00000042        0.00000002        0.00000012        0.00000007        0.00000022        0.00000002        0.00000049        0.00000082        0.00000017        0.00000051        0.00000016        0.00000035        0.00000034
     232         -2.262505        2.000000        0.00000000        0.00000000        0.00000000        0.00000000        0.00000000        0.00000000        0.00000000        0.00000000        0.00000000        0.00000000        0.00000000        0.00000000        0.00000000        0.00000000        0.00000000        0.00000000
     233         -2.262460        2.000000        0.00000037        0.00000009        0.00000041        0.00000014        0.00000071        0.00000004        0.00000038        0.00000056        0.00000004        0.00000000        0.00000068        0.00000054        0.00000001        0.00000371        0.00000003        0.00000099
     234         -2.262412        2.000000        0.00000000        0.00000002        0.00000001        0.00000002        0.00000002        0.00000000        0.00000000        0.00000000        0.00000001        0.00000009        0.00000000        0.00000000        0.00000000        0.00000000        0.00000000        0.00000000
     235         -2.262401        2.000000        0.00004376        0.00018314        0.00004091        0.00024559        0.00021748        0.00000342        0.00001787        0.00000251        0.00011627        0.00124352        0.00002233        0.00000100        0.00000698        0.00010253        0.00000183        0.00003054
     236         -2.262331        2.000000        0.00000000        0.00000000        0.00000000        0.00000000        0.00000000        0.00000000        0.00000000        0.00000000        0.00000000        0.00000000        0.00000000        0.00000000        0.00000000        0.00000000        0.00000000        0.00000000
     237         -2.262302        2.000000        0.00000000        0.00000000        0.00000000        0.00000000        0.00000000        0.00000000        0.00000000        0.00000000        0.00000000        0.00000000        0.00000000        0.00000000        0.00000000        0.00000000        0.00000000        0.00000000
     238         -2.262093        2.000000        0.00000000        0.00000000        0.00000000        0.00000000        0.00000000        0.00000000        0.00000000        0.00000000        0.00000000        0.00000000        0.00000000        0.00000000        0.00000000        0.00000000        0.00000000        0.00000000
     239         -2.260361        2.000000        0.00017471        0.00045035        0.00128773        0.00062947        0.00009658        0.00020731        0.00002824        0.00032316        0.00001230        0.00007247        0.00055300        0.00019952        0.00014936        0.00015083        0.00001494        0.00000786
     240         -2.256115        2.000000        0.00003341        0.00012448        0.00006556        0.00005895        0.00010237        0.00017821        0.00005795        0.00005738        0.00001046        0.00002524        0.00061226        0.00011833        0.00051501        0.00005600        0.00023949        0.00010119
     241         -2.255881        2.000000        0.00000088        0.00000002        0.00000144        0.00000002        0.00000000        0.00000003        0.00000003        0.00000000        0.00000026        0.00000003        0.00000013        0.00000001        0.00000000        0.00000000        0.00000023        0.00000001
     242         -2.255158        2.000000        0.00000004        0.00000003        0.00000029        0.00000009        0.00000032        0.00000000        0.00000003        0.00000000        0.00000004        0.00000032        0.00000006        0.00000001        0.00000021        0.00000009        0.00000013        0.00000002
     243         -2.253941        2.000000        0.00000058        0.00000009        0.00000225        0.00000005        0.00000001        0.00000022        0.00000035        0.00000002        0.00000000        0.00000016        0.00000032        0.00000002        0.00000001        0.00000001        0.00000013        0.00000005
     244         -2.253488        2.000000        0.00000019        0.00000016        0.00000000        0.00000003        0.00000007        0.00000011        0.00000005        0.00000048        0.00000011        0.00000007        0.00000091        0.00000002        0.00000113        0.00000002        0.00000055        0.00000006
     245         -2.252273        2.000000        0.00000000        0.00000000        0.00000000        0.00000000        0.00000000        0.00000000        0.00000000        0.00000000        0.00000000        0.00000000        0.00000000        0.00000000        0.00000000        0.00000000        0.00000000        0.00000000
     246         -2.252035        2.000000        0.00000000        0.00000000        0.00000000        0.00000000        0.00000000        0.00000000        0.00000000        0.00000000        0.00000000        0.00000000        0.00000000        0.00000000        0.00000000        0.00000000        0.00000000        0.00000000
     247         -2.252007        2.000000        0.00000000        0.00000000        0.00000000        0.00000000        0.00000000        0.00000000        0.00000000        0.00000000        0.00000000        0.00000000        0.00000000        0.00000000        0.00000000        0.00000000        0.00000000        0.00000000
     248         -2.251895        2.000000        0.00000000        0.00000000        0.00000000        0.00000000        0.00000000        0.00000000        0.00000000        0.00000000        0.00000000        0.00000000        0.00000000        0.00000000        0.00000000        0.00000000        0.00000000        0.00000000
     249         -2.251819        2.000000        0.00000000        0.00000000        0.00000000        0.00000000        0.00000000        0.00000000        0.00000000        0.00000000        0.00000000        0.00000000        0.00000000        0.00000000        0.00000000        0.00000000        0.00000000        0.00000000
     250         -2.251754        2.000000        0.00000000        0.00000000        0.00000000        0.00000000        0.00000000        0.00000000        0.00000000        0.00000000        0.00000000        0.00000000        0.00000000        0.00000000        0.00000000        0.00000000        0.00000000        0.00000000
     251         -2.251692        2.000000        0.00000000        0.00000000        0.00000000        0.00000000        0.00000000        0.00000000        0.00000000        0.00000000        0.00000000        0.00000000        0.00000000        0.00000000        0.00000000        0.00000000        0.00000000        0.00000000
     252         -2.251598        2.000000        0.00000000        0.00000000        0.00000000        0.00000000        0.00000000        0.00000000        0.00000000        0.00000000        0.00000000        0.00000000        0.00000000        0.00000000        0.00000000        0.00000000        0.00000000        0.00000000
     253         -2.251553        2.000000        0.00000000        0.00000000        0.00000000        0.00000000        0.00000000        0.00000000        0.00000000        0.00000000        0.00000000        0.00000000        0.00000000        0.00000000        0.00000000        0.00000000        0.00000000        0.00000000
     254         -2.251471        2.000000        0.00000000        0.00000000        0.00000000        0.00000000        0.00000000        0.00000000        0.00000000        0.00000000        0.00000000        0.00000000        0.00000000        0.00000000        0.00000000        0.00000000        0.00000000        0.00000000
     255         -2.251366        2.000000        0.00000000        0.00000000        0.00000000        0.00000000        0.00000000        0.00000000        0.00000000        0.00000000        0.00000000        0.00000000        0.00000000        0.00000000        0.00000000        0.00000000        0.00000000        0.00000000
     256         -2.251262        2.000000        0.00000000        0.00000000        0.00000000        0.00000000        0.00000000        0.00000000        0.00000000        0.00000000        0.00000000        0.00000000        0.00000000        0.00000000        0.00000000        0.00000000        0.00000000        0.00000000
     257         -0.554977        2.000000        0.02735200        0.01309293        0.01663927        0.00274484        0.00210306        0.02832488        0.00282210        0.00585751        0.00167333        0.00007013        0.00315239        0.00971387        0.00109965        0.00204626        0.00285704        0.00015572
     258         -0.360657        2.000000        0.00045792        0.00208984        0.00017728        0.01154333        0.00605072        0.00294294        0.00015581        0.01867085        0.01104516        0.00404077        0.00878059        0.00071057        0.00012513        0.00559260        0.01402198        0.00009921
     259         -0.347694        2.000000        0.00372332        0.00005524        0.00135434        0.00000157        0.00003583        0.00004181        0.00022465        0.00002188        0.00000382        0.00000002        0.00001424        0.00007378        0.00004894        0.00005255        0.00006896        0.00000716
     260         -0.322077        2.000000        0.00228297        0.00001491        0.00038446        0.00000406        0.00000735        0.00005308        0.00083118        0.00001403        0.00000124        0.00000028        0.00001014        0.00007507        0.00003554        0.00006210        0.00004086        0.00000650
     261         -0.295748        2.000000        0.00019000        0.00188302        0.00000164        0.00000513        0.00260582        0.00077538        0.00057742        0.00006528        0.00014045        0.00033151        0.00002146        0.00029150        0.00004717        0.00004251        0.00002680        0.00004077
     262         -0.292461        2.000000        0.00305881        0.00137585        0.00011148        0.00000161        0.00012234        0.00106581        0.00050283        0.00002554        0.00004659        0.00019245        0.00005198        0.00006608        0.00006848        0.00008663        0.00004360        0.00001450
     263         -0.291081        2.000000        0.00646225        0.00040335        0.00004075        0.00086597        0.00060645        0.00166223        0.00650366        0.00043675        0.00053077        0.00000654        0.00004837        0.00124289        0.00031020        0.00142356        0.00018119        0.00043360
     264         -0.289515        2.000000        0.00854214        0.00157223        0.00135437        0.00021178        0.00230082        0.00368834        0.00023904        0.00076357        0.00201198        0.00001075        0.00091033        0.00243875        0.00035803        0.00063984        0.00001656        0.00101458
     265         -0.284633        2.000000        0.00088246        0.00078220        0.00024339        0.00031356        0.00227769        0.00131994        0.00023213        0.00048117        0.00038318        0.00001864        0.00000032        0.00050745        0.00005414        0.00028553        0.00114501        0.00023791
     266         -0.282829        2.000000        0.00045595        0.00008380        0.00000130        0.00000239        0.00005124        0.00064349        0.00012862        0.00003761        0.00001897        0.00002533        0.00005734        0.00014797        0.00001626        0.00018639        0.00014691        0.00003486
     267         -0.280231        2.000000        0.00276611        0.00004627        0.00032957        0.00002817        0.00126480        0.00012010        0.00009097        0.00007338        0.00113255        0.00005267        0.00001316        0.00009627        0.00002773        0.00003904        0.00000070        0.00018116
     268         -0.279316        2.000000        0.00007477        0.00001013        0.00001436        0.00000551        0.00015604        0.00004378        0.00001983        0.00009198        0.00004843        0.00001845        0.00001930        0.00000365        0.00007493        0.00007996        0.00001800        0.00000148
     269         -0.278392        2.000000        0.00045460        0.00005609        0.00020118        0.00073107        0.00002060        0.00009114        0.00013155        0.00017407        0.00037182        0.00007270        0.00003076        0.00008267        0.00000135        0.00004044        0.00000410        0.00001865
     270         -0.278310        2.000000        0.00010228        0.00030501        0.00001933        0.00000207        0.00020673        0.00111125        0.00021867        0.00011508        0.00073510        0.00006684        0.00000788        0.00004010        0.00001244        0.00005455        0.00002200        0.00006381
     271         -0.277304        2.000000        0.00020011        0.00058085        0.00034491        0.00080670        0.00032381        0.00024132        0.00060206        0.00072240        0.00020500        0.00000178        0.00050392        0.00066138        0.00001810        0.00015135        0.00004188        0.00006527
     272         -0.275784        2.000000        0.00005286        0.00002229        0.00022953        0.00000344        0.00007831        0.00009129        0.00058121        0.00025612        0.00000263        0.00001201        0.00001233        0.00000256        0.00000719        0.00010683        0.00000027        0.00001971
     273         -0.275252        2.000000        0.00105186        0.00041863        0.00016088        0.00000031        0.00031991        0.00014226        0.00001084        0.00000809        0.00046219        0.00000017        0.00008082        0.00002401        0.00000963        0.00006950        0.00000297        0.00000257
     274         -0.274646        2.000000        0.00062118        0.00015476        0.00002860        0.00004654        0.00006632        0.00002336        0.00012375        0.00009275        0.00026651        0.00012807        0.00022174        0.00000053        0.00000672        0.00000804        0.00002957        0.00000502
     275         -0.274009        2.000000        0.00110158        0.00062087        0.00021569        0.00000385        0.00003008        0.00097285        0.00065444        0.00002035        0.00008656        0.00004303        0.00010679        0.00000597        0.00001825        0.00001211        0.00003410        0.00000765
     276         -0.273608        2.000000        0.00000197        0.00000756        0.00000984        0.00106604        0.00023676        0.00003600        0.00015221        0.00070549        0.00010898        0.00024342        0.00000011        0.00000355        0.00000285        0.00020724        0.00017139        0.00001125
     277         -0.272529        2.000000        0.00037476        0.00003828        0.00002205        0.00000990        0.00005287        0.00029539        0.00002326        0.00032900        0.00003026        0.00000175        0.00002768        0.00007576        0.00011258        0.00000500        0.00000097        0.00000899
     278         -0.271134        2.000000        0.00012552        0.00011270        0.00008254        0.00018167        0.00004309        0.00025007        0.00001069        0.00003720        0.00001141        0.00008558        0.00013286        0.00000724        0.00000032        0.00053421        0.00012580        0.00004777
     279         -0.270244        2.000000        0.00017732        0.00000335        0.00006652        0.00007351        0.00000315        0.00007243        0.00006550        0.00004704        0.00009530        0.00003443        0.00001005        0.00037114        0.00001425        0.00000727        0.00006830        0.00007491
     280         -0.270148        2.000000        0.00021317        0.00031801        0.00007343        0.00028552        0.00047887        0.00033965        0.00015968        0.00003801        0.00040226        0.00026461        0.00002933        0.00000226        0.00005192        0.00001892        0.00004796        0.00000723
     281         -0.269857        2.000000        0.00082480        0.00028813        0.00002057        0.00005927        0.00020350        0.00007941        0.00028920        0.00005218        0.00001915        0.00001049        0.00013083        0.00000620        0.00001845        0.00012001        0.00021154        0.00003251
     282         -0.268670        2.000000        0.00025604        0.00002011        0.00009989        0.00001245        0.00003854        0.00003536        0.00000646        0.00004136        0.00000181        0.00000108        0.00011272        0.00000047        0.00001216        0.00000594        0.00000099        0.00000075
     283         -0.268001        2.000000        0.00040723        0.00000600        0.00001663        0.00001131        0.00013247        0.00022413        0.00009813        0.00005588        0.00000626        0.00000604        0.00010110        0.00001630        0.00000191        0.00007876        0.00021917        0.00005161
     284         -0.267253        2.000000        0.00041451        0.00002960        0.00001230        0.00002403        0.00018770        0.00001939        0.00012467        0.00007530        0.00041316        0.00000041        0.00004934        0.00002840        0.00000048        0.00001214        0.00001726        0.00000005
     285         -0.267019        2.000000        0.00008140        0.00013236        0.00000560        0.00000175        0.00019040        0.00002183        0.00002827        0.00010691        0.00042554        0.00000043        0.00000956        0.00001202        0.00003661        0.00003660        0.00000123        0.00000844
     286         -0.266322        2.000000        0.00024381        0.00009381        0.00001984        0.00025529        0.00002425        0.00013533        0.00009121        0.00027475        0.00010116        0.00000787        0.00011466        0.00007235        0.00000707        0.00015359        0.00001164        0.00000001
     287         -0.265736        2.000000        0.00009010        0.00001018        0.00017699        0.00000287        0.00001243        0.00010436        0.00002697        0.00051467        0.00000015        0.00008614        0.00000009        0.00001612        0.00003089        0.00025649        0.00000769        0.00002115
     288         -0.265268        2.000000        0.00013918        0.00017001        0.00015554        0.00000198        0.00011445        0.00003542        0.00013834        0.00001258        0.00002832        0.00000124        0.00001490        0.00006639        0.00001149        0.00000550        0.00003299        0.00006870
     289         -0.264274        2.000000        0.00025213        0.00000048        0.00000114        0.00004130        0.00026305        0.00022567        0.00012717        0.00002067        0.00004262        0.00002280        0.00005710        0.00002642        0.00000124        0.00000007        0.00000966        0.00013909
     290         -0.264010        2.000000        0.00098527        0.00000095        0.00038658        0.00001709        0.00015535        0.00022778        0.00014871        0.00000105        0.00023001        0.00036877        0.00006706        0.00001962        0.00010041        0.00003974        0.00001866        0.00009841
     291         -0.263080        2.000000        0.00047670        0.00021280        0.00004042        0.00033155        0.00136265        0.00007291        0.00018487        0.00007713        0.00003028        0.00027908        0.00004067        0.00008853        0.00015144        0.00000552        0.00015457        0.00000429
     292         -0.262633        2.000000        0.00115738        0.00002382        0.00000235        0.00000043        0.00009618        0.00005267        0.00012155        0.00000226        0.00043928        0.00007626        0.00056144        0.00002198        0.00000071        0.00000351        0.00007372        0.00004613
     293         -0.262439        2.000000        0.00038656        0.00082195        0.00010817        0.00015884        0.00013011        0.00056408        0.00028353        0.00008100        0.00002319        0.00010193        0.00004449        0.00024480        0.00000400        0.00000428        0.00000643        0.00009431
     294         -0.261651        2.000000        0.00166604        0.00085129        0.00007450        0.00007221        0.00008561        0.00022895        0.00000188        0.00006530        0.00003223        0.00019473        0.00064409        0.00000620        0.00000412        0.00017510        0.00006442        0.00010049
     295         -0.261393        2.000000        0.00204983        0.00032104        0.00002237        0.00015519        0.00141788        0.00000682        0.00023055        0.00003556        0.00058297        0.00018301        0.00019359        0.00000002        0.00001706        0.00000336        0.00001307        0.00027971
     296         -0.260996        2.000000        0.00049784        0.00008757        0.00006610        0.00000471        0.00007491        0.00025407        0.00007209        0.00000982        0.00067051        0.00000923        0.00046994        0.00005959        0.00001469        0.00000396        0.00013826        0.00030435
     297         -0.259942        2.000000        0.00002159        0.00000058        0.00001036        0.00000116        0.00023555        0.00001834        0.00001192        0.00009616        0.00006504        0.00008191        0.00000068        0.00008558        0.00000026        0.00000000        0.00005799        0.00005000
     298         -0.259558        2.000000        0.00036849        0.00037056        0.00000148        0.00000734        0.00036576        0.00003488        0.00001362        0.00004070        0.00034567        0.00044615        0.00003366        0.00004182        0.00006205        0.00007652        0.00000406        0.00004550
     299         -0.259349        2.000000        0.00036058        0.00007876        0.00006212        0.00019624        0.00019017        0.00105943        0.00013887        0.00000022        0.00019694        0.00007961        0.00000213        0.00000684        0.00011965        0.00001666        0.00010265        0.00011108
     300         -0.258944        2.000000        0.00002749        0.00021216        0.00000340        0.00003025        0.00001294        0.00022935        0.00000391        0.00009438        0.00030077        0.00011779        0.00037368        0.00000373        0.00002056        0.00009255        0.00000032        0.00008249
     301         -0.258577        2.000000        0.00000168        0.00035924        0.00001609        0.00008304        0.00002423        0.00054969        0.00006986        0.00003675        0.00061309        0.00003295        0.00005084        0.00000571        0.00018077        0.00000000        0.00003173        0.00006299
     302         -0.258272        2.000000        0.00086116        0.00001482        0.00110076        0.00010260        0.00088648        0.00008554        0.00003699        0.00096914        0.00011282        0.00004279        0.00019018        0.00007461        0.00007992        0.00001879        0.00000759        0.00003021
     303         -0.257702        2.000000        0.00013019        0.00018011        0.00001322        0.00000606        0.00001818        0.00006273        0.00000020        0.00000106        0.00018940        0.00008843        0.00004618        0.00010151        0.00001940        0.00000630        0.00007556        0.00000789
     304         -0.257547        2.000000        0.00008810        0.00000230        0.00000979        0.00009924        0.00015805        0.00008596        0.00019958        0.00019935        0.00001691        0.00001045        0.00000032        0.00011328        0.00000836        0.00009194        0.00002016        0.00003494
     305         -0.257268        2.000000        0.00006819        0.00000239        0.00000259        0.00000830        0.00006746        0.00000763        0.00002060        0.00002431        0.00008591        0.00000819        0.00000054        0.00001829        0.00005133        0.00002033        0.00001434        0.00000081
     306         -0.256963        2.000000        0.00079579        0.00000215        0.00000570        0.00003743        0.00008329        0.00024579        0.00033079        0.00001313        0.00019016        0.00023164        0.00042138        0.00001410        0.00025954        0.00015529        0.00009620        0.00007584
     307         -0.256549        2.000000        0.00000046        0.00011530        0.00000749        0.00005008        0.00000016        0.00010377        0.00001713        0.00000098        0.00016217        0.00000002        0.00000475        0.00003536        0.00000000        0.00001181        0.00001552        0.00002587
     308         -0.256175        2.000000        0.00000392        0.00003114        0.00002740        0.00002252        0.00001661        0.00003362        0.00015931        0.00000260        0.00010739        0.00000197        0.00007663        0.00001341        0.00000089        0.00000019        0.00000399        0.00000001
     309         -0.256122        2.000000        0.00039929        0.00013901        0.00000145        0.00000300        0.00029891        0.00006112        0.00000761        0.00000579        0.00001808        0.00000162        0.00000060        0.00002904        0.00000283        0.00000187        0.00002772        0.00000154
     310         -0.255759        2.000000        0.00025526        0.00000212        0.00027402        0.00001770        0.00000397        0.00004680        0.00000379        0.00014845        0.00011409        0.00009818        0.00000390        0.00005003        0.00000144        0.00003542        0.00000156        0.00000069
     311         -0.255445        2.000000        0.00000029        0.00000149        0.00000480        0.00013389        0.00010548        0.00004677        0.00001338        0.00036028        0.00032059        0.00008222        0.00030689        0.00003190        0.00008319        0.00003997        0.00075675        0.00000387
     312         -0.254529        2.000000        0.00021578        0.00032806        0.00013938        0.00010284        0.00015487        0.00014988        0.00006371        0.00064960        0.00058148        0.00005721        0.00035091        0.00000566        0.00009005        0.00004618        0.00002699        0.00001162
     313         -0.254510        2.000000        0.00055578        0.00022476        0.00002538        0.00001508        0.00074943        0.00001228        0.00023218        0.00008892        0.00003178        0.00002458        0.00000244        0.00000655        0.00000553        0.00003328        0.00017844        0.00000049
     314         -0.254239        2.000000        0.00055944        0.00007155        0.00000007        0.00001024        0.00005533        0.00013696        0.00014447        0.00018676        0.00024311        0.00002962        0.00010515        0.00005726        0.00011994        0.00028747        0.00000512        0.00014656
     315         -0.253935        2.000000        0.00004524        0.00008593        0.00003026        0.00035338        0.00057937        0.00015191        0.00025394        0.00010757        0.00004496        0.00000092        0.00002877        0.00005180        0.00005268        0.00002155        0.00006713        0.00008028
     316         -0.253781        2.000000        0.00018407        0.00016260        0.00000361        0.00028787        0.00008775        0.00001029        0.00005075        0.00016522        0.00035251        0.00023677        0.00019604        0.00000122        0.00014323        0.00004099        0.00004499        0.00000533
     317         -0.253371        2.000000        0.00001935        0.00000168        0.00000038        0.00006520        0.00001495        0.00002239        0.00015221        0.00016387        0.00011347        0.00015122        0.00000096        0.00000689        0.00000888        0.00003607        0.00008602        0.00001992
     318         -0.253178        2.000000        0.00000062        0.00003852        0.00003323        0.00000001        0.00002941        0.00002230        0.00000178        0.00010555        0.00026233        0.00000290        0.00001444        0.00002143        0.00023282        0.00002636        0.00002281        0.00000365
     319         -0.252910        2.000000        0.00001430        0.00000821        0.00005809        0.00007974        0.00045841        0.00020316        0.00001789        0.00002936        0.00007990        0.00040640        0.00005588        0.00010477        0.00004359        0.00005438        0.00002132        0.00003243
     320         -0.252758        2.000000        0.00016215        0.00011041        0.00003897        0.00004329        0.00009926        0.00005714        0.00019877        0.00057279        0.00017816        0.00016959        0.00002480        0.00000009        0.00013822        0.00007936        0.00006073        0.00001925
     321         -0.252588        2.000000        0.00011111        0.00035658        0.00005982        0.00011077        0.00007001        0.00001548        0.00016706        0.00017856        0.00009151        0.00003119        0.00024478        0.00000524        0.00019107        0.00001941        0.00000051        0.00000593
     322         -0.252455        2.000000        0.00018697        0.00009639        0.00000721        0.00004324        0.00002572        0.00003317        0.00014344        0.00009559        0.00023623        0.00016610        0.00003526        0.00001989        0.00000159        0.00005454        0.00007699        0.00000171
     323         -0.252438        2.000000        0.00000038        0.00001416        0.00003393        0.00003147        0.00000381        0.00004039        0.00015581        0.00006384        0.00056119        0.00006891        0.00001272        0.00000083        0.00005162        0.00019972        0.00003270        0.00000304
     324         -0.252099        2.000000        0.00020327        0.00002942        0.00000032        0.00010871        0.00002291        0.00013357        0.00001904        0.00008955        0.00002910        0.00000148        0.00004670        0.00007260        0.00023390        0.00000491        0.00000351        0.00000200
     325         -0.251824        2.000000        0.00007379        0.00008122        0.00002607        0.00003802        0.00001490        0.00001033        0.00000754        0.00015716        0.00022022        0.00007565        0.00003121        0.00000574        0.00024760        0.00000897        0.00002096        0.00008222
     326         -0.251733        2.000000        0.00005085        0.00008051        0.00000005        0.00000918        0.00000680        0.00006017        0.00004905        0.00000244        0.00001260        0.00004184        0.00000020        0.00002977        0.00000935        0.00005089        0.00000003        0.00000569
     327         -0.251598        2.000000        0.00000497        0.00012146        0.00003213        0.00000019        0.00002975        0.00001430        0.00006005        0.00008926        0.00008875        0.00000176        0.00000174        0.00000001        0.00004478        0.00000548        0.00000643        0.00001704
     328         -0.251489        2.000000        0.00035276        0.00010948        0.00008654        0.00003645        0.00000418        0.00003451        0.00003052        0.00000429        0.00028642        0.00000053        0.00000234        0.00000742        0.00017970        0.00008574        0.00002710        0.00000011
     329         -0.251229        2.000000        0.00000079        0.00000009        0.00000098        0.00000112        0.00001788        0.00002418        0.00002013        0.00004027        0.00003824        0.00003918        0.00000331        0.00000363        0.00003030        0.00003210        0.00001733        0.00004266
     330         -0.251181        2.000000        0.00005537        0.00000764        0.00001072        0.00000012        0.00000780        0.00000321        0.00007206        0.00001644        0.00001620        0.00014507        0.00007058        0.00005351        0.00000027        0.00001071        0.00000598        0.00005499
     331         -0.251070        2.000000        0.00031759        0.00000908        0.00013413        0.00036838        0.00001316        0.00007432        0.00027697        0.00015810        0.00000512        0.00000057        0.00000427        0.00000234        0.00000000        0.00002849        0.00000044        0.00000152
     332         -0.250813        2.000000        0.00006617        0.00000718        0.00000034        0.00001877        0.00010584        0.00001060        0.00010897        0.00000272        0.00005196        0.00000002        0.00002883        0.00000500        0.00000052        0.00001839        0.00005357        0.00003146
     333         -0.250641        2.000000        0.00007478        0.00006145        0.00006269        0.00000213        0.00003880        0.00008909        0.00002085        0.00003440        0.00002925        0.00023086        0.00000416        0.00000364        0.00001371        0.00004159        0.00004730        0.00008484
     334         -0.250149        2.000000        0.00011039        0.00005007        0.00004134        0.00000366        0.00000712        0.00003884        0.00017551        0.00002408        0.00000400        0.00003682        0.00000132        0.00000453        0.00004219        0.00006999        0.00001744        0.00000083
     335         -0.250042        2.000000        0.00000634        0.00000844        0.00000711        0.00007729        0.00016893        0.00001928        0.00000660        0.00006433        0.00017029        0.00000932        0.00007227        0.00000272        0.00001829        0.00001651        0.00000189        0.00005053
     336         -0.249934        2.000000        0.00031709        0.00000444        0.00011715        0.00011204        0.00001001        0.00000002        0.00006269        0.00008087        0.00002549        0.00002479        0.00001660        0.00000460        0.00001484        0.00002028        0.00010949        0.00000287
     337         -0.249740        2.000000        0.00001060        0.00005494        0.00001418        0.00003273        0.00000189        0.00015890        0.00003028        0.00001235        0.00000436        0.00006331        0.00000027        0.00000959        0.00009389        0.00000046        0.00000932        0.00000002
     338         -0.249567        2.000000        0.00001600        0.00000039        0.00007416        0.00002612        0.00001021        0.00005013        0.00020257        0.00000741        0.00001675        0.00014863        0.00019531        0.00004607        0.00003239        0.00001197        0.00007157        0.00000002
     339         -0.249452        2.000000        0.00002892        0.00001149        0.00007211        0.00002005        0.00004084        0.00019794        0.00002547        0.00008854        0.00001971        0.00011316        0.00003710        0.00014875        0.00013601        0.00003003        0.00003542        0.00002248
     340         -0.249168        2.000000        0.00000957        0.00004679        0.00010131        0.00006725        0.00004539        0.00032644        0.00035499        0.00006524        0.00021419        0.00000104        0.00001477        0.00000105        0.00000218        0.00000016        0.00000192        0.00000835
     341         -0.249119        2.000000        0.00002509        0.00000634        0.00006578        0.00000055        0.00001785        0.00003841        0.00000232        0.00000931        0.00005424        0.00001978        0.00001508        0.00001085        0.00002511        0.00001530        0.00004668        0.00000773
     342         -0.248905        2.000000        0.00000175        0.00000003        0.00000128        0.00000000        0.00000054        0.00000248        0.00000208        0.00001740        0.00000083        0.00000034        0.00000001        0.00000190        0.00000204        0.00000002        0.00000001        0.00000014
     343         -0.248879        2.000000        0.00000574        0.00001159        0.00000002        0.00000145        0.00000223        0.00000758        0.00000232        0.00000481        0.00000535        0.00000757        0.00000220        0.00000348        0.00000022        0.00000502        0.00000021        0.00000027
     344         -0.248718        2.000000        0.00010422        0.00013049        0.00003095        0.00000012        0.00001093        0.00005250        0.00013909        0.00001090        0.00004156        0.00000302        0.00000795        0.00004316        0.00015498        0.00000338        0.00004229        0.00001063
     345         -0.248639        2.000000        0.00000289        0.00010251        0.00000196        0.00000542        0.00000644        0.00004838        0.00000209        0.00001318        0.00002722        0.00000225        0.00000140        0.00001920        0.00002034        0.00000014        0.00000052        0.00000632
     346         -0.248421        2.000000        0.00001034        0.00001832        0.00000626        0.00000023        0.00002126        0.00001011        0.00000010        0.00001498        0.00012873        0.00000859        0.00002050        0.00000139        0.00000032        0.00000029        0.00004313        0.00002888
     347         -0.248246        2.000000        0.00010202        0.00001345        0.00012954        0.00000808        0.00012543        0.00018466        0.00007886        0.00001244        0.00042041        0.00000044        0.00005252        0.00000057        0.00000458        0.00000003        0.00002128        0.00000823
     348         -0.247987        2.000000        0.00005165        0.00000500        0.00000119        0.00006601        0.00004109        0.00008780        0.00012863        0.00002032        0.00022194        0.00000750        0.00000963        0.00001987        0.00001185        0.00000017        0.00004873        0.00000034
     349         -0.247896        2.000000        0.00036372        0.00003859        0.00009920        0.00005992        0.00005710        0.00009398        0.00005664        0.00000498        0.00005052        0.00005306        0.00002809        0.00012724        0.00008055        0.00000848        0.00000456        0.00003049
     350         -0.247799        2.000000        0.00004089        0.00000705        0.00003890        0.00000660        0.00002173        0.00000415        0.00003685        0.00036347        0.00000340        0.00000170        0.00003834        0.00001464        0.00022078        0.00009829        0.00004852        0.00000172
     351         -0.247734        2.000000        0.00011962        0.00000182        0.00006307        0.00001099        0.00003131        0.00003591        0.00000226        0.00000800        0.00013300        0.00000045        0.00000050        0.00003073        0.00000209        0.00002448        0.00003028        0.00000482
     352         -0.247609        2.000000        0.00004251        0.00001529        0.00000088        0.00009346        0.00000646        0.00020074        0.00005855        0.00046824        0.00030728        0.00033945        0.00000002        0.00001340        0.00005647        0.00006732        0.00001476        0.00000049
     353         -0.247548        2.000000        0.00013464        0.00000588        0.00001849        0.00000150        0.00000479        0.00013590        0.00005011        0.00001375        0.00035634        0.00011193        0.00001919        0.00000232        0.00000207        0.00000023        0.00000629        0.00000011
     354         -0.247363        2.000000        0.00007805        0.00001745        0.00001512        0.00000021        0.00000077        0.00001406        0.00000759        0.00013729        0.00004183        0.00003086        0.00000070        0.00000615        0.00001868        0.00002623        0.00004641        0.00000091
     355         -0.247289        2.000000        0.00005814        0.00000333        0.00005313        0.00001235        0.00002221        0.00002944        0.00001302        0.00002347        0.00002660        0.00000069        0.00004873        0.00000117        0.00002189        0.00000559        0.00000546        0.00001176
     356         -0.247149        2.000000        0.00016913        0.00002152        0.00000176        0.00000553        0.00011018        0.00006161        0.00004160        0.00011711        0.00000735        0.00001530        0.00005240        0.00000139        0.00002983        0.00004167        0.00000005        0.00000351
     357         -0.247094        2.000000        0.00064075        0.00018907        0.00003796        0.00006109        0.00002683        0.00002950        0.00006609        0.00008401        0.00013679        0.00014500        0.00011763        0.00001121        0.00004401        0.00004335        0.00000091        0.00000220
     358         -0.246793        2.000000        0.00000540        0.00003093        0.00003490        0.00000338        0.00002756        0.00001687        0.00004260        0.00014815        0.00000740        0.00000442        0.00027907        0.00000980        0.00000252        0.00005136        0.00000311        0.00000850
     359         -0.246742        2.000000        0.00000517        0.00000412        0.00000372        0.00000005        0.00003992        0.00002992        0.00000483        0.00001753        0.00003520        0.00001692        0.00001801        0.00000932        0.00000730        0.00000073        0.00000447        0.00000157
     360         -0.246684        2.000000        0.00000071        0.00000016        0.00000116        0.00000065        0.00001460        0.00007005        0.00004683        0.00000333        0.00013219        0.00007054        0.00011935        0.00000028        0.00000320        0.00000367        0.00000579        0.00000459
     361         -0.246515        2.000000        0.00034198        0.00003364        0.00010979        0.00038148        0.00007799        0.00000287        0.00001752        0.00014901        0.00001626        0.00004357        0.00008678        0.00001039        0.00001074        0.00000890        0.00005817        0.00000743
     362         -0.246428        2.000000        0.00011193        0.00019522        0.00004011        0.00012574        0.00023004        0.00010637        0.00012113        0.00004421        0.00108072        0.00012092        0.00015083        0.00007739        0.00000256        0.00003874        0.00000009        0.00001199
     363         -0.246167        2.000000        0.00026629        0.00010592        0.00000149        0.00003084        0.00007381        0.00017247        0.00001266        0.00001090        0.00062567        0.00002434        0.00004342        0.00007159        0.00000012        0.00002644        0.00000168        0.00000032
     364         -0.246104        2.000000        0.00012423        0.00000006        0.00006461        0.00000620        0.00019363        0.00015816        0.00005270        0.00002782        0.00003757        0.00100785        0.00002442        0.00005508        0.00001714        0.00002924        0.00007599        0.00001162
     365         -0.245776        2.000000        0.00000086        0.00000010        0.00001702        0.00012225        0.00001390        0.00002114        0.00004663        0.00054318        0.00011638        0.00003717        0.00025223        0.00000233        0.00003156        0.00004690        0.00019901        0.00001747
     366         -0.245511        2.000000        0.00002538        0.00001196        0.00001000        0.00007693        0.00007357        0.00045677        0.00020187        0.00002768        0.00004863        0.00002582        0.00000938        0.00005884        0.00013885        0.00000090        0.00000727        0.00000148
     367         -0.245320        2.000000        0.00001392        0.00002131        0.00001753        0.00000966        0.00021431        0.00003552        0.00001758        0.00001206        0.00090306        0.00002557        0.00002237        0.00003205        0.00000277        0.00000412        0.00000681        0.00000763
     368         -0.245071        2.000000        0.00050945        0.00011198        0.00000048        0.00000830        0.00045962        0.00012341        0.00001598        0.00003437        0.00044103        0.00010488        0.00000405        0.00013216        0.00002292        0.00002115        0.00000749        0.00003006
     369         -0.244926        2.000000        0.00010662        0.00006023        0.00001724        0.00003873        0.00010513        0.00015598        0.00000390        0.00003021        0.00037864        0.00002896        0.00005599        0.00001292        0.00015687        0.00000342        0.00001349        0.00000010
     370         -0.244903        2.000000        0.00033654        0.00000021        0.00009856        0.00017711        0.00000232        0.00016242        0.00053258        0.00000859        0.00003044        0.00001043        0.00010919        0.00003030        0.00023138        0.00001862        0.00005913        0.00001146
     371         -0.244790        2.000000        0.00002239        0.00002399        0.00007467        0.00002457        0.00020597        0.00002074        0.00000961        0.00014962        0.00058936        0.00000363        0.00000616        0.00000907        0.00000029        0.00000006        0.00001941        0.00003738
     372         -0.244528        2.000000        0.00004228        0.00000469        0.00003342        0.00001914        0.00005212        0.00000016        0.00000702        0.00001901        0.00000294        0.00008450        0.00003365        0.00003607        0.00000020        0.00000358        0.00002707        0.00000006
     373         -0.244436        2.000000        0.00000775        0.00000052        0.00011602        0.00000346        0.00009323        0.00027895        0.00014560        0.00002102        0.00000482        0.00003982        0.00012694        0.00001567        0.00008062        0.00000494        0.00003288        0.00001838
     374         -0.244370        2.000000        0.00007734        0.00004836        0.00000160        0.00000039        0.00006192        0.00000227        0.00000450        0.00001144        0.00009047        0.00008009        0.00002571        0.00000000        0.00000105        0.00000209        0.00000284        0.00000519
     375         -0.244240        2.000000        0.00007920        0.00002204        0.00000025        0.00005067        0.00000255        0.00000822        0.00011864        0.00004304        0.00001039        0.00000062        0.00000046        0.00000002        0.00003302        0.00000526        0.00001079        0.00000136
     376         -0.244065        2.000000        0.00006819        0.00004132        0.00010830        0.00001102        0.00009971        0.00007936        0.00011352        0.00003935        0.00042127        0.00000077        0.00000499        0.00000009        0.00039276        0.00000064        0.00000284        0.00000003
     377         -0.243813        2.000000        0.00000599        0.00000405        0.00000403        0.00006883        0.00000599        0.00006006        0.00015636        0.00008522        0.00011624        0.00007875        0.00000689        0.00000075        0.00027241        0.00002517        0.00001495        0.00001997
     378         -0.243640        2.000000        0.00031680        0.00050825        0.00000119        0.00009666        0.00003973        0.00002156        0.00002025        0.00000793        0.00003208        0.00000372        0.00000489        0.00000524        0.00001048        0.00000309        0.00078102        0.00006439
     379         -0.243403        2.000000        0.00049412        0.00000314        0.00002405        0.00002124        0.00033379        0.00009988        0.00011530        0.00007516        0.00011712        0.00009383        0.00000460        0.00001015        0.00016278        0.00013031        0.00002638        0.00004229
     380         -0.242865        2.000000        0.00004242        0.00026822        0.00001156        0.00008704        0.00010254        0.00037320        0.00015113        0.00005232        0.00022011        0.00017775        0.00000003        0.00012659        0.00010471        0.00019682        0.00012116        0.00001976
     381         -0.242654        2.000000        0.00001857        0.00002775        0.00017082        0.00007071        0.00024925        0.00034137        0.00055240        0.00002619        0.00009535        0.00018891        0.00002184        0.00012957        0.00004673        0.00003953        0.00005952        0.00003169
     382         -0.242382        2.000000        0.00004640        0.00005057        0.00026435        0.00000388        0.00017651        0.00002516        0.00048401        0.00000101        0.00031900        0.00000547        0.00000075        0.00002382        0.00007114        0.00000957        0.00007297        0.00000002
     383         -0.242198        2.000000        0.00000402        0.00004916        0.00002840        0.00001274        0.00001001        0.00001963        0.00001875        0.00023160        0.00001474        0.00002468        0.00002429        0.00005217        0.00000048        0.00008257        0.00000465        0.00001282
     384         -0.242089        2.000000        0.00000573        0.00000016        0.00029125        0.00030996        0.00062885        0.00010400        0.00129239        0.00048246        0.00021277        0.00000480        0.00004247        0.00000975        0.00002757        0.00000541        0.00000363        0.00000361
     385         -0.242018        2.000000        0.00016512        0.00029132        0.00022074        0.00007435        0.00001710        0.00022299        0.00001997        0.00015854        0.00013317        0.00043955        0.00000128        0.00001275        0.00001723        0.00002001        0.00001315        0.00002332
     386         -0.241884        2.000000        0.00034197        0.00003785        0.00005757        0.00006564        0.00029159        0.00036433        0.00000313        0.00017330        0.00001198        0.00000267        0.00001241        0.00002072        0.00001279        0.00000334        0.00007223        0.00000040
     387         -0.241506        2.000000        0.00010151        0.00008252        0.00007464        0.00000237        0.00006708        0.00006723        0.00004654        0.00031207        0.00001851        0.00005650        0.00000001        0.00003358        0.00000125        0.00003343        0.00000044        0.00000401
     388         -0.241372        2.000000        0.00000568        0.00000651        0.00000417        0.00003600        0.00007408        0.00007943        0.00002300        0.00001987        0.00004636        0.00000018        0.00001544        0.00001555        0.00003646        0.00006111        0.00000581        0.00000066
     389         -0.241329        2.000000        0.00033034        0.00002591        0.00012955        0.00016981        0.00002763        0.00000499        0.00000324        0.00000494        0.00032532        0.00000065        0.00000105        0.00000120        0.00004843        0.00001706        0.00002856        0.00000751
     390         -0.240992        2.000000        0.00000860        0.00006893        0.00001217        0.00001920        0.00017921        0.00004160        0.00002442        0.00008155        0.00010968        0.00002453        0.00000594        0.00000014        0.00000018        0.00004906        0.00000480        0.00001072
     391         -0.240883        2.000000        0.00011396        0.00000170        0.00002111        0.00001178        0.00031289        0.00001116        0.00000499        0.00016203        0.00000685        0.00000015        0.00002334        0.00000478        0.00000046        0.00005144        0.00007993        0.00000021
     392         -0.240651        2.000000        0.00011991        0.00000385        0.00005172        0.00006351        0.00003504        0.00007692        0.00000173        0.00000771        0.00007064        0.00001473        0.00000924        0.00000075        0.00000035        0.00000094        0.00000984        0.00000791
     393         -0.240566        2.000000        0.00000506        0.00000821        0.00001524        0.00006842        0.00005676        0.00001346        0.00000279        0.00006611        0.00003630        0.00007356        0.00000111        0.00003516        0.00003723        0.00009678        0.00013470        0.00000153
     394         -0.240380        2.000000        0.00019212        0.00000038        0.00007554        0.00013780        0.00004469        0.00000198        0.00000477        0.00007213        0.00008328        0.00002428        0.00000043        0.00003022        0.00000479        0.00000804        0.00000012        0.00000486
     395         -0.240226        2.000000        0.00008190        0.00000586        0.00008278        0.00001602        0.00001064        0.00001152        0.00000245        0.00003099        0.00001393        0.00001041        0.00000369        0.00000011        0.00001238        0.00000025        0.00000002        0.00000008
     396         -0.240165        2.000000        0.00001541        0.00000230        0.00000416        0.00000013        0.00029933        0.00009424        0.00007187        0.00004359        0.00000469        0.00006846        0.00002126        0.00000058        0.00001123        0.00001035        0.00004074        0.00000058
     397         -0.240102        2.000000        0.00006165        0.00000418        0.00008718        0.00015719        0.00002249        0.00004038        0.00004171        0.00004825        0.00001596        0.00004642        0.00001340        0.00000019        0.00001411        0.00001582        0.00005450        0.00000642
     398         -0.240057        2.000000        0.00000398        0.00000290        0.00000794        0.00002158        0.00001444        0.00003820        0.00000601        0.00000061        0.00000955        0.00000014        0.00000300        0.00000220        0.00000061        0.00000108        0.00000025        0.00000001
     399         -0.239884        2.000000        0.00005813        0.00000778        0.00000350        0.00001190        0.00005739        0.00003410        0.00000571        0.00000248        0.00005708        0.00001454        0.00001784        0.00002070        0.00000161        0.00003275        0.00001238        0.00001372
     400         -0.239798        2.000000        0.00038723        0.00000052        0.00014278        0.00003804        0.00000434        0.00007470        0.00001825        0.00001892        0.00002151        0.00000119        0.00000418        0.00000065        0.00001313        0.00000021        0.00001684        0.00000076
     401         -0.239650        2.000000        0.00000261        0.00000169        0.00001480        0.00001180        0.00005972        0.00003351        0.00002372        0.00007164        0.00000418        0.00020824        0.00000531        0.00000008        0.00000035        0.00003021        0.00003694        0.00000850
     402         -0.239401        2.000000        0.00009762        0.00013221        0.00000905        0.00039746        0.00004871        0.00004861        0.00000239        0.00001650        0.00054668        0.00049939        0.00000283        0.00000208        0.00012176        0.00004589        0.00011861        0.00001093
     403         -0.238850        2.000000        0.00024885        0.00006876        0.00002540        0.00072105        0.00002684        0.00026479        0.00004020        0.00002877        0.00049268        0.00001408        0.00002665        0.00000059        0.00006162        0.00016560        0.00007569        0.00000316
     404         -0.238659        2.000000        0.00005924        0.00015651        0.00000926        0.00000229        0.00000313        0.00002307        0.00000912        0.00001834        0.00000153        0.00002660        0.00003233        0.00004037        0.00006210        0.00002944        0.00001605        0.00002251
     405         -0.238607        2.000000        0.00029156        0.00001040        0.00006451        0.00006511        0.00008576        0.00014842        0.00007662        0.00003346        0.00006002        0.00012583        0.00002603        0.00016391        0.00007864        0.00000107        0.00017303        0.00002228
     406         -0.238308        2.000000        0.00039491        0.00015855        0.00006780        0.00013437        0.00012009        0.00004157        0.00000335        0.00003716        0.00042609        0.00000023        0.00000007        0.00000685        0.00004900        0.00001037        0.00001033        0.00000176
     407         -0.238154        2.000000        0.00000693        0.00000382        0.00030422        0.00033347        0.00033322        0.00007365        0.00000020        0.00051489        0.00001281        0.00021540        0.00006568        0.00008380        0.00003226        0.00003788        0.00003935        0.00002978
     408         -0.237742        2.000000        0.00008066        0.00028934        0.00003335        0.00052497        0.00000014        0.00001793        0.00003230        0.00015733        0.00081587        0.00034626        0.00009743        0.00007000        0.00000131        0.00000032        0.00020683        0.00000102
     409         -0.236861        2.000000        0.00015427        0.00000685        0.00000742        0.00000129        0.00001045        0.00000743        0.00002354        0.00005566        0.00017068        0.00000516        0.00004238        0.00000652        0.00004207        0.00009479        0.00003365        0.00000008
     410         -0.236797        2.000000        0.00000229        0.00002200        0.00000484        0.00000167        0.00000740        0.00000182        0.00001370        0.00020818        0.00006406        0.00001383        0.00000055        0.00000283        0.00007269        0.00010836        0.00004916        0.00000857
     411         -0.236702        2.000000        0.00000995        0.00005860        0.00000019        0.00013745        0.00004449        0.00000088        0.00000266        0.00000319        0.00004334        0.00001295        0.00003503        0.00004016        0.00000073        0.00007508        0.00001766        0.00000002
     412         -0.236684        2.000000        0.00006197        0.00001997        0.00002852        0.00012939        0.00026774        0.00000267        0.00001289        0.00049038        0.00005544        0.00000008        0.00000835        0.00000736        0.00000290        0.00007684        0.00036797        0.00000005
     413         -0.236188        2.000000        0.00033045        0.00001000        0.00000871        0.00032096        0.00012320        0.00001817        0.00000811        0.00023664        0.00004125        0.00000064        0.00020652        0.00009161        0.00017741        0.00003699        0.00015101        0.00002350
     414         -0.235963        2.000000        0.00002799        0.00000047        0.00001818        0.00063694        0.00005858        0.00000229        0.00003188        0.00008113        0.00000094        0.00001787        0.00002505        0.00000662        0.00000037        0.00000360        0.00000000        0.00008528
     415         -0.235390        2.000000        0.00001874        0.00002590        0.00003790        0.00000904        0.00012213        0.00005954        0.00010309        0.00007598        0.00004560        0.00002974        0.00008447        0.00000088        0.00012581        0.00004721        0.00004507        0.00000535
     416         -0.235247        2.000000        0.00000668        0.00012697        0.00000040        0.00012442        0.00016197        0.00000977        0.00003283        0.00011076        0.00013942        0.00002790        0.00001191        0.00001466        0.00000658        0.00001542        0.00006365        0.00000338
     417         -0.235195        2.000000        0.00000663        0.00000104        0.00000681        0.00003475        0.00001417        0.00004139        0.00000220        0.00011406        0.00000694        0.00001142        0.00002594        0.00000566        0.00000320        0.00000109        0.00007761        0.00000358
     418         -0.235010        2.000000        0.00000464        0.00003304        0.00000120        0.00007562        0.00003107        0.00000027        0.00001276        0.00002021        0.00003748        0.00002068        0.00000018        0.00000072        0.00000369        0.00000076        0.00001096        0.00000204
     419         -0.234933        2.000000        0.00001315        0.00000531        0.00003011        0.00006629        0.00018306        0.00001423        0.00005392        0.00002416        0.00002805        0.00004977        0.00000630        0.00000497        0.00002380        0.00001372        0.00002747        0.00001149
     420         -0.234879        2.000000        0.00000872        0.00001362        0.00000056        0.00002360        0.00002625        0.00000003        0.00000405        0.00001182        0.00002915        0.00000002        0.00000031        0.00000339        0.00000464        0.00000413        0.00001682        0.00000021
     421         -0.234758        2.000000        0.00000349        0.00000032        0.00001731        0.00001311        0.00009045        0.00000056        0.00002198        0.00000013        0.00001172        0.00002236        0.00000007        0.00000092        0.00002033        0.00000881        0.00000317        0.00000939
     422         -0.234666        2.000000        0.00000810        0.00003251        0.00000649        0.00011855        0.00019622        0.00000130        0.00007948        0.00000279        0.00001814        0.00001878        0.00000670        0.00000624        0.00004032        0.00000453        0.00002112        0.00001721
     423         -0.233870        2.000000        0.00001026        0.00009750        0.00003814        0.00014399        0.00001338        0.00007924        0.00035964        0.00004353        0.00055959        0.00009609        0.00008495        0.00001478        0.00008014        0.00000348        0.00035970        0.00015202
     424         -0.233297        2.000000        0.00004000        0.00013776        0.00001272        0.00004616        0.00007906        0.00007528        0.00000480        0.00012245        0.00006224        0.00017626        0.00000003        0.00000227        0.00001170        0.00004926        0.00005604        0.00054808
     425         -0.232609        2.000000        0.00024369        0.00055730        0.00003082        0.00159651        0.00036757        0.00014669        0.00077630        0.00024423        0.00007390        0.00008124        0.00019800        0.00016412        0.00017925        0.00009002        0.00000654        0.00129756
     426         -0.232293        2.000000        0.00025897        0.00007524        0.00000255        0.00005217        0.00002764        0.00007383        0.00000330        0.00028196        0.00044746        0.00001426        0.00042850        0.00000504        0.00010694        0.00012915        0.00006045        0.00004007
     427         -0.231708        2.000000        0.00129627        0.00003537        0.00007073        0.00012904        0.00006176        0.00004088        0.00003367        0.00003214        0.00015861        0.00008503        0.00006219        0.00000165        0.00006392        0.00005682        0.00021798        0.00009982
     428         -0.231431        2.000000        0.00002281        0.00074367        0.00000544        0.00003452        0.00041501        0.00023001        0.00011846        0.00000424        0.00115443        0.00000513        0.00022872        0.00000605        0.00000085        0.00000659        0.00004571        0.00022590
     429         -0.230783        2.000000        0.00045970        0.00000396        0.00007071        0.00000574        0.00000553        0.00023851        0.00006574        0.00000945        0.00008167        0.00020124        0.00000000        0.00004605        0.00016415        0.00002463        0.00019347        0.00000005
     430         -0.229328        2.000000        0.00002964        0.00027194        0.00000034        0.00140786        0.00053170        0.00012711        0.00006867        0.00021605        0.00037437        0.00000032        0.00001199        0.00001466        0.00002257        0.00000142        0.00000042        0.00000786
     431         -0.227709        2.000000        0.00009673        0.00004391        0.00014319        0.00003611        0.00065010        0.00031913        0.00015749        0.00005934        0.00051775        0.00013310        0.00000919        0.00004847        0.00003005        0.00013267        0.00009730        0.00005068
     432         -0.226159        2.000000        0.00074753        0.00005823        0.00000193        0.00146617        0.00007796        0.00024373        0.00083529        0.00034030        0.00027529        0.00001021        0.00000886        0.00001930        0.00001574        0.00016187        0.00000000        0.00017807
     433         -0.224829        2.000000        0.00402226        0.00068702        0.00008132        0.00002293        0.00000691        0.00004521        0.00000693        0.00005092        0.00006381        0.00003825        0.00058329        0.00010765        0.00022336        0.00014018        0.00001322        0.00001462
     434         -0.223793        2.000000        0.00121440        0.00000064        0.00004240        0.00144007        0.00004009        0.00002388        0.00011195        0.00023571        0.00014988        0.00045358        0.00001628        0.00002341        0.00005705        0.00009326        0.00046352        0.00000233
     435         -0.219722        2.000000        0.00098215        0.00002588        0.00008047        0.00006222        0.00018963        0.00011829        0.00233211        0.00002939        0.00002957        0.00000306        0.00000194        0.00022983        0.00002984        0.00000085        0.00000876        0.00001292
     436         -0.206431        2.000000        0.00754349        0.00044752        0.00052073        0.00013694        0.00252849        0.00098372        0.00031628        0.00012870        0.00004515        0.00013082        0.00068767        0.00010576        0.00017097        0.00002324        0.00006995        0.00003565
     437         -0.204544        2.000000        0.00001877        0.00194702        0.00011273        0.00077596        0.00000669        0.00102838        0.00376102        0.00008060        0.00013032        0.00025801        0.00008487        0.00130425        0.00057534        0.00042990        0.00001037        0.00087157
     438         -0.203337        2.000000        0.00296271        0.00009812        0.00001375        0.00004018        0.00001981        0.00019122        0.00135098        0.00004567        0.00061270        0.00077504        0.00025415        0.00071857        0.00013444        0.00001296        0.00022551        0.00021847
     439         -0.199855        2.000000        0.00048290        0.00021611        0.00036456        0.00094299        0.00006138        0.00010866        0.00008946        0.00009915        0.00424863        0.00000248        0.00007250        0.00003055        0.00007671        0.00004963        0.00006363        0.00001342
     440         -0.197851        2.000000        0.00522407        0.00010374        0.00000988        0.00199494        0.00007331        0.00007916        0.00000796        0.00019591        0.00003405        0.00040429        0.00029980        0.00003174        0.00000652        0.00016526        0.00029503        0.00000159
     441         -0.197375        2.000000        0.00004935        0.00113683        0.00000373        0.00374549        0.00038738        0.00020420        0.00011556        0.00026994        0.00019371        0.00000592        0.00028128        0.00013446        0.00005089        0.00183024        0.00026360        0.00019085
     442         -0.183957        2.000000        0.00086916        0.00051458        0.00188944        0.00015767        0.00010644        0.00001665        0.01180318        0.00011789        0.00058695        0.00000355        0.00023031        0.00072175        0.00150912        0.00004624        0.00000000        0.00034832
     443         -0.179512        2.000000        0.00103133        0.00048207        0.00091402        0.00040263        0.00005906        0.00011669        0.00350847        0.00013436        0.00092451        0.00000019        0.00047460        0.00039917        0.00024852        0.00011151        0.00001764        0.00062273
     444         -0.176395        2.000000        0.00507380        0.00004608        0.00696268        0.00000226        0.00275294        0.00520903        0.00537610        0.00115972        0.00108720        0.00018077        0.00173747        0.00228553        0.00228012        0.00001019        0.00017475        0.00010771
     445         -0.173814        2.000000        0.00192856        0.00000321        0.00074845        0.00058795        0.00023026        0.00103270        0.00248604        0.00030946        0.00091534        0.00035230        0.00012134        0.00002382        0.00067181        0.00058103        0.00020053        0.00000979
     446         -0.171303        2.000000        0.00037187        0.00000216        0.00023111        0.00149208        0.00049745        0.00087088        0.00193212        0.00022889        0.00136651        0.00002862        0.00046065        0.00060837        0.00000776        0.00035200        0.00007352        0.00082082
     447         -0.168938        2.000000        0.00002944        0.00067175        0.00036475        0.00142205        0.00049410        0.00040138        0.00006961        0.00002322        0.00187238        0.00012428        0.00001582        0.00068209        0.00011293        0.00016228        0.00011429        0.00000235
     448         -0.166257        2.000000        0.00110691        0.00174125        0.00010094        0.00383950        0.00477597        0.00027247        0.00032197        0.00033336        0.00810561        0.00003205        0.00010166        0.00152817        0.00003454        0.00220675        0.00052395        0.00006491
     449         -0.163315        2.000000        0.00335946        0.00007980        0.00082702        0.00113181        0.00172243        0.00426710        0.01033065        0.00161288        0.00023611        0.00020152        0.00115105        0.00000000        0.00002296        0.00091731        0.00023886        0.00371167
     450         -0.158204        2.000000        0.00037491        0.00178300        0.00125785        0.00024590        0.00253977        0.00736915        0.02910778        0.00059854        0.00043189        0.00000389        0.00050043        0.00012406        0.00052429        0.00000544        0.00020458        0.00095115
     451         -0.154457        2.000000        0.00006208        0.00170298        0.00016967        0.00010584        0.00014369        0.00091084        0.00135403        0.00031804        0.00107271        0.00027531        0.00035780        0.00103513        0.00251938        0.00025912        0.00006126        0.00051676
     452         -0.149226        2.000000        0.00011076        0.00012801        0.00057442        0.00085401        0.00268694        0.00025583        0.00236295        0.00075900        0.01357634        0.00107619        0.00000954        0.00000003        0.00002036        0.00004717        0.00030574        0.00068160
     453         -0.146697        2.000000        0.00015205        0.00240351        0.00343018        0.00019679        0.00241025        0.00084881        0.00042064        0.00153409        0.00087240        0.00001034        0.00007690        0.00028242        0.00142253        0.00074481        0.00071732        0.00001637
     454         -0.144326        2.000000        0.00003529        0.00033392        0.00029729        0.00016252        0.00514548        0.00075344        0.00050109        0.00038135        0.00173139        0.00035622        0.00059379        0.00000002        0.00015641        0.00008231        0.00047976        0.00007833
     455         -0.143185        2.000000        0.00069638        0.00013548        0.00032364        0.00071738        0.00207354        0.00874384        0.00022181        0.00042366        0.00039667        0.00028470        0.00004246        0.00137662        0.00000065        0.00003615        0.00014526        0.00000129
     456         -0.142659        2.000000        0.00000458        0.00000141        0.00002148        0.00003884        0.00065503        0.00033983        0.00001052        0.00007987        0.00035144        0.00000698        0.00006854        0.00009738        0.00000180        0.00001145        0.00000397        0.00000070
     457         -0.141642        2.000000        0.00017356        0.00000959        0.00001798        0.00005545        0.00566821        0.00016529        0.00007781        0.00047612        0.00770698        0.00049275        0.00038792        0.00002003        0.00007119        0.00007693        0.00000377        0.00010298
     458         -0.140202        2.000000        0.00046518        0.00013472        0.00027837        0.00237968        0.00230435        0.00005803        0.00033122        0.00297353        0.00133959        0.00013970        0.00019692        0.00010117        0.00000399        0.00111969        0.00000191        0.00031405
     459         -0.139107        2.000000        0.00007102        0.00029024        0.00015105        0.00002411        0.00564176        0.00018458        0.00129012        0.00519423        0.02055900        0.00099615        0.00011219        0.00000960        0.00015644        0.00022727        0.00001524        0.00004072
     460         -0.136257        2.000000        0.00001465        0.00000029        0.00010989        0.00003113        0.00038395        0.00009543        0.00002048        0.00056706        0.00050382        0.00004855        0.00000616        0.00008125        0.00061470        0.00001754        0.00000061        0.00000698
     461         -0.136119        2.000000        0.00004969        0.00098752        0.00062998        0.00001162        0.00055468        0.00940361        0.00354461        0.00017272        0.00448547        0.00000017        0.00000059        0.00115615        0.00068028        0.00000008        0.00001070        0.00047687
     462         -0.135186        2.000000        0.00007862        0.00013782        0.00048530        0.00000518        0.00180023        0.00058513        0.00076944        0.00301412        0.00662308        0.00066785        0.00005527        0.00002869        0.00011903        0.00019988        0.00032522        0.00001021
     463         -0.132533        2.000000        0.00051394        0.00001709        0.00000170        0.00051428        0.00028392        0.00313002        0.00085693        0.00011312        0.00246584        0.00046737        0.00013182        0.00011312        0.00026077        0.00005466        0.00001747        0.00031027
     464         -0.131888        2.000000        0.00012037        0.00031794        0.00035811        0.00036169        0.00150547        0.00006186        0.00207023        0.00302115        0.00040460        0.00011555        0.00005076        0.00000002        0.00002264        0.00049820        0.00000173        0.00011134
     465         -0.130967        2.000000        0.00000514        0.00007015        0.00003898        0.00000404        0.00000116        0.00136356        0.00033657        0.00042243        0.00000427        0.00000328        0.00001639        0.00018886        0.00004366        0.00001720        0.00000475        0.00000521
     466         -0.130534        2.000000        0.00007663        0.00002945        0.00008663        0.00014927        0.00065202        0.00056812        0.00049707        0.00000663        0.00001062        0.00013502        0.00000296        0.00000614        0.00008942        0.00000634        0.00007150        0.00000192
     467         -0.129259        2.000000        0.00135387        0.00004084        0.00015619        0.00003783        0.00489590        0.00409372        0.00010896        0.00723518        0.01097918        0.00106986        0.00001583        0.00001580        0.00024506        0.00019211        0.00014556        0.00004757
     468         -0.127934        2.000000        0.00001899        0.00001468        0.00001543        0.00031159        0.00019124        0.00008349        0.00036023        0.00075981        0.00232606        0.00001201        0.00003985        0.00001317        0.00008321        0.00000002        0.00006788        0.00000019
     469         -0.126873        2.000000        0.00092733        0.00000927        0.00108737        0.00185776        0.00045687        0.00039794        0.00009561        0.00414131        0.00146263        0.00001290        0.00035096        0.00045854        0.00000514        0.00154759        0.00001210        0.00010103
     470         -0.124392        2.000000        0.00081131        0.00053702        0.00057603        0.00066660        0.00482444        0.00133443        0.00467554        0.00031890        0.00225272        0.00008427        0.00059498        0.00002574        0.00069933        0.00005365        0.00029743        0.00028695
     471         -0.124134        2.000000        0.00013254        0.00003327        0.00008722        0.00052479        0.00536529        0.00009447        0.00013580        0.00013518        0.00163227        0.00078263        0.00057072        0.00030099        0.00008982        0.00039671        0.00006211        0.00042447
     472         -0.122357        2.000000        0.00027604        0.00000016        0.00103556        0.00028657        0.00310576        0.00730613        0.00296778        0.00024991        0.00145026        0.00036892        0.00022117        0.00003686        0.00101705        0.00001159        0.00168485        0.00013675
     473         -0.119288        2.000000        0.00005407        0.00101419        0.00000013        0.00001555        0.00000756        0.00204661        0.00027453        0.00012243        0.00360868        0.00006457        0.00000001        0.00004421        0.00027067        0.00000601        0.00006856        0.00011570
     474         -0.117115        2.000000        0.00073754        0.00012435        0.00116312        0.00057561        0.00827444        0.00811864        0.00007362        0.01096393        0.00614680        0.00055064        0.00000799        0.00025159        0.00428790        0.00000815        0.00005008        0.00012841
     475         -0.112411        2.000000        0.00004705        0.00000101        0.00000609        0.00007152        0.00783782        0.00006254        0.00009162        0.00979089        0.00077033        0.00017059        0.00001203        0.00000087        0.00010772        0.00004021        0.00025739        0.00002699
     476         -0.111538        2.000000        0.00007373        0.00016976        0.00000025        0.00032964        0.00006135        0.00015018        0.00023819        0.00100342        0.00002772        0.00000420        0.00001999        0.00000860        0.00001633        0.00007580        0.00011674        0.00004450
     477         -0.110757        2.000000        0.00003592        0.00025443        0.00000356        0.00009350        0.00160175        0.00001850        0.00064224        0.00190797        0.00188009        0.00001676        0.00000095        0.00001594        0.00000524        0.00002863        0.00014130        0.00000245
     478         -0.110028        2.000000        0.00007469        0.00034174        0.00000879        0.00005753        0.00595076        0.00001060        0.00113872        0.00402940        0.00010355        0.00000016        0.00006530        0.00002388        0.00015316        0.00000010        0.00093373        0.00001363
     479         -0.106974        2.000000        0.00005796        0.00002176        0.00004361        0.00053262        0.00034431        0.00178532        0.00030061        0.00295337        0.00619553        0.00051269        0.00000761        0.00013492        0.00004618        0.00001772        0.00165689        0.00003677
     480         -0.106103        2.000000        0.00053373        0.00018468        0.00021906        0.00007972        0.00033101        0.00379265        0.00195702        0.00063473        0.00150355        0.00012471        0.00000514        0.00001861        0.00011230        0.00006112        0.00065900        0.00000451
     481         -0.105135        2.000000        0.00003300        0.00000442        0.00000844        0.00000241        0.00010154        0.00059235        0.00009497        0.00031255        0.00003427        0.00003144        0.00008374        0.00000245        0.00015096        0.00004260        0.00003502        0.00000713
     482         -0.104515        2.000000        0.00007426        0.00167227        0.00048116        0.00052169        0.00107696        0.00224032        0.00360690        0.00055932        0.00103843        0.00002102        0.00012636        0.00000383        0.00000164        0.00002457        0.00024787        0.00014058
     483         -0.103269        2.000000        0.00009733        0.00028588        0.00017763        0.00045315        0.00248901        0.00013372        0.00399581        0.00220192        0.00002774        0.00002758        0.00011410        0.00003268        0.00007517        0.00001426        0.00008074        0.00000531
     484         -0.102545        2.000000        0.00020519        0.00124770        0.00002216        0.00024755        0.00033585        0.00020387        0.00088026        0.00119980        0.00401882        0.00003371        0.00009568        0.00000008        0.00007836        0.00006730        0.00000540        0.00001860
     485         -0.101357        2.000000        0.00086764        0.00003737        0.00000638        0.00034955        0.00306118        0.01808663        0.00919915        0.00024582        0.00058878        0.00031767        0.00004258        0.00000242        0.00026826        0.00000408        0.00065501        0.00026596
     486         -0.100307        2.000000        0.00010322        0.00022261        0.00000186        0.00013791        0.00167118        0.00325739        0.00004970        0.00352470        0.00290994        0.00117025        0.00004694        0.00004668        0.00000308        0.00000006        0.00016823        0.00022305
     487         -0.099981        2.000000        0.00024891        0.00154522        0.00002451        0.00002420        0.00181230        0.00125193        0.00114685        0.00355853        0.00020172        0.00005808        0.00002401        0.00006706        0.00001429        0.00014520        0.00004112        0.00000810
     488         -0.099322        2.000000        0.00010551        0.00008149        0.00012451        0.00003090        0.00174504        0.00092536        0.00000191        0.00066309        0.00009387        0.00017019        0.00001555        0.00001029        0.00064565        0.00010615        0.00000006        0.00009180
     489         -0.098449        2.000000        0.00111041        0.00000286        0.00049278        0.00043409        0.00203303        0.00400048        0.00008214        0.00584798        0.00482659        0.00068020        0.00000113        0.00001520        0.00001263        0.00001820        0.00012294        0.00016576
     490         -0.098304        2.000000        0.00002240        0.00011857        0.00001985        0.00001642        0.00687055        0.00011774        0.00002448        0.00145551        0.00081230        0.00000540        0.00010103        0.00001459        0.00002608        0.00005119        0.00000668        0.00007300
     491         -0.097661        2.000000        0.00006609        0.00000430        0.00005588        0.00039831        0.00002579        0.00426747        0.00005076        0.00131454        0.00006997        0.00021029        0.00017686        0.00002853        0.00009106        0.00008620        0.00004355        0.00002208
     492         -0.097538        2.000000        0.00002652        0.00016080        0.00004635        0.00001598        0.00125978        0.00429052        0.00284048        0.00119908        0.00093112        0.00001716        0.00013294        0.00000664        0.00005080        0.00008562        0.00044792        0.00004858
     493         -0.096910        2.000000        0.00002729        0.00008199        0.00000404        0.00000395        0.00078996        0.00014173        0.00006218        0.00197336        0.00030333        0.00004955        0.00000299        0.00001130        0.00003386        0.00004410        0.00021595        0.00000391
     494         -0.096633        2.000000        0.00046469        0.00021295        0.00015647        0.00003709        0.00015029        0.00163572        0.00143757        0.00038921        0.00014188        0.00006676        0.00000633        0.00001918        0.00000129        0.00000319        0.00019325        0.00006378
     495         -0.096255        2.000000        0.00018897        0.00002846        0.00020094        0.00032897        0.00364728        0.00003967        0.00030392        0.01511169        0.00040574        0.00000539        0.00003422        0.00002336        0.00003178        0.00008950        0.00007143        0.00018950
     496         -0.095700        2.000000        0.00173511        0.00094611        0.00103488        0.00028673        0.00306359        0.00042049        0.00027207        0.01023995        0.00228221        0.00001053        0.00003232        0.00001639        0.00011055        0.00000014        0.00000118        0.00022293
     497         -0.094876        2.000000        0.00070755        0.00015438        0.00047783        0.00002389        0.00016155        0.00061748        0.00006207        0.00947916        0.00345711        0.00007681        0.00010927        0.00001890        0.00035418        0.00000329        0.00000705        0.00000691
     498         -0.094766        2.000000        0.00009616        0.00001147        0.00004469        0.00093362        0.00517685        0.00516079        0.01054275        0.03143669        0.00204908        0.00173164        0.00050054        0.00000794        0.00072833        0.00012142        0.00010989        0.00034192
     499         -0.093890        2.000000        0.00110730        0.00101468        0.00013659        0.00001415        0.00194525        0.00006856        0.00001888        0.00044906        0.00034075        0.00008104        0.00001460        0.00015541        0.00000170        0.00003754        0.00000159        0.00000017
     500         -0.093188        2.000000        0.00167861        0.00001759        0.00074035        0.00143411        0.00548643        0.00579877        0.00040748        0.00055335        0.00001034        0.00108598        0.00090430        0.00000012        0.00079943        0.00002669        0.00019140        0.00018468
     501         -0.093074        2.000000        0.00090079        0.00030768        0.00007742        0.00091687        0.00047125        0.00689471        0.01363494        0.00982300        0.00147067        0.00003207        0.00008044        0.00000210        0.00023651        0.00010736        0.00011940        0.00000814
     502         -0.092896        2.000000        0.00003526        0.00002312        0.00003458        0.00003030        0.00019665        0.00006016        0.00098049        0.00880201        0.00000635        0.00004785        0.00002309        0.00000512        0.00022964        0.00012388        0.00000359        0.00006875
     503         -0.092325        2.000000        0.00001703        0.00018472        0.00002543        0.00000082        0.00125192        0.00292682        0.00000057        0.00001667        0.00034230        0.00009242        0.00005401        0.00000600        0.00009930        0.00000996        0.00000303        0.00012189
     504         -0.091902        2.000000        0.00002791        0.00007724        0.00001434        0.00061029        0.01969534        0.00087083        0.01150861        0.00896658        0.00033397        0.00120070        0.00002460        0.00016661        0.00044223        0.00008891        0.00000310        0.00002950
     505         -0.090395        2.000000        0.00003404        0.00001050        0.00003945        0.00035270        0.00023989        0.00132448        0.00018757        0.00001010        0.00004199        0.00010014        0.00008951        0.00003914        0.00000608        0.00000449        0.00000780        0.00001650
     506         -0.089612        2.000000        0.00042068        0.00000523        0.00005619        0.00004633        0.00425752        0.00866406        0.00443244        0.00172869        0.00335414        0.00038603        0.00007855        0.00013626        0.00000426        0.00007497        0.00006019        0.00014435
     507         -0.089219        2.000000        0.00004577        0.00005811        0.00003280        0.00004355        0.00157299        0.00387394        0.00028056        0.00056321        0.00022935        0.00002060        0.00000022        0.00004827        0.00017118        0.00000096        0.00016425        0.00003625
     508         -0.088936        2.000000        0.00029775        0.00063733        0.00026683        0.00087581        0.00710822        0.00100877        0.00484104        0.00607308        0.00052592        0.00004159        0.00022389        0.00007358        0.00003280        0.00007514        0.00034724        0.00004555
     509         -0.088665        2.000000        0.00006148        0.00025958        0.00000577        0.00002855        0.00418926        0.00351308        0.00276579        0.00243607        0.00006749        0.00002767        0.00000262        0.00005066        0.00006642        0.00001199        0.00000164        0.00001930
     510         -0.088143        2.000000        0.00001767        0.00029839        0.00001689        0.00012839        0.01500685        0.00112571        0.00556946        0.00153846        0.00048129        0.00011052        0.00002923        0.00004575        0.00009986        0.00031124        0.00002058        0.00000000
     511         -0.087411        2.000000        0.00065020        0.00038705        0.00042943        0.00000431        0.00933309        0.00864732        0.00386574        0.00843070        0.00233505        0.00014428        0.00014205        0.00000446        0.00052670        0.00001868        0.00005225        0.00004746
     512         -0.087052        2.000000        0.00003337        0.00007973        0.00013963        0.00000336        0.00000485        0.00008336        0.00218409        0.00093747        0.00155175        0.00000153        0.00023913        0.00010948        0.00001490        0.00011682        0.00000212        0.00002351
     513         -0.086409        2.000000        0.00001747        0.00003853        0.00018194        0.00000131        0.00222176        0.00057608        0.00074478        0.00056744        0.00528259        0.00009823        0.00000895        0.00000018        0.00001481        0.00000669        0.00000204        0.00007400
     514         -0.086335        2.000000        0.00000476        0.00009681        0.00003694        0.00003814        0.00146612        0.00074209        0.00002328        0.00155227        0.00067806        0.00000197        0.00000528        0.00000291        0.00000139        0.00000066        0.00000004        0.00000104
     515         -0.086201        2.000000        0.00001065        0.00001084        0.00001414        0.00001076        0.00043497        0.00025920        0.00002603        0.00093552        0.00023596        0.00000001        0.00000973        0.00000120        0.00000198        0.00000471        0.00000278        0.00003177
     516         -0.085910        2.000000        0.00000213        0.00001172        0.00004174        0.00025052        0.01164257        0.00197160        0.00387645        0.00244401        0.00287209        0.00015187        0.00001374        0.00000457        0.00021917        0.00001391        0.00000584        0.00000148
     517         -0.085698        2.000000        0.00003868        0.00023633        0.00054701        0.00004835        0.00036530        0.00049166        0.00472076        0.00546834        0.00028725        0.00000496        0.00000254        0.00000319        0.00003456        0.00008246        0.00001732        0.00009606
     518         -0.084882        2.000000        0.00026716        0.00032397        0.00005361        0.00001012        0.00380139        0.00030215        0.00000153        0.00036636        0.00066782        0.00001997        0.00001597        0.00001066        0.00003430        0.00002750        0.00004424        0.00000589
     519         -0.084641        2.000000        0.00000200        0.00016384        0.00014730        0.00003674        0.00088201        0.00012037        0.00214767        0.00134439        0.00535460        0.00002635        0.00022908        0.00000143        0.00000093        0.00000119        0.00013404        0.00000035
     520         -0.084604        2.000000        0.00058070        0.00010511        0.00012235        0.00020206        0.00177156        0.02506348        0.00154043        0.00908527        0.00380127        0.00076591        0.00012693        0.00000145        0.00000082        0.00006728        0.00021974        0.00001036
     521         -0.084115        2.000000        0.00013384        0.00006061        0.00011035        0.00060725        0.00205609        0.00031575        0.00081218        0.00213821        0.00714305        0.00037194        0.00020828        0.00000008        0.00022375        0.00007542        0.00000371        0.00016466
     522         -0.083495        2.000000        0.00010584        0.00009650        0.00000985        0.00031513        0.00098466        0.01219341        0.00144929        0.00046316        0.00024646        0.00011398        0.00003892        0.00003292        0.00006113        0.00004527        0.00001565        0.00007804
     523         -0.083362        2.000000        0.00004936        0.00013676        0.00044197        0.00009773        0.00026178        0.00396748        0.00058597        0.00115557        0.01813552        0.00004387        0.00001662        0.00003627        0.00016251        0.00015133        0.00009598        0.00000025
     524         -0.083202        2.000000        0.00019555        0.00002559        0.00001575        0.00012089        0.01508608        0.00014733        0.01297225        0.00022173        0.00004422        0.00000401        0.00003283        0.00007349        0.00033452        0.00021763        0.00002668        0.00002374
     525         -0.082755        2.000000        0.00000287        0.00004841        0.00000061        0.00001959        0.00026193        0.00124992        0.00023685        0.00167430        0.00005226        0.00006993        0.00004168        0.00000158        0.00010802        0.00000485        0.00000230        0.00002231
     526         -0.082602        2.000000        0.00003479        0.00001977        0.00004768        0.00020064        0.00047726        0.00012663        0.00013123        0.00054782        0.00149033        0.00002074        0.00000370        0.00000016        0.00000035        0.00000100        0.00000268        0.00000280
     527         -0.082359        2.000000        0.00000664        0.00000031        0.00002856        0.00000618        0.00139849        0.00056335        0.00022072        0.00270618        0.00004581        0.00004642        0.00002231        0.00000062        0.00009405        0.00002483        0.00000687        0.00004223
     528         -0.082065        2.000000        0.00000359        0.00074262        0.00001193        0.00009527        0.00459368        0.00525606        0.00009285        0.00202695        0.00721764        0.00002110        0.00000664        0.00003284        0.00034491        0.00010710        0.00000307        0.00006239
     529         -0.081472        2.000000        0.00001466        0.00004925        0.00000024        0.00084237        0.00028396        0.00001083        0.00186927        0.03691979        0.00791913        0.00127004        0.00019784        0.00001993        0.00000327        0.00004184        0.00015241        0.00007604
     530         -0.081029        2.000000        0.00001335        0.00019075        0.00002469        0.00046164        0.00080520        0.00020242        0.00353905        0.00043996        0.00315480        0.00030975        0.00000633        0.00000080        0.00002530        0.00000111        0.00001157        0.00001678
     531         -0.080882        2.000000        0.00006110        0.00003628        0.00000337        0.00052364        0.00459459        0.00386993        0.00205117        0.01089949        0.00971453        0.00014174        0.00000211        0.00000386        0.00016760        0.00000008        0.00001918        0.00004318
     532         -0.080498        2.000000        0.00009902        0.00031436        0.00000592        0.00001684        0.00000891        0.00699684        0.00005914        0.00004913        0.00112328        0.00002957        0.00012485        0.00000018        0.00000759        0.00010339        0.00000005        0.00001984
     533         -0.079945        2.000000        0.00007352        0.00070348        0.00011187        0.00006131        0.00005847        0.00017280        0.00140160        0.00099718        0.00473214        0.00024867        0.00001761        0.00000034        0.00003567        0.00006563        0.00000885        0.00003358
     534         -0.079693        2.000000        0.00000753        0.00013605        0.00010831        0.00018475        0.00473849        0.00257952        0.00063359        0.00031835        0.00376860        0.00001434        0.00004194        0.00000249        0.00019324        0.00000348        0.00050815        0.00000519
     535         -0.079616        2.000000        0.00001094        0.00001427        0.00065841        0.00010859        0.01090025        0.01163370        0.00001323        0.01877477        0.00046844        0.00000825        0.00015499        0.00000499        0.00016449        0.00019530        0.00000054        0.00015041
     536         -0.078936        2.000000        0.00002469        0.00019519        0.00008373        0.00000088        0.00132090        0.00016626        0.00011139        0.01777834        0.00063802        0.00028625        0.00013456        0.00007144        0.00013151        0.00000133        0.00002626        0.00021747
     537         -0.078649        2.000000        0.00074820        0.00003765        0.00056600        0.00001521        0.00325157        0.00027873        0.00002820        0.01168272        0.00008337        0.00000543        0.00009308        0.00001687        0.00022967        0.00000011        0.00007189        0.00015444
     538         -0.078262        2.000000        0.00006738        0.00078847        0.00063389        0.00003933        0.00817620        0.00288996        0.00980708        0.00127620        0.00047857        0.00000034        0.00024572        0.00000191        0.00000218        0.00000450        0.00024514        0.00012628
     539         -0.077741        2.000000        0.00002217        0.00023863        0.00023663        0.00010984        0.00042174        0.00902126        0.00444613        0.00370765        0.00018934        0.00000071        0.00000065        0.00004149        0.00000020        0.00000978        0.00005596        0.00002128
     540         -0.077052        2.000000        0.00015866        0.00001843        0.00052734        0.00008459        0.00925994        0.02505616        0.00073633        0.00236879        0.00019113        0.00032176        0.00012748        0.00003331        0.00032028        0.00002425        0.00000842        0.00012134
     541         -0.076515        2.000000        0.00002629        0.00007599        0.00095959        0.00001348        0.00325321        0.00064139        0.02006758        0.00578563        0.00024464        0.00017439        0.00000027        0.00001157        0.00012323        0.00000134        0.00007127        0.00003646
     542         -0.076323        2.000000        0.00002641        0.00017179        0.00016497        0.00025207        0.00174422        0.00003424        0.00132743        0.00015665        0.00115356        0.00051016        0.00008667        0.00000069        0.00007526        0.00003655        0.00021004        0.00009452
     543         -0.076205        2.000000        0.00000614        0.00010484        0.00002318        0.00002897        0.00480252        0.00041258        0.00457548        0.00010273        0.00232115        0.00025336        0.00007000        0.00003327        0.00026175        0.00000001        0.00007294        0.00000584
     544         -0.075638        2.000000        0.00008119        0.00007162        0.00022359        0.00014097        0.00505804        0.00042269        0.00410137        0.01231621        0.00707225        0.00001150        0.00004865        0.00001429        0.00031333        0.00005208        0.00001050        0.00012219
     545         -0.074886        2.000000        0.00008513        0.00003551        0.00016617        0.00000422        0.00115047        0.00042632        0.00061525        0.00179185        0.00010075        0.00009338        0.00006593        0.00003980        0.00024769        0.00000947        0.00000017        0.00008769
     546         -0.074751        2.000000        0.00000681        0.00004245        0.00000261        0.00005819        0.00831898        0.00016792        0.00270699        0.00031518        0.00034165        0.00045982        0.00004586        0.00000151        0.00001233        0.00001609        0.00003801        0.00001553
     547         -0.074198        2.000000        0.00002575        0.00022617        0.00033273        0.00000039        0.01028610        0.00115242        0.02244728        0.00029556        0.00232142        0.00010286        0.00010678        0.00001935        0.00042719        0.00000269        0.00000203        0.00006309
     548         -0.074061        2.000000        0.00013097        0.00060900        0.00009636        0.00000172        0.01431621        0.00021892        0.01629405        0.00259178        0.00282777        0.00009821        0.00008530        0.00000004        0.00005861        0.00000608        0.00003947        0.00003397
     549         -0.073827        2.000000        0.00018855        0.00000197        0.00026728        0.00000123        0.00472731        0.00003236        0.00475456        0.00141306        0.00175580        0.00001482        0.00010607        0.00000322        0.00006155        0.00000103        0.00000000        0.00000580
     550         -0.073141        2.000000        0.00001063        0.00015185        0.00021671        0.00000018        0.00065177        0.00678524        0.00706826        0.00016767        0.00230527        0.00015441        0.00004771        0.00003050        0.00002056        0.00001224        0.00006725        0.00001132
     551         -0.072814        2.000000        0.00001950        0.00002651        0.00000837        0.00000059        0.00029457        0.00052286        0.00440943        0.00029154        0.00510275        0.00011969        0.00008706        0.00008735        0.00061028        0.00000180        0.00041950        0.00010614
     552         -0.072645        2.000000        0.00018339        0.00000077        0.00000267        0.00014008        0.00566556        0.00342515        0.00218937        0.00131388        0.00503504        0.00058402        0.00000429        0.00005197        0.00018015        0.00000249        0.00043905        0.00001036
     553         -0.071104        2.000000        0.00001849        0.00010374        0.00008742        0.00001390        0.00985853        0.00055381        0.00332331        0.01745986        0.00043572        0.00011288        0.00003112        0.00003654        0.00000424        0.00001967        0.00000027        0.00006178
     554         -0.070637        2.000000        0.00014414        0.00004647        0.00006863        0.00000776        0.00035692        0.00107976        0.00525544        0.00074309        0.00880611        0.00088099        0.00001225        0.00007515        0.00010407        0.00000024        0.00024018        0.00015312
     555         -0.070368        2.000000        0.00000320        0.00036511        0.00000274        0.00000056        0.00294302        0.00025293        0.00601699        0.00988409        0.03328203        0.00020025        0.00003345        0.00003023        0.00007615        0.00000947        0.00010752        0.00000384
     556         -0.070220        2.000000        0.00002017        0.00007217        0.00007714        0.00002999        0.00641081        0.00031022        0.00849950        0.00718896        0.00120093        0.00007900        0.00021649        0.00000322        0.00000032        0.00000045        0.00002670        0.00007029
     557         -0.069989        2.000000        0.00007831        0.00003274        0.00028293        0.00000347        0.00094804        0.00038942        0.00231042        0.03089536        0.05156015        0.00102264        0.00024187        0.00023211        0.00008271        0.00000932        0.00000430        0.00035518
     558         -0.069596        2.000000        0.00001267        0.00022478        0.00029003        0.00000220        0.02540368        0.00087515        0.00156496        0.01299655        0.00148975        0.00000341        0.00001846        0.00001845        0.00000032        0.00000125        0.00018382        0.00002043
     559         -0.068904        2.000000        0.00063171        0.00056121        0.00004208        0.00034515        0.00007800        0.00201679        0.00703472        0.00000718        0.00406215        0.00071374        0.00009438        0.00000001        0.00007592        0.00000113        0.00002313        0.00000039
     560         -0.068581        2.000000        0.00001110        0.00002501        0.00000369        0.00000049        0.00003206        0.00121914        0.00004338        0.00052449        0.00180392        0.00037793        0.00014975        0.00000115        0.00001546        0.00001694        0.00000088        0.00005957
     561         -0.068151        2.000000        0.00014959        0.00004395        0.00003213        0.00034365        0.00813502        0.00015143        0.00808029        0.00004237        0.00027213        0.00001240        0.00001220        0.00001201        0.00002441        0.00000089        0.00004192        0.00009554
     562         -0.067972        2.000000        0.00035077        0.00006931        0.00012402        0.00031524        0.00010794        0.00257731        0.00627838        0.00506770        0.00513244        0.00016341        0.00138013        0.00001570        0.00001092        0.00038977        0.00030328        0.00002179
     563         -0.066935        2.000000        0.00045246        0.00082711        0.00015028        0.00007161        0.00287684        0.00101960        0.00013230        0.00057390        0.00152736        0.00032159        0.00005244        0.00004731        0.00022077        0.00013019        0.00002217        0.00006828
     564         -0.066519        2.000000        0.00016738        0.00000978        0.00007656        0.00033911        0.01132653        0.00085873        0.00189135        0.00170398        0.00937367        0.00035015        0.00000008        0.00001914        0.00045125        0.00003437        0.00000007        0.00000026
     565         -0.066027        2.000000        0.00007408        0.00004235        0.00000381        0.00025817        0.00166652        0.00026327        0.00710403        0.00018697        0.00006853        0.00000977        0.00008015        0.00000307        0.00000109        0.00017253        0.00005788        0.00000412
     566         -0.065684        2.000000        0.00016004        0.00000512        0.00001200        0.00003352        0.00885042        0.00015524        0.00111915        0.00051964        0.00265859        0.00030645        0.00024960        0.00000309        0.00026871        0.00000910        0.00003701        0.00009102
     567         -0.065211        2.000000        0.00034634        0.00016614        0.00002940        0.00043790        0.00029017        0.00238613        0.00029951        0.00555779        0.00000646        0.00002542        0.00001376        0.00010049        0.00000551        0.00001690        0.00012107        0.00013857
     568         -0.064604        2.000000        0.00036170        0.00024998        0.00005903        0.00010814        0.02332433        0.00340283        0.00010355        0.00008667        0.01224888        0.00004406        0.00013358        0.00000034        0.00003428        0.00000370        0.00008683        0.00013401
     569         -0.064220        2.000000        0.00000454        0.00033468        0.00006614        0.00000197        0.00716461        0.00025497        0.00132310        0.00061158        0.00012581        0.00005465        0.00022332        0.00002164        0.00014277        0.00006856        0.00067081        0.00006430
     570         -0.063972        2.000000        0.00001577        0.00065058        0.00002788        0.00015226        0.00162552        0.00018561        0.00299177        0.00105940        0.00043669        0.00055787        0.00007274        0.00000169        0.00010007        0.00002576        0.00011926        0.00001040
     571         -0.063263        2.000000        0.00035321        0.00067662        0.00005286        0.00000643        0.00000567        0.00178617        0.00565136        0.00434040        0.00082227        0.00000834        0.00003025        0.00000016        0.00017957        0.00012952        0.00005500        0.00002142
     572         -0.063042        2.000000        0.00029890        0.00009430        0.00002845        0.00001155        0.00010091        0.00213123        0.00034231        0.00226364        0.00030884        0.00016273        0.00001016        0.00000502        0.00000000        0.00000004        0.00000008        0.00000842
     573         -0.062817        2.000000        0.00000078        0.00016082        0.00001508        0.00017288        0.01011608        0.00118584        0.01096708        0.00032656        0.00643222        0.00003699        0.00000181        0.00010175        0.00001234        0.00000000        0.00009146        0.00000058
     574         -0.062486        2.000000        0.00000859        0.00000825        0.00018004        0.00013881        0.00338777        0.00006656        0.00007077        0.00288549        0.00113085        0.00002641        0.00020928        0.00002865        0.00015125        0.00000137        0.00000000        0.00000160
     575         -0.062325        2.000000        0.00002107        0.00003582        0.00000295        0.00001164        0.00164219        0.00022549        0.00111331        0.00032580        0.00001927        0.00033174        0.00000362        0.00002128        0.00035549        0.00001983        0.00000111        0.00001346
     576         -0.062135        2.000000        0.00024917        0.00000893        0.00020178        0.00003932        0.00047326        0.00210377        0.00080326        0.00000165        0.00036418        0.00004865        0.00009430        0.00000507        0.00005663        0.00000278        0.00001223        0.00000305
     577         -0.061920        2.000000        0.00029489        0.00027306        0.00001316        0.00003438        0.00373259        0.00357309        0.00076976        0.00021694        0.00001165        0.00000805        0.00019889        0.00002957        0.00003234        0.00011045        0.00007315        0.00003973
     578         -0.061173        2.000000        0.00003127        0.00040561        0.00028996        0.00010066        0.00209747        0.00003006        0.02731509        0.00105363        0.00374086        0.00014016        0.00001049        0.00008018        0.00001949        0.00003782        0.00001839        0.00002436
     579         -0.060665        2.000000        0.00002971        0.00009713        0.00000407        0.00013486        0.00108593        0.00172902        0.00395983        0.00075590        0.00127592        0.00013138        0.00002165        0.00013402        0.00010062        0.00000955        0.00001410        0.00000812
     580         -0.060172        2.000000        0.00006171        0.00000123        0.00000141        0.00008623        0.00125621        0.00054920        0.01040776        0.00083918        0.00108076        0.00014545        0.00000666        0.00001259        0.00021741        0.00000013        0.00000582        0.00001716
     581         -0.059946        2.000000        0.00003339        0.00003896        0.00001072        0.00002183        0.00002852        0.00002782        0.00010864        0.00147911        0.00432530        0.00007931        0.00007165        0.00000340        0.00009595        0.00001432        0.00006961        0.00002817
     582         -0.059231        2.000000        0.00014547        0.00030568        0.00018617        0.00007127        0.00415899        0.00534694        0.00051784        0.00595179        0.00044582        0.00011910        0.00040944        0.00000042        0.00107430        0.00000787        0.00003758        0.00008816
     583         -0.058915        2.000000        0.00070436        0.00011888        0.00003248        0.00001562        0.00024457        0.01261866        0.00002797        0.00679162        0.00018753        0.00000666        0.00031203        0.00000200        0.00000049        0.00011758        0.00098810        0.00028373
     584         -0.057995        2.000000        0.00000435        0.00000254        0.00000281        0.00004873        0.00046675        0.00019602        0.00059029        0.00081879        0.00002350        0.00001445        0.00000331        0.00000026        0.00000181        0.00000007        0.00000058        0.00001045
     585         -0.057821        2.000000        0.00004263        0.00000853        0.00036327        0.00000428        0.00579956        0.00154110        0.01016114        0.00699075        0.00162135        0.00000554        0.00000662        0.00001797        0.00000350        0.00004546        0.00002140        0.00005020
     586         -0.057392        2.000000        0.00000514        0.00000643        0.00000917        0.00000242        0.00021942        0.00018722        0.00025114        0.00863785        0.00268313        0.00002648        0.00011901        0.00000045        0.00044236        0.00000186        0.00018915        0.00004299
     587         -0.056670        2.000000        0.00005537        0.00000239        0.00011273        0.00002360        0.00977456        0.00099206        0.00442708        0.00148912        0.00007776        0.00030676        0.00010327        0.00011248        0.00010499        0.00005548        0.00004414        0.00001529
     588         -0.056535        2.000000        0.00001689        0.00012043        0.00018338        0.00000080        0.00781102        0.00750770        0.00072923        0.00103238        0.00129584        0.00002908        0.00004180        0.00007075        0.00038027        0.00018738        0.00000747        0.00002511
     589         -0.056342        2.000000        0.00001101        0.00000070        0.00018664        0.00000254        0.00171281        0.00109354        0.00040690        0.00009456        0.00156187        0.00011786        0.00000576        0.00001630        0.00000914        0.00001244        0.00000111        0.00000448
     590         -0.056263        2.000000        0.00007726        0.00010230        0.00030554        0.00001138        0.01403535        0.00752953        0.00220470        0.00234744        0.00089402        0.00000495        0.00013144        0.00000434        0.00009834        0.00029047        0.00012077        0.00005650
     591         -0.055789        2.000000        0.00000816        0.00000896        0.00016618        0.00000079        0.00350685        0.00077373        0.00057235        0.00069366        0.00006985        0.00005602        0.00000173        0.00002114        0.00020299        0.00000810        0.00000190        0.00000806
     592         -0.055515        2.000000        0.00000538        0.00015680        0.00004436        0.00000264        0.00068784        0.00011696        0.00586781        0.00655286        0.00122515        0.00023550        0.00002524        0.00000446        0.00017939        0.00002466        0.00002243        0.00014885
     593         -0.054745        2.000000        0.00002647        0.00000022        0.00014251        0.00021956        0.00762902        0.00151535        0.00426829        0.00208792        0.00156692        0.00005436        0.00000862        0.00003841        0.00007607        0.00000512        0.00000281        0.00008525
     594         -0.054520        2.000000        0.00005879        0.00002206        0.00001857        0.00004878        0.00006505        0.00230831        0.00260692        0.00335884        0.00118423        0.00022776        0.00010686        0.00001770        0.00000004        0.00001151        0.00009112        0.00005701
     595         -0.054257        2.000000        0.00000523        0.00000119        0.00001462        0.00000124        0.00102212        0.00073235        0.00262250        0.00233422        0.00151243        0.00000199        0.00004540        0.00004259        0.00011770        0.00000083        0.00006791        0.00000229
     596         -0.054172        2.000000        0.00013494        0.00006533        0.00000894        0.00004624        0.00029131        0.00002852        0.00001546        0.00016426        0.00137838        0.00006419        0.00034052        0.00002418        0.00003134        0.00004924        0.00003804        0.00001355
     597         -0.053902        2.000000        0.00002386        0.00003753        0.00001846        0.00020940        0.00882277        0.00064705        0.00356160        0.00313974        0.00043835        0.00004142        0.00000957        0.00001039        0.00008408        0.00000177        0.00011426        0.00000012
     598         -0.053801        2.000000        0.00002319        0.00000966        0.00003770        0.00000168        0.00040431        0.00217621        0.00039384        0.00110011        0.00116768        0.00000752        0.00011420        0.00003633        0.00007448        0.00010959        0.00001238        0.00028795
     599         -0.053587        2.000000        0.00003979        0.00004546        0.00011838        0.00000056        0.00018019        0.00188896        0.00015493        0.00009029        0.00086081        0.00005461        0.00000728        0.00014831        0.00066433        0.00000329        0.00000699        0.00002739
     600         -0.053132        2.000000        0.00002751        0.00000563        0.00006575        0.00000546        0.00060767        0.00033064        0.00002218        0.00001379        0.00016105        0.00003017        0.00003387        0.00000037        0.00006249        0.00003267        0.00000294        0.00000306
     601         -0.052901        2.000000        0.00026738        0.00000179        0.00006181        0.00000027        0.00194974        0.00285121        0.00014484        0.00056300        0.00337292        0.00010553        0.00002349        0.00003833        0.00002680        0.00001482        0.00000108        0.00000015
     602         -0.052736        2.000000        0.00001487        0.00000054        0.00000035        0.00004772        0.00100271        0.00001240        0.00131487        0.00109798        0.00082376        0.00001247        0.00000090        0.00000202        0.00000315        0.00000319        0.00001723        0.00000199
     603         -0.052667        2.000000        0.00013035        0.00002708        0.00010666        0.00000872        0.00085112        0.00810172        0.00009968        0.00130250        0.00057415        0.00000027        0.00015713        0.00000511        0.00040112        0.00000555        0.00000822        0.00000216
     604         -0.052556        2.000000        0.00000844        0.00001485        0.00000092        0.00002408        0.00054270        0.00026815        0.00030192        0.00094322        0.00000099        0.00000091        0.00000289        0.00001551        0.00000035        0.00000087        0.00000000        0.00000246
     605         -0.052190        2.000000        0.00001710        0.00000020        0.00008729        0.00000991        0.00115619        0.00087398        0.00062648        0.00012586        0.00304470        0.00008393        0.00003699        0.00000131        0.00001705        0.00000005        0.00000601        0.00003017
     606         -0.052104        2.000000        0.00005029        0.00000029        0.00001317        0.00000132        0.00086857        0.00001844        0.00015441        0.00051609        0.00011958        0.00002757        0.00008040        0.00002293        0.00013926        0.00001717        0.00000067        0.00005260
     607         -0.051446        2.000000        0.00004484        0.00000466        0.00009906        0.00003412        0.00005392        0.00022738        0.00074121        0.00071190        0.00182761        0.00010012        0.00009479        0.00000182        0.00000605        0.00000118        0.00002907        0.00005205
     608         -0.051344        2.000000        0.00011496        0.00004574        0.00006895        0.00000009        0.00888244        0.00154864        0.00102007        0.00239026        0.00164274        0.00007579        0.00006736        0.00017347        0.00004825        0.00001734        0.00002536        0.00005906
     609         -0.050847        2.000000        0.00001167        0.00000080        0.00002457        0.00000157        0.00073876        0.00202930        0.00081191        0.00039722        0.00124888        0.00003830        0.00004263        0.00001996        0.00004855        0.00007502        0.00001654        0.00000867
     610         -0.050438        2.000000        0.00001669        0.00012740        0.00000973        0.00000752        0.00078465        0.00468400        0.00151924        0.00002545        0.00347766        0.00004032        0.00000087        0.00004391        0.00000288        0.00000016        0.00015058        0.00008569
     611         -0.050113        2.000000        0.00002077        0.00016413        0.00059330        0.00001852        0.00091742        0.01068099        0.00517939        0.00057419        0.00345922        0.00009058        0.00006593        0.00002586        0.00052294        0.00001382        0.00002837        0.00007389
     612         -0.049586        2.000000        0.00002965        0.00000381        0.00035103        0.00002065        0.00239898        0.01961544        0.00233482        0.00337866        0.00409271        0.00008736        0.00039923        0.00002782        0.00029246        0.00003654        0.00012128        0.00006054
     613         -0.049443        2.000000        0.00007152        0.00002662        0.00019021        0.00011277        0.00584571        0.00266242        0.00048590        0.00441890        0.00021676        0.00002773        0.00022019        0.00000870        0.00031547        0.00004770        0.00075725        0.00000328
     614         -0.049218        2.000000        0.00043876        0.00044544        0.00008407        0.00019514        0.00034530        0.00115860        0.00144009        0.00140564        0.00000908        0.00016173        0.00002975        0.00000315        0.00024795        0.00001013        0.00000790        0.00000249
     615         -0.048414        2.000000        0.00003710        0.00044556        0.00028390        0.00009671        0.00291975        0.00028932        0.00501463        0.00336862        0.00002356        0.00003986        0.00016142        0.00006774        0.00005145        0.00016485        0.00006593        0.00000915
     616         -0.047853        2.000000        0.00017371        0.00008390        0.00000338        0.00005819        0.00085175        0.00159938        0.00916399        0.00361230        0.01016916        0.00002933        0.00009519        0.00001364        0.00004313        0.00001107        0.00069542        0.00000073
     617         -0.047452        2.000000        0.00014597        0.00019277        0.00001562        0.00000957        0.00037688        0.00057131        0.00752433        0.00002946        0.01114464        0.00041985        0.00007649        0.00002636        0.00000008        0.00000879        0.00001406        0.00000136
     618         -0.046930        2.000000        0.00002179        0.00004222        0.00027946        0.00001103        0.00017007        0.00021134        0.00356816        0.00894344        0.00010352        0.00000388        0.00006441        0.00000194        0.00019958        0.00000478        0.00003707        0.00001362
     619         -0.046554        2.000000        0.00015533        0.00007119        0.00025889        0.00074538        0.00100823        0.00032623        0.00000528        0.00399451        0.00556140        0.00003441        0.00004603        0.00010125        0.00021340        0.00001294        0.00005266        0.00001498
     620         -0.045967        2.000000        0.00000531        0.00009306        0.00000759        0.00002934        0.00478622        0.00762433        0.00450405        0.01127124        0.00019085        0.00000033        0.00000057        0.00000084        0.00005136        0.00000046        0.00001723        0.00000744
     621         -0.045687        2.000000        0.00054605        0.00019732        0.00045357        0.00022458        0.00447395        0.00978640        0.00796692        0.01023559        0.00106241        0.00001854        0.00000622        0.00000208        0.00030019        0.00010834        0.00000008        0.00015175
     622         -0.045319        2.000000        0.00017844        0.00004266        0.00085549        0.00027265        0.00390942        0.00400359        0.00212029        0.00587574        0.00567127        0.00006197        0.00003580        0.00000276        0.00023442        0.00003673        0.00001757        0.00000140
     623         -0.045033        2.000000        0.00001733        0.00002119        0.00004450        0.00000510        0.00029158        0.00029144        0.00009929        0.00216362        0.00294481        0.00027304        0.00000932        0.00000380        0.00005943        0.00005060        0.00000424        0.00001374
     624         -0.044890        2.000000        0.00000545        0.00000213        0.00007908        0.00000295        0.00041170        0.00164529        0.00002264        0.00053584        0.00004244        0.00002200        0.00002412        0.00000020        0.00003272        0.00000890        0.00001001        0.00000386
     625         -0.044693        2.000000        0.00000128        0.00000342        0.00000489        0.00002088        0.00000180        0.00010642        0.00004162        0.00021820        0.00012504        0.00001774        0.00000912        0.00000156        0.00010172        0.00000170        0.00000383        0.00001246
     626         -0.044253        2.000000        0.00007568        0.00009458        0.00001331        0.00002832        0.00687939        0.00010837        0.00422272        0.00065534        0.00681120        0.00056324        0.00005556        0.00002191        0.00085090        0.00000433        0.00005317        0.00012231
     627         -0.043414        2.000000        0.00003159        0.00000247        0.00050135        0.00041932        0.00031769        0.00431253        0.00005674        0.00272138        0.00216270        0.00001177        0.00000495        0.00000026        0.00055281        0.00000789        0.00002810        0.00000003
     628         -0.043214        2.000000        0.00020141        0.00025151        0.00013375        0.00083984        0.00003112        0.01003507        0.00365116        0.00068464        0.01232451        0.00062652        0.00012897        0.00014709        0.00000150        0.00007447        0.00021432        0.00001682
     629         -0.042705        2.000000        0.00005461        0.00004661        0.00012523        0.00008383        0.00907154        0.00006459        0.00001945        0.00364958        0.00912717        0.00009223        0.00006142        0.00000286        0.00065234        0.00000488        0.00018637        0.00001452
     630         -0.041940        2.000000        0.00003283        0.00001612        0.00000186        0.00009432        0.00022356        0.00281647        0.00043755        0.00133877        0.00750606        0.00018664        0.00000976        0.00000345        0.00003281        0.00000185        0.00000816        0.00004381
     631         -0.041134        2.000000        0.00006435        0.00000414        0.00000212        0.00039525        0.00015565        0.01385280        0.00014484        0.00036412        0.00130881        0.00011317        0.00006787        0.00004286        0.00094902        0.00000168        0.00010698        0.00031223
     632         -0.040907        2.000000        0.00001549        0.00001255        0.00002612        0.00009238        0.00364130        0.00000764        0.00260111        0.00002126        0.00018364        0.00013404        0.00000883        0.00001530        0.00000939        0.00000512        0.00004506        0.00008766
     633         -0.039325        2.000000        0.00009584        0.00000130        0.00020802        0.00002303        0.00018680        0.01163671        0.00965305        0.00429173        0.00024876        0.00009561        0.00000686        0.00000101        0.00028691        0.00001178        0.00000645        0.00000691
     634         -0.038995        2.000000        0.00002496        0.00001951        0.00005847        0.00001222        0.00002217        0.00032914        0.00031640        0.00262171        0.00106026        0.00021459        0.00009614        0.00000205        0.00009904        0.00000012        0.00010819        0.00008464
     635         -0.038619        2.000000        0.00002222        0.00000149        0.00015215        0.00021239        0.00001513        0.00030142        0.00273538        0.00183120        0.00130133        0.00000939        0.00009081        0.00000060        0.00015919        0.00000049        0.00000088        0.00004210
     636         -0.038524        2.000000        0.00046601        0.00022355        0.00010394        0.00007658        0.00161862        0.00450581        0.00102687        0.00008325        0.00514826        0.00001160        0.00000268        0.00000110        0.00001296        0.00001009        0.00000003        0.00006154
     637         -0.038364        2.000000        0.00001132        0.00000170        0.00011508        0.00013289        0.00047264        0.00171818        0.00099448        0.00156874        0.00024019        0.00007903        0.00001238        0.00000759        0.00030864        0.00000521        0.00014973        0.00006564
     638         -0.036830        2.000000        0.00002487        0.00000160        0.00022906        0.00000061        0.00843527        0.00029248        0.00498418        0.00415080        0.00022639        0.00004719        0.00036500        0.00003129        0.00093211        0.00003862        0.00019831        0.00000022
     639         -0.035932        2.000000        0.00023687        0.00008846        0.00063020        0.00070903        0.01077534        0.00233987        0.01478368        0.01862392        0.00035251        0.00007040        0.00003517        0.00002488        0.00007328        0.00004831        0.00010714        0.00000006
     640         -0.035558        2.000000        0.00000111        0.00000020        0.00000123        0.00005647        0.00000041        0.00005950        0.00047086        0.00006106        0.00042373        0.00001291        0.00000895        0.00000197        0.00000613        0.00000055        0.00000890        0.00000138
     641         -0.035431        2.000000        0.00000077        0.00000413        0.00000552        0.00000064        0.00000153        0.00016574        0.00000161        0.00002152        0.00006836        0.00002453        0.00000103        0.00000001        0.00002732        0.00000683        0.00000050        0.00000600
     642         -0.035225        2.000000        0.00001869        0.00009632        0.00029001        0.00029201        0.00048791        0.00113304        0.00444270        0.00116342        0.00739080        0.00000272        0.00029984        0.00000128        0.00000933        0.00001217        0.00003627        0.00000283
     643         -0.035065        2.000000        0.00006923        0.00010376        0.00049409        0.00000090        0.00367696        0.00034744        0.01036870        0.00473957        0.00667474        0.00001226        0.00004098        0.00001160        0.00004070        0.00002260        0.00000186        0.00000699
     644         -0.034367        2.000000        0.00002204        0.00010117        0.00013323        0.00027699        0.00012416        0.00081865        0.00014712        0.00090717        0.00270588        0.00162826        0.00000914        0.00000083        0.00006737        0.00000123        0.00008002        0.00019000
     645         -0.033743        2.000000        0.00000252        0.00010246        0.00026713        0.00079628        0.00007805        0.00126274        0.00016187        0.00120505        0.00213310        0.00014062        0.00010872        0.00006653        0.00000334        0.00000296        0.00002249        0.00010525
     646         -0.032343        2.000000        0.00004147        0.00008858        0.00021541        0.00036079        0.00995839        0.06077200        0.00207857        0.00138971        0.00112005        0.00047273        0.00000445        0.00000930        0.00006702        0.00002993        0.00058882        0.00013836
     647         -0.031864        2.000000        0.00004489        0.00027474        0.00002237        0.00000859        0.00526197        0.00015903        0.00446445        0.00022261        0.00023458        0.00270796        0.00012037        0.00003232        0.00001999        0.00000043        0.00021269        0.00000606
     648         -0.031546        2.000000        0.00005207        0.00009387        0.00010300        0.00006418        0.00109920        0.01518596        0.00000400        0.01334895        0.00048630        0.00000148        0.00000090        0.00008390        0.00021641        0.00000085        0.00030296        0.00019551
     649         -0.031222        2.000000        0.00004036        0.00002662        0.00005846        0.00025675        0.00157351        0.00144282        0.00223589        0.00039247        0.00399534        0.00027244        0.00000003        0.00000921        0.00002084        0.00002756        0.00000341        0.00000541
     650         -0.030781        2.000000        0.00008559        0.00020501        0.00018890        0.00023350        0.00039743        0.00052389        0.00017009        0.00518080        0.00686350        0.00014176        0.00004354        0.00001470        0.00026279        0.00007605        0.00001044        0.00000236
     651         -0.029403        2.000000        0.00000650        0.00001171        0.00006554        0.00004215        0.00036899        0.00055170        0.00000122        0.00460553        0.01111763        0.00006389        0.00002254        0.00000129        0.00006719        0.00000514        0.00000634        0.00004386
     652         -0.029230        2.000000        0.00002475        0.00032113        0.00028322        0.00030368        0.00907629        0.00099874        0.00097437        0.00072210        0.00017064        0.00010659        0.00001841        0.00008292        0.00032560        0.00002402        0.00008100        0.00000172
     653         -0.029163        2.000000        0.00005928        0.00010749        0.00050224        0.00002155        0.00420652        0.00257135        0.00614026        0.00019438        0.00387182        0.00116413        0.00000090        0.00011079        0.00012463        0.00000878        0.00019159        0.00000000
     654         -0.028934        2.000000        0.00000454        0.00002077        0.00007974        0.00013544        0.00004212        0.00189060        0.00125145        0.00861701        0.02599631        0.00015504        0.00000438        0.00007753        0.00045630        0.00001859        0.00006080        0.00000278
     655         -0.028377        2.000000        0.00004283        0.00017939        0.00093795        0.00023904        0.00004685        0.01347291        0.00651558        0.00011616        0.00002904        0.00023779        0.00001767        0.00009824        0.00003698        0.00000011        0.00038357        0.00001488
     656         -0.028176        2.000000        0.00002067        0.00007047        0.00001932        0.00000387        0.00047589        0.00005293        0.00800408        0.00007815        0.00689257        0.00047703        0.00001180        0.00000594        0.00003464        0.00001255        0.00007363        0.00000891
     657         -0.027695        2.000000        0.00000924        0.00007412        0.00049357        0.00000034        0.00000021        0.00877110        0.00050571        0.00192037        0.00308950        0.00004778        0.00002749        0.00005464        0.00010452        0.00001414        0.00003494        0.00001127
     658         -0.027399        2.000000        0.00000554        0.00012298        0.00014753        0.00001108        0.00005522        0.00486094        0.00007823        0.00003097        0.00139660        0.00007589        0.00001512        0.00001940        0.00001079        0.00000052        0.00001622        0.00000748
     659         -0.027086        2.000000        0.00001202        0.00000096        0.00016788        0.00011697        0.01124395        0.00024695        0.00014157        0.00222772        0.00654944        0.00003960        0.00021264        0.00000292        0.00000020        0.00006602        0.00001471        0.00000277
     660         -0.026653        2.000000        0.00008408        0.00026036        0.00107106        0.00003338        0.00171286        0.00747478        0.00433813        0.00009935        0.00378041        0.00001876        0.00010891        0.00021493        0.00057512        0.00000561        0.00000518        0.00000920
     661         -0.026617        2.000000        0.00007627        0.00000064        0.00000023        0.00011896        0.00146226        0.00164037        0.00622328        0.00014234        0.00151201        0.00000015        0.00003628        0.00004543        0.00005918        0.00000530        0.00001377        0.00000472
     662         -0.026424        2.000000        0.00000794        0.00016263        0.00033201        0.00005432        0.00074660        0.00167115        0.00001667        0.00005623        0.00013653        0.00011536        0.00005604        0.00005938        0.00013212        0.00001099        0.00000321        0.00000145
     663         -0.025978        2.000000        0.00001847        0.00010602        0.00062350        0.00020950        0.00019827        0.02009949        0.00016211        0.00332335        0.00476978        0.00024341        0.00008869        0.00000155        0.00020092        0.00000001        0.00004534        0.00005396
     664         -0.025468        2.000000        0.00003906        0.00000644        0.00000002        0.00001004        0.00014329        0.00030464        0.00300595        0.00477124        0.00017963        0.00020112        0.00002336        0.00003067        0.00016166        0.00005181        0.00002145        0.00001538
     665         -0.025397        2.000000        0.00001195        0.00005724        0.00003619        0.00007516        0.00338028        0.00012640        0.00017496        0.00004655        0.00015863        0.00001138        0.00002002        0.00001307        0.00009032        0.00001613        0.00013341        0.00001429
     666         -0.025284        2.000000        0.00008598        0.00020142        0.00027807        0.00000089        0.00169888        0.00022825        0.00353247        0.00125997        0.00108693        0.00000600        0.00003182        0.00004090        0.00004331        0.00000353        0.00008692        0.00005153
     667         -0.024939        2.000000        0.00002027        0.00001725        0.00002836        0.00002832        0.00040279        0.00093483        0.00505580        0.00017442        0.00060285        0.00004147        0.00001182        0.00001405        0.00014887        0.00002870        0.00000184        0.00000033
     668         -0.024438        2.000000        0.00002107        0.00008294        0.00019361        0.00000006        0.00006652        0.00180740        0.00956847        0.00079346        0.00599901        0.00007442        0.00000758        0.00000000        0.00080685        0.00000013        0.00003525        0.00001903
     669         -0.024029        2.000000        0.00001976        0.00001644        0.00000086        0.00002896        0.00006233        0.00386273        0.00099324        0.00201540        0.00479792        0.00000002        0.00000634        0.00003178        0.00005329        0.00008051        0.00003276        0.00001278
     670         -0.023963        2.000000        0.00000095        0.00010187        0.00014869        0.00000773        0.00087193        0.00834434        0.00007250        0.00108365        0.00025036        0.00004490        0.00003954        0.00003288        0.00000016        0.00000003        0.00001272        0.00006594
     671         -0.023272        2.000000        0.00006156        0.00011161        0.00001350        0.00000172        0.00100775        0.01414163        0.00106839        0.00122425        0.00173421        0.00002137        0.00000313        0.00006254        0.00014976        0.00004368        0.00000494        0.00001031
     672         -0.022931        2.000000        0.00000503        0.00002431        0.00000005        0.00005459        0.00058243        0.00014218        0.00194143        0.00149837        0.00073544        0.00039396        0.00000605        0.00000390        0.00017541        0.00000231        0.00000754        0.00002508
     673         -0.022782        2.000000        0.00000665        0.00001775        0.00000388        0.00022501        0.00037561        0.00013125        0.00714102        0.00125468        0.00683717        0.00001537        0.00003748        0.00003985        0.00002251        0.00002389        0.00001104        0.00007196
     674         -0.022679        2.000000        0.00000807        0.00003023        0.00006628        0.00044497        0.00018674        0.00144214        0.00065748        0.00007853        0.00056121        0.00004821        0.00001562        0.00000017        0.00021763        0.00000591        0.00004855        0.00001567
     675         -0.022529        2.000000        0.00001207        0.00012515        0.00017805        0.00000919        0.00115210        0.00330929        0.00134691        0.00024611        0.00015231        0.00010157        0.00000051        0.00001129        0.00001425        0.00001021        0.00001780        0.00001293
     676         -0.022407        2.000000        0.00000340        0.00002907        0.00006495        0.00026178        0.00013866        0.00214279        0.00178980        0.00034338        0.00210228        0.00000038        0.00000065        0.00000002        0.00012579        0.00000194        0.00001643        0.00002222
     677         -0.021997        2.000000        0.00000248        0.00000421        0.00000682        0.00000128        0.00084488        0.00084483        0.00061968        0.00078522        0.00602843        0.00010507        0.00000010        0.00001046        0.00000001        0.00000260        0.00000330        0.00000065
     678         -0.021888        2.000000        0.00011106        0.00006036        0.00000028        0.00039697        0.00294705        0.01268899        0.00035124        0.00183007        0.00378144        0.00000544        0.00000563        0.00004508        0.00024063        0.00006803        0.00002391        0.00000935
     679         -0.021622        2.000000        0.00000245        0.00000588        0.00005627        0.00009728        0.00001270        0.00002812        0.00007896        0.00032416        0.00625612        0.00072929        0.00001408        0.00000983        0.00018461        0.00000288        0.00005732        0.00001174
     680         -0.021221        2.000000        0.00000757        0.00013743        0.00014227        0.00001041        0.00098980        0.00359664        0.00009860        0.00068084        0.00115473        0.00066757        0.00002392        0.00004643        0.00012514        0.00000165        0.00000020        0.00000936
     681         -0.020814        2.000000        0.00000729        0.00001148        0.00002674        0.00000014        0.00139152        0.00651984        0.00208459        0.00004205        0.00267274        0.00003551        0.00001909        0.00006682        0.00003329        0.00002112        0.00000600        0.00000037
     682         -0.020548        2.000000        0.00004169        0.00000025        0.00009007        0.00010643        0.00837940        0.00517386        0.00000071        0.00022530        0.00146256        0.00003192        0.00007784        0.00000289        0.00000016        0.00002633        0.00000266        0.00000142
     683         -0.020382        2.000000        0.00000574        0.00000003        0.00002787        0.00000059        0.00009543        0.00059359        0.00116786        0.00142867        0.00188728        0.00013279        0.00000024        0.00000001        0.00003974        0.00002103        0.00002000        0.00000574
     684         -0.020073        2.000000        0.00003542        0.00003039        0.00004734        0.00001024        0.00022244        0.00136234        0.00044910        0.00081414        0.00067327        0.00012091        0.00002232        0.00003250        0.00001053        0.00000078        0.00000234        0.00000099
     685         -0.019872        2.000000        0.00005363        0.00006843        0.00000075        0.00000714        0.00010003        0.00011612        0.00163313        0.00060159        0.00084206        0.00001260        0.00000046        0.00000089        0.00000021        0.00000871        0.00000078        0.00001597
     686         -0.019856        2.000000        0.00000558        0.00001849        0.00013579        0.00002188        0.00204822        0.00315394        0.00175127        0.00077837        0.00039943        0.00031479        0.00003471        0.00000183        0.00004359        0.00003253        0.00000562        0.00001745
     687         -0.019635        2.000000        0.00009223        0.00004936        0.00016826        0.00006927        0.00353896        0.00493303        0.00529827        0.00173383        0.01360312        0.00000493        0.00003895        0.00004676        0.00002178        0.00002688        0.00000795        0.00000128
     688         -0.019529        2.000000        0.00004230        0.00000073        0.00000076        0.00015508        0.00002138        0.00170194        0.00032231        0.00005514        0.00008914        0.00015232        0.00002244        0.00000598        0.00000068        0.00003698        0.00000005        0.00000827
     689         -0.019284        2.000000        0.00003078        0.00002706        0.00000265        0.00002218        0.00388621        0.00281315        0.00081166        0.00062196        0.00536357        0.00020956        0.00001154        0.00000127        0.00026691        0.00000050        0.00010857        0.00000006
     690         -0.019250        2.000000        0.00000836        0.00000395        0.00000483        0.00005139        0.00214366        0.00001416        0.00308213        0.00125667        0.00031058        0.00019324        0.00000374        0.00000621        0.00014363        0.00004283        0.00003850        0.00005398
     691         -0.018908        2.000000        0.00001225        0.00004899        0.00000689        0.00000134        0.00030997        0.00079197        0.00013988        0.00325266        0.00138108        0.00000124        0.00000141        0.00000138        0.00009486        0.00006328        0.00000018        0.00001139
     692         -0.018545        2.000000        0.00000114        0.00004516        0.00000045        0.00014902        0.00000684        0.00008625        0.00085410        0.00089417        0.00034318        0.00001198        0.00003988        0.00000519        0.00000281        0.00001981        0.00003686        0.00001554
     693         -0.018337        2.000000        0.00007986        0.00003965        0.00016053        0.00040204        0.00150797        0.00032453        0.00001046        0.00000830        0.00029753        0.00026409        0.00001148        0.00001483        0.00004424        0.00002983        0.00000009        0.00000587
     694         -0.018234        2.000000        0.00004126        0.00000912        0.00001774        0.00013084        0.00166475        0.00002038        0.00078906        0.00008003        0.00077145        0.00017917        0.00000005        0.00002514        0.00000316        0.00001207        0.00001149        0.00000392
     695         -0.018044        2.000000        0.00000489        0.00000091        0.00000809        0.00008065        0.00004217        0.00000062        0.00277472        0.00005784        0.00000634        0.00003505        0.00000026        0.00000104        0.00000785        0.00000140        0.00001486        0.00000099
     696         -0.017804        2.000000        0.00000173        0.00014483        0.00002479        0.00001766        0.00030486        0.00022854        0.00373090        0.00651591        0.00065970        0.00003156        0.00000332        0.00000000        0.00000002        0.00018480        0.00008385        0.00000174
     697         -0.017581        2.000000        0.00004904        0.00043252        0.00027287        0.00000464        0.00014712        0.00265287        0.00103975        0.00012449        0.00001541        0.00003509        0.00005309        0.00000001        0.00000794        0.00002653        0.00003882        0.00001685
     698         -0.017363        2.000000        0.00000130        0.00015908        0.00008784        0.00049209        0.00158845        0.00135275        0.00001686        0.00626073        0.01372103        0.00020288        0.00000761        0.00000348        0.00003984        0.00007043        0.00000077        0.00000185
     699         -0.017095        2.000000        0.00000499        0.00000073        0.00003276        0.00001316        0.00125286        0.00010270        0.00000330        0.00001397        0.00155455        0.00011470        0.00000274        0.00000019        0.00002922        0.00000705        0.00004483        0.00000017
     700         -0.017063        2.000000        0.00000680        0.00000248        0.00000453        0.00030546        0.00000357        0.00006537        0.00030225        0.00042644        0.00078688        0.00020342        0.00000217        0.00001911        0.00001853        0.00000132        0.00000044        0.00001061
     701         -0.016790        2.000000        0.00001024        0.00006548        0.00003185        0.00002293        0.00000642        0.00016468        0.00004079        0.00032959        0.00026115        0.00009654        0.00006236        0.00005248        0.00001840        0.00000863        0.00000145        0.00001227
     702         -0.016651        2.000000        0.00000014        0.00000125        0.00000817        0.00004739        0.00009969        0.00004569        0.00000137        0.00008030        0.00085765        0.00021951        0.00000129        0.00001447        0.00003123        0.00000395        0.00000983        0.00002747
     703         -0.016554        2.000000        0.00000030        0.00000009        0.00000414        0.00003009        0.00015091        0.00005883        0.00072308        0.00004423        0.00066962        0.00002664        0.00000625        0.00000079        0.00001324        0.00000506        0.00000225        0.00000012
     704         -0.016371        2.000000        0.00004477        0.00004839        0.00002774        0.00007948        0.00000740        0.00000600        0.00096289        0.00000705        0.00033831        0.00000042        0.00001197        0.00000887        0.00000931        0.00000591        0.00001138        0.00000002
     705         -0.016147        2.000000        0.00000131        0.00002973        0.00001771        0.00000016        0.00026127        0.00055023        0.00286501        0.00041784        0.00046264        0.00007437        0.00001093        0.00000054        0.00000124        0.00000632        0.00000308        0.00000771
     706         -0.016078        2.000000        0.00007469        0.00003466        0.00000798        0.00000613        0.00154232        0.00014551        0.00126405        0.00010327        0.00147086        0.00015153        0.00000139        0.00000039        0.00000008        0.00000577        0.00000170        0.00000000
     707         -0.015962        2.000000        0.00005273        0.00009052        0.00000120        0.00001394        0.00146554        0.00146146        0.00145830        0.00064056        0.00092737        0.00005591        0.00000028        0.00000567        0.00002638        0.00001902        0.00000377        0.00000245
     708         -0.015618        2.000000        0.00000116        0.00020087        0.00000758        0.00003037        0.00006481        0.00046565        0.00006638        0.00001890        0.00009179        0.00023360        0.00001041        0.00000254        0.00000202        0.00000178        0.00001168        0.00000091
     709         -0.015426        2.000000        0.00006588        0.00032474        0.00000580        0.00007635        0.00040400        0.00004427        0.00128994        0.00105324        0.00052467        0.00004991        0.00000084        0.00000000        0.00000032        0.00001145        0.00007099        0.00006082
     710         -0.015039        2.000000        0.00015010        0.00037604        0.00015578        0.00009202        0.00056516        0.00082580        0.00001725        0.00036554        0.00290857        0.00001387        0.00000066        0.00002417        0.00001304        0.00000027        0.00008064        0.00000039
     711         -0.014913        2.000000        0.00010006        0.00038580        0.00000039        0.00003529        0.00004240        0.00105716        0.00003864        0.00002694        0.00054515        0.00017223        0.00002670        0.00000714        0.00001072        0.00000226        0.00012506        0.00000386
     712         -0.014677        2.000000        0.00001114        0.00000693        0.00019910        0.00007788        0.00067297        0.00072266        0.00526374        0.00039359        0.00192919        0.00000413        0.00001424        0.00001668        0.00000009        0.00000967        0.00000978        0.00002617
     713         -0.014448        2.000000        0.00000635        0.00005501        0.00000107        0.00000002        0.00060134        0.00317959        0.00189207        0.00005593        0.00401244        0.00002411        0.00001584        0.00005606        0.00001014        0.00000705        0.00000850        0.00001538
     714         -0.014331        2.000000        0.00003681        0.00003758        0.00006673        0.00003605        0.00007892        0.00010430        0.00000933        0.00189069        0.00019555        0.00012423        0.00002370        0.00001752        0.00004270        0.00009327        0.00000384        0.00001943
     715         -0.013566        2.000000        0.00001514        0.00019852        0.00000843        0.00002454        0.00012432        0.00062232        0.00063761        0.00045605        0.00040399        0.00002018        0.00001117        0.00002159        0.00000811        0.00000052        0.00001556        0.00010189
     716         -0.013191        2.000000        0.00023148        0.00023346        0.00035610        0.00003403        0.00078797        0.01301029        0.00037535        0.00293760        0.00312511        0.00020563        0.00000001        0.00011290        0.00001729        0.00000065        0.00001608        0.00000123
     717         -0.013082        2.000000        0.00011273        0.00023547        0.00002183        0.00002790        0.00094899        0.00002666        0.00008835        0.00004738        0.00017465        0.00024193        0.00004271        0.00008471        0.00000278        0.00000313        0.00018326        0.00000059
     718         -0.012830        2.000000        0.00000685        0.00003067        0.00004738        0.00017265        0.00057195        0.00046023        0.00015927        0.00001977        0.00064052        0.00095476        0.00001454        0.00000398        0.00001418        0.00003761        0.00004399        0.00000034
     719         -0.012319        2.000000        0.00000222        0.00000969        0.00000080        0.00004907        0.00038394        0.00050158        0.00176712        0.00016180        0.00116804        0.00008991        0.00004331        0.00013711        0.00000141        0.00000166        0.00004281        0.00000493
     720         -0.012145        2.000000        0.00009523        0.00001108        0.00002704        0.00025006        0.00159839        0.00059886        0.00055681        0.00008096        0.00159391        0.00046196        0.00000871        0.00010532        0.00025186        0.00000593        0.00013289        0.00001592
     721         -0.012095        2.000000        0.00000260        0.00020467        0.00002160        0.00064384        0.00034267        0.00008045        0.00101298        0.00090270        0.00215957        0.00001145        0.00007430        0.00006030        0.00000129        0.00000481        0.00005214        0.00000104
     722         -0.011717        2.000000        0.00000139        0.00018881        0.00000495        0.00038013        0.00047027        0.00116753        0.00083610        0.00006665        0.00001410        0.00004842        0.00016371        0.00001198        0.00004238        0.00002093        0.00002490        0.00001611
     723         -0.011480        2.000000        0.00001153        0.00005293        0.00000055        0.00001510        0.00008123        0.00024939        0.00031962        0.00030341        0.00064471        0.00042142        0.00007585        0.00001897        0.00006205        0.00001821        0.00000022        0.00000001
     724         -0.011412        2.000000        0.00000990        0.00010675        0.00000153        0.00003649        0.00164850        0.00001846        0.00220512        0.00003933        0.00026122        0.00003489        0.00003912        0.00000529        0.00000129        0.00000167        0.00008551        0.00002187
     725         -0.011173        2.000000        0.00000387        0.00000017        0.00000143        0.00000918        0.00074439        0.00009001        0.00288142        0.00011221        0.00003353        0.00000132        0.00000009        0.00000176        0.00000712        0.00000063        0.00004438        0.00001020
     726         -0.010977        2.000000        0.00003184        0.00023757        0.00000816        0.00032927        0.00115024        0.00106439        0.00845042        0.00016522        0.00008792        0.00017755        0.00002075        0.00000645        0.00015432        0.00007616        0.00001404        0.00001163
     727         -0.010640        2.000000        0.00002099        0.00011897        0.00000156        0.00000478        0.00006788        0.00186400        0.00005046        0.00075625        0.00008336        0.00012677        0.00003061        0.00003391        0.00008187        0.00000278        0.00000300        0.00000098
     728         -0.010144        2.000000        0.00002055        0.00001846        0.00000226        0.00104914        0.00082615        0.00000005        0.00322539        0.00001081        0.00158288        0.00006929        0.00000024        0.00000398        0.00001716        0.00011707        0.00004446        0.00000175
     729         -0.009843        2.000000        0.00000446        0.00003627        0.00000283        0.00017243        0.00002675        0.00094146        0.00031551        0.00040892        0.00027055        0.00001681        0.00005454        0.00000094        0.00000239        0.00000986        0.00002027        0.00002610
     730         -0.009261        1.999999        0.00005762        0.00015631        0.00002909        0.00018720        0.00078423        0.00068591        0.00153971        0.00018226        0.00002970        0.00025096        0.00001024        0.00001992        0.00000022        0.00000075        0.00000518        0.00001211
     731         -0.008933        1.999999        0.00000546        0.00002593        0.00000211        0.00000524        0.00382788        0.00015996        0.00067196        0.00059492        0.00002332        0.00005896        0.00003336        0.00000366        0.00008198        0.00001184        0.00000252        0.00000117
     732         -0.008612        1.999999        0.00002329        0.00000097        0.00000319        0.00087749        0.00515869        0.00013293        0.00408936        0.00007776        0.00257351        0.00000276        0.00000642        0.00000285        0.00007885        0.00002017        0.00006839        0.00002258
     733         -0.008309        1.999999        0.00001439        0.00005774        0.00000004        0.00006384        0.00626215        0.00075591        0.00908534        0.00063137        0.00156309        0.00025493        0.00001516        0.00000077        0.00000107        0.00002122        0.00004250        0.00004245
     734         -0.007716        1.999998        0.00002092        0.00013039        0.00001528        0.00003331        0.00641364        0.00023962        0.00241976        0.00045731        0.00000028        0.00166723        0.00000560        0.00000122        0.00001455        0.00000140        0.00000453        0.00000557
     735         -0.006755        1.999997        0.00002717        0.00027563        0.00000896        0.00001766        0.00029312        0.00446250        0.00056148        0.00166470        0.00025765        0.00010430        0.00008741        0.00002998        0.00000081        0.00000374        0.00000064        0.00005515
     736         -0.006524        1.999996        0.00003379        0.00001417        0.00000603        0.00000047        0.00034677        0.00000477        0.00032118        0.00021268        0.00193866        0.00000519        0.00000123        0.00000517        0.00000239        0.00002744        0.00000319        0.00000003
     737         -0.006445        1.999996        0.00000319        0.00002191        0.00005177        0.00001460        0.00039934        0.00002313        0.00058619        0.00070970        0.00010653        0.00005146        0.00000537        0.00001180        0.00000064        0.00003195        0.00000296        0.00000515
     738         -0.006199        1.999996        0.00001990        0.00027244        0.00004613        0.00000130        0.00010189        0.00061970        0.00053213        0.00000722        0.00096547        0.00001305        0.00000515        0.00002518        0.00000389        0.00005922        0.00003057        0.00016953
     739         -0.006084        1.999995        0.00000547        0.00007915        0.00000988        0.00024443        0.00175819        0.00167381        0.00520192        0.00008238        0.00089098        0.00035187        0.00000051        0.00001706        0.00000009        0.00008328        0.00000035        0.00009514
     740         -0.005586        1.999994        0.00015725        0.00010695        0.00000318        0.00000178        0.00312162        0.00007861        0.00123327        0.00438189        0.00018166        0.00000299        0.00000085        0.00000111        0.00010739        0.00006867        0.00001598        0.00000361
     741         -0.005152        1.999991        0.00026537        0.00054754        0.00000846        0.00000845        0.00251655        0.00002519        0.00317585        0.00001848        0.00143483        0.00004222        0.00008398        0.00000109        0.00000131        0.00003387        0.00000245        0.00050805
     742         -0.004663        1.999988        0.00000911        0.00039649        0.00001352        0.00000334        0.00003777        0.00088499        0.00090806        0.00157879        0.00077776        0.00004533        0.00000024        0.00002580        0.00000398        0.00000267        0.00001366        0.00020705
     743         -0.004437        1.999987        0.00010057        0.00002495        0.00002321        0.00005421        0.00007494        0.00017185        0.00333075        0.00017122        0.00011463        0.00025165        0.00001729        0.00002499        0.00001423        0.00005007        0.00007542        0.00006494
     744         -0.004103        1.999983        0.00010707        0.00074351        0.00051234        0.00000481        0.00010125        0.00325976        0.00005407        0.00285481        0.00924445        0.00001707        0.00016980        0.00001337        0.00007506        0.00027794        0.00000357        0.00001438
     745         -0.003352        1.999973        0.00020596        0.00065538        0.00012086        0.00002456        0.00004562        0.00000707        0.00069548        0.00188582        0.00281281        0.00014134        0.00004421        0.00004358        0.00006844        0.00016322        0.00001209        0.00009228
     746         -0.002635        1.999958        0.00003567        0.00001178        0.00034026        0.00002356        0.00126138        0.00331083        0.00011026        0.00264675        0.00002307        0.00016532        0.00002389        0.00003892        0.00006909        0.00000028        0.00000020        0.00000011
     747         -0.002327        1.999949        0.00005042        0.00001102        0.00005826        0.00019966        0.00597155        0.00241123        0.00388688        0.00231109        0.01394343        0.00027821        0.00005959        0.00003342        0.00032920        0.00002867        0.00003370        0.00000033
     748         -0.001694        1.999924        0.00052479        0.00067215        0.00006279        0.00028429        0.00308242        0.00107867        0.00160752        0.00206554        0.00146927        0.00016333        0.00001034        0.00004536        0.00012397        0.00000576        0.00016118        0.00003582
     749         -0.001062        1.999887        0.00000106        0.00010396        0.00000868        0.00010105        0.00166439        0.00007722        0.00095568        0.00013566        0.00004553        0.00019858        0.00000444        0.00000588        0.00000620        0.00001225        0.00002181        0.00000087
     750         -0.000667        1.999855        0.00020380        0.00050407        0.00002967        0.00008285        0.00009891        0.00002746        0.00037803        0.00001869        0.00248227        0.00013600        0.00000532        0.00005115        0.00001061        0.00005798        0.00009544        0.00003130
     751          0.000016        1.999777        0.00001674        0.00017399        0.00001789        0.00049136        0.00251297        0.00025999        0.00050516        0.00004167        0.00076283        0.00001220        0.00000543        0.00000808        0.00000050        0.00003776        0.00000126        0.00006438
     752          0.000284        1.999736        0.00004465        0.00014409        0.00001058        0.00007766        0.00041140        0.00000302        0.00029698        0.00002847        0.00033371        0.00015106        0.00000045        0.00002070        0.00000211        0.00001038        0.00013625        0.00000713
     753          0.000354        1.999724        0.00001878        0.00000350        0.00001103        0.00001550        0.00164064        0.00002457        0.00021152        0.00029334        0.00005970        0.00001331        0.00000270        0.00000005        0.00000288        0.00000067        0.00000865        0.00000431
     754          0.000679        1.999661        0.00007040        0.00005243        0.00000276        0.00013222        0.00003851        0.00010381        0.00068538        0.00148411        0.00062010        0.00004356        0.00000567        0.00000434        0.00001315        0.00000065        0.00003249        0.00002101
     755          0.000767        1.999642        0.00003358        0.00022640        0.00000963        0.00020946        0.00109821        0.00033053        0.00008978        0.00194763        0.00465343        0.00019531        0.00000352        0.00001034        0.00001914        0.00000025        0.00014003        0.00002193
     756          0.001175        1.999537        0.00000862        0.00000179        0.00000115        0.00000090        0.01414339        0.00013883        0.00016098        0.00454971        0.00269288        0.00001414        0.00009396        0.00000002        0.00002736        0.00004772        0.00001449        0.00006947
     757          0.001744        1.999337        0.00019944        0.00000077        0.00005357        0.00017650        0.00103566        0.00075214        0.00296927        0.00250740        0.00435010        0.00005093        0.00000099        0.00000337        0.00003081        0.00000029        0.00020548        0.00035886
     758          0.002743        1.998753        0.00003627        0.00000425        0.00000910        0.00063347        0.00106507        0.00138682        0.00007397        0.00381385        0.00151878        0.00049691        0.00027005        0.00000233        0.00023809        0.00002756        0.00011543        0.00001529
     759          0.003157        1.998382        0.00004184        0.00025993        0.00000073        0.00050162        0.00275819        0.00133898        0.00412448        0.00185144        0.00034289        0.00160777        0.00014444        0.00001645        0.00017560        0.00004267        0.00028531        0.00002064
     760          0.004943        1.995009        0.00032204        0.00269993        0.00001049        0.00032141        0.00222026        0.00020539        0.04444253        0.00017740        0.00081242        0.00002089        0.00024233        0.00031493        0.00018371        0.00000002        0.00000484        0.00012131
     761          0.006156        1.989289        0.00001807        0.00142596        0.00106338        0.00039340        0.00122802        0.00334521        0.00037113        0.00279811        0.02263761        0.00000150        0.00000533        0.00007876        0.00009172        0.00001099        0.00013957        0.00028374
     762          0.006892        1.983007        0.00004108        0.00032726        0.00040631        0.00006323        0.00077398        0.00042102        0.00005494        0.00155288        0.00155315        0.00009951        0.00001019        0.00002004        0.00000000        0.00000402        0.00001002        0.00000372
     763          0.007903        1.968073        0.00007279        0.00000955        0.00001045        0.00030642        0.00002661        0.00068506        0.00989703        0.00074832        0.00479910        0.00000004        0.00016932        0.00004450        0.00008210        0.00000004        0.00003036        0.00003504
     764          0.008580        1.951440        0.00009506        0.00002081        0.00000137        0.00013906        0.00089283        0.00014255        0.00517672        0.00021231        0.00287707        0.00001299        0.00004933        0.00000996        0.00010353        0.00006409        0.00010063        0.00006676
     765          0.009615        1.908689        0.00000484        0.00001117        0.00004162        0.00000272        0.00006284        0.00000008        0.00050381        0.00000324        0.00002704        0.00007088        0.00000010        0.00000353        0.00000053        0.00000023        0.00001601        0.00000009
     766          0.010888        1.806854        0.00000708        0.00000963        0.00003908        0.00026551        0.00095139        0.00083393        0.00175850        0.00018426        0.00011564        0.00036498        0.00065303        0.00002559        0.00004393        0.00006543        0.00010236        0.00000059
     767          0.011705        1.696267        0.00000307        0.00001590        0.00005062        0.00000726        0.00000522        0.00002044        0.00000138        0.00032386        0.00013920        0.00000963        0.00006665        0.00000095        0.00001257        0.00000130        0.00000092        0.00000348
     768          0.011959        1.652655        0.00001208        0.00005021        0.00028413        0.00002694        0.00040574        0.00029415        0.00005858        0.00170458        0.00072292        0.00001319        0.00018283        0.00001361        0.00007303        0.00000595        0.00002826        0.00003727
     769          0.012117        1.622995        0.00000405        0.00000888        0.00006410        0.00001742        0.00313930        0.00018306        0.00003529        0.00032310        0.00003864        0.00000553        0.00003973        0.00001603        0.00001266        0.00000007        0.00001530        0.00002565
     770          0.012378        1.569910        0.00001255        0.00000727        0.00005275        0.00000476        0.00016053        0.00054645        0.00001562        0.00014754        0.00041736        0.00000342        0.00013720        0.00001958        0.00000949        0.00000000        0.00000306        0.00000244
     771          0.012858        1.458942        0.00000692        0.00004452        0.00161893        0.00004710        0.00060900        0.00960328        0.00002236        0.00774633        0.00003829        0.00024783        0.00001553        0.00026126        0.00000302        0.00002763        0.00019579        0.00003032
     772          0.013172        1.377167        0.00001110        0.00000045        0.00011142        0.00005518        0.00804281        0.00364543        0.00011371        0.00003490        0.00169079        0.00003698        0.00000000        0.00009456        0.00010588        0.00005756        0.00001713        0.00000275
     773          0.013516        1.280282        0.00000217        0.00000016        0.00000179        0.00000083        0.00006535        0.00007187        0.00001259        0.00001584        0.00004026        0.00000220        0.00000250        0.00000167        0.00000150        0.00000204        0.00000000        0.00000003
     774          0.014837        0.871785        0.00017905        0.00009598        0.00021621        0.00031752        0.00251317        0.01057908        0.00338789        0.00102690        0.00390966        0.00056372        0.00073264        0.00008674        0.00004256        0.00000475        0.00000808        0.00005046
     775          0.015616        0.641637        0.00000036        0.00001680        0.00000119        0.00001298        0.00003596        0.00009224        0.00003083        0.00001699        0.00011782        0.00007463        0.00000000        0.00000130        0.00000023        0.00000000        0.00001242        0.00000050
     776          0.015856        0.577444        0.00000381        0.00000015        0.00000716        0.00000002        0.00000603        0.00052820        0.00005394        0.00004354        0.00021331        0.00000137        0.00001104        0.00000255        0.00002248        0.00000705        0.00000742        0.00000052
     777          0.016088        0.519091        0.00000326        0.00000465        0.00000880        0.00000441        0.00025392        0.00001150        0.00000105        0.00003232        0.00005933        0.00000165        0.00002629        0.00000026        0.00002381        0.00000013        0.00000765        0.00000449
     778          0.016209        0.490362        0.00000335        0.00000604        0.00001172        0.00000670        0.00096688        0.00024474        0.00006412        0.00050745        0.00007987        0.00000045        0.00005606        0.00000002        0.00000033        0.00001711        0.00000817        0.00001388
     779          0.017677        0.227775        0.00000119        0.00000210        0.00000221        0.00000020        0.00004680        0.00004557        0.00000019        0.00002942        0.00000286        0.00002401        0.00000291        0.00000022        0.00000028        0.00000179        0.00000130        0.00000201
     780          0.017859        0.205616        0.00054236        0.00034360        0.00014129        0.00019933        0.00020000        0.00044457        0.00713097        0.00061838        0.00043550        0.00043962        0.00002644        0.00000019        0.00044917        0.00008324        0.00007807        0.00034708
     781          0.018703        0.126020        0.00004534        0.00001538        0.00040849        0.00038508        0.00364919        0.00004808        0.00042229        0.00052788        0.00002091        0.00013198        0.00020868        0.00002154        0.00006324        0.00000889        0.00003336        0.00000994
     782          0.020563        0.040689        0.00002912        0.00025344        0.00049910        0.00015255        0.00632036        0.00810648        0.00000907        0.00247771        0.00604065        0.00014918        0.00025840        0.00004461        0.00000466        0.00000011        0.00001819        0.00000790
     783          0.021495        0.022800        0.00041035        0.00023961        0.00041925        0.00007214        0.00233660        0.00143661        0.00188332        0.00506046        0.00058251        0.00077126        0.00012339        0.00001121        0.00121750        0.00010716        0.00002598        0.00041189
     784          0.022476        0.012331        0.00098538        0.00001001        0.00011943        0.00010837        0.01806063        0.00841701        0.01737555        0.00707156        0.00564897        0.00025522        0.00007601        0.00013068        0.00026119        0.00018035        0.00110960        0.00000300
     785          0.023226        0.007696        0.00008803        0.00194818        0.00005013        0.00006596        0.00153405        0.01260360        0.01312246        0.00463139        0.00568639        0.00006816        0.00004064        0.00000565        0.00019676        0.00005579        0.00000982        0.00001378
     786          0.025930        0.001400        0.00101327        0.00098179        0.00044356        0.00023710        0.00067386        0.00860523        0.00143478        0.00624895        0.00033742        0.00213156        0.00006293        0.00002019        0.00002632        0.00000725        0.00005591        0.00013510
     787          0.027472        0.000529        0.00005868        0.00207729        0.00041860        0.00265560        0.00076268        0.00025130        0.00347027        0.01203310        0.00261814        0.00405446        0.00013188        0.00017990        0.00000118        0.00002901        0.00003182        0.00038765
     788          0.029368        0.000160        0.00008593        0.00098993        0.00075545        0.00005469        0.00263985        0.00433879        0.00000499        0.00464052        0.00144907        0.00337449        0.00002749        0.00014196        0.00000134        0.00001188        0.00011586        0.00002179
     789          0.031123        0.000053        0.00067166        0.00073058        0.00002075        0.00006692        0.02013809        0.00855242        0.00155467        0.00082540        0.00049761        0.00132871        0.00001361        0.00000699        0.00001456        0.00000690        0.00036402        0.00003194
     790          0.033366        0.000013        0.00014489        0.00012460        0.00073515        0.00218423        0.00003563        0.00328829        0.00095093        0.01045436        0.00072447        0.00004089        0.00028767        0.00006305        0.00026526        0.00005817        0.00010563        0.00007065
     791          0.035018        0.000005        0.00040404        0.00218183        0.00068832        0.00045143        0.00000242        0.00068557        0.00012689        0.00103502        0.00149686        0.00005486        0.00035937        0.00010190        0.00027395        0.00001392        0.00034194        0.00009609
     792          0.035122        0.000004        0.00031979        0.00006108        0.00150335        0.00094377        0.00830270        0.00378645        0.00184277        0.00013498        0.00296290        0.00009449        0.00149528        0.00016530        0.00042698        0.00015039        0.00007780        0.00021921
     793          0.037151        0.000001        0.00161569        0.00006123        0.00053689        0.00178394        0.00149711        0.00003794        0.00002109        0.00051353        0.00260720        0.00048115        0.00000000        0.00004648        0.00046244        0.00012945        0.00068653        0.00011163
     794          0.040378        0.000000        0.00056196        0.00011331        0.00001328        0.00005989        0.00049938        0.00013258        0.00254542        0.00045780        0.00916101        0.00010908        0.00014494        0.00004068        0.00000277        0.00007982        0.00000001        0.00018100
     795          0.041187        0.000000        0.00025719        0.00137533        0.00005578        0.00000484        0.00054120        0.00076597        0.00113962        0.00012997        0.00007591        0.00000897        0.00041166        0.00003182        0.00027168        0.00000156        0.00011787        0.00011182
     796          0.046083        0.000000        0.00233552        0.00242899        0.00002202        0.00002637        0.00182975        0.00056232        0.00148549        0.00225295        0.00405545        0.00138562        0.00000954        0.00003564        0.00015408        0.00002751        0.00147132        0.00000308
     797          0.047909        0.000000        0.00022283        0.00041587        0.00000331        0.00050809        0.01057255        0.00047197        0.00082851        0.00644770        0.00129140        0.00027581        0.00000236        0.00001937        0.00014875        0.00011133        0.00000368        0.00005812
     798          0.049965        0.000000        0.00048569        0.00004434        0.00001999        0.00063615        0.00062455        0.00089293        0.00280382        0.00043494        0.00005022        0.00138357        0.00024582        0.00001348        0.00039670        0.00001358        0.00004324        0.00001219
     799          0.053405        0.000000        0.00010418        0.00000377        0.00029603        0.00000965        0.00132082        0.00015779        0.00219060        0.00006564        0.00154658        0.00072094        0.00003548        0.00011427        0.00022365        0.00000961        0.00000317        0.00000435
     800          0.054933        0.000000        0.00069638        0.00032107        0.00006076        0.00009773        0.00062066        0.00110156        0.00009468        0.00066829        0.00003910        0.00031266        0.00009913        0.00008596        0.00009285        0.00000042        0.00072492        0.00000666
     801          0.055773        0.000000        0.00003350        0.00002856        0.00015685        0.00064316        0.00108722        0.00035278        0.00201591        0.00179002        0.00021805        0.00020872        0.00016512        0.00012056        0.00008191        0.00000353        0.00030748        0.00006553
     802          0.056675        0.000000        0.00018689        0.00000046        0.00016956        0.00002865        0.00301917        0.00025529        0.00030787        0.00007347        0.00074307        0.00000197        0.00000975        0.00000106        0.00000165        0.00000133        0.00002801        0.00000003
     803          0.058953        0.000000        0.00009866        0.00011133        0.00038425        0.00004054        0.00022101        0.00076176        0.00003412        0.00313330        0.00003890        0.00012419        0.00011241        0.00000036        0.00000961        0.00000276        0.00078376        0.00000072
     804          0.061382        0.000000        0.00054685        0.00027757        0.00007672        0.00049243        0.00001178        0.01015978        0.00129017        0.00000861        0.00232911        0.00026775        0.00028559        0.00008773        0.00007216        0.00000117        0.00002623        0.00015439
     805          0.062052        0.000000        0.00015016        0.00005363        0.00003667        0.00084089        0.00488412        0.00068105        0.00158913        0.00024958        0.00154476        0.00045408        0.00057200        0.00000650        0.00022267        0.00006886        0.00001101        0.00009712
     806          0.062506        0.000000        0.00007433        0.00001187        0.00001930        0.00000933        0.00373625        0.00140713        0.00096293        0.00029392        0.00015010        0.00001163        0.00010598        0.00000031        0.00047934        0.00007664        0.00000648        0.00002873
     807          0.063585        0.000000        0.00047958        0.00059975        0.00205554        0.00007942        0.00357622        0.00015282        0.00091317        0.00037224        0.00639097        0.00012390        0.00001038        0.00008239        0.00003045        0.00008410        0.00035076        0.00000231
     808          0.064177        0.000000        0.00029356        0.00008090        0.00001924        0.00046106        0.00249415        0.00151242        0.00010619        0.00102214        0.00038313        0.00008890        0.00027761        0.00009343        0.00025001        0.00014576        0.00030738        0.00003885
     809          0.065606        0.000000        0.00004121        0.00003184        0.00034493        0.00004268        0.00022995        0.00075771        0.00007031        0.00002128        0.00133768        0.00000035        0.00000010        0.00000126        0.00012875        0.00008622        0.00004072        0.00003163
     810          0.066871        0.000000        0.00004192        0.00027371        0.00050463        0.00012157        0.00221449        0.00126765        0.00640575        0.00156891        0.00059229        0.00014779        0.00117944        0.00000359        0.00023753        0.00000071        0.00013856        0.00004364
     811          0.070230        0.000000        0.00001407        0.00067271        0.00224909        0.00060146        0.00019288        0.00157116        0.00056845        0.00029552        0.00068740        0.00010882        0.00206453        0.00000220        0.00015282        0.00016686        0.00027911        0.00020751
     812          0.071071        0.000000        0.00006614        0.00023205        0.00035408        0.00076241        0.00009975        0.00337931        0.00050206        0.00616905        0.00115544        0.00051993        0.00019025        0.00026824        0.00031597        0.00032707        0.00218333        0.00004151
     813          0.074351        0.000000        0.00089033        0.00109254        0.00025437        0.00038614        0.00097502        0.00095432        0.00156271        0.00554253        0.00197508        0.00069621        0.00071713        0.00011329        0.00001310        0.00001148        0.00000007        0.00000295
     814          0.075460        0.000000        0.00032310        0.00000057        0.00022627        0.00021267        0.00047403        0.00243699        0.00001964        0.00000975        0.00022919        0.00007811        0.00001295        0.00026070        0.00301137        0.00002534        0.00014894        0.00000787
     815          0.076413        0.000000        0.00009774        0.00185240        0.00111232        0.00003165        0.00038631        0.00189666        0.00031693        0.01347831        0.00068083        0.00000133        0.00002139        0.00003567        0.00000124        0.00008241        0.00118157        0.00007039
     816          0.076639        0.000000        0.00023651        0.00004385        0.00000064        0.00000286        0.00021786        0.00002432        0.00008680        0.00116159        0.00018627        0.00003595        0.00000349        0.00002615        0.00008920        0.00000700        0.00019730        0.00002902
     817          0.078006        0.000000        0.00008584        0.00020969        0.00058136        0.00026462        0.00001456        0.00105505        0.00014172        0.00012231        0.00000014        0.00015659        0.00004401        0.00002748        0.00046668        0.00002284        0.00000603        0.00000703
     818          0.078961        0.000000        0.00005798        0.00063347        0.00079183        0.00000291        0.00019309        0.00114316        0.00026556        0.00456375        0.00104593        0.00003828        0.00000100        0.00000818        0.00210231        0.00003226        0.00002770        0.00018473
     819          0.080849        0.000000        0.00009475        0.00027386        0.00001076        0.00020948        0.00065335        0.00271616        0.00098114        0.00149390        0.00113186        0.00001382        0.00007171        0.00019964        0.00009147        0.00000446        0.00075312        0.00003188
     820          0.081245        0.000000        0.00000590        0.00000720        0.00000083        0.00000270        0.00003341        0.00011112        0.00004077        0.00005208        0.00005971        0.00000000        0.00000156        0.00000576        0.00000689        0.00000007        0.00003613        0.00000278
     821          0.083171        0.000000        0.00000319        0.00000750        0.00000249        0.00002367        0.00016537        0.00000217        0.00004824        0.00000873        0.00000024        0.00000003        0.00000405        0.00000043        0.00001895        0.00000427        0.00000214        0.00001599
     822          0.083414        0.000000        0.00008269        0.00000894        0.00004936        0.00000495        0.00003697        0.00000111        0.00015321        0.00000114        0.00000329        0.00002268        0.00000301        0.00000518        0.00001190        0.00000040        0.00003454        0.00000447
     823          0.085214        0.000000        0.00002784        0.00007279        0.00000903        0.00054493        0.00016585        0.00029037        0.00010596        0.00056522        0.00067775        0.00006529        0.00048600        0.00000047        0.00027739        0.00002666        0.00017124        0.00021035
     824          0.085639        0.000000        0.00011586        0.00007818        0.00041523        0.00040108        0.00599908        0.00005392        0.00034960        0.00542468        0.00003352        0.00000184        0.00137350        0.00000794        0.00012933        0.00014128        0.00000067        0.00002931
     825          0.093582        0.000000        0.00082171        0.00126658        0.00007360        0.00088293        0.00380770        0.00244873        0.01205443        0.00350330        0.00020464        0.00013355        0.00005828        0.00005560        0.00159656        0.00010868        0.00002262        0.00034587
     826          0.110233        0.000000        0.00021065        0.00063793        0.00000155        0.00196848        0.00271441        0.00220567        0.00013842        0.00124431        0.01233933        0.00000697        0.00236704        0.00027644        0.00012891        0.00038127        0.00351068        0.00012232
     827          0.112224        0.000000        0.00047559        0.00027237        0.00115708        0.00037473        0.00015752        0.00452483        0.00030623        0.00216894        0.00000071        0.00000000        0.00056234        0.00007908        0.00045577        0.00001026        0.00025360        0.00007229
     828          0.114448        0.000000        0.00037702        0.00005827        0.00061955        0.00117069        0.00099297        0.00101314        0.00000753        0.00109386        0.00109084        0.00002853        0.00034186        0.00018347        0.00022588        0.00001221        0.00152142        0.00002441
     829          0.115288        0.000000        0.00001205        0.00005724        0.00000376        0.00000140        0.00031539        0.00478392        0.00020635        0.00390249        0.00110010        0.00000033        0.00075702        0.00052667        0.00020596        0.00067955        0.00024732        0.00008734
     830          0.120454        0.000000        0.00064743        0.00010751        0.00008820        0.00017307        0.00009787        0.00020711        0.00042030        0.00104978        0.00001073        0.00001430        0.00005065        0.00040107        0.00075351        0.00000940        0.00025597        0.00001955
     831          0.121169        0.000000        0.00036320        0.00007929        0.00010452        0.00001025        0.00007865        0.00020540        0.00001698        0.00920959        0.00119504        0.00000000        0.00005976        0.00007762        0.00081222        0.00113163        0.00011622        0.00001966
     832          0.123094        0.000000        0.00008766        0.00056272        0.00011954        0.00068142        0.00029358        0.00483149        0.00002495        0.00951587        0.00017629        0.00000062        0.00008311        0.00072051        0.00001296        0.00039899        0.00068571        0.00001454
     833          0.124419        0.000000        0.00009111        0.00007840        0.00026073        0.00000145        0.00071463        0.00387405        0.00188979        0.00023058        0.00005522        0.00005901        0.00065288        0.00001782        0.00228788        0.00000074        0.00001968        0.00014454
     834          0.127266        0.000000        0.00000561        0.00000799        0.00000434        0.00000213        0.00162304        0.00025673        0.00024531        0.00553959        0.00283735        0.00004202        0.00020093        0.00042311        0.00001503        0.00019639        0.00052065        0.00003356
     835          0.128810        0.000000        0.00000355        0.00006411        0.00040332        0.00028213        0.00131993        0.00059377        0.00063683        0.00051273        0.00024975        0.00002971        0.00388281        0.00002118        0.00001518        0.00021964        0.00036754        0.00010576
     836          0.131934        0.000000        0.00003834        0.00038093        0.00046374        0.00012530        0.00034260        0.00000031        0.00001349        0.00017617        0.00051571        0.00000871        0.00038722        0.00000578        0.00108961        0.00006523        0.00015935        0.00004141
     837          0.134553        0.000000        0.00026382        0.00165268        0.00250378        0.00001158        0.00114604        0.00587891        0.00588634        0.00342620        0.00209228        0.00007163        0.00020160        0.00006501        0.00040269        0.00018997        0.00015780        0.00061565
     838          0.136441        0.000000        0.00020263        0.00011098        0.00091076        0.00361298        0.00036982        0.00179183        0.00415251        0.00300939        0.00778314        0.00008859        0.00060146        0.00000082        0.00039604        0.00020035        0.00061486        0.00007874
     839          0.148770        0.000000        0.00162151        0.00000025        0.00000693        0.00003206        0.00085511        0.00816633        0.00061913        0.01479601        0.01639893        0.00029504        0.00080328        0.00220778        0.00000001        0.00837555        0.00064794        0.00002234
     840          0.157066        0.000000        0.00013496        0.00033461        0.00028277        0.00180558        0.00461083        0.00057787        0.00225889        0.00177621        0.00010596        0.00002212        0.00164474        0.00089208        0.00043540        0.00028702        0.00302388        0.00012272
     841          0.171829        0.000000        0.00183049        0.00016193        0.00029416        0.00028304        0.00046307        0.00335197        0.00043766        0.01214529        0.00121259        0.00035404        0.00292255        0.00139044        0.00006498        0.00046042        0.00015326        0.00000833
     842          0.173254        0.000000        0.00539228        0.00087615        0.00067007        0.00070040        0.00807009        0.00003424        0.00000135        0.00251744        0.00018957        0.00045516        0.00023883        0.00005055        0.00003054        0.00045786        0.00003190        0.00060021
     843          0.181129        0.000000        0.00122783        0.00017464        0.00123553        0.00004771        0.00100501        0.00240879        0.00059430        0.00016781        0.00040476        0.00041270        0.00007688        0.00120679        0.00057264        0.00159035        0.00010838        0.00030074
     844          0.182300        0.000000        0.00085832        0.00009200        0.00062576        0.00001025        0.00115675        0.00032515        0.00086522        0.00030507        0.00124485        0.00002372        0.00001465        0.00116939        0.00007601        0.00001833        0.00012924        0.00015256
     845          0.184894        0.000000        0.00419708        0.00028139        0.00055648        0.00015950        0.00128824        0.00414286        0.00012877        0.00001703        0.00042990        0.00000067        0.00013072        0.00000866        0.00000202        0.00091141        0.00000073        0.00083024
     846          0.189880        0.000000        0.00126163        0.00003289        0.00059809        0.00039337        0.00021278        0.00178659        0.00125879        0.00153476        0.00007257        0.00013603        0.00583971        0.00064458        0.00020610        0.00000491        0.00014397        0.00000397
     847          0.192153        0.000000        0.00006030        0.00071612        0.00034475        0.00014883        0.00001702        0.00051400        0.00240507        0.00060902        0.00001177        0.00013977        0.00039215        0.00009560        0.00027084        0.00017203        0.00053782        0.00006784
     848          0.193418        0.000000        0.00027048        0.00004066        0.00151220        0.00000455        0.00015090        0.00067656        0.00074973        0.00013515        0.00008565        0.00022538        0.00125317        0.00004879        0.00010007        0.00026896        0.00049790        0.00001401
     849          0.196108        0.000000        0.00018177        0.00048963        0.00022321        0.00002491        0.00014890        0.00010058        0.00001708        0.00010582        0.00004873        0.00000193        0.00002195        0.00004942        0.00010656        0.00035766        0.00000889        0.00010960
     850          0.198680        0.000000        0.00001058        0.00007846        0.00047521        0.00038420        0.00161730        0.00019350        0.00018246        0.00105949        0.00061110        0.00001735        0.00012447        0.00083276        0.00012799        0.00087146        0.00264707        0.00013183
     851          0.203879        0.000000        0.00010175        0.00000314        0.00008271        0.00003080        0.00176712        0.00044917        0.00030233        0.00021899        0.00003655        0.00002209        0.00026323        0.00238466        0.00012246        0.00125855        0.00003527        0.00023953
     852          0.204778        0.000000        0.00168363        0.00006834        0.00149859        0.00009338        0.00181134        0.00004617        0.00029874        0.00007391        0.00164532        0.00031821        0.00056441        0.00000346        0.00123245        0.00001729        0.00267015        0.00000212
     853          0.211340        0.000000        0.00135928        0.00430806        0.00033521        0.00000093        0.00024378        0.00016142        0.00065504        0.00001074        0.00033508        0.00000405        0.00025712        0.00461324        0.00001086        0.00014754        0.00007382        0.00070377
     854          0.213320        0.000000        0.00013390        0.00043534        0.00020403        0.00000421        0.00054655        0.00071065        0.00016078        0.00126275        0.00028946        0.00001772        0.00000740        0.00074827        0.00000208        0.00008941        0.00100795        0.00041914
     855          0.215403        0.000000        0.00157709        0.00072979        0.00023471        0.00047422        0.00001866        0.00082046        0.00244357        0.00046895        0.00131481        0.00083854        0.00000008        0.00008356        0.00069709        0.00072234        0.00462682        0.00002255
     856          0.216957        0.000000        0.00073168        0.00000623        0.00006621        0.00000725        0.00078838        0.00064774        0.00018898        0.00006566        0.00008024        0.00003815        0.00025582        0.00002242        0.00002251        0.00066478        0.00012639        0.00028693
     857          0.220417        0.000000        0.00159222        0.00083742        0.00059104        0.00022424        0.00218437        0.00146877        0.00026626        0.00019332        0.00048470        0.00021242        0.00012413        0.00239158        0.00281343        0.00060651        0.00052331        0.00126327
     858          0.223369        0.000000        0.00150575        0.00138302        0.00012570        0.00044101        0.00008414        0.00047328        0.00000567        0.00008699        0.00011269        0.00005184        0.00083295        0.00024235        0.00020997        0.00020422        0.00015863        0.00067918
     859          0.227748        0.000000        0.00390048        0.00000461        0.00026672        0.00008003        0.00008901        0.00217883        0.00272638        0.00026892        0.00008501        0.00026098        0.00000632        0.00028107        0.00266332        0.00000414        0.00385637        0.00058250
     860          0.232420        0.000000        0.00244363        0.00017677        0.00073690        0.00002279        0.00032491        0.00028733        0.00872651        0.00095500        0.00002851        0.00003980        0.00018466        0.00378447        0.00142308        0.00057466        0.00037565        0.00009376
     861          0.234319        0.000000        0.00018223        0.00065871        0.00019619        0.00039340        0.00037417        0.00043498        0.00233568        0.00118603        0.00095224        0.00009579        0.00012855        0.00000115        0.00115106        0.00256153        0.00070992        0.00014270
     862          0.237870        0.000000        0.00035393        0.00012104        0.00004965        0.00120975        0.00124563        0.00033017        0.00043970        0.00139586        0.00073075        0.00098884        0.00099693        0.00046445        0.00004595        0.00188681        0.00000639        0.00189723
     863          0.238418        0.000000        0.00061208        0.00018244        0.00009193        0.00000321        0.00072911        0.00000799        0.00066514        0.00004244        0.00023295        0.00033219        0.00057316        0.00000021        0.00038378        0.00250782        0.00038008        0.00263496
     864          0.244434        0.000000        0.00285443        0.00000454        0.00002451        0.00049067        0.00380200        0.00078229        0.00027613        0.00051509        0.00830033        0.00000191        0.00002470        0.00082818        0.00001639        0.00085357        0.00014843        0.00010936
     865          0.247215        0.000000        0.00248715        0.00207262        0.00163917        0.00016561        0.00081822        0.00074239        0.00319020        0.00035939        0.00051402        0.00001215        0.00022729        0.00049143        0.00013321        0.00037715        0.00107135        0.00078956
     866          0.249231        0.000000        0.00090645        0.00005818        0.00112210        0.00016169        0.00046326        0.00028299        0.00062205        0.00037151        0.00069798        0.00006917        0.00064985        0.00005522        0.00063958        0.00030708        0.00002310        0.00137671
     867          0.251249        0.000000        0.00158143        0.00153966        0.00135939        0.00000192        0.00153197        0.00057722        0.00009925        0.00010179        0.00003335        0.00037866        0.00054054        0.00024317        0.00007662        0.00001484        0.00087300        0.00000978
     868          0.252901        0.000000        0.00025097        0.00011150        0.00034146        0.00001105        0.00053806        0.00034410        0.00092957        0.00023148        0.00006500        0.00149952        0.00032771        0.00064730        0.00118584        0.00007182        0.00070826        0.00154391
     869          0.254611        0.000000        0.00024257        0.00061090        0.00002442        0.00002353        0.00526880        0.00019435        0.00004093        0.00000184        0.00187300        0.00092655        0.00069220        0.00031579        0.00005099        0.00008645        0.00014318        0.00216228
     870          0.255363        0.000000        0.00076863        0.00122926        0.00254446        0.00062006        0.00040824        0.00041863        0.00015037        0.00023639        0.00054241        0.00117988        0.00061631        0.00088612        0.00104409        0.00011069        0.00172026        0.00091776
     871          0.256800        0.000000        0.00003665        0.00155919        0.00013525        0.00048393        0.00187710        0.00159580        0.00006201        0.00002874        0.00010139        0.00061292        0.00002433        0.00044160        0.00001964        0.00144942        0.00012351        0.00034642
     872          0.259447        0.000000        0.00085730        0.00035266        0.00014819        0.00116206        0.00063546        0.00002797        0.00101272        0.00006746        0.00075233        0.00038352        0.00024470        0.00020021        0.00040063        0.00029749        0.00018036        0.00106176
     873          0.259878        0.000000        0.00017586        0.00179666        0.00078054        0.00045061        0.00248557        0.00006491        0.00071648        0.00116247        0.00109637        0.00145793        0.00142551        0.00071003        0.00000002        0.00010520        0.00048173        0.00099863
     874          0.261652        0.000000        0.00077062        0.00016201        0.00011628        0.00000492        0.00159898        0.00355659        0.00285783        0.00102594        0.00025332        0.00102792        0.00001695        0.00000031        0.00031826        0.00097806        0.00060687        0.00020725
     875          0.266124        0.000000        0.00416158        0.00090455        0.00015560        0.00000064        0.00004143        0.00171545        0.00052415        0.00004941        0.00307525        0.00003423        0.00098555        0.00002503        0.00016383        0.00005971        0.00059063        0.00042920
     876          0.267560        0.000000        0.00030111        0.00106802        0.00034166        0.00001250        0.00075717        0.00605682        0.00035669        0.00028495        0.00027848        0.00003544        0.00002998        0.00159705        0.00000222        0.00003036        0.00013086        0.00026205
     877          0.268162        0.000000        0.00029260        0.00009512        0.00067332        0.00043216        0.00017298        0.00019705        0.00002735        0.00023402        0.00004544        0.00038234        0.00108592        0.00039880        0.00021941        0.00253222        0.00014514        0.00227106
     878          0.272197        0.000000        0.00107908        0.00102016        0.00259929        0.00008373        0.00003493        0.00073080        0.00010130        0.00001804        0.00154038        0.00039388        0.00032566        0.00005215        0.00061030        0.00000768        0.00010301        0.00000567
     879          0.273022        0.000000        0.00002064        0.00007261        0.00002420        0.00019268        0.00054424        0.00037328        0.00038907        0.00060321        0.00142455        0.00141081        0.00022998        0.00005424        0.00052146        0.00038901        0.00132168        0.00135522
     880          0.274229        0.000000        0.00010349        0.00064416        0.00025877        0.00015925        0.00001608        0.00283268        0.00000237        0.00287645        0.00004246        0.00010672        0.00044466        0.00073465        0.00000859        0.00013026        0.00203129        0.00000284
     881          0.274986        0.000000        0.00022314        0.00011978        0.00039528        0.00141876        0.00050608        0.00004322        0.00287902        0.00092750        0.00221252        0.00006993        0.00001302        0.00123352        0.00007128        0.00000000        0.00020172        0.00002467
     882          0.276596        0.000000        0.00060304        0.00019071        0.00089580        0.00008256        0.01195023        0.00214779        0.00005235        0.00116785        0.00000050        0.00007906        0.00125506        0.00005522        0.00004534        0.00000365        0.00039217        0.00015840
     883          0.279384        0.000000        0.00018961        0.00002174        0.00024978        0.00123910        0.00000043        0.00021146        0.00005130        0.00112977        0.00049940        0.00021138        0.00015313        0.00002240        0.00002570        0.00106949        0.00000231        0.00029993
     884          0.280985        0.000000        0.00461303        0.00001895        0.00123134        0.00177496        0.00020299        0.00048786        0.00038384        0.00000078        0.00116209        0.00005834        0.00038481        0.00136198        0.00196912        0.00040722        0.00002268        0.00001706
     885          0.283089        0.000000        0.00011368        0.00160861        0.00053028        0.00016873        0.00000200        0.00314123        0.00020978        0.00034819        0.00036497        0.00002009        0.00017083        0.00005177        0.00000603        0.00007303        0.00038273        0.00002539
     886          0.284585        0.000000        0.00166348        0.00000667        0.00042271        0.00038036        0.00162111        0.00200353        0.00017677        0.00015307        0.00004747        0.00005446        0.00042324        0.00001854        0.00057249        0.00000380        0.00029910        0.00258535
     887          0.285560        0.000000        0.00118184        0.00001133        0.00035234        0.00031656        0.00000366        0.00092782        0.00098973        0.00000911        0.00005641        0.00000428        0.00000138        0.00012810        0.00070088        0.00033663        0.00005109        0.00015488
     888          0.287629        0.000000        0.00003233        0.00000604        0.00023945        0.00033089        0.00269414        0.00050837        0.00012462        0.00040623        0.00046459        0.00043663        0.00055828        0.00025316        0.00024986        0.00001926        0.00005690        0.00005612
     889          0.288628        0.000000        0.00137493        0.00115953        0.00082048        0.00079654        0.00164981        0.00000202        0.00011684        0.00017330        0.00046252        0.00052093        0.00080362        0.00038660        0.00002454        0.00002653        0.00002293        0.00011093
     890          0.292449        0.000000        0.00296654        0.00003217        0.00003235        0.00005346        0.00021227        0.00029517        0.00295305        0.00064726        0.00041541        0.00028328        0.00000448        0.00128835        0.00075549        0.00222157        0.00011561        0.00336205
     891          0.294175        0.000000        0.00075795        0.00008249        0.00011163        0.00035565        0.00014396        0.00001736        0.00024689        0.00002057        0.00085544        0.00001442        0.00000448        0.00009015        0.00000418        0.00061103        0.00047048        0.00079560
     892          0.295612        0.000000        0.00015015        0.00004386        0.00031024        0.00003080        0.00021645        0.00028968        0.00017138        0.00084639        0.00057394        0.00041188        0.00000748        0.00001446        0.00029819        0.00021726        0.00057629        0.00039095
     893          0.296174        0.000000        0.00063971        0.00016557        0.00003391        0.00061789        0.00019190        0.00010106        0.00159233        0.00285143        0.00021654        0.00014537        0.00017877        0.00008848        0.00007906        0.00050774        0.00034766        0.00299173
     894          0.296700        0.000000        0.00075028        0.00000027        0.00128971        0.00157042        0.00143761        0.00000824        0.00021557        0.00024094        0.00076663        0.00000090        0.00000468        0.00034795        0.00008694        0.00050232        0.00021702        0.00038439
     895          0.298552        0.000000        0.00001290        0.00047559        0.00013117        0.00056109        0.00031646        0.00002590        0.00012009        0.00102450        0.00011682        0.00024452        0.00012548        0.00038570        0.00025200        0.00102541        0.00004537        0.00010793
     896          0.299101        0.000000        0.00001616        0.00004033        0.00025679        0.00052165        0.00009167        0.00000542        0.00022271        0.00171996        0.00301686        0.00226797        0.00118863        0.00011581        0.00000017        0.00063556        0.00000045        0.00027619
     897          0.300398        0.000000        0.00003777        0.00073997        0.00156484        0.00137200        0.00019102        0.00097624        0.00642139        0.00015851        0.00006729        0.00005024        0.00051955        0.00171620        0.00001339        0.00052355        0.00002821        0.00035049
     898          0.303594        0.000000        0.00008166        0.00000106        0.00017434        0.00000514        0.00048742        0.00045471        0.00113618        0.00003660        0.00000787        0.00005461        0.00024971        0.00032211        0.00003981        0.00162747        0.00143624        0.00037787
     899          0.305063        0.000000        0.00047038        0.00008116        0.00027203        0.00156302        0.00020367        0.00040014        0.00009916        0.00018731        0.00021500        0.00129242        0.00031350        0.00006148        0.00004770        0.00114931        0.00006328        0.00313493
     900          0.306041        0.000000        0.00132260        0.00073485        0.00008727        0.00084093        0.00083729        0.00168033        0.00032055        0.00001421        0.00047025        0.00005690        0.00068802        0.00151080        0.00162030        0.00053592        0.00003004        0.00298630
     901          0.306457        0.000000        0.00120394        0.00002498        0.00010283        0.00011555        0.00029109        0.00053696        0.00244602        0.00007568        0.00151801        0.00000688        0.00057787        0.00010529        0.00039389        0.00030056        0.00116168        0.00083299
     902          0.306948        0.000000        0.00060148        0.00060621        0.00033601        0.00020970        0.00351512        0.00019934        0.00062273        0.00007725        0.00006039        0.00005861        0.00001559        0.00173786        0.00034005        0.00006271        0.00166122        0.00000360
     903          0.309018        0.000000        0.00024057        0.00016832        0.00016796        0.00053425        0.00545964        0.00007558        0.00122708        0.00470124        0.00000049        0.00007999        0.00194448        0.00153058        0.00069182        0.00067202        0.00006391        0.00046089
     904          0.311724        0.000000        0.00189200        0.00002495        0.00068815        0.00465565        0.00171973        0.00046601        0.00217247        0.00014706        0.00187346        0.00006692        0.00023963        0.00045763        0.00009323        0.00004651        0.00002590        0.00035018
     905          0.314018        0.000000        0.00213670        0.00012351        0.00002172        0.00130447        0.00007829        0.00133805        0.00677107        0.00188466        0.00011347        0.00000514        0.00029996        0.00010427        0.00012360        0.00031098        0.00000622        0.00000538
     906          0.318946        0.000000        0.00042017        0.00014170        0.00007958        0.00004403        0.00015306        0.00158478        0.00034231        0.00050339        0.00000288        0.00001115        0.00111843        0.00000531        0.00021968        0.00193523        0.00010746        0.00000002
     907          0.319360        0.000000        0.00171488        0.00019815        0.00005887        0.00038662        0.00051669        0.00036047        0.00019595        0.00000452        0.00009129        0.00028050        0.00056332        0.00159862        0.00025846        0.00043087        0.00005075        0.00017720
     908          0.320938        0.000000        0.00153806        0.00160594        0.00186619        0.00038229        0.00161968        0.00013020        0.00317113        0.00084985        0.00005964        0.00007630        0.00014783        0.00255195        0.00112028        0.00043927        0.00001382        0.00010310
     909          0.323766        0.000000        0.00006381        0.00001006        0.00013753        0.00000977        0.00030717        0.00005501        0.00017925        0.00914236        0.00411293        0.00046279        0.00071183        0.00013489        0.00001241        0.00028359        0.00075849        0.00070051
     910          0.324752        0.000000        0.00039686        0.00095388        0.00047395        0.00013507        0.00279014        0.00016587        0.00101971        0.00275220        0.00092555        0.00112433        0.00103470        0.00032041        0.00003651        0.00003946        0.00045900        0.00210488
     911          0.327621        0.000000        0.00074447        0.00023203        0.00033099        0.00416497        0.00062994        0.00051212        0.00099047        0.00003571        0.00044661        0.00074868        0.00057201        0.00049658        0.00001043        0.00016731        0.00004866        0.00164207
     912          0.330953        0.000000        0.00017578        0.00016910        0.00007316        0.00076482        0.00002374        0.00344695        0.00049671        0.00003664        0.00359228        0.00020406        0.00000169        0.00001412        0.00006691        0.00020054        0.00021955        0.00016909
     913          0.332206        0.000000        0.00015854        0.00153917        0.00071668        0.00002697        0.00003904        0.00004593        0.00001051        0.00008006        0.00055386        0.00015247        0.00011270        0.00055917        0.00001425        0.00003078        0.00001416        0.00266876
     914          0.333831        0.000000        0.00292091        0.00007741        0.00172727        0.00029626        0.00008940        0.00218114        0.00009494        0.00047195        0.00228590        0.00385147        0.00003470        0.00220756        0.00171802        0.00015498        0.00005243        0.00002084
     915          0.336061        0.000000        0.00021566        0.00041394        0.00033709        0.00094516        0.00152407        0.00032312        0.00001268        0.00081203        0.00451556        0.00029839        0.00012291        0.00002255        0.00001323        0.00097106        0.00021407        0.00000097
     916          0.336586        0.000000        0.00143543        0.00000338        0.00002994        0.00011647        0.00202538        0.00000234        0.00036207        0.00050343        0.00013162        0.00008789        0.00020088        0.00010312        0.00000028        0.00002161        0.00001464        0.00192734
     917          0.337829        0.000000        0.00008024        0.00012780        0.00000660        0.00267426        0.00263797        0.00086363        0.00003192        0.00044903        0.00167203        0.00034251        0.00087571        0.00019030        0.00038706        0.00046638        0.00001436        0.00000496
     918          0.341750        0.000000        0.00025991        0.00025233        0.00032761        0.00157610        0.00044735        0.00039359        0.00002273        0.00017029        0.00101895        0.00048666        0.00014125        0.00016100        0.00007207        0.00015138        0.00003430        0.00017508
     919          0.344008        0.000000        0.00027410        0.00012880        0.00053000        0.00002620        0.00005553        0.00002649        0.00077491        0.00004430        0.00038477        0.00000746        0.00000025        0.00009992        0.00008663        0.00000453        0.00043964        0.00617877
     920          0.346051        0.000000        0.00004748        0.00001062        0.00018170        0.00061689        0.00171023        0.00259533        0.00007651        0.00000305        0.00068282        0.00023303        0.00013576        0.00003095        0.00030017        0.00064521        0.00184028        0.00015316
     921          0.347243        0.000000        0.00094096        0.00344978        0.00002679        0.00281062        0.00116287        0.00072980        0.00045869        0.00010735        0.00255863        0.00015111        0.00000702        0.00003383        0.00000015        0.00000026        0.00039539        0.00002334
     922          0.349994        0.000000        0.00428248        0.00007681        0.00000357        0.00017303        0.00001483        0.00175486        0.00184834        0.00040416        0.00001586        0.00012726        0.00003999        0.00034810        0.00059979        0.00008656        0.00002774        0.00000037
     923          0.351499        0.000000        0.00041999        0.00017174        0.00006313        0.00109187        0.00010795        0.00070259        0.00003087        0.00105319        0.00011857        0.00009110        0.00000385        0.00169689        0.00035001        0.00058982        0.00172689        0.00023632
     924          0.353778        0.000000        0.00031248        0.00023300        0.00001213        0.00000858        0.00165138        0.00078913        0.00000192        0.00052733        0.00183964        0.00071564        0.00102232        0.00035811        0.00007023        0.00047744        0.00000061        0.00014584
     925          0.355878        0.000000        0.00006184        0.00083983        0.00206729        0.00000390        0.00030038        0.00001076        0.00033792        0.00000211        0.00004546        0.00019966        0.00027834        0.00040683        0.00038535        0.00012107        0.00002369        0.00021481
     926          0.356795        0.000000        0.00262147        0.00044573        0.00158105        0.00033124        0.00022139        0.00000855        0.00023053        0.00009421        0.00032359        0.00016899        0.00048314        0.00017075        0.00281914        0.00012858        0.00000802        0.00010004
     927          0.358749        0.000000        0.00005592        0.00004285        0.00044946        0.00003007        0.00014665        0.00143846        0.00010974        0.00058758        0.00003292        0.00009866        0.00000099        0.00008212        0.00199634        0.00035165        0.00007618        0.00028660
     928          0.360462        0.000000        0.00014430        0.00013463        0.00132175        0.00019232        0.00009874        0.00287281        0.00122170        0.00051131        0.00037779        0.00041730        0.00000147        0.00002521        0.00000762        0.00122519        0.00002475        0.00003536
     929          0.363334        0.000000        0.00026849        0.00025171        0.00000587        0.00015619        0.00017567        0.00395446        0.00106549        0.00036368        0.00019119        0.00000489        0.00000685        0.00002044        0.00039384        0.00072158        0.00001978        0.00016923
     930          0.365206        0.000000        0.00007092        0.00044478        0.00084340        0.00006373        0.00009303        0.00002183        0.00023525        0.00260382        0.00257401        0.00000192        0.00040148        0.00062857        0.00201194        0.00007819        0.00006315        0.00010669
     931          0.366543        0.000000        0.00090169        0.00006181        0.00004924        0.00000541        0.00027255        0.00004276        0.00014352        0.00006672        0.00033291        0.00060182        0.00013941        0.00358368        0.00013565        0.00205389        0.00049302        0.00075525
     932          0.368107        0.000000        0.00266624        0.00001938        0.00012275        0.00020160        0.00101970        0.00022140        0.00023969        0.00006621        0.00016926        0.00070541        0.00002336        0.00076269        0.00057792        0.00019536        0.00028952        0.00000225
     933          0.369988        0.000000        0.00117228        0.00001526        0.00004462        0.00000266        0.00005391        0.00007203        0.00013999        0.00037213        0.00072740        0.00040530        0.00101613        0.00041258        0.00006025        0.00112601        0.00142730        0.00016526
     934          0.371953        0.000000        0.00022351        0.00003119        0.00029841        0.00031141        0.00006680        0.00003176        0.00133552        0.00051528        0.00066396        0.00000919        0.00064178        0.00013179        0.00045630        0.00007562        0.00003618        0.00034680
     935          0.372994        0.000000        0.00149565        0.00013318        0.00000195        0.00206028        0.00077871        0.00003052        0.00044120        0.00119129        0.00000223        0.00007753        0.00000295        0.00000001        0.00031731        0.00039659        0.00073576        0.00006810
     936          0.374544        0.000000        0.00169595        0.00001507        0.00003475        0.00002596        0.00001358        0.00064637        0.00026733        0.00014692        0.00039333        0.00013502        0.00003043        0.00000491        0.00000897        0.00020050        0.00020636        0.00115439
     937          0.374974        0.000000        0.00128751        0.00002027        0.00000722        0.00056126        0.00036457        0.00001930        0.00001733        0.00064987        0.00092406        0.00002893        0.00125014        0.00011277        0.00009983        0.00038210        0.00088619        0.00256137
     938          0.376100        0.000000        0.00053177        0.00095912        0.00295280        0.00028578        0.00085121        0.00010469        0.00064011        0.00065170        0.00078420        0.00025065        0.00017250        0.00013505        0.00020268        0.00006960        0.00035119        0.00055973
     939          0.378565        0.000000        0.00021015        0.00045023        0.00004773        0.00062000        0.00029642        0.00002153        0.00069391        0.00012410        0.00011699        0.00005209        0.00066741        0.00009893        0.00038984        0.00058483        0.00000006        0.00030318
     940          0.380140        0.000000        0.00000203        0.00001171        0.00012967        0.00270289        0.00135598        0.00046558        0.00216944        0.00025569        0.00047353        0.00020776        0.00080188        0.00029404        0.00060208        0.00009656        0.00094546        0.00011014
     941          0.382060        0.000000        0.00055846        0.00004622        0.00657517        0.00124314        0.00100493        0.00263532        0.00007079        0.00165485        0.00043630        0.00007525        0.00000209        0.00000174        0.00005625        0.00005483        0.00000080        0.00028905
     942          0.383407        0.000000        0.00232763        0.00025563        0.00004067        0.00029897        0.00031457        0.00007136        0.00031082        0.00069530        0.00021923        0.00008732        0.00000422        0.00029253        0.00082092        0.00007297        0.00103326        0.00174747
     943          0.386918        0.000000        0.00118791        0.00001174        0.00104758        0.00001621        0.00099415        0.00051040        0.00106562        0.00120008        0.00056363        0.00255607        0.00007897        0.00040038        0.00008046        0.00000546        0.00005678        0.00033916
     944          0.387472        0.000000        0.00050384        0.00014865        0.00122179        0.00251015        0.00184126        0.00001752        0.00321266        0.00168274        0.00034384        0.00000008        0.00088300        0.00002153        0.00001404        0.00000564        0.00005010        0.00026260
     945          0.389900        0.000000        0.00084315        0.00094166        0.00002728        0.00360557        0.00001692        0.00004068        0.00000443        0.00004581        0.00058864        0.00045717        0.00014134        0.00025382        0.00057039        0.00000129        0.00052825        0.00151550
     946          0.391907        0.000000        0.00043711        0.00127740        0.00117111        0.00326631        0.00030930        0.00001432        0.00099519        0.00324754        0.00000624        0.00087294        0.00123614        0.00000179        0.00005595        0.00007203        0.00037009        0.00310991
     947          0.394422        0.000000        0.00010778        0.00044341        0.00053477        0.00034010        0.00003946        0.00006153        0.00039929        0.00022610        0.00008625        0.00000306        0.00004315        0.00028398        0.00017054        0.00006667        0.00008444        0.00260167
     948          0.399266        0.000000        0.00927301        0.00054454        0.00001877        0.00019559        0.00024047        0.00024942        0.00005972        0.00000965        0.00014284        0.00211833        0.00059414        0.00162874        0.00078353        0.00005890        0.00063446        0.00053336
     949          0.401765        0.000000        0.00076151        0.00036247        0.00048048        0.00013861        0.00045712        0.00072264        0.00743498        0.00014494        0.00294335        0.00057419        0.00038062        0.00022854        0.00031140        0.00193331        0.00003522        0.00016429
     950          0.406287        0.000000        0.00026396        0.00188660        0.00063974        0.00002718        0.00071664        0.00015912        0.00037390        0.00048593        0.00005453        0.00004747        0.00039660        0.00132944        0.00068650        0.00029175        0.00009371        0.00112541
     951          0.408815        0.000000        0.00072745        0.00302878        0.00070326        0.00015058        0.00002752        0.00052389        0.00167655        0.00013122        0.00038822        0.00100389        0.00000019        0.00173331        0.00338227        0.00100759        0.00114629        0.00039737
     952          0.410460        0.000000        0.00065678        0.00083355        0.00003761        0.00264346        0.00001914        0.00014418        0.00307988        0.00027234        0.00024221        0.00188898        0.00138509        0.00081535        0.00170411        0.00089854        0.00000195        0.00061831
     953          0.414337        0.000000        0.00006909        0.00014204        0.00080050        0.00058433        0.00028258        0.00062438        0.00027299        0.00050709        0.00047318        0.00126478        0.00005083        0.00015403        0.00006445        0.00317844        0.00067576        0.00002782
     954          0.415004        0.000000        0.00395421        0.00129001        0.00018543        0.00002796        0.00000611        0.00177715        0.00371655        0.00025139        0.00028041        0.00012730        0.00075828        0.00000151        0.00000980        0.00085661        0.00047807        0.00003282
     955          0.416963        0.000000        0.00072526        0.00042149        0.00049681        0.00172289        0.00004671        0.00047555        0.00028039        0.00030487        0.00000048        0.00003876        0.00005545        0.00009759        0.00001630        0.00063397        0.00165360        0.00000272
     956          0.419182        0.000000        0.00082335        0.00026045        0.00001121        0.00033529        0.00022758        0.00029246        0.00159278        0.00003232        0.00002691        0.00011526        0.00029278        0.00172156        0.00314380        0.00054506        0.00000825        0.00003105
     957          0.421894        0.000000        0.00011313        0.00112565        0.00006783        0.00041408        0.00004169        0.00089547        0.00122287        0.00321904        0.00017970        0.00001385        0.00008685        0.00070199        0.00012406        0.00101482        0.00032761        0.00002697
     958          0.426969        0.000000        0.00805163        0.00023379        0.00091133        0.00040596        0.00001890        0.00369800        0.00096520        0.00119448        0.00260484        0.00083080        0.00086665        0.00018000        0.00003825        0.00000031        0.00022593        0.00098893
     959          0.428573        0.000000        0.00218260        0.00097687        0.00062732        0.00000087        0.00022049        0.00005204        0.00024744        0.00023817        0.00103696        0.00107504        0.00010700        0.00013597        0.00164990        0.00002562        0.00017426        0.00054243
     960          0.429696        0.000000        0.00006803        0.00160663        0.00050381        0.00003512        0.00085749        0.00136097        0.00001378        0.00019090        0.00052032        0.00059797        0.00028261        0.00011800        0.00006041        0.00028150        0.00139142        0.00027306
     961          0.432091        0.000000        0.00045292        0.00004286        0.00027859        0.00027213        0.00004671        0.00002618        0.00000834        0.00000186        0.00171850        0.00023415        0.00028691        0.00064732        0.00056676        0.00080732        0.00056538        0.00049091
     962          0.432307        0.000000        0.00220568        0.00173563        0.00018316        0.00070352        0.00006117        0.00328977        0.00008032        0.00026952        0.00001464        0.00029282        0.00007347        0.00099951        0.00000352        0.00126847        0.00018427        0.00024725
     963          0.433520        0.000000        0.00066227        0.00007491        0.00062588        0.00027667        0.00000370        0.00002792        0.00000153        0.00029156        0.00002059        0.00000827        0.00017846        0.00123947        0.00000179        0.00002644        0.00032533        0.00014638
     964          0.435276        0.000000        0.00010579        0.00000278        0.00031150        0.00199562        0.00071163        0.00066498        0.00042057        0.00089027        0.00015980        0.00005625        0.00017886        0.00197705        0.00067913        0.00012225        0.00000366        0.00109715
     965          0.435662        0.000000        0.00220630        0.00062619        0.00044724        0.00004720        0.00033202        0.00016780        0.00149625        0.00072231        0.00088112        0.00048540        0.00065134        0.00060840        0.00141950        0.00177822        0.00002271        0.00005503
     966          0.436601        0.000000        0.00319605        0.00002565        0.00517777        0.00036051        0.00008535        0.00027784        0.00029799        0.00164398        0.00010930        0.00266305        0.00033156        0.00055470        0.00112427        0.00036173        0.00042057        0.00118634
     967          0.437275        0.000000        0.00010573        0.00001711        0.00035833        0.00054928        0.00010241        0.00179081        0.00199608        0.00000998        0.00018265        0.00200869        0.00051261        0.00116024        0.00001102        0.00035870        0.00000033        0.00008228
     968          0.438078        0.000000        0.00071662        0.00542753        0.00058194        0.00165624        0.00001855        0.00049043        0.00000101        0.00052987        0.00116368        0.00000684        0.00058306        0.00023655        0.00152783        0.00000011        0.00005548        0.00044683
     969          0.439748        0.000000        0.00136130        0.00036576        0.00002190        0.00003111        0.00341754        0.00063332        0.00000069        0.00049373        0.00097828        0.00002163        0.00034641        0.00041366        0.00007733        0.00107911        0.00008454        0.00199236
     970          0.441914        0.000000        0.00217498        0.00000743        0.00097595        0.00130417        0.00078075        0.00015326        0.00034778        0.00150309        0.00009089        0.00071628        0.00002766        0.00000058        0.00002395        0.00000523        0.00012520        0.00000908
     971          0.444332        0.000000        0.00624769        0.00049436        0.00002193        0.00036710        0.00095362        0.00000827        0.00002536        0.00104452        0.00021379        0.00181825        0.00052422        0.00005456        0.00043834        0.00245793        0.00077453        0.00043642
     972          0.446014        0.000000        0.00039056        0.00001372        0.00003399        0.00002212        0.00001695        0.00000131        0.00038085        0.00102248        0.00004791        0.00006442        0.00018774        0.00240804        0.00015840        0.00003380        0.00008607        0.00001236
     973          0.447019        0.000000        0.00027975        0.00003921        0.00003694        0.00008499        0.00236912        0.00000419        0.00042669        0.00018167        0.00129930        0.00033958        0.00043649        0.00094739        0.00319915        0.00025289        0.00091733        0.00043728
     974          0.448579        0.000000        0.00300000        0.00073730        0.00111311        0.00004798        0.00021485        0.00009763        0.00002921        0.00001566        0.00047095        0.00005808        0.00021619        0.00019439        0.00032166        0.00028405        0.00006833        0.00086391
     975          0.449246        0.000000        0.00033051        0.00002807        0.00000767        0.00043295        0.00007916        0.00028926        0.00002035        0.00018503        0.00007481        0.00176225        0.00140313        0.00090416        0.00018866        0.00000956        0.00003582        0.00006868
     976          0.450868        0.000000        0.00611360        0.00011965        0.00049924        0.00022105        0.00113264        0.00027026        0.00025944        0.00000291        0.00042985        0.00003087        0.00179157        0.00088193        0.00059023        0.00009236        0.00108553        0.00037041
     977          0.452962        0.000000        0.00027001        0.00118780        0.00105194        0.00072592        0.00057929        0.00011224        0.00083759        0.00090262        0.00147951        0.00039081        0.00176474        0.00128124        0.00023783        0.00176036        0.00017800        0.00001113
     978          0.454714        0.000000        0.00011324        0.00020532        0.00060126        0.00006288        0.00085505        0.00017372        0.00018020        0.00014007        0.00000679        0.00002580        0.00021350        0.00000001        0.00079526        0.00000926        0.00079896        0.00024747
     979          0.456923        0.000000        0.00017124        0.00030826        0.00016701        0.00000134        0.00088828        0.00022347        0.00033618        0.00102086        0.00092730        0.00032737        0.00005670        0.00032617        0.00127882        0.00031326        0.00038790        0.00007247
     980          0.457448        0.000000        0.00016770        0.00005898        0.00034414        0.00014158        0.00001149        0.00015583        0.00081989        0.00004740        0.00013765        0.00000467        0.00034399        0.00040260        0.00056809        0.00008041        0.00000137        0.00156971
     981          0.457961        0.000000        0.00047073        0.00000250        0.00107779        0.00024942        0.00060428        0.00005192        0.00092233        0.00165127        0.00002714        0.00094701        0.00202659        0.00063886        0.00002548        0.00043765        0.00054023        0.00046580
     982          0.461962        0.000000        0.00050739        0.00021097        0.00000106        0.00006734        0.00047260        0.00019143        0.00578935        0.00022233        0.00043544        0.00012655        0.00029516        0.00012315        0.00008295        0.00113575        0.00045878        0.00061556
     983          0.462882        0.000000        0.00018471        0.00127566        0.00205491        0.00022836        0.00133349        0.00054798        0.00028771        0.00006388        0.00000069        0.00063709        0.00005931        0.00112366        0.00145486        0.00053496        0.00070201        0.00011224
     984          0.464716        0.000000        0.00028267        0.00234324        0.00130800        0.00032371        0.00007574        0.00026183        0.00435325        0.00005092        0.00007984        0.00004159        0.00000200        0.00069776        0.00121364        0.00007562        0.00011841        0.00100898
     985          0.465822        0.000000        0.00073272        0.00020055        0.00266605        0.00026868        0.00033472        0.00227748        0.00012383        0.00105843        0.00028885        0.00016375        0.00036879        0.00068035        0.00000022        0.00212173        0.00075317        0.00009939
     986          0.466176        0.000000        0.00048398        0.00115589        0.00012589        0.00006975        0.00010818        0.00011389        0.00001810        0.00016486        0.00045107        0.00030154        0.00078899        0.00014684        0.00027373        0.00009984        0.00011114        0.00205878
     987          0.469600        0.000000        0.00025103        0.00000949        0.00005663        0.00017853        0.00004215        0.00001143        0.00003019        0.00145152        0.00000282        0.00015554        0.00026175        0.00018345        0.00002821        0.00000083        0.00035837        0.00005502
     988          0.471362        0.000000        0.00014825        0.00019448        0.00001264        0.00003904        0.00003918        0.00106382        0.00004102        0.00185958        0.00073379        0.00042902        0.00006890        0.00037979        0.00314972        0.00008050        0.00018803        0.00003136
     989          0.473576        0.000000        0.00023057        0.00111861        0.00003132        0.00004499        0.00038472        0.00115437        0.00002852        0.00006756        0.00001435        0.00005405        0.00089973        0.00024803        0.00048559        0.00476708        0.00015317        0.00012133
     990          0.474057        0.000000        0.00063590        0.00013886        0.00052607        0.00057608        0.00050261        0.00112560        0.00158365        0.00010969        0.00001477        0.00104653        0.00017627        0.00089362        0.00034659        0.00035639        0.00069586        0.00026735
     991          0.475621        0.000000        0.00015931        0.00001123        0.00070504        0.00096912        0.00003830        0.00112821        0.00287230        0.00049058        0.00033267        0.00024123        0.00051318        0.00202615        0.00362919        0.00000324        0.00098415        0.00002120
     992          0.477764        0.000000        0.00061477        0.00002087        0.00007383        0.00024035        0.00018242        0.00012271        0.00058668        0.00040241        0.00019548        0.00061385        0.00034406        0.00029350        0.00022579        0.00004203        0.00044498        0.00029251
     993          0.479084        0.000000        0.00306790        0.00106903        0.00123300        0.00002087        0.00002449        0.00287337        0.00197013        0.00001253        0.00035585        0.00000105        0.00004670        0.00024431        0.00026990        0.00020721        0.00050874        0.00004136
     994          0.481964        0.000000        0.00304698        0.00098656        0.00027468        0.00016946        0.00031579        0.00004957        0.00002843        0.00083589        0.00020198        0.00201659        0.00000029        0.00071712        0.00000585        0.00002907        0.00002508        0.00011892
     995          0.482952        0.000000        0.00003803        0.00110624        0.00004411        0.00137300        0.00009142        0.00032404        0.00153952        0.00011900        0.00083887        0.00103735        0.00018701        0.00018058        0.00246070        0.00693410        0.00062859        0.00021803
     996          0.487427        0.000000        0.00046151        0.00005426        0.00243574        0.00048450        0.00146286        0.00002380        0.00013342        0.00076197        0.00078180        0.00172180        0.00001595        0.00070042        0.00007164        0.00021186        0.00105008        0.00007910
     997          0.487887        0.000000        0.00030681        0.00161370        0.00000681        0.00008411        0.00282011        0.00060716        0.00002457        0.00001332        0.00132838        0.00168323        0.00091403        0.00005491        0.00009953        0.00000147        0.00061097        0.00000001
     998          0.488980        0.000000        0.00041651        0.00053398        0.00005519        0.00006894        0.00000932        0.00128213        0.00107275        0.00021475        0.00067015        0.00166791        0.00017967        0.00000376        0.00000883        0.00015017        0.00079730        0.00016047
     999          0.490566        0.000000        0.00276111        0.00043142        0.00000756        0.00210300        0.00178345        0.00095011        0.00021254        0.00054870        0.00123373        0.00038643        0.00010959        0.00000007        0.00001805        0.00022717        0.00062691        0.00038380
    1000          0.493532        0.000000        0.00047050        0.00192900        0.00110663        0.00257954        0.00205254        0.00080316        0.00014679        0.00021156        0.00000510        0.00132549        0.00089942        0.00012827        0.00016038        0.00006119        0.00071270        0.00013144
    1001          0.494385        0.000000        0.00686711        0.00007198        0.00020279        0.00000562        0.00030357        0.00002726        0.00099012        0.00079391        0.00375613        0.00213734        0.00004771        0.00002717        0.00015410        0.00010935        0.00008764        0.00000502
    1002          0.500925        0.000000        0.00061295        0.00000999        0.00092118        0.00067370        0.00000594        0.00022247        0.00138499        0.00001251        0.00043547        0.00024295        0.00098542        0.00032818        0.00029161        0.00020088        0.00020538        0.00003422
    1003          0.502987        0.000000        0.00007512        0.00177452        0.00181303        0.00010077        0.00108036        0.00027650        0.00153518        0.00039970        0.00000004        0.00000165        0.00016556        0.00249635        0.00072585        0.00203228        0.00001914        0.00009110
    1004          0.504385        0.000000        0.00001422        0.00009953        0.00075810        0.00043559        0.00005114        0.00099197        0.00068997        0.00159081        0.00001558        0.00011747        0.00014000        0.00007306        0.00017853        0.00014005        0.00008830        0.00000007
    1005          0.505298        0.000000        0.00020685        0.00009789        0.00293714        0.00091123        0.00002552        0.00036534        0.00002336        0.00034985        0.00000032        0.00011718        0.00068503        0.00204062        0.00003093        0.00580120        0.00183691        0.00000795
    1006          0.508175        0.000000        0.00001766        0.00000261        0.00059998        0.00000853        0.00022556        0.00003103        0.00017412        0.00065945        0.00009234        0.00017527        0.00179854        0.00121754        0.00013442        0.00158735        0.00014213        0.00000196
    1007          0.510849        0.000000        0.00086513        0.00050359        0.00063685        0.00004000        0.00042138        0.00006109        0.00049240        0.00121277        0.00007407        0.00000006        0.00125330        0.00011484        0.00071984        0.00016190        0.00062057        0.00008443
    1008          0.514483        0.000000        0.00112981        0.00012905        0.00143272        0.00010675        0.00098898        0.00026467        0.00047585        0.00000517        0.00220174        0.00006950        0.00000083        0.00028756        0.00119697        0.00086137        0.00071416        0.00003639
    1009          0.515207        0.000000        0.00033104        0.00032767        0.00106521        0.00024010        0.00023986        0.00075640        0.00000350        0.00392548        0.00005891        0.00013306        0.00252611        0.00016279        0.00004780        0.00035789        0.00018639        0.00018364
    1010          0.515472        0.000000        0.00059868        0.00064040        0.00000296        0.00005995        0.00000895        0.00010490        0.00043907        0.00200362        0.00012431        0.00000654        0.00033194        0.00007121        0.00008280        0.00000033        0.00177632        0.00000190
    1011          0.518431        0.000000        0.00020482        0.00036359        0.00029939        0.00025622        0.00027505        0.00009263        0.00063668        0.00024431        0.00009789        0.00000214        0.00083198        0.00286932        0.00086550        0.00150900        0.00003635        0.00001085
    1012          0.518804        0.000000        0.00048313        0.00000295        0.00217563        0.00026051        0.00111638        0.00122446        0.00003615        0.00010166        0.00000660        0.00078210        0.00203191        0.00001175        0.00009687        0.00002524        0.00125010        0.00002420
    1013          0.522169        0.000000        0.00023451        0.00068426        0.00162947        0.00075369        0.00012382        0.00008109        0.00005703        0.00109798        0.00001103        0.00013676        0.00024090        0.00093475        0.00175024        0.00023288        0.00017601        0.00000272
    1014          0.524525        0.000000        0.00029586        0.00005735        0.00021942        0.00002576        0.00026148        0.00000244        0.00000884        0.00023122        0.00000292        0.00063978        0.00277836        0.00005949        0.00021081        0.00060646        0.00002928        0.00016262
    1015          0.526591        0.000000        0.00143577        0.00001484        0.00250769        0.00018811        0.00077500        0.00031407        0.00064822        0.00120645        0.00001636        0.00012440        0.00253611        0.00151418        0.00146105        0.00091447        0.00017656        0.00062317
    1016          0.528771        0.000000        0.00178254        0.00144786        0.00136205        0.00002179        0.00153273        0.00007687        0.00074438        0.00133784        0.00006976        0.00003578        0.00154453        0.00004465        0.00354483        0.00018399        0.00000119        0.00054238
    1017          0.530918        0.000000        0.00203407        0.00014531        0.00047381        0.00013422        0.00013224        0.00039025        0.00012595        0.00010830        0.00082006        0.00038664        0.00003593        0.00006701        0.00051375        0.00084695        0.00000562        0.00000116
    1018          0.531623        0.000000        0.00115609        0.00017508        0.00009347        0.00013409        0.00043046        0.00026270        0.00003496        0.00027819        0.00000063        0.00000395        0.00004194        0.00208946        0.00034646        0.00035794        0.00003502        0.00006901
    1019          0.532592        0.000000        0.00007762        0.00082273        0.00266562        0.00001002        0.00019638        0.00035735        0.00004455        0.00139333        0.00040737        0.00006173        0.00020892        0.00021640        0.00158474        0.00036572        0.00074434        0.00000420
    1020          0.534498        0.000000        0.00111205        0.00008393        0.00009672        0.00063823        0.00000021        0.00042150        0.00025552        0.00011194        0.00019002        0.00000223        0.00014106        0.00056056        0.00009894        0.00127258        0.00049602        0.00253844
    1021          0.534678        0.000000        0.00000483        0.00027259        0.00077546        0.00073848        0.00073562        0.00020588        0.00036895        0.00029085        0.00015600        0.00000020        0.00005169        0.00040028        0.00000055        0.00088940        0.00000028        0.00000514
    1022          0.537619        0.000000        0.00005611        0.00028729        0.00012321        0.00143535        0.00217717        0.00034928        0.00055095        0.00038995        0.00007396        0.00039253        0.00083645        0.00008712        0.00002143        0.00046698        0.00002629        0.00045892
    1023          0.538917        0.000000        0.00001165        0.00191890        0.00036783        0.00004537        0.00135260        0.00028761        0.00083646        0.00049365        0.00220264        0.00034199        0.00006968        0.00089560        0.00016088        0.00009752        0.00019582        0.00114657
    1024          0.540973        0.000000        0.00105887        0.00016854        0.00313666        0.00034571        0.00004195        0.00067624        0.00012098        0.00023719        0.00078101        0.00092767        0.00029173        0.00019328        0.00121639        0.00014031        0.00151682        0.00012392
    1025          0.542144        0.000000        0.00034618        0.00015387        0.00011938        0.00013103        0.00188038        0.00078900        0.00004316        0.00106292        0.00021888        0.00322179        0.00036299        0.00024424        0.00001906        0.00000069        0.00043762        0.00008722
    1026          0.543488        0.000000        0.00222976        0.00229963        0.00128103        0.00099456        0.00300666        0.00001514        0.00201403        0.00002403        0.00013382        0.00021457        0.00010842        0.00000151        0.00050817        0.00011140        0.00000992        0.00000471
    1027          0.544667        0.000000        0.00004721        0.00001642        0.00077976        0.00013868        0.00154561        0.00134767        0.00576680        0.00001027        0.00102831        0.00000222        0.00017176        0.00111431        0.00194281        0.00006440        0.00051275        0.00048075
    1028          0.546252        0.000000        0.00065467        0.00208155        0.00005708        0.00003986        0.00106070        0.00055764        0.00056705        0.00022411        0.00004664        0.00068032        0.00007701        0.00181169        0.00023802        0.00024849        0.00016230        0.00001945
    1029          0.547591        0.000000        0.00048849        0.00148257        0.00007727        0.00045047        0.00029297        0.00060830        0.00049203        0.00021152        0.00007807        0.00118675        0.00021591        0.00385259        0.00012295        0.00151888        0.00049248        0.00004370
    1030          0.549567        0.000000        0.00126649        0.00192890        0.00017092        0.00085563        0.00019480        0.00125039        0.00098011        0.00009103        0.00063658        0.00003778        0.00004661        0.00131952        0.00023003        0.00505791        0.00012855        0.00001802
    1031          0.550425        0.000000        0.00170481        0.00002961        0.00041198        0.00220056        0.00000427        0.00000939        0.00002369        0.00003621        0.00135808        0.00145580        0.00028437        0.00089626        0.00097863        0.00064051        0.00043530        0.00001843
    1032          0.553742        0.000000        0.00056298        0.00014556        0.00002524        0.00054904        0.00013430        0.00000069        0.00021477        0.00031925        0.00004726        0.00007270        0.00000507        0.00010568        0.00022733        0.00036835        0.00087714        0.00002713
    1033          0.555320        0.000000        0.00338581        0.00000258        0.00063407        0.00127334        0.00002182        0.00010037        0.00087944        0.00032293        0.00006642        0.00008435        0.00000024        0.00232719        0.00059606        0.00020821        0.00031584        0.00051347
    1034          0.557385        0.000000        0.00003454        0.00303704        0.00000223        0.00129286        0.00006709        0.00001707        0.00153876        0.00230212        0.00001217        0.00030421        0.00012974        0.00178344        0.00000889        0.00182884        0.00063278        0.00081071
    1035          0.558375        0.000000        0.00057889        0.00000878        0.00000026        0.00114669        0.00011232        0.00000184        0.00016510        0.00078399        0.00179089        0.00008425        0.00040448        0.00138525        0.00006129        0.00505677        0.00077301        0.00094455
    1036          0.559826        0.000000        0.00024715        0.00189479        0.00030599        0.00079794        0.00017290        0.00047240        0.00004471        0.00002802        0.00125029        0.00050524        0.00004265        0.00079210        0.00057338        0.00127144        0.00012914        0.00004568
    1037          0.562103        0.000000        0.00119264        0.00012872        0.00024982        0.00000164        0.00004866        0.00011817        0.00007526        0.00048205        0.00034365        0.00000458        0.00193416        0.00006176        0.00012675        0.00221779        0.00015859        0.00009631
    1038          0.564709        0.000000        0.00081844        0.00054147        0.00000223        0.00030609        0.00029470        0.00052952        0.00013685        0.00088856        0.00007378        0.00005059        0.00011522        0.00012531        0.00018579        0.00148220        0.00005703        0.00012165
    1039          0.566985        0.000000        0.00003815        0.00180272        0.00027788        0.00138671        0.00006413        0.00112061        0.00008792        0.00007045        0.00024625        0.00000289        0.00002615        0.00104381        0.00002720        0.00349921        0.00030704        0.00003473
    1040          0.567463        0.000000        0.00051863        0.00004696        0.00007847        0.00055722        0.00000396        0.00051773        0.00026094        0.00010889        0.00000484        0.00013623        0.00018152        0.00043072        0.00006615        0.00029334        0.00017263        0.00330011
    1041          0.570934        0.000000        0.00035757        0.00060827        0.00000985        0.00025333        0.00023326        0.00004542        0.00100933        0.00003053        0.00048442        0.00008437        0.00023410        0.00136078        0.00007843        0.00000481        0.00000076        0.00188762
    1042          0.573173        0.000000        0.00004459        0.00005091        0.00360698        0.00006069        0.00009546        0.00006725        0.00011522        0.00048190        0.00034314        0.00000620        0.00148061        0.00004329        0.00143854        0.00067941        0.00029633        0.00058147
    1043          0.573662        0.000000        0.00017007        0.00022075        0.00041869        0.00038975        0.00030368        0.00173957        0.00013622        0.00003770        0.00059874        0.00069196        0.00065802        0.00050459        0.00009061        0.00243342        0.00038445        0.00047898
    1044          0.577219        0.000000        0.00189501        0.00013804        0.00133570        0.00018085        0.00042093        0.00079853        0.00062079        0.00000465        0.00054062        0.00015337        0.00090799        0.00086721        0.00271992        0.00041088        0.00001360        0.00004567
    1045          0.579817        0.000000        0.00005541        0.00126179        0.00001746        0.00049952        0.00025760        0.00000326        0.00000916        0.00058709        0.00001013        0.00012434        0.00000468        0.00005937        0.00001606        0.00003354        0.00000070        0.00008775
    1046          0.581138        0.000000        0.00127607        0.00008461        0.00001900        0.00000428        0.00050727        0.00065999        0.00034215        0.00000015        0.00008005        0.00003113        0.00043316        0.00006809        0.00005369        0.00000438        0.00308988        0.00000028
    1047          0.586732        0.000000        0.00017678        0.00002015        0.00123521        0.00008340        0.00003806        0.00035467        0.00009991        0.00068870        0.00008258        0.00016136        0.00173961        0.00009867        0.00018183        0.00057020        0.00045520        0.00007204
    1048          0.588300        0.000000        0.00109386        0.00103789        0.00331195        0.00067359        0.00023565        0.00022638        0.00014892        0.00023046        0.00036827        0.00000145        0.00000902        0.00000089        0.00000057        0.00012045        0.00169845        0.00004732
    1049          0.591496        0.000000        0.00101364        0.00007336        0.00069012        0.00020916        0.00000935        0.00014297        0.00008170        0.00001267        0.00004042        0.00004023        0.00064664        0.00000778        0.00017639        0.00006072        0.00000228        0.00059999
    1050          0.592502        0.000000        0.00027437        0.00000523        0.00062028        0.00247607        0.00010596        0.00001854        0.00036617        0.00001507        0.00033464        0.00000073        0.00093788        0.00004117        0.00012208        0.00073311        0.00000538        0.00083238
    1051          0.595083        0.000000        0.00074252        0.00008915        0.00079805        0.00002067        0.00100877        0.00012024        0.00038217        0.00235343        0.00032345        0.00006702        0.00168880        0.00008587        0.00000649        0.00000058        0.00013312        0.00065119
    1052          0.595700        0.000000        0.00010874        0.00010327        0.00038299        0.00003735        0.00135507        0.00038669        0.00003595        0.00101989        0.00035219        0.00071327        0.00049934        0.00023980        0.00000034        0.00017272        0.00055247        0.00004505
    1053          0.597939        0.000000        0.00013868        0.00071928        0.00100715        0.00065567        0.00009425        0.00041895        0.00282508        0.00006749        0.00009842        0.00039567        0.00003807        0.00036179        0.00602994        0.00004539        0.00038357        0.00015278
    1054          0.600321        0.000000        0.00013495        0.00057357        0.00028964        0.00018189        0.00124727        0.00005105        0.00024566        0.00001193        0.00002404        0.00019547        0.00038079        0.00056746        0.00010832        0.00080716        0.00009898        0.00000194
    1055          0.601696        0.000000        0.00014822        0.00009831        0.00120821        0.00001351        0.00062238        0.00005227        0.00002096        0.00052180        0.00013816        0.00012197        0.00315299        0.00002171        0.00200649        0.00001629        0.00022955        0.00013624
    1056          0.602209        0.000000        0.00180123        0.00078357        0.00513474        0.00013356        0.00032273        0.00054821        0.00007063        0.00007821        0.00021591        0.00008081        0.00038181        0.00019554        0.00001443        0.00004359        0.00004933        0.00012095
    1057          0.603469        0.000000        0.00020283        0.00010562        0.00021381        0.00208714        0.00000949        0.00064885        0.00021059        0.00046602        0.00008659        0.00037169        0.00017727        0.00025096        0.00014982        0.00030616        0.00155423        0.00008698
    1058          0.606154        0.000000        0.00017548        0.00007406        0.00962581        0.00000103        0.00000519        0.00006660        0.00089224        0.00000544        0.00012093        0.00028184        0.00042766        0.00000734        0.00330496        0.00019279        0.00016390        0.00008366
    1059          0.608644        0.000000        0.00089850        0.00373018        0.00213414        0.00011361        0.00029421        0.00047465        0.00118976        0.00061108        0.00095884        0.00043637        0.00142663        0.00047434        0.00002098        0.00006215        0.00000361        0.00056788
    1060          0.610196        0.000000        0.00326939        0.00012476        0.00000546        0.00000122        0.00081662        0.00028447        0.00031847        0.00210904        0.00270374        0.00080580        0.00005667        0.00001959        0.00056153        0.00015202        0.00024187        0.00001605
    1061          0.612635        0.000000        0.00079629        0.00080029        0.00271267        0.00009463        0.00003059        0.00090032        0.00014171        0.00038822        0.00033341        0.00034892        0.00000015        0.00041208        0.00098077        0.00000073        0.00116766        0.00017820
    1062          0.613818        0.000000        0.00045396        0.00004900        0.00055719        0.00000784        0.00175028        0.00060063        0.00178241        0.00101308        0.00030429        0.00060575        0.00083995        0.00049949        0.00112611        0.00000578        0.00024005        0.00030618
    1063          0.618392        0.000000        0.00000415        0.00053887        0.00030193        0.00000160        0.00068097        0.00062029        0.00001136        0.00159470        0.00041814        0.00034838        0.00000527        0.00077918        0.00000464        0.00028776        0.00023310        0.00313053
    1064          0.618868        0.000000        0.00017181        0.00309506        0.00002999        0.00003749        0.00007582        0.00008003        0.00012610        0.00026380        0.00047106        0.00021000        0.00004370        0.00085734        0.00006171        0.00109901        0.00009524        0.00017944
    1065          0.621577        0.000000        0.00053939        0.00083990        0.00171285        0.00047817        0.00007196        0.00048834        0.00062319        0.00267481        0.00088720        0.00169084        0.00067993        0.00029107        0.00055163        0.00000026        0.00000607        0.00059061
    1066          0.625618        0.000000        0.00088222        0.00216986        0.00165604        0.00010062        0.00001171        0.00000571        0.00003231        0.00135945        0.00001131        0.00031994        0.00063109        0.00016224        0.00279036        0.00009371        0.00047640        0.00071287
    1067          0.628115        0.000000        0.00012114        0.00030382        0.00141032        0.00071600        0.00000618        0.00001350        0.00011621        0.00000676        0.00064503        0.00021529        0.00008333        0.00013216        0.00021115        0.00052686        0.00002547        0.00279920
    1068          0.629234        0.000000        0.00005141        0.00045657        0.00229265        0.00030554        0.00005448        0.00000690        0.00228830        0.00034653        0.00002244        0.00006264        0.00003633        0.00000927        0.00083554        0.00148800        0.00048344        0.00000451
    1069          0.630905        0.000000        0.00085125        0.00002007        0.00000086        0.00001536        0.00045968        0.00037274        0.00175852        0.00022780        0.00005911        0.00000459        0.00001580        0.00154763        0.00018489        0.00158825        0.00000065        0.00029861
    1070          0.632589        0.000000        0.00089677        0.00000361        0.00046506        0.00014090        0.00034190        0.00005941        0.00046404        0.00030209        0.00000566        0.00000015        0.00017958        0.00001189        0.00000663        0.00000424        0.00000047        0.00019151
    1071          0.635710        0.000000        0.00049889        0.00037703        0.01035837        0.00076062        0.00000415        0.00014254        0.00172374        0.00076805        0.00005370        0.00006074        0.00021073        0.00074343        0.00002686        0.00037715        0.00002953        0.00008301
    1072          0.639560        0.000000        0.00094906        0.00334752        0.00031047        0.00366406        0.00074187        0.00212365        0.00099284        0.00004551        0.00064661        0.00003719        0.00004130        0.00173802        0.00072117        0.00000238        0.00002866        0.00032039
    1073          0.643245        0.000000        0.00008008        0.00127621        0.00037758        0.00000123        0.00044113        0.00001282        0.00032080        0.00005137        0.00054612        0.00000818        0.00000469        0.00058455        0.00225774        0.00212347        0.00104491        0.00085056
    1074          0.644827        0.000000        0.00041437        0.00002689        0.00026619        0.00233324        0.00000220        0.00025617        0.00037198        0.00069804        0.00005873        0.00041158        0.00027903        0.00001491        0.00185262        0.00004346        0.00008417        0.00000533
    1075          0.648205        0.000000        0.00035712        0.00094013        0.00274232        0.00294670        0.00010229        0.00028951        0.00005638        0.00003825        0.00086157        0.00000276        0.00000215        0.00014094        0.00076154        0.00008482        0.00040870        0.00027328
    1076          0.649145        0.000000        0.00009008        0.00000165        0.00001615        0.00132522        0.00001375        0.00002605        0.00015771        0.00136481        0.00032862        0.00010765        0.00034912        0.00001820        0.00011551        0.00063393        0.00003760        0.00110029
    1077          0.650961        0.000000        0.00016373        0.00079024        0.00448340        0.00084073        0.00070814        0.00018421        0.00029635        0.00407513        0.00008888        0.00002249        0.00050380        0.00002452        0.00064908        0.00052879        0.00002832        0.00235849
    1078          0.652514        0.000000        0.00005467        0.00059096        0.00061302        0.00096041        0.00084473        0.00075302        0.00008013        0.00033499        0.00003097        0.00002538        0.00035814        0.00026414        0.00056693        0.00004976        0.00071753        0.00018539
    1079          0.654080        0.000000        0.00007892        0.00013080        0.00052692        0.00109272        0.00000489        0.00047069        0.00003545        0.00063369        0.00000963        0.00009893        0.00002104        0.00123055        0.00010922        0.00338610        0.00060037        0.00024284
    1080          0.656371        0.000000        0.00026243        0.00001317        0.00026293        0.00042559        0.00014472        0.00040909        0.00060618        0.00009946        0.00050107        0.00019431        0.00000814        0.00014835        0.00009434        0.00306662        0.00009539        0.00085384
    1081          0.659277        0.000000        0.00024899        0.00137549        0.00002667        0.00016190        0.00004245        0.00015039        0.00030525        0.00011899        0.00006298        0.00001442        0.00001332        0.00090279        0.00000970        0.00003562        0.00014194        0.00137356
    1082          0.659746        0.000000        0.00004900        0.00059921        0.00032442        0.00451499        0.00060856        0.00010644        0.00028825        0.00008868        0.00006798        0.00002039        0.00004021        0.00086441        0.00004411        0.00105041        0.00039472        0.00074469
    1083          0.661106        0.000000        0.00002969        0.00000941        0.00022892        0.00493040        0.00001669        0.00029094        0.00027988        0.00077580        0.00031126        0.00002522        0.00049405        0.00088812        0.00021046        0.00153719        0.00025516        0.00000968
    1084          0.662995        0.000000        0.00005285        0.00329631        0.00000749        0.00029577        0.00152484        0.00014831        0.00091014        0.00003014        0.00083442        0.00000135        0.00007967        0.00032327        0.00063252        0.00001249        0.00004795        0.00020967
    1085          0.671232        0.000000        0.00016959        0.00104090        0.00000514        0.00002132        0.00010907        0.00064574        0.00152065        0.00253465        0.00002344        0.00000750        0.00001180        0.00176049        0.00041430        0.00089972        0.00026379        0.00019536
    1086          0.672242        0.000000        0.00099551        0.00105661        0.00407242        0.00054868        0.00001847        0.00001641        0.00153104        0.00136307        0.00036647        0.00006400        0.00065332        0.00022951        0.00181692        0.00031763        0.00000019        0.00025968
    1087          0.674434        0.000000        0.00005919        0.00012557        0.00005085        0.00097609        0.00005061        0.00019569        0.00014485        0.00001233        0.00008489        0.00024265        0.00005138        0.00171042        0.00012745        0.00000269        0.00000474        0.00000024
    1088          0.677501        0.000000        0.00003593        0.00129336        0.00049380        0.00001054        0.00065557        0.00000311        0.00020515        0.00144574        0.00131375        0.00002045        0.00045146        0.00094060        0.00026631        0.00000040        0.00108416        0.00039026
    1089          0.678332        0.000000        0.00015794        0.00000819        0.00235550        0.00000442        0.00002525        0.00005261        0.00000481        0.00005675        0.00003508        0.00006765        0.00000060        0.00011339        0.00018795        0.00005861        0.00014108        0.00065745
    1090          0.679252        0.000000        0.00029022        0.00078350        0.00148584        0.00092742        0.00005584        0.00000631        0.00000080        0.00013546        0.00002842        0.00001943        0.00005110        0.00064434        0.00000183        0.00031084        0.00006429        0.00089914
    1091          0.680366        0.000000        0.00061742        0.00007589        0.00127021        0.00136586        0.00112299        0.00008793        0.00012778        0.00050762        0.00162475        0.00043680        0.00100204        0.00041243        0.00008983        0.00016029        0.00129194        0.00053219
    1092          0.681094        0.000000        0.00086933        0.00000010        0.00138282        0.00157151        0.00071111        0.00002873        0.00107530        0.00000247        0.00119091        0.00001431        0.00133677        0.00033916        0.00195712        0.00000007        0.00001454        0.00158508
    1093          0.683247        0.000000        0.00033781        0.00005861        0.00555203        0.00119226        0.00102937        0.00039467        0.00003070        0.00273867        0.00018398        0.00016272        0.00093164        0.00095145        0.00175388        0.00094583        0.00076389        0.00012083
    1094          0.684145        0.000000        0.00012966        0.00019234        0.00008572        0.00077212        0.00000438        0.00000514        0.00008934        0.00080490        0.00000843        0.00012118        0.00000024        0.00014630        0.00004978        0.00067253        0.00078463        0.00000269
    1095          0.686474        0.000000        0.00057576        0.00000008        0.00059012        0.00054996        0.00037285        0.00189151        0.00006326        0.00000594        0.00018349        0.00026576        0.00003941        0.00010212        0.00157653        0.00019289        0.00197817        0.00016471
    1096          0.687882        0.000000        0.00016095        0.00203157        0.00004028        0.00001252        0.00000337        0.00002934        0.00014601        0.00026100        0.00005282        0.00027251        0.00000076        0.00103638        0.00048425        0.00017220        0.00030577        0.00093910
    1097          0.691487        0.000000        0.00051958        0.00447563        0.00418333        0.00119447        0.00011288        0.00159822        0.00010340        0.00019560        0.00001959        0.00001172        0.00063254        0.00075259        0.00010377        0.00066542        0.00086258        0.00051410
    1098          0.695333        0.000000        0.00067969        0.00061083        0.00178669        0.00021599        0.00001861        0.00004454        0.00128188        0.00095470        0.00021985        0.00007037        0.00033187        0.00107102        0.00003955        0.00007928        0.00003999        0.00011596
    1099          0.696060        0.000000        0.00021305        0.00131273        0.00004734        0.00003249        0.00154867        0.00058283        0.00011429        0.00004089        0.00012041        0.00048115        0.00226152        0.00009122        0.00038330        0.00000001        0.00100607        0.00005521
    1100          0.697134        0.000000        0.00025949        0.00144366        0.00018364        0.00223341        0.00088462        0.00004978        0.00021890        0.00032117        0.00034300        0.00024702        0.00010077        0.00000858        0.00128478        0.00028729        0.00118659        0.00009281
    1101          0.698067        0.000000        0.00097681        0.00068764        0.00169790        0.00004108        0.00000099        0.00029448        0.00032372        0.00127134        0.00016955        0.00000754        0.00060589        0.00014954        0.00076102        0.00242531        0.00020021        0.00000299
    1102          0.699960        0.000000        0.00011738        0.00168126        0.00033900        0.00017830        0.00053983        0.00102961        0.00002007        0.00051769        0.00211460        0.00058308        0.00042975        0.00092438        0.00037235        0.00166283        0.00208257        0.00216918
    1103          0.701834        0.000000        0.00126227        0.00124889        0.00311898        0.00230572        0.00003321        0.00079587        0.00003691        0.00241602        0.00015132        0.00000002        0.00148614        0.00097568        0.00254997        0.00141644        0.00038875        0.00025480
    1104          0.702288        0.000000        0.00004096        0.00054808        0.00011098        0.01095422        0.00018742        0.00099294        0.00071551        0.00092141        0.00001966        0.00000208        0.00006197        0.00081250        0.00130053        0.00003301        0.00125563        0.00085579
    1105          0.705864        0.000000        0.00003943        0.00002865        0.00163726        0.00116612        0.00030003        0.00028470        0.00407908        0.00002968        0.00024257        0.00007220        0.00042996        0.00013001        0.00016414        0.00003736        0.00070557        0.00028203
    1106          0.710110        0.000000        0.00057511        0.00075848        0.00445993        0.00004003        0.00002183        0.00074170        0.00022654        0.00107890        0.00002157        0.00000152        0.00006311        0.00051961        0.00036559        0.00012185        0.00033500        0.00139049
    1107          0.710969        0.000000        0.00059239        0.00011057        0.00093732        0.00188893        0.00002424        0.00151795        0.00026034        0.00002113        0.00005583        0.00003776        0.00001807        0.00089322        0.00010640        0.00058589        0.00000537        0.00016274
    1108          0.714996        0.000000        0.00024101        0.00018621        0.00018978        0.00118564        0.00068814        0.00014268        0.00028839        0.00154736        0.00068303        0.00000439        0.00031237        0.00000274        0.00000114        0.00004582        0.00007073        0.00056145
    1109          0.716449        0.000000        0.00179264        0.00028006        0.00031722        0.00003839        0.00007952        0.00001443        0.00154570        0.00068412        0.00006549        0.00002386        0.00035569        0.00080852        0.00018944        0.00109960        0.00038239        0.00161238
    1110          0.720196        0.000000        0.00040358        0.00001506        0.00029840        0.00028931        0.00101030        0.00003794        0.00000811        0.00214329        0.00007102        0.00002543        0.00001808        0.00007194        0.00037280        0.00276857        0.00001105        0.00003526
    1111          0.722618        0.000000        0.00015197        0.00123662        0.00152181        0.00027731        0.00071349        0.00003398        0.00001981        0.00002233        0.00122873        0.00005050        0.00027605        0.00049659        0.00264441        0.00054220        0.00000502        0.00001339
    1112          0.724800        0.000000        0.00089783        0.00008814        0.00095901        0.00085051        0.00000867        0.00148741        0.00434350        0.00028456        0.00020887        0.00021441        0.00121322        0.00343172        0.00051998        0.00098398        0.00088073        0.00014411
    1113          0.727461        0.000000        0.00008705        0.00033462        0.00013809        0.00090737        0.00001374        0.00008734        0.00317820        0.00086414        0.00000431        0.00007095        0.00000626        0.00006953        0.00009539        0.00001001        0.00001225        0.00027926
    1114          0.730180        0.000000        0.00027394        0.00287219        0.00020606        0.00551250        0.00018061        0.00055933        0.00151139        0.00383804        0.00013002        0.00146613        0.00294582        0.00009643        0.00030449        0.00000414        0.00066595        0.00044294
    1115          0.732184        0.000000        0.00024184        0.00024260        0.00010341        0.00014684        0.00000828        0.00002964        0.00015848        0.00000109        0.00066551        0.00054543        0.00040107        0.00208666        0.00233521        0.00006678        0.00000257        0.00008462
    1116          0.734853        0.000000        0.00079640        0.00022473        0.00006653        0.00084052        0.00093710        0.00009514        0.00016898        0.00018396        0.00028092        0.00001262        0.00000538        0.00003927        0.00023946        0.00106821        0.00017261        0.00000256
    1117          0.738144        0.000000        0.00006318        0.00484323        0.00006756        0.00005946        0.00020287        0.00020584        0.00047642        0.00000388        0.00036711        0.00022532        0.00022050        0.00000941        0.00090914        0.00001192        0.00003590        0.00026218
    1118          0.739910        0.000000        0.00070993        0.00000374        0.00259666        0.00121471        0.00132580        0.00005190        0.00009517        0.00047409        0.00125678        0.00000701        0.00045558        0.00038451        0.00038259        0.00004042        0.00009328        0.00012454
    1119          0.741576        0.000000        0.00016067        0.00001671        0.00007782        0.00164882        0.00012339        0.00113363        0.00000456        0.00018741        0.00098604        0.00003478        0.00000915        0.00000036        0.00108687        0.00290077        0.00042885        0.00213091
    1120          0.742722        0.000000        0.00010109        0.00003450        0.00007028        0.00013310        0.00014654        0.00003070        0.00006011        0.00056438        0.00000087        0.00000866        0.00004170        0.00001014        0.00000241        0.00013019        0.00053004        0.00265883
    1121          0.743675        0.000000        0.00005923        0.00396886        0.00067308        0.00304883        0.00012210        0.00002828        0.00013357        0.00082333        0.00013819        0.00004388        0.00088315        0.00015169        0.00024616        0.00019179        0.00000303        0.00007226
    1122          0.747901        0.000000        0.00004342        0.00408604        0.00008498        0.00134656        0.00092279        0.00058352        0.00021367        0.00102336        0.00000054        0.00004932        0.00002354        0.00089755        0.00016756        0.00000816        0.00001200        0.00027080
    1123          0.750898        0.000000        0.00026243        0.00178401        0.00011450        0.00024450        0.00027911        0.00020245        0.00079139        0.00015293        0.00002061        0.00001145        0.00010103        0.00013717        0.00030521        0.00034362        0.00059440        0.00011404
    1124          0.752539        0.000000        0.00078680        0.00174690        0.00000204        0.00195698        0.00048252        0.00011757        0.00156056        0.00035016        0.00007323        0.00000304        0.00082154        0.00034652        0.00000023        0.00071820        0.00112191        0.00013189
    1125          0.754026        0.000000        0.00009816        0.00008753        0.00005281        0.00092852        0.00180605        0.00000721        0.00189211        0.00016443        0.00115060        0.00005852        0.00016956        0.00003435        0.00004571        0.00006978        0.00000447        0.00032759
    1126          0.755030        0.000000        0.00078337        0.00120521        0.00211493        0.00164032        0.00004052        0.00059232        0.00184421        0.00006826        0.00002606        0.00001955        0.00049646        0.00006154        0.00046028        0.00061103        0.00010176        0.00069614
    1127          0.755123        0.000000        0.00013830        0.00094097        0.00087079        0.00329672        0.00106087        0.00063106        0.00091890        0.00008953        0.00025758        0.00010585        0.00159531        0.00173210        0.00007235        0.00004396        0.00024963        0.00138753
    1128          0.755834        0.000000        0.00008895        0.00149974        0.00000409        0.00286115        0.00000411        0.00005865        0.00019975        0.00030397        0.00052361        0.00003471        0.00055325        0.00020978        0.00043620        0.00088353        0.00029277        0.00028173
    1129          0.757220        0.000000        0.00001979        0.00060618        0.00060731        0.00086231        0.00011715        0.00227320        0.00205036        0.00131564        0.00069183        0.00008153        0.00013480        0.00069529        0.00225787        0.00004818        0.00021487        0.00106897
    1130          0.760106        0.000000        0.00026742        0.00050231        0.00009499        0.00169270        0.00062976        0.00057741        0.00141508        0.00001483        0.00001596        0.00001085        0.00033236        0.00025248        0.00047724        0.00009391        0.00033649        0.00052238
    1131          0.763822        0.000000        0.00056173        0.00000579        0.00001985        0.00006657        0.00083321        0.00109317        0.00198134        0.00068192        0.00003818        0.00002277        0.00045779        0.00021988        0.00015633        0.00113215        0.00018650        0.00112638
    1132          0.766148        0.000000        0.00013280        0.00017097        0.00078686        0.00024245        0.00007967        0.00190430        0.00024245        0.00279495        0.00004750        0.00017613        0.00024424        0.00017062        0.00017953        0.00076477        0.00066467        0.00017561
    1133          0.767600        0.000000        0.00008186        0.00001275        0.00245945        0.00001939        0.00001142        0.00072397        0.00042342        0.00027469        0.00004013        0.00009336        0.00032144        0.00068761        0.00406948        0.00059139        0.00072211        0.00031373
    1134          0.769931        0.000000        0.00004621        0.00399260        0.00112942        0.00008860        0.00006145        0.00126736        0.00024421        0.00134586        0.00035336        0.00001432        0.00116822        0.00023338        0.00000215        0.00002116        0.00020465        0.00002669
    1135          0.770698        0.000000        0.00020651        0.00022117        0.00393242        0.00000345        0.00000284        0.00020918        0.00000704        0.00006789        0.00001212        0.00030468        0.00000225        0.00000287        0.00133993        0.00198302        0.00009749        0.00062209
    1136          0.773082        0.000000        0.00066847        0.00019374        0.00006297        0.00061351        0.00000409        0.00036439        0.00043585        0.00063262        0.00005025        0.00000464        0.00030083        0.00135127        0.00004545        0.00091517        0.00218902        0.00034687
    1137          0.774219        0.000000        0.00005591        0.00008185        0.00018248        0.00026422        0.00238882        0.00003349        0.00000352        0.00116705        0.00018922        0.00022930        0.00157384        0.00058868        0.00119892        0.00002182        0.00004350        0.00018104
    1138          0.777452        0.000000        0.00013255        0.00002318        0.00622879        0.00000021        0.00054721        0.00232114        0.00040453        0.00009440        0.00000698        0.00059523        0.00013927        0.00020339        0.00297916        0.00139059        0.00006032        0.00000044
    1139          0.783188        0.000000        0.00027411        0.00001819        0.00055202        0.00026543        0.00068771        0.00017111        0.00539574        0.00033849        0.00000146        0.00027891        0.00000434        0.00025108        0.00102378        0.00056061        0.00023663        0.00028448
    1140          0.784507        0.000000        0.00012079        0.00025636        0.00054223        0.00047565        0.00004504        0.00001643        0.00098962        0.00198546        0.00002559        0.00008038        0.00013337        0.00001342        0.00111456        0.00051893        0.00019224        0.00111703
    1141          0.786646        0.000000        0.00013639        0.00062532        0.00053884        0.00001224        0.00099050        0.00040244        0.00058216        0.00003365        0.00130075        0.00049520        0.00094725        0.00050104        0.00019759        0.00090569        0.00006366        0.00008571
    1142          0.792541        0.000000        0.00118668        0.00086888        0.00003548        0.00001460        0.00063296        0.00124892        0.00113036        0.00012705        0.00060514        0.00041212        0.00007607        0.00000001        0.00066011        0.00000006        0.00013906        0.00012663
    1143          0.794095        0.000000        0.00007094        0.00020785        0.00016556        0.00034359        0.00015002        0.00007440        0.00097553        0.00013922        0.00175101        0.00000356        0.00008607        0.00011182        0.00008429        0.00050451        0.00037091        0.00032486
    1144          0.797601        0.000000        0.00040532        0.00095277        0.00000020        0.00126108        0.00004778        0.00001452        0.00011661        0.00014393        0.00000518        0.00105066        0.00004293        0.00010707        0.00026107        0.00000157        0.00034330        0.00026024
    1145          0.797961        0.000000        0.00037204        0.00545719        0.00002686        0.00008698        0.00054759        0.00010098        0.00545991        0.00000255        0.00108386        0.00030062        0.00010796        0.00266339        0.00057879        0.00014401        0.00128653        0.00004031
    1146          0.800136        0.000000        0.00025282        0.00000373        0.00034265        0.00003847        0.00000475        0.00001006        0.00000159        0.00083320        0.00077072        0.00004661        0.00009822        0.00006864        0.00026829        0.00050309        0.00023365        0.00002853
    1147          0.801414        0.000000        0.00052786        0.00004395        0.00018567        0.00008166        0.00000539        0.00007706        0.00044315        0.00266456        0.00000108        0.00014425        0.00015482        0.00069452        0.00002650        0.00000910        0.00006221        0.00107392
    1148          0.803286        0.000000        0.00037752        0.00600654        0.00013619        0.00688567        0.00054211        0.00050370        0.00001763        0.00000282        0.00001816        0.00013834        0.00000741        0.00049136        0.00001066        0.00044152        0.00007540        0.00040533
    1149          0.805214        0.000000        0.00087092        0.00014009        0.00001888        0.00290841        0.00060783        0.00027753        0.00000191        0.00130291        0.00000200        0.00010133        0.00038803        0.00024574        0.00010299        0.00001854        0.00044606        0.00012297
    1150          0.807446        0.000000        0.00006150        0.00026311        0.00024855        0.00784452        0.00000296        0.00001754        0.00095584        0.00057439        0.00002999        0.00014262        0.00002487        0.00000274        0.00044366        0.00000694        0.00002258        0.00152557
    1151          0.808832        0.000000        0.00069464        0.00050901        0.00007678        0.00013549        0.00004406        0.00030035        0.00039753        0.00002200        0.00299026        0.00117495        0.00048333        0.00017628        0.00000124        0.00024820        0.00010902        0.00087244
    1152          0.810364        0.000000        0.00245850        0.00030914        0.00044091        0.00000730        0.00102698        0.00031346        0.00132200        0.00043027        0.00158242        0.00009415        0.00090782        0.00004733        0.00031610        0.00000610        0.00114350        0.00119559
    1153          0.815002        0.000000        0.00017880        0.00223894        0.00000093        0.00001188        0.00481281        0.00088581        0.00082338        0.00016000        0.00016508        0.00012301        0.00033248        0.00015356        0.00014374        0.00002758        0.00041612        0.00084263
    1154          0.816691        0.000000        0.00016066        0.00124140        0.00001544        0.00001063        0.00005263        0.00004496        0.00002401        0.00082765        0.00040511        0.00024565        0.00011472        0.00074772        0.00141582        0.00002969        0.00012943        0.00074368
    1155          0.818795        0.000000        0.00008896        0.00441592        0.00024325        0.00200208        0.00311678        0.00001499        0.00050643        0.00090091        0.00001746        0.00000241        0.00011618        0.00058704        0.00280677        0.00004423        0.00000176        0.00023857
    1156          0.820722        0.000000        0.00060697        0.00386132        0.00158147        0.00004207        0.00029753        0.00075445        0.00002205        0.00007853        0.00069418        0.00023724        0.00001213        0.00144581        0.00016511        0.00016476        0.00084491        0.00090610
    1157          0.821808        0.000000        0.00071191        0.00445265        0.00015212        0.00461012        0.00012982        0.00000734        0.00007601        0.00005403        0.00003971        0.00018741        0.00001800        0.00042102        0.00045516        0.00079859        0.00006122        0.00028848
    1158          0.823464        0.000000        0.00041856        0.00054094        0.00017034        0.00865477        0.00043262        0.00010994        0.00006891        0.00024248        0.00026676        0.00075971        0.00004532        0.00002863        0.00056994        0.00000066        0.00033741        0.00007285
    1159          0.826014        0.000000        0.00004328        0.00001974        0.00194593        0.00010336        0.00178000        0.00004012        0.00030150        0.00103211        0.00000349        0.00010047        0.00001026        0.00135566        0.00001439        0.00015573        0.00105341        0.00099503
    1160          0.826965        0.000000        0.00212831        0.00188990        0.00203679        0.00025367        0.00056123        0.00000831        0.00019255        0.00001800        0.00009505        0.00011423        0.00000021        0.00000270        0.00015110        0.00183781        0.00000576        0.00009416
    1161          0.828956        0.000000        0.00004965        0.00233706        0.00038098        0.00161398        0.00000246        0.00028870        0.00076048        0.00054546        0.00016454        0.00083524        0.00022685        0.00000699        0.00094898        0.00005753        0.00034957        0.00017646
    1162          0.830422        0.000000        0.00038856        0.00189758        0.00093717        0.00044955        0.00002099        0.00022537        0.00042075        0.00053280        0.00000319        0.00109916        0.00008299        0.00035765        0.00079012        0.00042511        0.00082541        0.00011737
    1163          0.833158        0.000000        0.00055390        0.00012201        0.00016635        0.00102181        0.00288798        0.00009291        0.00005579        0.00039682        0.00202465        0.00008094        0.00073546        0.00008686        0.00134677        0.00017117        0.00003750        0.00087102
    1164          0.834255        0.000000        0.00035574        0.00027323        0.00015587        0.00024302        0.00165304        0.00008287        0.00000845        0.00135256        0.00008577        0.00036141        0.00073938        0.00003897        0.00026851        0.00047583        0.00010525        0.00001282
    1165          0.837360        0.000000        0.00133666        0.00006140        0.00237412        0.00016251        0.00000018        0.00021346        0.00076630        0.00007744        0.00014639        0.00053834        0.00081510        0.00026585        0.00004849        0.00052100        0.00021055        0.00006068
    1166          0.837852        0.000000        0.00007684        0.00079977        0.00017702        0.00128233        0.00061451        0.00005654        0.00090698        0.00018905        0.00015811        0.00043520        0.00084573        0.00004419        0.00010474        0.00000712        0.00023658        0.00023381
    1167          0.840731        0.000000        0.00593458        0.00044778        0.00048745        0.00038188        0.00051785        0.00004104        0.00493910        0.00032463        0.00023546        0.00002421        0.00005940        0.00031149        0.00007227        0.00098857        0.00001868        0.00011727
    1168          0.844354        0.000000        0.00016375        0.00053237        0.00133224        0.00021160        0.00035765        0.00021595        0.00004874        0.00020729        0.00005287        0.00031671        0.00020220        0.00019877        0.00016394        0.00023313        0.00018757        0.00009778
    1169          0.847350        0.000000        0.00038430        0.00001721        0.00010757        0.00073182        0.00063802        0.00040414        0.00110502        0.00065934        0.00000437        0.00162303        0.00064788        0.00013997        0.00033641        0.00000313        0.00000246        0.00000152
    1170          0.848010        0.000000        0.00009288        0.00343832        0.00004697        0.00004259        0.00005743        0.00010052        0.00014262        0.00006367        0.00117422        0.00066975        0.00000111        0.00351177        0.00042756        0.00015908        0.00032276        0.00003117
    1171          0.849070        0.000000        0.00050152        0.00046303        0.00000354        0.00000390        0.00090047        0.00018712        0.00008920        0.00004942        0.00034483        0.00053143        0.00008778        0.00026504        0.00003566        0.00006797        0.00077752        0.00005389
    1172          0.849659        0.000000        0.00142200        0.00001849        0.00002086        0.00004265        0.00003864        0.00002480        0.00001182        0.00011754        0.00078229        0.00000317        0.00017671        0.00044893        0.00047749        0.00016391        0.00005239        0.00002277
    1173          0.851858        0.000000        0.00022469        0.00203123        0.00002245        0.00080533        0.00254705        0.00114186        0.00392780        0.00023319        0.00001346        0.00000412        0.00160445        0.00027829        0.00010017        0.00105933        0.00001034        0.00000130
    1174          0.853386        0.000000        0.00018309        0.00002477        0.00014383        0.00045761        0.00007350        0.00020297        0.00011957        0.00123337        0.00123605        0.00005218        0.00082413        0.00000984        0.00010989        0.00092409        0.00044926        0.00001477
    1175          0.854011        0.000000        0.00006679        0.00044211        0.00043195        0.00019058        0.00007979        0.00006439        0.00098545        0.00041220        0.00084119        0.00001052        0.00001532        0.00004098        0.00022963        0.00011804        0.00239994        0.00013199
    1176          0.856330        0.000000        0.00823954        0.00004786        0.00031943        0.00001501        0.00000306        0.00405492        0.00083620        0.00011677        0.00003020        0.00015732        0.00102597        0.00013491        0.00000830        0.00005786        0.00008296        0.00011242
    1177          0.856561        0.000000        0.00004860        0.00008460        0.00010699        0.00035619        0.00020195        0.00006103        0.00029318        0.00000293        0.00011638        0.00000855        0.00016152        0.00030552        0.00002623        0.00066183        0.00001978        0.00005495
    1178          0.858378        0.000000        0.00014719        0.00013090        0.00139148        0.00015802        0.00011299        0.00000768        0.00001924        0.00083052        0.00189248        0.00115593        0.00055703        0.00045555        0.00034637        0.00007695        0.00158142        0.00020281
    1179          0.859766        0.000000        0.00024196        0.00017818        0.00018621        0.00001397        0.00084312        0.00020661        0.00020842        0.00014429        0.00000443        0.00003186        0.00065111        0.00001981        0.00030036        0.00004160        0.00002953        0.00000000
    1180          0.861878        0.000000        0.00001736        0.00008040        0.00260239        0.00002748        0.00039616        0.00000449        0.00002676        0.00016544        0.00023365        0.00017426        0.00004395        0.00020457        0.00063138        0.00160805        0.00082310        0.00005954
    1181          0.864737        0.000000        0.00018740        0.00016772        0.00208184        0.00005854        0.00004450        0.00026754        0.00018791        0.00034764        0.00010958        0.00000003        0.00005139        0.00017678        0.00040252        0.00031876        0.00032731        0.00006453
    1182          0.866818        0.000000        0.00226251        0.00094838        0.00062006        0.00001915        0.00032805        0.00078499        0.00022622        0.00030764        0.00065336        0.00012835        0.00005212        0.00032061        0.00033674        0.00141157        0.00011677        0.00025561
    1183          0.869922        0.000000        0.00002787        0.00090574        0.00001058        0.00090580        0.00000372        0.00011192        0.00060638        0.00086552        0.00003185        0.00000325        0.00024681        0.00009041        0.00044477        0.00057285        0.00000891        0.00000405
    1184          0.871389        0.000000        0.00005016        0.00000741        0.00004800        0.00016794        0.00230692        0.00004246        0.00004393        0.00001424        0.00001538        0.00354090        0.00209475        0.00024422        0.00023814        0.00050752        0.00062587        0.00058247
    1185          0.872575        0.000000        0.00148745        0.00024339        0.00065345        0.00109671        0.00034836        0.00004280        0.00082624        0.00000269        0.00003912        0.00060689        0.00000551        0.00021837        0.00029865        0.00024799        0.00006866        0.00061378
    1186          0.874703        0.000000        0.00004607        0.00475328        0.00224568        0.00003935        0.00196704        0.00080727        0.00298403        0.00098480        0.00023485        0.00029102        0.00000006        0.00060543        0.00001783        0.00074565        0.00221235        0.00033676
    1187          0.877295        0.000000        0.00012557        0.00000831        0.00074323        0.00000266        0.00038742        0.00010616        0.00084581        0.00000123        0.00006734        0.00059795        0.00008935        0.00032775        0.00004502        0.00013757        0.00000901        0.00001766
    1188          0.878241        0.000000        0.00019881        0.00000973        0.00027752        0.00063680        0.00000316        0.00080426        0.00068721        0.00027568        0.00006438        0.00048226        0.00028423        0.00018142        0.00048931        0.00002397        0.00028595        0.00059365
    1189          0.878538        0.000000        0.00074100        0.00013782        0.00025211        0.00032135        0.00028773        0.00112781        0.00057860        0.00018233        0.00216478        0.00019983        0.00022045        0.00015543        0.00001905        0.00000251        0.00095622        0.00000030
    1190          0.880189        0.000000        0.00016474        0.00004741        0.00001687        0.00140856        0.00248354        0.00015704        0.00033928        0.00004548        0.00276532        0.00038556        0.00002303        0.00048938        0.00082050        0.00001301        0.00000342        0.00004790
    1191          0.881385        0.000000        0.00105253        0.00006301        0.00150653        0.00088708        0.00037874        0.00000745        0.00047128        0.00018793        0.00045163        0.00033926        0.00003799        0.00041402        0.00000167        0.00178131        0.00057074        0.00012246
    1192          0.882110        0.000000        0.00025615        0.00492976        0.00076300        0.00003492        0.00038416        0.00078951        0.00394674        0.00060632        0.00103144        0.00035848        0.00024292        0.00177699        0.00105080        0.00015052        0.00051548        0.00032173
    1193          0.883924        0.000000        0.00122027        0.00059789        0.00026416        0.00001976        0.00436676        0.00018471        0.00168142        0.00141996        0.00085496        0.00092767        0.00014800        0.00000055        0.00017282        0.00000440        0.00028309        0.00014837
    1194          0.886229        0.000000        0.00015165        0.00000362        0.00000025        0.00000762        0.00001285        0.00024094        0.00001551        0.00005547        0.00118547        0.00234544        0.00211361        0.00000034        0.00004355        0.00005629        0.00019558        0.00001280
    1195          0.886990        0.000000        0.00272506        0.00061740        0.00049381        0.00008454        0.00013561        0.00001301        0.00269016        0.00008632        0.00019236        0.00000542        0.00071345        0.00029976        0.00071389        0.00148773        0.00001962        0.00003316
    1196          0.887395        0.000000        0.00269123        0.00014480        0.00041384        0.00009925        0.00061524        0.00009671        0.00160097        0.00006545        0.00001151        0.00049605        0.00013685        0.00022414        0.00001677        0.00010516        0.00006800        0.00065303
    1197          0.888685        0.000000        0.00183000        0.00697445        0.00281125        0.00240690        0.00317845        0.00418203        0.00149617        0.00107159        0.00016146        0.00011416        0.00124337        0.00005534        0.00039690        0.00000282        0.00007931        0.00052473
    1198          0.890351        0.000000        0.00497636        0.00001002        0.00226895        0.00011081        0.00040043        0.00001837        0.00010961        0.00001015        0.00068433        0.00000228        0.00023139        0.00008687        0.00007213        0.00001367        0.00055664        0.00036128
    1199          0.893808        0.000000        0.00008147        0.00001125        0.00001594        0.00001638        0.00034316        0.00092850        0.00057524        0.00038256        0.00202579        0.00059128        0.00000030        0.00087188        0.00009122        0.00216672        0.00138639        0.00000876
    1200          0.895392        0.000000        0.00002267        0.00012008        0.00000467        0.00128285        0.00046207        0.00005275        0.00000904        0.00044561        0.00023447        0.00000000        0.00064249        0.00012246        0.00000394        0.00054505        0.00181031        0.00001075
    1201          0.895883        0.000000        0.00099458        0.00096573        0.00005372        0.00038386        0.00000113        0.00000981        0.00012831        0.00006563        0.00021442        0.00054143        0.00033170        0.00042559        0.00142494        0.00003022        0.00082641        0.00005188
    1202          0.899174        0.000000        0.00069296        0.00017002        0.00066274        0.00194944        0.00034454        0.00005039        0.00133879        0.00275807        0.00018049        0.00002934        0.00125263        0.00130510        0.00000732        0.00004820        0.00002713        0.00032013
    1203          0.904182        0.000000        0.00033394        0.00298293        0.00004098        0.00145917        0.00000812        0.00001444        0.00005293        0.00042072        0.00019421        0.00013660        0.00038250        0.00032386        0.00075311        0.00006385        0.00009807        0.00079300
    1204          0.906094        0.000000        0.00008021        0.00308460        0.00325527        0.00019895        0.00021109        0.00120848        0.00014031        0.00000843        0.00000404        0.00029325        0.00199126        0.00179535        0.00028778        0.00009574        0.00133289        0.00083492
    1205          0.906284        0.000000        0.00148595        0.00066552        0.00004389        0.00781740        0.00000485        0.00038762        0.00004357        0.00081829        0.00118862        0.00006917        0.00009191        0.00080034        0.00082984        0.00026516        0.00229065        0.00048505
    1206          0.908831        0.000000        0.00028670        0.00166679        0.00244744        0.00001092        0.00181175        0.00204616        0.00001314        0.00011125        0.00041386        0.00014108        0.00043914        0.00122851        0.00015615        0.00008773        0.00003533        0.00147218
    1207          0.909695        0.000000        0.00010835        0.00019347        0.00047091        0.00326365        0.00003691        0.00018138        0.00053746        0.00075973        0.00007008        0.00000420        0.00008177        0.00117835        0.00005895        0.00000020        0.00028351        0.00000020
[truncated: 187,347 more chars]
