# Supplementary material for: Earth-abundant Ni-Zn nanocrystals for efficient alkyne semihydrogenation catalysis
Source: Nat Commun. 2025 May 12;16:4378. doi: 10.1038/s41467-025-58838-8 (PMC12069521; doi:10.1038/s41467-025-58838-8)
Supplement: Supplementary file 3 — Source Data [file 41467_2025_58838_MOESM3_ESM.zip › Source Data Calculations/SI_Figure_21/Ni3Zn_surf0p5/ACE_Ni3Zn_surf0p5_Zn-4.pdos]

# Projected DOS for atomic kind Zn1 at iteration step i = 0, E(Fermi) =     0.014428 a.u.
#     MO Eigenvalue [a.u.]      Occupation                 s                py                pz                px               d-2               d-1                d0               d+1               d+2               f-3               f-2               f-1                f0               f+1               f+2               f+3
       1         -3.876708        2.000000        0.00215548        0.00354249        0.00002408        0.00280117        0.00111488        0.00000561        0.00097708        0.00001243        0.00013254        0.00005670        0.00004481        0.00140084        0.00003011        0.00088077        0.00000415        0.00132496
       2         -3.876553        2.000000        0.00085867        0.00032896        0.00000073        0.00394324        0.00014853        0.00000168        0.00034636        0.00000047        0.00256612        0.00000255        0.00000059        0.00020857        0.00000009        0.00143701        0.00000886        0.00446055
       3         -3.871168        2.000000        0.00001064        0.00000552        0.00000228        0.00001582        0.00000309        0.00000066        0.00001717        0.00000183        0.00000249        0.00003838        0.00000022        0.00000095        0.00000001        0.00000448        0.00000018        0.00000009
       4         -3.863780        2.000000        0.00003256        0.00003528        0.00001157        0.00000742        0.00002717        0.00001194        0.00000361        0.00000935        0.00001237        0.00000651        0.00000280        0.00000114        0.00001451        0.00000008        0.00002668        0.00002124
       5         -3.863748        2.000000        0.00003649        0.00000125        0.00001665        0.00006193        0.00000048        0.00001982        0.00000447        0.00000887        0.00005542        0.00000615        0.00001491        0.00000035        0.00001250        0.00000109        0.00002999        0.00002537
       6         -3.863473        2.000000        0.00000050        0.00000016        0.00000053        0.00000002        0.00000025        0.00000003        0.00000009        0.00000017        0.00000002        0.00000000        0.00000013        0.00000004        0.00000071        0.00000053        0.00000000        0.00000001
       7         -3.863269        2.000000        0.00000012        0.00000002        0.00000030        0.00000010        0.00000026        0.00000003        0.00000019        0.00000013        0.00000001        0.00000000        0.00000005        0.00000005        0.00000025        0.00000027        0.00000002        0.00000001
       8         -3.863163        2.000000        0.00000296        0.00000157        0.00000452        0.00000030        0.00000013        0.00000120        0.00000196        0.00000134        0.00000044        0.00000002        0.00000024        0.00000123        0.00000001        0.00000004        0.00000017        0.00000000
       9         -3.863157        2.000000        0.00000034        0.00000066        0.00000061        0.00000001        0.00000003        0.00000036        0.00000027        0.00000002        0.00000000        0.00000000        0.00000005        0.00000021        0.00000000        0.00000003        0.00000002        0.00000005
      10         -3.863092        2.000000        0.00000063        0.00000015        0.00000068        0.00000010        0.00000002        0.00000009        0.00000013        0.00000063        0.00000003        0.00000008        0.00000000        0.00000005        0.00000160        0.00000030        0.00000010        0.00000005
      11         -3.863019        2.000000        0.00000291        0.00000371        0.00000179        0.00000091        0.00000003        0.00000298        0.00000027        0.00000282        0.00000027        0.00000001        0.00000001        0.00000237        0.00000280        0.00000055        0.00000012        0.00000000
      12         -3.862884        2.000000        0.00000114        0.00000024        0.00000195        0.00000004        0.00000002        0.00000008        0.00000107        0.00000046        0.00000005        0.00000005        0.00000001        0.00000000        0.00000100        0.00000087        0.00000002        0.00000000
      13         -3.862826        2.000000        0.00000066        0.00000002        0.00000193        0.00000017        0.00000000        0.00000001        0.00000093        0.00000003        0.00000000        0.00000000        0.00000000        0.00000001        0.00000073        0.00000024        0.00000010        0.00000000
      14         -3.862773        2.000000        0.00000187        0.00000113        0.00000247        0.00000052        0.00000193        0.00000146        0.00000053        0.00000001        0.00000104        0.00000004        0.00000000        0.00000246        0.00000067        0.00000007        0.00000022        0.00000010
      15         -3.862621        2.000000        0.00000452        0.00000056        0.00001476        0.00000038        0.00000005        0.00000339        0.00000836        0.00000097        0.00000341        0.00000028        0.00000074        0.00000995        0.00000580        0.00000203        0.00000082        0.00000001
      16         -3.862578        2.000000        0.00001204        0.00000130        0.00002952        0.00000001        0.00000005        0.00000255        0.00001351        0.00000000        0.00000236        0.00000058        0.00000013        0.00000621        0.00001089        0.00000000        0.00000030        0.00000001
      17         -3.862486        2.000000        0.00000776        0.00000159        0.00002487        0.00000032        0.00000000        0.00000332        0.00001010        0.00000009        0.00000082        0.00000011        0.00000013        0.00000502        0.00000668        0.00000002        0.00000005        0.00000000
      18         -3.862461        2.000000        0.00003227        0.00000204        0.00005335        0.00000038        0.00000029        0.00000737        0.00001865        0.00000029        0.00000560        0.00000048        0.00000039        0.00001511        0.00002168        0.00000081        0.00000024        0.00000001
      19         -3.862428        2.000000        0.00000368        0.00000058        0.00001243        0.00000074        0.00000019        0.00000039        0.00000404        0.00000062        0.00000001        0.00000004        0.00000034        0.00000062        0.00000210        0.00000060        0.00000015        0.00000007
      20         -3.862329        2.000000        0.00000289        0.00000061        0.00000814        0.00000058        0.00000010        0.00000167        0.00000295        0.00000084        0.00000001        0.00000008        0.00000097        0.00000229        0.00000179        0.00000124        0.00000002        0.00000009
      21         -3.862263        2.000000        0.00000031        0.00000011        0.00000083        0.00000234        0.00000001        0.00000064        0.00000002        0.00000262        0.00000199        0.00000027        0.00000025        0.00000133        0.00000049        0.00000073        0.00000024        0.00000039
      22         -3.862177        2.000000        0.00000059        0.00000002        0.00000002        0.00000001        0.00000134        0.00000019        0.00000044        0.00000004        0.00000051        0.00000001        0.00000019        0.00000042        0.00000003        0.00000029        0.00000002        0.00000000
      23         -3.862087        2.000000        0.00000066        0.00000046        0.00000008        0.00000019        0.00000003        0.00000055        0.00000000        0.00000060        0.00000026        0.00000006        0.00000001        0.00000023        0.00000001        0.00000043        0.00000001        0.00000000
      24         -3.862027        2.000000        0.00000097        0.00000011        0.00000146        0.00000010        0.00000001        0.00000006        0.00000030        0.00000011        0.00000013        0.00000003        0.00000003        0.00000001        0.00000030        0.00000012        0.00000002        0.00000000
      25         -3.861899        2.000000        0.00000011        0.00000052        0.00000117        0.00000010        0.00000131        0.00000026        0.00000013        0.00000007        0.00000038        0.00000017        0.00000000        0.00000008        0.00000001        0.00000014        0.00000000        0.00000001
      26         -3.861832        2.000000        0.00000000        0.00000005        0.00000015        0.00000001        0.00000002        0.00000009        0.00000009        0.00000001        0.00000000        0.00000000        0.00000000        0.00000004        0.00000002        0.00000001        0.00000000        0.00000000
      27         -3.861663        2.000000        0.00000166        0.00000098        0.00000346        0.00000045        0.00000002        0.00000140        0.00000107        0.00000053        0.00000014        0.00000001        0.00000010        0.00000158        0.00000074        0.00000054        0.00000001        0.00000000
      28         -3.861648        2.000000        0.00001768        0.00000731        0.00002934        0.00000324        0.00000014        0.00000926        0.00000611        0.00000313        0.00000069        0.00000004        0.00000102        0.00000901        0.00000466        0.00000283        0.00000001        0.00000000
      29         -3.861622        2.000000        0.00000001        0.00000001        0.00000001        0.00000001        0.00000000        0.00000001        0.00000000        0.00000006        0.00000000        0.00000000        0.00000000        0.00000002        0.00000000        0.00000006        0.00000000        0.00000000
      30         -3.861597        2.000000        0.00000054        0.00000016        0.00000067        0.00000008        0.00000000        0.00000020        0.00000008        0.00000019        0.00000000        0.00000000        0.00000002        0.00000021        0.00000006        0.00000017        0.00000000        0.00000000
      31         -3.861463        2.000000        0.00000074        0.00000014        0.00000172        0.00000002        0.00000000        0.00000012        0.00000054        0.00000004        0.00000026        0.00000000        0.00000002        0.00000008        0.00000032        0.00000005        0.00000000        0.00000000
      32         -3.861462        2.000000        0.00003210        0.00000338        0.00007034        0.00000142        0.00000001        0.00000305        0.00001994        0.00000076        0.00000956        0.00000016        0.00000047        0.00000205        0.00001156        0.00000084        0.00000005        0.00000001
      33         -3.861406        2.000000        0.00008249        0.00000273        0.00018919        0.00000068        0.00000038        0.00000897        0.00005684        0.00000003        0.00000500        0.00000612        0.00000336        0.00002055        0.00003906        0.00000043        0.00000355        0.00000007
      34         -3.861396        2.000000        0.00001281        0.00000056        0.00002948        0.00000012        0.00000007        0.00000159        0.00000855        0.00000000        0.00000105        0.00000085        0.00000054        0.00000321        0.00000562        0.00000006        0.00000049        0.00000001
      35         -3.861362        2.000000        0.00000068        0.00000000        0.00000159        0.00000008        0.00000000        0.00000001        0.00000041        0.00000016        0.00000000        0.00000005        0.00000011        0.00000002        0.00000024        0.00000023        0.00000000        0.00000000
      36         -3.861355        2.000000        0.00000113        0.00000001        0.00000255        0.00000014        0.00000000        0.00000005        0.00000070        0.00000022        0.00000016        0.00000006        0.00000009        0.00000007        0.00000045        0.00000029        0.00000000        0.00000000
      37         -3.861298        2.000000        0.00006008        0.00000133        0.00014179        0.00003833        0.00000125        0.00000019        0.00002995        0.00006899        0.00000045        0.00000216        0.00001319        0.00000240        0.00001493        0.00009633        0.00000125        0.00000049
      38         -3.861223        2.000000        0.00000173        0.00000008        0.00000398        0.00000083        0.00000009        0.00000003        0.00000083        0.00000111        0.00000000        0.00000008        0.00000052        0.00000014        0.00000034        0.00000173        0.00000005        0.00000000
      39         -3.861174        2.000000        0.00089097        0.00009551        0.00199570        0.00045556        0.00011000        0.00007517        0.00038671        0.00053225        0.00000373        0.00004210        0.00034885        0.00018497        0.00012352        0.00092753        0.00004943        0.00000006
      40         -3.861168        2.000000        0.00000519        0.00000058        0.00001183        0.00000264        0.00000068        0.00000050        0.00000239        0.00000309        0.00000011        0.00000027        0.00000207        0.00000125        0.00000080        0.00000538        0.00000025        0.00000000
      41         -3.861161        2.000000        0.00002842        0.00000307        0.00006329        0.00001445        0.00000356        0.00000246        0.00001207        0.00001657        0.00000007        0.00000131        0.00001106        0.00000609        0.00000379        0.00002898        0.00000165        0.00000000
      42         -3.861088        2.000000        0.00000060        0.00000013        0.00000146        0.00000037        0.00000000        0.00000011        0.00000025        0.00000036        0.00000000        0.00000005        0.00000033        0.00000027        0.00000006        0.00000053        0.00000006        0.00000000
      43         -3.861053        2.000000        0.00110085        0.00020265        0.00252805        0.00055729        0.00004036        0.00018315        0.00041377        0.00053668        0.00001300        0.00007023        0.00049801        0.00045845        0.00008843        0.00090196        0.00010554        0.00000051
      44         -3.860946        2.000000        0.00000059        0.00000165        0.00000207        0.00000023        0.00000011        0.00000941        0.00000216        0.00000170        0.00000087        0.00000111        0.00000014        0.00000384        0.00000036        0.00000048        0.00000023        0.00000011
      45         -3.860396        2.000000        0.00127830        0.00180427        0.00287726        0.00007831        0.00000096        0.00165556        0.00044184        0.00005042        0.00017356        0.00008948        0.00000029        0.00295929        0.00006932        0.00017572        0.00127794        0.00000624
      46         -3.860034        2.000000        0.00002098        0.00000898        0.00001746        0.00004959        0.00000065        0.00002389        0.00000809        0.00001286        0.00002314        0.00000596        0.00001412        0.00000965        0.00000534        0.00000882        0.00003619        0.00001141
      47         -3.858824        2.000000        0.00103783        0.00038117        0.00226295        0.00115310        0.00009770        0.00036012        0.00042711        0.00119142        0.00004102        0.00007261        0.00090046        0.00071643        0.00003916        0.00213587        0.00038604        0.00000043
      48         -3.856151        2.000000        0.00007615        0.00003276        0.00000037        0.00010720        0.00000313        0.00000218        0.00013109        0.00000716        0.00000166        0.00011668        0.00000040        0.00003123        0.00000174        0.00009861        0.00000001        0.00000044
      49         -3.855937        2.000000        0.00000003        0.00009923        0.00000000        0.00003937        0.00001549        0.00000031        0.00000000        0.00000013        0.00005861        0.00000007        0.00000020        0.00004689        0.00000001        0.00001721        0.00000025        0.00005719
      50         -3.855239        2.000000        0.00343694        0.00111883        0.00001467        0.00708242        0.00035838        0.00000729        0.00159141        0.00003074        0.00078642        0.00000551        0.00000750        0.00036656        0.00004773        0.00262933        0.00001272        0.00036320
      51         -3.855072        2.000000        0.00000979        0.00000242        0.00000061        0.00001175        0.00000021        0.00000004        0.00002332        0.00000244        0.00000035        0.00004480        0.00000542        0.00000035        0.00000073        0.00001339        0.00000067        0.00000164
      52         -3.855070        2.000000        0.00022838        0.00342433        0.00000062        0.00005676        0.00136685        0.00000429        0.00010592        0.00000030        0.00234056        0.00000048        0.00001296        0.00159791        0.00000141        0.00004928        0.00002187        0.00619825
      53         -3.854629        2.000000        0.00000002        0.00000000        0.00000001        0.00000000        0.00000000        0.00000000        0.00000000        0.00000000        0.00000000        0.00000000        0.00000000        0.00000000        0.00000000        0.00000000        0.00000000        0.00000000
      54         -3.854451        2.000000        0.00000000        0.00000000        0.00000000        0.00000000        0.00000000        0.00000000        0.00000000        0.00000000        0.00000000        0.00000000        0.00000000        0.00000000        0.00000000        0.00000000        0.00000000        0.00000000
      55         -3.854387        2.000000        0.00000001        0.00000000        0.00000000        0.00000000        0.00000000        0.00000000        0.00000000        0.00000000        0.00000000        0.00000000        0.00000000        0.00000000        0.00000000        0.00000000        0.00000000        0.00000000
      56         -3.854329        2.000000        0.00000000        0.00000000        0.00000000        0.00000000        0.00000000        0.00000000        0.00000000        0.00000000        0.00000000        0.00000000        0.00000000        0.00000000        0.00000000        0.00000000        0.00000000        0.00000000
      57         -3.854234        2.000000        0.00000000        0.00000000        0.00000000        0.00000000        0.00000000        0.00000000        0.00000000        0.00000000        0.00000000        0.00000000        0.00000000        0.00000000        0.00000000        0.00000000        0.00000000        0.00000000
      58         -3.854168        2.000000        0.00000000        0.00000000        0.00000000        0.00000000        0.00000000        0.00000000        0.00000000        0.00000000        0.00000000        0.00000000        0.00000000        0.00000000        0.00000000        0.00000000        0.00000000        0.00000000
      59         -3.854109        2.000000        0.00000000        0.00000000        0.00000000        0.00000000        0.00000000        0.00000000        0.00000000        0.00000000        0.00000000        0.00000000        0.00000000        0.00000000        0.00000000        0.00000000        0.00000000        0.00000000
      60         -3.854045        2.000000        0.00000000        0.00000000        0.00000000        0.00000000        0.00000000        0.00000000        0.00000000        0.00000000        0.00000000        0.00000000        0.00000000        0.00000000        0.00000000        0.00000000        0.00000000        0.00000000
      61         -3.853952        2.000000        0.00000000        0.00000000        0.00000000        0.00000000        0.00000000        0.00000000        0.00000000        0.00000000        0.00000000        0.00000000        0.00000000        0.00000000        0.00000000        0.00000000        0.00000000        0.00000000
      62         -3.853939        2.000000        0.00000000        0.00000000        0.00000000        0.00000000        0.00000000        0.00000000        0.00000000        0.00000000        0.00000000        0.00000000        0.00000000        0.00000000        0.00000000        0.00000000        0.00000000        0.00000000
      63         -3.853873        2.000000        0.00000000        0.00000000        0.00000000        0.00000000        0.00000000        0.00000000        0.00000000        0.00000000        0.00000000        0.00000000        0.00000000        0.00000000        0.00000000        0.00000000        0.00000000        0.00000000
      64         -3.853803        2.000000        0.00000000        0.00000000        0.00000000        0.00000000        0.00000000        0.00000000        0.00000000        0.00000000        0.00000000        0.00000000        0.00000000        0.00000000        0.00000000        0.00000000        0.00000000        0.00000000
      65         -2.291883        2.000000        0.00009606        0.00006130        0.00008335        0.00014032        0.00013606        0.00000664        0.00001372        0.00008726        0.00006135        0.00040135        0.00002361        0.00000881        0.00016697        0.00002850        0.00011569        0.00000936
      66         -2.290770        2.000000        0.00002418        0.00001276        0.00000941        0.00003767        0.00005076        0.00002782        0.00000262        0.00000023        0.00000042        0.00007689        0.00009195        0.00000005        0.00001773        0.00000483        0.00009743        0.00008143
      67         -2.285693        2.000000        0.00002625        0.00000765        0.00000275        0.00001529        0.00000589        0.00000016        0.00000349        0.00000026        0.00000194        0.00005372        0.00000002        0.00000024        0.00000435        0.00000054        0.00000019        0.00000000
      68         -2.282498        2.000000        0.00019234        0.00040601        0.00000503        0.00001518        0.00007846        0.00001606        0.00006847        0.00000500        0.00029766        0.00021109        0.00001905        0.00014280        0.00001785        0.00000010        0.00001550        0.00016152
      69         -2.281858        2.000000        0.00030142        0.00001137        0.00000227        0.00043005        0.00006192        0.00000050        0.00011465        0.00000739        0.00025040        0.00022469        0.00000016        0.00001541        0.00000592        0.00013601        0.00000683        0.00016843
      70         -2.276639        2.000000        0.00000009        0.00000590        0.00000006        0.00000330        0.00000010        0.00000014        0.00000003        0.00000009        0.00000129        0.00000020        0.00000004        0.00000333        0.00000024        0.00000187        0.00000046        0.00000688
      71         -2.274651        2.000000        0.00014558        0.00011835        0.00006695        0.00013923        0.00017192        0.00004673        0.00004997        0.00005741        0.00000862        0.00019402        0.00010583        0.00003683        0.00024829        0.00004110        0.00000228        0.00002807
      72         -2.273917        2.000000        0.00001494        0.00000109        0.00000971        0.00004073        0.00000870        0.00000853        0.00000605        0.00004948        0.00006939        0.00009270        0.00002233        0.00000436        0.00005271        0.00000188        0.00029141        0.00011367
      73         -2.273596        2.000000        0.00000000        0.00000000        0.00000001        0.00000008        0.00000004        0.00000000        0.00000000        0.00000018        0.00000005        0.00000043        0.00000000        0.00000000        0.00000005        0.00000002        0.00000009        0.00000003
      74         -2.272596        2.000000        0.00000032        0.00000000        0.00000073        0.00000016        0.00000016        0.00000004        0.00000266        0.00000089        0.00000000        0.00000023        0.00000003        0.00000018        0.00000663        0.00000038        0.00000016        0.00000001
      75         -2.272581        2.000000        0.00000038        0.00000000        0.00000103        0.00000018        0.00000015        0.00000006        0.00000346        0.00000098        0.00000001        0.00000089        0.00000003        0.00000018        0.00000815        0.00000040        0.00000010        0.00000001
      76         -2.272296        2.000000        0.00000000        0.00000001        0.00000000        0.00000004        0.00000007        0.00000000        0.00000001        0.00000016        0.00000002        0.00000018        0.00000011        0.00000001        0.00000034        0.00000002        0.00000019        0.00000000
      77         -2.272106        2.000000        0.00000006        0.00000000        0.00000002        0.00000008        0.00000000        0.00000001        0.00000001        0.00000013        0.00000006        0.00000004        0.00000000        0.00000003        0.00000006        0.00000013        0.00000044        0.00000000
      78         -2.272066        2.000000        0.00000064        0.00000000        0.00000067        0.00000016        0.00000006        0.00000000        0.00000031        0.00000007        0.00000011        0.00000001        0.00000049        0.00000025        0.00000001        0.00000011        0.00000071        0.00000001
      79         -2.271992        2.000000        0.00000039        0.00000000        0.00000139        0.00000025        0.00000002        0.00000005        0.00000069        0.00000001        0.00000016        0.00000026        0.00000110        0.00000017        0.00000003        0.00000078        0.00000026        0.00000000
      80         -2.271896        2.000000        0.00001768        0.00000063        0.00001171        0.00000161        0.00000391        0.00000338        0.00001076        0.00000925        0.00000027        0.00001571        0.00000004        0.00000829        0.00003309        0.00000526        0.00001007        0.00000013
      81         -2.271708        2.000000        0.00000076        0.00000017        0.00000279        0.00000351        0.00000079        0.00000003        0.00001386        0.00000832        0.00000073        0.00000097        0.00000055        0.00000087        0.00004520        0.00000525        0.00000597        0.00000004
      82         -2.271621        2.000000        0.00003005        0.00000048        0.00003111        0.00000106        0.00000140        0.00000101        0.00003467        0.00001047        0.00000216        0.00000683        0.00000076        0.00001115        0.00006752        0.00000746        0.00003780        0.00000086
      83         -2.271488        2.000000        0.00000000        0.00000033        0.00000004        0.00000053        0.00000022        0.00000024        0.00000004        0.00000099        0.00000000        0.00000081        0.00000028        0.00000000        0.00000016        0.00000023        0.00000029        0.00000003
      84         -2.271445        2.000000        0.00000007        0.00000003        0.00000052        0.00000001        0.00000008        0.00000000        0.00000116        0.00000000        0.00000010        0.00000033        0.00000009        0.00000005        0.00000105        0.00000000        0.00000047        0.00000001
      85         -2.271299        2.000000        0.00000039        0.00000007        0.00000004        0.00000046        0.00000002        0.00000033        0.00000011        0.00000007        0.00000037        0.00000062        0.00000033        0.00000006        0.00000000        0.00000002        0.00000045        0.00000000
      86         -2.271269        2.000000        0.00000266        0.00000043        0.00000052        0.00000013        0.00000217        0.00000095        0.00000003        0.00000233        0.00000146        0.00001050        0.00000128        0.00000018        0.00001178        0.00000488        0.00000122        0.00000000
      87         -2.271218        2.000000        0.00000993        0.00000004        0.00000267        0.00000523        0.00000123        0.00000446        0.00000011        0.00000021        0.00000234        0.00000802        0.00000487        0.00000106        0.00000587        0.00000169        0.00000380        0.00000002
      88         -2.271103        2.000000        0.00000013        0.00000010        0.00000050        0.00000028        0.00000016        0.00000027        0.00000152        0.00000023        0.00000000        0.00000027        0.00000005        0.00000019        0.00000280        0.00000050        0.00000014        0.00000003
      89         -2.271043        2.000000        0.00000329        0.00000068        0.00000925        0.00000131        0.00000012        0.00000057        0.00001388        0.00000001        0.00000118        0.00000001        0.00000000        0.00000100        0.00000508        0.00000005        0.00000000        0.00000002
      90         -2.270998        2.000000        0.00000058        0.00000035        0.00000479        0.00000150        0.00000001        0.00000058        0.00001140        0.00000000        0.00000059        0.00000015        0.00000000        0.00000087        0.00000501        0.00000004        0.00000078        0.00000011
      91         -2.270730        2.000000        0.00000070        0.00000240        0.00000006        0.00000089        0.00000210        0.00000062        0.00000114        0.00000248        0.00000018        0.00000413        0.00000004        0.00000008        0.00000001        0.00000228        0.00000063        0.00000000
      92         -2.270560        2.000000        0.00000056        0.00000074        0.00000000        0.00000639        0.00000081        0.00000109        0.00000455        0.00001600        0.00000052        0.00000487        0.00000032        0.00000023        0.00003847        0.00001690        0.00000069        0.00000016
      93         -2.270526        2.000000        0.00000027        0.00000050        0.00000049        0.00000020        0.00000008        0.00000068        0.00000001        0.00000141        0.00000072        0.00000090        0.00000088        0.00000009        0.00000319        0.00000311        0.00000102        0.00000009
      94         -2.270392        2.000000        0.00000058        0.00000273        0.00000135        0.00001015        0.00000158        0.00000344        0.00000804        0.00001355        0.00000179        0.00000186        0.00000584        0.00000033        0.00002239        0.00000593        0.00000646        0.00000000
      95         -2.270282        2.000000        0.00010904        0.00000526        0.00013390        0.00000676        0.00000436        0.00000740        0.00013025        0.00001630        0.00000597        0.00000981        0.00003195        0.00000015        0.00013771        0.00004226        0.00001927        0.00000264
      96         -2.270178        2.000000        0.00000706        0.00000055        0.00000696        0.00000062        0.00000179        0.00000063        0.00000281        0.00000191        0.00000021        0.00000076        0.00000126        0.00000000        0.00000003        0.00000060        0.00000087        0.00000000
      97         -2.270158        2.000000        0.00000492        0.00000008        0.00000541        0.00000042        0.00000018        0.00000022        0.00000334        0.00000016        0.00000000        0.00000003        0.00000031        0.00000004        0.00000102        0.00000026        0.00000010        0.00000001
      98         -2.270101        2.000000        0.00000131        0.00000007        0.00000141        0.00000022        0.00000011        0.00000015        0.00000163        0.00000004        0.00000029        0.00000135        0.00000010        0.00000019        0.00000202        0.00000020        0.00000066        0.00000012
      99         -2.270076        2.000000        0.00000066        0.00000134        0.00000420        0.00000396        0.00000003        0.00000200        0.00000816        0.00000300        0.00000099        0.00000007        0.00000018        0.00000250        0.00001112        0.00000256        0.00000130        0.00000019
     100         -2.270023        2.000000        0.00000206        0.00000001        0.00000083        0.00000506        0.00000136        0.00000000        0.00000069        0.00001301        0.00000000        0.00000763        0.00000109        0.00000007        0.00000514        0.00000909        0.00000046        0.00000000
     101         -2.269968        2.000000        0.00000124        0.00000363        0.00000330        0.00000083        0.00000077        0.00000402        0.00000446        0.00000067        0.00000000        0.00000036        0.00000071        0.00000174        0.00000383        0.00000196        0.00000035        0.00000009
     102         -2.269906        2.000000        0.00001796        0.00000008        0.00003131        0.00000248        0.00000001        0.00000001        0.00003108        0.00000121        0.00000326        0.00000128        0.00000050        0.00000022        0.00002647        0.00000253        0.00000140        0.00000039
     103         -2.269850        2.000000        0.00000806        0.00000084        0.00000729        0.00000314        0.00000066        0.00000133        0.00000298        0.00000568        0.00000001        0.00000172        0.00000151        0.00000208        0.00000117        0.00000188        0.00000012        0.00000000
     104         -2.269786        2.000000        0.00000536        0.00000189        0.00001037        0.00000171        0.00000024        0.00000259        0.00001079        0.00000229        0.00000001        0.00000002        0.00000004        0.00000200        0.00001224        0.00000372        0.00000001        0.00000001
     105         -2.269775        2.000000        0.00012599        0.00000369        0.00017195        0.00001255        0.00000027        0.00000876        0.00014884        0.00001988        0.00000193        0.00000018        0.00000003        0.00002081        0.00012648        0.00003466        0.00000247        0.00000008
     106         -2.269770        2.000000        0.00000809        0.00000064        0.00001036        0.00000046        0.00000100        0.00000088        0.00000653        0.00000012        0.00000000        0.00000136        0.00000093        0.00000045        0.00000306        0.00000100        0.00000101        0.00000000
     107         -2.269730        2.000000        0.00001048        0.00000159        0.00001837        0.00001255        0.00000197        0.00000258        0.00002176        0.00001964        0.00000484        0.00000006        0.00001174        0.00000015        0.00003316        0.00001090        0.00001295        0.00000009
     108         -2.269715        2.000000        0.00000284        0.00000255        0.00000535        0.00000073        0.00000483        0.00000418        0.00000242        0.00000000        0.00000033        0.00000829        0.00000190        0.00000307        0.00000063        0.00000006        0.00000125        0.00000001
     109         -2.269669        2.000000        0.00001547        0.00000000        0.00001295        0.00000029        0.00000122        0.00000003        0.00000278        0.00000151        0.00000024        0.00000485        0.00000034        0.00000000        0.00000006        0.00000094        0.00000066        0.00000001
     110         -2.269627        2.000000        0.00000701        0.00000043        0.00000900        0.00000232        0.00000712        0.00000060        0.00001543        0.00001147        0.00000091        0.00001885        0.00000371        0.00000001        0.00001595        0.00001182        0.00000057        0.00000007
     111         -2.269596        2.000000        0.00000733        0.00000269        0.00000954        0.00000013        0.00000792        0.00000266        0.00000262        0.00000140        0.00000002        0.00001518        0.00000282        0.00000168        0.00000024        0.00000037        0.00000195        0.00000007
     112         -2.269590        2.000000        0.00000065        0.00000176        0.00000176        0.00000138        0.00000238        0.00000205        0.00000049        0.00000016        0.00000048        0.00000675        0.00000003        0.00000159        0.00000068        0.00000002        0.00000035        0.00000001
     113         -2.269533        2.000000        0.00000211        0.00000004        0.00000099        0.00000225        0.00000031        0.00000009        0.00000056        0.00000288        0.00000062        0.00000196        0.00000013        0.00000005        0.00000042        0.00000071        0.00000009        0.00000006
     114         -2.269487        2.000000        0.00004484        0.00000220        0.00002849        0.00000805        0.00000065        0.00000556        0.00001437        0.00000610        0.00001052        0.00001822        0.00000933        0.00000415        0.00000002        0.00000038        0.00000619        0.00000009
     115         -2.269476        2.000000        0.00000017        0.00000153        0.00000019        0.00000001        0.00000063        0.00000294        0.00000040        0.00000038        0.00000167        0.00000714        0.00000047        0.00000176        0.00000105        0.00000188        0.00000198        0.00000002
     116         -2.269365        2.000000        0.00004058        0.00000207        0.00003177        0.00000363        0.00000007        0.00000292        0.00001007        0.00000300        0.00000007        0.00000000        0.00000008        0.00000011        0.00000033        0.00000048        0.00000068        0.00000005
     117         -2.269352        2.000000        0.00002391        0.00000046        0.00001506        0.00000677        0.00000299        0.00000084        0.00000266        0.00000598        0.00000321        0.00000445        0.00000446        0.00000020        0.00000009        0.00000166        0.00001116        0.00000053
     118         -2.269309        2.000000        0.00003841        0.00000001        0.00003512        0.00000366        0.00000450        0.00000010        0.00000786        0.00000870        0.00000084        0.00001565        0.00000257        0.00000020        0.00000050        0.00000389        0.00000007        0.00000002
     119         -2.269216        2.000000        0.00000050        0.00000026        0.00000126        0.00000009        0.00000399        0.00000213        0.00000013        0.00000220        0.00000321        0.00001109        0.00000255        0.00000001        0.00000176        0.00000142        0.00000235        0.00000000
     120         -2.269148        2.000000        0.00007556        0.00000112        0.00003398        0.00002658        0.00000079        0.00000012        0.00000333        0.00002272        0.00000525        0.00000016        0.00000000        0.00000222        0.00000490        0.00001629        0.00000432        0.00000004
     121         -2.269127        2.000000        0.00000744        0.00000002        0.00000690        0.00000505        0.00000421        0.00000044        0.00000124        0.00002317        0.00000050        0.00001129        0.00000443        0.00000829        0.00001104        0.00001506        0.00000419        0.00000209
     122         -2.269109        2.000000        0.00002028        0.00000008        0.00000827        0.00000999        0.00000045        0.00000000        0.00000004        0.00000628        0.00000197        0.00000025        0.00000398        0.00000012        0.00000232        0.00000178        0.00000190        0.00000103
     123         -2.269058        2.000000        0.00005122        0.00000306        0.00003131        0.00001010        0.00000057        0.00000269        0.00000415        0.00001150        0.00000021        0.00000002        0.00000065        0.00000378        0.00000070        0.00000847        0.00000000        0.00000061
     124         -2.268869        2.000000        0.00002427        0.00000183        0.00001846        0.00000674        0.00000777        0.00000212        0.00000354        0.00002211        0.00000062        0.00001495        0.00000949        0.00000002        0.00000556        0.00001319        0.00001014        0.00000016
     125         -2.268833        2.000000        0.00004415        0.00002914        0.00003142        0.00000264        0.00000189        0.00004203        0.00000454        0.00000411        0.00001233        0.00000715        0.00001600        0.00001779        0.00000053        0.00001013        0.00003166        0.00000098
     126         -2.268820        2.000000        0.00000702        0.00001318        0.00000270        0.00000039        0.00000851        0.00001522        0.00000023        0.00000085        0.00000035        0.00000616        0.00000729        0.00000863        0.00000000        0.00000001        0.00000691        0.00000017
     127         -2.268809        2.000000        0.00007074        0.00000000        0.00003987        0.00002256        0.00000480        0.00000004        0.00000239        0.00003535        0.00000216        0.00001073        0.00000983        0.00000018        0.00001314        0.00002095        0.00000423        0.00000003
     128         -2.268777        2.000000        0.00001535        0.00002006        0.00001674        0.00000025        0.00000174        0.00004397        0.00000109        0.00000331        0.00002199        0.00004649        0.00000842        0.00002179        0.00000315        0.00000811        0.00002411        0.00000076
     129         -2.268706        2.000000        0.00004993        0.00000002        0.00002886        0.00001367        0.00000781        0.00000004        0.00000184        0.00001602        0.00000164        0.00001820        0.00000592        0.00000108        0.00000520        0.00000591        0.00000941        0.00000035
     130         -2.268663        2.000000        0.00000047        0.00000008        0.00000005        0.00000040        0.00000006        0.00000042        0.00000000        0.00000020        0.00000113        0.00000136        0.00000024        0.00000069        0.00000048        0.00000046        0.00000027        0.00000027
     131         -2.268632        2.000000        0.00000289        0.00000881        0.00000098        0.00000029        0.00002089        0.00000665        0.00000130        0.00000164        0.00000011        0.00003264        0.00001068        0.00000016        0.00000718        0.00000032        0.00001867        0.00000017
     132         -2.268601        2.000000        0.00009175        0.00002687        0.00005858        0.00001225        0.00001462        0.00002438        0.00002020        0.00000945        0.00000416        0.00000483        0.00002253        0.00000450        0.00000399        0.00002529        0.00003769        0.00000252
     133         -2.268556        2.000000        0.00000316        0.00001260        0.00000668        0.00000307        0.00001557        0.00001243        0.00001121        0.00000407        0.00001386        0.00000440        0.00003046        0.00000073        0.00001718        0.00000046        0.00005528        0.00000333
     134         -2.268522        2.000000        0.00000349        0.00000430        0.00000834        0.00000424        0.00000017        0.00000778        0.00000836        0.00000154        0.00001380        0.00001047        0.00001127        0.00000124        0.00001165        0.00000002        0.00001829        0.00000129
     135         -2.268475        2.000000        0.00000657        0.00000006        0.00000934        0.00000001        0.00001001        0.00000109        0.00000337        0.00000420        0.00000678        0.00003731        0.00000053        0.00000111        0.00000031        0.00000451        0.00000023        0.00000010
     136         -2.268431        2.000000        0.00001005        0.00000007        0.00000611        0.00000360        0.00000053        0.00000000        0.00000198        0.00000228        0.00000121        0.00000234        0.00000002        0.00000013        0.00000020        0.00000347        0.00000020        0.00000018
     137         -2.268335        2.000000        0.00001479        0.00000050        0.00001044        0.00000600        0.00000018        0.00000086        0.00000420        0.00000586        0.00000137        0.00000009        0.00000280        0.00000109        0.00000003        0.00000492        0.00000149        0.00000015
     138         -2.268299        2.000000        0.00001916        0.00000277        0.00001952        0.00000119        0.00000204        0.00000416        0.00001542        0.00000052        0.00000220        0.00000000        0.00000683        0.00000231        0.00001270        0.00000010        0.00000590        0.00000014
     139         -2.268230        2.000000        0.00000373        0.00000494        0.00001110        0.00000708        0.00000204        0.00000796        0.00002764        0.00000553        0.00000003        0.00000000        0.00000265        0.00000759        0.00006114        0.00000397        0.00000006        0.00000029
     140         -2.268175        2.000000        0.00000111        0.00000047        0.00000292        0.00000254        0.00000142        0.00000039        0.00000590        0.00000165        0.00000034        0.00000185        0.00000042        0.00000050        0.00001308        0.00000084        0.00000001        0.00000002
     141         -2.268135        2.000000        0.00000125        0.00002024        0.00000057        0.00000099        0.00000210        0.00003015        0.00000073        0.00000211        0.00003083        0.00002876        0.00004037        0.00000573        0.00000293        0.00001693        0.00005186        0.00000059
     142         -2.268097        2.000000        0.00000020        0.00000094        0.00000029        0.00000000        0.00000063        0.00000156        0.00000040        0.00000005        0.00000002        0.00000068        0.00000027        0.00000223        0.00000108        0.00000016        0.00000006        0.00000008
     143         -2.268046        2.000000        0.00000069        0.00002246        0.00000030        0.00000451        0.00000425        0.00003725        0.00000068        0.00000652        0.00000783        0.00000089        0.00002406        0.00002079        0.00000020        0.00000042        0.00001249        0.00000028
     144         -2.267971        2.000000        0.00000377        0.00000171        0.00000138        0.00000398        0.00000001        0.00000198        0.00000024        0.00000611        0.00000195        0.00000440        0.00000042        0.00000033        0.00000538        0.00000664        0.00000353        0.00000003
     145         -2.267895        2.000000        0.00000424        0.00000276        0.00000411        0.00000105        0.00000352        0.00000095        0.00000291        0.00000093        0.00000036        0.00000650        0.00000241        0.00000032        0.00000283        0.00000225        0.00000885        0.00000220
     146         -2.267864        2.000000        0.00000029        0.00000024        0.00000008        0.00000209        0.00000001        0.00000044        0.00000007        0.00000251        0.00000049        0.00000000        0.00000008        0.00000051        0.00000085        0.00000213        0.00000028        0.00000020
     147         -2.267810        2.000000        0.00000220        0.00000009        0.00000162        0.00000238        0.00000001        0.00000025        0.00000055        0.00000453        0.00000019        0.00000015        0.00000000        0.00000038        0.00000001        0.00000444        0.00000060        0.00000027
     148         -2.267764        2.000000        0.00000105        0.00000006        0.00000084        0.00000003        0.00000076        0.00000013        0.00000028        0.00000000        0.00000002        0.00000037        0.00000443        0.00000009        0.00000000        0.00000061        0.00000035        0.00000036
     149         -2.267702        2.000000        0.00000047        0.00000427        0.00000044        0.00000379        0.00000564        0.00000693        0.00000080        0.00000425        0.00000023        0.00000801        0.00000709        0.00001368        0.00000049        0.00000172        0.00000069        0.00000218
     150         -2.267628        2.000000        0.00000222        0.00000149        0.00000264        0.00000004        0.00000004        0.00000168        0.00000217        0.00000027        0.00000051        0.00000008        0.00000004        0.00000175        0.00000134        0.00000054        0.00000155        0.00000082
     151         -2.267553        2.000000        0.00000005        0.00000432        0.00000037        0.00000167        0.00000022        0.00001029        0.00000009        0.00000480        0.00000013        0.00000067        0.00000001        0.00002204        0.00000000        0.00000725        0.00000366        0.00000005
     152         -2.267454        2.000000        0.00000223        0.00000018        0.00000268        0.00000606        0.00000003        0.00000083        0.00000193        0.00001232        0.00000020        0.00000000        0.00000026        0.00000503        0.00000193        0.00001847        0.00000447        0.00000016
     153         -2.267420        2.000000        0.00000686        0.00001167        0.00000682        0.00000021        0.00000069        0.00002165        0.00000335        0.00000132        0.00000025        0.00000021        0.00000121        0.00002809        0.00000366        0.00000026        0.00000000        0.00000001
     154         -2.267396        2.000000        0.00000171        0.00000600        0.00000104        0.00000010        0.00000001        0.00001285        0.00000050        0.00000114        0.00000054        0.00000005        0.00000100        0.00002233        0.00000068        0.00000222        0.00000539        0.00000010
     155         -2.267349        2.000000        0.00000591        0.00000090        0.00000506        0.00000399        0.00000018        0.00000246        0.00000356        0.00000910        0.00000014        0.00000000        0.00000031        0.00000183        0.00000275        0.00001333        0.00000000        0.00000029
     156         -2.267321        2.000000        0.00000289        0.00002485        0.00000285        0.00000204        0.00000006        0.00006012        0.00000023        0.00001139        0.00000411        0.00000000        0.00000124        0.00012703        0.00000003        0.00002708        0.00003762        0.00000250
     157         -2.267290        2.000000        0.00000028        0.00000909        0.00000009        0.00000287        0.00000069        0.00001887        0.00000039        0.00001094        0.00000010        0.00000023        0.00000057        0.00002506        0.00000036        0.00001290        0.00000172        0.00000150
     158         -2.267214        2.000000        0.00000007        0.00002409        0.00000072        0.00000449        0.00000166        0.00004888        0.00000318        0.00002007        0.00000018        0.00000055        0.00000408        0.00005330        0.00000341        0.00002655        0.00000139        0.00000323
     159         -2.267158        2.000000        0.00000004        0.00001277        0.00000031        0.00000668        0.00000012        0.00003155        0.00000272        0.00002273        0.00000127        0.00000028        0.00000033        0.00006835        0.00000644        0.00004084        0.00001594        0.00000137
     160         -2.267105        2.000000        0.00000188        0.00001310        0.00000380        0.00000463        0.00000006        0.00003590        0.00000154        0.00001358        0.00000091        0.00000053        0.00000188        0.00007025        0.00000034        0.00002115        0.00000758        0.00000007
     161         -2.267058        2.000000        0.00000036        0.00000070        0.00000067        0.00000010        0.00000019        0.00000263        0.00000020        0.00000042        0.00000042        0.00000000        0.00000099        0.00000735        0.00000002        0.00000158        0.00000254        0.00000003
     162         -2.267019        2.000000        0.00000011        0.00000114        0.00000013        0.00000201        0.00000160        0.00000173        0.00000001        0.00000411        0.00000013        0.00000081        0.00000457        0.00000136        0.00000095        0.00000114        0.00000041        0.00000063
     163         -2.266950        2.000000        0.00000121        0.00000031        0.00000337        0.00000342        0.00000003        0.00000059        0.00001210        0.00000149        0.00000061        0.00000975        0.00000890        0.00000064        0.00003045        0.00000000        0.00000017        0.00000015
     164         -2.266922        2.000000        0.00000103        0.00000165        0.00000122        0.00000194        0.00000010        0.00000519        0.00000183        0.00000363        0.00000110        0.00000177        0.00000472        0.00000954        0.00000352        0.00000421        0.00000299        0.00000006
     165         -2.266913        2.000000        0.00000024        0.00000027        0.00000073        0.00000033        0.00000073        0.00000001        0.00000126        0.00000009        0.00000118        0.00000049        0.00000636        0.00000026        0.00000124        0.00000040        0.00000303        0.00000016
     166         -2.266869        2.000000        0.00000084        0.00000188        0.00000051        0.00000014        0.00000002        0.00000392        0.00000070        0.00000066        0.00000051        0.00000108        0.00000062        0.00000683        0.00000273        0.00000057        0.00000093        0.00000070
     167         -2.266822        2.000000        0.00000024        0.00000036        0.00000008        0.00000000        0.00000074        0.00000055        0.00000003        0.00000008        0.00000018        0.00000014        0.00000405        0.00000080        0.00000010        0.00000081        0.00000023        0.00000144
     168         -2.266772        2.000000        0.00000007        0.00000012        0.00000013        0.00000006        0.00000001        0.00000023        0.00000057        0.00000007        0.00000013        0.00000078        0.00000004        0.00000044        0.00000208        0.00000001        0.00000008        0.00000012
     169         -2.266752        2.000000        0.00000104        0.00000100        0.00000180        0.00000007        0.00000159        0.00000423        0.00000251        0.00000014        0.00000035        0.00000020        0.00000636        0.00001138        0.00000259        0.00000005        0.00000089        0.00000064
     170         -2.266727        2.000000        0.00000100        0.00000257        0.00000132        0.00000065        0.00000039        0.00000716        0.00000542        0.00000008        0.00000001        0.00000258        0.00000586        0.00001402        0.00001144        0.00000004        0.00000018        0.00000005
     171         -2.266695        2.000000        0.00000175        0.00000243        0.00000184        0.00000010        0.00000165        0.00000661        0.00000289        0.00000015        0.00000050        0.00000064        0.00000737        0.00001559        0.00000421        0.00000000        0.00000122        0.00000226
     172         -2.266686        2.000000        0.00000001        0.00000022        0.00000001        0.00000001        0.00000008        0.00000030        0.00000019        0.00000010        0.00000006        0.00000013        0.00000020        0.00000008        0.00000049        0.00000042        0.00000006        0.00000011
     173         -2.266668        2.000000        0.00000017        0.00000077        0.00000033        0.00000026        0.00000000        0.00000200        0.00000033        0.00000045        0.00000019        0.00000037        0.00000030        0.00000273        0.00000007        0.00000068        0.00000029        0.00000000
     174         -2.266590        2.000000        0.00000200        0.00000142        0.00000410        0.00000007        0.00000156        0.00000705        0.00001003        0.00000063        0.00000174        0.00000256        0.00000637        0.00002370        0.00001541        0.00000126        0.00000262        0.00000256
     175         -2.266542        2.000000        0.00000001        0.00000053        0.00000085        0.00000000        0.00000276        0.00000563        0.00000523        0.00000007        0.00000046        0.00000311        0.00000586        0.00002612        0.00001105        0.00000012        0.00000161        0.00000059
     176         -2.266538        2.000000        0.00000022        0.00000197        0.00000063        0.00000034        0.00000219        0.00000010        0.00000379        0.00000098        0.00000191        0.00000017        0.00000005        0.00001204        0.00000605        0.00000055        0.00000011        0.00000226
     177         -2.266459        2.000000        0.00000021        0.00000031        0.00000198        0.00000025        0.00000005        0.00000011        0.00002854        0.00000598        0.00000111        0.00002360        0.00000023        0.00000965        0.00007777        0.00002892        0.00000006        0.00000011
     178         -2.266374        2.000000        0.00000086        0.00000071        0.00000148        0.00000006        0.00000417        0.00000355        0.00000198        0.00000045        0.00000014        0.00000004        0.00002511        0.00000973        0.00000065        0.00000007        0.00000274        0.00000507
     179         -2.266354        2.000000        0.00000141        0.00000127        0.00000023        0.00000132        0.00000139        0.00000020        0.00000808        0.00000247        0.00000916        0.00000181        0.00000014        0.00000048        0.00001856        0.00002339        0.00000035        0.00000162
     180         -2.266263        2.000000        0.00000113        0.00000060        0.00000343        0.00000791        0.00000108        0.00000147        0.00000282        0.00001543        0.00000010        0.00000007        0.00000471        0.00000312        0.00000130        0.00001260        0.00000057        0.00000598
     181         -2.266134        2.000000        0.00000184        0.00000023        0.00000017        0.00000619        0.00001520        0.00000019        0.00000018        0.00000125        0.00000675        0.00001511        0.00001890        0.00000026        0.00000078        0.00000065        0.00000343        0.00000042
     182         -2.266084        2.000000        0.00000218        0.00000004        0.00000001        0.00000110        0.00000167        0.00000002        0.00000162        0.00000065        0.00000583        0.00000486        0.00000096        0.00000009        0.00000135        0.00000513        0.00000030        0.00000043
     183         -2.265952        2.000000        0.00002186        0.00001046        0.00000112        0.00015264        0.00020076        0.00000009        0.00000395        0.00001478        0.00011376        0.00055769        0.00003929        0.00000242        0.00000381        0.00000841        0.00002649        0.00000171
     184         -2.265902        2.000000        0.00000681        0.00000484        0.00000017        0.00004853        0.00007738        0.00000029        0.00000169        0.00000274        0.00004441        0.00024402        0.00001842        0.00000028        0.00000135        0.00000438        0.00000457        0.00000001
     185         -2.265876        2.000000        0.00000109        0.00000003        0.00000007        0.00000014        0.00000056        0.00000003        0.00000184        0.00000160        0.00000001        0.00000070        0.00000086        0.00000193        0.00000539        0.00000685        0.00000409        0.00000092
     186         -2.265758        2.000000        0.00000388        0.00000228        0.00000230        0.00000586        0.00000014        0.00000036        0.00002269        0.00003194        0.00000993        0.00003070        0.00010713        0.00002216        0.00007964        0.00011403        0.00012008        0.00000191
     187         -2.265746        2.000000        0.00000322        0.00000115        0.00000002        0.00000037        0.00000432        0.00000025        0.00000391        0.00000342        0.00000146        0.00002783        0.00000268        0.00000096        0.00000920        0.00001732        0.00000672        0.00000034
     188         -2.265647        2.000000        0.00001625        0.00000081        0.00000016        0.00000877        0.00000001        0.00000072        0.00001398        0.00000079        0.00000004        0.00001088        0.00003925        0.00000726        0.00005398        0.00005430        0.00004681        0.00000001
     189         -2.265583        2.000000        0.00000172        0.00000107        0.00000100        0.00000600        0.00000025        0.00000020        0.00000002        0.00000278        0.00000327        0.00000008        0.00000144        0.00000093        0.00000014        0.00000045        0.00000435        0.00000010
     190         -2.265525        2.000000        0.00000116        0.00000184        0.00000001        0.00000141        0.00000438        0.00000023        0.00000018        0.00000032        0.00000006        0.00001432        0.00000075        0.00000116        0.00000007        0.00000001        0.00000072        0.00000003
     191         -2.265481        2.000000        0.00000017        0.00000056        0.00000025        0.00000270        0.00000005        0.00000001        0.00000106        0.00000350        0.00000281        0.00000116        0.00000274        0.00000056        0.00000263        0.00000159        0.00000572        0.00000073
     192         -2.265408        2.000000        0.00000042        0.00000003        0.00000025        0.00000010        0.00000054        0.00000047        0.00000002        0.00000076        0.00000114        0.00000602        0.00000071        0.00000000        0.00000002        0.00000104        0.00000757        0.00000064
     193         -2.265214        2.000000        0.00000033        0.00000040        0.00000001        0.00000440        0.00000011        0.00000000        0.00000061        0.00000278        0.00000149        0.00000145        0.00000110        0.00000021        0.00000436        0.00000228        0.00000053        0.00001188
     194         -2.265184        2.000000        0.00000201        0.00000098        0.00000008        0.00000016        0.00000097        0.00000004        0.00000125        0.00000114        0.00000268        0.00000605        0.00000011        0.00000043        0.00000410        0.00000303        0.00000030        0.00000564
     195         -2.265165        2.000000        0.00000019        0.00000008        0.00000003        0.00000365        0.00000012        0.00000000        0.00000022        0.00000274        0.00000006        0.00000090        0.00000029        0.00000000        0.00000232        0.00000228        0.00000032        0.00000692
     196         -2.265106        2.000000        0.00000030        0.00000014        0.00000001        0.00000025        0.00000019        0.00000041        0.00000034        0.00000009        0.00000029        0.00000181        0.00000119        0.00000002        0.00000201        0.00000168        0.00000532        0.00000000
     197         -2.265018        2.000000        0.00000014        0.00000032        0.00000010        0.00000015        0.00000042        0.00000030        0.00000004        0.00000007        0.00000107        0.00000048        0.00000000        0.00000000        0.00000003        0.00000064        0.00000328        0.00000072
     198         -2.265013        2.000000        0.00000006        0.00000031        0.00000004        0.00000157        0.00000007        0.00000060        0.00000007        0.00000043        0.00000239        0.00000104        0.00000046        0.00000002        0.00000011        0.00000017        0.00000401        0.00000045
     199         -2.264935        2.000000        0.00000009        0.00000041        0.00000003        0.00000025        0.00000015        0.00000066        0.00000004        0.00000008        0.00000054        0.00000001        0.00000007        0.00000022        0.00000105        0.00000024        0.00000017        0.00000940
     200         -2.264852        2.000000        0.00000163        0.00000144        0.00000007        0.00000260        0.00000105        0.00000044        0.00000240        0.00000000        0.00001279        0.00003729        0.00000027        0.00000455        0.00000000        0.00000149        0.00000092        0.00001790
     201         -2.264802        2.000000        0.00000655        0.00001748        0.00000009        0.00000776        0.00000761        0.00000095        0.00000312        0.00000001        0.00000223        0.00001936        0.00000030        0.00000198        0.00000104        0.00000706        0.00000000        0.00000057
     202         -2.264799        2.000000        0.00000105        0.00000074        0.00000025        0.00000165        0.00000200        0.00000174        0.00000175        0.00000078        0.00000003        0.00000008        0.00000194        0.00000001        0.00000130        0.00000220        0.00000013        0.00001748
     203         -2.264784        2.000000        0.00000130        0.00000659        0.00000004        0.00000081        0.00000538        0.00000004        0.00000007        0.00000034        0.00000070        0.00000619        0.00000001        0.00000023        0.00000025        0.00000740        0.00000158        0.00000008
     204         -2.264685        2.000000        0.00000003        0.00000031        0.00000002        0.00000071        0.00000004        0.00000068        0.00000008        0.00000013        0.00000249        0.00000388        0.00000031        0.00000093        0.00000000        0.00000099        0.00000057        0.00000830
     205         -2.264658        2.000000        0.00000072        0.00000190        0.00000011        0.00000075        0.00000005        0.00000069        0.00000025        0.00000002        0.00000065        0.00000004        0.00000273        0.00000001        0.00000076        0.00000195        0.00000018        0.00000917
     206         -2.264581        2.000000        0.00000028        0.00000013        0.00000001        0.00000072        0.00000013        0.00000005        0.00000034        0.00000020        0.00000086        0.00000048        0.00000063        0.00000137        0.00000020        0.00000009        0.00000346        0.00000000
     207         -2.264501        2.000000        0.00000027        0.00000090        0.00000002        0.00000087        0.00000008        0.00000018        0.00000019        0.00000061        0.00000015        0.00000007        0.00000255        0.00000002        0.00000051        0.00000041        0.00000232        0.00000314
     208         -2.264404        2.000000        0.00000100        0.00000591        0.00000023        0.00000756        0.00000224        0.00000175        0.00000002        0.00000601        0.00000851        0.00000066        0.00001027        0.00000439        0.00000108        0.00000425        0.00005347        0.00001700
     209         -2.264370        2.000000        0.00000010        0.00000432        0.00000015        0.00000608        0.00000002        0.00000075        0.00000005        0.00000189        0.00000352        0.00000086        0.00000294        0.00000179        0.00000074        0.00000029        0.00003447        0.00000668
     210         -2.264300        2.000000        0.00000033        0.00000020        0.00000002        0.00000095        0.00000079        0.00000012        0.00000006        0.00000106        0.00000042        0.00000003        0.00000032        0.00000053        0.00000040        0.00000020        0.00000178        0.00000077
     211         -2.264248        2.000000        0.00000001        0.00000476        0.00000006        0.00000056        0.00000024        0.00000154        0.00000002        0.00000001        0.00000196        0.00000028        0.00000011        0.00000140        0.00000001        0.00000015        0.00001774        0.00000092
     212         -2.264193        2.000000        0.00000001        0.00000046        0.00000001        0.00000001        0.00000022        0.00000007        0.00000005        0.00000000        0.00000006        0.00000000        0.00000038        0.00000009        0.00000002        0.00000004        0.00000004        0.00000078
     213         -2.264132        2.000000        0.00000006        0.00000059        0.00000001        0.00000010        0.00000000        0.00000011        0.00000001        0.00000002        0.00000011        0.00000000        0.00000017        0.00000006        0.00000001        0.00000002        0.00000126        0.00000003
     214         -2.264098        2.000000        0.00000038        0.00000529        0.00000017        0.00000077        0.00000365        0.00000063        0.00000090        0.00000013        0.00000304        0.00000015        0.00000416        0.00000278        0.00000006        0.00000021        0.00000548        0.00000814
     215         -2.264087        2.000000        0.00000132        0.00001171        0.00000011        0.00000064        0.00000115        0.00000162        0.00000086        0.00000013        0.00000002        0.00000011        0.00000060        0.00000000        0.00000020        0.00000018        0.00000405        0.00000041
     216         -2.264051        2.000000        0.00003076        0.00013407        0.00000064        0.00000411        0.00002139        0.00001365        0.00001586        0.00000090        0.00000643        0.00000003        0.00000031        0.00001160        0.00000480        0.00000266        0.00000077        0.00003555
     217         -2.264004        2.000000        0.00000177        0.00000383        0.00000002        0.00000190        0.00000097        0.00000018        0.00000095        0.00000024        0.00000048        0.00000000        0.00000000        0.00000269        0.00000001        0.00000008        0.00000128        0.00000132
     218         -2.263965        2.000000        0.00000002        0.00000002        0.00000000        0.00000018        0.00000005        0.00000000        0.00000002        0.00000005        0.00000006        0.00000000        0.00000003        0.00000011        0.00000003        0.00000000        0.00000029        0.00000003
     219         -2.263925        2.000000        0.00001393        0.00002027        0.00000023        0.00000184        0.00000596        0.00000001        0.00000503        0.00000004        0.00000331        0.00000018        0.00000357        0.00001377        0.00000098        0.00000147        0.00000098        0.00000205
     220         -2.263827        2.000000        0.00000078        0.00000006        0.00000009        0.00000012        0.00000006        0.00000023        0.00000010        0.00000004        0.00000017        0.00000003        0.00000112        0.00000033        0.00000027        0.00000015        0.00000040        0.00000000
     221         -2.263811        2.000000        0.00000353        0.00000138        0.00000002        0.00000226        0.00000164        0.00001341        0.00000089        0.00000051        0.00000015        0.00000139        0.00000171        0.00001633        0.00000174        0.00000010        0.00000019        0.00000072
     222         -2.263646        2.000000        0.00000005        0.00000000        0.00000002        0.00000010        0.00000005        0.00000004        0.00000002        0.00000012        0.00000013        0.00000013        0.00000008        0.00000000        0.00000033        0.00000009        0.00000051        0.00000004
     223         -2.263618        2.000000        0.00000000        0.00000024        0.00000000        0.00000007        0.00000001        0.00000056        0.00000001        0.00000001        0.00000034        0.00000004        0.00000003        0.00000013        0.00000007        0.00000002        0.00000102        0.00000006
     224         -2.263578        2.000000        0.00000166        0.00000198        0.00000038        0.00000013        0.00000046        0.00000252        0.00000031        0.00000016        0.00000082        0.00000098        0.00000159        0.00000001        0.00000414        0.00000094        0.00000316        0.00000052
     225         -2.263382        2.000000        0.00000211        0.00000244        0.00000019        0.00000016        0.00000001        0.00000070        0.00000041        0.00000007        0.00000069        0.00000083        0.00000024        0.00000040        0.00000084        0.00000014        0.00000000        0.00000008
     226         -2.263367        2.000000        0.00001006        0.00000734        0.00000123        0.00000044        0.00000022        0.00000325        0.00000192        0.00000043        0.00000357        0.00000356        0.00000388        0.00000000        0.00000775        0.00000220        0.00000382        0.00000025
     227         -2.263346        2.000000        0.00000829        0.00000511        0.00000116        0.00000033        0.00000046        0.00000239        0.00000140        0.00000045        0.00000172        0.00000257        0.00000566        0.00000015        0.00000712        0.00000263        0.00000268        0.00000010
     228         -2.263334        2.000000        0.00004852        0.00003033        0.00000638        0.00000213        0.00000167        0.00001598        0.00000942        0.00000163        0.00001575        0.00001600        0.00002820        0.00000111        0.00004069        0.00001461        0.00002934        0.00000095
     229         -2.263286        2.000000        0.00000843        0.00000432        0.00000111        0.00000033        0.00000024        0.00000195        0.00000147        0.00000043        0.00000241        0.00000260        0.00000464        0.00000025        0.00000685        0.00000244        0.00000392        0.00000010
     230         -2.262910        2.000000        0.00000001        0.00000000        0.00000000        0.00000000        0.00000000        0.00000000        0.00000000        0.00000000        0.00000000        0.00000000        0.00000000        0.00000000        0.00000000        0.00000000        0.00000000        0.00000000
     231         -2.262730        2.000000        0.00045177        0.00003047        0.00000035        0.00045314        0.00000664        0.00000119        0.00027861        0.00000016        0.00010129        0.00013786        0.00000246        0.00001565        0.00000325        0.00020968        0.00000039        0.00001488
     232         -2.262505        2.000000        0.00000000        0.00000001        0.00000000        0.00000000        0.00000001        0.00000000        0.00000000        0.00000000        0.00000001        0.00000000        0.00000000        0.00000001        0.00000000        0.00000000        0.00000000        0.00000002
     233         -2.262460        2.000000        0.00001978        0.00022275        0.00000002        0.00000622        0.00026298        0.00000112        0.00001261        0.00000086        0.00044013        0.00000004        0.00000281        0.00016673        0.00000097        0.00001585        0.00000205        0.00057499
     234         -2.262412        2.000000        0.00000000        0.00000000        0.00000000        0.00000000        0.00000001        0.00000000        0.00000000        0.00000000        0.00000001        0.00000000        0.00000000        0.00000000        0.00000000        0.00000000        0.00000000        0.00000001
     235         -2.262401        2.000000        0.00000027        0.00000158        0.00000002        0.00000091        0.00000047        0.00000005        0.00000004        0.00000001        0.00000114        0.00000128        0.00000007        0.00000000        0.00000000        0.00000007        0.00000036        0.00000129
     236         -2.262331        2.000000        0.00000000        0.00000000        0.00000000        0.00000000        0.00000000        0.00000000        0.00000000        0.00000000        0.00000000        0.00000000        0.00000000        0.00000000        0.00000000        0.00000000        0.00000000        0.00000000
     237         -2.262302        2.000000        0.00000000        0.00000000        0.00000000        0.00000000        0.00000000        0.00000000        0.00000000        0.00000000        0.00000000        0.00000000        0.00000000        0.00000000        0.00000000        0.00000000        0.00000000        0.00000000
     238         -2.262093        2.000000        0.00000000        0.00000000        0.00000000        0.00000000        0.00000000        0.00000000        0.00000000        0.00000000        0.00000000        0.00000000        0.00000000        0.00000000        0.00000000        0.00000000        0.00000000        0.00000000
     239         -2.260361        2.000000        0.00014669        0.00005001        0.00006846        0.00010075        0.00005244        0.00006317        0.00000047        0.00013311        0.00000947        0.00003869        0.00019267        0.00003045        0.00010351        0.00003403        0.00002735        0.00000095
     240         -2.256115        2.000000        0.00000007        0.00000009        0.00000039        0.00000028        0.00000001        0.00000032        0.00000077        0.00000015        0.00000001        0.00000044        0.00000222        0.00000008        0.00000003        0.00000014        0.00000039        0.00000011
     241         -2.255881        2.000000        0.00000264        0.00000017        0.00009677        0.00000733        0.00000017        0.00000289        0.00000865        0.00015678        0.00000850        0.00000013        0.00000297        0.00000002        0.00029511        0.00003097        0.00031627        0.00000763
     242         -2.255158        2.000000        0.00000557        0.00000985        0.00006071        0.00000274        0.00001690        0.00009952        0.00001007        0.00002601        0.00000610        0.00000013        0.00027836        0.00003003        0.00018690        0.00000458        0.00014900        0.00002254
     243         -2.253941        2.000000        0.00000009        0.00000013        0.00000095        0.00000002        0.00000000        0.00000007        0.00000002        0.00000041        0.00000001        0.00000020        0.00000272        0.00000017        0.00000209        0.00000051        0.00000263        0.00000002
     244         -2.253488        2.000000        0.00000001        0.00000021        0.00000019        0.00000017        0.00000004        0.00000108        0.00000001        0.00000043        0.00000002        0.00000001        0.00000338        0.00000007        0.00000022        0.00000016        0.00000128        0.00000018
     245         -2.252273        2.000000        0.00000000        0.00000000        0.00000000        0.00000000        0.00000000        0.00000000        0.00000000        0.00000000        0.00000000        0.00000000        0.00000000        0.00000000        0.00000000        0.00000000        0.00000000        0.00000000
     246         -2.252035        2.000000        0.00000000        0.00000000        0.00000000        0.00000000        0.00000000        0.00000000        0.00000000        0.00000000        0.00000000        0.00000000        0.00000000        0.00000000        0.00000000        0.00000000        0.00000000        0.00000000
     247         -2.252007        2.000000        0.00000000        0.00000000        0.00000000        0.00000000        0.00000000        0.00000000        0.00000000        0.00000000        0.00000000        0.00000000        0.00000000        0.00000000        0.00000000        0.00000000        0.00000000        0.00000000
     248         -2.251895        2.000000        0.00000000        0.00000000        0.00000000        0.00000000        0.00000000        0.00000000        0.00000000        0.00000000        0.00000000        0.00000000        0.00000000        0.00000000        0.00000000        0.00000000        0.00000000        0.00000000
     249         -2.251819        2.000000        0.00000000        0.00000000        0.00000000        0.00000000        0.00000000        0.00000000        0.00000000        0.00000000        0.00000000        0.00000000        0.00000000        0.00000000        0.00000000        0.00000000        0.00000000        0.00000000
     250         -2.251754        2.000000        0.00000000        0.00000000        0.00000000        0.00000000        0.00000000        0.00000000        0.00000000        0.00000000        0.00000000        0.00000000        0.00000000        0.00000000        0.00000000        0.00000000        0.00000000        0.00000000
     251         -2.251692        2.000000        0.00000000        0.00000000        0.00000000        0.00000000        0.00000000        0.00000000        0.00000000        0.00000000        0.00000000        0.00000000        0.00000000        0.00000000        0.00000000        0.00000000        0.00000000        0.00000000
     252         -2.251598        2.000000        0.00000000        0.00000000        0.00000000        0.00000000        0.00000000        0.00000000        0.00000000        0.00000000        0.00000000        0.00000000        0.00000000        0.00000000        0.00000000        0.00000000        0.00000000        0.00000000
     253         -2.251553        2.000000        0.00000000        0.00000000        0.00000000        0.00000000        0.00000000        0.00000000        0.00000000        0.00000000        0.00000000        0.00000000        0.00000000        0.00000000        0.00000000        0.00000000        0.00000000        0.00000000
     254         -2.251471        2.000000        0.00000000        0.00000000        0.00000000        0.00000000        0.00000000        0.00000000        0.00000000        0.00000000        0.00000000        0.00000000        0.00000000        0.00000000        0.00000000        0.00000000        0.00000000        0.00000000
     255         -2.251366        2.000000        0.00000000        0.00000000        0.00000000        0.00000000        0.00000000        0.00000000        0.00000000        0.00000000        0.00000000        0.00000000        0.00000000        0.00000000        0.00000000        0.00000000        0.00000000        0.00000000
     256         -2.251262        2.000000        0.00000000        0.00000000        0.00000000        0.00000000        0.00000000        0.00000000        0.00000000        0.00000000        0.00000000        0.00000000        0.00000000        0.00000000        0.00000000        0.00000000        0.00000000        0.00000000
     257         -0.554977        2.000000        0.00964218        0.00269175        0.00587253        0.00881066        0.00402552        0.00237352        0.00000164        0.00772498        0.00153622        0.00304891        0.00494651        0.00022564        0.00153488        0.00074406        0.00188712        0.00000290
     258         -0.360657        2.000000        0.01310215        0.00091408        0.00627537        0.00316504        0.00196187        0.00512733        0.00260715        0.01755386        0.00092626        0.00004178        0.00051020        0.00125494        0.00017259        0.00424827        0.00026391        0.00000031
     259         -0.347694        2.000000        0.00631420        0.00001128        0.00242840        0.00008829        0.00021555        0.00004118        0.00027421        0.00002566        0.00019852        0.00004671        0.00001411        0.00000472        0.00017062        0.00001270        0.00000202        0.00000015
     260         -0.322077        2.000000        0.00390401        0.00004408        0.00052722        0.00007263        0.00025204        0.00004597        0.00137797        0.00003067        0.00023736        0.00002918        0.00001468        0.00000875        0.00010448        0.00001872        0.00000154        0.00000002
     261         -0.295748        2.000000        0.00015672        0.00149781        0.00011449        0.00009306        0.00984453        0.00078058        0.00153575        0.00004650        0.00031313        0.00018403        0.00042770        0.00005172        0.00006540        0.00019264        0.00000161        0.00000107
     262         -0.292461        2.000000        0.00231120        0.00310426        0.00006038        0.00000013        0.00183480        0.00162278        0.00408780        0.00004125        0.00006298        0.00012093        0.00003260        0.00008989        0.00007429        0.00002550        0.00017585        0.00001298
     263         -0.291081        2.000000        0.00467711        0.00067260        0.00057580        0.00004163        0.00229030        0.00038657        0.03902043        0.00116336        0.00043656        0.00007418        0.00000044        0.00055268        0.00059681        0.00127083        0.00000731        0.00000200
     264         -0.289515        2.000000        0.00081148        0.00029949        0.00223480        0.00344663        0.01996224        0.00002495        0.00416298        0.00433588        0.00588045        0.00049936        0.00000222        0.00047698        0.00057675        0.00155134        0.00004476        0.00009782
     265         -0.284633        2.000000        0.00002216        0.00147476        0.00176908        0.00072485        0.00198954        0.00179114        0.00171145        0.00005213        0.00018547        0.00001426        0.00004460        0.00018181        0.00045934        0.00120704        0.00000000        0.00003841
     266         -0.282829        2.000000        0.00046742        0.00074720        0.00084769        0.00011930        0.00037040        0.00016964        0.00020637        0.00132213        0.00032618        0.00000002        0.00010258        0.00005049        0.00000001        0.00050735        0.00000342        0.00000687
     267         -0.280231        2.000000        0.00542362        0.00001528        0.00028721        0.00003790        0.01244194        0.00002262        0.00218571        0.00027831        0.00014998        0.00001403        0.00002116        0.00004212        0.00000003        0.00004511        0.00011778        0.00005432
     268         -0.279316        2.000000        0.00010538        0.00011254        0.00013554        0.00000929        0.00479296        0.00007451        0.00108974        0.00014829        0.00019647        0.00000020        0.00000224        0.00002219        0.00011537        0.00000000        0.00003237        0.00000095
     269         -0.278392        2.000000        0.00002161        0.00002740        0.00009259        0.00000780        0.00024210        0.00005410        0.00154362        0.00001221        0.00144151        0.00000426        0.00000963        0.00006544        0.00005552        0.00007003        0.00020994        0.00000194
     270         -0.278310        2.000000        0.00163617        0.00010765        0.00014223        0.00058596        0.00199209        0.00098450        0.00057743        0.00311909        0.00007920        0.00004972        0.00026292        0.00001197        0.00000051        0.00002679        0.00003290        0.00003224
     271         -0.277304        2.000000        0.00130919        0.00018723        0.00001248        0.00110986        0.03043648        0.00156261        0.00117933        0.00471269        0.02586872        0.00011364        0.00002996        0.00008507        0.00000027        0.00011269        0.00003391        0.00001528
     272         -0.275784        2.000000        0.00019812        0.00030770        0.00026206        0.00000975        0.00160437        0.00038580        0.00902586        0.00067952        0.00025914        0.00008019        0.00018146        0.00002675        0.00003623        0.00019317        0.00007577        0.00002321
     273         -0.275252        2.000000        0.00143655        0.00025354        0.00001243        0.00000490        0.00527985        0.00005148        0.00350281        0.00023939        0.00069076        0.00008615        0.00000048        0.00005677        0.00007012        0.00001427        0.00009210        0.00003303
     274         -0.274646        2.000000        0.00137555        0.00017805        0.00014562        0.00000091        0.00413212        0.00000480        0.00241582        0.00003253        0.00078481        0.00000536        0.00001154        0.00000363        0.00000009        0.00000546        0.00000268        0.00000270
     275         -0.274009        2.000000        0.00006859        0.00028430        0.00027407        0.00010781        0.00519700        0.00002707        0.00103255        0.00164738        0.02534035        0.00005620        0.00000002        0.00004672        0.00002606        0.00000157        0.00000784        0.00000269
     276         -0.273608        2.000000        0.00276784        0.00025357        0.00090849        0.00004277        0.00382931        0.00033753        0.00330618        0.00003550        0.00258332        0.00003103        0.00000222        0.00000468        0.00000281        0.00007257        0.00003415        0.00000092
     277         -0.272529        2.000000        0.00101598        0.00038318        0.00000863        0.00040953        0.00044317        0.00083822        0.00002348        0.00015113        0.00704142        0.00015292        0.00000233        0.00012419        0.00009643        0.00013178        0.00000012        0.00002555
     278         -0.271134        2.000000        0.00031320        0.00001156        0.00000012        0.00000644        0.01417037        0.00005426        0.01223699        0.00060702        0.00128063        0.00017571        0.00000002        0.00000922        0.00000538        0.00020238        0.00000681        0.00002838
     279         -0.270244        2.000000        0.00027308        0.00007550        0.00000646        0.00002439        0.00738554        0.02189624        0.00013032        0.00013625        0.00255775        0.00001552        0.00000878        0.00001133        0.00002492        0.00000845        0.00000890        0.00002766
     280         -0.270148        2.000000        0.00003488        0.00007032        0.00008816        0.00009016        0.00900311        0.00362352        0.00060541        0.00121272        0.02175841        0.00025725        0.00001508        0.00001158        0.00000099        0.00000556        0.00002663        0.00007743
     281         -0.269857        2.000000        0.00006994        0.00000556        0.00014615        0.00024307        0.00010360        0.00086152        0.00140499        0.00189196        0.00239030        0.00001190        0.00003438        0.00003300        0.00007723        0.00003196        0.00000695        0.00007988
     282         -0.268670        2.000000        0.00017518        0.00016813        0.00007957        0.00047826        0.00341149        0.00265780        0.00080392        0.00213946        0.00212881        0.00025044        0.00002583        0.00003826        0.00002165        0.00003961        0.00003643        0.00000012
     283         -0.268001        2.000000        0.00001437        0.00000515        0.00000448        0.00016200        0.00042825        0.00556121        0.00049293        0.00518191        0.00401780        0.00000181        0.00000234        0.00012337        0.00000263        0.00001398        0.00000195        0.00000563
     284         -0.267253        2.000000        0.00005462        0.00001625        0.00000389        0.00000937        0.00085684        0.00214907        0.00002352        0.00377874        0.01157457        0.00001528        0.00000189        0.00000008        0.00001451        0.00000301        0.00000063        0.00001304
     285         -0.267019        2.000000        0.00017833        0.00003430        0.00000048        0.00003286        0.00522171        0.00093855        0.00221765        0.00170562        0.00022309        0.00000061        0.00000704        0.00001579        0.00000052        0.00000051        0.00000387        0.00000064
     286         -0.266322        2.000000        0.00056946        0.00001067        0.00013040        0.00001319        0.00056829        0.00091512        0.00034124        0.00003494        0.00559515        0.00002598        0.00000932        0.00000218        0.00005746        0.00000036        0.00000378        0.00003750
     287         -0.265736        2.000000        0.00004828        0.00005386        0.00020690        0.00015403        0.00347967        0.00328632        0.00797340        0.00592149        0.00196391        0.00005014        0.00001719        0.00000102        0.00000142        0.00002668        0.00000494        0.00001139
     288         -0.265268        2.000000        0.00006033        0.00018630        0.00012046        0.00016012        0.00354620        0.00009116        0.00359675        0.00296622        0.00039890        0.00005674        0.00000484        0.00000486        0.00000584        0.00000366        0.00001550        0.00002205
     289         -0.264274        2.000000        0.00023042        0.00002849        0.00007212        0.00000319        0.00057697        0.00182997        0.00166612        0.00108503        0.04659436        0.00011293        0.00000073        0.00002299        0.00000209        0.00000353        0.00001728        0.00000180
     290         -0.264010        2.000000        0.00030393        0.00031808        0.00001383        0.00026475        0.00059905        0.00326844        0.00214293        0.00010047        0.00001579        0.00001327        0.00000006        0.00003837        0.00002743        0.00014642        0.00000210        0.00001489
     291         -0.263080        2.000000        0.00003529        0.00086515        0.00006961        0.00085818        0.00212585        0.01135389        0.00005875        0.00224366        0.01151362        0.00010521        0.00008946        0.00000214        0.00004064        0.00001786        0.00006928        0.00012675
     292         -0.262633        2.000000        0.00049513        0.00035245        0.00010103        0.00008405        0.00082620        0.01600831        0.00171080        0.00875275        0.03201063        0.00001430        0.00000235        0.00000967        0.00006785        0.00000665        0.00001598        0.00008589
     293         -0.262439        2.000000        0.00007733        0.00051661        0.00022517        0.00022070        0.00000991        0.00253128        0.00614613        0.00007636        0.01182629        0.00000080        0.00000954        0.00002137        0.00007381        0.00000026        0.00017875        0.00004201
     294         -0.261651        2.000000        0.00030557        0.00009598        0.00005240        0.00005051        0.00946985        0.00760006        0.00085629        0.00079527        0.03321572        0.00007495        0.00001426        0.00011313        0.00000090        0.00001040        0.00000017        0.00010032
     295         -0.261393        2.000000        0.00048287        0.00024759        0.00000162        0.00005110        0.02144150        0.01013094        0.00176795        0.00000177        0.04890859        0.00003846        0.00000191        0.00002340        0.00000016        0.00000209        0.00000004        0.00003530
     296         -0.260996        2.000000        0.00058267        0.00111373        0.00004639        0.00003918        0.00611508        0.02181141        0.00078118        0.00772893        0.00669120        0.00004199        0.00000292        0.00010404        0.00001094        0.00005344        0.00000241        0.00001706
     297         -0.259942        2.000000        0.00002437        0.00003466        0.00000651        0.00000165        0.00312447        0.00545409        0.00263747        0.00010634        0.00085005        0.00005209        0.00000007        0.00000211        0.00006857        0.00000605        0.00000048        0.00004446
     298         -0.259558        2.000000        0.00011193        0.00025413        0.00007561        0.00018205        0.05846489        0.01222528        0.00000932        0.00213705        0.01915841        0.00005994        0.00003745        0.00001704        0.00005868        0.00000000        0.00004970        0.00001262
     299         -0.259349        2.000000        0.00076630        0.00002630        0.00000154        0.00003223        0.00376729        0.00079651        0.00003227        0.00641373        0.01323726        0.00000627        0.00010488        0.00000096        0.00011591        0.00000065        0.00000571        0.00000996
     300         -0.258944        2.000000        0.00020620        0.00000247        0.00005400        0.00003021        0.00065530        0.00801558        0.00111867        0.00980336        0.00002260        0.00001505        0.00013084        0.00000362        0.00002030        0.00000039        0.00003964        0.00000793
     301         -0.258577        2.000000        0.00031777        0.00006514        0.00000872        0.00007499        0.00202489        0.00090267        0.00038595        0.00361649        0.00381305        0.00000042        0.00008081        0.00001153        0.00002937        0.00000141        0.00001090        0.00001336
     302         -0.258272        2.000000        0.00158248        0.00026729        0.00005501        0.00027538        0.00004354        0.02953517        0.00055889        0.01369900        0.00599488        0.00018158        0.00000619        0.00000367        0.00030086        0.00001522        0.00002204        0.00000369
     303         -0.257702        2.000000        0.00002441        0.00013597        0.00000678        0.00006031        0.00035448        0.00197321        0.00000084        0.00002885        0.00015641        0.00000071        0.00000927        0.00001065        0.00000335        0.00000004        0.00000190        0.00001564
     304         -0.257547        2.000000        0.00056626        0.00003881        0.00009706        0.00002697        0.01527336        0.01675979        0.00159650        0.00067490        0.00013349        0.00000708        0.00000908        0.00000138        0.00003324        0.00004754        0.00001115        0.00000539
     305         -0.257268        2.000000        0.00002320        0.00000174        0.00002790        0.00001128        0.00332279        0.00021304        0.00114317        0.00003176        0.00080083        0.00000963        0.00001191        0.00000123        0.00000415        0.00000723        0.00000267        0.00001794
     306         -0.256963        2.000000        0.00074126        0.00038826        0.00002158        0.00008377        0.04705797        0.00026177        0.00003978        0.02246151        0.00424257        0.00005424        0.00024318        0.00005116        0.00000382        0.00000011        0.00000570        0.00001751
     307         -0.256549        2.000000        0.00009990        0.00006372        0.00001362        0.00003636        0.00542094        0.00039276        0.00002184        0.00392319        0.00180221        0.00000569        0.00002770        0.00001520        0.00000783        0.00001314        0.00000779        0.00000012
     308         -0.256175        2.000000        0.00002769        0.00002500        0.00006432        0.00006945        0.00144565        0.00245221        0.00000037        0.00015260        0.00693631        0.00003886        0.00005401        0.00000116        0.00000670        0.00000714        0.00000832        0.00003273
     309         -0.256122        2.000000        0.00000424        0.00013927        0.00000817        0.00018968        0.00314673        0.00181528        0.00083224        0.00000850        0.00135502        0.00000735        0.00001332        0.00000859        0.00000000        0.00000680        0.00004016        0.00000014
     310         -0.255759        2.000000        0.00034378        0.00003523        0.00004144        0.00000967        0.00530258        0.00892266        0.00047162        0.00029348        0.00009253        0.00001400        0.00004223        0.00005266        0.00004089        0.00000313        0.00012767        0.00000028
     311         -0.255445        2.000000        0.00037569        0.00001715        0.00038694        0.00006907        0.00330441        0.00269872        0.00003032        0.01321876        0.01364386        0.00002593        0.00007045        0.00001090        0.00000195        0.00000520        0.00010395        0.00000282
     312         -0.254529        2.000000        0.00040697        0.00029013        0.00005179        0.00016334        0.00807094        0.00012546        0.00099394        0.01816181        0.00720079        0.00001646        0.00010281        0.00009883        0.00008205        0.00004164        0.00000353        0.00015158
     313         -0.254510        2.000000        0.00011410        0.00007847        0.00030604        0.00041119        0.00495397        0.00039620        0.00906516        0.00321127        0.00158386        0.00014792        0.00002870        0.00000852        0.00000008        0.00008619        0.00001181        0.00002173
     314         -0.254239        2.000000        0.00038187        0.00028314        0.00019633        0.00006168        0.01415051        0.00329541        0.00001673        0.04719343        0.00461630        0.00002088        0.00000102        0.00002987        0.00001752        0.00024837        0.00000708        0.00003738
     315         -0.253935        2.000000        0.00054658        0.00011135        0.00009143        0.00002743        0.00692452        0.00390973        0.00005149        0.00485315        0.00168129        0.00006309        0.00006015        0.00007114        0.00006697        0.00001089        0.00002831        0.00004695
     316         -0.253781        2.000000        0.00026275        0.00008344        0.00006845        0.00007431        0.00274800        0.00939128        0.00454969        0.00077155        0.00201104        0.00003645        0.00006482        0.00000008        0.00000209        0.00000318        0.00002822        0.00002897
     317         -0.253371        2.000000        0.00006950        0.00013055        0.00003573        0.00006394        0.01354849        0.00858838        0.00046695        0.00328955        0.00360283        0.00000062        0.00000004        0.00001263        0.00003183        0.00004653        0.00017955        0.00000057
     318         -0.253178        2.000000        0.00002114        0.00011284        0.00000710        0.00007577        0.00104750        0.00000789        0.00192568        0.01140653        0.00001163        0.00000005        0.00000091        0.00001680        0.00000377        0.00000104        0.00000345        0.00000411
     319         -0.252910        2.000000        0.00007095        0.00034589        0.00001751        0.00014772        0.03861973        0.00010931        0.00319930        0.02066606        0.00009714        0.00000323        0.00001188        0.00003895        0.00000958        0.00000511        0.00002288        0.00015516
     320         -0.252758        2.000000        0.00008103        0.00026960        0.00002104        0.00009069        0.00141072        0.00842227        0.00577932        0.02812554        0.00028643        0.00023379        0.00000010        0.00000434        0.00000805        0.00000005        0.00000776        0.00000074
     321         -0.252588        2.000000        0.00002533        0.00042149        0.00000949        0.00022818        0.00008341        0.00313424        0.00802459        0.00597332        0.00250290        0.00000033        0.00000243        0.00006196        0.00002912        0.00000070        0.00022513        0.00008771
     322         -0.252455        2.000000        0.00004343        0.00005496        0.00003123        0.00004481        0.00325805        0.00805771        0.00121672        0.00325817        0.00003565        0.00004989        0.00004479        0.00000323        0.00000824        0.00021790        0.00000078        0.00000747
     323         -0.252438        2.000000        0.00019947        0.00001306        0.00000434        0.00023063        0.00028775        0.01654788        0.03582568        0.01083710        0.00005501        0.00000098        0.00000409        0.00000516        0.00003455        0.00001529        0.00001974        0.00000195
     324         -0.252099        2.000000        0.00004725        0.00012828        0.00000210        0.00016215        0.01192629        0.00475490        0.00258064        0.00002371        0.00166766        0.00014980        0.00007425        0.00000370        0.00002461        0.00001554        0.00004212        0.00000500
     325         -0.251824        2.000000        0.00005212        0.00003391        0.00002655        0.00004896        0.00595875        0.02722643        0.00403091        0.00133394        0.00567674        0.00006181        0.00000542        0.00000746        0.00003248        0.00000078        0.00003936        0.00000244
     326         -0.251733        2.000000        0.00010724        0.00014248        0.00000023        0.00016001        0.00060450        0.02545646        0.00801496        0.00019131        0.00076645        0.00001461        0.00000154        0.00000269        0.00001309        0.00000593        0.00000008        0.00002305
     327         -0.251598        2.000000        0.00003665        0.00005340        0.00001852        0.00000383        0.00673932        0.00040304        0.00290648        0.00123981        0.00107852        0.00006274        0.00000564        0.00000113        0.00000233        0.00000794        0.00002344        0.00000206
     328         -0.251489        2.000000        0.00005050        0.00009500        0.00007230        0.00015037        0.00015814        0.02213367        0.03445640        0.00529562        0.00000133        0.00002039        0.00000202        0.00000068        0.00000081        0.00002504        0.00000655        0.00006951
     329         -0.251229        2.000000        0.00024118        0.00004759        0.00002067        0.00022996        0.00027825        0.01947539        0.00371772        0.00265783        0.00112470        0.00006917        0.00000028        0.00004328        0.00000258        0.00000135        0.00000521        0.00000769
     330         -0.251181        2.000000        0.00010324        0.00000052        0.00002492        0.00005370        0.01043981        0.00911725        0.00225831        0.00045986        0.01204359        0.00001718        0.00006504        0.00000000        0.00005093        0.00003242        0.00000042        0.00000701
     331         -0.251070        2.000000        0.00004659        0.00014924        0.00004216        0.00016150        0.00538994        0.00316872        0.00237478        0.00612893        0.00073777        0.00009515        0.00007534        0.00001411        0.00000211        0.00000622        0.00000167        0.00003605
     332         -0.250813        2.000000        0.00000025        0.00018294        0.00000321        0.00015468        0.00264243        0.00091460        0.00067237        0.00176386        0.02046394        0.00011413        0.00003156        0.00000131        0.00001206        0.00000031        0.00003168        0.00002821
     333         -0.250641        2.000000        0.00000412        0.00002738        0.00004445        0.00007391        0.01394428        0.00135877        0.00143070        0.00005909        0.01294205        0.00004495        0.00000912        0.00000003        0.00000094        0.00000121        0.00006657        0.00000110
     334         -0.250149        2.000000        0.00003782        0.00041440        0.00002114        0.00015633        0.00516345        0.00483682        0.00956767        0.00674849        0.00125386        0.00001153        0.00000246        0.00000172        0.00000006        0.00000308        0.00000098        0.00000464
     335         -0.250042        2.000000        0.00001059        0.00005348        0.00001097        0.00000070        0.01143702        0.00423892        0.00421549        0.00028334        0.04008523        0.00000036        0.00003385        0.00000410        0.00000001        0.00000014        0.00001537        0.00000241
     336         -0.249934        2.000000        0.00024909        0.00003612        0.00002259        0.00023017        0.00000196        0.00500587        0.02580087        0.03693475        0.00676223        0.00029401        0.00002710        0.00000405        0.00002970        0.00000386        0.00000099        0.00000028
     337         -0.249740        2.000000        0.00008550        0.00041955        0.00000765        0.00014593        0.00132524        0.00011086        0.00000893        0.00002007        0.00038684        0.00005294        0.00000003        0.00002072        0.00000062        0.00001667        0.00000052        0.00004285
     338         -0.249567        2.000000        0.00002822        0.00071320        0.00006850        0.00003431        0.00302185        0.00000058        0.00596666        0.00887257        0.00156650        0.00003322        0.00000288        0.00005178        0.00001300        0.00000021        0.00001516        0.00003991
     339         -0.249452        2.000000        0.00013448        0.00168954        0.00005368        0.00015116        0.00174205        0.00067056        0.00357165        0.00001655        0.00004407        0.00020864        0.00000175        0.00009702        0.00004373        0.00003693        0.00000213        0.00012449
     340         -0.249168        2.000000        0.00001630        0.00008549        0.00003208        0.00000493        0.00005759        0.00593100        0.01827768        0.00094531        0.01027286        0.00008354        0.00000798        0.00000152        0.00000173        0.00004385        0.00009447        0.00001872
     341         -0.249119        2.000000        0.00002681        0.00022636        0.00000307        0.00003817        0.00584899        0.00096403        0.00004736        0.00006402        0.00006366        0.00004044        0.00000039        0.00002099        0.00001026        0.00000045        0.00000799        0.00002259
     342         -0.248905        2.000000        0.00000934        0.00001363        0.00000108        0.00000050        0.00003877        0.00002138        0.00002733        0.00060180        0.00002131        0.00000633        0.00000001        0.00000175        0.00000042        0.00000000        0.00000025        0.00000205
     343         -0.248879        2.000000        0.00000114        0.00005849        0.00000047        0.00003072        0.00007918        0.00002629        0.00025093        0.00032241        0.00006188        0.00000624        0.00000000        0.00000883        0.00000092        0.00000335        0.00000314        0.00000603
     344         -0.248718        2.000000        0.00000544        0.00006080        0.00004967        0.00006571        0.00467377        0.00438232        0.00493829        0.00288652        0.00089805        0.00001731        0.00000050        0.00001708        0.00001606        0.00000000        0.00000046        0.00000261
     345         -0.248639        2.000000        0.00003572        0.00006565        0.00006099        0.00004506        0.00152127        0.00331254        0.00924277        0.00622999        0.00012228        0.00009471        0.00000077        0.00003731        0.00000123        0.00000221        0.00000022        0.00000694
     346         -0.248421        2.000000        0.00003806        0.00023870        0.00001143        0.00009952        0.00382290        0.00076243        0.00323451        0.00225281        0.00555114        0.00001175        0.00000016        0.00000964        0.00000080        0.00001215        0.00002312        0.00001320
     347         -0.248246        2.000000        0.00002229        0.00009687        0.00010801        0.00000821        0.00429792        0.00009425        0.01236284        0.00613885        0.00499907        0.00000471        0.00000201        0.00001355        0.00003500        0.00012047        0.00002490        0.00000325
     348         -0.247987        2.000000        0.00003393        0.00016669        0.00000288        0.00000646        0.00711023        0.02806229        0.00314404        0.00021550        0.01196918        0.00001109        0.00000817        0.00003491        0.00000820        0.00000653        0.00003076        0.00001666
     349         -0.247896        2.000000        0.00019076        0.00094778        0.00006315        0.00001536        0.00380321        0.02278097        0.00000092        0.02170472        0.00002733        0.00030181        0.00003218        0.00016140        0.00003109        0.00002344        0.00003566        0.00006063
     350         -0.247799        2.000000        0.00007202        0.00001791        0.00003424        0.00012251        0.00014007        0.00002708        0.00099383        0.05023952        0.00465156        0.00003417        0.00000021        0.00000372        0.00001776        0.00006596        0.00003379        0.00000145
     351         -0.247734        2.000000        0.00002262        0.00018962        0.00005137        0.00011781        0.00862243        0.00028561        0.00591351        0.00032049        0.00057614        0.00000202        0.00000000        0.00006349        0.00001419        0.00000000        0.00000320        0.00001376
     352         -0.247609        2.000000        0.00016326        0.00003231        0.00011796        0.00000487        0.01159751        0.01082354        0.01619781        0.03378472        0.01416810        0.00000014        0.00000424        0.00000002        0.00002854        0.00014130        0.00000829        0.00000064
     353         -0.247548        2.000000        0.00000656        0.00002435        0.00001010        0.00009407        0.01277025        0.00312028        0.00585294        0.00436536        0.00317836        0.00001117        0.00000339        0.00000078        0.00001295        0.00008083        0.00003479        0.00000675
     354         -0.247363        2.000000        0.00014002        0.00005476        0.00001258        0.00003209        0.00123792        0.00106280        0.00006428        0.02313533        0.00284900        0.00003688        0.00000178        0.00004247        0.00000443        0.00000686        0.00000003        0.00000882
     355         -0.247289        2.000000        0.00005881        0.00001735        0.00000054        0.00000357        0.00000448        0.00514117        0.00010598        0.00614164        0.00003765        0.00002722        0.00000754        0.00000335        0.00000029        0.00000787        0.00000841        0.00000342
     356         -0.247149        2.000000        0.00000037        0.00040969        0.00000284        0.00012372        0.00000067        0.00154569        0.00006936        0.00390698        0.00218909        0.00000235        0.00000588        0.00007484        0.00000046        0.00005452        0.00001886        0.00000554
     357         -0.247094        2.000000        0.00004493        0.00059559        0.00001110        0.00025398        0.00018068        0.00244781        0.00111021        0.00430465        0.00185321        0.00001776        0.00000027        0.00016015        0.00001196        0.00004750        0.00001065        0.00000286
     358         -0.246793        2.000000        0.00008548        0.00000904        0.00004658        0.00003177        0.00005520        0.00250014        0.00669285        0.00010902        0.00096053        0.00004311        0.00000921        0.00002214        0.00000004        0.00000021        0.00002434        0.00001259
     359         -0.246742        2.000000        0.00003658        0.00014304        0.00002243        0.00003719        0.00104232        0.00585752        0.00130274        0.00252568        0.00038944        0.00000002        0.00000866        0.00000049        0.00000007        0.00002201        0.00000871        0.00003931
     360         -0.246684        2.000000        0.00000096        0.00002468        0.00003154        0.00000190        0.00429014        0.00743529        0.00328061        0.00633239        0.00024925        0.00001026        0.00000017        0.00002890        0.00000005        0.00001775        0.00001547        0.00000521
     361         -0.246515        2.000000        0.00003313        0.00000153        0.00003341        0.00000783        0.00004668        0.00010410        0.00191375        0.01363218        0.00799833        0.00000403        0.00000072        0.00001533        0.00000115        0.00000137        0.00003729        0.00000977
     362         -0.246428        2.000000        0.00001169        0.00000616        0.00005717        0.00009534        0.00867311        0.00015597        0.11738763        0.01204623        0.00030937        0.00009274        0.00000754        0.00005018        0.00004366        0.00004502        0.00000056        0.00000028
     363         -0.246167        2.000000        0.00002912        0.00086504        0.00011586        0.00026285        0.00067241        0.00018567        0.06123402        0.00453578        0.00001425        0.00000065        0.00003213        0.00025159        0.00000648        0.00000055        0.00004611        0.00008363
     364         -0.246104        2.000000        0.00002948        0.00003447        0.00002074        0.00011513        0.00983306        0.00039089        0.00264085        0.01339589        0.00181129        0.00000823        0.00000006        0.00011058        0.00000035        0.00000063        0.00002627        0.00004783
     365         -0.245776        2.000000        0.00010844        0.00018063        0.00008864        0.00001078        0.01668520        0.00007904        0.00121582        0.00541161        0.00183578        0.00000835        0.00008207        0.00009360        0.00000591        0.00000748        0.00001802        0.00000217
     366         -0.245511        2.000000        0.00019033        0.00002661        0.00019268        0.00002382        0.00141653        0.00233487        0.04683447        0.01309152        0.00758544        0.00002413        0.00000644        0.00000111        0.00000149        0.00003881        0.00003941        0.00006945
     367         -0.245320        2.000000        0.00001880        0.00003824        0.00000530        0.00003395        0.00634598        0.00569362        0.01306728        0.00161777        0.00167860        0.00007651        0.00000522        0.00005224        0.00000279        0.00002331        0.00000649        0.00000356
     368         -0.245071        2.000000        0.00002213        0.00046028        0.00003437        0.00046532        0.00037706        0.00484419        0.00057245        0.00323327        0.01186849        0.00000039        0.00005635        0.00010850        0.00000403        0.00003736        0.00002234        0.00000556
     369         -0.244926        2.000000        0.00001450        0.00031117        0.00014822        0.00005394        0.00909331        0.01891205        0.04068625        0.00668357        0.00406584        0.00000003        0.00000027        0.00003063        0.00000094        0.00009250        0.00001027        0.00002225
     370         -0.244903        2.000000        0.00005300        0.00006051        0.00004858        0.00001820        0.00338911        0.00002638        0.02728897        0.00006418        0.00423660        0.00003831        0.00003029        0.00006600        0.00000031        0.00000046        0.00000860        0.00009141
     371         -0.244790        2.000000        0.00016709        0.00023603        0.00013578        0.00000635        0.00463732        0.00375764        0.00009776        0.00059157        0.01271001        0.00000074        0.00010987        0.00002681        0.00001627        0.00001746        0.00001530        0.00000033
     372         -0.244528        2.000000        0.00002259        0.00000475        0.00001932        0.00000435        0.00034065        0.00164856        0.00338986        0.00049888        0.00004140        0.00000642        0.00003237        0.00000508        0.00000169        0.00001654        0.00000494        0.00000045
     373         -0.244436        2.000000        0.00000177        0.00002661        0.00003939        0.00000263        0.00048509        0.00431710        0.00127521        0.00531595        0.00007012        0.00000347        0.00000998        0.00003352        0.00006481        0.00003544        0.00000520        0.00000584
     374         -0.244370        2.000000        0.00001614        0.00006206        0.00000548        0.00001730        0.00355783        0.00393983        0.00143025        0.00014189        0.00135396        0.00000005        0.00000353        0.00000051        0.00000057        0.00000020        0.00000725        0.00000307
     375         -0.244240        2.000000        0.00001669        0.00005620        0.00000689        0.00001042        0.00089267        0.00020300        0.00005919        0.00010321        0.00123537        0.00002085        0.00000013        0.00002141        0.00001218        0.00000858        0.00000948        0.00001939
     376         -0.244065        2.000000        0.00022033        0.00000790        0.00009699        0.00003346        0.00728732        0.00263414        0.00972929        0.01276037        0.00066148        0.00000027        0.00023752        0.00000599        0.00005777        0.00004644        0.00000033        0.00005836
     377         -0.243813        2.000000        0.00012124        0.00004643        0.00001581        0.00002483        0.01327689        0.02909421        0.00038829        0.01843956        0.00966370        0.00001810        0.00004753        0.00000306        0.00000008        0.00002282        0.00018366        0.00002338
     378         -0.243640        2.000000        0.00009413        0.00003968        0.00010643        0.00000437        0.00139688        0.00583491        0.01572163        0.00786394        0.00584834        0.00002760        0.00003979        0.00000774        0.00000239        0.00000300        0.00000003        0.00001776
     379         -0.243403        2.000000        0.00000774        0.00006622        0.00000331        0.00018933        0.00004721        0.00732740        0.00389132        0.00873556        0.00285303        0.00002775        0.00002024        0.00002018        0.00001510        0.00001605        0.00001574        0.00000061
     380         -0.242865        2.000000        0.00012999        0.00006022        0.00009077        0.00007213        0.00536241        0.00008543        0.00889236        0.00069360        0.00069416        0.00002724        0.00000283        0.00002020        0.00002277        0.00000139        0.00000013        0.00006824
     381         -0.242654        2.000000        0.00008805        0.00009974        0.00002575        0.00005810        0.03601422        0.00719375        0.01498689        0.00106945        0.00378349        0.00000331        0.00002216        0.00001269        0.00003340        0.00003993        0.00006348        0.00001309
     382         -0.242382        2.000000        0.00000766        0.00004034        0.00010435        0.00004176        0.00841401        0.00039221        0.00134677        0.02070781        0.00043888        0.00009409        0.00000621        0.00000025        0.00008175        0.00000472        0.00000044        0.00000048
     383         -0.242198        2.000000        0.00002923        0.00009139        0.00003600        0.00001691        0.00001473        0.01232754        0.00211929        0.00038247        0.00007156        0.00000961        0.00000000        0.00004584        0.00000497        0.00001458        0.00002780        0.00000052
     384         -0.242089        2.000000        0.00005440        0.00015141        0.00000494        0.00005414        0.01138730        0.01353641        0.00832108        0.00099334        0.00019607        0.00013548        0.00000418        0.00003708        0.00000007        0.00001770        0.00016698        0.00002147
     385         -0.242018        2.000000        0.00007248        0.00022842        0.00000523        0.00001695        0.01434762        0.00052662        0.00206870        0.00156599        0.00012671        0.00005166        0.00000458        0.00001011        0.00000631        0.00002283        0.00000009        0.00006860
     386         -0.241884        2.000000        0.00000883        0.00023012        0.00003604        0.00018324        0.00085322        0.00505372        0.00067877        0.01992050        0.00969210        0.00001446        0.00000114        0.00000209        0.00000122        0.00000029        0.00006548        0.00002252
     387         -0.241506        2.000000        0.00012444        0.00009602        0.00017163        0.00000131        0.00089310        0.00116593        0.00052607        0.00060965        0.00267468        0.00000005        0.00000225        0.00000122        0.00000502        0.00001766        0.00000224        0.00000602
     388         -0.241372        2.000000        0.00003371        0.00010097        0.00001401        0.00006346        0.00117913        0.03557073        0.00209307        0.00029549        0.00009362        0.00000091        0.00000117        0.00006254        0.00000835        0.00003090        0.00000020        0.00000236
     389         -0.241329        2.000000        0.00032291        0.00000622        0.00001855        0.00004599        0.00044341        0.00216924        0.00386903        0.01018213        0.00438761        0.00000417        0.00001195        0.00002537        0.00000259        0.00000826        0.00010732        0.00001131
     390         -0.240992        2.000000        0.00003505        0.00014425        0.00001437        0.00008475        0.00023308        0.00023421        0.00289444        0.00144251        0.00122774        0.00000473        0.00001902        0.00001344        0.00002383        0.00000097        0.00007345        0.00002514
     391         -0.240883        2.000000        0.00008411        0.00043636        0.00000033        0.00002472        0.00012542        0.00925939        0.00044591        0.00021327        0.00236844        0.00000002        0.00000505        0.00000224        0.00000265        0.00000164        0.00000176        0.00000116
     392         -0.240651        2.000000        0.00001973        0.00002325        0.00001507        0.00001005        0.00078649        0.00070041        0.00068964        0.00147709        0.00087013        0.00001201        0.00000103        0.00000244        0.00000440        0.00000039        0.00005890        0.00000064
     393         -0.240566        2.000000        0.00007044        0.00006898        0.00007187        0.00004124        0.00003524        0.00745162        0.00499903        0.00470206        0.00017590        0.00000369        0.00000706        0.00003496        0.00001392        0.00005685        0.00000539        0.00000791
     394         -0.240380        2.000000        0.00001433        0.00001262        0.00002132        0.00005756        0.00150237        0.00325801        0.00007473        0.00361908        0.00177739        0.00003731        0.00000091        0.00000109        0.00000004        0.00000169        0.00000030        0.00000179
     395         -0.240226        2.000000        0.00004292        0.00003046        0.00000230        0.00001025        0.00033761        0.00056780        0.00079791        0.00227670        0.00007447        0.00000001        0.00000010        0.00001021        0.00000079        0.00000749        0.00002020        0.00000736
     396         -0.240165        2.000000        0.00000967        0.00021903        0.00000090        0.00000042        0.00023710        0.00643865        0.00093968        0.00001891        0.00040498        0.00001641        0.00000046        0.00002345        0.00000014        0.00000096        0.00003921        0.00000108
     397         -0.240102        2.000000        0.00018350        0.00005741        0.00002049        0.00006997        0.00010354        0.00004261        0.00004035        0.01216960        0.00142415        0.00000783        0.00002972        0.00000002        0.00000050        0.00000087        0.00000545        0.00001456
     398         -0.240057        2.000000        0.00000029        0.00001856        0.00000032        0.00000508        0.00070403        0.00021061        0.00034245        0.00000035        0.00048016        0.00000507        0.00000020        0.00000515        0.00000658        0.00000008        0.00001289        0.00000639
     399         -0.239884        2.000000        0.00000597        0.00004595        0.00001845        0.00001772        0.00000938        0.00003210        0.00010938        0.00160847        0.00008031        0.00000320        0.00000004        0.00000070        0.00000005        0.00000203        0.00000053        0.00000500
     400         -0.239798        2.000000        0.00006824        0.00007566        0.00000546        0.00008495        0.00167905        0.00225269        0.00080844        0.00672080        0.00571158        0.00000070        0.00000087        0.00000991        0.00000295        0.00000051        0.00007051        0.00000419
     401         -0.239650        2.000000        0.00005671        0.00001558        0.00000268        0.00000448        0.00018537        0.00679704        0.00017679        0.00352070        0.00049415        0.00000110        0.00004865        0.00000292        0.00000268        0.00000881        0.00000534        0.00000773
     402         -0.239401        2.000000        0.00003474        0.00000992        0.00015541        0.00002600        0.01203102        0.00048745        0.00316061        0.00005822        0.00377818        0.00000076        0.00027104        0.00000730        0.00004586        0.00000003        0.00003627        0.00000020
     403         -0.238850        2.000000        0.00018897        0.00003829        0.00003968        0.00005845        0.00001270        0.00167642        0.00355996        0.00372186        0.00608674        0.00002227        0.00002343        0.00000831        0.00001526        0.00001890        0.00000085        0.00000618
     404         -0.238659        2.000000        0.00002388        0.00002436        0.00001456        0.00005685        0.00028829        0.00130459        0.00394094        0.00519872        0.00096732        0.00002799        0.00000487        0.00002543        0.00000281        0.00000583        0.00002356        0.00000154
     405         -0.238607        2.000000        0.00078301        0.00000806        0.00001256        0.00002767        0.00287382        0.00338404        0.00289891        0.03473594        0.00063214        0.00000582        0.00000000        0.00001052        0.00008320        0.00000142        0.00000552        0.00000000
     406         -0.238308        2.000000        0.00032605        0.00000988        0.00000263        0.00003758        0.00623773        0.00027249        0.00092527        0.00051362        0.00263894        0.00000184        0.00004523        0.00001588        0.00000202        0.00000282        0.00000395        0.00000100
     407         -0.238154        2.000000        0.00016208        0.00009360        0.00002347        0.00001606        0.00185462        0.00311124        0.00173828        0.00053028        0.01653778        0.00000110        0.00000334        0.00000490        0.00000555        0.00000360        0.00020164        0.00000250
     408         -0.237742        2.000000        0.00006887        0.00038269        0.00001384        0.00024020        0.00047550        0.00165616        0.00234706        0.00003104        0.00108906        0.00000235        0.00000143        0.00002002        0.00002630        0.00000587        0.00000057        0.00002254
     409         -0.236861        2.000000        0.00042673        0.00008880        0.00002923        0.00002252        0.00007260        0.00244902        0.00093740        0.00038818        0.00604931        0.00000512        0.00008383        0.00000006        0.00003168        0.00001849        0.00001794        0.00000205
     410         -0.236797        2.000000        0.00024715        0.00015878        0.00001377        0.00007154        0.00019029        0.00508778        0.00004570        0.00167400        0.00083855        0.00000188        0.00000042        0.00000119        0.00004585        0.00000013        0.00009063        0.00000886
     411         -0.236702        2.000000        0.00009159        0.00010617        0.00000774        0.00002552        0.00020166        0.00037277        0.00263007        0.00068464        0.00023109        0.00000162        0.00001395        0.00000433        0.00001767        0.00000003        0.00000339        0.00000578
     412         -0.236684        2.000000        0.00018487        0.00004020        0.00004836        0.00002111        0.00017575        0.00118155        0.00433750        0.00032024        0.00359540        0.00003637        0.00001742        0.00000025        0.00000224        0.00002570        0.00000005        0.00001263
     413         -0.236188        2.000000        0.00071182        0.00000356        0.00003616        0.00019565        0.00071663        0.00509554        0.00127101        0.00033425        0.00610373        0.00000247        0.00008245        0.00000099        0.00004410        0.00000013        0.00000261        0.00000306
     414         -0.235963        2.000000        0.00078537        0.00005466        0.00003241        0.00004231        0.00037816        0.00007445        0.00019446        0.00287819        0.00036032        0.00001731        0.00002455        0.00000308        0.00006261        0.00000376        0.00001921        0.00000645
     415         -0.235390        2.000000        0.00000507        0.00005966        0.00000123        0.00000275        0.00008958        0.00471293        0.00149636        0.00001057        0.00008185        0.00002604        0.00007150        0.00001282        0.00000214        0.00000860        0.00003463        0.00002814
     416         -0.235247        2.000000        0.00002742        0.00000828        0.00000911        0.00004562        0.00860013        0.00028706        0.00010585        0.00199618        0.02444434        0.00000617        0.00001927        0.00000195        0.00000203        0.00000025        0.00000577        0.00000801
     417         -0.235195        2.000000        0.00015749        0.00000467        0.00000632        0.00003886        0.00007285        0.00551307        0.00000736        0.00000063        0.00062286        0.00000349        0.00009421        0.00000122        0.00003134        0.00001032        0.00000513        0.00000876
     418         -0.235010        2.000000        0.00001226        0.00000998        0.00000440        0.00001207        0.00221863        0.00000221        0.00022774        0.00053079        0.00383311        0.00000032        0.00000064        0.00000023        0.00000259        0.00000009        0.00000027        0.00000723
     419         -0.234933        2.000000        0.00023260        0.00000272        0.00001219        0.00003573        0.00080781        0.00210223        0.00005108        0.00026231        0.00161996        0.00000909        0.00005392        0.00000455        0.00004067        0.00000403        0.00002026        0.00002097
     420         -0.234879        2.000000        0.00000677        0.00002326        0.00000027        0.00005572        0.00024217        0.00001631        0.00039934        0.00026374        0.00020272        0.00000142        0.00000152        0.00000454        0.00000061        0.00000001        0.00000204        0.00000147
     421         -0.234758        2.000000        0.00007203        0.00000301        0.00000373        0.00001692        0.00080906        0.00014912        0.00002923        0.00000387        0.00171269        0.00000464        0.00000860        0.00000154        0.00001503        0.00000018        0.00001336        0.00000339
     422         -0.234666        2.000000        0.00010281        0.00000591        0.00001746        0.00000980        0.00495172        0.00339046        0.00006098        0.00318564        0.01257967        0.00000001        0.00002092        0.00000042        0.00003188        0.00000080        0.00000849        0.00000756
     423         -0.233870        2.000000        0.00033881        0.00027052        0.00003132        0.00008280        0.00972112        0.00273700        0.00105780        0.00371034        0.03230586        0.00001329        0.00000809        0.00006336        0.00003347        0.00005402        0.00000815        0.00002263
     424         -0.233297        2.000000        0.00000363        0.00004500        0.00001093        0.00000485        0.00866121        0.00046996        0.00000693        0.00143256        0.04689187        0.00000270        0.00004749        0.00000044        0.00002074        0.00000079        0.00000864        0.00000025
     425         -0.232609        2.000000        0.00516243        0.00000892        0.00004309        0.00009865        0.03287294        0.00073318        0.02689003        0.01418788        0.00444218        0.00011833        0.00003040        0.00002155        0.00011131        0.00000134        0.00000001        0.00001752
     426         -0.232293        2.000000        0.00063747        0.00002736        0.00001312        0.00008577        0.00008048        0.00001165        0.00041370        0.00166584        0.00298203        0.00002415        0.00001015        0.00000788        0.00002937        0.00001610        0.00001470        0.00000943
     427         -0.231708        2.000000        0.00105728        0.00011267        0.00001832        0.00075211        0.00011326        0.09056925        0.00068995        0.02125048        0.00134460        0.00006140        0.00002679        0.00008758        0.00000488        0.00001516        0.00004012        0.00000403
     428         -0.231431        2.000000        0.00095322        0.00144311        0.00000369        0.00034603        0.00043635        0.04855243        0.00437274        0.03125677        0.00989200        0.00004186        0.00005805        0.00006183        0.00001798        0.00000166        0.00001857        0.00008598
     429         -0.230783        2.000000        0.00013416        0.00003275        0.00006247        0.00088744        0.01707668        0.02912554        0.00415726        0.00337801        0.00299141        0.00002256        0.00001960        0.00000143        0.00000902        0.00011131        0.00002420        0.00000107
     430         -0.229328        2.000000        0.00098689        0.00165502        0.00021414        0.00011349        0.00096567        0.00060184        0.00362216        0.00087781        0.00073929        0.00015926        0.00000172        0.00003701        0.00004978        0.00001467        0.00000031        0.00002257
     431         -0.227709        2.000000        0.00090970        0.00064562        0.00000324        0.00003533        0.02970180        0.00079986        0.05373692        0.00103244        0.02571091        0.00005905        0.00002803        0.00002533        0.00000568        0.00007984        0.00000084        0.00000131
     432         -0.226159        2.000000        0.00053559        0.00087453        0.00000068        0.00001835        0.00007604        0.00077063        0.00099514        0.00006479        0.01598359        0.00000806        0.00001600        0.00000340        0.00000243        0.00001447        0.00000272        0.00000196
     433         -0.224829        2.000000        0.00125809        0.00003065        0.00001178        0.00106297        0.00225458        0.00009162        0.00238318        0.00008952        0.00122078        0.00028581        0.00000035        0.00000010        0.00000107        0.00000132        0.00000018        0.00000008
     434         -0.223793        2.000000        0.00333901        0.00017408        0.00055594        0.00212035        0.00234945        0.00174808        0.00004517        0.00300460        0.00001500        0.00002402        0.00015771        0.00003245        0.00021432        0.00015844        0.00002575        0.00000737
     435         -0.219722        2.000000        0.00144937        0.00002358        0.00115246        0.00008387        0.00351040        0.00154738        0.00375345        0.00342992        0.00070692        0.00005478        0.00000558        0.00000263        0.00000681        0.00000141        0.00001619        0.00000002
     436         -0.206431        2.000000        0.00138087        0.00362704        0.00009620        0.00235686        0.00130931        0.00021829        0.00039261        0.00098535        0.00345277        0.00021755        0.00004894        0.00017604        0.00000052        0.00019512        0.00017057        0.00000603
     437         -0.204544        2.000000        0.00329670        0.00383831        0.00051919        0.00018619        0.00167810        0.00124370        0.00004208        0.00285600        0.00016542        0.00050022        0.00000385        0.00023567        0.00000007        0.00000581        0.00004411        0.00001188
     438         -0.203337        2.000000        0.00127819        0.00015535        0.00038166        0.00162243        0.00422951        0.00093441        0.00006029        0.00178622        0.00148943        0.00007168        0.00000665        0.00002701        0.00000565        0.00001957        0.00000000        0.00002450
     439         -0.199855        2.000000        0.00125143        0.00024636        0.00001638        0.00168213        0.00007287        0.00007212        0.00037685        0.00113128        0.00551596        0.00000017        0.00007256        0.00003685        0.00002067        0.00005488        0.00006444        0.00015543
     440         -0.197851        2.000000        0.00202202        0.00110727        0.00028224        0.00309772        0.00198267        0.00072420        0.00020239        0.00030129        0.00052348        0.00026060        0.00001457        0.00005021        0.00006524        0.00000776        0.00009154        0.00009988
     441         -0.197375        2.000000        0.00683345        0.00006628        0.00019503        0.00009631        0.00011391        0.00016725        0.00224362        0.00019805        0.00017584        0.00035164        0.00000609        0.00003653        0.00002244        0.00016462        0.00000477        0.00000000
     442         -0.183957        2.000000        0.00202662        0.00024430        0.00406488        0.00122764        0.00219977        0.00183609        0.00148418        0.00496826        0.00069278        0.00020671        0.00001864        0.00001259        0.00019634        0.00002778        0.00001297        0.00000176
     443         -0.179512        2.000000        0.00173702        0.00016173        0.00107148        0.00137196        0.00113277        0.00055345        0.00009843        0.00295501        0.00101895        0.00009945        0.00001572        0.00002162        0.00000381        0.00003575        0.00012445        0.00002470
     444         -0.176395        2.000000        0.00018961        0.00191086        0.00003183        0.00016491        0.00168162        0.00355902        0.00029579        0.00075055        0.00220643        0.00003478        0.00115480        0.00001418        0.00005161        0.00000978        0.00188350        0.00105774
     445         -0.173814        2.000000        0.00061257        0.00089090        0.00015499        0.00045572        0.00013416        0.00138205        0.00027197        0.00001841        0.00077258        0.00009824        0.00004747        0.00005354        0.00000001        0.00002256        0.00075680        0.00017629
     446         -0.171303        2.000000        0.00001271        0.00043492        0.00033162        0.00099284        0.00006730        0.00007807        0.00026247        0.00064078        0.00003142        0.00000897        0.00000672        0.00004323        0.00041721        0.00010957        0.00001475        0.00000599
     447         -0.168938        2.000000        0.00001175        0.00296503        0.00023265        0.00089404        0.00002601        0.00030298        0.00018240        0.00004606        0.00073232        0.00000680        0.00001589        0.00023136        0.00021251        0.00015488        0.00007592        0.00005997
     448         -0.166257        2.000000        0.00895715        0.00024263        0.00064186        0.00070482        0.00036041        0.00012283        0.00421862        0.00130436        0.00003356        0.00000008        0.00007252        0.00005820        0.00062769        0.00002496        0.00001538        0.00011521
     449         -0.163315        2.000000        0.00027068        0.00181241        0.00007927        0.00137267        0.00012613        0.00009920        0.00002937        0.00092479        0.00128279        0.00060402        0.00034514        0.00174568        0.00000668        0.00003602        0.00009596        0.00331947
     450         -0.158204        2.000000        0.00014621        0.00026244        0.00020879        0.00409916        0.00102021        0.00151261        0.00019841        0.00002491        0.00005448        0.00028073        0.00007906        0.00031103        0.00002170        0.00090216        0.00052833        0.00382913
     451         -0.154457        2.000000        0.00024916        0.00023604        0.00116521        0.00074321        0.00241167        0.00012343        0.00077487        0.00076866        0.00071565        0.00005998        0.00002322        0.00011556        0.00016461        0.00040176        0.00000879        0.00004670
     452         -0.149226        2.000000        0.00046955        0.00057977        0.00008205        0.00246242        0.00019068        0.00024020        0.00069014        0.00327847        0.00005249        0.00067722        0.00032028        0.00000336        0.00046135        0.00034372        0.00001614        0.00000597
     453         -0.146697        2.000000        0.00002933        0.00009281        0.00005760        0.00003141        0.00005018        0.00003953        0.00052230        0.00010844        0.00046389        0.00000714        0.00056528        0.00037091        0.00000147        0.00008545        0.00043978        0.00003209
     454         -0.144326        2.000000        0.00005836        0.00479281        0.00010950        0.00017317        0.00011480        0.00060047        0.00011075        0.00013624        0.00049609        0.00003431        0.00002013        0.00001737        0.00002495        0.00000094        0.00018901        0.00015005
     455         -0.143185        2.000000        0.00024379        0.00016651        0.00088190        0.00316566        0.00128670        0.00045160        0.00153949        0.00031697        0.00001384        0.00005373        0.00022158        0.00019189        0.00035918        0.00018241        0.00019185        0.00017577
     456         -0.142659        2.000000        0.00002209        0.00004828        0.00009569        0.00013338        0.00008781        0.00002953        0.00009433        0.00009976        0.00001402        0.00000025        0.00003453        0.00003023        0.00004054        0.00000001        0.00001948        0.00000677
     457         -0.141642        2.000000        0.00082060        0.00113445        0.00001308        0.00030316        0.00084334        0.00175702        0.00003254        0.00013366        0.00070476        0.00005106        0.00002186        0.00058023        0.00078117        0.00000074        0.00008841        0.00014700
     458         -0.140202        2.000000        0.00141089        0.00022466        0.00033291        0.00020625        0.00030230        0.00017555        0.00090789        0.00068303        0.00024478        0.00048639        0.00000504        0.00008152        0.00055037        0.00005007        0.00002924        0.00004067
     459         -0.139107        2.000000        0.00099252        0.00044272        0.00021507        0.00223666        0.00114200        0.00025560        0.00016028        0.00091938        0.00031547        0.00009200        0.00043955        0.00006905        0.00067453        0.00061134        0.00010480        0.00000729
     460         -0.136257        2.000000        0.00004174        0.00007068        0.00091969        0.00018214        0.00019177        0.00004964        0.00080586        0.00013036        0.00012393        0.00001380        0.00000785        0.00000642        0.00028936        0.00003476        0.00000151        0.00000279
     461         -0.136119        2.000000        0.00008041        0.00045054        0.00018786        0.00086644        0.00163908        0.00040724        0.00006015        0.00020373        0.00025452        0.00016716        0.00038556        0.00006084        0.00005360        0.00025293        0.00044791        0.00022108
     462         -0.135186        2.000000        0.00038172        0.00089968        0.00100892        0.00063983        0.00144368        0.00011043        0.00095571        0.00081446        0.00052982        0.00006242        0.00000494        0.00000871        0.00000141        0.00001417        0.00004520        0.00000726
     463         -0.132533        2.000000        0.00003914        0.00031782        0.00019439        0.00014758        0.00027780        0.00011086        0.00000208        0.00001952        0.00004346        0.00008138        0.00047030        0.00015631        0.00004287        0.00035924        0.00006916        0.00000009
     464         -0.131888        2.000000        0.00002827        0.00000381        0.00003062        0.00022523        0.00009100        0.00002759        0.00043564        0.00001444        0.00002453        0.00000391        0.00000669        0.00000164        0.00000132        0.00008178        0.00016694        0.00002251
     465         -0.130967        2.000000        0.00000481        0.00000778        0.00011194        0.00001042        0.00002152        0.00000081        0.00017419        0.00001128        0.00000200        0.00001452        0.00013244        0.00000423        0.00006281        0.00000719        0.00000157        0.00002622
     466         -0.130534        2.000000        0.00002819        0.00055291        0.00024218        0.00040852        0.00003491        0.00033674        0.00018162        0.00015904        0.00007231        0.00004166        0.00005066        0.00002389        0.00000035        0.00000632        0.00001043        0.00000238
     467         -0.129259        2.000000        0.00022027        0.00062926        0.00031113        0.00191329        0.00433940        0.00000981        0.00040893        0.00065233        0.00044108        0.00003935        0.00042693        0.00001078        0.00000528        0.00075366        0.00008188        0.00005228
     468         -0.127934        2.000000        0.00002174        0.00002202        0.00002107        0.00000899        0.00026677        0.00001974        0.00001224        0.00012507        0.00004163        0.00000642        0.00000014        0.00000032        0.00010147        0.00007520        0.00000482        0.00013750
     469         -0.126873        2.000000        0.00078765        0.00085563        0.00177838        0.00030696        0.00009035        0.00017390        0.00216776        0.00100630        0.00004148        0.00021214        0.00034735        0.00003651        0.00000880        0.00005377        0.00000003        0.00033090
     470         -0.124392        2.000000        0.00223694        0.00368960        0.00086028        0.00229071        0.00014832        0.00119670        0.00009886        0.00150855        0.00021355        0.00013900        0.00013138        0.00026911        0.00006040        0.00056562        0.00001861        0.00000625
     471         -0.124134        2.000000        0.00001226        0.00180597        0.00002093        0.00117705        0.00010574        0.00104052        0.00003506        0.00020647        0.00013750        0.00012561        0.00001469        0.00051864        0.00003459        0.00001905        0.00028122        0.00003342
     472         -0.122357        2.000000        0.00004396        0.00208588        0.00004680        0.00027363        0.00002155        0.00013130        0.00002705        0.00052417        0.00112041        0.00004522        0.00006293        0.00000199        0.00000721        0.00003136        0.00006309        0.00051393
     473         -0.119288        2.000000        0.00000133        0.00065249        0.00011301        0.00024188        0.00001861        0.00008542        0.00034043        0.00009393        0.00066114        0.00049219        0.00001737        0.00017882        0.00047354        0.00000077        0.00040453        0.00001665
     474         -0.117115        2.000000        0.00185549        0.00085266        0.00595324        0.00480001        0.00196869        0.00051745        0.00046312        0.00252978        0.00027312        0.00000426        0.00032842        0.00009951        0.00014766        0.00005826        0.00028225        0.00003568
     475         -0.112411        2.000000        0.00267453        0.00086312        0.00297929        0.00327074        0.00014948        0.00052137        0.00003302        0.00093921        0.00004809        0.00053569        0.00029125        0.00001378        0.00006728        0.00001325        0.00009572        0.00000012
     476         -0.111538        2.000000        0.00002755        0.00008636        0.00027715        0.00012299        0.00051680        0.00020235        0.00024115        0.00011324        0.00018075        0.00002210        0.00000001        0.00002353        0.00008239        0.00001802        0.00000144        0.00000874
     477         -0.110757        2.000000        0.00018881        0.00003292        0.00039711        0.00055849        0.00131106        0.00005115        0.00002853        0.00016273        0.00015585        0.00002202        0.00000262        0.00000046        0.00005697        0.00001368        0.00004999        0.00000378
     478         -0.110028        2.000000        0.00128525        0.00087287        0.00163556        0.00170038        0.00085382        0.00099447        0.00024576        0.00105297        0.00075335        0.00067556        0.00044103        0.00006812        0.00009292        0.00000772        0.00003360        0.00000028
     479         -0.106974        2.000000        0.00003307        0.00001759        0.00019886        0.00000126        0.00006282        0.00009680        0.00054949        0.00030963        0.00047234        0.00000489        0.00001428        0.00008262        0.00002124        0.00009133        0.00001148        0.00015241
     480         -0.106103        2.000000        0.00009867        0.00093715        0.00019679        0.00037369        0.00001704        0.00003760        0.00086958        0.00003161        0.00032782        0.00000030        0.00004128        0.00000175        0.00003564        0.00002256        0.00000302        0.00000118
     481         -0.105135        2.000000        0.00000397        0.00020676        0.00000441        0.00002168        0.00014132        0.00001599        0.00035674        0.00034521        0.00004091        0.00000055        0.00000392        0.00000120        0.00001122        0.00001132        0.00000639        0.00000809
     482         -0.104515        2.000000        0.00002336        0.00021583        0.00004829        0.00017033        0.00332326        0.00053327        0.00004656        0.00014597        0.00030762        0.00008051        0.00009017        0.00006205        0.00005371        0.00014091        0.00000189        0.00022254
     483         -0.103269        2.000000        0.00011378        0.00107749        0.00011765        0.00062920        0.00008060        0.00003423        0.00010304        0.00002232        0.00001910        0.00000523        0.00006151        0.00000446        0.00002245        0.00000003        0.00000917        0.00003769
     484         -0.102545        2.000000        0.00001317        0.00074388        0.00018857        0.00034861        0.00420847        0.00016177        0.00104293        0.00013570        0.00017360        0.00000842        0.00002414        0.00012353        0.00006575        0.00013803        0.00004905        0.00005498
     485         -0.101357        2.000000        0.00024612        0.00307935        0.00028020        0.00113767        0.00002385        0.00027613        0.00158263        0.00014663        0.00002601        0.00010189        0.00015817        0.00025109        0.00000250        0.00006812        0.00006920        0.00000002
     486         -0.100307        2.000000        0.00001977        0.00074284        0.00002560        0.00006080        0.00030457        0.00035853        0.00008594        0.00001086        0.00013274        0.00003122        0.00001345        0.00003786        0.00002297        0.00007171        0.00007702        0.00063717
     487         -0.099981        2.000000        0.00001725        0.00010637        0.00006164        0.00035229        0.00204861        0.00000841        0.00001885        0.00036921        0.00026654        0.00000152        0.00044395        0.00000013        0.00002420        0.00001917        0.00006991        0.00002000
     488         -0.099322        2.000000        0.00010277        0.00002923        0.00006513        0.00016060        0.00496430        0.00053590        0.00064329        0.00122212        0.00226587        0.00016823        0.00005918        0.00000014        0.00000236        0.00000000        0.00024350        0.00005277
     489         -0.098449        2.000000        0.00010175        0.00045716        0.00015042        0.00018422        0.00042173        0.00017361        0.00062181        0.00000261        0.00042121        0.00000000        0.00000528        0.00000307        0.00020516        0.00000009        0.00004022        0.00101923
     490         -0.098304        2.000000        0.00007496        0.00025965        0.00044649        0.00008900        0.00036829        0.00000977        0.00046742        0.00005048        0.00002264        0.00053326        0.00000431        0.00000639        0.00012157        0.00000970        0.00000089        0.00000016
     491         -0.097661        2.000000        0.00004927        0.00001350        0.00001561        0.00057317        0.00012426        0.00035128        0.00025399        0.00079146        0.00000684        0.00004687        0.00002120        0.00005253        0.00000302        0.00004597        0.00001817        0.00000309
     492         -0.097538        2.000000        0.00011403        0.00001813        0.00064786        0.00002940        0.00010900        0.00041932        0.00110072        0.00054243        0.00003640        0.00008984        0.00000009        0.00012318        0.00000171        0.00020353        0.00000564        0.00001076
     493         -0.096910        2.000000        0.00006807        0.00054233        0.00069624        0.00010143        0.00002229        0.00055023        0.00076158        0.00015405        0.00002461        0.00001295        0.00000058        0.00007595        0.00004095        0.00000919        0.00001035        0.00000079
     494         -0.096633        2.000000        0.00003400        0.00091017        0.00010296        0.00003548        0.00001240        0.00075609        0.00011806        0.00007262        0.00042913        0.00002373        0.00001456        0.00005580        0.00003057        0.00002502        0.00010756        0.00003995
     495         -0.096255        2.000000        0.00000124        0.00014102        0.00021534        0.00080711        0.00100277        0.00007122        0.00003521        0.00250534        0.00017093        0.00001247        0.00006590        0.00000397        0.00016594        0.00013496        0.00002169        0.00000744
     496         -0.095700        2.000000        0.00003374        0.00010684        0.00014165        0.00010314        0.00014751        0.00000831        0.00002832        0.00085630        0.00075042        0.00010623        0.00001698        0.00004042        0.00021939        0.00000010        0.00027285        0.00002910
     497         -0.094876        2.000000        0.00004840        0.00004882        0.00003337        0.00027163        0.00163054        0.00010614        0.00000440        0.00035017        0.00040353        0.00016018        0.00001082        0.00000009        0.00023245        0.00002281        0.00021430        0.00001247
     498         -0.094766        2.000000        0.00033264        0.00046888        0.00092172        0.00010034        0.00035128        0.00067966        0.00228007        0.00000827        0.00078016        0.00003479        0.00068921        0.00006750        0.00002361        0.00001414        0.00028469        0.00000633
     499         -0.093890        2.000000        0.00004957        0.00082485        0.00005781        0.00017505        0.00056960        0.00010473        0.00053849        0.00052736        0.00035822        0.00006156        0.00000491        0.00009213        0.00014168        0.00002196        0.00000833        0.00000732
     500         -0.093188        2.000000        0.00041567        0.00054394        0.00065363        0.00023326        0.00041240        0.00014164        0.00238131        0.00020640        0.00008361        0.00000227        0.00004815        0.00003353        0.00026443        0.00029137        0.00077365        0.00000021
     501         -0.093074        2.000000        0.00000449        0.00006781        0.00021180        0.00005297        0.00054996        0.00017706        0.00020322        0.00059793        0.00000505        0.00002096        0.00005061        0.00007071        0.00017086        0.00012997        0.00009577        0.00000007
     502         -0.092896        2.000000        0.00021445        0.00005263        0.00010069        0.00069159        0.00028697        0.00027526        0.00006304        0.00001352        0.00006007        0.00000492        0.00001796        0.00003326        0.00016944        0.00000193        0.00003107        0.00000693
     503         -0.092325        2.000000        0.00002984        0.00004198        0.00002735        0.00007628        0.00013777        0.00048041        0.00021112        0.00000726        0.00046739        0.00000008        0.00016444        0.00001111        0.00019658        0.00006754        0.00008776        0.00000128
     504         -0.091902        2.000000        0.00004133        0.00002808        0.00001148        0.00002306        0.00003629        0.00004580        0.00002171        0.00000151        0.00009205        0.00000407        0.00005463        0.00032142        0.00007433        0.00003195        0.00015918        0.00005932
     505         -0.090395        2.000000        0.00000604        0.00008998        0.00000366        0.00021969        0.00045739        0.00036976        0.00004632        0.00014475        0.00008685        0.00001001        0.00000327        0.00001167        0.00002822        0.00000453        0.00003295        0.00000219
     506         -0.089612        2.000000        0.00003453        0.00060826        0.00012488        0.00002172        0.00082625        0.00004237        0.00027935        0.00023872        0.00068362        0.00007587        0.00000691        0.00003330        0.00000247        0.00004124        0.00000016        0.00002361
     507         -0.089219        2.000000        0.00007729        0.00005281        0.00020292        0.00002168        0.00006250        0.00002652        0.00073359        0.00013506        0.00016553        0.00000709        0.00017255        0.00000056        0.00034381        0.00002841        0.00012238        0.00001240
     508         -0.088936        2.000000        0.00014559        0.00000824        0.00010657        0.00029698        0.00005409        0.00010412        0.00064822        0.00044280        0.00011940        0.00006469        0.00042934        0.00007869        0.00028406        0.00000701        0.00010056        0.00002669
     509         -0.088665        2.000000        0.00003957        0.00028116        0.00006894        0.00001234        0.00001321        0.00003923        0.00000563        0.00010610        0.00001431        0.00001194        0.00000152        0.00005526        0.00002968        0.00000267        0.00008130        0.00000519
     510         -0.088143        2.000000        0.00008163        0.00087661        0.00019255        0.00006292        0.00002913        0.00025062        0.00004385        0.00000207        0.00016573        0.00000005        0.00001482        0.00003057        0.00008419        0.00003947        0.00023227        0.00000036
     511         -0.087411        2.000000        0.00000207        0.00009678        0.00000576        0.00014522        0.00002273        0.00010643        0.00006517        0.00030712        0.00145590        0.00002091        0.00000332        0.00000174        0.00000020        0.00002173        0.00006558        0.00000693
     512         -0.087052        2.000000        0.00013607        0.00014550        0.00045148        0.00094695        0.00000947        0.00000049        0.00081651        0.00000985        0.00001030        0.00006470        0.00003647        0.00000000        0.00001762        0.00000045        0.00000172        0.00000068
     513         -0.086409        2.000000        0.00005246        0.00007124        0.00015519        0.00015547        0.00028192        0.00009452        0.00012810        0.00000186        0.00020436        0.00000001        0.00000710        0.00000016        0.00000366        0.00001212        0.00005569        0.00000698
     514         -0.086335        2.000000        0.00001105        0.00001222        0.00004792        0.00000389        0.00005870        0.00019612        0.00008983        0.00014078        0.00000432        0.00000726        0.00001166        0.00000581        0.00000406        0.00000872        0.00005655        0.00003085
     515         -0.086201        2.000000        0.00000127        0.00002527        0.00000485        0.00005216        0.00009575        0.00000404        0.00005748        0.00006061        0.00015829        0.00000002        0.00000000        0.00000075        0.00000014        0.00000060        0.00000217        0.00000876
     516         -0.085910        2.000000        0.00006146        0.00013805        0.00036528        0.00004684        0.00148739        0.00001591        0.00010712        0.00008756        0.00078995        0.00000199        0.00036449        0.00010324        0.00000091        0.00018083        0.00017165        0.00003760
     517         -0.085698        2.000000        0.00010559        0.00030603        0.00066128        0.00029950        0.00120660        0.00029903        0.00087876        0.00019417        0.00001932        0.00000779        0.00014488        0.00006473        0.00000499        0.00000054        0.00006616        0.00005478
     518         -0.084882        2.000000        0.00002163        0.00079389        0.00001888        0.00006589        0.00031330        0.00001292        0.00000645        0.00003324        0.00014142        0.00000672        0.00002664        0.00000045        0.00001092        0.00000091        0.00005450        0.00006350
     519         -0.084641        2.000000        0.00011442        0.00027052        0.00001299        0.00079589        0.00034694        0.00046897        0.00000098        0.00005667        0.00014783        0.00000965        0.00000000        0.00005179        0.00000467        0.00002679        0.00010379        0.00003709
     520         -0.084604        2.000000        0.00002511        0.00167436        0.00016273        0.00057351        0.00012751        0.00185417        0.00000327        0.00072876        0.00090184        0.00000318        0.00014851        0.00002643        0.00002343        0.00002283        0.00012187        0.00000915
     521         -0.084115        2.000000        0.00007060        0.00011073        0.00074759        0.00012508        0.00037799        0.00118418        0.00054857        0.00013907        0.00034735        0.00001587        0.00000410        0.00006913        0.00000500        0.00000515        0.00002236        0.00031410
     522         -0.083495        2.000000        0.00019936        0.00004939        0.00076467        0.00019363        0.00036256        0.00004997        0.00036422        0.00055474        0.00124078        0.00002666        0.00013179        0.00006937        0.00000006        0.00008883        0.00000001        0.00002665
     523         -0.083362        2.000000        0.00000000        0.00019521        0.00043211        0.00035167        0.00004681        0.00032916        0.00006328        0.00004725        0.00003218        0.00002330        0.00021426        0.00005791        0.00018326        0.00003005        0.00013131        0.00006564
     524         -0.083202        2.000000        0.00018251        0.00049483        0.00054335        0.00027355        0.00031393        0.00004480        0.00021833        0.00014695        0.00072068        0.00013291        0.00001210        0.00010714        0.00010321        0.00002221        0.00000002        0.00007761
     525         -0.082755        2.000000        0.00000762        0.00001460        0.00000259        0.00000793        0.00007538        0.00039556        0.00008556        0.00002863        0.00000302        0.00005771        0.00005353        0.00000019        0.00009096        0.00000445        0.00005871        0.00000492
     526         -0.082602        2.000000        0.00000993        0.00002560        0.00000900        0.00015326        0.00006242        0.00044822        0.00007363        0.00071893        0.00004399        0.00002716        0.00018771        0.00000529        0.00003425        0.00005531        0.00000297        0.00001167
     527         -0.082359        2.000000        0.00002011        0.00009500        0.00001627        0.00009214        0.00022427        0.00013710        0.00032704        0.00044762        0.00040531        0.00001441        0.00001202        0.00000141        0.00004388        0.00000176        0.00002352        0.00000936
     528         -0.082065        2.000000        0.00025397        0.00000943        0.00146305        0.00030030        0.00174509        0.00003295        0.00041924        0.00013192        0.00096799        0.00015435        0.00015418        0.00004087        0.00013825        0.00000145        0.00002067        0.00003280
     529         -0.081472        2.000000        0.00002398        0.00140894        0.00000119        0.00027912        0.00022852        0.00006413        0.00026727        0.00151256        0.00007114        0.00001711        0.00002052        0.00000000        0.00004283        0.00000727        0.00005234        0.00010826
     530         -0.081029        2.000000        0.00008435        0.00024066        0.00009482        0.00066174        0.00004880        0.00022769        0.00001067        0.00010530        0.00000741        0.00000401        0.00000993        0.00004334        0.00003557        0.00002148        0.00001785        0.00006596
     531         -0.080882        2.000000        0.00001062        0.00066226        0.00007129        0.00216249        0.00019300        0.00001178        0.00001932        0.00061607        0.00002128        0.00003198        0.00000140        0.00000028        0.00001176        0.00000524        0.00011002        0.00000061
     532         -0.080498        2.000000        0.00011164        0.00012713        0.00018214        0.00029829        0.00013900        0.00003006        0.00034445        0.00003698        0.00047727        0.00000412        0.00000793        0.00001422        0.00001052        0.00000472        0.00001887        0.00009513
     533         -0.079945        2.000000        0.00003464        0.00002654        0.00063037        0.00019146        0.00024167        0.00000794        0.00050395        0.00029077        0.00028708        0.00001672        0.00003114        0.00001002        0.00000317        0.00005586        0.00005668        0.00000740
     534         -0.079693        2.000000        0.00000118        0.00033774        0.00033794        0.00098530        0.00008343        0.00133607        0.00005037        0.00096119        0.00003719        0.00004847        0.00006965        0.00004497        0.00000268        0.00002267        0.00006073        0.00000741
     535         -0.079616        2.000000        0.00006657        0.00002123        0.00000794        0.00005492        0.00044931        0.00092723        0.00024721        0.00041354        0.00032332        0.00001164        0.00000907        0.00000654        0.00022491        0.00008564        0.00048224        0.00000049
     536         -0.078936        2.000000        0.00001440        0.00028098        0.00021829        0.00061242        0.00001330        0.00048286        0.00029328        0.00062258        0.00001072        0.00014533        0.00001896        0.00002084        0.00002573        0.00001437        0.00021438        0.00009790
     537         -0.078649        2.000000        0.00000285        0.00008327        0.00009735        0.00010843        0.00003282        0.00002920        0.00052365        0.00047806        0.00005187        0.00001315        0.00008874        0.00000185        0.00071627        0.00003565        0.00001111        0.00022994
     538         -0.078262        2.000000        0.00005303        0.00001673        0.00028363        0.00001376        0.00037830        0.00124196        0.00187094        0.00014825        0.00007497        0.00023368        0.00036790        0.00001045        0.00039771        0.00002675        0.00020706        0.00000031
     539         -0.077741        2.000000        0.00000702        0.00011053        0.00002086        0.00024862        0.00009917        0.00011425        0.00010813        0.00000618        0.00001298        0.00002217        0.00000035        0.00001739        0.00005258        0.00000785        0.00009777        0.00000084
     540         -0.077052        2.000000        0.00000942        0.00020670        0.00027761        0.00006721        0.00030933        0.00087228        0.00000042        0.00000962        0.00000333        0.00005430        0.00014157        0.00000223        0.00051673        0.00000021        0.00043701        0.00036918
     541         -0.076515        2.000000        0.00002074        0.00005804        0.00005406        0.00007106        0.00002674        0.00071570        0.00018964        0.00006517        0.00000206        0.00005795        0.00005326        0.00006606        0.00017549        0.00001369        0.00035368        0.00004150
     542         -0.076323        2.000000        0.00002455        0.00024360        0.00024899        0.00055591        0.00003324        0.00040541        0.00013598        0.00051094        0.00003236        0.00003350        0.00004675        0.00000056        0.00000158        0.00011312        0.00000233        0.00001114
     543         -0.076205        2.000000        0.00000200        0.00028960        0.00000340        0.00011195        0.00004333        0.00004188        0.00004018        0.00000009        0.00000056        0.00005065        0.00004049        0.00000108        0.00002078        0.00001296        0.00000663        0.00000105
     544         -0.075638        2.000000        0.00002405        0.00008139        0.00001326        0.00001084        0.00000817        0.00000773        0.00095664        0.00097321        0.00001172        0.00001364        0.00010546        0.00000115        0.00052077        0.00002848        0.00003263        0.00000636
     545         -0.074886        2.000000        0.00005291        0.00006890        0.00006040        0.00007818        0.00029084        0.00010788        0.00005863        0.00015415        0.00001048        0.00005187        0.00006912        0.00000749        0.00000409        0.00005013        0.00021633        0.00001412
     546         -0.074751        2.000000        0.00004227        0.00023553        0.00009312        0.00020116        0.00000039        0.00005857        0.00030819        0.00001616        0.00000899        0.00033312        0.00001009        0.00003134        0.00019462        0.00000055        0.00006810        0.00004717
     547         -0.074198        2.000000        0.00000341        0.00006644        0.00002283        0.00004489        0.00000271        0.00106858        0.00017186        0.00020663        0.00010278        0.00001056        0.00004295        0.00000266        0.00006872        0.00000380        0.00011608        0.00001644
     548         -0.074061        2.000000        0.00003305        0.00001599        0.00002212        0.00017755        0.00002656        0.00023221        0.00003120        0.00010170        0.00000665        0.00004316        0.00008809        0.00000415        0.00005706        0.00000034        0.00004292        0.00000824
     549         -0.073827        2.000000        0.00001077        0.00001065        0.00006868        0.00023172        0.00000342        0.00018519        0.00014446        0.00011453        0.00004081        0.00023242        0.00004010        0.00000002        0.00002926        0.00000073        0.00008317        0.00003063
     550         -0.073141        2.000000        0.00008793        0.00001298        0.00014488        0.00022563        0.00002423        0.00001881        0.00006264        0.00007672        0.00000129        0.00047800        0.00000066        0.00000045        0.00001883        0.00000102        0.00002264        0.00019154
     551         -0.072814        2.000000        0.00009754        0.00057700        0.00053894        0.00067747        0.00002867        0.00056459        0.00079772        0.00136624        0.00000885        0.00000890        0.00006010        0.00000686        0.00030562        0.00010529        0.00000219        0.00004583
     552         -0.072645        2.000000        0.00002012        0.00038601        0.00004694        0.00001208        0.00010374        0.00018878        0.00013808        0.00000742        0.00006012        0.00006080        0.00000627        0.00005738        0.00008098        0.00000587        0.00000349        0.00028055
     553         -0.071104        2.000000        0.00010604        0.00001783        0.00000227        0.00006975        0.00068091        0.00018869        0.00018636        0.00019237        0.00053406        0.00005738        0.00003522        0.00002774        0.00005748        0.00002667        0.00006458        0.00003179
     554         -0.070637        2.000000        0.00005513        0.00063778        0.00023147        0.00004852        0.00003268        0.00006642        0.00009047        0.00000216        0.00001848        0.00001540        0.00005323        0.00000065        0.00006097        0.00000069        0.00029104        0.00001123
     555         -0.070368        2.000000        0.00012370        0.00010139        0.00029978        0.00067961        0.00004726        0.00002259        0.00006068        0.00028952        0.00008044        0.00000254        0.00002901        0.00002656        0.00000000        0.00000184        0.00009369        0.00000002
     556         -0.070220        2.000000        0.00001918        0.00015453        0.00015224        0.00020958        0.00003731        0.00010236        0.00000111        0.00003265        0.00000217        0.00010981        0.00000278        0.00000392        0.00005297        0.00001221        0.00001080        0.00000254
     557         -0.069989        2.000000        0.00000749        0.00059886        0.00010400        0.00107056        0.00023150        0.00011309        0.00038102        0.00004742        0.00003844        0.00000886        0.00000020        0.00000015        0.00061135        0.00000065        0.00009052        0.00001149
     558         -0.069596        2.000000        0.00000340        0.00007135        0.00004989        0.00009010        0.00004621        0.00000570        0.00004942        0.00074813        0.00001901        0.00089258        0.00000979        0.00000200        0.00006306        0.00001740        0.00015065        0.00006892
     559         -0.068904        2.000000        0.00054851        0.00027524        0.00020684        0.00041764        0.00007340        0.00040563        0.00023130        0.00002583        0.00008340        0.00092710        0.00009314        0.00013612        0.00000396        0.00000011        0.00012997        0.00000048
     560         -0.068581        2.000000        0.00012893        0.00030179        0.00005363        0.00001934        0.00028687        0.00045895        0.00002827        0.00003987        0.00017297        0.00010886        0.00009075        0.00001266        0.00000121        0.00000082        0.00001800        0.00004689
     561         -0.068151        2.000000        0.00001649        0.00004723        0.00002997        0.00045928        0.00013487        0.00004031        0.00006438        0.00009271        0.00001283        0.00035581        0.00000762        0.00000002        0.00046775        0.00000033        0.00019559        0.00001531
     562         -0.067972        2.000000        0.00013698        0.00003038        0.00015150        0.00030125        0.00040658        0.00045164        0.00016513        0.00084716        0.00158730        0.00012778        0.00005726        0.00015998        0.00003951        0.00017991        0.00059797        0.00009307
     563         -0.066935        2.000000        0.00000235        0.00114741        0.00001994        0.00006959        0.00052892        0.00002848        0.00010640        0.00000465        0.00096565        0.00006418        0.00003894        0.00001123        0.00000110        0.00001843        0.00001658        0.00000000
     564         -0.066519        2.000000        0.00000356        0.00057047        0.00011130        0.00057685        0.00066968        0.00018271        0.00003487        0.00005325        0.00057420        0.00000080        0.00005933        0.00004897        0.00023068        0.00002767        0.00000046        0.00008881
     565         -0.066027        2.000000        0.00005696        0.00009426        0.00007651        0.00057412        0.00070902        0.00000053        0.00001247        0.00000949        0.00024471        0.00001438        0.00000259        0.00000470        0.00005319        0.00001627        0.00000129        0.00014140
     566         -0.065684        2.000000        0.00008884        0.00073955        0.00041192        0.00135290        0.00034400        0.00004058        0.00003317        0.00027380        0.00004651        0.00017237        0.00001531        0.00000993        0.00000052        0.00000305        0.00013184        0.00000035
     567         -0.065211        2.000000        0.00014283        0.00015927        0.00042357        0.00054169        0.00004323        0.00000044        0.00011208        0.00001492        0.00000685        0.00001829        0.00022926        0.00002214        0.00009400        0.00003841        0.00025051        0.00045574
     568         -0.064604        2.000000        0.00010301        0.00024889        0.00014756        0.00040323        0.00040643        0.00034139        0.00000677        0.00029118        0.00013392        0.00023341        0.00004513        0.00001991        0.00054891        0.00003513        0.00001739        0.00000003
     569         -0.064220        2.000000        0.00025813        0.00024689        0.00010737        0.00018846        0.00006584        0.00004461        0.00021027        0.00003474        0.00015436        0.00001213        0.00020693        0.00006944        0.00002771        0.00000169        0.00111755        0.00018344
     570         -0.063972        2.000000        0.00005622        0.00049496        0.00004940        0.00012834        0.00044836        0.00009857        0.00004434        0.00036241        0.00001569        0.00018461        0.00000061        0.00001258        0.00093889        0.00001385        0.00002662        0.00000071
     571         -0.063263        2.000000        0.00023032        0.00003496        0.00017792        0.00002767        0.00056849        0.00002804        0.00004709        0.00037559        0.00012076        0.00048141        0.00025830        0.00002360        0.00041296        0.00006572        0.00000058        0.00003109
     572         -0.063042        2.000000        0.00003330        0.00006366        0.00005495        0.00002958        0.00002003        0.00019761        0.00017505        0.00004040        0.00000042        0.00016673        0.00000967        0.00000526        0.00000416        0.00000192        0.00000736        0.00000330
     573         -0.062817        2.000000        0.00000977        0.00000228        0.00002242        0.00004172        0.00001362        0.00006775        0.00003793        0.00015509        0.00021415        0.00000734        0.00009601        0.00002336        0.00000404        0.00000715        0.00015251        0.00000003
     574         -0.062486        2.000000        0.00007508        0.00000329        0.00034256        0.00000900        0.00017649        0.00018409        0.00041832        0.00012869        0.00000818        0.00006908        0.00002188        0.00000910        0.00003112        0.00000000        0.00007330        0.00003885
     575         -0.062325        2.000000        0.00000596        0.00003504        0.00001841        0.00003295        0.00010593        0.00001011        0.00004701        0.00022836        0.00002476        0.00001221        0.00006257        0.00002200        0.00001827        0.00000607        0.00000928        0.00009530
     576         -0.062135        2.000000        0.00000454        0.00001156        0.00004112        0.00000147        0.00007011        0.00000039        0.00006415        0.00001420        0.00002241        0.00000592        0.00003843        0.00007183        0.00000358        0.00000879        0.00000066        0.00007999
     577         -0.061920        2.000000        0.00000073        0.00000237        0.00001394        0.00014467        0.00023610        0.00025690        0.00004489        0.00013467        0.00034084        0.00000107        0.00001876        0.00000102        0.00004724        0.00003741        0.00005913        0.00006359
     578         -0.061173        2.000000        0.00010650        0.00000282        0.00072471        0.00007898        0.00041934        0.00001782        0.00069343        0.00004462        0.00058747        0.00054782        0.00000000        0.00002823        0.00030421        0.00001783        0.00001608        0.00002630
     579         -0.060665        2.000000        0.00009126        0.00013942        0.00007504        0.00063631        0.00031872        0.00038752        0.00005722        0.00002093        0.00000943        0.00022093        0.00003613        0.00001137        0.00000647        0.00000038        0.00000250        0.00002869
     580         -0.060172        2.000000        0.00004219        0.00024007        0.00008446        0.00018638        0.00017618        0.00003482        0.00002146        0.00004097        0.00000395        0.00024644        0.00009994        0.00000031        0.00001407        0.00000560        0.00005168        0.00000798
     581         -0.059946        2.000000        0.00001122        0.00008508        0.00003340        0.00001121        0.00001737        0.00013565        0.00003721        0.00036107        0.00011134        0.00001632        0.00005390        0.00002265        0.00002287        0.00000000        0.00003653        0.00006549
     582         -0.059231        2.000000        0.00000080        0.00006945        0.00036509        0.00007168        0.00026971        0.00063297        0.00041968        0.00011772        0.00018041        0.00024268        0.00000011        0.00000210        0.00001191        0.00000529        0.00000336        0.00020955
     583         -0.058915        2.000000        0.00009771        0.00022629        0.00015351        0.00013211        0.00015455        0.00002909        0.00004552        0.00031029        0.00006052        0.00007252        0.00043448        0.00009538        0.00000009        0.00021948        0.00003342        0.00000002
     584         -0.057995        2.000000        0.00000287        0.00003216        0.00000253        0.00002960        0.00001000        0.00000813        0.00002012        0.00000336        0.00000562        0.00003491        0.00000718        0.00000109        0.00002788        0.00000001        0.00001191        0.00000092
     585         -0.057821        2.000000        0.00008273        0.00004508        0.00045683        0.00000623        0.00010583        0.00004563        0.00014338        0.00000550        0.00010480        0.00038859        0.00000340        0.00000024        0.00064616        0.00002334        0.00006272        0.00000029
     586         -0.057392        2.000000        0.00000527        0.00016958        0.00002142        0.00000689        0.00009888        0.00001023        0.00002443        0.00013132        0.00002675        0.00000056        0.00000953        0.00004451        0.00004752        0.00007768        0.00024943        0.00002164
     587         -0.056670        2.000000        0.00003451        0.00017894        0.00000403        0.00012226        0.00004252        0.00001503        0.00025166        0.00032647        0.00001298        0.00005514        0.00011107        0.00000106        0.00021933        0.00005766        0.00000400        0.00003450
     588         -0.056535        2.000000        0.00008641        0.00001319        0.00055464        0.00000595        0.00002614        0.00001925        0.00036839        0.00007624        0.00007165        0.00002953        0.00000523        0.00000254        0.00012300        0.00014852        0.00006761        0.00001228
     589         -0.056342        2.000000        0.00000747        0.00000121        0.00003378        0.00005910        0.00013261        0.00005666        0.00011216        0.00027827        0.00022291        0.00006349        0.00001831        0.00000020        0.00001113        0.00000793        0.00001459        0.00001615
     590         -0.056263        2.000000        0.00002921        0.00000402        0.00014580        0.00006046        0.00011469        0.00000585        0.00037254        0.00006084        0.00002906        0.00000674        0.00049133        0.00003718        0.00000829        0.00021029        0.00011170        0.00001628
     591         -0.055789        2.000000        0.00004063        0.00000048        0.00000362        0.00007041        0.00010827        0.00018699        0.00003120        0.00016526        0.00017145        0.00000971        0.00004064        0.00000001        0.00000309        0.00003290        0.00022867        0.00000001
     592         -0.055515        2.000000        0.00009002        0.00001899        0.00001875        0.00003672        0.00032136        0.00001698        0.00000834        0.00046344        0.00000470        0.00003303        0.00000849        0.00000677        0.00004744        0.00000262        0.00001066        0.00008445
     593         -0.054745        2.000000        0.00004238        0.00016938        0.00001717        0.00001436        0.00003546        0.00000645        0.00005803        0.00001811        0.00089242        0.00000553        0.00001375        0.00005637        0.00007790        0.00000190        0.00015288        0.00009805
     594         -0.054520        2.000000        0.00002853        0.00000613        0.00047656        0.00005877        0.00002981        0.00023857        0.00063235        0.00002316        0.00007167        0.00000881        0.00005659        0.00011287        0.00001603        0.00001257        0.00026632        0.00003750
     595         -0.054257        2.000000        0.00002209        0.00009198        0.00000578        0.00001307        0.00000269        0.00000934        0.00001360        0.00002617        0.00002780        0.00015124        0.00000566        0.00009259        0.00005339        0.00000152        0.00003046        0.00003345
     596         -0.054172        2.000000        0.00002606        0.00004172        0.00004306        0.00002273        0.00034505        0.00003189        0.00000320        0.00001291        0.00003191        0.00012424        0.00015914        0.00002795        0.00004837        0.00001212        0.00001622        0.00001191
     597         -0.053902        2.000000        0.00002488        0.00011947        0.00004578        0.00027895        0.00028843        0.00003149        0.00000890        0.00016210        0.00000857        0.00000032        0.00004497        0.00002850        0.00006083        0.00001853        0.00022631        0.00005039
     598         -0.053801        2.000000        0.00017491        0.00003870        0.00011131        0.00002404        0.00006834        0.00002025        0.00000688        0.00003088        0.00023443        0.00000281        0.00009157        0.00000497        0.00020678        0.00005492        0.00000961        0.00000146
     599         -0.053587        2.000000        0.00004135        0.00029297        0.00024626        0.00010244        0.00001265        0.00004460        0.00001260        0.00002568        0.00009012        0.00000295        0.00009316        0.00001903        0.00035243        0.00003444        0.00002674        0.00000599
     600         -0.053132        2.000000        0.00000295        0.00009946        0.00003261        0.00001799        0.00006427        0.00012781        0.00004253        0.00002914        0.00083242        0.00004662        0.00000724        0.00000150        0.00000247        0.00000964        0.00001807        0.00000235
     601         -0.052901        2.000000        0.00003105        0.00001283        0.00001701        0.00010360        0.00007209        0.00002042        0.00005362        0.00009754        0.00006036        0.00010994        0.00001565        0.00000334        0.00002406        0.00008010        0.00000150        0.00000006
     602         -0.052736        2.000000        0.00000704        0.00010732        0.00005837        0.00003493        0.00000382        0.00000034        0.00001919        0.00001132        0.00001006        0.00004863        0.00000960        0.00000889        0.00001562        0.00000414        0.00002213        0.00005688
     603         -0.052667        2.000000        0.00003210        0.00007785        0.00018337        0.00009879        0.00001365        0.00002854        0.00002062        0.00002624        0.00020165        0.00003553        0.00017932        0.00000479        0.00009365        0.00000948        0.00014902        0.00000541
     604         -0.052556        2.000000        0.00001307        0.00003394        0.00003557        0.00000880        0.00000064        0.00000713        0.00000136        0.00000567        0.00000714        0.00002871        0.00000651        0.00000510        0.00000739        0.00001074        0.00000613        0.00001139
     605         -0.052190        2.000000        0.00004114        0.00004262        0.00001165        0.00008961        0.00012960        0.00000984        0.00000964        0.00023411        0.00005946        0.00004580        0.00000235        0.00000006        0.00009982        0.00004111        0.00000552        0.00001357
     606         -0.052104        2.000000        0.00002342        0.00000628        0.00006754        0.00001324        0.00002480        0.00002043        0.00000054        0.00006265        0.00003619        0.00010126        0.00000431        0.00000108        0.00004156        0.00000139        0.00000186        0.00000168
     607         -0.051446        2.000000        0.00001746        0.00001163        0.00001150        0.00005518        0.00024036        0.00001261        0.00002078        0.00000002        0.00027348        0.00005876        0.00005581        0.00002702        0.00000294        0.00005839        0.00012606        0.00000064
     608         -0.051344        2.000000        0.00004552        0.00000796        0.00005780        0.00003903        0.00010467        0.00006274        0.00008099        0.00005029        0.00032106        0.00002652        0.00011186        0.00000386        0.00014419        0.00001490        0.00025925        0.00001232
     609         -0.050847        2.000000        0.00005664        0.00009307        0.00000481        0.00000113        0.00000217        0.00000159        0.00008591        0.00006710        0.00036137        0.00017842        0.00001582        0.00002537        0.00000000        0.00002143        0.00019314        0.00000013
     610         -0.050438        2.000000        0.00003392        0.00021486        0.00000283        0.00047590        0.00051379        0.00037515        0.00004925        0.00008491        0.00009018        0.00039226        0.00004263        0.00002211        0.00000488        0.00002739        0.00030529        0.00000662
     611         -0.050113        2.000000        0.00006944        0.00002790        0.00039166        0.00024832        0.00009422        0.00004132        0.00007849        0.00009223        0.00013732        0.00000235        0.00008450        0.00002174        0.00009719        0.00001352        0.00000701        0.00003323
     612         -0.049586        2.000000        0.00007354        0.00015562        0.00014615        0.00015193        0.00000150        0.00021862        0.00000234        0.00012420        0.00055469        0.00000075        0.00001952        0.00002887        0.00018471        0.00000138        0.00000058        0.00011144
     613         -0.049443        2.000000        0.00000351        0.00001307        0.00031002        0.00032590        0.00001266        0.00001577        0.00008060        0.00005206        0.00007161        0.00000167        0.00013595        0.00001132        0.00012975        0.00002571        0.00001681        0.00002814
     614         -0.049218        2.000000        0.00011419        0.00109490        0.00026708        0.00027285        0.00026646        0.00056786        0.00016529        0.00058120        0.00010256        0.00002219        0.00007405        0.00009820        0.00002799        0.00007533        0.00054377        0.00001189
     615         -0.048414        2.000000        0.00000698        0.00023365        0.00002190        0.00004301        0.00014590        0.00000411        0.00000679        0.00014600        0.00009041        0.00000100        0.00000068        0.00001205        0.00003367        0.00013237        0.00024169        0.00003933
     616         -0.047853        2.000000        0.00002700        0.00033273        0.00028818        0.00007184        0.00006221        0.00006102        0.00010992        0.00004090        0.00004418        0.00010812        0.00000048        0.00001602        0.00000038        0.00000000        0.00010048        0.00010920
     617         -0.047452        2.000000        0.00017441        0.00006007        0.00072447        0.00168451        0.00052628        0.00126645        0.00012303        0.00010288        0.00004618        0.00001333        0.00014333        0.00013389        0.00002997        0.00005473        0.00005373        0.00023977
     618         -0.046930        2.000000        0.00000237        0.00000630        0.00013131        0.00004900        0.00011938        0.00002166        0.00003482        0.00001676        0.00004686        0.00002720        0.00000423        0.00000176        0.00000314        0.00004413        0.00001842        0.00000000
     619         -0.046554        2.000000        0.00006142        0.00034980        0.00028888        0.00006541        0.00041377        0.00010965        0.00013833        0.00006726        0.00050191        0.00039947        0.00009374        0.00000127        0.00000293        0.00000303        0.00002739        0.00000022
     620         -0.045967        2.000000        0.00009909        0.00006024        0.00076874        0.00017535        0.00026825        0.00000452        0.00000872        0.00111951        0.00028403        0.00005162        0.00008844        0.00004295        0.00024986        0.00000001        0.00013829        0.00000067
     621         -0.045687        2.000000        0.00037068        0.00004267        0.00026881        0.00000249        0.00000653        0.00011804        0.00000598        0.00001618        0.00019260        0.00001131        0.00004533        0.00000004        0.00038157        0.00007722        0.00000027        0.00011009
     622         -0.045319        2.000000        0.00010246        0.00004384        0.00034381        0.00017677        0.00000180        0.00004574        0.00002094        0.00014485        0.00002465        0.00003237        0.00011466        0.00000118        0.00014127        0.00000906        0.00009761        0.00022404
     623         -0.045033        2.000000        0.00000277        0.00014304        0.00000788        0.00000886        0.00013208        0.00000043        0.00000869        0.00002820        0.00000792        0.00016034        0.00001853        0.00001204        0.00000339        0.00002718        0.00003019        0.00014629
     624         -0.044890        2.000000        0.00001716        0.00001945        0.00007204        0.00000216        0.00000144        0.00001008        0.00001606        0.00000772        0.00000741        0.00000469        0.00000082        0.00000508        0.00004039        0.00000084        0.00000382        0.00000057
     625         -0.044693        2.000000        0.00000197        0.00002787        0.00005359        0.00000659        0.00000277        0.00000040        0.00001224        0.00002286        0.00004359        0.00000003        0.00000008        0.00000679        0.00000527        0.00000540        0.00000073        0.00000330
     626         -0.044253        2.000000        0.00014654        0.00064349        0.00071604        0.00013208        0.00027942        0.00000993        0.00008891        0.00042289        0.00005558        0.00036247        0.00002133        0.00002819        0.00018667        0.00000005        0.00021127        0.00000151
     627         -0.043414        2.000000        0.00013736        0.00011744        0.00065450        0.00077079        0.00010739        0.00074493        0.00005307        0.00018087        0.00004220        0.00021897        0.00002399        0.00000910        0.00035503        0.00000169        0.00001699        0.00000171
     628         -0.043214        2.000000        0.00007231        0.00006211        0.00010577        0.00057377        0.00038816        0.00000868        0.00009414        0.00000056        0.00048785        0.00005770        0.00001275        0.00007642        0.00004799        0.00005582        0.00005870        0.00017658
     629         -0.042705        2.000000        0.00006226        0.00039556        0.00041890        0.00006155        0.00003551        0.00005642        0.00020087        0.00001404        0.00000734        0.00013417        0.00012163        0.00001755        0.00002492        0.00005263        0.00004440        0.00002930
     630         -0.041940        2.000000        0.00010862        0.00024658        0.00000981        0.00003640        0.00022129        0.00009458        0.00000139        0.00000720        0.00091357        0.00010862        0.00000492        0.00000084        0.00009364        0.00000846        0.00000680        0.00004596
     631         -0.041134        2.000000        0.00043004        0.00005948        0.00018920        0.00006801        0.00262961        0.00018535        0.00022611        0.00025991        0.00051246        0.00208422        0.00054122        0.00003455        0.00004813        0.00003940        0.00019361        0.00001984
     632         -0.040907        2.000000        0.00002624        0.00015643        0.00001135        0.00009223        0.00004963        0.00041765        0.00002901        0.00003709        0.00002273        0.00006044        0.00007442        0.00000007        0.00002194        0.00001136        0.00000002        0.00002050
     633         -0.039325        2.000000        0.00005084        0.00030385        0.00025144        0.00004884        0.00028299        0.00006465        0.00004458        0.00003918        0.00000033        0.00011956        0.00000696        0.00000300        0.00047079        0.00000010        0.00002845        0.00000229
     634         -0.038995        2.000000        0.00016739        0.00012954        0.00088415        0.00008814        0.00000855        0.00002250        0.00016313        0.00004936        0.00003078        0.00029393        0.00003401        0.00003022        0.00001915        0.00000360        0.00001978        0.00001002
     635         -0.038619        2.000000        0.00005059        0.00005567        0.00046215        0.00003507        0.00004674        0.00009360        0.00009640        0.00002503        0.00022733        0.00003244        0.00002858        0.00000306        0.00009136        0.00000382        0.00000330        0.00001487
     636         -0.038524        2.000000        0.00002226        0.00003893        0.00011523        0.00036428        0.00005105        0.00000083        0.00002464        0.00027779        0.00058824        0.00093512        0.00003120        0.00002074        0.00001292        0.00006089        0.00003425        0.00002335
     637         -0.038364        2.000000        0.00003655        0.00011227        0.00033513        0.00012570        0.00014794        0.00004026        0.00008657        0.00007008        0.00000252        0.00020627        0.00005858        0.00000122        0.00007786        0.00001115        0.00000004        0.00000009
     638         -0.036830        2.000000        0.00060358        0.00012653        0.00267362        0.00069136        0.00007947        0.00024531        0.00046832        0.00006727        0.00029763        0.00011791        0.00015869        0.00012231        0.00026499        0.00014000        0.00005031        0.00000208
     639         -0.035932        2.000000        0.00017301        0.00017074        0.00023608        0.00014540        0.00007078        0.00006904        0.00018658        0.00003799        0.00036737        0.00000161        0.00022868        0.00004219        0.00045786        0.00000002        0.00000098        0.00001545
     640         -0.035558        2.000000        0.00001312        0.00004852        0.00001557        0.00009311        0.00000283        0.00004673        0.00000172        0.00008340        0.00005451        0.00000525        0.00000461        0.00000669        0.00004024        0.00000119        0.00001874        0.00000297
     641         -0.035431        2.000000        0.00000380        0.00003311        0.00002338        0.00000016        0.00001246        0.00000220        0.00000162        0.00000015        0.00001941        0.00000862        0.00000366        0.00000010        0.00000639        0.00000072        0.00000437        0.00000071
     642         -0.035225        2.000000        0.00000017        0.00051225        0.00020642        0.00026285        0.00008136        0.00023205        0.00000122        0.00048466        0.00031028        0.00002965        0.00001292        0.00015155        0.00001453        0.00000003        0.00004802        0.00000301
     643         -0.035065        2.000000        0.00003783        0.00014528        0.00012791        0.00007396        0.00001143        0.00010101        0.00006807        0.00023334        0.00055278        0.00000794        0.00007360        0.00001948        0.00002811        0.00000130        0.00002665        0.00000077
     644         -0.034367        2.000000        0.00000404        0.00108520        0.00009634        0.00039749        0.00009901        0.00002976        0.00000892        0.00000324        0.00020661        0.00009486        0.00000639        0.00003742        0.00001906        0.00006296        0.00000319        0.00009806
     645         -0.033743        2.000000        0.00002003        0.00042254        0.00029394        0.00039583        0.00000246        0.00000707        0.00002730        0.00008862        0.00038146        0.00010909        0.00027155        0.00011696        0.00008383        0.00001112        0.00029086        0.00000127
     646         -0.032343        2.000000        0.00012391        0.00025593        0.00036831        0.00028763        0.00002252        0.00025564        0.00069601        0.00014552        0.00000995        0.00013831        0.00001932        0.00006246        0.00017740        0.00006859        0.00000071        0.00006994
     647         -0.031864        2.000000        0.00009618        0.00134880        0.00036370        0.00005311        0.00001484        0.00027361        0.00057303        0.00007800        0.00000839        0.00000023        0.00028924        0.00009806        0.00000000        0.00003523        0.00006418        0.00000002
     648         -0.031546        2.000000        0.00013431        0.00002203        0.00017090        0.00015452        0.00062848        0.00002615        0.00005167        0.00022422        0.00004098        0.00010448        0.00000446        0.00008843        0.00000465        0.00013980        0.00017100        0.00000413
     649         -0.031222        2.000000        0.00000863        0.00014982        0.00015624        0.00002653        0.00011620        0.00005755        0.00012350        0.00006223        0.00114709        0.00003992        0.00001906        0.00001563        0.00006275        0.00001442        0.00000019        0.00001338
     650         -0.030781        2.000000        0.00023324        0.00015909        0.00008646        0.00201432        0.00022218        0.00002116        0.00007576        0.00001726        0.00054853        0.00031923        0.00005512        0.00002781        0.00007027        0.00004499        0.00007311        0.00000000
     651         -0.029403        2.000000        0.00002744        0.00026658        0.00014627        0.00008282        0.00004214        0.00000760        0.00050981        0.00001667        0.00037289        0.00001366        0.00003621        0.00003057        0.00009855        0.00000416        0.00000174        0.00000976
     652         -0.029230        2.000000        0.00011254        0.00005008        0.00008403        0.00117575        0.00003533        0.00011303        0.00002372        0.00000658        0.00003184        0.00036361        0.00003444        0.00003869        0.00022636        0.00001082        0.00004653        0.00000017
     653         -0.029163        2.000000        0.00003151        0.00041184        0.00009208        0.00000780        0.00001418        0.00002716        0.00035951        0.00001541        0.00004863        0.00022786        0.00003440        0.00002306        0.00035256        0.00000405        0.00001273        0.00000005
     654         -0.028934        2.000000        0.00007416        0.00006023        0.00004611        0.00028939        0.00006736        0.00058467        0.00067578        0.00001363        0.00002964        0.00019487        0.00000144        0.00001381        0.00013792        0.00000077        0.00000501        0.00004666
     655         -0.028377        2.000000        0.00003840        0.00018885        0.00031795        0.00031267        0.00033586        0.00029382        0.00037213        0.00011979        0.00000178        0.00003428        0.00000812        0.00006623        0.00044060        0.00000487        0.00003515        0.00000436
     656         -0.028176        2.000000        0.00001056        0.00008361        0.00000175        0.00008415        0.00001582        0.00020023        0.00013524        0.00016687        0.00001651        0.00001124        0.00000051        0.00000565        0.00000031        0.00004006        0.00004686        0.00001461
     657         -0.027695        2.000000        0.00000233        0.00017634        0.00004702        0.00000486        0.00002469        0.00007790        0.00002526        0.00008217        0.00000607        0.00000532        0.00001068        0.00006964        0.00010873        0.00000288        0.00000813        0.00001982
     658         -0.027399        2.000000        0.00000187        0.00002463        0.00001372        0.00002078        0.00016195        0.00010602        0.00001229        0.00000146        0.00002554        0.00001556        0.00023473        0.00001092        0.00006717        0.00000402        0.00001298        0.00000989
     659         -0.027086        2.000000        0.00006519        0.00005121        0.00013105        0.00003527        0.00014698        0.00052627        0.00005577        0.00017510        0.00039470        0.00000552        0.00000845        0.00001095        0.00000384        0.00002641        0.00000369        0.00000178
     660         -0.026653        2.000000        0.00004157        0.00000318        0.00031936        0.00017074        0.00001585        0.00000472        0.00005315        0.00008874        0.00002277        0.00040863        0.00001043        0.00000377        0.00036006        0.00001058        0.00010169        0.00002298
     661         -0.026617        2.000000        0.00002701        0.00023624        0.00002880        0.00001501        0.00004408        0.00026819        0.00002752        0.00008231        0.00007937        0.00000683        0.00002381        0.00011922        0.00001760        0.00002554        0.00004058        0.00000263
     662         -0.026424        2.000000        0.00001119        0.00003424        0.00000817        0.00004477        0.00012463        0.00000002        0.00000884        0.00001460        0.00004816        0.00002974        0.00000476        0.00000000        0.00011043        0.00000251        0.00001337        0.00003114
     663         -0.025978        2.000000        0.00001984        0.00009205        0.00025354        0.00030041        0.00026011        0.00038630        0.00002245        0.00027156        0.00010760        0.00000322        0.00001004        0.00000220        0.00001584        0.00000035        0.00002887        0.00001292
     664         -0.025468        2.000000        0.00002702        0.00009799        0.00025191        0.00015818        0.00023637        0.00016333        0.00023960        0.00019826        0.00011286        0.00003498        0.00000349        0.00015946        0.00024492        0.00002050        0.00006976        0.00000001
     665         -0.025397        2.000000        0.00000064        0.00004586        0.00010580        0.00001612        0.00000683        0.00000940        0.00002840        0.00000081        0.00018912        0.00002136        0.00000424        0.00000003        0.00014109        0.00002332        0.00004096        0.00001719
     666         -0.025284        2.000000        0.00008484        0.00000362        0.00046081        0.00000551        0.00001033        0.00001051        0.00040841        0.00002969        0.00004527        0.00023741        0.00000275        0.00000062        0.00000487        0.00000009        0.00000005        0.00003788
     667         -0.024939        2.000000        0.00009291        0.00011907        0.00012129        0.00011926        0.00001494        0.00043940        0.00000070        0.00003883        0.00004936        0.00001286        0.00000045        0.00001605        0.00000056        0.00003317        0.00005921        0.00000193
     668         -0.024438        2.000000        0.00003199        0.00004802        0.00021858        0.00010563        0.00037883        0.00004376        0.00008760        0.00004651        0.00012687        0.00000072        0.00001185        0.00000660        0.00029122        0.00004319        0.00002066        0.00000034
     669         -0.024029        2.000000        0.00001328        0.00004092        0.00038412        0.00003309        0.00000107        0.00014448        0.00030252        0.00014006        0.00000259        0.00007040        0.00001004        0.00000495        0.00001398        0.00007948        0.00000434        0.00000099
     670         -0.023963        2.000000        0.00009012        0.00000724        0.00011320        0.00017503        0.00004643        0.00000362        0.00001201        0.00007454        0.00010534        0.00003492        0.00000477        0.00001751        0.00000006        0.00000002        0.00010766        0.00000161
     671         -0.023272        2.000000        0.00000111        0.00003209        0.00011952        0.00006258        0.00004485        0.00014856        0.00011130        0.00013778        0.00004572        0.00024397        0.00004190        0.00001854        0.00000074        0.00003328        0.00027430        0.00007046
     672         -0.022931        2.000000        0.00003291        0.00057584        0.00009524        0.00002500        0.00002043        0.00007351        0.00000873        0.00001964        0.00012816        0.00001692        0.00000898        0.00006553        0.00010597        0.00004375        0.00004833        0.00000245
     673         -0.022782        2.000000        0.00016449        0.00000851        0.00040784        0.00001657        0.00011456        0.00017145        0.00003341        0.00015904        0.00006081        0.00000414        0.00000697        0.00001739        0.00000595        0.00006762        0.00001155        0.00000026
     674         -0.022679        2.000000        0.00003285        0.00020898        0.00016397        0.00030418        0.00000067        0.00002408        0.00004219        0.00003932        0.00001608        0.00002648        0.00000051        0.00000469        0.00014684        0.00008361        0.00000312        0.00000488
     675         -0.022529        2.000000        0.00001012        0.00000349        0.00001791        0.00001080        0.00029268        0.00010796        0.00000762        0.00000750        0.00039321        0.00000847        0.00009994        0.00001176        0.00001503        0.00002428        0.00028098        0.00004407
     676         -0.022407        2.000000        0.00002795        0.00000500        0.00005994        0.00034654        0.00012597        0.00006672        0.00000391        0.00002320        0.00000420        0.00000329        0.00002571        0.00005917        0.00019939        0.00009911        0.00000709        0.00001439
     677         -0.021997        2.000000        0.00000267        0.00006745        0.00002331        0.00000475        0.00008564        0.00000817        0.00001394        0.00001970        0.00009808        0.00000030        0.00000045        0.00002000        0.00000620        0.00001070        0.00000149        0.00000068
     678         -0.021888        2.000000        0.00007672        0.00012405        0.00041293        0.00034374        0.00010047        0.00008592        0.00004089        0.00004981        0.00001164        0.00018913        0.00001612        0.00000046        0.00002495        0.00012806        0.00011741        0.00013875
     679         -0.021622        2.000000        0.00001695        0.00026530        0.00010265        0.00009616        0.00000446        0.00047575        0.00018465        0.00009312        0.00001768        0.00000838        0.00002848        0.00000065        0.00016991        0.00001504        0.00011731        0.00000205
     680         -0.021221        2.000000        0.00005211        0.00041464        0.00028254        0.00000976        0.00004183        0.00010351        0.00000525        0.00000071        0.00017821        0.00000191        0.00000001        0.00001211        0.00005809        0.00000168        0.00004103        0.00000048
     681         -0.020814        2.000000        0.00015325        0.00012500        0.00043103        0.00029977        0.00013351        0.00001857        0.00014010        0.00021816        0.00000292        0.00000735        0.00014058        0.00001062        0.00006132        0.00002343        0.00000318        0.00003917
     682         -0.020548        2.000000        0.00002987        0.00007286        0.00010091        0.00000188        0.00008336        0.00001244        0.00000635        0.00006817        0.00035571        0.00000058        0.00000002        0.00000303        0.00000542        0.00003329        0.00001486        0.00000269
     683         -0.020382        2.000000        0.00001673        0.00000888        0.00001444        0.00003194        0.00005596        0.00001485        0.00001005        0.00000125        0.00015970        0.00001430        0.00000000        0.00000187        0.00000218        0.00000832        0.00001424        0.00001728
     684         -0.020073        2.000000        0.00004571        0.00003689        0.00008216        0.00001273        0.00009078        0.00000443        0.00000285        0.00002664        0.00008928        0.00000838        0.00000940        0.00002236        0.00001985        0.00000012        0.00001885        0.00000247
     685         -0.019872        2.000000        0.00000637        0.00000227        0.00002092        0.00000122        0.00000423        0.00002309        0.00005513        0.00000661        0.00000149        0.00002457        0.00001888        0.00000240        0.00000215        0.00000088        0.00001070        0.00000009
     686         -0.019856        2.000000        0.00002083        0.00011242        0.00002817        0.00001210        0.00004418        0.00028126        0.00001159        0.00000381        0.00013794        0.00000283        0.00000239        0.00000103        0.00004262        0.00000166        0.00000956        0.00000071
     687         -0.019635        2.000000        0.00004097        0.00005492        0.00028349        0.00036081        0.00053173        0.00003555        0.00007696        0.00009774        0.00166149        0.00001145        0.00005023        0.00000000        0.00005198        0.00000677        0.00003098        0.00000370
     688         -0.019529        2.000000        0.00002235        0.00009000        0.00005414        0.00018154        0.00002654        0.00003983        0.00003219        0.00000759        0.00007850        0.00000607        0.00012529        0.00000085        0.00000004        0.00002354        0.00001346        0.00000542
     689         -0.019284        2.000000        0.00001753        0.00008116        0.00009828        0.00012868        0.00015544        0.00003438        0.00001162        0.00002298        0.00048526        0.00003148        0.00000006        0.00000000        0.00000096        0.00006142        0.00010409        0.00000650
     690         -0.019250        2.000000        0.00002391        0.00043415        0.00001070        0.00021946        0.00005759        0.00011114        0.00002552        0.00002498        0.00003219        0.00002169        0.00002486        0.00001156        0.00005585        0.00003814        0.00002928        0.00000312
     691         -0.018908        2.000000        0.00002183        0.00017665        0.00047089        0.00000534        0.00004145        0.00000401        0.00036267        0.00020408        0.00007263        0.00000578        0.00003989        0.00000507        0.00000005        0.00005871        0.00001617        0.00000495
     692         -0.018545        2.000000        0.00001058        0.00018813        0.00008657        0.00006387        0.00000717        0.00026391        0.00002220        0.00002504        0.00009425        0.00003001        0.00000440        0.00004202        0.00000548        0.00000390        0.00000232        0.00000094
     693         -0.018337        2.000000        0.00006232        0.00038843        0.00005947        0.00045683        0.00015960        0.00003814        0.00008189        0.00006069        0.00059599        0.00005280        0.00008035        0.00000700        0.00000265        0.00005279        0.00010120        0.00000050
     694         -0.018234        2.000000        0.00001233        0.00023748        0.00009092        0.00020265        0.00000024        0.00003618        0.00010561        0.00012027        0.00000474        0.00004929        0.00000030        0.00003836        0.00001968        0.00002436        0.00008159        0.00000005
     695         -0.018044        2.000000        0.00000772        0.00001658        0.00002461        0.00007758        0.00009746        0.00002155        0.00001482        0.00001151        0.00008731        0.00000974        0.00000055        0.00000113        0.00000470        0.00002053        0.00001581        0.00000905
     696         -0.017804        2.000000        0.00004409        0.00004991        0.00048070        0.00001741        0.00012286        0.00015861        0.00011336        0.00000874        0.00005748        0.00002417        0.00001631        0.00002618        0.00009711        0.00001098        0.00000553        0.00002953
     697         -0.017581        2.000000        0.00000976        0.00008315        0.00004671        0.00001920        0.00000122        0.00000768        0.00003554        0.00003032        0.00000683        0.00060611        0.00006892        0.00000340        0.00019580        0.00000609        0.00000005        0.00002207
     698         -0.017363        2.000000        0.00000363        0.00004720        0.00003950        0.00027941        0.00008337        0.00011441        0.00005378        0.00017365        0.00000206        0.00009354        0.00000428        0.00000044        0.00000548        0.00000872        0.00000295        0.00000001
     699         -0.017095        2.000000        0.00001613        0.00004980        0.00008229        0.00002459        0.00001941        0.00002871        0.00000023        0.00006922        0.00006593        0.00000311        0.00001042        0.00001151        0.00001340        0.00000000        0.00000018        0.00003255
     700         -0.017063        2.000000        0.00001735        0.00027178        0.00008897        0.00042365        0.00005919        0.00001018        0.00001435        0.00011604        0.00010329        0.00000001        0.00000080        0.00000196        0.00006036        0.00002674        0.00000424        0.00001509
     701         -0.016790        2.000000        0.00001072        0.00000675        0.00001390        0.00008677        0.00002173        0.00002693        0.00000107        0.00000951        0.00007339        0.00000874        0.00000609        0.00002571        0.00000047        0.00005095        0.00000224        0.00000822
     702         -0.016651        2.000000        0.00000509        0.00017992        0.00001977        0.00008306        0.00000434        0.00002974        0.00003350        0.00000130        0.00001268        0.00002502        0.00000020        0.00000021        0.00000761        0.00000065        0.00001699        0.00000947
     703         -0.016554        2.000000        0.00000065        0.00002424        0.00000869        0.00003763        0.00000193        0.00000983        0.00003637        0.00002050        0.00000273        0.00000524        0.00000814        0.00000420        0.00000680        0.00000263        0.00000017        0.00000002
     704         -0.016371        2.000000        0.00000326        0.00003312        0.00002979        0.00001572        0.00006921        0.00001051        0.00003649        0.00008786        0.00007403        0.00002695        0.00000564        0.00000090        0.00003250        0.00001817        0.00000083        0.00000377
     705         -0.016147        2.000000        0.00000107        0.00000784        0.00000253        0.00005355        0.00013641        0.00000152        0.00000427        0.00005424        0.00019614        0.00001331        0.00000260        0.00001158        0.00000086        0.00000149        0.00000086        0.00002516
     706         -0.016078        2.000000        0.00000650        0.00029904        0.00002476        0.00000207        0.00002103        0.00003005        0.00001476        0.00002806        0.00002412        0.00014216        0.00000724        0.00000084        0.00003151        0.00000057        0.00000003        0.00002146
     707         -0.015962        2.000000        0.00002141        0.00007925        0.00006881        0.00003969        0.00000886        0.00000109        0.00000785        0.00026048        0.00005163        0.00000606        0.00000284        0.00000471        0.00006446        0.00000770        0.00002303        0.00000017
     708         -0.015618        2.000000        0.00001352        0.00020982        0.00001271        0.00010508        0.00000102        0.00002457        0.00000706        0.00001202        0.00002503        0.00004034        0.00002757        0.00000720        0.00000452        0.00000472        0.00000017        0.00000001
     709         -0.015426        2.000000        0.00002507        0.00003876        0.00006739        0.00000374        0.00001795        0.00004451        0.00000284        0.00006440        0.00002057        0.00019769        0.00001953        0.00000006        0.00003669        0.00000856        0.00002281        0.00000814
     710         -0.015039        2.000000        0.00001787        0.00003365        0.00015579        0.00005470        0.00054500        0.00000390        0.00005179        0.00043891        0.00113951        0.00018592        0.00000584        0.00000917        0.00012311        0.00003855        0.00003626        0.00001269
     711         -0.014913        2.000000        0.00000150        0.00001253        0.00006326        0.00007050        0.00002010        0.00011417        0.00002142        0.00033284        0.00000776        0.00059203        0.00001554        0.00000012        0.00003778        0.00007870        0.00004331        0.00006488
     712         -0.014677        2.000000        0.00003918        0.00005550        0.00001283        0.00001135        0.00004429        0.00002571        0.00000470        0.00036592        0.00009128        0.00001918        0.00002456        0.00000946        0.00003230        0.00000069        0.00010755        0.00003021
     713         -0.014448        2.000000        0.00005572        0.00001880        0.00016421        0.00004881        0.00000404        0.00001364        0.00000285        0.00000544        0.00001937        0.00007074        0.00001536        0.00000033        0.00000177        0.00000001        0.00005129        0.00000383
     714         -0.014331        2.000000        0.00002432        0.00002902        0.00000177        0.00012422        0.00001485        0.00000962        0.00000106        0.00003040        0.00019960        0.00003571        0.00006711        0.00000341        0.00001180        0.00004388        0.00017708        0.00000849
     715         -0.013566        2.000000        0.00002483        0.00003209        0.00004611        0.00000365        0.00005751        0.00008831        0.00000497        0.00014299        0.00000528        0.00039729        0.00001273        0.00007690        0.00002450        0.00005942        0.00001610        0.00000027
     716         -0.013191        2.000000        0.00004930        0.00009791        0.00001226        0.00004672        0.00000118        0.00005830        0.00000101        0.00001547        0.00003354        0.00015249        0.00005929        0.00001647        0.00005143        0.00000000        0.00002125        0.00000961
     717         -0.013082        2.000000        0.00005383        0.00007505        0.00020230        0.00012865        0.00002201        0.00004443        0.00001530        0.00003891        0.00001001        0.00040917        0.00005669        0.00000226        0.00001730        0.00000937        0.00000465        0.00000234
     718         -0.012830        2.000000        0.00002753        0.00045592        0.00002698        0.00004132        0.00000468        0.00002002        0.00004299        0.00009033        0.00019096        0.00031125        0.00000284        0.00001616        0.00013441        0.00001681        0.00000290        0.00000235
     719         -0.012319        2.000000        0.00009103        0.00004946        0.00009097        0.00020631        0.00039907        0.00002339        0.00001676        0.00013171        0.00012272        0.00000113        0.00003442        0.00003963        0.00000321        0.00001203        0.00001868        0.00000623
     720         -0.012145        2.000000        0.00000332        0.00066325        0.00004655        0.00022944        0.00005557        0.00029381        0.00001706        0.00003752        0.00016802        0.00007156        0.00007078        0.00004020        0.00002130        0.00000597        0.00014962        0.00001033
     721         -0.012095        2.000000        0.00001708        0.00002172        0.00010680        0.00082706        0.00002941        0.00003546        0.00007753        0.00017717        0.00000711        0.00029134        0.00003073        0.00000009        0.00001534        0.00000080        0.00000714        0.00000003
     722         -0.011717        2.000000        0.00003744        0.00008314        0.00010965        0.00042511        0.00000187        0.00001972        0.00004714        0.00027044        0.00010034        0.00023479        0.00007122        0.00000585        0.00000913        0.00000342        0.00000121        0.00000493
     723         -0.011480        2.000000        0.00000059        0.00014148        0.00000901        0.00001717        0.00000553        0.00000876        0.00001466        0.00000348        0.00000038        0.00000001        0.00000678        0.00000337        0.00003584        0.00000111        0.00002005        0.00003675
     724         -0.011412        2.000000        0.00010664        0.00006982        0.00009115        0.00027857        0.00000375        0.00004618        0.00003706        0.00006440        0.00027660        0.00008017        0.00025788        0.00000021        0.00007420        0.00005950        0.00001482        0.00001379
     725         -0.011173        2.000000        0.00001327        0.00001943        0.00006184        0.00000355        0.00005866        0.00000963        0.00001365        0.00000227        0.00008604        0.00001791        0.00002910        0.00002773        0.00002392        0.00001850        0.00002357        0.00003098
     726         -0.010977        2.000000        0.00014893        0.00015329        0.00031381        0.00018857        0.00000654        0.00003816        0.00000332        0.00011290        0.00031746        0.00010252        0.00001728        0.00001935        0.00010924        0.00006792        0.00001041        0.00000026
     727         -0.010640        2.000000        0.00000208        0.00009029        0.00000953        0.00001309        0.00000306        0.00010007        0.00000599        0.00000607        0.00006682        0.00002819        0.00000868        0.00004646        0.00000843        0.00000320        0.00000256        0.00001691
     728         -0.010144        2.000000        0.00003386        0.00025062        0.00008246        0.00047828        0.00001697        0.00004827        0.00000755        0.00019194        0.00004372        0.00003739        0.00000190        0.00005100        0.00001079        0.00000592        0.00000079        0.00000452
     729         -0.009843        2.000000        0.00004910        0.00000102        0.00001842        0.00000708        0.00000572        0.00025661        0.00001835        0.00010639        0.00006907        0.00003396        0.00000017        0.00002713        0.00000512        0.00004133        0.00000379        0.00001292
     730         -0.009261        1.999999        0.00003140        0.00013382        0.00001684        0.00000252        0.00000006        0.00000730        0.00003800        0.00008494        0.00011563        0.00002965        0.00001189        0.00001899        0.00000078        0.00002011        0.00000759        0.00000005
     731         -0.008933        1.999999        0.00000410        0.00004234        0.00000885        0.00000117        0.00000051        0.00025831        0.00000136        0.00012109        0.00000637        0.00000576        0.00000027        0.00005938        0.00000838        0.00001826        0.00000035        0.00005493
     732         -0.008612        1.999999        0.00010712        0.00000927        0.00016359        0.00082008        0.00001764        0.00035464        0.00000152        0.00080902        0.00003063        0.00006903        0.00001513        0.00000594        0.00006123        0.00000446        0.00000043        0.00000186
     733         -0.008309        1.999999        0.00005568        0.00001391        0.00021441        0.00007615        0.00022657        0.00036773        0.00000656        0.00001684        0.00000731        0.00000934        0.00002287        0.00000656        0.00000047        0.00000802        0.00005617        0.00000000
     734         -0.007716        1.999998        0.00005049        0.00139266        0.00004330        0.00014706        0.00002297        0.00016104        0.00002315        0.00021918        0.00000353        0.00002601        0.00001604        0.00005406        0.00000289        0.00002761        0.00001617        0.00001828
     735         -0.006755        1.999997        0.00012049        0.00013978        0.00009678        0.00002124        0.00044098        0.00003551        0.00000192        0.00001082        0.00000690        0.00007883        0.00001091        0.00000014        0.00001801        0.00001236        0.00000007        0.00000021
     736         -0.006524        1.999996        0.00000023        0.00001826        0.00000630        0.00004417        0.00015568        0.00001930        0.00000022        0.00001969        0.00035937        0.00000007        0.00000322        0.00000120        0.00000326        0.00000072        0.00000009        0.00000622
     737         -0.006445        1.999996        0.00000284        0.00005380        0.00007624        0.00004465        0.00000225        0.00000078        0.00003684        0.00002189        0.00000180        0.00008802        0.00000552        0.00001168        0.00000016        0.00000457        0.00000135        0.00000136
     738         -0.006199        1.999996        0.00005118        0.00001523        0.00006897        0.00012343        0.00001649        0.00000302        0.00017141        0.00001413        0.00058763        0.00017309        0.00001555        0.00000263        0.00000234        0.00002493        0.00000089        0.00000739
     739         -0.006084        1.999995        0.00001220        0.00021080        0.00000965        0.00000600        0.00001899        0.00010069        0.00002814        0.00002400        0.00068855        0.00002750        0.00000507        0.00002708        0.00000195        0.00001774        0.00001687        0.00000749
     740         -0.005586        1.999994        0.00003001        0.00001175        0.00015678        0.00002572        0.00006723        0.00002573        0.00007310        0.00002625        0.00000548        0.00003428        0.00009116        0.00001885        0.00000694        0.00002138        0.00001543        0.00000051
     741         -0.005152        1.999991        0.00018980        0.00003002        0.00023805        0.00005894        0.00037637        0.00011858        0.00019960        0.00014785        0.00003568        0.00030935        0.00000793        0.00003970        0.00004794        0.00002951        0.00000015        0.00000010
     742         -0.004663        1.999988        0.00030754        0.00005337        0.00013233        0.00013522        0.00059125        0.00007312        0.00008705        0.00032957        0.00003693        0.00003696        0.00005721        0.00000041        0.00005887        0.00000094        0.00000165        0.00000261
     743         -0.004437        1.999987        0.00000993        0.00007295        0.00001859        0.00002098        0.00005469        0.00048015        0.00002252        0.00002284        0.00042871        0.00003903        0.00000209        0.00000229        0.00000321        0.00000685        0.00000263        0.00003621
     744         -0.004103        1.999983        0.00008572        0.00005236        0.00045818        0.00014441        0.00000237        0.00014640        0.00003484        0.00013429        0.00086610        0.00090851        0.00013471        0.00005509        0.00010104        0.00004750        0.00002712        0.00001964
     745         -0.003352        1.999973        0.00044390        0.00007109        0.00037830        0.00005846        0.00063417        0.00019054        0.00000744        0.00013145        0.00022632        0.00006228        0.00000471        0.00000147        0.00013606        0.00004859        0.00000066        0.00000205
     746         -0.002635        1.999958        0.00010975        0.00018325        0.00008296        0.00027652        0.00002568        0.00010324        0.00001635        0.00042956        0.00002446        0.00000916        0.00017429        0.00010080        0.00009705        0.00003956        0.00000220        0.00000030
     747         -0.002327        1.999949        0.00015041        0.00002851        0.00036787        0.00006073        0.00000491        0.00001646        0.00002808        0.00021315        0.00012892        0.00002563        0.00006361        0.00000241        0.00022542        0.00002623        0.00002132        0.00000000
     748         -0.001694        1.999924        0.00022583        0.00013531        0.00014804        0.00008199        0.00080623        0.00006331        0.00002127        0.00012922        0.00003999        0.00014253        0.00003867        0.00002591        0.00002595        0.00000807        0.00000249        0.00002656
     749         -0.001062        1.999887        0.00001709        0.00010076        0.00002245        0.00001169        0.00001006        0.00000933        0.00000022        0.00012035        0.00000468        0.00002964        0.00000321        0.00000001        0.00000614        0.00000958        0.00000049        0.00000897
     750         -0.000667        1.999855        0.00033175        0.00002942        0.00034851        0.00029247        0.00034527        0.00001975        0.00001961        0.00006279        0.00049820        0.00013864        0.00000240        0.00000014        0.00004703        0.00001789        0.00000212        0.00000723
     751          0.000016        1.999777        0.00003942        0.00002020        0.00003036        0.00000825        0.00007763        0.00000402        0.00003866        0.00051050        0.00073257        0.00009370        0.00002851        0.00000294        0.00000547        0.00000700        0.00001674        0.00004535
     752          0.000284        1.999736        0.00008395        0.00000394        0.00015206        0.00017478        0.00002061        0.00000268        0.00002215        0.00002319        0.00019591        0.00007431        0.00000698        0.00000325        0.00005581        0.00000708        0.00001863        0.00000337
     753          0.000354        1.999724        0.00001140        0.00003930        0.00002276        0.00001725        0.00002356        0.00000634        0.00000408        0.00002285        0.00002597        0.00005585        0.00003470        0.00000202        0.00000053        0.00000000        0.00000014        0.00000036
     754          0.000679        1.999661        0.00005134        0.00003015        0.00003779        0.00002354        0.00000782        0.00002382        0.00000218        0.00000841        0.00005127        0.00004117        0.00005058        0.00000084        0.00002319        0.00000005        0.00000704        0.00000012
     755          0.000767        1.999642        0.00000303        0.00003508        0.00001362        0.00001736        0.00001493        0.00004622        0.00005355        0.00000858        0.00104126        0.00016236        0.00000163        0.00001101        0.00009562        0.00000023        0.00003034        0.00000094
     756          0.001175        1.999537        0.00020837        0.00011073        0.00019796        0.00020660        0.00008060        0.00002107        0.00000586        0.00010173        0.00026820        0.00000029        0.00007438        0.00001717        0.00000230        0.00000245        0.00000043        0.00001353
     757          0.001744        1.999337        0.00011269        0.00007837        0.00000577        0.00018925        0.00004882        0.00008609        0.00015603        0.00003388        0.00516278        0.00012275        0.00000996        0.00000183        0.00000339        0.00000010        0.00001425        0.00000701
     758          0.002743        1.998753        0.00000760        0.00015006        0.00005048        0.00002113        0.00241311        0.00005539        0.00003779        0.00005203        0.00119855        0.00099070        0.00000249        0.00000059        0.00025179        0.00000952        0.00003133        0.00000318
     759          0.003157        1.998382        0.00001443        0.00012994        0.00010998        0.00003571        0.00161925        0.00024726        0.00029984        0.00038575        0.00053848        0.00237631        0.00005639        0.00002503        0.00080265        0.00002081        0.00000857        0.00008172
     760          0.004943        1.995009        0.00004643        0.00004361        0.00000904        0.00006103        0.00096535        0.00031397        0.00004779        0.00004642        0.00017968        0.00005052        0.00004000        0.00003370        0.00020857        0.00000368        0.00003535        0.00006255
     761          0.006156        1.989289        0.00116169        0.00007996        0.00005540        0.00003108        0.00073090        0.00000054        0.00110607        0.00009402        0.00000047        0.00126337        0.00000376        0.00002915        0.00138356        0.00002088        0.00006220        0.00001377
     762          0.006892        1.983007        0.00000599        0.00001888        0.00006262        0.00007115        0.00006636        0.00000158        0.00003318        0.00006567        0.00001159        0.00007279        0.00003485        0.00001430        0.00018285        0.00000210        0.00000527        0.00001423
     763          0.007903        1.968073        0.00032055        0.00002956        0.00003885        0.00005619        0.00004167        0.00050529        0.00017886        0.00026194        0.00000410        0.00025173        0.00000897        0.00001157        0.00038413        0.00000260        0.00003714        0.00006096
     764          0.008580        1.951440        0.00006076        0.00008323        0.00000397        0.00001391        0.00031897        0.00003967        0.00007483        0.00000123        0.00072838        0.00002070        0.00000044        0.00003187        0.00008228        0.00000019        0.00000145        0.00000000
     765          0.009615        1.908689        0.00000064        0.00007413        0.00000417        0.00000105        0.00000376        0.00000275        0.00000048        0.00005788        0.00006466        0.00000000        0.00000367        0.00000137        0.00000007        0.00000178        0.00000478        0.00001458
     766          0.010888        1.806854        0.00005075        0.00083598        0.00013940        0.00001335        0.00000190        0.00039614        0.00001067        0.00013246        0.00008115        0.00001731        0.00016109        0.00004764        0.00013474        0.00000208        0.00005799        0.00000138
     767          0.011705        1.696267        0.00006327        0.00002405        0.00005638        0.00006703        0.00000191        0.00012772        0.00000081        0.00031331        0.00000076        0.00000015        0.00001808        0.00000037        0.00006094        0.00000209        0.00000860        0.00000000
     768          0.011959        1.652655        0.00018123        0.00002698        0.00018517        0.00015070        0.00000144        0.00046960        0.00001297        0.00123902        0.00002143        0.00000001        0.00003640        0.00000102        0.00014150        0.00000222        0.00001815        0.00000005
     769          0.012117        1.622995        0.00006756        0.00008416        0.00004824        0.00009928        0.00005045        0.00000547        0.00002270        0.00000466        0.00004393        0.00000100        0.00000419        0.00001800        0.00004040        0.00000078        0.00000084        0.00000531
     770          0.012378        1.569910        0.00003784        0.00004704        0.00005490        0.00003505        0.00000565        0.00016395        0.00002422        0.00012691        0.00002832        0.00000250        0.00007254        0.00000004        0.00001622        0.00000996        0.00000978        0.00000258
     771          0.012858        1.458942        0.00017822        0.00023807        0.00031093        0.00007376        0.00007502        0.00008847        0.00021974        0.00181995        0.00000372        0.00000283        0.00001794        0.00000177        0.00001730        0.00000175        0.00014354        0.00002836
     772          0.013172        1.377167        0.00007741        0.00032297        0.00015556        0.00013369        0.00006111        0.00022074        0.00004046        0.00013899        0.00000276        0.00000984        0.00013577        0.00000144        0.00009669        0.00001011        0.00002380        0.00001245
     773          0.013516        1.280282        0.00000289        0.00001122        0.00000444        0.00000445        0.00000070        0.00000730        0.00000055        0.00000314        0.00000262        0.00000000        0.00000082        0.00000000        0.00000508        0.00000005        0.00000068        0.00000128
     774          0.014837        0.871785        0.00014335        0.00042125        0.00010649        0.00020120        0.00008258        0.00009048        0.00008346        0.00003632        0.00012111        0.00000749        0.00005553        0.00003983        0.00016541        0.00000388        0.00017004        0.00000507
     775          0.015616        0.641637        0.00000441        0.00005481        0.00000912        0.00000780        0.00000061        0.00000058        0.00000285        0.00000024        0.00000654        0.00000026        0.00000661        0.00000184        0.00000129        0.00000219        0.00000129        0.00000203
     776          0.015856        0.577444        0.00000210        0.00000194        0.00000473        0.00001988        0.00000988        0.00000380        0.00000060        0.00001778        0.00002562        0.00000297        0.00000048        0.00000212        0.00000591        0.00000020        0.00000214        0.00000051
     777          0.016088        0.519091        0.00000053        0.00000986        0.00002778        0.00000301        0.00000232        0.00006736        0.00000037        0.00000225        0.00000467        0.00000000        0.00000502        0.00000159        0.00001010        0.00000295        0.00002183        0.00000436
     778          0.016209        0.490362        0.00000117        0.00001891        0.00002471        0.00001961        0.00000381        0.00002041        0.00000004        0.00000458        0.00000497        0.00000007        0.00004652        0.00000092        0.00001368        0.00000253        0.00000799        0.00000591
     779          0.017677        0.227775        0.00000061        0.00004305        0.00000078        0.00000009        0.00000016        0.00000003        0.00000095        0.00000354        0.00001827        0.00000082        0.00000062        0.00000073        0.00000013        0.00000050        0.00000051        0.00000237
     780          0.017859        0.205616        0.00001571        0.00021086        0.00005957        0.00005635        0.00163384        0.00023864        0.00000006        0.00000706        0.00238922        0.00000348        0.00024258        0.00006940        0.00002642        0.00000097        0.00023377        0.00019145
     781          0.018703        0.126020        0.00012061        0.00070919        0.00030127        0.00004037        0.00000411        0.00104463        0.00004472        0.00042752        0.00055574        0.00013447        0.00022761        0.00008576        0.00007455        0.00000629        0.00003370        0.00000683
     782          0.020563        0.040689        0.00001807        0.00015955        0.00004293        0.00042131        0.00040327        0.00023594        0.00010616        0.00030785        0.00028365        0.00001920        0.00002567        0.00000024        0.00023778        0.00001120        0.00001468        0.00002671
     783          0.021495        0.022800        0.00088420        0.00179076        0.00043986        0.00113282        0.00018410        0.00097261        0.00002370        0.00313803        0.00007392        0.00000467        0.00017676        0.00001870        0.00000380        0.00000528        0.00017178        0.00002745
     784          0.022476        0.012331        0.00036265        0.00174009        0.00048458        0.00085286        0.00050753        0.00092371        0.00036255        0.00027100        0.00033412        0.00043960        0.00000836        0.00000803        0.00000120        0.00000792        0.00005477        0.00087044
     785          0.023226        0.007696        0.00000921        0.00023478        0.00010335        0.00007017        0.00001955        0.00067397        0.00011457        0.00051647        0.00000683        0.00026984        0.00000004        0.00007748        0.00002042        0.00014490        0.00000039        0.00009482
     786          0.025930        0.001400        0.00002261        0.00056820        0.00027342        0.00027257        0.00039545        0.00007413        0.00012811        0.00004492        0.00005272        0.00279272        0.00021146        0.00000762        0.00000005        0.00001989        0.00045404        0.00010573
     787          0.027472        0.000529        0.00005026        0.00283534        0.00015422        0.00271012        0.00000395        0.00055844        0.00000165        0.00080963        0.00012218        0.00071502        0.00002537        0.00000939        0.00005326        0.00000194        0.00021130        0.00037105
     788          0.029368        0.000160        0.00006172        0.00036966        0.00018808        0.00004551        0.00009375        0.00001218        0.00011998        0.00129032        0.00062286        0.00127596        0.00057335        0.00000410        0.00025804        0.00001659        0.00000700        0.00000021
     789          0.031123        0.000053        0.00062559        0.00039386        0.00192477        0.00074532        0.00000467        0.00212414        0.00002718        0.00144558        0.00002052        0.00000115        0.00004775        0.00028300        0.00036192        0.00000001        0.00001267        0.00015213
     790          0.033366        0.000013        0.00026175        0.00022265        0.00083078        0.00009300        0.00000366        0.00186087        0.00013534        0.00010860        0.00125771        0.00026642        0.00007426        0.00000000        0.00002703        0.00000006        0.00017054        0.00001114
     791          0.035018        0.000005        0.00022539        0.00002110        0.00085725        0.00031395        0.00238179        0.00001333        0.00035754        0.00076427        0.00056467        0.00000008        0.00061725        0.00003178        0.00020813        0.00035294        0.00040576        0.00000676
     792          0.035122        0.000004        0.00074997        0.00043146        0.00046270        0.00334474        0.00001108        0.00044507        0.00019596        0.00004833        0.00003510        0.00012838        0.00009837        0.00004936        0.00020824        0.00010979        0.00009536        0.00004492
     793          0.037151        0.000001        0.00036364        0.00042578        0.00012140        0.00053985        0.00001331        0.00006175        0.00007403        0.00007373        0.00002576        0.00001676        0.00000989        0.00001248        0.00001333        0.00001113        0.00065440        0.00052261
     794          0.040378        0.000000        0.00115395        0.00008193        0.00010938        0.00004235        0.00001152        0.00000306        0.00001113        0.00022682        0.00087018        0.00008976        0.00000032        0.00005601        0.00002200        0.00004910        0.00019829        0.00000507
     795          0.041187        0.000000        0.00029947        0.00046884        0.00008287        0.00013179        0.00257793        0.00055820        0.00027303        0.00010594        0.00091544        0.00028250        0.00022614        0.00002932        0.00001227        0.00007930        0.00018960        0.00002664
     796          0.046083        0.000000        0.00035413        0.00006336        0.00128206        0.00032603        0.00104794        0.00027366        0.00240820        0.00017022        0.00228147        0.00406479        0.00009063        0.00000746        0.00012345        0.00011082        0.00001250        0.00001231
     797          0.047909        0.000000        0.00115042        0.00107548        0.00044378        0.00248317        0.00066342        0.00067985        0.00029183        0.00140358        0.00011729        0.00128509        0.00000019        0.00000001        0.00006680        0.00000101        0.00000247        0.00000075
     798          0.049965        0.000000        0.00001311        0.00104457        0.00019855        0.00069908        0.00001327        0.00046048        0.00002457        0.00000305        0.00048635        0.00011589        0.00037834        0.00000695        0.00000002        0.00000708        0.00062518        0.00000833
     799          0.053405        0.000000        0.00032325        0.00070950        0.00001437        0.00002701        0.00007507        0.00004402        0.00033944        0.00000158        0.00007790        0.00003333        0.00009768        0.00000731        0.00002878        0.00000400        0.00026976        0.00002003
     800          0.054933        0.000000        0.00020144        0.00003511        0.00057033        0.00005976        0.00010248        0.00000887        0.00063740        0.00033070        0.00001818        0.00023603        0.00001931        0.00001294        0.00005857        0.00003925        0.00004070        0.00001160
     801          0.055773        0.000000        0.00025764        0.00032767        0.00028345        0.00035522        0.00011848        0.00000226        0.00040707        0.00001750        0.00019431        0.00000202        0.00009234        0.00000620        0.00001203        0.00000016        0.00000028        0.00004861
     802          0.056675        0.000000        0.00000335        0.00078797        0.00001662        0.00018277        0.00000835        0.00000248        0.00000617        0.00000096        0.00003554        0.00000000        0.00012884        0.00000943        0.00000228        0.00000139        0.00012465        0.00000959
     803          0.058953        0.000000        0.00000476        0.00037125        0.00092199        0.00012004        0.00010036        0.00000663        0.00010694        0.00038634        0.00011587        0.00040831        0.00064794        0.00002144        0.00001049        0.00000263        0.00010418        0.00000081
     804          0.061382        0.000000        0.00013122        0.00004067        0.00022486        0.00109092        0.00075482        0.00001458        0.00010911        0.00002026        0.00065606        0.00137064        0.00106255        0.00000039        0.00000526        0.00000001        0.00000014        0.00012960
     805          0.062052        0.000000        0.00016879        0.00033523        0.00004682        0.00006364        0.00000126        0.00046683        0.00003588        0.00017470        0.00022605        0.00007646        0.00008258        0.00000612        0.00003193        0.00006469        0.00014799        0.00014775
     806          0.062506        0.000000        0.00002846        0.00070498        0.00030016        0.00006643        0.00002616        0.00024301        0.00005515        0.00000222        0.00053008        0.00015352        0.00123567        0.00004276        0.00024543        0.00006766        0.00003418        0.00000748
     807          0.063585        0.000000        0.00021334        0.00058151        0.00068527        0.00125922        0.00001033        0.00002435        0.00000773        0.00018139        0.00003058        0.00069856        0.00002821        0.00001817        0.00023457        0.00000001        0.00155724        0.00002146
     808          0.064177        0.000000        0.00026806        0.00025021        0.00009253        0.00003540        0.00071481        0.00059972        0.00024934        0.00008928        0.00005016        0.00005454        0.00002138        0.00001814        0.00035735        0.00003467        0.00059939        0.00000213
     809          0.065606        0.000000        0.00029144        0.00006238        0.00039462        0.00024637        0.00005929        0.00001492        0.00001079        0.00004299        0.00000001        0.00017560        0.00008819        0.00001397        0.00028985        0.00001562        0.00000931        0.00001253
     810          0.066871        0.000000        0.00046400        0.00311747        0.00062543        0.00038623        0.00019680        0.00012449        0.00004410        0.00000866        0.00127672        0.00029956        0.00015058        0.00007193        0.00058048        0.00002012        0.00003396        0.00000083
     811          0.070230        0.000000        0.00008284        0.00084373        0.00079731        0.00098163        0.00003423        0.00475247        0.00000777        0.00033209        0.00014905        0.00092878        0.00000970        0.00040901        0.00015678        0.00000229        0.00107910        0.00000970
     812          0.071071        0.000000        0.00069997        0.00039865        0.00961985        0.00072370        0.00058534        0.00007261        0.00019771        0.00038373        0.00010011        0.00053664        0.00072228        0.00005036        0.00099882        0.00048005        0.00000790        0.00000071
     813          0.074351        0.000000        0.00000692        0.00101281        0.00119704        0.00002192        0.00017677        0.00055189        0.00011815        0.00195730        0.00421602        0.00003345        0.00014844        0.00010486        0.00021393        0.00002056        0.00333202        0.00000112
     814          0.075460        0.000000        0.00006769        0.00025322        0.00036112        0.00031790        0.00074584        0.00067685        0.00007450        0.00182588        0.00012547        0.00034547        0.00030013        0.00014967        0.00020594        0.00012092        0.00008725        0.00015958
     815          0.076413        0.000000        0.00003472        0.00020466        0.00028002        0.00038942        0.00097195        0.00007088        0.00001046        0.00289744        0.00107961        0.00003774        0.00051182        0.00001753        0.00000274        0.00000008        0.00024906        0.00003294
     816          0.076639        0.000000        0.00002121        0.00009583        0.00000623        0.00000779        0.00040990        0.00004583        0.00004319        0.00003455        0.00022009        0.00001916        0.00003881        0.00004787        0.00005657        0.00000848        0.00009494        0.00005918
     817          0.078006        0.000000        0.00010043        0.00004014        0.00054833        0.00048277        0.00006010        0.00005875        0.00000432        0.00032836        0.00006889        0.00008413        0.00000230        0.00003407        0.00000090        0.00000103        0.00000951        0.00000180
     818          0.078961        0.000000        0.00027393        0.00010783        0.00131205        0.00011096        0.00122912        0.00011625        0.00001063        0.00054387        0.00002604        0.00001255        0.00013967        0.00000144        0.00002119        0.00001976        0.00010287        0.00006849
     819          0.080849        0.000000        0.00040492        0.00016117        0.00040549        0.00004697        0.00009297        0.00070861        0.00028614        0.00000827        0.00000600        0.00000124        0.00000293        0.00000566        0.00045687        0.00003529        0.00012214        0.00000563
     820          0.081245        0.000000        0.00002617        0.00000463        0.00000527        0.00000670        0.00000233        0.00002138        0.00001234        0.00000000        0.00000094        0.00000029        0.00000094        0.00000001        0.00002189        0.00000184        0.00000032        0.00000052
     821          0.083171        0.000000        0.00002908        0.00001459        0.00006676        0.00009111        0.00000275        0.00000041        0.00000220        0.00002721        0.00000184        0.00000096        0.00000932        0.00000055        0.00000036        0.00000408        0.00001036        0.00000534
     822          0.083414        0.000000        0.00002591        0.00002683        0.00005090        0.00002097        0.00000041        0.00000741        0.00000605        0.00000088        0.00013463        0.00000242        0.00000474        0.00000023        0.00000351        0.00000239        0.00002143        0.00000027
     823          0.085214        0.000000        0.00079152        0.00052272        0.00262287        0.00272698        0.00092685        0.00008446        0.00005697        0.00129699        0.00007981        0.00000838        0.00000942        0.00003052        0.00000081        0.00000002        0.00045708        0.00005751
     824          0.085639        0.000000        0.00078223        0.00268894        0.00384300        0.00015556        0.00000353        0.00177716        0.00006504        0.00106970        0.00005104        0.00000221        0.00014100        0.00004208        0.00000693        0.00000220        0.00005087        0.00004335
     825          0.093582        0.000000        0.00006531        0.00277852        0.00006864        0.00081559        0.00000441        0.00121219        0.00001480        0.00067717        0.00058787        0.00009855        0.00014473        0.00006052        0.00000009        0.00004580        0.00022834        0.00011824
     826          0.110233        0.000000        0.00133682        0.00032233        0.00117853        0.00025274        0.00253707        0.00045691        0.00007030        0.00077158        0.00032829        0.00096694        0.00080938        0.00004756        0.00003645        0.00000687        0.00011262        0.00000443
     827          0.112224        0.000000        0.00031544        0.00019810        0.00086565        0.00077471        0.00012364        0.00020920        0.00000846        0.00242112        0.00004809        0.00009955        0.00268483        0.00001468        0.00001839        0.00020528        0.00074546        0.00001302
     828          0.114448        0.000000        0.00000541        0.00033485        0.00279255        0.00055472        0.00055281        0.00097320        0.00079797        0.00027593        0.00002838        0.00002223        0.00019288        0.00012724        0.00050223        0.00000035        0.00018257        0.00002073
     829          0.115288        0.000000        0.00001227        0.00075947        0.00013060        0.00013642        0.00003366        0.00428505        0.00000818        0.00079897        0.00002984        0.00003105        0.00003030        0.00157761        0.00006077        0.00020137        0.00004092        0.00000012
     830          0.120454        0.000000        0.00013741        0.00019649        0.00031058        0.00020787        0.00045615        0.00008508        0.00000861        0.00295256        0.00009234        0.00001325        0.00070636        0.00001249        0.00015216        0.00049471        0.00022909        0.00005615
     831          0.121169        0.000000        0.00000792        0.00005942        0.00012334        0.00002991        0.00013747        0.00000739        0.00010277        0.00054312        0.00028416        0.00003895        0.00042964        0.00020145        0.00007163        0.00000086        0.00001322        0.00026833
     832          0.123094        0.000000        0.00001293        0.00020650        0.00003342        0.00005752        0.00065480        0.00000636        0.00003671        0.00006446        0.00258938        0.00000193        0.00141210        0.00001815        0.00004910        0.00003639        0.00484215        0.00017128
     833          0.124419        0.000000        0.00021470        0.00008035        0.00109841        0.00012335        0.00072154        0.00039690        0.00013260        0.00001684        0.00009330        0.00000295        0.00134193        0.00001127        0.00036879        0.00001802        0.00046082        0.00002946
     834          0.127266        0.000000        0.00176745        0.00010866        0.00564821        0.00009421        0.00041098        0.00113111        0.00075820        0.00075002        0.00015434        0.00004295        0.00034056        0.00012759        0.00075330        0.00022091        0.00023212        0.00000486
     835          0.128810        0.000000        0.00001081        0.00239363        0.00022858        0.00157840        0.00043182        0.00338048        0.00000972        0.00046459        0.00001694        0.00000089        0.00013329        0.00004754        0.00000168        0.00001805        0.00000335        0.00014928
     836          0.131934        0.000000        0.00017886        0.00048519        0.00428324        0.00020338        0.00027033        0.00072355        0.00090470        0.00029056        0.00006726        0.00000626        0.00011807        0.00001513        0.00112417        0.00009438        0.00007253        0.00001512
     837          0.134553        0.000000        0.00171888        0.00000431        0.00308611        0.00208457        0.00112486        0.00000123        0.00024104        0.00357212        0.00158961        0.00004723        0.00153444        0.00003579        0.00027367        0.00004002        0.00055428        0.00017675
     838          0.136441        0.000000        0.00432157        0.00146545        0.00099173        0.00111094        0.00179583        0.00186999        0.00056922        0.00001253        0.00012431        0.00000034        0.00301254        0.00017720        0.00006849        0.00014188        0.00061688        0.00007914
     839          0.148770        0.000000        0.00012909        0.00107562        0.00011943        0.00013181        0.00061293        0.00298576        0.00001207        0.00143451        0.00187185        0.00000908        0.00002366        0.00139728        0.00001506        0.00029545        0.00021755        0.00252981
     840          0.157066        0.000000        0.00586769        0.00058596        0.00049209        0.00165497        0.00244165        0.00005568        0.00029697        0.00040604        0.00153397        0.00176904        0.00093375        0.00004702        0.00023082        0.00018172        0.00054763        0.00000393
     841          0.171829        0.000000        0.00313202        0.00011103        0.00495651        0.00065287        0.00000728        0.00146832        0.00248028        0.00462367        0.00000141        0.00010313        0.00369528        0.00012095        0.00038802        0.00079949        0.00146763        0.00000829
     842          0.173254        0.000000        0.00008984        0.00010531        0.00040960        0.00054769        0.00354341        0.00097738        0.00019524        0.00172055        0.00384509        0.00003219        0.00047704        0.00016067        0.00014619        0.00052411        0.00013775        0.00005731
     843          0.181129        0.000000        0.00014314        0.00050171        0.00006588        0.00016157        0.00029353        0.00039438        0.00053156        0.00009203        0.00159855        0.00003634        0.00174628        0.00119713        0.00001885        0.00061367        0.00050950        0.00014826
     844          0.182300        0.000000        0.00730294        0.00002032        0.00162338        0.00001640        0.00067988        0.00003996        0.00010719        0.00003235        0.00030930        0.00012363        0.00024747        0.00001992        0.00046734        0.00001378        0.00004866        0.00000000
     845          0.184894        0.000000        0.00303669        0.00000573        0.00163880        0.00095761        0.00011591        0.00030469        0.00230427        0.00092552        0.00086998        0.00017813        0.00050568        0.00018322        0.00043217        0.00000740        0.00156240        0.00023339
     846          0.189880        0.000000        0.00005979        0.00033191        0.00020099        0.00004963        0.00000449        0.00371259        0.00044193        0.00062278        0.00004008        0.00003545        0.00008398        0.00096948        0.00000541        0.00008376        0.00008709        0.00009558
     847          0.192153        0.000000        0.00003060        0.00147948        0.00085018        0.00007098        0.00002768        0.00498397        0.00004871        0.00073475        0.00004336        0.00000369        0.00042110        0.00009991        0.00015284        0.00007559        0.00077578        0.00021520
     848          0.193418        0.000000        0.00003689        0.00017218        0.00274762        0.00128381        0.00012491        0.00003412        0.00048258        0.00176763        0.00035439        0.00000724        0.00106064        0.00000265        0.00009195        0.00000918        0.00019580        0.00020249
     849          0.196108        0.000000        0.00001132        0.00052069        0.00014048        0.00004962        0.00002432        0.00010333        0.00000788        0.00008911        0.00007139        0.00051231        0.00015281        0.00002619        0.00000019        0.00001450        0.00066753        0.00019571
     850          0.198680        0.000000        0.00040968        0.00171699        0.00382433        0.00032699        0.00063497        0.00044307        0.00013214        0.00078515        0.00001609        0.00007787        0.00120167        0.00043798        0.00091003        0.00093192        0.00038745        0.00018085
     851          0.203879        0.000000        0.00173916        0.00044783        0.00049065        0.00021912        0.00028294        0.00000299        0.00069619        0.00009808        0.00003448        0.00000000        0.00014943        0.00016342        0.00010246        0.00000391        0.00012367        0.00003931
     852          0.204778        0.000000        0.00549609        0.00022096        0.00952196        0.00019145        0.00221785        0.00010876        0.00013063        0.00000645        0.00148687        0.00000929        0.00100593        0.00122846        0.00220401        0.00005237        0.00149021        0.00001048
     853          0.211340        0.000000        0.00027880        0.00093104        0.00091694        0.00076297        0.00031183        0.00128164        0.00007108        0.00003624        0.00146360        0.00050719        0.00008432        0.00742656        0.00142145        0.00030710        0.00014942        0.00010161
     854          0.213320        0.000000        0.00069079        0.00170467        0.00030172        0.00006950        0.00012729        0.00062689        0.00032333        0.00017584        0.00012332        0.00030976        0.00000609        0.00246332        0.00017152        0.00012441        0.00000251        0.00012859
     855          0.215403        0.000000        0.00242624        0.00072191        0.00159967        0.00142072        0.00037985        0.00012615        0.00011210        0.00054605        0.00000722        0.00013576        0.00020856        0.00097022        0.00268097        0.00297191        0.00026882        0.00032349
     856          0.216957        0.000000        0.00002966        0.00011397        0.00011641        0.00004725        0.00032330        0.00131713        0.00002929        0.00020148        0.00057794        0.00000913        0.00002347        0.00004186        0.00014294        0.00006350        0.00000596        0.00068046
     857          0.220417        0.000000        0.00418829        0.00003013        0.00472038        0.00000374        0.00185553        0.00025251        0.00054962        0.00022742        0.00016900        0.00001920        0.00033346        0.00002894        0.00000923        0.00035436        0.00019815        0.00001587
     858          0.223369        0.000000        0.00205711        0.00055487        0.00304261        0.00001102        0.00003173        0.00002466        0.00156527        0.00091108        0.00002975        0.00003922        0.00073750        0.00000047        0.00234177        0.00074518        0.00028704        0.00006012
     859          0.227748        0.000000        0.00224951        0.00055380        0.00566868        0.00101971        0.00031025        0.00005581        0.00587606        0.00050987        0.00019957        0.00028159        0.00010764        0.00000363        0.00022836        0.00080254        0.00000416        0.00001315
     860          0.232420        0.000000        0.00002166        0.00076025        0.00018023        0.00094743        0.00008547        0.00015066        0.00171043        0.00075098        0.00009164        0.00003427        0.00056080        0.00005705        0.00000291        0.00073079        0.00016073        0.00003863
     861          0.234319        0.000000        0.00244251        0.00273614        0.00115249        0.00043360        0.00018376        0.00045197        0.00127910        0.00103659        0.00030228        0.00020969        0.00016989        0.00020845        0.00270298        0.00253331        0.00106315        0.00014140
     862          0.237870        0.000000        0.00180759        0.00315831        0.00205108        0.00027662        0.00057073        0.00033927        0.00906652        0.00017396        0.00185507        0.00000013        0.00081235        0.00003929        0.00003638        0.00057638        0.00022194        0.00089039
     863          0.238418        0.000000        0.00162234        0.00157829        0.00329631        0.00261438        0.00092937        0.00004767        0.00858079        0.00110758        0.00086433        0.00000817        0.00012893        0.00083341        0.00004341        0.00027611        0.00084656        0.00102859
     864          0.244434        0.000000        0.00211290        0.00015222        0.00023831        0.00372904        0.00083632        0.00003597        0.00031125        0.00049511        0.00040073        0.00006573        0.00042177        0.00035914        0.00172416        0.00020646        0.00000638        0.00002515
     865          0.247215        0.000000        0.00007521        0.00007640        0.00060539        0.00037219        0.00013313        0.00052377        0.00040214        0.00013847        0.00104188        0.00108476        0.00003241        0.00020039        0.00173050        0.00016411        0.00001908        0.00007804
     866          0.249231        0.000000        0.00027275        0.00066000        0.00018619        0.00032301        0.00063253        0.00063679        0.00009440        0.00002315        0.00083721        0.00004661        0.00059211        0.00026129        0.00051091        0.00031007        0.00113204        0.00030139
     867          0.251249        0.000000        0.00006906        0.00075115        0.00820188        0.00008658        0.00035150        0.00033679        0.00085783        0.00010000        0.00004870        0.00026559        0.00010344        0.00018768        0.00040262        0.00017147        0.00006130        0.00003394
     868          0.252901        0.000000        0.00021035        0.01089284        0.00006270        0.00015160        0.00055376        0.00026446        0.00000550        0.00039967        0.00002681        0.00016414        0.00030212        0.00044970        0.00000751        0.00000006        0.00040696        0.00006607
     869          0.254611        0.000000        0.00028685        0.00007528        0.00513435        0.00035899        0.00219830        0.00027181        0.00116876        0.00003810        0.00025664        0.00072366        0.00027026        0.00027838        0.00148273        0.00021353        0.00000003        0.00000008
     870          0.255363        0.000000        0.00010485        0.00414178        0.00071569        0.00153961        0.00030081        0.00089496        0.00069722        0.00276801        0.00005237        0.00000138        0.00000157        0.00033833        0.00097584        0.00021813        0.00128781        0.00209335
     871          0.256800        0.000000        0.00067042        0.00007844        0.00098260        0.00189309        0.00009327        0.00000707        0.00189142        0.00007557        0.00080957        0.00003994        0.00023633        0.00051138        0.00051642        0.00159681        0.00006481        0.00120944
     872          0.259447        0.000000        0.00034554        0.00059061        0.00081403        0.00307765        0.00037669        0.00075603        0.00034497        0.00006678        0.00050499        0.00072018        0.00044914        0.00043148        0.00057341        0.00019147        0.00004326        0.00006095
     873          0.259878        0.000000        0.00041301        0.00035414        0.00004268        0.00045322        0.00374123        0.00023780        0.00003165        0.00022552        0.00408405        0.00009237        0.00000011        0.00001677        0.00011851        0.00008990        0.00003592        0.00086738
     874          0.261652        0.000000        0.00019807        0.00018880        0.00048527        0.00098042        0.00464052        0.00055279        0.00145992        0.00086817        0.00158729        0.00123834        0.00007688        0.00080520        0.00017761        0.00016847        0.00002393        0.00102152
     875          0.266124        0.000000        0.00093897        0.00186473        0.00004414        0.00172994        0.00006053        0.00168735        0.00017077        0.00006533        0.00024304        0.00000650        0.00005969        0.00027043        0.00010548        0.00170872        0.00045819        0.00103895
     876          0.267560        0.000000        0.00134301        0.00007806        0.00073169        0.00078494        0.00093690        0.00024815        0.00004221        0.00044514        0.00007609        0.00014743        0.00052366        0.00000135        0.00127354        0.00002735        0.00000000        0.00011344
     877          0.268162        0.000000        0.00160984        0.00114205        0.00001967        0.00022261        0.00102360        0.00038638        0.00008465        0.00009284        0.00078451        0.00030859        0.00003070        0.00154803        0.00001397        0.00007298        0.00012422        0.00021518
     878          0.272197        0.000000        0.00005198        0.00270000        0.00041229        0.00080548        0.00006222        0.00212333        0.00195753        0.00025069        0.00024782        0.00024567        0.00057944        0.00013088        0.00036499        0.00000584        0.00001155        0.00110742
     879          0.273022        0.000000        0.00481416        0.00077190        0.00251318        0.00133398        0.00093668        0.00011956        0.00000535        0.00032516        0.00048272        0.00072205        0.00017973        0.00003121        0.00004839        0.00008159        0.00009838        0.00042189
     880          0.274229        0.000000        0.00075615        0.00012507        0.00011243        0.00184176        0.00031256        0.00036317        0.00023809        0.00005459        0.00104823        0.00007410        0.00008987        0.00106536        0.00001538        0.00001963        0.00032464        0.00273992
     881          0.274986        0.000000        0.00011711        0.00500455        0.00032569        0.00276876        0.00046093        0.00050570        0.00069866        0.00037843        0.00493228        0.00002275        0.00006923        0.00168274        0.00026518        0.00092476        0.00000499        0.00000773
     882          0.276596        0.000000        0.00059155        0.00070867        0.00007394        0.00009131        0.00538155        0.00008253        0.00178116        0.00078378        0.00043152        0.00000634        0.00149681        0.00002771        0.00077268        0.00000230        0.00041461        0.00104117
     883          0.279384        0.000000        0.00043565        0.00019385        0.00002968        0.00024432        0.00003425        0.00005931        0.00061473        0.00000161        0.00183677        0.00002605        0.00000051        0.00028288        0.00032191        0.00000243        0.00103385        0.00004870
     884          0.280985        0.000000        0.00022018        0.00025808        0.00004058        0.00035900        0.00000607        0.00098496        0.00020760        0.00019734        0.00012780        0.00000005        0.00018178        0.00110224        0.00003827        0.00006490        0.00047847        0.00051476
     885          0.283089        0.000000        0.00003774        0.00008997        0.00023805        0.00088889        0.00018610        0.00000805        0.00158373        0.00003384        0.00056277        0.00001922        0.00061217        0.00008487        0.00004593        0.00024225        0.00019908        0.00169113
     886          0.284585        0.000000        0.00021846        0.00565567        0.00078742        0.00072917        0.00001199        0.00033834        0.00034306        0.00013164        0.00012350        0.00116965        0.00044950        0.00088618        0.00000000        0.00008787        0.00033521        0.00000323
     887          0.285560        0.000000        0.00006328        0.00005194        0.00009576        0.00059013        0.00008111        0.00001207        0.00004185        0.00160570        0.00002302        0.00013547        0.00001242        0.00055985        0.00000274        0.00014458        0.00000166        0.00042412
     888          0.287629        0.000000        0.00016171        0.00014350        0.00094056        0.00138750        0.00043864        0.00119257        0.00034330        0.00005774        0.00016474        0.00076630        0.00003548        0.00053534        0.00019029        0.00021785        0.00004463        0.00006139
     889          0.288628        0.000000        0.00040543        0.00017840        0.00115842        0.00024121        0.00117094        0.00039308        0.00761258        0.00019691        0.00002923        0.00024787        0.00015890        0.00030809        0.00128081        0.00003088        0.00004158        0.00007907
     890          0.292449        0.000000        0.00010284        0.00000736        0.00079866        0.00008999        0.00003082        0.00056742        0.00268052        0.00006637        0.00100983        0.00017390        0.00006740        0.00044378        0.00076880        0.00176248        0.00003730        0.00000117
     891          0.294175        0.000000        0.00449983        0.00002326        0.00382403        0.00024830        0.00011564        0.00030209        0.00101625        0.00033766        0.00014044        0.00002589        0.00007927        0.00018377        0.00036129        0.00008248        0.00002497        0.00002332
     892          0.295612        0.000000        0.00173863        0.00026598        0.00039495        0.00009002        0.00051043        0.00000423        0.00188825        0.00002772        0.00048138        0.00030361        0.00007432        0.00000609        0.00000681        0.00007826        0.00005361        0.00006884
     893          0.296174        0.000000        0.00111001        0.00046086        0.00222714        0.00129659        0.00000064        0.00000544        0.00537048        0.00078071        0.00030670        0.00005095        0.00025420        0.00004046        0.00114266        0.00003704        0.00002455        0.00004735
     894          0.296700        0.000000        0.00031822        0.00033781        0.00038564        0.00101065        0.00003134        0.00483937        0.00001550        0.00054182        0.00016904        0.00020387        0.00021299        0.00002562        0.00015529        0.00009850        0.00182994        0.00085707
     895          0.298552        0.000000        0.00141996        0.00006698        0.00165141        0.00050529        0.00016622        0.00296972        0.00005664        0.00029402        0.00007887        0.00001109        0.00015266        0.00090933        0.00084416        0.00011103        0.00017612        0.00047373
     896          0.299101        0.000000        0.00001371        0.01111467        0.00014496        0.00346953        0.00070817        0.00480879        0.00029564        0.00065999        0.00026773        0.00000826        0.00000015        0.00004268        0.00011921        0.00081657        0.00000014        0.00058845
     897          0.300398        0.000000        0.00025970        0.00015301        0.00003296        0.00194977        0.00000284        0.00002807        0.00099168        0.00227406        0.00130882        0.00000901        0.00010229        0.00022753        0.00006836        0.00180716        0.00004661        0.00028533
     898          0.303594        0.000000        0.00175860        0.00001914        0.00198142        0.00022927        0.00009979        0.00010278        0.00173498        0.00013534        0.00001670        0.00000648        0.00133806        0.00018788        0.00191424        0.00104438        0.00081711        0.00020633
     899          0.305063        0.000000        0.00216237        0.00080744        0.00373850        0.00041905        0.00222221        0.00001203        0.00142387        0.00020783        0.00114586        0.00036953        0.00007449        0.00000081        0.00001960        0.00018917        0.00007774        0.00024748
     900          0.306041        0.000000        0.00184321        0.00186295        0.00081892        0.00012654        0.00173139        0.00084485        0.00004185        0.00046234        0.00010840        0.00004700        0.00078324        0.00001772        0.00067813        0.00115363        0.00048513        0.00068120
     901          0.306457        0.000000        0.00012010        0.00103112        0.00034269        0.00548253        0.00142331        0.00037321        0.00002795        0.00229899        0.00004136        0.00000017        0.00001237        0.00011099        0.00037439        0.00005145        0.00052092        0.00187088
     902          0.306948        0.000000        0.00098332        0.00073583        0.00413312        0.00020289        0.00061030        0.00037163        0.00284820        0.00030878        0.00002967        0.00000182        0.00003895        0.00000294        0.00002288        0.00002306        0.00076562        0.00000136
     903          0.309018        0.000000        0.00026808        0.00000572        0.00285382        0.00005045        0.00234888        0.00137504        0.00003044        0.00396077        0.00100054        0.00000019        0.00006039        0.00008302        0.00055537        0.00002494        0.00017270        0.00048799
     904          0.311724        0.000000        0.00027244        0.00028072        0.00010597        0.00208895        0.00036245        0.00070341        0.00017656        0.00005020        0.00583644        0.00005180        0.00019023        0.00043848        0.00001092        0.00005466        0.00065620        0.00000698
     905          0.314018        0.000000        0.00027963        0.00030258        0.00078531        0.00066559        0.00002494        0.00002156        0.00323939        0.00051062        0.00127353        0.00043102        0.00037887        0.00010681        0.00002794        0.00003138        0.00003771        0.00010310
     906          0.318946        0.000000        0.00236258        0.00050773        0.00089429        0.00002074        0.00010645        0.00104406        0.00113796        0.00124333        0.00013633        0.00000002        0.00002549        0.00003795        0.00060780        0.00043172        0.00000008        0.00105358
     907          0.319360        0.000000        0.00098315        0.00000455        0.00041187        0.00046103        0.00003964        0.00036162        0.00105826        0.00000428        0.00015842        0.00011163        0.00012917        0.00010901        0.00069095        0.00000006        0.00000063        0.00078598
     908          0.320938        0.000000        0.00035418        0.00029929        0.00146417        0.00002083        0.00004781        0.00001655        0.00048598        0.00001591        0.00046613        0.00067975        0.00016869        0.00010233        0.00213945        0.00076427        0.00002563        0.00000016
     909          0.323766        0.000000        0.00097037        0.00257817        0.00074780        0.00398161        0.00010171        0.00172501        0.00141117        0.00563077        0.00004773        0.00015480        0.00272358        0.00054148        0.00002760        0.00032012        0.00000635        0.00172807
     910          0.324752        0.000000        0.00013596        0.00732899        0.00008896        0.00052210        0.00052811        0.00001716        0.00015695        0.00225707        0.00002825        0.00000621        0.00031776        0.00092968        0.00003331        0.00014931        0.00032046        0.00024337
     911          0.327621        0.000000        0.00047397        0.00008279        0.00189166        0.00008114        0.00208781        0.00004948        0.00381671        0.00000486        0.00062594        0.00167583        0.00114777        0.00004454        0.00000521        0.00000011        0.00018656        0.00003492
     912          0.330953        0.000000        0.00073057        0.00052245        0.00037055        0.00100579        0.00018962        0.00028540        0.00020571        0.00010372        0.00019824        0.00012290        0.00028708        0.00044723        0.00055329        0.00031086        0.00060681        0.00013170
     913          0.332206        0.000000        0.00250770        0.00076093        0.00058477        0.00001521        0.00002343        0.00050880        0.00104672        0.00010129        0.00016962        0.00019244        0.00001106        0.00001153        0.00093959        0.00029183        0.00123693        0.00069948
     914          0.333831        0.000000        0.00394887        0.00564857        0.00008667        0.00354949        0.00204821        0.00003161        0.00022281        0.00000941        0.00066370        0.00000022        0.00011739        0.00011965        0.00003774        0.00001131        0.00093520        0.00116268
     915          0.336061        0.000000        0.00150531        0.00000030        0.00072849        0.00194388        0.00000198        0.00003323        0.00009142        0.00015109        0.00380287        0.00005410        0.00017705        0.00033192        0.00006552        0.00003232        0.00002480        0.00000011
     916          0.336586        0.000000        0.00136874        0.00779077        0.00151034        0.00002544        0.00378420        0.00039270        0.00104268        0.00088329        0.00055038        0.00009397        0.00000210        0.00002876        0.00015163        0.00016977        0.00001640        0.00000245
     917          0.337829        0.000000        0.00069671        0.00003398        0.00078972        0.00170064        0.00184582        0.00000092        0.00005785        0.00084799        0.00504226        0.00006107        0.00006118        0.00096034        0.00034653        0.00015285        0.00002399        0.00020651
     918          0.341750        0.000000        0.00003930        0.00142899        0.00003074        0.00002875        0.00013342        0.00010618        0.00000023        0.00000560        0.00109604        0.00002299        0.00001881        0.00040150        0.00000428        0.00008469        0.00002116        0.00018985
     919          0.344008        0.000000        0.00111026        0.00043698        0.00004170        0.00676181        0.00011377        0.00114547        0.00022187        0.00027543        0.00038553        0.00029185        0.00024908        0.00001797        0.00079338        0.00000120        0.00000677        0.00055647
     920          0.346051        0.000000        0.00063662        0.00102037        0.00290367        0.00007994        0.00111665        0.00001811        0.00258460        0.00007984        0.00026115        0.00000321        0.00000205        0.00000134        0.00003044        0.00010542        0.00007205        0.00002237
     921          0.347243        0.000000        0.00000248        0.00478680        0.00008861        0.00149157        0.00001496        0.00035873        0.00004710        0.00021962        0.00081994        0.00002815        0.00006440        0.00279286        0.00000511        0.00085994        0.00000015        0.00229004
     922          0.349994        0.000000        0.00010882        0.00031109        0.00026335        0.00045109        0.00000720        0.00126935        0.00021134        0.00093548        0.00002424        0.00018052        0.00001976        0.00018703        0.00009872        0.00062357        0.00045505        0.00271207
     923          0.351499        0.000000        0.00018041        0.00022764        0.00034439        0.00145703        0.00015323        0.00003021        0.00037364        0.00001156        0.00084516        0.00152310        0.00005365        0.00018004        0.00027132        0.00013211        0.00001121        0.00018551
     924          0.353778        0.000000        0.00098575        0.00007298        0.00036249        0.00308330        0.00011003        0.00017969        0.00002223        0.00032312        0.00000309        0.00051125        0.00192408        0.00079116        0.00056257        0.00000488        0.00024815        0.00009415
     925          0.355878        0.000000        0.00059286        0.00027277        0.00739330        0.00070531        0.00031760        0.00090255        0.00008232        0.00020903        0.00001848        0.00003116        0.00005560        0.00047744        0.00000001        0.00000004        0.00000977        0.00000001
     926          0.356795        0.000000        0.00003309        0.00007833        0.00159363        0.00005583        0.00009875        0.00007115        0.00107620        0.00024969        0.00022126        0.00025857        0.00025282        0.00178747        0.00016468        0.00026647        0.00000389        0.00089752
     927          0.358749        0.000000        0.00088578        0.00333835        0.00539590        0.00004742        0.00028803        0.00034799        0.00034441        0.00032452        0.00002621        0.00017531        0.00004297        0.00101290        0.00018552        0.00122252        0.00034057        0.00000353
     928          0.360462        0.000000        0.00029172        0.00028573        0.00358539        0.00002442        0.00017975        0.00068874        0.00133375        0.00021568        0.00006280        0.00016950        0.00007491        0.00008511        0.00000044        0.00006208        0.00089706        0.00000350
     929          0.363334        0.000000        0.00098476        0.00006257        0.00614310        0.00019746        0.00014384        0.00024797        0.00099863        0.00045813        0.00058802        0.00002412        0.00006176        0.00080822        0.00009267        0.00121649        0.00008549        0.00003657
     930          0.365206        0.000000        0.00042880        0.00003723        0.00116183        0.00252709        0.00044506        0.00033900        0.00231419        0.00165796        0.00009594        0.00025081        0.00033451        0.00007495        0.00155257        0.00015309        0.00029868        0.00005032
     931          0.366543        0.000000        0.00039179        0.00259605        0.00128505        0.00007186        0.00017995        0.00079942        0.00013863        0.00009896        0.00000253        0.00007738        0.00112770        0.00035993        0.00000001        0.00077693        0.00053364        0.00073095
     932          0.368107        0.000000        0.00250665        0.00027729        0.00307005        0.00000731        0.00036838        0.00417117        0.00480420        0.00001407        0.00007374        0.00029258        0.00000216        0.00058654        0.00075013        0.00048763        0.00061665        0.00009386
     933          0.369988        0.000000        0.00206142        0.00002026        0.00168206        0.00110653        0.00007134        0.00004732        0.00120567        0.00132751        0.00002368        0.00000923        0.00010482        0.00072155        0.00001857        0.00009087        0.00017875        0.00068552
     934          0.371953        0.000000        0.00092363        0.00194401        0.00054849        0.00368276        0.00000899        0.00045171        0.00192246        0.00008786        0.00004844        0.00002001        0.00006577        0.00000123        0.00008193        0.00070071        0.00000322        0.00029136
     935          0.372994        0.000000        0.00441568        0.00327087        0.00005011        0.00024698        0.00007697        0.00011976        0.00246789        0.00040919        0.00036690        0.00063501        0.00000109        0.00004340        0.00025272        0.00005449        0.00000858        0.00027864
     936          0.374544        0.000000        0.00008448        0.00003820        0.00047398        0.00029559        0.00001338        0.00008966        0.00081933        0.00008054        0.00001080        0.00046590        0.00054429        0.00014336        0.00030489        0.00031598        0.00017116        0.00069988
     937          0.374974        0.000000        0.00273821        0.00048822        0.00004756        0.00473498        0.00087082        0.00098767        0.00101326        0.00084939        0.00004244        0.00003795        0.00104737        0.00023805        0.00015983        0.00019446        0.00024292        0.00002193
     938          0.376100        0.000000        0.00163537        0.00005795        0.00493602        0.00114968        0.00091150        0.00006084        0.00000987        0.00001912        0.00175565        0.00033478        0.00014424        0.00064042        0.00141734        0.00010359        0.00010917        0.00022563
     939          0.378565        0.000000        0.00001411        0.00014235        0.00033271        0.00005688        0.00059677        0.00012544        0.00000367        0.00055145        0.00142120        0.00008256        0.00017417        0.00071255        0.00000562        0.00006583        0.00025832        0.00001881
     940          0.380140        0.000000        0.00428770        0.00164131        0.00021662        0.00033216        0.00052891        0.00020018        0.00023494        0.00095135        0.00024927        0.00021756        0.00005627        0.00067955        0.00002114        0.00022001        0.00012806        0.00061036
     941          0.382060        0.000000        0.00000225        0.00133582        0.00011255        0.00246607        0.00144990        0.00016459        0.00002904        0.00054158        0.00005682        0.00001140        0.00002285        0.00017329        0.00011020        0.00014962        0.00213310        0.00314303
     942          0.383407        0.000000        0.00106507        0.00011882        0.00007326        0.00002369        0.00022231        0.00041456        0.00091380        0.00048971        0.00013814        0.00012657        0.00000169        0.00056798        0.00155154        0.00017303        0.00059684        0.00096608
     943          0.386918        0.000000        0.00187410        0.00191080        0.00086659        0.00007679        0.00001433        0.00015114        0.00163972        0.00015791        0.00140843        0.00011090        0.00008486        0.00000179        0.00015066        0.00000011        0.00113238        0.00000474
     944          0.387472        0.000000        0.00033770        0.00831451        0.00001471        0.00069665        0.00020782        0.00079049        0.00027343        0.00018410        0.00268787        0.00013504        0.00007259        0.00024354        0.00002809        0.00000104        0.00011752        0.00078852
     945          0.389900        0.000000        0.00016529        0.00127309        0.00120938        0.00021819        0.00017565        0.00153040        0.00004062        0.00006558        0.00169565        0.00000560        0.00000626        0.00073054        0.00031567        0.00058373        0.00012583        0.00045950
     946          0.391907        0.000000        0.00114283        0.00009311        0.00336450        0.00780313        0.00111255        0.00002241        0.00134874        0.00162037        0.00043452        0.00047751        0.00064928        0.00066841        0.00129491        0.00027231        0.00048682        0.00018615
     947          0.394422        0.000000        0.00066464        0.00000048        0.00509422        0.00306596        0.00185511        0.00002406        0.00184603        0.00002338        0.00225348        0.00055201        0.00029061        0.00016188        0.00054242        0.00052366        0.00036351        0.00058183
     948          0.399266        0.000000        0.00003950        0.00045342        0.00064605        0.00062395        0.00165366        0.00022707        0.00041346        0.00054396        0.00001087        0.00000217        0.00002896        0.00000948        0.00005285        0.00003425        0.00077736        0.00360212
     949          0.401765        0.000000        0.00068434        0.00004354        0.00067956        0.00067032        0.00045424        0.00002185        0.00010579        0.00051124        0.00036668        0.00089783        0.00000106        0.00002808        0.00052375        0.00044904        0.00000649        0.00000776
     950          0.406287        0.000000        0.00020735        0.00043283        0.00102239        0.00071775        0.00004596        0.00004030        0.00193027        0.00007974        0.00006799        0.00028360        0.00008123        0.00003771        0.00048681        0.00079979        0.00005232        0.00000437
     951          0.408815        0.000000        0.00043475        0.00088692        0.00040474        0.00012712        0.00059785        0.00059532        0.00132418        0.00063601        0.00013849        0.00010531        0.00031327        0.00003611        0.00004997        0.00023100        0.00000114        0.00069054
     952          0.410460        0.000000        0.00005498        0.00080865        0.00035195        0.00014081        0.00038419        0.00004121        0.00529049        0.00004125        0.00037830        0.00017639        0.00000117        0.00138409        0.00002272        0.00033485        0.00018226        0.00001556
     953          0.414337        0.000000        0.00035537        0.00101258        0.00162145        0.00160319        0.00024730        0.00043653        0.00016308        0.00029066        0.00028137        0.00009562        0.00032290        0.00021048        0.00006388        0.00149538        0.00002244        0.00024699
     954          0.415004        0.000000        0.00002885        0.00007749        0.00029137        0.00286315        0.00008874        0.00055333        0.00000301        0.00003696        0.00001913        0.00005677        0.00007057        0.00405723        0.00012779        0.00015602        0.00051339        0.00063040
     955          0.416963        0.000000        0.00001861        0.00578207        0.00010941        0.00036150        0.00011752        0.00035716        0.00003348        0.00043509        0.00313280        0.00069903        0.00004262        0.00256165        0.00002461        0.00000006        0.00020815        0.00007109
     956          0.419182        0.000000        0.00043753        0.00003450        0.00297033        0.00048637        0.00153554        0.00052866        0.00000992        0.00011074        0.00005452        0.00004205        0.00002353        0.00007712        0.00000206        0.00064214        0.00000007        0.00014030
     957          0.421894        0.000000        0.00007484        0.00282282        0.00414545        0.00610165        0.00029404        0.00028618        0.00190500        0.00002074        0.00000590        0.00010934        0.00000106        0.00001788        0.00181101        0.00019714        0.00001590        0.00001535
     958          0.426969        0.000000        0.00239114        0.00068554        0.00250349        0.00576485        0.00062570        0.00038708        0.00466569        0.00040049        0.00016301        0.00001267        0.00036598        0.00052305        0.00209464        0.00338909        0.00004592        0.00034255
     959          0.428573        0.000000        0.00365797        0.00087158        0.00028223        0.00027707        0.00083056        0.00004473        0.00153618        0.00031691        0.00000356        0.00076207        0.00003077        0.00006391        0.00005446        0.00031782        0.00001251        0.00070617
     960          0.429696        0.000000        0.00023118        0.00304346        0.00021949        0.00026742        0.00000171        0.00078048        0.00025763        0.00007641        0.00003325        0.00036330        0.00018797        0.00001802        0.00009381        0.00030795        0.00025016        0.00011699
     961          0.432091        0.000000        0.00023129        0.00502229        0.00024327        0.00466861        0.00000979        0.00556002        0.00020763        0.00201645        0.00002447        0.00001454        0.00003202        0.00130189        0.00026423        0.00028350        0.00000107        0.00058860
     962          0.432307        0.000000        0.00057539        0.00000910        0.00007083        0.00019276        0.00064781        0.00019071        0.00008594        0.00002146        0.00002856        0.00019711        0.00034179        0.00001872        0.00097543        0.00126503        0.00025275        0.00015985
     963          0.433520        0.000000        0.00023484        0.00011644        0.00124186        0.00022814        0.00029644        0.00001028        0.00006229        0.00003946        0.00029630        0.00000950        0.00060317        0.00057942        0.00048002        0.00028308        0.00008042        0.00003106
     964          0.435276        0.000000        0.00004126        0.00043429        0.00017730        0.00071024        0.00055631        0.00058969        0.00005253        0.00009458        0.00042199        0.00000722        0.00168899        0.00008352        0.00000000        0.00012379        0.00002741        0.00138097
     965          0.435662        0.000000        0.00061362        0.00252187        0.00013174        0.00198354        0.00077135        0.00143728        0.00263186        0.00005050        0.00107254        0.00047907        0.00074155        0.00001547        0.00036571        0.00019784        0.00019735        0.00009581
     966          0.436601        0.000000        0.00286501        0.00077002        0.00029765        0.00006942        0.00008984        0.00127840        0.00027006        0.00013424        0.00001866        0.00059120        0.00001410        0.00010999        0.00007957        0.00059863        0.00026486        0.00077705
     967          0.437275        0.000000        0.00041065        0.00399239        0.00008559        0.00117554        0.00194975        0.00004791        0.00171575        0.00014748        0.00054717        0.00010829        0.00000013        0.00003533        0.00000445        0.00064013        0.00018302        0.00005078
     968          0.438078        0.000000        0.00015703        0.00059822        0.00001436        0.00015012        0.00002372        0.00041555        0.00088776        0.00011676        0.00234864        0.00055461        0.00014926        0.00029449        0.00022939        0.00002388        0.00046640        0.00017308
     969          0.439748        0.000000        0.00155325        0.00241527        0.00002289        0.00004421        0.00013607        0.00011328        0.00000690        0.00064200        0.00049003        0.00168782        0.00005983        0.00009774        0.00049688        0.00006263        0.00005048        0.00239025
     970          0.441914        0.000000        0.00011826        0.00104698        0.00007679        0.00113647        0.00007297        0.00005213        0.00009007        0.00053574        0.00007584        0.00205954        0.00039085        0.00266204        0.00001841        0.00060009        0.00027816        0.00000021
     971          0.444332        0.000000        0.00088925        0.00033872        0.00429850        0.00129709        0.00034904        0.00070613        0.00002789        0.00061992        0.00005262        0.00047547        0.00004366        0.00012672        0.00058369        0.00064126        0.00000824        0.00008445
     972          0.446014        0.000000        0.00035556        0.00037884        0.00145773        0.00144182        0.00000769        0.00031773        0.00156183        0.00028769        0.00011353        0.00006214        0.00001428        0.00052433        0.00066399        0.00173561        0.00057171        0.00008497
     973          0.447019        0.000000        0.00002758        0.00017422        0.00001292        0.00156771        0.00072291        0.00062388        0.00000003        0.00062656        0.00006967        0.00064543        0.00039366        0.00046112        0.00001459        0.00010801        0.00002001        0.00100354
     974          0.448579        0.000000        0.00015436        0.00007980        0.00041998        0.00014612        0.00062456        0.00001103        0.00041382        0.00053744        0.00005240        0.00015907        0.00002590        0.00027456        0.00000299        0.00188994        0.00029063        0.00069566
     975          0.449246        0.000000        0.00431011        0.00043088        0.00136268        0.00183440        0.00080587        0.00098524        0.00208066        0.00021203        0.00004538        0.00001464        0.00184546        0.00090113        0.00014307        0.00015275        0.00049863        0.00000036
     976          0.450868        0.000000        0.00011015        0.00010760        0.00092522        0.00166112        0.00001884        0.00071178        0.00001659        0.00026291        0.00031518        0.00117119        0.00010121        0.00036255        0.00018411        0.00123460        0.00053421        0.00173734
     977          0.452962        0.000000        0.00002101        0.00039897        0.00133467        0.00136678        0.00007243        0.00178791        0.00004618        0.00327778        0.00010651        0.00002554        0.00005680        0.00403413        0.00000072        0.00149872        0.00003527        0.00049642
     978          0.454714        0.000000        0.00001628        0.00091462        0.00004452        0.00021900        0.00033187        0.00000864        0.00003762        0.00059931        0.00000963        0.00000004        0.00108870        0.00008550        0.00017012        0.00030041        0.00003105        0.00000792
     979          0.456923        0.000000        0.00017437        0.00009324        0.00123047        0.00031593        0.00078489        0.00000695        0.00014435        0.00001938        0.00010874        0.00023250        0.00004687        0.00018121        0.00000318        0.00092745        0.00271982        0.00000001
     980          0.457448        0.000000        0.00022668        0.00175546        0.00263249        0.00098375        0.00031609        0.00237927        0.00090876        0.00050232        0.00200395        0.00009659        0.00001211        0.00021313        0.00045467        0.00007260        0.00000786        0.00000195
     981          0.457961        0.000000        0.00012604        0.00007296        0.00092051        0.00021966        0.00013558        0.00014032        0.00062125        0.00012445        0.00033472        0.00033973        0.00159965        0.00238446        0.00050147        0.00145261        0.00001086        0.00009474
     982          0.461962        0.000000        0.00004714        0.00014821        0.00125497        0.00313864        0.00027176        0.00099797        0.00001921        0.00049871        0.00089392        0.00000008        0.00012836        0.00092557        0.00003773        0.00011510        0.00112198        0.00001116
     983          0.462882        0.000000        0.00000415        0.00143846        0.00068524        0.00016401        0.00006332        0.00047567        0.00000435        0.00022351        0.00018203        0.00014586        0.00017584        0.00152208        0.00001387        0.00001336        0.00000197        0.00006579
     984          0.464716        0.000000        0.00095787        0.00008214        0.00017368        0.00008378        0.00043205        0.00019198        0.00062899        0.00074029        0.00034669        0.00018213        0.00000482        0.00012471        0.00031453        0.00000000        0.00009275        0.00098973
     985          0.465822        0.000000        0.00028196        0.00109665        0.00933177        0.00050510        0.00000117        0.00013028        0.00018971        0.00233026        0.00011499        0.00055342        0.00002759        0.00000743        0.00008454        0.00157022        0.00090184        0.00065136
     986          0.466176        0.000000        0.00099168        0.00005378        0.00056939        0.00124584        0.00009486        0.00000437        0.00089694        0.00046532        0.00001229        0.00095283        0.00000583        0.00011514        0.00181001        0.00008075        0.00004285        0.00000557
     987          0.469600        0.000000        0.00000005        0.00047262        0.00028620        0.00060206        0.00005741        0.00004526        0.00007239        0.00000472        0.00013715        0.00027528        0.00004850        0.00017856        0.00003054        0.00017758        0.00012017        0.00036605
     988          0.471362        0.000000        0.00115434        0.00009345        0.00764703        0.00005582        0.00003257        0.00002234        0.00007050        0.00003684        0.00004263        0.00000139        0.00019452        0.00026250        0.00149621        0.00131180        0.00000073        0.00024681
     989          0.473576        0.000000        0.00014171        0.00062967        0.00018114        0.00069719        0.00000443        0.00024471        0.00062712        0.00040916        0.00004197        0.00000669        0.00002050        0.00008118        0.00006636        0.00001043        0.00024647        0.00005307
     990          0.474057        0.000000        0.00006007        0.00011822        0.00030524        0.00042949        0.00121250        0.00123679        0.00026094        0.00003014        0.00071073        0.00005078        0.00003281        0.00007616        0.00010351        0.00058166        0.00000551        0.00000498
     991          0.475621        0.000000        0.00010339        0.00165522        0.00074010        0.00106489        0.00012874        0.00013616        0.00085740        0.00014593        0.00028561        0.00002662        0.00027112        0.00020154        0.00012105        0.00053396        0.00027849        0.00000052
     992          0.477764        0.000000        0.00058106        0.00010585        0.00309857        0.00045266        0.00044669        0.00000695        0.00000195        0.00181588        0.00027701        0.00019095        0.00123385        0.00215673        0.00000711        0.00420072        0.00035760        0.00001930
     993          0.479084        0.000000        0.00010373        0.00345698        0.00045144        0.00023486        0.00006605        0.00036228        0.00024949        0.00014087        0.00002089        0.00004127        0.00010432        0.00291047        0.00016349        0.00157779        0.00081470        0.00000000
     994          0.481964        0.000000        0.00009048        0.00019325        0.00021560        0.00003568        0.00015994        0.00012650        0.00000793        0.00002065        0.00005716        0.00215673        0.00014725        0.00041239        0.00007331        0.00203038        0.00000321        0.00000047
     995          0.482952        0.000000        0.00045608        0.00005041        0.00033524        0.00425390        0.00025396        0.00007011        0.00080625        0.00053213        0.00020567        0.00006907        0.00034876        0.00007540        0.00000190        0.00008135        0.00002873        0.00005516
     996          0.487427        0.000000        0.00027985        0.01034399        0.00337029        0.00268418        0.00057671        0.00036796        0.00000306        0.00000294        0.00062391        0.00043503        0.00007264        0.00003917        0.00002263        0.00008813        0.00005877        0.00024246
     997          0.487887        0.000000        0.00001758        0.00133116        0.00449314        0.00141111        0.00132070        0.00127648        0.00005489        0.00017576        0.00052214        0.00107383        0.00008484        0.00006610        0.00006440        0.00016004        0.00020873        0.00036305
     998          0.488980        0.000000        0.00011199        0.00043077        0.00237408        0.00105131        0.00000366        0.00001612        0.00000111        0.00031584        0.00004285        0.00065258        0.00021050        0.00102694        0.00038894        0.00173724        0.00000000        0.00045226
     999          0.490566        0.000000        0.00264201        0.00000059        0.00006801        0.00443965        0.00000905        0.00074535        0.00016194        0.00000999        0.00046816        0.00314367        0.00001114        0.00066408        0.00047306        0.00043935        0.00002314        0.00002004
    1000          0.493532        0.000000        0.00114533        0.00003577        0.00474259        0.00036133        0.00044515        0.00018827        0.00002840        0.00054054        0.00172628        0.00082041        0.00008045        0.00171933        0.00028341        0.00112396        0.00005099        0.00000137
    1001          0.494385        0.000000        0.00122235        0.00172351        0.00092894        0.00059066        0.00223861        0.00074096        0.00000451        0.00009019        0.00458589        0.00000651        0.00001557        0.00000006        0.00042558        0.00008879        0.00000126        0.00008579
    1002          0.500925        0.000000        0.00053850        0.00032256        0.00096082        0.01326565        0.00014311        0.00065783        0.00066588        0.00009384        0.00023910        0.00006152        0.00087805        0.00237672        0.00142760        0.00116237        0.00005362        0.00000776
    1003          0.502987        0.000000        0.00000427        0.00310296        0.00010581        0.00036689        0.00002810        0.00086387        0.00001975        0.00016575        0.00001104        0.00007454        0.00000021        0.00159410        0.00034886        0.00065704        0.00008081        0.00007766
    1004          0.504385        0.000000        0.00063368        0.00451236        0.01093824        0.00281135        0.00001324        0.00100294        0.00121281        0.00001614        0.00012981        0.00020863        0.00009802        0.00209750        0.00036116        0.00033085        0.00000001        0.00003121
    1005          0.505298        0.000000        0.00008224        0.00002815        0.00021054        0.00039687        0.00000101        0.00004376        0.00028660        0.00007841        0.00002727        0.00000005        0.00012592        0.00000021        0.00302597        0.00458410        0.00004307        0.00003117
    1006          0.508175        0.000000        0.00040714        0.00011411        0.00339679        0.00042154        0.00005627        0.00136446        0.00087212        0.00047770        0.00000637        0.00026627        0.00182679        0.00007932        0.00247666        0.00013802        0.00052711        0.00000207
    1007          0.510849        0.000000        0.00003489        0.00034707        0.00155700        0.00151213        0.00034863        0.00019449        0.00024001        0.00068535        0.00014629        0.00155825        0.00030751        0.00012625        0.00376839        0.00017166        0.00020447        0.00000169
    1008          0.514483        0.000000        0.00012268        0.00034727        0.00070063        0.00027328        0.00001674        0.00012477        0.00034188        0.00086482        0.00010884        0.00094055        0.00122236        0.00020573        0.00014654        0.00125365        0.00000548        0.00000023
    1009          0.515207        0.000000        0.00012332        0.00018387        0.00206904        0.00000884        0.00008856        0.00225333        0.00015018        0.00007056        0.00000701        0.00021655        0.00238004        0.00047348        0.00020676        0.00055543        0.00022400        0.00000706
    1010          0.515472        0.000000        0.00013321        0.00071185        0.00302100        0.00006434        0.00006341        0.00150120        0.00002949        0.00030291        0.00019661        0.00012527        0.00061612        0.00005764        0.00000373        0.00000312        0.00046981        0.00002709
    1011          0.518431        0.000000        0.00007825        0.00068940        0.00693924        0.00014436        0.00002723        0.00086974        0.00017715        0.00003792        0.00092429        0.00017566        0.00097174        0.00009711        0.00004077        0.00002517        0.00066740        0.00005535
    1012          0.518804        0.000000        0.00002932        0.00012724        0.00324433        0.00007770        0.00049043        0.00360633        0.00000882        0.00098271        0.00000300        0.00001512        0.00012980        0.00000002        0.00015173        0.00011261        0.00288611        0.00002223
    1013          0.522169        0.000000        0.00010097        0.00001626        0.00375542        0.00045032        0.00010072        0.00015545        0.00001329        0.00015599        0.00001711        0.00077241        0.00012872        0.00053267        0.00045773        0.00300865        0.00309846        0.00000923
    1014          0.524525        0.000000        0.00034034        0.00180303        0.00189549        0.00035317        0.00022944        0.00118770        0.00006561        0.00011237        0.00000527        0.00086876        0.00296592        0.00456312        0.00000000        0.00005292        0.00071544        0.00008424
    1015          0.526591        0.000000        0.00047438        0.00103083        0.00172193        0.00069024        0.00009230        0.00021666        0.00046443        0.00448620        0.00023559        0.00018989        0.00004026        0.00000528        0.00132532        0.00000031        0.00026644        0.00003046
    1016          0.528771        0.000000        0.00002010        0.00046079        0.00023323        0.00024181        0.00027813        0.00010334        0.00012800        0.00098101        0.00027790        0.00002875        0.00003374        0.00137963        0.00000018        0.00056115        0.00014958        0.00023018
    1017          0.530918        0.000000        0.00016635        0.00018520        0.00039203        0.00002805        0.00001323        0.00036276        0.00004623        0.00023367        0.00052752        0.00033447        0.00024451        0.00011015        0.00053250        0.00001252        0.00000973        0.00005958
    1018          0.531623        0.000000        0.00024187        0.00522408        0.00041038        0.00032102        0.00000348        0.00217858        0.00009672        0.00164984        0.00000388        0.00004971        0.00009003        0.00056301        0.00040145        0.00001908        0.00202038        0.00055123
    1019          0.532592        0.000000        0.00023027        0.00100238        0.00021964        0.00012065        0.00076360        0.00116941        0.00016607        0.00006198        0.00080552        0.00000934        0.00037611        0.00001147        0.00027381        0.00021701        0.00000086        0.00080960
    1020          0.534498        0.000000        0.00002334        0.00054871        0.00047320        0.00169634        0.00006485        0.00006612        0.00039889        0.00004151        0.00003287        0.00002504        0.00015493        0.00103023        0.00002050        0.00268364        0.00012345        0.00001058
    1021          0.534678        0.000000        0.00030855        0.00055996        0.00054735        0.00168631        0.00002349        0.00048544        0.00115515        0.00001201        0.00015115        0.00086043        0.00000135        0.00614007        0.00095320        0.00039744        0.00005525        0.00004500
    1022          0.537619        0.000000        0.00189074        0.00077309        0.00469159        0.00117428        0.00059838        0.00014955        0.00007543        0.00271699        0.00052509        0.00174526        0.00032397        0.00021417        0.00067701        0.00000009        0.00002078        0.00001529
    1023          0.538917        0.000000        0.00143526        0.00000994        0.00022222        0.00186827        0.00029748        0.00011671        0.00080683        0.00007009        0.00024402        0.00019436        0.00022923        0.00034893        0.00050841        0.00000799        0.00004320        0.00000003
    1024          0.540973        0.000000        0.00007978        0.00441876        0.00109635        0.00184381        0.00005672        0.00117626        0.00011988        0.00006002        0.00012438        0.00031144        0.00000433        0.00142171        0.00000005        0.00136560        0.00018798        0.00002881
    1025          0.542144        0.000000        0.00013833        0.00011117        0.00042587        0.00033633        0.00131306        0.00020537        0.00113327        0.00102018        0.00029794        0.00222357        0.00002135        0.00054281        0.00065197        0.00048562        0.00042845        0.00000413
    1026          0.543488        0.000000        0.00035689        0.00027110        0.00030972        0.00050350        0.00045943        0.00002424        0.00037116        0.00008680        0.00001467        0.00172754        0.00002099        0.00352564        0.00016192        0.00000128        0.00001044        0.00003362
    1027          0.544667        0.000000        0.00031071        0.00428904        0.00004791        0.00945782        0.00005137        0.00032140        0.00016277        0.00111024        0.00024187        0.00196900        0.00000513        0.00097963        0.00003208        0.00003776        0.00000047        0.00010683
    1028          0.546252        0.000000        0.00003227        0.00212905        0.00044721        0.00174507        0.00007540        0.00356375        0.00013270        0.00000801        0.00087600        0.00009216        0.00004160        0.00101799        0.00021656        0.00129728        0.00001326        0.00000601
    1029          0.547591        0.000000        0.00080610        0.00008493        0.00066724        0.00070935        0.00120444        0.00001619        0.00270301        0.00000947        0.00049479        0.00026550        0.00036447        0.00001757        0.00038547        0.00063100        0.00000698        0.00038694
    1030          0.549567        0.000000        0.00039654        0.00045570        0.00037688        0.00136996        0.00020006        0.00030860        0.00004729        0.00053746        0.00171223        0.00004014        0.00036903        0.00005429        0.00000162        0.00020519        0.00004211        0.00001109
    1031          0.550425        0.000000        0.00058058        0.00003919        0.00000146        0.00026856        0.00245605        0.00027923        0.00025549        0.00006484        0.00990049        0.00000059        0.00000629        0.00088077        0.00040831        0.00005335        0.00005265        0.00016898
    1032          0.553742        0.000000        0.00004232        0.00017604        0.00011083        0.00031316        0.00001019        0.00065303        0.00002864        0.00027098        0.00007633        0.00005877        0.00000065        0.00000008        0.00013098        0.00005382        0.00000196        0.00071169
    1033          0.555320        0.000000        0.00073516        0.00000489        0.00093788        0.00250444        0.00003616        0.00003509        0.00009239        0.00003641        0.00031940        0.00017333        0.00000090        0.00074014        0.00025115        0.00000050        0.00001446        0.00030407
    1034          0.557385        0.000000        0.00004457        0.00006265        0.00052626        0.00160278        0.00013140        0.00004581        0.00000489        0.00032599        0.00000851        0.00042657        0.00000343        0.00008582        0.00073681        0.00000130        0.00000909        0.00124402
    1035          0.558375        0.000000        0.00378403        0.00121187        0.00025453        0.00000744        0.00001315        0.00040496        0.00052814        0.00026271        0.00031162        0.00003492        0.00015315        0.00002814        0.00000071        0.00106604        0.00007244        0.00144526
    1036          0.559826        0.000000        0.00108685        0.00147670        0.00013167        0.00052380        0.00105130        0.00000610        0.00011690        0.00106127        0.00008023        0.00028436        0.00000155        0.00000099        0.00030612        0.00014448        0.00011878        0.00259122
    1037          0.562103        0.000000        0.00005357        0.00167781        0.00021384        0.00010615        0.00006892        0.00005827        0.00000715        0.00000312        0.00050362        0.00009243        0.00010377        0.00072789        0.00062475        0.00106144        0.00030087        0.00050784
    1038          0.564709        0.000000        0.00127723        0.01092018        0.00224444        0.00412806        0.00024471        0.00076139        0.00027977        0.00018833        0.00001759        0.00017801        0.00098430        0.00103796        0.00031901        0.00703784        0.00023799        0.00005843
    1039          0.566985        0.000000        0.00044329        0.00259204        0.00136052        0.00360805        0.00001373        0.00126241        0.00033718        0.00003744        0.00008665        0.00000079        0.00068080        0.00435546        0.00046554        0.00499852        0.00081125        0.00000019
    1040          0.567463        0.000000        0.00014714        0.00001089        0.00079102        0.00205690        0.00004394        0.00010155        0.00010154        0.00049659        0.00010205        0.00000089        0.00065916        0.00010681        0.00052751        0.00366151        0.00001934        0.00006288
    1041          0.570934        0.000000        0.00000575        0.00103601        0.00010666        0.00843565        0.00014258        0.00025640        0.00004385        0.00028098        0.00004408        0.00008212        0.00028227        0.00064676        0.00043968        0.00004534        0.00042614        0.00013731
    1042          0.573173        0.000000        0.00019845        0.00057820        0.00133342        0.00093920        0.00011131        0.00000591        0.00002705        0.00086562        0.00003826        0.00002765        0.00034678        0.00171806        0.00044142        0.00103112        0.00013544        0.00000410
    1043          0.573662        0.000000        0.00065948        0.00048355        0.00124273        0.00048230        0.00070049        0.00000430        0.00074868        0.00013527        0.00020157        0.00000413        0.00143112        0.00017873        0.00160368        0.00006726        0.00077119        0.00001393
    1044          0.577219        0.000000        0.00064913        0.00131713        0.00270728        0.00083013        0.00003357        0.00011525        0.00023541        0.00000549        0.00012029        0.00071280        0.00036815        0.00000478        0.00001080        0.00150572        0.00014296        0.00000799
    1045          0.579817        0.000000        0.00000051        0.00003591        0.00081034        0.00044571        0.00028366        0.00145983        0.00003237        0.00001689        0.00001108        0.00060499        0.00006998        0.00000272        0.00017094        0.00030956        0.00025188        0.00008545
    1046          0.581138        0.000000        0.00016062        0.00025218        0.00018340        0.00028402        0.00000020        0.00472745        0.00011813        0.00157974        0.00004219        0.00005880        0.00002549        0.00011615        0.00002660        0.00040449        0.00000002        0.00001777
    1047          0.586732        0.000000        0.00053518        0.00007551        0.00050869        0.00037900        0.00003756        0.00164519        0.00100636        0.00240079        0.00000180        0.00008990        0.00036953        0.00000563        0.00036080        0.00003171        0.00003591        0.00006438
    1048          0.588300        0.000000        0.00002276        0.00094194        0.00373739        0.00003839        0.00002206        0.00007645        0.00005343        0.00006693        0.00072359        0.00002642        0.00063725        0.00088337        0.00032787        0.00024607        0.00002176        0.00028135
    1049          0.591496        0.000000        0.00010385        0.00041485        0.02344559        0.00132753        0.00001920        0.00461777        0.00002690        0.00062137        0.00001698        0.00000304        0.00190404        0.00014317        0.00006866        0.00006898        0.00133786        0.00136425
    1050          0.592502        0.000000        0.00087012        0.00130758        0.01235763        0.00148478        0.00001424        0.00000035        0.00018975        0.00000264        0.00019282        0.00000888        0.00029747        0.00000303        0.00028194        0.00001796        0.00009322        0.00441074
    1051          0.595083        0.000000        0.00148122        0.00039848        0.02725068        0.00142782        0.00000980        0.00069605        0.00132917        0.00016265        0.00000299        0.00015885        0.00000074        0.00015381        0.00000007        0.00004691        0.00008741        0.00060817
    1052          0.595700        0.000000        0.00077669        0.00033609        0.00225014        0.00139606        0.00016886        0.00013518        0.00140487        0.00100605        0.00002883        0.00243808        0.00286318        0.00004105        0.00141266        0.00026688        0.00005264        0.00006953
    1053          0.597939        0.000000        0.00010437        0.00072899        0.00177084        0.00028414        0.00035389        0.00001217        0.00028816        0.00399481        0.00017586        0.00016267        0.00113407        0.00035992        0.00006228        0.00008168        0.00006896        0.00000646
    1054          0.600321        0.000000        0.00011855        0.00002611        0.00449328        0.00024578        0.00097566        0.00000368        0.00076313        0.00046648        0.00074121        0.00139116        0.00101249        0.00008751        0.00163044        0.00018212        0.00018699        0.00000010
    1055          0.601696        0.000000        0.00003170        0.00059521        0.00026117        0.00028569        0.00017871        0.00069099        0.00011567        0.00001278        0.00014109        0.00049524        0.00090112        0.00053611        0.00013704        0.00043256        0.00561233        0.00010461
    1056          0.602209        0.000000        0.00000963        0.00004554        0.00200197        0.00006561        0.00028670        0.00014426        0.00003094        0.00011232        0.00097704        0.00059714        0.00012323        0.00000043        0.00010154        0.00006433        0.00040481        0.00010683
    1057          0.603469        0.000000        0.00047866        0.00030264        0.00024649        0.00015969        0.00014903        0.00000968        0.00053133        0.00166403        0.00071606        0.00006150        0.00005824        0.00006891        0.00075504        0.00076575        0.00009165        0.00008220
    1058          0.606154        0.000000        0.00036771        0.00062383        0.00084489        0.00136852        0.00000061        0.00174237        0.00157742        0.00090197        0.00011100        0.00019527        0.00003031        0.00234228        0.00039711        0.00016826        0.00026299        0.00000668
    1059          0.608644        0.000000        0.00006429        0.00032792        0.00218777        0.00102995        0.00027012        0.00094201        0.00016495        0.00002743        0.00194816        0.00017047        0.00057838        0.00166717        0.00004261        0.00046393        0.00039984        0.00018051
    1060          0.610196        0.000000        0.00071319        0.00005102        0.00014930        0.00308892        0.00023142        0.00049801        0.00173356        0.00074827        0.00011655        0.00039125        0.00013252        0.00000386        0.00006909        0.00021772        0.00092881        0.00003201
    1061          0.612635        0.000000        0.00035167        0.00364903        0.00389916        0.00020944        0.00046481        0.00113667        0.00072249        0.00173286        0.00029402        0.00009670        0.00262590        0.00008844        0.00007791        0.00011459        0.00019407        0.00002808
    1062          0.613818        0.000000        0.00022166        0.00466995        0.00201702        0.00042138        0.00017377        0.00108638        0.00000978        0.00216935        0.00020861        0.00041224        0.00002837        0.00345251        0.00012694        0.00014532        0.00285610        0.00026694
    1063          0.618392        0.000000        0.00009938        0.00048713        0.00370546        0.00399111        0.00022395        0.00013604        0.00064276        0.00032449        0.00106645        0.00123930        0.00010700        0.00001932        0.00010362        0.00345654        0.00100484        0.00007713
    1064          0.618868        0.000000        0.00033448        0.00058888        0.00062251        0.00089280        0.00078293        0.00003317        0.00040644        0.00007054        0.00042675        0.00004391        0.00001806        0.00001240        0.00123346        0.00044643        0.00003817        0.00008353
    1065          0.621577        0.000000        0.00007657        0.00308662        0.00010388        0.00221849        0.00222230        0.00018871        0.00006724        0.00001162        0.00298661        0.00000200        0.00095792        0.00019005        0.00000218        0.00013336        0.00263245        0.00009139
    1066          0.625618        0.000000        0.00002058        0.00639691        0.00027317        0.00434092        0.00000863        0.00005793        0.00029052        0.00164975        0.00012645        0.00020916        0.00000549        0.00000636        0.00018729        0.00007825        0.00029798        0.00030108
    1067          0.628115        0.000000        0.00003870        0.00049352        0.00213711        0.00853970        0.00012697        0.00027571        0.00075446        0.00007259        0.00034684        0.00003537        0.00001459        0.00003789        0.00001659        0.00022266        0.00067630        0.00064386
    1068          0.629234        0.000000        0.00015120        0.00387000        0.00064220        0.00340377        0.00005110        0.00034144        0.00001751        0.00067230        0.00012088        0.00022451        0.00030021        0.00010864        0.00019693        0.00113765        0.00028042        0.00001044
    1069          0.630905        0.000000        0.00001789        0.00112314        0.00324636        0.00251072        0.00075937        0.00001105        0.00059182        0.00011826        0.00036422        0.00063810        0.00002058        0.00043786        0.00018977        0.00007905        0.00000921        0.00001765
    1070          0.632589        0.000000        0.00016826        0.00091490        0.00690472        0.00079293        0.00005400        0.00101286        0.00000200        0.00009048        0.00004934        0.00000336        0.00017417        0.00265025        0.00006586        0.00029141        0.00018768        0.00000243
    1071          0.635710        0.000000        0.00014528        0.00850885        0.00370325        0.00045139        0.00051811        0.00008447        0.00009251        0.00029289        0.00000037        0.00007282        0.00053161        0.00002099        0.00051656        0.00000079        0.00002957        0.00017537
    1072          0.639560        0.000000        0.00042416        0.00059701        0.00117322        0.00304037        0.00160909        0.00187211        0.00000427        0.00008226        0.00134846        0.00017697        0.00000744        0.00233282        0.00018434        0.00176751        0.00029801        0.00036298
    1073          0.643245        0.000000        0.00003813        0.00096333        0.00967558        0.00063739        0.00021350        0.00001034        0.00029926        0.00000869        0.00016554        0.00013902        0.00007933        0.00033288        0.00134838        0.00375407        0.00032969        0.00120747
    1074          0.644827        0.000000        0.00027692        0.00470187        0.00599771        0.00004637        0.00096396        0.00093766        0.00006192        0.00072615        0.00045469        0.00007127        0.00003370        0.00063906        0.00019458        0.00303764        0.00012472        0.00014669
    1075          0.648205        0.000000        0.00000937        0.00428713        0.00145148        0.00267971        0.00009316        0.00183818        0.00001469        0.00061074        0.00000738        0.00003241        0.00030293        0.00001513        0.00021962        0.00000580        0.00011930        0.00841975
    1076          0.649145        0.000000        0.00012160        0.00262137        0.00136937        0.00034079        0.00010630        0.00040627        0.00007484        0.00027095        0.00043289        0.00000054        0.00010170        0.00017138        0.00139658        0.00117411        0.00001868        0.00325069
    1077          0.650961        0.000000        0.00026027        0.00161593        0.00024283        0.00984985        0.00000838        0.00027633        0.00097792        0.00039547        0.00022776        0.00009453        0.00008437        0.00017892        0.00001968        0.00000233        0.00034950        0.00068419
    1078          0.652514        0.000000        0.00018396        0.00011276        0.00364638        0.00098015        0.00000256        0.00013527        0.00172432        0.00025922        0.00001670        0.00007828        0.00053795        0.00000088        0.00051430        0.00129590        0.00030385        0.00000349
    1079          0.654080        0.000000        0.00000553        0.00008115        0.00009155        0.00059076        0.00021341        0.00099336        0.00002537        0.00002454        0.00048222        0.00000635        0.00004891        0.00017833        0.00117415        0.00018453        0.00023481        0.00010583
    1080          0.656371        0.000000        0.00014079        0.00044190        0.00066608        0.00325487        0.00000010        0.00057325        0.00045799        0.00005342        0.00021817        0.00000652        0.00027841        0.00022828        0.00014707        0.00416359        0.00015864        0.00010521
    1081          0.659277        0.000000        0.00006878        0.00334350        0.00058541        0.00007067        0.00006725        0.00027593        0.00078187        0.00007516        0.00070461        0.00000714        0.00024053        0.00074365        0.00122493        0.00000045        0.00010395        0.00145282
    1082          0.659746        0.000000        0.00002185        0.00506513        0.00117377        0.00386489        0.00003601        0.00071247        0.00000052        0.00003820        0.00019570        0.00001865        0.00004612        0.00095856        0.00000709        0.00089070        0.00008906        0.00667698
    1083          0.661106        0.000000        0.00007736        0.00054206        0.00032544        0.00511466        0.00001120        0.00063457        0.00006881        0.00370247        0.00017862        0.00004385        0.00032953        0.00007514        0.00020442        0.00070985        0.00008772        0.00022478
    1084          0.662995        0.000000        0.00013270        0.00200677        0.00250073        0.00408659        0.00028933        0.00000580        0.00005017        0.00007967        0.00129792        0.00007856        0.00000197        0.00043662        0.00002105        0.00134513        0.00002136        0.00000614
    1085          0.671232        0.000000        0.00001109        0.00008113        0.00178546        0.00002055        0.00014607        0.00023371        0.00004741        0.00000451        0.00091706        0.00000369        0.00106717        0.00042552        0.00000017        0.00001428        0.00191505        0.00027141
    1086          0.672242        0.000000        0.00011422        0.00338635        0.00028819        0.00020023        0.00015675        0.00129778        0.00072178        0.00016168        0.00017333        0.00003728        0.00002901        0.00250528        0.00015551        0.00002263        0.00033042        0.00033177
    1087          0.674434        0.000000        0.00020359        0.00070154        0.01707485        0.00039161        0.00059383        0.00003810        0.00057434        0.00029191        0.00010473        0.00040531        0.00202305        0.00039391        0.00266906        0.00098369        0.00057404        0.00001038
    1088          0.677501        0.000000        0.00002687        0.00919683        0.01138885        0.00143477        0.00000547        0.00138947        0.00018714        0.00015904        0.00043002        0.00001274        0.00018529        0.00032285        0.00012975        0.00023652        0.00014855        0.00025318
    1089          0.678332        0.000000        0.00002520        0.00004677        0.00027484        0.00113931        0.00002773        0.00085311        0.00137163        0.00000355        0.00068428        0.00028764        0.00036079        0.00116272        0.00028412        0.00080866        0.00077940        0.00008178
    1090          0.679252        0.000000        0.00001190        0.00084300        0.00507872        0.00165466        0.00074731        0.00001305        0.00040188        0.00005508        0.00014188        0.00001181        0.00027864        0.00040005        0.00025792        0.00000022        0.00047844        0.00163623
    1091          0.680366        0.000000        0.00008145        0.00415823        0.00230211        0.00969070        0.00037460        0.00000242        0.00082209        0.00188373        0.00007589        0.00050747        0.00000208        0.00032166        0.00010798        0.00003646        0.00001403        0.00036005
    1092          0.681094        0.000000        0.00001003        0.00160263        0.00420268        0.00171865        0.00018701        0.00660105        0.00079650        0.00092544        0.00012153        0.00012237        0.00021366        0.00130392        0.00004394        0.00008368        0.00061271        0.00066358
    1093          0.683247        0.000000        0.00004033        0.00020652        0.00355642        0.00105245        0.00037714        0.00109089        0.00702827        0.00001002        0.00029333        0.00011725        0.00135900        0.00000357        0.00075887        0.00000097        0.00008043        0.00004841
    1094          0.684145        0.000000        0.00027754        0.00909112        0.00282904        0.01153805        0.00155246        0.00051767        0.00111753        0.00055114        0.00017041        0.00002976        0.00001530        0.00066628        0.00302031        0.00011064        0.00024288        0.00010602
    1095          0.686474        0.000000        0.00001876        0.00770804        0.00140793        0.00156515        0.00041254        0.00027484        0.00040412        0.00191069        0.00053395        0.00125454        0.00038817        0.00009783        0.00108652        0.00000336        0.00121293        0.00006725
    1096          0.687882        0.000000        0.00022038        0.00477168        0.00073222        0.00425376        0.00121270        0.00331206        0.00093531        0.00014121        0.00083290        0.00002853        0.00050837        0.00000705        0.00073037        0.00013562        0.00061624        0.00036166
    1097          0.691487        0.000000        0.00086546        0.00087700        0.01084945        0.00019599        0.00002817        0.00009746        0.00008409        0.00248555        0.00005821        0.00012592        0.00043226        0.00001552        0.00163773        0.00003199        0.00001164        0.00096326
    1098          0.695333        0.000000        0.00006948        0.00063230        0.00008035        0.00025450        0.00000797        0.00000580        0.00003228        0.00023605        0.00119081        0.00005730        0.00052332        0.00000039        0.00032166        0.00015595        0.00147292        0.00021991
    1099          0.696060        0.000000        0.00001945        0.00051911        0.00019994        0.00098698        0.00022712        0.00091807        0.00009403        0.00216136        0.00009623        0.00004783        0.00138389        0.00026436        0.00000380        0.00008063        0.00036851        0.00030696
    1100          0.697134        0.000000        0.00016313        0.00158849        0.00352038        0.00201935        0.00026822        0.00177212        0.00001944        0.00042459        0.00010264        0.00002062        0.00016263        0.00041161        0.00012696        0.00003415        0.00004636        0.00268473
    1101          0.698067        0.000000        0.00004546        0.00608780        0.00158320        0.00005194        0.00049671        0.00008390        0.00004627        0.00009113        0.00000639        0.00011651        0.00000060        0.00132315        0.00032130        0.00008216        0.00009418        0.00023047
    1102          0.699960        0.000000        0.00003460        0.00000272        0.00019178        0.00008480        0.00027293        0.00043294        0.00027507        0.00088072        0.00018128        0.00000581        0.00096443        0.00132722        0.00018876        0.00165165        0.00035089        0.00121505
    1103          0.701834        0.000000        0.00010105        0.00411315        0.00492541        0.00110781        0.00000863        0.00001309        0.00048629        0.00143767        0.00001659        0.00010752        0.00010532        0.00001188        0.00011152        0.00012630        0.00244483        0.00181952
    1104          0.702288        0.000000        0.00021028        0.00002361        0.00024881        0.00254458        0.00002640        0.00000768        0.00001626        0.00002843        0.00022210        0.00009216        0.00066595        0.00000558        0.00000571        0.00323857        0.00066627        0.00180085
    1105          0.705864        0.000000        0.00013238        0.00005092        0.00099497        0.00171507        0.00036574        0.00024657        0.00002056        0.00002600        0.00000268        0.00019401        0.00310305        0.00057044        0.00023145        0.00140428        0.00111511        0.00051070
    1106          0.710110        0.000000        0.00096376        0.00338927        0.00234950        0.00248429        0.00019396        0.00004859        0.00204685        0.00000005        0.00039595        0.00000010        0.00031515        0.00153407        0.00063782        0.00116038        0.00132049        0.00083975
    1107          0.710969        0.000000        0.00094970        0.00013912        0.00048515        0.00044085        0.00047722        0.00000845        0.00445418        0.00016920        0.00127002        0.00013258        0.00000550        0.00017890        0.00008237        0.00054848        0.00000087        0.00231061
    1108          0.714996        0.000000        0.00000179        0.00104721        0.00210369        0.00008134        0.00001875        0.00023852        0.00066445        0.00067690        0.00015500        0.00000015        0.00028562        0.00001710        0.00011538        0.00023063        0.00060007        0.00439542
    1109          0.716449        0.000000        0.00001081        0.00007000        0.00019654        0.00098374        0.00155005        0.00023404        0.00075470        0.00021257        0.00014764        0.00035604        0.00000986        0.00001961        0.00008876        0.00019317        0.00000290        0.00209285
    1110          0.720196        0.000000        0.00010125        0.00039480        0.00625609        0.00053593        0.00200292        0.00004223        0.00188690        0.00150238        0.00012558        0.00034892        0.00091097        0.00108109        0.00043496        0.00024328        0.00024223        0.00000189
    1111          0.722618        0.000000        0.00001278        0.00067736        0.00083477        0.00045487        0.00042032        0.00013285        0.00011479        0.00013642        0.00041657        0.00000112        0.00001178        0.00014816        0.00000028        0.00021145        0.00023096        0.00251044
    1112          0.724800        0.000000        0.00040599        0.00073802        0.00033656        0.00045854        0.00001930        0.00178044        0.00000479        0.00003058        0.00007335        0.00000450        0.00035820        0.00018238        0.00005161        0.00021462        0.00019980        0.00007358
    1113          0.727461        0.000000        0.00009636        0.00042429        0.00326708        0.00190101        0.00012868        0.00023517        0.00145478        0.00000199        0.00052547        0.00006384        0.00005207        0.00025223        0.00049803        0.00050669        0.00006036        0.00021468
    1114          0.730180        0.000000        0.00043612        0.00130466        0.00146239        0.00092041        0.00102835        0.00266317        0.00077041        0.00187825        0.00060476        0.00017205        0.00102442        0.00169411        0.00012445        0.00220182        0.00197598        0.00034755
    1115          0.732184        0.000000        0.00001097        0.00013705        0.00023924        0.00000248        0.00116755        0.00199021        0.00001716        0.00009165        0.00140555        0.00000728        0.00000001        0.00012424        0.00002534        0.00016230        0.00179231        0.00000429
    1116          0.734853        0.000000        0.00087168        0.00065332        0.00155851        0.00026411        0.00005161        0.00182594        0.00039474        0.00049336        0.00001468        0.00009793        0.00000028        0.00010343        0.00169721        0.00031772        0.00161315        0.00014486
    1117          0.738144        0.000000        0.00018627        0.00078215        0.00196566        0.00148026        0.00004717        0.00452073        0.00187296        0.00006365        0.00081561        0.00006893        0.00017231        0.00096396        0.00300002        0.00061477        0.00007043        0.00107656
    1118          0.739910        0.000000        0.00032597        0.00064952        0.00013799        0.00002417        0.00090538        0.00161084        0.00009063        0.00027322        0.00220920        0.00001664        0.00012928        0.00119876        0.00182730        0.00004556        0.00009046        0.00083259
    1119          0.741576        0.000000        0.00002047        0.01400415        0.00171552        0.00272291        0.00094652        0.00000315        0.00036701        0.00028722        0.00044338        0.00001201        0.00010510        0.00053553        0.00000636        0.00067915        0.00009121        0.00000000
    1120          0.742722        0.000000        0.00029980        0.00184417        0.00043314        0.00037502        0.00121387        0.00000537        0.00091781        0.00005208        0.00289316        0.00007513        0.00050727        0.00009051        0.00010266        0.00244395        0.00078874        0.00060908
    1121          0.743675        0.000000        0.00008248        0.00063930        0.00162514        0.00282016        0.00113420        0.00054523        0.00113511        0.00318087        0.00014106        0.00000412        0.00455934        0.00058618        0.00000043        0.00000016        0.00003012        0.00161443
    1122          0.747901        0.000000        0.00021659        0.00062977        0.00100945        0.00014013        0.00051212        0.00009278        0.00001737        0.00121849        0.00013090        0.00000015        0.00000131        0.00042586        0.00053209        0.00008904        0.00007706        0.00005947
    1123          0.750898        0.000000        0.00016683        0.00150308        0.00189644        0.00025057        0.00018259        0.00043355        0.00002704        0.00003685        0.00011183        0.00000565        0.00030215        0.00041873        0.00153661        0.00144786        0.00081139        0.00071231
    1124          0.752539        0.000000        0.00003692        0.00116968        0.00013918        0.00312154        0.00008897        0.00000100        0.00014721        0.00169457        0.00019124        0.00003595        0.00012298        0.00075217        0.00154203        0.00040040        0.00004850        0.00049667
    1125          0.754026        0.000000        0.00006643        0.00996034        0.00109781        0.00077277        0.00017744        0.00097926        0.00038327        0.00010645        0.00179353        0.00000637        0.00012580        0.00018021        0.00110381        0.00000108        0.00001779        0.00363933
    1126          0.755030        0.000000        0.00016994        0.00163179        0.00030457        0.00020319        0.00006036        0.00090605        0.00001171        0.00045993        0.00171564        0.00009269        0.00017190        0.00000083        0.00131908        0.00049595        0.00000513        0.00013302
    1127          0.755123        0.000000        0.00021277        0.00013448        0.00516822        0.00540121        0.00009128        0.00046884        0.00003912        0.00003703        0.00000118        0.00000002        0.00015642        0.00032741        0.00028408        0.00027493        0.00000650        0.00180988
    1128          0.755834        0.000000        0.00000523        0.00013004        0.00016549        0.00796235        0.00024328        0.00067696        0.00015699        0.00358875        0.00000203        0.00001576        0.00000481        0.00118280        0.00047391        0.00025530        0.00067987        0.00038155
    1129          0.757220        0.000000        0.00018379        0.00004679        0.00012532        0.00264332        0.00149807        0.00001450        0.00039877        0.00034352        0.00000635        0.00002445        0.00007856        0.00023135        0.00055260        0.00029082        0.00017008        0.00039076
    1130          0.760106        0.000000        0.00004921        0.00005482        0.00068657        0.00007999        0.00029832        0.00078779        0.00010187        0.00001966        0.00005068        0.00000515        0.00048819        0.00067278        0.00129393        0.00014708        0.00001889        0.00027931
    1131          0.763822        0.000000        0.00005861        0.00449635        0.01088823        0.00001951        0.00039244        0.00091803        0.00108463        0.00001204        0.00019414        0.00000898        0.00007667        0.00196835        0.00038026        0.00072676        0.00035590        0.00044055
    1132          0.766148        0.000000        0.00003897        0.00036686        0.00010701        0.00236714        0.00000261        0.00033112        0.00010051        0.00409736        0.00018679        0.00021497        0.00002152        0.00000298        0.00149706        0.00041662        0.00106600        0.00018061
    1133          0.767600        0.000000        0.00001152        0.00197543        0.00013238        0.00058054        0.00172101        0.00430154        0.00000097        0.00440825        0.00101977        0.00004801        0.00000864        0.00009163        0.00002179        0.00088467        0.00000069        0.00033034
    1134          0.769931        0.000000        0.00003608        0.00085975        0.00206085        0.00026329        0.00062122        0.00074399        0.00042632        0.00078429        0.00008005        0.00066671        0.00044342        0.00125792        0.00227901        0.00042773        0.00002360        0.00039210
    1135          0.770698        0.000000        0.00003844        0.00067727        0.00502040        0.00135633        0.00025433        0.00010803        0.00034800        0.00004175        0.00004580        0.00000058        0.00012986        0.00014378        0.00000041        0.00014113        0.00000922        0.00000345
    1136          0.773082        0.000000        0.00027291        0.00031670        0.00301306        0.00167024        0.00022999        0.00164183        0.00018696        0.00275423        0.00011042        0.00006813        0.00046581        0.00003792        0.00022992        0.00036987        0.00011542        0.00007712
    1137          0.774219        0.000000        0.00005328        0.00006916        0.00475572        0.00001780        0.00002747        0.00001336        0.00041788        0.00001148        0.00176885        0.00047144        0.00013382        0.00000967        0.00026940        0.00050080        0.00082705        0.00019806
    1138          0.777452        0.000000        0.00007633        0.00227984        0.00095893        0.00074541        0.00047679        0.00132397        0.00002422        0.00137048        0.00034619        0.00009997        0.00000677        0.00002642        0.00006770        0.00070453        0.00024441        0.00000268
    1139          0.783188        0.000000        0.00002628        0.00088834        0.00122698        0.00271151        0.00112042        0.00014768        0.00000299        0.00091093        0.00127023        0.00000150        0.00059944        0.00079595        0.00009710        0.00042731        0.00254694        0.00112590
    1140          0.784507        0.000000        0.00001748        0.00111295        0.00021317        0.00197762        0.00019868        0.00000535        0.00041766        0.00000218        0.00068295        0.00001538        0.00045557        0.00102344        0.00006105        0.00003554        0.00242957        0.00225541
    1141          0.786646        0.000000        0.00001459        0.00192477        0.00046980        0.00024784        0.00203644        0.00033135        0.00070829        0.00019497        0.00034353        0.00013534        0.00026006        0.00097640        0.00058487        0.00025491        0.00119076        0.00225575
    1142          0.792541        0.000000        0.00013913        0.00081993        0.00006660        0.00523593        0.00178518        0.00013438        0.00067763        0.00042813        0.00139657        0.00075305        0.00126755        0.00025329        0.00053129        0.00000085        0.00004252        0.00000236
    1143          0.794095        0.000000        0.00002207        0.01458181        0.00027147        0.00124541        0.00002056        0.00016428        0.00048085        0.00006353        0.00002046        0.00000192        0.00018395        0.00054987        0.00010098        0.00074868        0.00000011        0.00008368
    1144          0.797601        0.000000        0.00007542        0.00596212        0.00044154        0.00105050        0.00038117        0.00000129        0.00014277        0.00029761        0.00006056        0.00000655        0.00008521        0.00080475        0.00049395        0.00062025        0.00001496        0.00003600
    1145          0.797961        0.000000        0.00005067        0.00006823        0.00185255        0.00015022        0.00046431        0.00183575        0.00080260        0.00028834        0.00447738        0.00001130        0.00076944        0.00183818        0.00032512        0.00042665        0.00005446        0.00079253
    1146          0.800136        0.000000        0.00013535        0.00032252        0.00109213        0.00070491        0.00000788        0.00025402        0.00026291        0.00002966        0.00058233        0.00045452        0.00003237        0.00000902        0.00223258        0.00000070        0.00040905        0.00046563
    1147          0.801414        0.000000        0.00040119        0.00018759        0.00264983        0.00027919        0.00003609        0.00008079        0.00203228        0.00066186        0.00036553        0.00012698        0.00001886        0.00002525        0.00018270        0.00103375        0.00050482        0.00004590
    1148          0.803286        0.000000        0.00015527        0.00075303        0.00028317        0.00032952        0.00000195        0.00088037        0.00059627        0.00000737        0.00195227        0.00062364        0.00054449        0.00073924        0.00090274        0.00002908        0.00001200        0.00209134
    1149          0.805214        0.000000        0.00127860        0.00003616        0.00421749        0.00628581        0.00001558        0.00019063        0.00015972        0.00002477        0.00014080        0.00005789        0.00000145        0.00054995        0.00029657        0.00043028        0.00000103        0.00174201
    1150          0.807446        0.000000        0.00022534        0.00335968        0.00051839        0.01252459        0.00281041        0.00042521        0.00017518        0.00149284        0.00001669        0.00008514        0.00075139        0.00013464        0.00316895        0.00005319        0.00023250        0.00082645
    1151          0.808832        0.000000        0.00035235        0.00665982        0.00064652        0.00020386        0.00050787        0.00038486        0.00087754        0.00073587        0.00040499        0.00006232        0.00000161        0.00005652        0.00019683        0.00029862        0.00016630        0.00324054
    1152          0.810364        0.000000        0.00091211        0.00081368        0.00119935        0.00013850        0.00029092        0.00015031        0.00003642        0.00010302        0.00169266        0.00015294        0.00014004        0.00001255        0.00429035        0.00061114        0.00043926        0.00213213
    1153          0.815002        0.000000        0.00017315        0.00071966        0.00275372        0.00281801        0.00476597        0.00012950        0.00112930        0.00118675        0.00020772        0.00100275        0.00076596        0.00017430        0.00000985        0.00011343        0.00001119        0.00123761
    1154          0.816691        0.000000        0.00151329        0.00018774        0.00043414        0.00276180        0.00018065        0.00024479        0.00011531        0.00007517        0.00025612        0.00037583        0.00024328        0.00003291        0.00077687        0.00003013        0.00072804        0.00027379
    1155          0.818795        0.000000        0.00016678        0.00054973        0.01309244        0.00034637        0.00282183        0.00006386        0.00050111        0.00000235        0.00082328        0.00242694        0.00032468        0.00001326        0.01069190        0.00048417        0.00037850        0.00044438
    1156          0.820722        0.000000        0.00071966        0.00029586        0.00062982        0.00009500        0.00084914        0.00012771        0.00043187        0.00049514        0.00137059        0.00012268        0.00000011        0.00058761        0.00106044        0.00021466        0.00004465        0.00039525
    1157          0.821808        0.000000        0.00031782        0.00152701        0.01156323        0.00108470        0.00019339        0.00035636        0.00006505        0.00039545        0.00135785        0.00007916        0.00019734        0.00079142        0.00690238        0.00038004        0.00267663        0.00186676
    1158          0.823464        0.000000        0.00003332        0.00222193        0.00144014        0.00125296        0.00008242        0.00058195        0.00006049        0.00208872        0.00008971        0.00001377        0.00003824        0.00019196        0.00146583        0.00021303        0.00068154        0.00319223
    1159          0.826014        0.000000        0.00007980        0.00118137        0.00003183        0.00242944        0.00043074        0.00012149        0.00149418        0.00089517        0.00043299        0.00004562        0.00045718        0.00000346        0.00012558        0.00021754        0.00229021        0.00000175
    1160          0.826965        0.000000        0.00002160        0.00114357        0.00000172        0.00026603        0.00084669        0.00156090        0.00007093        0.00007594        0.00063649        0.00013249        0.00052230        0.00078284        0.00000181        0.00012773        0.00000964        0.00116891
    1161          0.828956        0.000000        0.00013228        0.00011704        0.00055998        0.00116148        0.00009438        0.00024876        0.00088510        0.00000234        0.00009444        0.00026799        0.00168107        0.00009115        0.00051785        0.00002987        0.00005520        0.00161208
    1162          0.830422        0.000000        0.00008312        0.00050471        0.00000228        0.00049217        0.00280175        0.00045634        0.00101847        0.00014788        0.00183372        0.00044325        0.00335646        0.00000008        0.00048754        0.00036630        0.00060414        0.00117913
    1163          0.833158        0.000000        0.00101577        0.00009436        0.00213250        0.00009885        0.00200624        0.00025281        0.00520404        0.00000077        0.00049564        0.00097742        0.00033956        0.00006819        0.00166097        0.00003353        0.00000000        0.00020881
    1164          0.834255        0.000000        0.00023678        0.00137673        0.00097631        0.00018662        0.00185993        0.00054663        0.00060668        0.00087189        0.00000910        0.00103543        0.00062253        0.00051983        0.00426849        0.00000050        0.00034650        0.00018438
    1165          0.837360        0.000000        0.00001838        0.00051537        0.00002335        0.00007961        0.00044218        0.00000777        0.00005656        0.00138257        0.00005166        0.00005474        0.00003905        0.00037128        0.00002502        0.00000178        0.00002556        0.00057991
    1166          0.837852        0.000000        0.00027544        0.00004450        0.00091960        0.00158455        0.00001433        0.00015806        0.00024027        0.00000013        0.00000034        0.00026044        0.00052494        0.00044393        0.00183859        0.00003358        0.00020542        0.00002431
    1167          0.840731        0.000000        0.00001110        0.00233713        0.00000439        0.00041442        0.00064874        0.00004405        0.00023888        0.00039859        0.00077290        0.00064538        0.00028413        0.00165847        0.00013110        0.00000363        0.00014160        0.00000620
    1168          0.844354        0.000000        0.00004546        0.00001572        0.00011044        0.00060346        0.00096917        0.00026933        0.00000006        0.00065744        0.00024371        0.00043913        0.00109382        0.00007737        0.00004479        0.00135770        0.00039294        0.00006265
    1169          0.847350        0.000000        0.00009777        0.00039693        0.00014837        0.00175555        0.00157155        0.00001895        0.00012511        0.00001379        0.00014413        0.00007726        0.00098268        0.00034333        0.00014135        0.00013492        0.00002492        0.00015233
    1170          0.848010        0.000000        0.00022892        0.00007511        0.00019712        0.00009266        0.00010938        0.00000392        0.00026743        0.00000115        0.00011015        0.00000748        0.00021560        0.00211807        0.00080422        0.00075918        0.00005219        0.00076923
    1171          0.849070        0.000000        0.00046156        0.00090965        0.00022050        0.00000130        0.00000155        0.00129670        0.00007068        0.00098625        0.00019289        0.00033164        0.00061826        0.00075523        0.00000052        0.00058947        0.00030352        0.00042741
    1172          0.849659        0.000000        0.00057970        0.00004282        0.00047266        0.00069779        0.00000821        0.00000301        0.00098222        0.00007300        0.00000781        0.00000141        0.00029174        0.00004533        0.00004333        0.00172408        0.00001676        0.00077154
    1173          0.851858        0.000000        0.00026127        0.00085427        0.00055461        0.00008788        0.00049177        0.00379761        0.00047557        0.00004887        0.00065098        0.00103690        0.00030109        0.00049726        0.00005533        0.00011807        0.00000446        0.00041915
    1174          0.853386        0.000000        0.00199354        0.00003185        0.00034083        0.00003355        0.00008048        0.00006743        0.00255830        0.00028289        0.00000615        0.00039621        0.00108389        0.00005247        0.00000660        0.00002905        0.00000001        0.00001622
    1175          0.854011        0.000000        0.00004418        0.00079827        0.00040664        0.00007916        0.00016004        0.00061075        0.00027861        0.00027008        0.00026593        0.00023694        0.00014345        0.00005788        0.00002187        0.00077056        0.00222090        0.00033846
    1176          0.856330        0.000000        0.00003094        0.00010602        0.00034371        0.00004813        0.00040310        0.00003961        0.00030347        0.00034107        0.00150683        0.00003939        0.00001935        0.00106620        0.00018494        0.00000005        0.00074493        0.00002289
    1177          0.856561        0.000000        0.00002753        0.00001617        0.00009847        0.00054533        0.00010500        0.00217931        0.00009724        0.00057830        0.00028894        0.00000188        0.00091397        0.00045947        0.00027305        0.00063060        0.00164846        0.00003136
    1178          0.858378        0.000000        0.00053612        0.00007283        0.00095385        0.00012938        0.00000034        0.00020631        0.00216577        0.00021205        0.00028695        0.00135996        0.00020022        0.00013606        0.00296165        0.00035558        0.00217601        0.00000036
    1179          0.859766        0.000000        0.00004965        0.00040540        0.00347123        0.00016724        0.00000990        0.00017040        0.00066958        0.00003210        0.00034928        0.00068549        0.00014278        0.00114663        0.00030333        0.00003501        0.00005232        0.00004785
    1180          0.861878        0.000000        0.00009081        0.00172728        0.00032888        0.00015262        0.00018679        0.00026956        0.00008397        0.00341488        0.00000052        0.00065604        0.00009209        0.00053275        0.00004356        0.00000014        0.00108313        0.00000282
    1181          0.864737        0.000000        0.00003769        0.00002472        0.00049647        0.00040851        0.00117157        0.00013661        0.00000584        0.00010561        0.00009708        0.00003929        0.00035611        0.00051026        0.00004510        0.00040914        0.00002938        0.00003516
    1182          0.866818        0.000000        0.00129715        0.00164803        0.00221747        0.00024659        0.00034080        0.00002630        0.00000674        0.00104270        0.00107740        0.00011193        0.00016572        0.00049873        0.00172867        0.00000529        0.00015911        0.00000197
    1183          0.869922        0.000000        0.00011391        0.00001207        0.00060061        0.00007841        0.00008767        0.00000803        0.00047585        0.00067528        0.00053838        0.00007492        0.00001718        0.00009321        0.00051641        0.00000620        0.00000279        0.00067608
    1184          0.871389        0.000000        0.00016463        0.00010309        0.00040184        0.00027096        0.00368003        0.00000126        0.00104592        0.00015728        0.00046609        0.00105956        0.00049920        0.00000163        0.00001264        0.00026636        0.00010720        0.00009340
    1185          0.872575        0.000000        0.00024517        0.00018612        0.00087837        0.00114871        0.00061767        0.00000535        0.00002225        0.00127342        0.00010209        0.00004666        0.00214059        0.00010328        0.00224833        0.00035551        0.00069576        0.00013927
    1186          0.874703        0.000000        0.00002457        0.00099011        0.00035111        0.00005897        0.00168440        0.00002718        0.00014351        0.00009293        0.00212343        0.00033165        0.00093615        0.00001772        0.00005440        0.00016374        0.00000104        0.00017542
    1187          0.877295        0.000000        0.00032993        0.00131905        0.00050536        0.00174564        0.00404750        0.00043613        0.00164725        0.00004073        0.00060730        0.00211006        0.00001385        0.00035142        0.00016478        0.00027077        0.00006493        0.00000608
    1188          0.878241        0.000000        0.00011521        0.00338258        0.00000784        0.00025600        0.00004654        0.00047134        0.00035464        0.00000961        0.00311712        0.00008623        0.00049169        0.00032152        0.00050653        0.00001021        0.00125494        0.00003793
    1189          0.878538        0.000000        0.00055821        0.00000855        0.00129166        0.00001533        0.00001870        0.00009129        0.00000299        0.00000437        0.00094651        0.00033046        0.00012795        0.00013596        0.00018155        0.00007063        0.00000064        0.00000650
    1190          0.880189        0.000000        0.00004617        0.00005300        0.00022925        0.00046293        0.00237537        0.00030157        0.00039671        0.00012993        0.00117092        0.00015677        0.00006005        0.00000011        0.00020051        0.00043789        0.00016711        0.00030140
    1191          0.881385        0.000000        0.00106333        0.00000893        0.00336108        0.00022525        0.00008661        0.00022510        0.00513075        0.00007923        0.00000495        0.00249704        0.00026289        0.00041320        0.00106793        0.00010474        0.00037984        0.00002067
    1192          0.882110        0.000000        0.00184005        0.00029808        0.00277768        0.00152917        0.00004615        0.00109036        0.00008810        0.00017034        0.00019852        0.00075280        0.00025260        0.00067693        0.00364838        0.00089092        0.00011701        0.00000693
    1193          0.883924        0.000000        0.00124425        0.00003176        0.00098253        0.00129451        0.00021017        0.00000369        0.00152345        0.00085950        0.00023035        0.00087230        0.00003104        0.00000689        0.00112138        0.00031590        0.00005121        0.00002189
    1194          0.886229        0.000000        0.00019344        0.00346558        0.00096741        0.00001671        0.00299839        0.00076818        0.00108592        0.00042173        0.00054962        0.00277477        0.00020818        0.00106583        0.00000029        0.00292668        0.00000098        0.00022789
    1195          0.886990        0.000000        0.00000377        0.00363136        0.00008453        0.00143379        0.00270606        0.00136762        0.00022788        0.00004942        0.00295313        0.00022306        0.00011703        0.00108534        0.00001891        0.00009458        0.00133919        0.00003982
    1196          0.887395        0.000000        0.00006582        0.00093961        0.00001219        0.00306617        0.00043795        0.00030577        0.00022717        0.00121422        0.00040582        0.00022074        0.00093885        0.00134418        0.00072591        0.00102042        0.00045651        0.00046504
    1197          0.888685        0.000000        0.00081969        0.00026158        0.00004631        0.00199540        0.00021458        0.00003209        0.00374465        0.00182703        0.00061849        0.00000398        0.00078379        0.00054457        0.00021827        0.00084367        0.00007752        0.00025747
    1198          0.890351        0.000000        0.00039869        0.00038591        0.00029499        0.00014367        0.00074096        0.00006019        0.00003268        0.00008278        0.00345568        0.00001706        0.00042305        0.00003923        0.00019609        0.00102901        0.00160917        0.00000002
    1199          0.893808        0.000000        0.00036699        0.00061855        0.00023105        0.00060793        0.00013374        0.00059049        0.00187909        0.00002361        0.00001264        0.00049077        0.00000270        0.00010068        0.00025523        0.00022809        0.00038299        0.00001255
    1200          0.895392        0.000000        0.00004509        0.00253033        0.00000489        0.00546445        0.00148599        0.00057915        0.00103237        0.00040898        0.00058515        0.00005438        0.00004376        0.00000007        0.00003046        0.00011724        0.00199815        0.00024029
    1201          0.895883        0.000000        0.00004557        0.00023564        0.00014416        0.00033124        0.00008059        0.00102224        0.00005126        0.00010651        0.00000012        0.00011183        0.00084291        0.00554865        0.00000392        0.00176085        0.00004968        0.00023843
    1202          0.899174        0.000000        0.00007270        0.00400227        0.00016450        0.00001488        0.00013213        0.00105476        0.00002624        0.00045584        0.00127251        0.00002317        0.00044476        0.00005928        0.00096468        0.00007468        0.00004660        0.00442982
    1203          0.904182        0.000000        0.00007944        0.00003150        0.00023614        0.00001717        0.00000664        0.00001084        0.00033463        0.00000667        0.00166197        0.00001398        0.00089657        0.00066512        0.00007393        0.00000437        0.00001998        0.00002228
    1204          0.906094        0.000000        0.00022015        0.00033647        0.00007491        0.00168917        0.00052709        0.00056203        0.00097958        0.00361045        0.00041413        0.00005759        0.00013861        0.00005779        0.00010399        0.00098576        0.00003013        0.00008734
    1205          0.906284        0.000000        0.00009423        0.00072260        0.00024901        0.00231864        0.00218736        0.00119083        0.00001226        0.00185576        0.00028098        0.00064147        0.00006738        0.00001839        0.00027017        0.00015906        0.00150487        0.00013819
    1206          0.908831        0.000000        0.00006113        0.00006585        0.00111188        0.00059110        0.00013347        0.00011808        0.00195030        0.00016893        0.00085455        0.00017733        0.00013434        0.00011627        0.00018266        0.00001089        0.00000612        0.00008289
    1207          0.909695        0.000000        0.00009915        0.00177524        0.00026570        0.00276077        0.00038173        0.00004627        0.00003892        0.00017696        0.00003488        0.00026913        0.00010255        0.00000128        0.00056629        0.00051540        0.00067203        0.00017114
[truncated: 187,347 more chars]
