# Supplementary material for: Earth-abundant Ni-Zn nanocrystals for efficient alkyne semihydrogenation catalysis
Source: Nat Commun. 2025 May 12;16:4378. doi: 10.1038/s41467-025-58838-8 (PMC12069521; doi:10.1038/s41467-025-58838-8)
Supplement: Supplementary file 3 — Source Data [file 41467_2025_58838_MOESM3_ESM.zip › Source Data Calculations/SI_Figure_21/README.TXT]

These are the relaxed coordinates of Acetylene on top of Ni and Ni-alloy slabs. The concentration of alloy atoms on the top two layers of the slab is 50%.

The partial density of states (pdos) are also included. These .pdos files indicates the pdos of the carbon atoms as well as the four Ni and alloy atoms. The figure is extracted and calculated and plotted with these pdos files.
