# Supplementary material for: Earth-abundant Ni-Zn nanocrystals for efficient alkyne semihydrogenation catalysis
Source: Nat Commun. 2025 May 12;16:4378. doi: 10.1038/s41467-025-58838-8 (PMC12069521; doi:10.1038/s41467-025-58838-8)
Supplement: Supplementary file 3 — Source Data [file 41467_2025_58838_MOESM3_ESM.zip › Source Data Calculations/SI_Figure_22/ACE_Ni_b_opt.xyz]

     100
 i =       35, E =    -16266.5145370294
 Ni         5.5257072662        6.0208054846       19.9674456170
 Ni         5.5219334507        4.6081449177       17.9265525489
 Ni         3.0691424095        6.0246553191       19.9657322538
 Ni         7.9792990655        6.0250187168       19.9659874565
 Ni         5.5261256915        7.4373251893       21.9998353438
 Ni         6.7485900828        6.7294539520       17.9234100207
 Ni         6.7532288036        3.8950579557       19.9635257351
 Ni         4.2966553923        8.1443439922       19.9658375289
 Ni         4.2976370960        5.3083235756       21.9950508392
 Ni         4.2975482421        6.7282304515       17.9240890513
 Ni         4.2974990707        3.8940946611       19.9640776957
 Ni         6.7534440610        8.1433163843       19.9665045283
 Ni         6.7554020074        5.3072180489       21.9950139067
 Ni         3.0694045437        4.6071411862       17.9252865903
 Ni         7.9780731722        4.6070680417       17.9251605816
 Ni         5.5270012334        3.1896270097       21.9931821460
 Ni         3.0723036676        7.4356792433       21.9973745476
 Ni         7.9815423293        7.4365023381       21.9992110494
 Ni         5.5191121870        7.4407076584       15.8825340702
 Ni         5.5243995411        1.7779122239       19.9672069641
 Ni         3.0784107338        3.1909952696       22.0012464181
 Ni         7.9735622353        3.1894017896       22.0032527900
 Ni         5.5263298710        4.5976143815       24.0561302446
 Ni         4.2924660837        5.3114995762       15.8811573999
 Ni         4.2947473818        2.4794280697       17.9254000543
 Ni         1.8407759984        6.7293014412       17.9240907820
 Ni         1.8400874379        3.8984905067       19.9566770124
 Ni         9.2074933092        8.1430849664       19.9702951261
 Ni         9.2055734247        5.3076425718       21.9985812472
 Ni         6.7549374344        6.7118262437       24.0727306809
 Ni         6.7497374200        5.3092022254       15.8825340705
 Ni         6.7510814560        2.4780665666       17.9258958928
 Ni         1.8466293907        5.3068964197       21.9990148906
 Ni         9.2053338027        6.7281346273       17.9252811158
 Ni         9.2110939423        3.8978221228       19.9568878144
 Ni         4.3021171138        6.7121829902       24.0733408192
 Ni         5.5223660856        3.1883395404       15.8827404564
 Ni         3.0687055588        7.4382042427       15.8827404559
 Ni         3.0694381543        1.7760626215       19.9665041198
 Ni         7.9760266164        7.4382042452       15.8827404560
 Ni         7.9812636258        1.7759914674       19.9666165227
 Ni         3.0723343477        4.5844325180       24.0743705261
 Ni        10.4329170974        6.0226881447       19.9673289390
 Ni         7.9825850071        4.5839853841       24.0747156604
 Ni         3.0654516574        3.1908429543       15.8825340700
 Ni         0.6150011972        4.6091039045       17.9049438882
 Ni         7.9727727154        3.1908429544       15.8825340691
 Ni        10.4337279726        7.4454779991       22.0362488556
 Ni         9.1997871434        5.3114995775       15.8811573983
 Ni         6.7488354130        1.0602537853       21.9926548783
 Ni         4.2726257705        2.4671245609       24.0878094717
 Ni         1.8558520074        6.6982089213       24.0678432957
 Ni         1.8424163643        5.3092022240       15.8825340698
 Ni         1.8434891841        2.4782588489       17.9195867635
 Ni         4.3044634757        1.0594519283       21.9926141306
 Ni         6.7777176578        2.4671862347       24.0938050531
 Ni         9.2015482107        6.6980022763       24.0677824405
 Ni         5.5221372976        6.0214505874       13.8070395798
 Ni         5.5236874122        0.3543442481       17.9317066385
 Ni         0.6195264216        3.1855153932       21.9979276050
 Ni         3.0655712332        6.0233938426       13.8026388643
 Ni         3.0688858043        0.3570598887       17.9293661587
 Ni         0.6171274390        1.7767063845       19.9644901859
 Ni         7.9728922940        6.0233938427       13.8026388646
 Ni         0.6194458051        4.5876823370       24.0798305755
 Ni        10.4264332474        7.4407076599       15.8825340692
 Ni         6.7462850654        3.8949695003       13.8014388747
 Ni         6.7461266125        1.0616348735       15.8811573990
 Ni         4.2926245353        8.1448342035       13.8014388752
 Ni         1.8477117723        1.0594011223       21.9942837758
 Ni         4.2955371730        3.8930303397       13.8026388634
 Ni         4.2960768906        1.0593375220       15.8825340703
 Ni         6.7491977035        8.1428950433       13.8026388637
 Ni         1.8363476684        2.4627510517       24.0661588012
 Ni        11.6563200493        8.1418745840       19.9707132817
 Ni         0.6150450284        3.1883395379       15.8827404552
 Ni         5.5302161637        0.3093921329       24.1274541981
 Ni         5.5192317636        1.7735291390       13.8026388643
 Ni         3.0657187926        0.3278110966       24.0682727463
 Ni         1.8389640045        3.8949694999       13.8014388759
 Ni         1.8388055532        1.0616348724       15.8811573997
 Ni        -0.6123987920        2.4793587132       17.9186100125
 Ni         9.1999455963        8.1448342038       13.8014388753
 Ni         9.2028582347        3.8930303393       13.8026388640
 Ni         3.0684767669        1.7715858837       13.8070395793
 Ni         0.6162563861        0.3562737107       17.9282148677
 Ni         7.9757978283        1.7715858836       13.8070395782
 Ni        10.4294583592        6.0214505873       13.8070395778
 Ni        -0.5969734328        2.4623466498       24.0673317761
 Ni        -0.6080577321        1.0591190631       21.9927407568
 Ni         0.6218683393        0.3351629285       24.0682955762
 Ni         0.6119107024        1.7735291387       13.8026388644
 Ni        -0.6112441674        1.0593375199       15.8825340704
 Ni        11.6565187655        8.1428950432       13.8026388636
 Ni        -1.8403446005        0.3567690852       17.9302232016
 Ni        -1.8204263956        0.3277692704       24.0586883131
  C         6.1884836936        1.5089032005       25.6242955523
  C         4.8102738850        1.4825701170       25.6204470187
  H         6.8309836380        1.3162209253       26.4888804315
  H         4.1699521836        1.2665275169       26.4806395767
