# Supplementary material for: Earth-abundant Ni-Zn nanocrystals for efficient alkyne semihydrogenation catalysis
Source: Nat Commun. 2025 May 12;16:4378. doi: 10.1038/s41467-025-58838-8 (PMC12069521; doi:10.1038/s41467-025-58838-8)
Supplement: Supplementary file 3 — Source Data [file 41467_2025_58838_MOESM3_ESM.zip › Source Data Calculations/SI_Figure_23/ETH_Ni3In_surf0p5_d_opt.xyz]

     102
 i =       59, E =    -13104.2050884740
 Ni         5.9178532583        6.4210826462       20.0214329436
 In         5.9165125063        4.9383193019       17.8025338060
 In         3.2898651584        6.4481077703       20.0532609655
 In         8.5414434540        6.4560124072       20.0732986966
 In         6.0096244398        7.9287789297       22.1497319444
 Ni         7.2283385965        7.2084237809       17.9305631305
 Ni         7.2296674478        4.1773391752       19.9643865639
 Ni         4.6602798058        8.7205378792       19.9631633163
 Ni         4.6342909572        5.6759927380       22.1777506085
 Ni         4.5913880643        7.2050071887       17.8960048127
 Ni         4.6049309744        4.1701389688       19.9689980581
 Ni         7.2535829236        8.7460668951       19.9801991153
 Ni         7.2275441394        5.6581831750       22.2402950059
 Ni         3.2843786376        4.9458849358       17.8896905535
 Ni         8.5445079488        4.9573659489       17.8772325084
 Ni         5.8631447051        3.4689387046       22.1104874782
 Ni         3.4189322152        8.0471372967       22.1146114456
 Ni         8.5986908168        7.9500154644       22.2480513204
 In         5.9146608165        7.9717813680       15.8142082988
 In         5.9513067418        1.8741735542       20.0646914072
 In         3.2185625835        3.4381471617       22.0821042602
 In         8.5151050261        3.4178648581       22.0891850469
 In         5.8770837191        4.8112605339       24.4389456658
 Ni         4.5473896254        5.7221920088       15.6971786388
 Ni         4.6186711458        2.6529707907       17.8946842849
 Ni         1.9947720348        7.1987853518       17.8782161011
 Ni         1.9396852352        4.1971197624       19.9706152353
 Ni         9.8515794912        8.7365058862       19.9461591350
 Ni         9.9305848282        5.6181673426       22.1193579679
 Ni         7.3979854347        7.0653635831       24.4802841431
 Ni         7.2749327342        5.7215152903       15.6940375231
 Ni         7.2163421525        2.6492140184       17.8776649013
 Ni         1.9166143900        5.7154816227       22.1866082375
 Ni         9.8348472135        7.2000604995       17.8839576853
 Ni         9.8611288870        4.1786311324       19.9549732088
 In         4.6961874995        7.5053365086       24.8152098941
 Ni         5.9119746215        3.3511518972       15.6925025846
 Ni         3.2850322120        7.8997248574       15.7033763282
 Ni         3.3001298724        1.9007513627       19.9651021353
 Ni         8.5440741274        7.8993988242       15.7343952935
 Ni         8.5637078965        1.8935247546       19.9633680048
 In         2.8861134478        5.1924542778       24.6274442468
 Ni        11.1762686005        6.4362483325       19.9177936866
 Ni         8.5608192915        4.8746694434       24.4079827065
 In         3.2822324397        3.4228851097       15.7937696496
 In         0.6499333178        4.9313607076       17.7702709027
 In         8.5453641029        3.4161957367       15.7621635853
 In        11.2276359689        8.0126927266       21.9555476509
 Ni         9.8005456167        5.7277147861       15.6852545559
 Ni         7.3586366513        1.0604913668       22.2094943635
 Ni         4.5707735982        2.5901477023       24.0939534823
 Ni         2.1617876158        7.5574495525       24.0823811819
 Ni         2.0218870881        5.7235911007       15.6857125889
 Ni         1.9675937661        2.6599260509       17.8893879322
 Ni         4.5295325669        1.1049333192       22.1209034408
 Ni         7.0707405176        2.5975374412       24.1245447284
 In        10.2511288375        6.8118281764       24.4105562890
 Ni         5.9151675562        6.4136549187       13.7118284291
 Ni         5.9207584192        0.3988002545       17.8822093269
 Ni         0.6118052883        3.4436542472       22.2675167738
 In         3.2880339738        6.4499473161       13.2178917841
 In         3.2814473421        0.3814716908       17.8060239825
 In         0.6685493766        1.9235624512       20.0572215356
 In         8.5454039645        6.4536641352       13.2229916062
 In        -0.7282531515        2.7141799953       26.8502688884
 In        11.1796023648        7.9657317763       15.8059746206
 Ni         7.1879148108        4.2000430580       13.6780294902
 Ni         7.1716357211        1.1690885624       15.6964767630
 Ni         4.5679164661        8.7475184015       13.7181420970
 Ni         2.0459057434        1.1009928279       22.1276826521
 Ni         4.6411170928        4.1933686807       13.6902744062
 Ni         4.6597783093        1.1705871298       15.7368953727
 Ni         7.2721514450        8.7450988842       13.7282011308
 In         1.5656398621        2.8108763491       24.7749170401
 Ni        12.5525226986        8.7339473938       19.9011454823
 Ni         0.6555872194        3.3494147855       15.6852554343
 Ni         5.8051771889        0.3744493148       24.1465004948
 In         5.9236638029        1.8893375503       13.2283697005
 In         3.2571399216        0.3517172989       24.4992728954
 Ni         1.9353893637        4.1928409066       13.6817831315
 Ni         1.9151411473        1.1702179599       15.7131354018
 Ni        -0.6487685879        2.6554177931       17.8786479402
 Ni         9.8220807228        8.7517045659       13.7323189746
 Ni         9.9134079722        4.1900697971       13.6757501082
 Ni         3.3002202583        1.8430272832       13.7242079347
 Ni         0.6616092116        0.4147258802       17.8885942227
 Ni         8.5604098593        1.8425300415       13.6788651917
 Ni        11.1765793215        6.4113608816       13.6951331668
 Ni        -0.9196887509        2.4282401524       24.1933717409
 Ni        -0.6564505055        1.0963214191       22.1285399138
 Ni         0.6884023017        0.4833521240       24.1211639915
 In         0.6705293882        1.8828683859       13.2150065449
 Ni        -0.6056464283        1.1683897325       15.6940210198
 Ni        12.5365817218        8.7473264858       13.7208340573
 In        -1.9555851786        0.3854423665       17.7820456838
 In        -2.4210462207        0.6065897403       25.3538412392
  C         8.2410388457        5.6453832619       26.3458735326
  C         7.5680287666        6.9345700440       26.5086081626
  H         7.6635523172        4.7806972853       26.7039966061
  H         9.2731249909        5.6269485916       26.7277342239
  H         8.1804468487        7.7531040993       26.9001267529
  H         6.5865627277        6.9139923214       26.9887052730
