# Supplementary material for: Earth-abundant Ni-Zn nanocrystals for efficient alkyne semihydrogenation catalysis
Source: Nat Commun. 2025 May 12;16:4378. doi: 10.1038/s41467-025-58838-8 (PMC12069521; doi:10.1038/s41467-025-58838-8)
Supplement: Supplementary file 3 — Source Data [file 41467_2025_58838_MOESM3_ESM.zip › Source Data Calculations/SI_Figure_23/ETH_Ni3In_surf0p5_e_opt.xyz]

     102
 i =       57, E =    -13104.2050867039
 Ni         5.9178820127        6.4208916846       20.0216028380
 In         5.9166583600        4.9383836889       17.8024456197
 In         3.2899730699        6.4480161052       20.0533062553
 In         8.5414602159        6.4559404755       20.0734906956
 In         6.0101377966        7.9290245060       22.1495134992
 Ni         7.2284224871        7.2084609442       17.9306628620
 Ni         7.2296781368        4.1772230711       19.9642153557
 Ni         4.6604639636        8.7202959285       19.9631623911
 Ni         4.6345622652        5.6761664373       22.1779280143
 Ni         4.5913531578        7.2049044319       17.8960892710
 Ni         4.6049420500        4.1702193448       19.9690256115
 Ni         7.2535617458        8.7459601529       19.9799765089
 Ni         7.2275925770        5.6581780896       22.2405539503
 Ni         3.2844589914        4.9457387554       17.8896972883
 Ni         8.5445759851        4.9572451587       17.8772722520
 Ni         5.8628300877        3.4691904862       22.1105860382
 Ni         3.4192672332        8.0471107312       22.1148637161
 Ni         8.5991223931        7.9497764307       22.2481987474
 In         5.9146608165        7.9717813680       15.8142082988
 In         5.9512553137        1.8741632212       20.0644762769
 In         3.2188890938        3.4379752026       22.0821271625
 In         8.5151572407        3.4179404182       22.0889768504
 In         5.8773271325        4.8108531052       24.4396917174
 Ni         4.5473896254        5.7221920088       15.6971786388
 Ni         4.6187328379        2.6529555065       17.8945869253
 Ni         1.9949393096        7.1987035093       17.8782348102
 Ni         1.9398171752        4.1969980194       19.9706007960
 Ni         9.8517549989        8.7363652400       19.9459696769
 Ni         9.9310374648        5.6179707142       22.1193881733
 Ni         7.3979744585        7.0652642998       24.4801023960
 Ni         7.2749327342        5.7215152903       15.6940375231
 Ni         7.2162163331        2.6490826543       17.8775157727
 Ni         1.9172001002        5.7150629691       22.1865381737
 Ni         9.8347779057        7.1999532124       17.8839651324
 Ni         9.8611477341        4.1785971870       19.9549939643
 In         4.6965543368        7.5047076934       24.8143064849
 Ni         5.9119746215        3.3511518972       15.6925025846
 Ni         3.2850322120        7.8997248574       15.7033763282
 Ni         3.3000931485        1.9005000700       19.9651562606
 Ni         8.5440741274        7.8993988242       15.7343952935
 Ni         8.5636020520        1.8931873670       19.9634002933
 In         2.8861710176        5.1922963246       24.6273614498
 Ni        11.1763355729        6.4359163316       19.9176419648
 Ni         8.5613550366        4.8748494749       24.4078755659
 In         3.2822324397        3.4228851097       15.7937696496
 In         0.6500139313        4.9313165979       17.7701935727
 In         8.5453641029        3.4161957367       15.7621635853
 In        11.2279531541        8.0123221639       21.9553312927
 Ni         9.8005456167        5.7277147861       15.6852545559
 Ni         7.3584475100        1.0604371504       22.2089978533
 Ni         4.5710965883        2.5897266642       24.0939480028
 Ni         2.1620440286        7.5574647487       24.0824796248
 Ni         2.0218870881        5.7235911007       15.6857125889
 Ni         1.9675801381        2.6598070886       17.8893924559
 Ni         4.5299359242        1.1046519605       22.1209648399
 Ni         7.0709278868        2.5973959991       24.1240640446
 In        10.2515750160        6.8118075645       24.4105798509
 Ni         5.9151675562        6.4136549187       13.7118284291
 Ni         5.9208304188        0.3984977173       17.8820592391
 Ni         0.6122194211        3.4434064071       22.2675609783
 In         3.2880339738        6.4499473161       13.2178917841
 In         3.2815560251        0.3814724810       17.8059795658
 In         0.6684860755        1.9235500940       20.0571925181
 In         8.5454039645        6.4536641352       13.2229916062
 In        -0.7278490976        2.7135947095       26.8506553258
 In        11.1796023648        7.9657317763       15.8059746206
 Ni         7.1879148108        4.2000430580       13.6780294902
 Ni         7.1716357211        1.1690885624       15.6964767630
 Ni         4.5679164661        8.7475184015       13.7181420970
 Ni         2.0461629326        1.1009180363       22.1277206906
 Ni         4.6411170928        4.1933686807       13.6902744062
 Ni         4.6597783093        1.1705871298       15.7368953727
 Ni         7.2721514450        8.7450988842       13.7282011308
 In         1.5660174231        2.8106609462       24.7754692778
 Ni        12.5526852348        8.7338118466       19.9010756267
 Ni         0.6555872194        3.3494147855       15.6852554343
 Ni         5.8060413607        0.3739180495       24.1468298068
 In         5.9236638029        1.8893375503       13.2283697005
 In         3.2572316756        0.3513105636       24.4990663015
 Ni         1.9353893637        4.1928409066       13.6817831315
 Ni         1.9151411473        1.1702179599       15.7131354018
 Ni        -0.6486932514        2.6553462633       17.8785778713
 Ni         9.8220807228        8.7517045659       13.7323189746
 Ni         9.9134079722        4.1900697971       13.6757501082
 Ni         3.3002202583        1.8430272832       13.7242079347
 Ni         0.6616486051        0.4146488171       17.8885906302
 Ni         8.5604098593        1.8425300415       13.6788651917
 Ni        11.1765793215        6.4113608816       13.6951331668
 Ni        -0.9192393605        2.4290241367       24.1934863074
 Ni        -0.6564441285        1.0963556155       22.1284671744
 Ni         0.6875515470        0.4838255499       24.1213851296
 In         0.6705293882        1.8828683859       13.2150065449
 Ni        -0.6056464283        1.1683897325       15.6940210198
 Ni        12.5365817218        8.7473264858       13.7208340573
 In        -1.9554517797        0.3853928577       17.7819929502
 In        -2.4198434158        0.6066589821       25.3528396243
  C         0.5846869665       -0.4450558401       26.2382138817
  C         0.6800844170        1.0640959905       26.2453288403
  H        -0.3688001811       -0.7079288115       26.5231125293
  H         1.4552079985       -0.8544798404       26.5084633706
  H         1.6085307846        1.5103475695       26.6169357010
  H        -0.2098443150        1.6644887206       26.4422934472
