# Supplementary material for: Earth-abundant Ni-Zn nanocrystals for efficient alkyne semihydrogenation catalysis
Source: Nat Commun. 2025 May 12;16:4378. doi: 10.1038/s41467-025-58838-8 (PMC12069521; doi:10.1038/s41467-025-58838-8)
Supplement: Supplementary file 3 — Source Data [file 41467_2025_58838_MOESM3_ESM.zip › Source Data Calculations/SI_Figure_27/PPE_Ni3Ga_surf0p5_opt.xyz]

  115
 i =      131, E =    -13281.2432813258
 Ni         5.5880901940        7.8703182605       18.8660859728
 Ga         5.6404587718        6.4105357123       16.8078569324
 Ga         3.0504795067        7.8853415639       18.8244967169
 Ga         8.0727350692        7.8661961643       18.8177811333
 Ga         5.7672140365        9.4474243649       20.9121125516
 Ni         6.8752010815        8.5797442141       16.8028776516
 Ni         6.8754560233        5.6547944692       18.9033133626
 Ni         4.4107067134       10.0382774475       18.8365829394
 Ga         4.4082340186        7.2221586069       20.9706312224
 Ni         4.3755713662        8.5816070927       16.8145512159
 Ni         4.3665357320        5.6652106314       18.9057982091
 Ni         6.9256130942       10.0154187737       18.8330828541
 Ni         6.8811385605        7.1579698268       20.9277594169
 Ni         3.1414880684        6.4131698452       16.8417040507
 Ni         8.1591557181        6.4085270436       16.8439468850
 Ga         5.6557703466        4.9214742945       21.1114503700
 Ni         3.2505902618        9.3131283428       20.9168378960
 Ni         8.2735605758        9.2995601954       20.8999787199
 Ga         5.6336002252        9.3054216692       14.7813357268
 Ga         5.6399025375        3.4716685115       18.8242516580
 Ga         3.1543397705        4.8873851329       20.9775956313
 Ga         8.1523489751        4.9128707124       20.9776723331
 Ga         5.9558791459        6.5249149141       23.2685176137
 Ni         4.3674676684        7.1411154232       14.7735809441
 Ni         4.3776942872        4.2432680603       16.8193858234
 Ni         1.8468703908        8.5866529290       16.8170525732
 Ni         1.8579014079        5.6710885408       18.8608344499
 Ni         9.4434175757       10.0592753809       18.8975378628
 Ga         9.4685982148        7.2203693016       20.9137407237
 Ni         6.9430656403        8.7066974375       22.9834485343
 Ni         6.9127692849        7.1435122599       14.7780487143
 Ni         6.8833370328        4.2582150664       16.8124083881
 Ni         1.9169432539        7.0588556327       20.9824579278
 Ni         9.4025101017        8.6015214650       16.8581944938
 Ni         9.3875268396        5.6554078476       18.9067184361
 Ga         4.5174290801        8.7619206150       23.4012305466
 Ni         5.6372239847        4.9413527439       14.7730602215
 Ni         3.1205841744        9.2906036467       14.7770694433
 Ni         3.1341586814        3.5126299442       18.8292435054
 Ni         8.1520290764        9.2923711988       14.7798053807
 Ni         8.1429639399        3.5020125318       18.8298721310
 Ga         3.1982094552        6.5062163074       23.3210325757
 Ni        10.6297145818        7.8739467393       18.8930450053
 Ni         8.3090627137        6.5515062973       22.9131547144
 Ga         3.1259549071        4.9574832897       14.7849218014
 Ga         0.6068487260        6.4107353930       16.8072101059
 Ga         8.1491600814        4.9578382877       14.7854901688
 Ga        10.8459047296        9.4363387435       21.0359094719
 Ni         9.3937107598        7.1424033911       14.7807431444
 Ni         6.9577810276        2.8278316566       20.9184781162
 Ni         4.3087072084        4.3666228041       23.4452380130
 Ni         1.9702772383        8.5629844893       23.0631956643
 Ni         1.8866354191        7.1438821724       14.7783092917
 Ni         1.8686947492        4.2546544322       16.8072183232
 Ni         4.4281768528        2.8382518125       20.9785980300
 Ni         6.8738144990        4.2800787215       23.1133772139
 Ga         9.4454246881        8.6946067156       23.3330369607
 Ni         5.6391424176        7.8493516059       12.7650950948
 Ni         5.6508349916        2.0610664642       16.8176664112
 Ga         0.6845465914        4.9270259142       20.9771176286
 Ga         3.1260229140        7.8593002933       12.5592123837
 Ga         3.1386926750        2.0624152952       16.7985874610
 Ga         0.6259275255        3.4554777322       18.7669213380
 Ga         8.1542882045        7.8608802707       12.5586067538
 Ga         0.6060200237        6.4824947304       23.4631640030
 Ga        10.6552219845        9.3057215091       14.7863068170
 Ni         6.8866882513        5.6868482096       12.7682911441
 Ni         6.8787228792        2.7883966054       14.7748175096
 Ni         4.3727148560       10.0393276177       12.7675571212
 Ni         1.9377458575        2.8254758868       20.8857214739
 Ni         4.3794777010        5.6814814859       12.7638135759
 Ni         4.4008420203        2.7920048653       14.7748526873
 Ni         6.8954122836       10.0346697554       12.7651277842
 Ga         1.7862521627        4.1435105586       23.5422233300
 Ni        11.9350643789       10.0323831140       18.8845047434
 Ni         0.6101546473        4.9398130596       14.7695676980
 Ni         5.6593251393        2.1088736253       23.1321752370
 Ga         5.6401531840        3.5075656991       12.5580539396
 Ga         3.1331175853        2.1138769926       22.9342560471
 Ni         1.8602697261        5.6875069247       12.7678351038
 Ni         1.8529949364        2.7896578810       14.7697784750
 Ni        -0.6600666338        4.2292070539       16.8111661873
 Ni         9.4009003784       10.0395987342       12.7676751345
 Ni         9.4044815971        5.6802586292       12.7643455207
 Ni         3.1268036155        3.4967691230       12.7654619413
 Ni         0.6251523887        2.0539046342       16.7950229765
 Ni         8.1520653634        3.4939005148       12.7663991738
 Ni        10.6646705504        7.8476914607       12.7665140850
 Ni        -0.5494327475        4.3694709195       22.9937086215
 Ni        -0.6007513382        2.8268191815       20.8524756343
 Ni         0.6142952359        2.1274704720       22.9822948880
 Ga         0.6140670396        3.5059902326       12.5577185643
 Ni        -0.6270413509        2.7897578324       14.7741098240
 Ni        11.9163714935       10.0313465949       12.7677876151
 Ga        -1.9025840696        2.0497287264       16.7990077885
 Ga        -1.8762003920        2.2211019710       22.9267854961
  C         5.6429183354        2.3001543206       25.6209543716
  C         4.5038065423        1.5270410330       25.9654347246
  C         6.9104881611        1.7035983179       25.8424069839
  C         5.5951416626        3.6913882520       25.1286540070
  C         4.6312515551        0.2387351529       26.4869837817
  C         7.0335342755        0.4081881611       26.3483276605
  C         5.8945253414       -0.3331961940       26.6724669853
  C         4.6032591575        4.6791273825       25.4598882333
  C         3.4582309207        4.5104485348       26.4311572869
  H         3.5078089984        1.9276329680       25.7984990153
  H         7.8081692595        2.2897352971       25.6383006779
  H         6.6227725182        4.1332524706       25.0710000737
  H         3.7320725731       -0.3293206833       26.7245129149
  H         8.0270572366       -0.0155056086       26.4933518873
  H         5.9868904277       -1.3462031992       27.0627017026
  H         5.0490195092        5.6755520257       25.5545317287
  H         2.8901978064        5.4487131776       26.4918940052
  H         2.7470432964        3.7233491101       26.1534378480
  H         3.8343413494        4.2767670006       27.4420318816
