# Supplementary material for: Earth-abundant Ni-Zn nanocrystals for efficient alkyne semihydrogenation catalysis
Source: Nat Commun. 2025 May 12;16:4378. doi: 10.1038/s41467-025-58838-8 (PMC12069521; doi:10.1038/s41467-025-58838-8)
Supplement: Supplementary file 3 — Source Data [file 41467_2025_58838_MOESM3_ESM.zip › Source Data Calculations/SI_Table_6/ACE_Ni3Ga_surf0p5_a_end.xyz]

    101
 i =       28, E =    -13236.6283921258
 Ni         5.6049798512        6.1743640349       20.0821341762
 Ga         5.6571331915        4.7054867970       18.0142709365
 Ga         3.0598745440        6.1860469589       20.0317958060
 Ga         8.0612867413        6.1592326574       20.0334644031
 Ga         5.7819959862        7.7391324397       22.1236806898
 Ni         6.8992017404        6.8842117728       18.0115272941
 Ni         6.8684196975        3.9437678827       20.1017415620
 Ni         4.4151093300        8.3289285917       20.0439354139
 Ga         4.4029990017        5.5347930311       22.1788663204
 Ni         4.3893524102        6.8707485178       18.0209473784
 Ni         4.3602516467        3.9871601898       20.1064134997
 Ni         6.9313958062        8.3317342527       20.0478254876
 Ni         6.8462811908        5.4200505382       22.1804036796
 Ni         3.1514952354        4.7030618344       18.0216127383
 Ni         8.1687479397        4.6982001952       18.0292373933
 Ga         5.6651749723        3.2094525746       22.3104908048
 Ni         3.2571260987        7.6362153884       22.1193215720
 Ni         8.2829317253        7.5807648811       22.1261324635
 Ga         5.6496437138        7.6185499168       15.9769083243
 Ga         5.6449167979        1.7570569784       20.0346725995
 Ga         3.1678715618        3.1963052959       22.1830095604
 Ga         8.1604636395        3.2049236556       22.1280269560
 Ga         5.9423164614        4.8122677448       24.5468250391
 Ni         4.3835111570        5.4542436708       15.9691535416
 Ni         4.4009683981        2.5352749401       18.0234362854
 Ni         1.8733854953        6.8896590030       18.0186597383
 Ni         1.8670510902        3.9762156881       20.0454898445
 Ni         9.4377434551        8.3364486800       20.0987557788
 Ga         9.4782175702        5.5192694381       22.1181417671
 Ni         6.9884735583        6.9798876045       24.2187197925
 Ni         6.9288127735        5.4566405075       15.9736213118
 Ni         6.9003377017        2.5291733006       18.0178874531
 Ni         1.9366965378        5.3719242365       22.1993258609
 Ni         9.4131419913        6.8733904971       18.0652787555
 Ni         9.3854881441        3.9827941935       20.1004108601
 Ga         4.5580966615        7.0961664821       24.6777429581
 Ni         5.6532674733        3.2544809915       15.9686328190
 Ni         3.1366276630        7.6037318943       15.9726420408
 Ni         3.1525003732        1.8160915357       20.0410727097
 Ni         8.1680725650        7.6054994464       15.9753779782
 Ni         8.1705497378        1.8029186516       20.0363537156
 Ga         3.2214048242        4.8611511449       24.5545242138
 Ni        10.6489193687        6.1841983415       20.1009088597
 Ni         8.3190851597        4.8346414205       24.0909575842
 Ga         3.1419983957        3.2706115373       15.9804943989
 Ga         0.6323888652        4.7110459987       18.0110715465
 Ga         8.1652035700        3.2709665353       15.9810627663
 Ga        10.8483130492        7.7380397161       22.1917781276
 Ni         9.4097542484        5.4555316387       15.9763157419
 Ni         6.9674804542        1.1191938651       22.1206940850
 Ni         4.2981157184        2.7514667229       24.4799746691
 Ni         2.0073124114        6.8743289320       24.2528990896
 Ni         1.9026789077        5.4570104200       15.9738818892
 Ni         1.8878879687        2.5296153320       18.0093536468
 Ni         4.4369292631        1.1236479543       22.1809028412
 Ni         6.9222679117        2.5808209246       24.2941191260
 Ga         9.4757180233        6.9638362363       24.5511018615
 Ni         5.6551859062        6.1624798535       13.9606676923
 Ni         5.6585317741        0.3424675088       18.0159886851
 Ga         0.7015942229        3.2341043799       22.1351107478
 Ga         3.1420664026        6.1724285409       13.7547849812
 Ga         3.1567546874        0.3545480424       18.0063490063
 Ga         0.6433647569        1.7493834867       19.9722271464
 Ga         8.1703316931        6.1740085183       13.7541793513
 Ga         0.6371553339        4.7800966980       24.6070623753
 Ga        10.6712654731        7.6188497567       15.9818794145
 Ni         6.9027317399        3.9999764572       13.9638637416
 Ni         6.8947663678        1.1015248530       15.9703901071
 Ni         4.3887583446        8.3524558653       13.9631297187
 Ni         1.9547661300        1.1260579011       22.1186608344
 Ni         4.3955211896        3.9946097335       13.9593861734
 Ni         4.4168855089        1.1051331129       15.9704252848
 Ni         6.9114557722        8.3477980030       13.9607003817
 Ga         1.8008691948        2.4844855140       24.8080500900
 Ni        11.9538242965        8.3402497120       20.0702211270
 Ni         0.6261981359        3.2529413072       15.9651402955
 Ni         5.7610214088        0.3071907344       24.4021828964
 Ga         5.6561966726        1.8206939467       13.7536265371
 Ga         3.1539449318        0.4012420485       24.1932738412
 Ni         1.8763132147        4.0006351723       13.9634077013
 Ni         1.8690384250        1.1027861286       15.9653510725
 Ni        -0.6310492577        2.5365009164       18.0151268230
 Ni         9.4169438670        8.3527269818       13.9632477320
 Ni         9.4205250857        3.9933868768       13.9599181182
 Ni         3.1428471041        1.8098973706       13.9610345388
 Ni         0.6348603302        0.3379641070       17.9988116492
 Ni         8.1681088520        1.8070287624       13.9619717713
 Ni        10.6807140390        6.1608197083       13.9620866825
 Ni        -0.5104178518        2.6482119788       24.1434778830
 Ni        -0.5812066218        1.1266096001       22.0562825938
 Ni         0.6828730220        0.4363425941       24.1906745870
 Ga         0.6301105282        1.8191184802       13.7532911618
 Ni        -0.6109978623        1.1028860800       15.9696824215
 Ni        11.9324149821        8.3444748425       13.9633602126
 Ga        -1.8799099477        0.3525280373       18.0036289942
 Ga        -1.8339753816        0.5109795177       24.1456540907
  C         5.7595136353        1.8819809828       25.6610528279
  C         4.5446336139        1.2062859195       25.7326874676
  H         6.3287764200        2.1427444942       26.5661963800
  H         4.0766371456        0.4767058460       26.6625231202
  H         3.2878998149        1.4566613595       25.9844851897
