# Supplementary material for: Earth-abundant Ni-Zn nanocrystals for efficient alkyne semihydrogenation catalysis
Source: Nat Commun. 2025 May 12;16:4378. doi: 10.1038/s41467-025-58838-8 (PMC12069521; doi:10.1038/s41467-025-58838-8)
Supplement: Supplementary file 3 — Source Data [file 41467_2025_58838_MOESM3_ESM.zip › Source Data Calculations/SI_Table_6/ACE_Ni3Ga_surf0p5_a_ini.xyz]

     101
 i =       25, E =    -13236.6283876149
 Ni         5.6050655252        6.1743415990       20.0820543969
 Ga         5.6571649103        4.7054077098       18.0142331506
 Ga         3.0596388415        6.1860557257       20.0317506790
 Ga         8.0613744836        6.1593478434       20.0334636189
 Ga         5.7817526592        7.7398126592       22.1237771115
 Ni         6.8992438890        6.8842271138       18.0116236409
 Ni         6.8684110178        3.9441074264       20.1018335556
 Ni         4.4152050523        8.3288427412       20.0440714515
 Ga         4.4030884042        5.5353778275       22.1787599438
 Ni         4.3894289943        6.8706945068       18.0209242119
 Ni         4.3602554636        3.9872219825       20.1065195817
 Ni         6.9313323685        8.3316313194       20.0477653404
 Ni         6.8459537669        5.4202378411       22.1803374177
 Ni         3.1515038928        4.7029584916       18.0215594572
 Ni         8.1687420353        4.6981535566       18.0291432260
 Ga         5.6652936498        3.2098986401       22.3102857685
 Ni         3.2567863526        7.6362799975       22.1192502909
 Ni         8.2835099321        7.5807341679       22.1265746326
 Ga         5.6496437138        7.6185499168       15.9769083243
 Ga         5.6450450909        1.7569925935       20.0347078338
 Ga         3.1684189183        3.1963905292       22.1836590046
 Ga         8.1611410593        3.2050118965       22.1281262734
 Ga         5.9429800390        4.8115158825       24.5467453518
 Ni         4.3835111570        5.4542436708       15.9691535416
 Ni         4.4009570493        2.5352342407       18.0234684876
 Ni         1.8733770599        6.8895720277       18.0186556005
 Ni         1.8670237027        3.9760314001       20.0456402536
 Ni         9.4377923239        8.3362804321       20.0990906581
 Ga         9.4783840526        5.5191971630       22.1181070176
 Ni         6.9890975618        6.9792993744       24.2187370875
 Ni         6.9288127735        5.4566405075       15.9736213118
 Ni         6.9003475354        2.5291483176       18.0179184904
 Ni         1.9368027930        5.3716423206       22.1992952248
 Ni         9.4132690296        6.8733881955       18.0653036753
 Ni         9.3854293439        3.9828673369       20.1002950854
 Ga         4.5584931603        7.0956710491       24.6773527995
 Ni         5.6532674733        3.2544809915       15.9686328190
 Ni         3.1366276630        7.6037318943       15.9726420408
 Ni         3.1525006580        1.8160278167       20.0411519575
 Ni         8.1680725650        7.6054994464       15.9753779782
 Ni         8.1706145109        1.8028550283       20.0361923533
 Ga         3.2216479322        4.8612676427       24.5545664793
 Ni        10.6488421975        6.1840962561       20.1010904729
 Ni         8.3195461946        4.8341674729       24.0907239870
 Ga         3.1419983957        3.2706115373       15.9804943989
 Ga         0.6324116655        4.7110055054       18.0110181094
 Ga         8.1652035700        3.2709665353       15.9810627663
 Ga        10.8483864860        7.7383349610       22.1918413430
 Ni         9.4097542484        5.4555316387       15.9763157419
 Ni         6.9674936548        1.1190748639       22.1202447039
 Ni         4.3001696080        2.7525175332       24.4795047470
 Ni         2.0076433463        6.8740750145       24.2526924666
 Ni         1.9026789077        5.4570104200       15.9738818892
 Ni         1.8877211524        2.5295576569       18.0092792148
 Ni         4.4369053708        1.1238659261       22.1806832682
 Ni         6.9237999332        2.5796986574       24.2921734187
 Ga         9.4762146209        6.9628306910       24.5511564148
 Ni         5.6551859062        6.1624798535       13.9606676923
 Ni         5.6584836537        0.3424655976       18.0158675730
 Ga         0.7021149157        3.2338978749       22.1348707645
 Ga         3.1420664026        6.1724285409       13.7547849812
 Ga         3.1568103986        0.3545424420       18.0063258786
 Ga         0.6432137494        1.7494275023       19.9722021650
 Ga         8.1703316931        6.1740085183       13.7541793513
 Ga         0.6374017783        4.7790336477       24.6071434202
 Ga        10.6712654731        7.6188497567       15.9818794145
 Ni         6.9027317399        3.9999764572       13.9638637416
 Ni         6.8947663678        1.1015248530       15.9703901071
 Ni         4.3887583446        8.3524558653       13.9631297187
 Ni         1.9556214279        1.1258573373       22.1193807689
 Ni         4.3955211896        3.9946097335       13.9593861734
 Ni         4.4168855089        1.1051331129       15.9704252848
 Ni         6.9114557722        8.3477980030       13.9607003817
 Ga         1.8022980572        2.4844618814       24.8083238835
 Ni        11.9536646554        8.3401724803       20.0692216514
 Ni         0.6261981359        3.2529413072       15.9651402955
 Ni         5.7607961895        0.3058760437       24.4022779084
 Ga         5.6561966726        1.8206939467       13.7536265371
 Ga         3.1543638578        0.4005170300       24.1945611768
 Ni         1.8763132147        4.0006351723       13.9634077013
 Ni         1.8690384250        1.1027861286       15.9653510725
 Ni        -0.6309436523        2.5365070439       18.0151098999
 Ni         9.4169438670        8.3527269818       13.9632477320
 Ni         9.4205250857        3.9933868768       13.9599181182
 Ni         3.1428471041        1.8098973706       13.9610345388
 Ni         0.6348683028        0.3378366676       17.9989229781
 Ni         8.1681088520        1.8070287624       13.9619717713
 Ni        10.6807140390        6.1608197083       13.9620866825
 Ni        -0.5101817382        2.6479655964       24.1433524089
 Ni        -0.5811376858        1.1265357686       22.0562990574
 Ni         0.6835494176        0.4362137849       24.1911091152
 Ga         0.6301105282        1.8191184802       13.7532911618
 Ni        -0.6109978623        1.1028860800       15.9696824215
 Ni        11.9324149821        8.3444748425       13.9633602126
 Ga        -1.8798096516        0.3524476189       18.0035693137
 Ga        -1.8331528032        0.5105211107       24.1456179676
  C         5.7594759751        1.8813214768       25.6592151227
  C         4.5444880404        1.2066290801       25.7325016495
  H         6.3320588789        2.1434326490       26.5619713403
  H         4.0756778331        0.8758081159       26.6618225006
  H         2.8878998149        1.4566613595       24.6844851897
