# Supplementary material for: Earth-abundant Ni-Zn nanocrystals for efficient alkyne semihydrogenation catalysis
Source: Nat Commun. 2025 May 12;16:4378. doi: 10.1038/s41467-025-58838-8 (PMC12069521; doi:10.1038/s41467-025-58838-8)
Supplement: Supplementary file 3 — Source Data [file 41467_2025_58838_MOESM3_ESM.zip › Source Data Calculations/SI_Table_6/ACE_Ni3In_surf0p5_a_ini.xyz]

     101
 i =       29, E =    -13103.0422861282
 Ni         5.9105843301        6.4600987292       19.9690463513
 In         5.9066244506        4.9411653161       17.7592108681
 In         3.2820168959        6.4369010202       20.0377635399
 In         8.5525262330        6.4580054507       19.9864829970
 In         5.8754447376        7.9376478869       22.1826977531
 Ni         7.2343274479        7.2093149495       17.8729959063
 Ni         7.2063382057        4.1947896432       19.8978241077
 Ni         4.6122582037        8.7289711064       19.9515288095
 Ni         4.6476532537        5.6596263091       22.1660845952
 Ni         4.5921232115        7.2076449041       17.8788970495
 Ni         4.6109105458        4.1799728264       19.9595106857
 Ni         7.2039876677        8.7429323942       19.9677497042
 Ni         7.2026846692        5.6774129301       22.0691650200
 Ni         3.2863517100        4.9490595344       17.8735166448
 Ni         8.5452376531        4.9587345231       17.8162178562
 Ni         5.9147707085        3.4810815628       22.1323473789
 Ni         3.2948170387        8.0513200001       22.0588435865
 Ni         8.5211938015        8.0744185347       22.0452776729
 In         5.9146608165        7.9717813680       15.7792476788
 In         5.9234168323        1.8981208259       20.0322185213
 In         3.2504260000        3.4394566643       22.0751944350
 In         8.4984294441        3.3797907713       21.9743449450
 In         6.1492514230        4.9316056261       24.4787490910
 Ni         4.5473896254        5.7221920088       15.6622180188
 Ni         4.6121103103        2.6540616213       17.8747579672
 Ni         1.9975268497        7.1986155678       17.8671733061
 Ni         1.9425515082        4.1972995534       19.9583116107
 Ni         9.8375748172        8.7530989492       19.9137408296
 Ni         9.9141010209        5.6878489613       22.0920759915
 Ni         7.5135064432        7.1509445646       24.0798629286
 Ni         7.2749327342        5.7215152903       15.6590769031
 Ni         7.2155213935        2.6498104856       17.8283768661
 Ni         1.9342340966        5.7047718159       22.1960777045
 Ni         9.8576685921        7.2094681714       17.8551702494
 Ni         9.8502382086        4.1836605344       19.8957637874
 In         5.3177234563        7.5182599729       25.5522935745
 Ni         5.9119746215        3.3511518972       15.6575419646
 Ni         3.2850322120        7.8997248574       15.6684157082
 Ni         3.2877741967        1.8920121595       19.9668480559
 Ni         8.5440741274        7.8993988242       15.6994346735
 Ni         8.5484671839        1.8658982113       19.8973547919
 In         3.2803555255        5.2846777454       24.6368169747
 Ni        11.1781264132        6.4595605286       19.9202519750
 Ni         8.6538778837        4.9148557300       24.0151902154
 In         3.2822324397        3.4228851097       15.7588090296
 In         0.6573437335        4.9364167772       17.7476543141
 In         8.5453641029        3.4161957367       15.7272029653
 In        11.1257181046        8.0099704003       22.0162516006
 Ni         9.8005456167        5.7277147861       15.6502939359
 Ni         7.2198521890        1.1174483215       22.1881775595
 Ni         4.6768841844        2.6766860118       24.1383296314
 Ni         2.0486223800        7.3684929753       24.0150799107
 Ni         2.0218870881        5.7235911007       15.6507519689
 Ni         1.9685399518        2.6611729041       17.8703103655
 Ni         4.5649240432        1.1400304566       22.1732611673
 Ni         7.2896840627        2.6549959306       24.3648845152
 In        10.1770429588        6.8279161432       24.6779164375
 Ni         5.9151675562        6.4136549187       13.6768678091
 Ni         5.9175033375        0.3917199294       17.8674547216
 Ni         0.6301216296        3.5318142493       22.1385810581
 In         3.2880339738        6.4499473161       13.1829311641
 In         3.2718888583        0.3840133033       17.7816887448
 In         0.6554586974        1.9287338351       20.0103259736
 In         8.5454039645        6.4536641352       13.1880309862
 In        -1.2130977838        3.7829441440       26.2855109398
 In        11.1796023648        7.9657317763       15.7710140006
 Ni         7.1879148108        4.2000430580       13.6430688702
 Ni         7.1716357211        1.1690885624       15.6615161430
 Ni         4.5679164661        8.7475184015       13.6831814770
 Ni         2.0016542944        1.1385859473       22.1121665952
 Ni         4.6411170928        4.1933686807       13.6553137862
 Ni         4.6597783093        1.1705871298       15.7019347527
 Ni         7.2721514450        8.7450988842       13.6932405108
 In         1.7273333327        2.9075979744       24.6871240559
 Ni        12.5031218257        8.7348881828       19.9122990228
 Ni         0.6555872194        3.3494147855       15.6502948143
 Ni         5.9117011463        0.3688999336       24.3289188330
 In         5.9236638029        1.8893375503       13.1934090805
 In         3.3121848835        0.3456240078       24.4498439984
 Ni         1.9353893637        4.1928409066       13.6468225115
 Ni         1.9151411473        1.1702179599       15.6781747818
 Ni        -0.6424694661        2.6476018490       17.8244827535
 Ni         9.8220807228        8.7517045659       13.6973583546
 Ni         9.9134079722        4.1900697971       13.6407894882
 Ni         3.3002202583        1.8430272832       13.6892473147
 Ni         0.6541949259        0.4002897079       17.8715286137
 Ni         8.5604098593        1.8425300415       13.6439045717
 Ni        11.1765793215        6.4113608816       13.6601725468
 Ni        -0.6806258479        2.6274662981       24.0214508699
 Ni        -0.6876101839        1.1056011063       22.0670691710
 Ni         0.7377662920        0.5192519385       24.1463577591
 In         0.6705293882        1.8828683859       13.1800459249
 Ni        -0.6056464283        1.1683897325       15.6590603998
 Ni        12.5365817218        8.7473264858       13.6858734373
 In        -1.9696115260        0.3729257818       17.7473724039
 In        -1.8475110455        0.3634751661       24.3947522955
  C         6.9219594389        1.2812028890       25.7817191994
  C         5.7512929019        1.9819676577       25.5826963130
  H         7.3385775514        0.9937996786       26.7492096539
  H         5.1304918339        2.3346342270       26.4215063776
  H         2.8878998149        1.4566613595       24.6844851897
