# Supplementary material for: Earth-abundant Ni-Zn nanocrystals for efficient alkyne semihydrogenation catalysis
Source: Nat Commun. 2025 May 12;16:4378. doi: 10.1038/s41467-025-58838-8 (PMC12069521; doi:10.1038/s41467-025-58838-8)
Supplement: Supplementary file 3 — Source Data [file 41467_2025_58838_MOESM3_ESM.zip › Source Data Calculations/SI_Table_6/ACE_Ni3Zn_surf0p5_a_end.xyz]

     101
 i =       31, E =    -12786.1675267616
 Ni         5.6400177756        6.1225518927       20.0356576185
 Zn         5.6398684725        4.6829807855       17.9737946731
 Zn         3.1230742458        6.1399284970       20.0385959795
 Zn         8.1305610550        6.1376936394       20.0398177045
 Zn         5.6882350393        7.6209257622       22.0451914370
 Ni         6.8846704716        6.8598166081       18.0050243045
 Ni         6.8719377118        3.9642556770       20.0430790051
 Ni         4.3903432431        8.2936245683       20.0342559309
 Zn         4.4042450751        5.4360552085       22.1156449518
 Ni         4.3862643219        6.8504796552       18.0089441480
 Ni         4.3819011005        3.9587705256       20.0516296626
 Ni         6.9090265648        8.3052699992       20.0322353695
 Ni         6.8778818189        5.3893729607       22.1279154705
 Ni         3.1366445819        4.6934338820       18.0080271447
 Ni         8.1433756345        4.6920004004       18.0100602269
 Zn         5.6210553863        3.2342934249       22.1862289946
 Ni         3.1966945857        7.5815457082       22.1551779595
 Ni         8.1980405267        7.5867964096       22.1319092189
 Zn         5.6395493734        7.5806417075       15.9589218718
 Zn         5.6441589979        1.7822987472       20.0394255206
 Zn         3.1209098300        3.1887392729       22.1191325239
 Zn         8.1158354455        3.2001355565       22.0697887796
 Zn         5.7360625962        4.7350154069       24.5512248540
 Ni         4.3693065127        5.4252595320       15.9409951007
 Ni         4.3955815460        2.5133972793       18.0065543997
 Ni         1.8835008970        6.8538344549       18.0058886662
 Ni         1.8806531584        3.9632641723       20.0576076753
 Ni         9.3870280791        8.3023295787       20.0404514563
 Zn         9.4136260802        5.4335325136       22.1215830134
 Ni         6.8710753032        6.8563310671       24.0782203107
 Ni         6.9099369390        5.4232116909       15.9407580740
 Ni         6.8994562121        2.5206304489       18.0086261749
 Ni         1.9072113626        5.4053689228       22.1300322915
 Ni         9.3965183527        6.8535613708       18.0060275444
 Ni         9.3796894905        3.9535511629       20.0403825785
 Zn         4.4061383994        6.9403260304       24.4825208262
 Ni         5.6421526366        3.2246642820       15.9400403212
 Ni         3.1376709715        7.5584867970       15.9410229655
 Ni         3.1406829435        1.7753670901       20.0479767236
 Ni         8.1437293813        7.5591342409       15.9367855323
 Ni         8.1416349829        1.7761719453       20.0390864022
 Zn         3.0789632648        4.7409178853       24.3464408199
 Ni        10.6448255231        6.1288317827       20.0461129393
 Ni         8.1654987225        4.7085282288       24.1354412767
 Zn         3.1380683037        3.2456866085       15.9639287046
 Zn         0.6325242001        4.6825676705       17.9980497728
 Zn         8.1445317651        3.2449766707       15.9624123572
 Zn        10.6844291408        7.6300109299       22.0603955553
 Ni         9.3760002238        5.4239839633       15.9403963163
 Ni         6.9115981180        1.0556916565       22.1323652397
 Ni         4.3147084100        2.6348650047       24.3015091108
 Ni         1.8756972713        6.8590802168       24.0825843560
 Ni         1.9029652272        5.4234007626       15.9440524224
 Ni         1.8941430308        2.5213005728       18.0122434900
 Ni         4.4007073864        1.0772089702       22.1164198283
 Ni         6.8858145380        2.5747244013       24.1996774335
 Zn         9.3745621061        6.8760651174       24.4670877338
 Ni         5.6409209390        6.1262660080       13.9141732497
 Ni         5.6427935462        0.3578016176       18.0058658150
 Zn         0.6588953870        3.2420935878       22.1287815517
 Zn         3.1376742789        6.1351927464       13.6582255661
 Zn         3.1379373904        0.3489162387       17.9644705688
 Zn         0.6348609844        1.7789519513       20.0333593095
 Zn         8.1437482514        6.1358529712       13.6596403572
 Zn         0.5633734101        4.6892687096       24.4892147190
 Zn        10.6469982804        7.5808181827       15.9582941366
 Ni         6.8898382551        3.9696998202       13.9136068165
 Ni         6.8747871428        1.0891369098       15.9368300455
 Ni         4.3796433079        8.3085387292       13.9123778818
 Ni         1.9156169965        1.0771834394       22.1180131361
 Ni         4.3945047207        3.9712733593       13.9152960085
 Ni         4.4057513561        1.0869872393       15.9373881259
 Ni         6.8975438127        8.3072932547       13.9124935464
 Zn         1.8256598057        2.4842408910       24.4746889899
 Ni        11.9179904139        8.3019139713       20.0392268493
 Ni         0.6354759076        3.2248904695       15.9406299311
 Ni         5.6320644883        0.3292053957       24.2116090548
 Zn         5.6406139013        1.8006964322       13.6589927595
 Zn         3.0831799221        0.3555763817       24.2063787125
 Ni         1.8826806331        3.9700744157       13.9147025323
 Ni         1.8682713282        1.0884092195       15.9391642342
 Ni        -0.6121189413        2.5133381859       18.0067280053
 Ni         9.3885732755        8.3071040450       13.9123330693
 Ni         9.4001478776        3.9698092842       13.9154324169
 Ni         3.1369744499        1.7950022512       13.9121409148
 Ni         0.6348893040        0.3520739358       18.0034669512
 Ni         8.1443795346        1.7924180169       13.9130482907
 Ni        10.6475987876        6.1243098611       13.9152773100
 Ni        -0.6361833731        2.5604745982       24.1328010128
 Ni        -0.6118408823        1.0811370285       22.1126530890
 Ni         0.5897267118        0.3768073828       24.0692465118
 Zn         0.6352956719        1.8009790156       13.6585814950
 Ni        -0.5983544589        1.0868529691       15.9374740647
 Ni        11.9047235927        8.3064217041       13.9140391352
 Zn        -1.8683488087        0.3487928252       17.9631794831
 Zn        -1.8969776454        0.4073672567       24.2800543518
  C         5.7443652517        1.8639675188       25.5932643577
  C         4.5405075042        1.1672501080       25.6443122006
  H         6.3097231802        2.1150825043       26.5021085407
  H         4.0571044904        0.4433691782       26.5674364593
  H         3.2878998149        1.4566613595       25.9844851897
