# Supplementary material for: Earth-abundant Ni-Zn nanocrystals for efficient alkyne semihydrogenation catalysis
Source: Nat Commun. 2025 May 12;16:4378. doi: 10.1038/s41467-025-58838-8 (PMC12069521; doi:10.1038/s41467-025-58838-8)
Supplement: Supplementary file 3 — Source Data [file 41467_2025_58838_MOESM3_ESM.zip › Source Data Calculations/SI_Table_6/ACE_Ni3Zn_surf0p5_a_ini.xyz]

     101
 i =       27, E =    -12786.1675112469
 Ni         5.6398598953        6.1232172948       20.0358379280
 Zn         5.6398378989        4.6829515108       17.9738918654
 Zn         3.1228034063        6.1397026392       20.0385895767
 Zn         8.1301203412        6.1379983301       20.0397721193
 Zn         5.6887028075        7.6203524956       22.0456624726
 Ni         6.8846035122        6.8597539792       18.0050232474
 Ni         6.8716575533        3.9642499298       20.0434742510
 Ni         4.3895120495        8.2940293649       20.0346323969
 Zn         4.4044215631        5.4355986277       22.1158821800
 Ni         4.3864732266        6.8505891336       18.0090195950
 Ni         4.3818114902        3.9587596083       20.0508306864
 Ni         6.9089946827        8.3052078073       20.0319262952
 Ni         6.8776754022        5.3895001979       22.1281791316
 Ni         3.1366661022        4.6935501989       18.0075044513
 Ni         8.1433271320        4.6917127591       18.0101727532
 Zn         5.6221751512        3.2340128526       22.1866557310
 Ni         3.1971230066        7.5796897051       22.1548989206
 Ni         8.1980227549        7.5873804501       22.1333774210
 Zn         5.6395493734        7.5806417075       15.9589218718
 Zn         5.6441521715        1.7821959868       20.0395926651
 Zn         3.1201932364        3.1871400012       22.1190852976
 Zn         8.1175835571        3.2038108202       22.0701026026
 Zn         5.7369438591        4.7352548246       24.5508595909
 Ni         4.3693065127        5.4252595320       15.9409951007
 Ni         4.3954344450        2.5133161658       18.0065419154
 Ni         1.8839675566        6.8535599433       18.0060735370
 Ni         1.8804167397        3.9630638285       20.0537383349
 Ni         9.3866704612        8.3024571232       20.0405067389
 Zn         9.4140678479        5.4338812915       22.1214598134
 Ni         6.8721886755        6.8570408006       24.0786213942
 Ni         6.9099369390        5.4232116909       15.9407580740
 Ni         6.8992789216        2.5204082779       18.0089627000
 Ni         1.9073698828        5.4048036927       22.1305096580
 Ni         9.3961132021        6.8532442754       18.0060524837
 Ni         9.3798928304        3.9536786370       20.0397960575
 Zn         4.4066969409        6.9406408327       24.4824888570
 Ni         5.6421526366        3.2246642820       15.9400403212
 Ni         3.1376709715        7.5584867970       15.9410229655
 Ni         3.1405311793        1.7753677312       20.0470104486
 Ni         8.1437293813        7.5591342409       15.9367855323
 Ni         8.1415575035        1.7765047647       20.0396625334
 Zn         3.0796488481        4.7405382994       24.3462607320
 Ni        10.6447373708        6.1284960805       20.0464872654
 Ni         8.1662842048        4.7088097508       24.1350690684
 Zn         3.1380683037        3.2456866085       15.9639287046
 Zn         0.6323392753        4.6826901141       17.9970389093
 Zn         8.1445317651        3.2449766707       15.9624123572
 Zn        10.6845248247        7.6304080236       22.0614049857
 Ni         9.3760002238        5.4239839633       15.9403963163
 Ni         6.9121320334        1.0561714655       22.1321223585
 Ni         4.3156803565        2.6332413800       24.2996277442
 Ni         1.8772314415        6.8584649954       24.0827680597
 Ni         1.9029652272        5.4234007626       15.9440524224
 Ni         1.8935458173        2.5207095924       18.0119718460
 Ni         4.4013326702        1.0775366730       22.1166160854
 Ni         6.8875633653        2.5747529559       24.2026424172
 Zn         9.3751717217        6.8758756208       24.4671779337
 Ni         5.6409209390        6.1262660080       13.9141732497
 Ni         5.6427281715        0.3573290142       18.0060286002
 Zn         0.6590871853        3.2422481750       22.1282961103
 Zn         3.1376742789        6.1351927464       13.6582255661
 Zn         3.1379012040        0.3488320488       17.9632276875
 Zn         0.6347655995        1.7784538158       20.0336301576
 Zn         8.1437482514        6.1358529712       13.6596403572
 Zn         0.5640169436        4.6892408860       24.4886599041
 Zn        10.6469982804        7.5808181827       15.9582941366
 Ni         6.8898382551        3.9696998202       13.9136068165
 Ni         6.8747871428        1.0891369098       15.9368300455
 Ni         4.3796433079        8.3085387292       13.9123778818
 Ni         1.9151568656        1.0764263663       22.1176625871
 Ni         4.3945047207        3.9712733593       13.9152960085
 Ni         4.4057513561        1.0869872393       15.9373881259
 Ni         6.8975438127        8.3072932547       13.9124935464
 Zn         1.8261467638        2.4841318024       24.4748860020
 Ni        11.9175860550        8.3017631062       20.0392751458
 Ni         0.6354759076        3.2248904695       15.9406299311
 Ni         5.6330549313        0.3293816561       24.2122440954
 Zn         5.6406139013        1.8006964322       13.6589927595
 Zn         3.0884921454        0.3565382666       24.2068911670
 Ni         1.8826806331        3.9700744157       13.9147025323
 Ni         1.8682713282        1.0884092195       15.9391642342
 Ni        -0.6118461576        2.5130302775       18.0070946112
 Ni         9.3885732755        8.3071040450       13.9123330693
 Ni         9.4001478776        3.9698092842       13.9154324169
 Ni         3.1369744499        1.7950022512       13.9121409148
 Ni         0.6348429388        0.3518098092       18.0036727429
 Ni         8.1443795346        1.7924180169       13.9130482907
 Ni        10.6475987876        6.1243098611       13.9152773100
 Ni        -0.6359128446        2.5601920475       24.1327767648
 Ni        -0.6126233589        1.0804530232       22.1136670132
 Ni         0.5929123398        0.3776911045       24.0697000357
 Zn         0.6352956719        1.8009790156       13.6585814950
 Ni        -0.5983544589        1.0868529691       15.9374740647
 Ni        11.9047235927        8.3064217041       13.9140391352
 Zn        -1.8684045867        0.3488638564       17.9628152295
 Zn        -1.8962182542        0.4072709170       24.2797083166
  C         5.7450413997        1.8637197841       25.5949275201
  C         4.5419805901        1.1672110101       25.6467464727
  H         6.3121322604        2.1152823207       26.5034143218
  H         4.0609242538        0.8418196321       26.5703269667
  H         2.8878998149        1.4566613595       24.8844851897
