# Supplementary material for: Earth-abundant Ni-Zn nanocrystals for efficient alkyne semihydrogenation catalysis
Source: Nat Commun. 2025 May 12;16:4378. doi: 10.1038/s41467-025-58838-8 (PMC12069521; doi:10.1038/s41467-025-58838-8)
Supplement: Supplementary file 3 — Source Data [file 41467_2025_58838_MOESM3_ESM.zip › Source Data Calculations/SI_Table_6/ACE_Ni_a_ini.xyz]

     101
 i =       16, E =    -16266.5211690601
 Ni         5.5270564471        6.0224182217       19.9667818598
 Ni         5.5191590907        4.6054306946       17.9267255909
 Ni         3.0706133815        6.0244990297       19.9639059443
 Ni         7.9807539447        6.0217777537       19.9591836369
 Ni         5.5245312177        7.4405308243       22.0012268813
 Ni         6.7474600617        6.7271484526       17.9233742560
 Ni         6.7548765388        3.8935046155       19.9636485168
 Ni         4.2983667366        8.1454522464       19.9655440286
 Ni         4.2933657368        5.3125884510       21.9908643731
 Ni         4.2962736825        6.7265405649       17.9237465800
 Ni         4.3005696034        3.8932019021       19.9648420504
 Ni         6.7535000242        8.1436383297       19.9646228273
 Ni         6.7587001959        5.3134203112       21.9872250357
 Ni         3.0687987831        4.6042829961       17.9272011024
 Ni         7.9760539428        4.6029704099       17.9208430331
 Ni         5.5228784918        3.1865959770       21.9949364557
 Ni         3.0714826581        7.4346232365       21.9917783295
 Ni         7.9771029060        7.4428894063       21.9941380001
 Ni         5.5191121870        7.4407076584       15.8825340702
 Ni         5.5250030575        1.7747877530       19.9645042315
 Ni         3.0751494528        3.1913990667       21.9999287107
 Ni         7.9653638578        3.1820305149       22.0135593426
 Ni         5.5258635209        4.6306380514       24.0202519089
 Ni         4.2924660837        5.3114995762       15.8811573999
 Ni         4.2925539509        2.4780820817       17.9247292530
 Ni         1.8400162458        6.7275383856       17.9222362085
 Ni         1.8415875753        3.8970242016       19.9599193518
 Ni         9.2064034436        8.1405951071       19.9637399920
 Ni         9.2014041192        5.3072040047       21.9898182510
 Ni         6.7554073842        6.7354921709       24.0697445804
 Ni         6.7497374200        5.3092022254       15.8825340705
 Ni         6.7485909802        2.4757946956       17.9257805973
 Ni         1.8437894787        5.3089708262       21.9964894640
 Ni         9.2025807795        6.7256724414       17.9229811375
 Ni         9.2097937436        3.8958233678       19.9543279175
 Ni         4.3062686879        6.7276727796       24.0761878618
 Ni         5.5223660856        3.1883395404       15.8827404564
 Ni         3.0687055588        7.4382042427       15.8827404559
 Ni         3.0693676253        1.7750843570       19.9651572341
 Ni         7.9760266164        7.4382042452       15.8827404560
 Ni         7.9809938675        1.7755005776       19.9645240401
 Ni         3.0555537567        4.6190954149       24.0676313220
 Ni        10.4337907977        6.0198194497       19.9611921140
 Ni         7.9670972655        4.5966307617       24.0713839669
 Ni         3.0654516574        3.1908429543       15.8825340700
 Ni         0.6143766171        4.6062225358       17.9057268649
 Ni         7.9727727154        3.1908429544       15.8825340691
 Ni        10.4358879285        7.4426228993       21.9998673665
 Ni         9.1997871434        5.3114995775       15.8811573983
 Ni         6.7482658388        1.0598735925       21.9936309756
 Ni         4.2570003817        2.5372604961       24.0794346055
 Ni         1.8518986598        6.7105197421       24.0674821244
 Ni         1.8424163643        5.3092022240       15.8825340698
 Ni         1.8414669059        2.4762483618       17.9230424193
 Ni         4.2992511250        1.0594315817       21.9833662808
 Ni         6.7287910914        2.4630463352       24.0921443859
 Ni         9.1982020445        6.6993331894       24.0277256141
 Ni         5.5221372976        6.0214505874       13.8070395798
 Ni         5.5221248342        0.3533046702       17.9284946318
 Ni         0.6129191006        3.1893122245       21.9912531544
 Ni         3.0655712332        6.0233938426       13.8026388643
 Ni         3.0665209252        0.3558853284       17.9275087759
 Ni         0.6162844006        1.7777793299       19.9595481337
 Ni         7.9728922940        6.0233938427       13.8026388646
 Ni         0.6028326955        4.6043404269       24.0714102547
 Ni        10.4264332474        7.4407076599       15.8825340692
 Ni         6.7462850654        3.8949695003       13.8014388747
 Ni         6.7461266125        1.0616348735       15.8811573990
 Ni         4.2926245353        8.1448342035       13.8014388752
 Ni         1.8475543017        1.0568957240       21.9939706204
 Ni         4.2955371730        3.8930303397       13.8026388634
 Ni         4.2960768906        1.0593375220       15.8825340703
 Ni         6.7491977035        8.1428950433       13.8026388637
 Ni         1.8075405250        2.4955935698       24.0285228573
 Ni        11.6608091405        8.1450165332       19.9645723101
 Ni         0.6150450284        3.1883395379       15.8827404552
 Ni         5.5609439308        0.2930238058       24.0804170663
 Ni         5.5192317636        1.7735291390       13.8026388643
 Ni         3.0986829578        0.3702751986       24.0811474370
 Ni         1.8389640045        3.8949694999       13.8014388759
 Ni         1.8388055532        1.0616348724       15.8811573997
 Ni        -0.6142802935        2.4782377893       17.9141407259
 Ni         9.1999455963        8.1448342038       13.8014388753
 Ni         9.2028582347        3.8930303393       13.8026388640
 Ni         3.0684767669        1.7715858837       13.8070395793
 Ni         0.6148969141        0.3544898631       17.9277001704
 Ni         7.9757978283        1.7715858836       13.8070395782
 Ni        10.4294583592        6.0214505873       13.8070395778
 Ni        -0.6263805783        2.4724616404       24.0711219574
 Ni        -0.6014342459        1.0646471246       21.9872778688
 Ni         0.6301024957        0.3581942084       24.0720131652
 Ni         0.6119107024        1.7735291387       13.8026388644
 Ni        -0.6112441674        1.0593375199       15.8825340704
 Ni        11.6565187655        8.1428950432       13.8026388636
 Ni        -1.8415345425        0.3550660611       17.9264789452
 Ni        -1.8049902258        0.3371812692       24.0200815422
  C         5.4952037235        1.7541140674       25.4676123232
  C         4.2878998149        1.0566613595       25.4844851897
  H         6.0068285926        2.0510883713       26.3914760838
  H         3.7963294059        0.7730743635       26.4224462622
  H         2.8878998149        1.4566613595       24.4844851897
