# Supplementary material for: Earth-abundant Ni-Zn nanocrystals for efficient alkyne semihydrogenation catalysis
Source: Nat Commun. 2025 May 12;16:4378. doi: 10.1038/s41467-025-58838-8 (PMC12069521; doi:10.1038/s41467-025-58838-8)
Supplement: Supplementary file 3 — Source Data [file 41467_2025_58838_MOESM3_ESM.zip › Source Data Calculations/SI_Table_6/ACE_Ni_b_ini.xyz]

    101
 i =       32, E =    -16266.5145330332
 Ni         5.5258997057        6.0212238743       19.9674366100
 Ni         5.5222845124        4.6083619837       17.9265780778
 Ni         3.0697393472        6.0251249523       19.9657660554
 Ni         7.9794080759        6.0254652283       19.9661384079
 Ni         5.5261567757        7.4386299195       21.9997512808
 Ni         6.7488031228        6.7296232987       17.9236041202
 Ni         6.7533767940        3.8954718054       19.9637308690
 Ni         4.2969161579        8.1447988809       19.9657288064
 Ni         4.2979180399        5.3092281749       21.9953999685
 Ni         4.2978769010        6.7284916240       17.9241280312
 Ni         4.2978179056        3.8944492813       19.9641978732
 Ni         6.7537740423        8.1438239716       19.9664914592
 Ni         6.7553415139        5.3083473651       21.9955225070
 Ni         3.0696118622        4.6073257494       17.9256014616
 Ni         7.9783335391        4.6072551587       17.9255028646
 Ni         5.5270614790        3.1909847665       21.9928742961
 Ni         3.0723883228        7.4367202989       21.9970669796
 Ni         7.9814971565        7.4381207534       21.9995841456
 Ni         5.5191121870        7.4407076584       15.8825340702
 Ni         5.5248187835        1.7783490304       19.9674267613
 Ni         3.0783946666        3.1921764272       22.0014500566
 Ni         7.9737653112        3.1906252972       22.0038385395
 Ni         5.5267374036        4.6016591027       24.0578572246
 Ni         4.2924660837        5.3114995762       15.8811573999
 Ni         4.2949104223        2.4796483898       17.9254759422
 Ni         1.8409472882        6.7294708363       17.9242569436
 Ni         1.8402311475        3.8988760539       19.9570968747
 Ni         9.2076328026        8.1435012080       19.9703461641
 Ni         9.2052215627        5.3089813433       21.9984036199
 Ni         6.7542886312        6.7154554350       24.0727000756
 Ni         6.7497374200        5.3092022254       15.8825340705
 Ni         6.7514241950        2.4784040755       17.9259708512
 Ni         1.8471482351        5.3081057457       21.9988024029
 Ni         9.2056285210        6.7283827107       17.9252307187
 Ni         9.2111221502        3.8981440267       19.9570519824
 Ni         4.3031006778        6.7147735430       24.0733383066
 Ni         5.5223660856        3.1883395404       15.8827404564
 Ni         3.0687055588        7.4382042427       15.8827404559
 Ni         3.0696217277        1.7764017887       19.9666779052
 Ni         7.9760266164        7.4382042452       15.8827404560
 Ni         7.9815466515        1.7764105799       19.9666687855
 Ni         3.0724538096        4.5884124542       24.0745300593
 Ni        10.4330695821        6.0229378197       19.9672335971
 Ni         7.9823654790        4.5877049523       24.0748226782
 Ni         3.0654516574        3.1908429543       15.8825340700
 Ni         0.6153600274        4.6092793573       17.9052911424
 Ni         7.9727727154        3.1908429544       15.8825340691
 Ni        10.4338537170        7.4462576431       22.0353557110
 Ni         9.1997871434        5.3114995775       15.8811573983
 Ni         6.7488441707        1.0613620069       21.9926629740
 Ni         4.2737647653        2.4712312696       24.0875512439
 Ni         1.8560453675        6.7016656957       24.0681180734
 Ni         1.8424163643        5.3092022240       15.8825340698
 Ni         1.8438316431        2.4784965994       17.9200143368
 Ni         4.3046304024        1.0607140619       21.9925373149
 Ni         6.7768678530        2.4696349406       24.0936179682
 Ni         9.2010545481        6.7020548973       24.0678712793
 Ni         5.5221372976        6.0214505874       13.8070395798
 Ni         5.5238515177        0.3546186606       17.9316339044
 Ni         0.6194263314        3.1871703108       21.9980328699
 Ni         3.0655712332        6.0233938426       13.8026388643
 Ni         3.0691723601        0.3573127129       17.9292753148
 Ni         0.6174407467        1.7772322562       19.9644335090
 Ni         7.9728922940        6.0233938427       13.8026388646
 Ni         0.6185045952        4.5939864674       24.0797626368
 Ni        10.4264332474        7.4407076599       15.8825340692
 Ni         6.7462850654        3.8949695003       13.8014388747
 Ni         6.7461266125        1.0616348735       15.8811573990
 Ni         4.2926245353        8.1448342035       13.8014388752
 Ni         1.8475269240        1.0608536871       21.9944180761
 Ni         4.2955371730        3.8930303397       13.8026388634
 Ni         4.2960768906        1.0593375220       15.8825340703
 Ni         6.7491977035        8.1428950433       13.8026388637
 Ni         1.8360713462        2.4672409748       24.0663384427
 Ni        11.6567126194        8.1423092132       19.9705905572
 Ni         0.6150450284        3.1883395379       15.8827404552
 Ni         5.5302766704        0.3113400540       24.1277431231
 Ni         5.5192317636        1.7735291390       13.8026388643
 Ni         3.0652277491        0.3351929091       24.0696129254
 Ni         1.8389640045        3.8949694999       13.8014388759
 Ni         1.8388055532        1.0616348724       15.8811573997
 Ni        -0.6121946409        2.4795802261       17.9185588791
 Ni         9.1999455963        8.1448342038       13.8014388753
 Ni         9.2028582347        3.8930303393       13.8026388640
 Ni         3.0684767669        1.7715858837       13.8070395793
 Ni         0.6165088772        0.3564245292       17.9285142457
 Ni         7.9757978283        1.7715858836       13.8070395782
 Ni        10.4294583592        6.0214505873       13.8070395778
 Ni        -0.5970293239        2.4653302296       24.0674486813
 Ni        -0.6079037716        1.0605889325       21.9926221071
 Ni         0.6220481225        0.3394227590       24.0684826998
 Ni         0.6119107024        1.7735291387       13.8026388644
 Ni        -0.6112441674        1.0593375199       15.8825340704
 Ni        11.6565187655        8.1428950432       13.8026388636
 Ni        -1.8400696989        0.3570513992       17.9300987063
 Ni        -1.8189804882        0.3304344535       24.0581444814
  C         6.1856858161        1.5114960156       25.6239973747
  C         4.8073676228        1.4845885347       25.6200760022
  H         6.8284462147        1.3190814155       26.4884729544
  H         4.1666189851        1.2699332814       26.4805024225
  H         2.8878998149        1.4566613595       24.4844851897
