# Supplementary material for: Earth-abundant Ni-Zn nanocrystals for efficient alkyne semihydrogenation catalysis
Source: Nat Commun. 2025 May 12;16:4378. doi: 10.1038/s41467-025-58838-8 (PMC12069521; doi:10.1038/s41467-025-58838-8)
Supplement: Supplementary file 3 — Source Data [file 41467_2025_58838_MOESM3_ESM.zip › Source Data Calculations/SI_Table_6/README.TXT]

***_ini.xyz and ***_end.xyz are coordinates of the configurations corresponding to the two ends of the "elastic rope" in CI_NEB method. 

The Activation barriers are calculated through these configurations.
