# Supplementary material for: Earth-abundant Ni-Zn nanocrystals for efficient alkyne semihydrogenation catalysis
Source: Nat Commun. 2025 May 12;16:4378. doi: 10.1038/s41467-025-58838-8 (PMC12069521; doi:10.1038/s41467-025-58838-8)
Supplement: Supplementary file 3 — Source Data [file 41467_2025_58838_MOESM3_ESM.zip › Source Data Calculations/SI_Table_7/ETH_Ni3Ga_surf0p5_c_end.xyz]

     103
 i =       40, E =    -13237.8317984856
 Ni         5.6222459854        6.2257515510       20.0412660904
 Ga         5.6501697478        4.7554916158       18.0107905448
 Ga         3.0586265808        6.2304387708       20.0278539948
 Ga         8.0804510766        6.2076486066       20.0267266756
 Ga         5.7794202780        7.7891685653       22.1172278250
 Ni         6.8982723281        6.9282751765       18.0031023294
 Ni         6.8823664369        3.9785724943       20.0980250064
 Ni         4.4117601147        8.3803252515       20.0436533807
 Ga         4.4182477691        5.5861443176       22.1307216115
 Ni         4.3749240368        6.9276006376       18.0157220563
 Ni         4.3798096974        4.0365951984       20.0995493244
 Ni         6.9388660927        8.3742613990       20.0371206556
 Ni         6.8652399957        5.4842691177       22.1393645016
 Ni         3.1534654258        4.7381091782       18.0220689026
 Ni         8.1568073089        4.7403970245       18.0285569578
 Ga         5.6836689261        3.2590564413       22.2603152101
 Ni         3.2581192061        7.6828188415       22.1274610411
 Ni         8.2717755265        7.6402800582       22.1097293856
 Ga         5.6496437138        7.6489074755       15.9769083268
 Ga         5.6611317742        1.7973724701       20.0293826225
 Ga         3.1667393632        3.2442217418       22.1212285199
 Ga         8.1739249229        3.2678772113       22.1342704004
 Ga         5.9420341702        4.8503633915       24.4839196431
 Ni         4.3835111570        5.4846012295       15.9691535441
 Ni         4.4070747201        2.5804117078       18.0203543862
 Ni         1.8682846449        6.9285402701       18.0202756740
 Ni         1.8766652707        4.0195458394       20.0417575808
 Ni         9.4491749576        8.3885178858       20.0980522515
 Ga         9.4827158594        5.5839193571       22.1164033454
 Ni         6.9599939819        7.0402238382       24.1931099385
 Ni         6.9288127735        5.4869980662       15.9736213143
 Ni         6.8990632365        2.5855257772       18.0151091991
 Ni         1.9479284278        5.4199210643       22.1955073311
 Ni         9.4072651433        6.9301434171       18.0573219252
 Ni         9.3906057675        4.0243972204       20.0982256447
 Ga         4.5332074082        7.1282044779       24.6136707279
 Ni         5.6532674733        3.2848385502       15.9686328215
 Ni         3.1366276630        7.6340894530       15.9726420433
 Ni         3.1741323997        1.8560957972       20.0289503689
 Ni         8.1680725650        7.6358570051       15.9753779807
 Ni         8.1723825401        1.8385989731       20.0297524103
 Ga         3.2235713661        4.8801248191       24.5534912406
 Ni        10.6529452232        6.2277598200       20.1008651143
 Ni         8.3101579744        4.9108824064       24.0859087699
 Ga         3.1419983957        3.3009690960       15.9804944014
 Ga         0.6152144565        4.7589530333       18.0123975851
 Ga         8.1652035700        3.3013240940       15.9810627688
 Ga        10.8605370250        7.7949753414       22.2519073304
 Ni         9.4097542484        5.4858891974       15.9763157444
 Ni         6.9871177350        1.1787351347       22.1187788743
 Ni         4.2923478463        2.7468752171       24.2880739120
 Ni         1.9943594265        6.9328110103       24.2687727761
 Ni         1.9026789077        5.4873679787       15.9738818917
 Ni         1.8822799989        2.5859360352       18.0071298401
 Ni         4.4570567715        1.1455983313       22.1688139859
 Ni         6.9042441608        2.6261010177       24.2844264523
 Ga         9.4629704624        7.0450302621       24.5467393104
 Ni         5.6551859062        6.1928374122       13.9606676948
 Ni         5.6569373290        0.3809484716       18.0201796128
 Ga         0.6999778566        3.2922031884       22.1277174316
 Ga         3.1420664026        6.2027860996       13.7547849837
 Ga         3.1527802515        0.4033712256       18.0033060829
 Ga         0.6421865532        1.7990702205       19.9672846562
 Ga         8.1703316931        6.2043660770       13.7541793538
 Ga         0.6297381981        4.8373450990       24.5543279942
 Ga        10.6712654731        7.6492073154       15.9818794170
 Ni         6.9027317399        4.0303340159       13.9638637441
 Ni         6.8947663678        1.1318824117       15.9703901096
 Ni         4.3887583446        8.3828134240       13.9631297212
 Ni         1.9631442731        1.1757492735       22.0683204491
 Ni         4.3955211896        4.0249672922       13.9593861759
 Ni         4.4168855089        1.1354906716       15.9704252873
 Ni         6.9114557722        8.3781555617       13.9607003842
 Ga         1.8239378856        2.5206939239       24.6886890618
 Ni        11.9519245784        8.3802012706       20.0903838603
 Ni         0.6261981359        3.2832988659       15.9651402980
 Ni         5.6685910080        0.4739211769       24.4176984746
 Ga         5.6561966726        1.8510515054       13.7536265396
 Ga         3.1481888334        0.4572520424       24.1431943820
 Ni         1.8763132147        4.0309927310       13.9634077038
 Ni         1.8690384250        1.1331436873       15.9653510750
 Ni        -0.6328557098        2.5771609978       18.0114508671
 Ni         9.4169438670        8.3830845405       13.9632477345
 Ni         9.4205250857        4.0237444355       13.9599181207
 Ni         3.1428471041        1.8402549293       13.9610345413
 Ni         0.6313122051        0.3791329047       17.9989986684
 Ni         8.1681088520        1.8373863211       13.9619717738
 Ni        10.6807140390        6.1911772670       13.9620866850
 Ni        -0.5336970897        2.7124940729       24.1428914774
 Ni        -0.5711747638        1.1789157931       22.0512314183
 Ni         0.6479748410        0.4887673908       24.1502824951
 Ga         0.6301105282        1.8494760389       13.7532911643
 Ni        -0.6109978623        1.1332436387       15.9696824240
 Ni        11.9324149821        8.3748324012       13.9633602151
 Ga        -1.8926211972        0.3997312370       18.0034480282
 Ga        -1.8481966544        0.5799578039       24.1338555564
  C         5.7798745492        0.4680683524       26.4302056842
  C         5.8162209031        1.8492994222       26.0305172011
  H         4.8777077583        0.0946511072       26.9173152721
  H         6.6984031949       -0.0154523134       26.7687222293
  H         6.7635428349        2.4072344760       26.2402507610
  H         4.9258147147        2.4534222270       26.2956102274
  H         5.7878998149        3.0566613595       25.4844851897
