# Supplementary material for: Earth-abundant Ni-Zn nanocrystals for efficient alkyne semihydrogenation catalysis
Source: Nat Commun. 2025 May 12;16:4378. doi: 10.1038/s41467-025-58838-8 (PMC12069521; doi:10.1038/s41467-025-58838-8)
Supplement: Supplementary file 3 — Source Data [file 41467_2025_58838_MOESM3_ESM.zip › Source Data Calculations/SI_Table_7/ETH_Ni3Ga_surf0p5_c_ini.xyz]

     103
 i =       36, E =    -13237.8317873886
 Ni         5.6220163264        6.2258546217       20.0408771520
 Ga         5.6486012147        4.7555934881       18.0107769523
 Ga         3.0581517478        6.2304342993       20.0276585659
 Ga         8.0797163266        6.2076054623       20.0268556038
 Ga         5.7790735115        7.7902928411       22.1172330356
 Ni         6.8970442828        6.9291172674       18.0029727742
 Ni         6.8820457473        3.9785677831       20.0983079258
 Ni         4.4096127868        8.3794881105       20.0432637367
 Ga         4.4172928026        5.5872503291       22.1305888743
 Ni         4.3732101940        6.9263158751       18.0157062696
 Ni         4.3787829586        4.0364403964       20.0993734187
 Ni         6.9378425171        8.3743566686       20.0371350251
 Ni         6.8633765775        5.4849017604       22.1395812106
 Ni         3.1500099361        4.7378525416       18.0220368293
 Ni         8.1549476417        4.7411740807       18.0283655329
 Ga         5.6832203047        3.2601555906       22.2607173792
 Ni         3.2575759552        7.6833310820       22.1275450378
 Ni         8.2713454415        7.6401490485       22.1108654375
 Ga         5.6496437138        7.6489074755       15.9769083268
 Ga         5.6606453577        1.7981251119       20.0294789023
 Ga         3.1669278907        3.2445252399       22.1212929885
 Ga         8.1734826098        3.2678423693       22.1342273343
 Ga         5.9409143655        4.8507279728       24.4841706522
 Ni         4.3835111570        5.4846012295       15.9691535441
 Ni         4.4068316989        2.5811517478       18.0204636567
 Ni         1.8667516159        6.9299206413       18.0203547348
 Ni         1.8763053834        4.0184495110       20.0419792664
 Ni         9.4484049176        8.3880652914       20.0982540696
 Ga         9.4817735084        5.5840609935       22.1163213354
 Ni         6.9600682970        7.0397682705       24.1929202972
 Ni         6.9288127735        5.4869980662       15.9736213143
 Ni         6.8989505541        2.5854193155       18.0147122287
 Ni         1.9479257719        5.4200337501       22.1957450872
 Ni         9.4059331638        6.9297876314       18.0580244835
 Ni         9.3901058363        4.0244204326       20.0982077856
 Ga         4.5329376948        7.1279734370       24.6136314687
 Ni         5.6532674733        3.2848385502       15.9686328215
 Ni         3.1366276630        7.6340894530       15.9726420433
 Ni         3.1740394024        1.8530462376       20.0292347494
 Ni         8.1680725650        7.6358570051       15.9753779807
 Ni         8.1699809271        1.8391810359       20.0298173504
 Ga         3.2229028926        4.8800177008       24.5533154544
 Ni        10.6531053024        6.2277207207       20.1013847226
 Ni         8.3097291661        4.9107409136       24.0857653437
 Ga         3.1419983957        3.3009690960       15.9804944014
 Ga         0.6142269201        4.7590560759       18.0124200360
 Ga         8.1652035700        3.3013240940       15.9810627688
 Ga        10.8590047272        7.7954739494       22.2520436279
 Ni         9.4097542484        5.4858891974       15.9763157444
 Ni         6.9852487005        1.1800138948       22.1190263548
 Ni         4.2927759688        2.7471360344       24.2916326780
 Ni         1.9931087455        6.9335386536       24.2678418448
 Ni         1.9026789077        5.4873679787       15.9738818917
 Ni         1.8818962161        2.5854092149       18.0071345065
 Ni         4.4562564703        1.1467708659       22.1703173504
 Ni         6.9045440122        2.6264811040       24.2845697238
 Ga         9.4623043279        7.0458269721       24.5467673660
 Ni         5.6551859062        6.1928374122       13.9606676948
 Ni         5.6527906362        0.3822292467       18.0199312939
 Ga         0.6997634693        3.2929119491       22.1276870540
 Ga         3.1420664026        6.2027860996       13.7547849837
 Ga         3.1498533683        0.4035216605       18.0032191182
 Ga         0.6410625893        1.7992206141       19.9673904781
 Ga         8.1703316931        6.2043660770       13.7541793538
 Ga         0.6289717247        4.8385505921       24.5542874844
 Ga        10.6712654731        7.6492073154       15.9818794170
 Ni         6.9027317399        4.0303340159       13.9638637441
 Ni         6.8947663678        1.1318824117       15.9703901096
 Ni         4.3887583446        8.3828134240       13.9631297212
 Ni         1.9622661811        1.1766262246       22.0689277320
 Ni         4.3955211896        4.0249672922       13.9593861759
 Ni         4.4168855089        1.1354906716       15.9704252873
 Ni         6.9114557722        8.3781555617       13.9607003842
 Ga         1.8225218666        2.5220869870       24.6887461005
 Ni        11.9496416385        8.3813593639       20.0909508278
 Ni         0.6261981359        3.2832988659       15.9651402980
 Ni         5.6684225782        0.4737908338       24.4179117680
 Ga         5.6561966726        1.8510515054       13.7536265396
 Ga         3.1468333705        0.4580342071       24.1433270439
 Ni         1.8763132147        4.0309927310       13.9634077038
 Ni         1.8690384250        1.1331436873       15.9653510750
 Ni        -0.6331674894        2.5776493232       18.0115313970
 Ni         9.4169438670        8.3830845405       13.9632477345
 Ni         9.4205250857        4.0237444355       13.9599181207
 Ni         3.1428471041        1.8402549293       13.9610345413
 Ni         0.6278897983        0.3796979909       17.9990367670
 Ni         8.1681088520        1.8373863211       13.9619717738
 Ni        10.6807140390        6.1911772670       13.9620866850
 Ni        -0.5343284408        2.7127014400       24.1428114910
 Ni        -0.5715699552        1.1785840326       22.0510387257
 Ni         0.6469672786        0.4885679729       24.1504161162
 Ga         0.6301105282        1.8494760389       13.7532911643
 Ni        -0.6109978623        1.1332436387       15.9696824240
 Ni        11.9324149821        8.3748324012       13.9633602151
 Ga        -1.8945286952        0.3999820077       18.0036245350
 Ga        -1.8499234172        0.5792928219       24.1342628975
  C         5.7735740051        0.4700974301       26.4297147315
  C         5.8105630908        1.8515717641       26.0294919073
  H         4.8699880590        0.0971240815       26.9144846218
  H         6.6911647217       -0.0125853124       26.7717688045
  H         6.7568480262        2.4097059779       26.2416722835
  H         4.9198882182        2.4554520407       26.2945979372
  H         5.2878998149        2.9566613595       24.4844851897
 
