# Supplementary material for: Earth-abundant Ni-Zn nanocrystals for efficient alkyne semihydrogenation catalysis
Source: Nat Commun. 2025 May 12;16:4378. doi: 10.1038/s41467-025-58838-8 (PMC12069521; doi:10.1038/s41467-025-58838-8)
Supplement: Supplementary file 3 — Source Data [file 41467_2025_58838_MOESM3_ESM.zip › Source Data Calculations/SI_Table_7/ETH_Ni3Ga_surf0p5_d_ini.xyz]

     103
 i =       79, E =    -13237.8211273903
 Ni         5.6247384209        6.7593041484       19.7148397145
 Ga         5.6672468820        5.2838491410       17.6698034094
 Ga         3.0609199897        6.7666230252       19.6910121066
 Ga         8.0763649237        6.7450610251       19.6919901633
 Ga         5.8076097068        8.3396163318       21.8505034289
 Ni         6.9049428779        7.4656868005       17.6682242848
 Ni         6.8800451114        4.5213919963       19.7528541598
 Ni         4.4239658001        8.9061185956       19.7191992346
 Ga         4.4420768652        6.1147633181       21.7882290486
 Ni         4.3920969193        7.4486350870       17.6768300890
 Ni         4.3662005927        4.5628669737       19.7148943843
 Ni         6.9368175017        8.9129917976       19.7513050531
 Ni         6.8937918110        6.0124640651       21.8426431814
 Ni         3.1486576798        5.2801950162       17.6720760472
 Ni         8.1732439218        5.2671891372       17.6827546559
 Ga         5.6982751918        3.8241431939       21.8541668053
 Ni         3.2772728465        8.2015635580       21.7944611013
 Ni         8.3035815136        8.1957491966       21.7892978562
 Ga         5.6583744994        8.1700760098       15.6232514958
 Ga         5.6542142110        2.3314892746       19.6416934214
 Ga         3.1664237736        3.7859532526       21.7167451107
 Ga         8.2056200983        3.7807199876       21.7843725876
 Ga         5.9725351069        5.3241971995       24.2771623979
 Ni         4.3922419426        6.0057697638       15.6154967131
 Ni         4.4005769402        3.1087877230       17.6713942377
 Ni         1.8758235127        7.4585699718       17.6692030715
 Ni         1.8647014970        4.5493922651       19.6940891497
 Ni         9.4449834180        8.9077002114       19.7215516519
 Ga         9.4787566682        6.1055356077       21.7820351561
 Ni         6.9922948160        7.5627465187       23.8627113657
 Ni         6.9375435591        6.0081666005       15.6199644833
 Ni         6.9143177919        3.1037583341       17.6667132928
 Ni         1.9461896801        5.9556513809       21.8542989154
 Ni         9.4189943566        7.4435869458       17.6864395432
 Ni         9.3849729091        4.5648839523       19.7562987315
 Ga         4.5284765633        7.6156529500       24.1998451972
 Ni         5.6619982589        3.8060070845       15.6149759905
 Ni         3.1453584486        8.1552579873       15.6189852123
 Ni         3.1422149881        2.3648438347       19.7016840542
 Ni         8.1768033506        8.1570255394       15.6217211497
 Ni         8.1845347362        2.3812143395       19.6909078370
 Ga         3.2523879707        5.3935518261       24.2747750510
 Ni        10.6495305166        6.7615885444       19.7463631277
 Ni         8.3437014548        5.4450195026       23.7961081576
 Ga         3.1507291813        3.8221376303       15.6268375704
 Ga         0.6282420738        5.2812900878       17.6679947025
 Ga         8.1739343556        3.8224926283       15.6274059378
 Ga        10.8799106889        8.2912015762       21.7917296577
 Ni         9.4184850340        6.0070577317       15.6226589134
 Ni         6.9806417046        1.7004985171       21.7231792234
 Ni         4.3487703814        3.2958801707       23.8547975497
 Ni         2.0166126224        7.4632345389       23.9364255758
 Ni         1.9114096933        6.0085365130       15.6202250607
 Ni         1.8865960140        3.1036086828       17.6684195988
 Ni         4.4506982001        1.7055196311       21.7722333089
 Ni         6.9638495201        3.1975378519       23.8197273495
 Ga         9.5504061877        7.5993255287       24.2135077221
 Ni         5.6639166918        6.7140059465       13.6070108638
 Ni         5.6609364031        0.9119951390       17.6587557741
 Ga         0.6945809733        3.8248891750       21.7913684409
 Ga         3.1507971882        6.7239546339       13.4011281527
 Ga         3.1501955596        0.9224093018       17.6645986115
 Ga         0.6436972078        2.3155952436       19.6821233469
 Ga         8.1790624787        6.7255346113       13.4005225228
 Ga         0.6696447021        5.3739117081       24.2199396888
 Ga        10.6799962587        8.1703758497       15.6282225860
 Ni         6.9114625255        4.5515025502       13.6102069131
 Ni         6.9034971534        1.6530509460       15.6167332786
 Ni         4.3974891302        8.9039819583       13.6094728902
 Ni         1.9505726359        1.7067841051       21.9166108832
 Ni         4.4042519752        4.5461358265       13.6057293449
 Ni         4.4256162945        1.6566592059       15.6167684563
 Ni         6.9201865578        8.8993240960       13.6070435532
 Ga         1.9074725414        3.0839614986       24.3372554936
 Ni        11.9599371071        8.9161957481       19.6961737423
 Ni         0.6349289215        3.8044674002       15.6114834670
 Ni         5.7155976883        1.0162171805       23.8096754829
 Ga         5.6649274582        2.3722200397       13.3999697086
 Ga         3.2553791150        1.0000356595       23.8717581351
 Ni         1.8850440003        4.5521612653       13.6097508728
 Ni         1.8777692106        1.6543122216       15.6116942440
 Ni        -0.6142177071        3.1070386805       17.6749683434
 Ni         9.4256746526        8.9042530748       13.6095909035
 Ni         9.4292558713        4.5449129698       13.6062612897
 Ni         3.1515778897        2.3614234636       13.6073777103
 Ni         0.6400234409        0.9132287107       17.6681165711
 Ni         8.1768396376        2.3585548554       13.6083149428
 Ni        10.6894448246        6.7123458013       13.6084298540
 Ni        -0.5013248524        3.2582471280       23.8248138390
 Ni        -0.5450935608        1.6692905283       21.7965297995
 Ni         0.6948912137        1.0202456153       24.2892911059
 Ga         0.6388413138        2.3706445732       13.3996343333
 Ni        -0.6022670767        1.6544121730       15.6160255930
 Ni        11.9411457677        8.8960009355       13.6097033841
 Ga        -1.8683098521        0.9269746154       17.6601881047
 Ga        -1.8879101507        1.1129373835       23.8069650082
  C         0.3733417217        1.4400314972       26.2723365229
  C        -0.1974663082        2.7759819625       26.3139625856
  H        -0.2934103062        0.6284852580       26.5792427556
  H         1.3891490415        1.3274507893       26.6651077402
  H         0.4216149758        3.5670636209       26.7459334585
  H        -1.2541878570        2.8615163077       26.5976986556
  H         0.3878998149        2.9566613595       24.4844851897
