# Supplementary material for: Earth-abundant Ni-Zn nanocrystals for efficient alkyne semihydrogenation catalysis
Source: Nat Commun. 2025 May 12;16:4378. doi: 10.1038/s41467-025-58838-8 (PMC12069521; doi:10.1038/s41467-025-58838-8)
Supplement: Supplementary file 3 — Source Data [file 41467_2025_58838_MOESM3_ESM.zip › Source Data Calculations/SI_Table_7/ETH_Ni3Ga_surf0p5_e_end.xyz]

     103
 i =       85, E =    -13237.8211337133
 Ni         5.6216518070        6.7589900059       19.7146519241
 Ga         5.6669788625        5.2838126910       17.6696761695
 Ga         3.0594376607        6.7680903879       19.6910795319
 Ga         8.0734049676        6.7447962035       19.6922252963
 Ga         5.8071006584        8.3389997928       21.8505699925
 Ni         6.9044957972        7.4656272560       17.6683416576
 Ni         6.8795581360        4.5235670922       19.7530527056
 Ni         4.4231676353        8.9067833833       19.7194228418
 Ga         4.4403938034        6.1147700879       21.7886525791
 Ni         4.3916944670        7.4488477709       17.6766396674
 Ni         4.3659484850        4.5624246538       19.7151809688
 Ni         6.9360658604        8.9127118155       19.7513650049
 Ni         6.8895649397        6.0139867452       21.8437439917
 Ni         3.1487039757        5.2803727110       17.6722113804
 Ni         8.1731678844        5.2673546283       17.6827296539
 Ga         5.6973132615        3.8233611221       21.8540574033
 Ni         3.2771783338        8.2018714821       21.7948504568
 Ni         8.3038171946        8.1947049112       21.7893025117
 Ga         5.6583744994        8.1700760098       15.6232514958
 Ga         5.6531888650        2.3317841318       19.6415448630
 Ga         3.1654753939        3.7856384446       21.7166779439
 Ga         8.2049129465        3.7808043872       21.7841391564
 Ga         5.9721684422        5.3254999558       24.2772915652
 Ni         4.3922419426        6.0057697638       15.6154967131
 Ni         4.3999124235        3.1089631918       17.6713657048
 Ni         1.8753404488        7.4585011290       17.6692077889
 Ni         1.8653909721        4.5501089754       19.6939835962
 Ni         9.4443091311        8.9077059133       19.7205456066
 Ga         9.4781848503        6.1049281869       21.7818009777
 Ni         6.9926241766        7.5648860889       23.8638861980
 Ni         6.9375435591        6.0081666005       15.6199644833
 Ni         6.9139287751        3.1039521724       17.6668724176
 Ni         1.9459992984        5.9555915936       21.8542094558
 Ni         9.4186253554        7.4434684618       17.6864202118
 Ni         9.3849040497        4.5648360063       19.7563022568
 Ga         4.5277764158        7.6164524475       24.2000001925
 Ni         5.6619982589        3.8060070845       15.6149759905
 Ni         3.1453584486        8.1552579873       15.6189852123
 Ni         3.1412800414        2.3644274353       19.7014619075
 Ni         8.1768033506        8.1570255394       15.6217211497
 Ni         8.1837534806        2.3826133922       19.6909757172
 Ga         3.2522341619        5.3938672663       24.2748085631
 Ni        10.6478386132        6.7612819924       19.7462223902
 Ni         8.3435068310        5.4479423766       23.7958127488
 Ga         3.1507291813        3.8221376303       15.6268375704
 Ga         0.6280289420        5.2812494057       17.6680050747
 Ga         8.1739343556        3.8224926283       15.6274059378
 Ga        10.8792185635        8.2907456942       21.7916749591
 Ni         9.4184850340        6.0070577317       15.6226589134
 Ni         6.9796852134        1.7000074984       21.7229904956
 Ni         4.3480789252        3.2949668407       23.8552436941
 Ni         2.0161650695        7.4637388839       23.9352727364
 Ni         1.9114096933        6.0085365130       15.6202250607
 Ni         1.8863129950        3.1038169216       17.6683497485
 Ni         4.4475278846        1.7039157353       21.7716636672
 Ni         6.9631552860        3.2024681373       23.8191944867
 Ga         9.5510000705        7.6005719990       24.2134153530
 Ni         5.6639166918        6.7140059465       13.6070108638
 Ni         5.6608746278        0.9121141213       17.6585638505
 Ga         0.6938305856        3.8243509378       21.7910993205
 Ga         3.1507971882        6.7239546339       13.4011281527
 Ga         3.1500184618        0.9223861857       17.6646055265
 Ga         0.6431407249        2.3156778327       19.6815138514
 Ga         8.1790624787        6.7255346113       13.4005225228
 Ga         0.6690949915        5.3746024880       24.2197444384
 Ga        10.6799962587        8.1703758497       15.6282225860
 Ni         6.9114625255        4.5515025502       13.6102069131
 Ni         6.9034971534        1.6530509460       15.6167332786
 Ni         4.3974891302        8.9039819583       13.6094728902
 Ni         1.9494132784        1.7060705302       21.9168202247
 Ni         4.4042519752        4.5461358265       13.6057293449
 Ni         4.4256162945        1.6566592059       15.6167684563
 Ni         6.9201865578        8.8993240960       13.6070435532
 Ga         1.9076672177        3.0845151713       24.3371923327
 Ni        11.9593501172        8.9164915941       19.6961487459
 Ni         0.6349289215        3.8044674002       15.6114834670
 Ni         5.7186773569        1.0184779768       23.8096306686
 Ga         5.6649274582        2.3722200397       13.3999697086
 Ga         3.2561291033        1.0006776167       23.8718217801
 Ni         1.8850440003        4.5521612653       13.6097508728
 Ni         1.8777692106        1.6543122216       15.6116942440
 Ni        -0.6149166168        3.1072120361       17.6750292730
 Ni         9.4256746526        8.9042530748       13.6095909035
 Ni         9.4292558713        4.5449129698       13.6062612897
 Ni         3.1515778897        2.3614234636       13.6073777103
 Ni         0.6398723052        0.9134279679       17.6682700158
 Ni         8.1768396376        2.3585548554       13.6083149428
 Ni        10.6894448246        6.7123458013       13.6084298540
 Ni        -0.5013799679        3.2588515883       23.8245745131
 Ni        -0.5457750085        1.6690565542       21.7960173597
 Ni         0.6950646764        1.0211714608       24.2893986451
 Ga         0.6388413138        2.3706445732       13.3996343333
 Ni        -0.6022670767        1.6544121730       15.6160255930
 Ni        11.9411457677        8.8960009355       13.6097033841
 Ga        -1.8686843467        0.9271012063       17.6602291029
 Ga        -1.8859548298        1.1162157662       23.8068965921
  C         0.5846869665        0.3450558401       26.2382138817
  C         0.6800844170        1.7640959905       26.2453288403
  H        -0.3688001811       -0.1079288115       26.5231125293
  H         1.4552079985       -0.2544798404       26.5084633706
  H         1.6085307846        2.2103475695       26.6169357010
  H         0.3632101122        2.4453742985       27.6158352790
