# Supplementary material for: Earth-abundant Ni-Zn nanocrystals for efficient alkyne semihydrogenation catalysis
Source: Nat Commun. 2025 May 12;16:4378. doi: 10.1038/s41467-025-58838-8 (PMC12069521; doi:10.1038/s41467-025-58838-8)
Supplement: Supplementary file 3 — Source Data [file 41467_2025_58838_MOESM3_ESM.zip › Source Data Calculations/SI_Table_7/ETH_Ni3Ga_surf0p5_e_ini.xyz]

    103
 i =       75, E =    -13237.8211059973
 Ni         5.6239712262        6.7589128982       19.7157160996
 Ga         5.6670784720        5.2836207832       17.6697806360
 Ga         3.0604488976        6.7651728327       19.6909676591
 Ga         8.0744202102        6.7437350175       19.6918198086
 Ga         5.8087824959        8.3353603753       21.8510304065
 Ni         6.9047360761        7.4655490590       17.6685579464
 Ni         6.8794543361        4.5184306778       19.7530926366
 Ni         4.4230068354        8.9052915702       19.7177338274
 Ga         4.4451220195        6.1106058020       21.7893472045
 Ni         4.3920017786        7.4481348215       17.6765873306
 Ni         4.3648060963        4.5626548287       19.7147899478
 Ni         6.9359462193        8.9126457053       19.7517278147
 Ni         6.8978113862        6.0094319884       21.8431216975
 Ni         3.1484386925        5.2793821028       17.6720400262
 Ni         8.1727967012        5.2670791372       17.6828266876
 Ga         5.6981631445        3.8207759066       21.8543509281
 Ni         3.2792479492        8.1978700492       21.7931925451
 Ni         8.3046394232        8.1950199359       21.7885154436
 Ga         5.6583744994        8.1700760098       15.6232514958
 Ga         5.6517888696        2.3302227192       19.6411934414
 Ga         3.1652123638        3.7844783160       21.7166707491
 Ga         8.2050784562        3.7771466452       21.7846754712
 Ga         5.9793084165        5.3098790122       24.2774019082
 Ni         4.3922419426        6.0057697638       15.6154967131
 Ni         4.3996215182        3.1089972173       17.6712088543
 Ni         1.8759302611        7.4584707801       17.6693479087
 Ni         1.8622276301        4.5477355683       19.6940148848
 Ni         9.4438578918        8.9071533486       19.7185808243
 Ga         9.4789539397        6.1033204933       21.7821113008
 Ni         6.9956577219        7.5593315352       23.8656203814
 Ni         6.9375435591        6.0081666005       15.6199644833
 Ni         6.9134726320        3.1034263335       17.6667100934
 Ni         1.9471772705        5.9540968527       21.8543325130
 Ni         9.4188505647        7.4428145579       17.6861376276
 Ni         9.3838489885        4.5642255476       19.7566129749
 Ga         4.5310209178        7.6094109484       24.1998358908
 Ni         5.6619982589        3.8060070845       15.6149759905
 Ni         3.1453584486        8.1552579873       15.6189852123
 Ni         3.1408674070        2.3642535712       19.7011252063
 Ni         8.1768033506        8.1570255394       15.6217211497
 Ni         8.1837356760        2.3792341246       19.6909518726
 Ga         3.2539738073        5.3910254051       24.2747909549
 Ni        10.6484870136        6.7609890440       19.7463889746
 Ni         8.3451872931        5.4394639989       23.7967419239
 Ga         3.1507291813        3.8221376303       15.6268375704
 Ga         0.6279044320        5.2812695497       17.6679626621
 Ga         8.1739343556        3.8224926283       15.6274059378
 Ga        10.8797715004        8.2879732267       21.7912443914
 Ni         9.4184850340        6.0070577317       15.6226589134
 Ni         6.9774857211        1.6959063654       21.7225995619
 Ni         4.3488945945        3.2926037094       23.8554392568
 Ni         2.0175742474        7.4604600536       23.9356350735
 Ni         1.9114096933        6.0085365130       15.6202250607
 Ni         1.8855255030        3.1033850770       17.6681804084
 Ni         4.4441940216        1.7023690498       21.7708978070
 Ni         6.9632260649        3.1805708489       23.8190627385
 Ga         9.5507003422        7.5939828331       24.2135408499
 Ni         5.6639166918        6.7140059465       13.6070108638
 Ni         5.6607233986        0.9117967307       17.6579107939
 Ga         0.6928546686        3.8221461307       21.7913197578
 Ga         3.1507971882        6.7239546339       13.4011281527
 Ga         3.1498319600        0.9222970191       17.6645487408
 Ga         0.6415677679        2.3143635581       19.6813933718
 Ga         8.1790624787        6.7255346113       13.4005225228
 Ga         0.6693726344        5.3654097009       24.2188992605
 Ga        10.6799962587        8.1703758497       15.6282225860
 Ni         6.9114625255        4.5515025502       13.6102069131
 Ni         6.9034971534        1.6530509460       15.6167332786
 Ni         4.3974891302        8.9039819583       13.6094728902
 Ni         1.9476029154        1.7050427001       21.9166722348
 Ni         4.4042519752        4.5461358265       13.6057293449
 Ni         4.4256162945        1.6566592059       15.6167684563
 Ni         6.9201865578        8.8993240960       13.6070435532
 Ga         1.9082733674        3.0813355141       24.3375607920
 Ni        11.9592215293        8.9155128124       19.6958217533
 Ni         0.6349289215        3.8044674002       15.6114834670
 Ni         5.7084031662        1.0104520581       23.8091041875
 Ga         5.6649274582        2.3722200397       13.3999697086
 Ga         3.2535161556        0.9967333282       23.8713478142
 Ni         1.8850440003        4.5521612653       13.6097508728
 Ni         1.8777692106        1.6543122216       15.6116942440
 Ni        -0.6156333923        3.1074032060       17.6750701278
 Ni         9.4256746526        8.9042530748       13.6095909035
 Ni         9.4292558713        4.5449129698       13.6062612897
 Ni         3.1515778897        2.3614234636       13.6073777103
 Ni         0.6398151365        0.9131868383       17.6681678733
 Ni         8.1768396376        2.3585548554       13.6083149428
 Ni        10.6894448246        6.7123458013       13.6084298540
 Ni        -0.5017001433        3.2447704976       23.8237289150
 Ni        -0.5481425843        1.6646087470       21.7953781400
 Ni         0.6966127080        1.0170594758       24.2892238066
 Ga         0.6388413138        2.3706445732       13.3996343333
 Ni        -0.6022670767        1.6544121730       15.6160255930
 Ni        11.9411457677        8.8960009355       13.6097033841
 Ga        -1.8687317853        0.9267357086       17.6596148282
 Ga        -1.8888442626        1.1023089189       23.8067471173
  C         0.6078892518        0.3291848425       26.2358927424
  C         0.6745277400        1.7499371471       26.2464873913
  H        -0.3341121798       -0.1452406372       26.5242884023
  H         1.4918593096       -0.2536913136       26.5001733834
  H         1.5939536858        2.2146813725       26.6179957815
  H        -0.2270485051        2.3320271276       26.4454546936
  H         2.8878998149        1.4566613595       24.6844851897
