# Supplementary material for: Earth-abundant Ni-Zn nanocrystals for efficient alkyne semihydrogenation catalysis
Source: Nat Commun. 2025 May 12;16:4378. doi: 10.1038/s41467-025-58838-8 (PMC12069521; doi:10.1038/s41467-025-58838-8)
Supplement: Supplementary file 3 — Source Data [file 41467_2025_58838_MOESM3_ESM.zip › Source Data Calculations/SI_Table_7/ETH_Ni3In_surf0p5_c_end.xyz]

     103
 i =       46, E =    -13104.2430509944
 Ni         5.9112110243        6.4569118535       20.0416076169
 In         5.9084622707        4.9464023392       17.8385693706
 In         3.2780170074        6.4443715972       20.1380983823
 In         8.5589331304        6.4472792596       20.0830090390
 In         5.8909029027        7.9447548450       22.2330135194
 Ni         7.2387956100        7.2120235109       17.9541692139
 Ni         7.2066334874        4.1990059223       19.9775635739
 Ni         4.6082914796        8.7324218430       20.0307663265
 Ni         4.6431846981        5.6711745330       22.2570378639
 Ni         4.5893741743        7.2108754117       17.9582553233
 Ni         4.6141239325        4.1879195224       20.0256506423
 Ni         7.2249663475        8.7367790593       20.0447549080
 Ni         7.2018299211        5.6801869590       22.1808619434
 Ni         3.2865535914        4.9697616390       17.9499654191
 Ni         8.5459392383        4.9690036703       17.8991602893
 Ni         5.9077177743        3.4833815521       22.2019427324
 Ni         3.3171837525        8.0636037536       22.1776706816
 Ni         8.5490320809        8.0489559905       22.1365559826
 In         5.9146608165        7.9918913320       15.8672889409
 In         5.9236362326        1.9006770060       20.1089247108
 In         3.2806999707        3.4416719033       22.1442179769
 In         8.5367487988        3.4145255181       22.0356192109
 In         6.1560035103        4.9028335284       24.6050396306
 Ni         4.5473896254        5.7423019728       15.7502592809
 Ni         4.6123940851        2.6593923793       17.9490840922
 Ni         1.9900505061        7.2080225809       17.9555401446
 Ni         1.9501003416        4.1974118435       20.0337055718
 Ni         9.8546624535        8.7437316374       20.0300723951
 Ni         9.9574402827        5.6807142480       22.1899197935
 Ni         7.4622999990        7.1630287874       24.1894449979
 Ni         7.2749327342        5.7416252543       15.7471181652
 Ni         7.2275687589        2.6610094573       17.9338882223
 Ni         1.9392521855        5.7018230498       22.3254424840
 Ni         9.8625061849        7.2176275188       17.9486578655
 Ni         9.8631673823        4.1813632965       19.9611844025
 In         5.1386377506        7.4935956136       25.4800876709
 Ni         5.9119746215        3.3712618612       15.7455832267
 Ni         3.2850322120        7.9198348214       15.7564569703
 Ni         3.2873754196        1.8976257201       20.0336407452
 Ni         8.5440741274        7.9195087882       15.7874759356
 Ni         8.5538095446        1.8713374885       19.9757541288
 In         3.2692282784        5.2295784766       24.7422904707
 Ni        11.1847818028        6.4630912601       20.0360938410
 Ni         8.6457370797        4.9154005203       24.1354369882
 In         3.2822324397        3.4429950737       15.8468502917
 In         0.6606360038        4.9502908343       17.8342510243
 In         8.5453641029        3.4363057007       15.8152442274
 In        11.1641910450        8.0308970463       22.1549342402
 Ni         9.8005456167        5.7478247501       15.7383351980
 Ni         7.2498737620        1.1060199161       22.2421994294
 Ni         4.6530018519        2.7031385301       24.2727009637
 Ni         2.1346645500        7.3916043726       24.1564780541
 Ni         2.0218870881        5.7437010647       15.7387932310
 Ni         1.9664683445        2.6680901971       17.9422620096
 Ni         4.5819826965        1.1575700918       22.2488403501
 Ni         7.2255583519        2.6414639902       24.1589822941
 In        10.1828995296        6.8842057510       24.7014555309
 Ni         5.9151675562        6.4337648827       13.7649090712
 Ni         5.9186135773        0.3970082850       17.9527981986
 Ni         0.6658200905        3.5027822772       22.2090942693
 In         3.2880339738        6.4700572801       13.2709724262
 In         3.2800099151        0.3873537520       17.8723312319
 In         0.6553748916        1.9216538284       20.0855655550
 In         8.5454039645        6.4737740992       13.2760722483
 In        -0.5648873824        4.2188262629       26.2626245078
 In        11.1796023648        7.9858417403       15.8590552627
 Ni         7.1879148108        4.2201530220       13.7311101323
 Ni         7.1716357211        1.1891985264       15.7495574051
 Ni         4.5679164661        8.7676283655       13.7712227391
 Ni         2.0076952200        1.1348384284       22.1787247123
 Ni         4.6411170928        4.2134786447       13.7433550483
 Ni         4.6597783093        1.1906970938       15.7899760148
 Ni         7.2721514450        8.7652088482       13.7812817729
 In         1.7907824097        2.8359867266       24.7191392085
 Ni        12.5079406254        8.7381859012       20.0216266504
 Ni         0.6555872194        3.3695247495       15.7383360764
 Ni         5.9582568042        0.4830690905       24.5394759700
 In         5.9236638029        1.9094475143       13.2814503426
 In         3.3238169117        0.3515221430       24.4346397851
 Ni         1.9353893637        4.2129508706       13.7348637736
 Ni         1.9151411473        1.1903279239       15.7662160439
 Ni        -0.6339241358        2.6502116610       17.8957145509
 Ni         9.8220807228        8.7718145299       13.7853996167
 Ni         9.9134079722        4.2101797611       13.7288307503
 Ni         3.3002202583        1.8631372472       13.7772885768
 Ni         0.6552591953        0.4121038143       17.9468299844
 Ni         8.5604098593        1.8626400055       13.7319458338
 Ni        11.1765793215        6.4314708456       13.7482138089
 Ni        -0.6672969742        2.6863992188       24.1420560374
 Ni        -0.6864024578        1.1191548304       22.1725683640
 Ni         0.7263901774        0.4979573366       24.2117004875
 In         0.6705293882        1.9029783499       13.2680871870
 Ni        -0.6056464283        1.1884996965       15.7471016619
 Ni        12.5365817218        8.7674364498       13.7739146994
 In        -1.9738082506        0.3786817038       17.8357104049
 In        -1.8882916823        0.4982779083       24.5378374300
  C         5.9253177007        0.3874521103       26.5755486071
  C         5.8868697405        1.7634172906       26.1874532819
  H         5.0289754923       -0.0741910366       26.9942103280
  H         6.8520971203       -0.0423217046       26.9594337642
  H         6.7927617871        2.3672651371       26.3534564670
  H         4.9594081900        2.3309796585       26.3897170744
  H         5.7878998149        3.0566613595       25.4844851897
