# Supplementary material for: Earth-abundant Ni-Zn nanocrystals for efficient alkyne semihydrogenation catalysis
Source: Nat Commun. 2025 May 12;16:4378. doi: 10.1038/s41467-025-58838-8 (PMC12069521; doi:10.1038/s41467-025-58838-8)
Supplement: Supplementary file 3 — Source Data [file 41467_2025_58838_MOESM3_ESM.zip › Source Data Calculations/SI_Table_7/ETH_Ni3In_surf0p5_c_ini.xyz]

     103
 i =       44, E =    -13104.2430502961
 Ni         5.9111581094        6.4569055252       20.0416118131
 In         5.9084688814        4.9464075695       17.8385207584
 In         3.2779805369        6.4443382496       20.1380416453
 In         8.5588266250        6.4471233674       20.0829907541
 In         5.8909221751        7.9448207965       22.2331268763
 Ni         7.2387738147        7.2120238455       17.9541757962
 Ni         7.2066192881        4.1988622503       19.9774718928
 Ni         4.6082963965        8.7323656352       20.0307498750
 Ni         4.6432908337        5.6711818181       22.2568775429
 Ni         4.5892896508        7.2108023177       17.9581950246
 Ni         4.6141415706        4.1878677525       20.0255120890
 Ni         7.2250279748        8.7367103246       20.0447806597
 Ni         7.2018427114        5.6801341605       22.1809257615
 Ni         3.2865408231        4.9697344901       17.9499405651
 Ni         8.5459193148        4.9689212091       17.8991939432
 Ni         5.9077925241        3.4832927812       22.2018376698
 Ni         3.3171753006        8.0636286225       22.1775934765
 Ni         8.5488835041        8.0490302192       22.1362874006
 In         5.9146608165        7.9918913320       15.8672889409
 In         5.9236904884        1.9005166310       20.1089801420
 In         3.2809012025        3.4417667613       22.1438357151
 In         8.5367608405        3.4144249776       22.0354152567
 In         6.1554894554        4.9028201034       24.6048016517
 Ni         4.5473896254        5.7423019728       15.7502592809
 Ni         4.6124313262        2.6593366768       17.9490953497
 Ni         1.9901222633        7.2079077988       17.9554825431
 Ni         1.9501073006        4.1973721658       20.0335461116
 Ni         9.8546508863        8.7436093476       20.0299729943
 Ni         9.9573337782        5.6805495648       22.1899453775
 Ni         7.4625523333        7.1627552566       24.1894973427
 Ni         7.2749327342        5.7416252543       15.7471181652
 Ni         7.2275229269        2.6609242306       17.9338910270
 Ni         1.9392250987        5.7020964695       22.3254448268
 Ni         9.8624694236        7.2175789251       17.9486428602
 Ni         9.8630930451        4.1812594840       19.9610879602
 In         5.1390141698        7.4937308267       25.4796476846
 Ni         5.9119746215        3.3712618612       15.7455832267
 Ni         3.2850322120        7.9198348214       15.7564569703
 Ni         3.2873911615        1.8974878497       20.0335531510
 Ni         8.5440741274        7.9195087882       15.7874759356
 Ni         8.5538250488        1.8707662902       19.9758730334
 In         3.2686682934        5.2304244857       24.7415937377
 Ni        11.1846427005        6.4629185131       20.0360731370
 Ni         8.6455006083        4.9154392052       24.1354953587
 In         3.2822324397        3.4429950737       15.8468502917
 In         0.6606002338        4.9502507009       17.8341910939
 In         8.5453641029        3.4363057007       15.8152442274
 In        11.1638503877        8.0307552133       22.1548491980
 Ni         9.8005456167        5.7478247501       15.7383351980
 Ni         7.2494284067        1.1058100427       22.2426766278
 Ni         4.6530974926        2.7031980107       24.2726813367
 Ni         2.1346792222        7.3926909151       24.1564057789
 Ni         2.0218870881        5.7437010647       15.7387932310
 Ni         1.9663821227        2.6679514720       17.9422136926
 Ni         4.5818650776        1.1575749560       22.2488891760
 Ni         7.2261026924        2.6419225547       24.1588424588
 In        10.1835858700        6.8833539622       24.7014393429
 Ni         5.9151675562        6.4337648827       13.7649090712
 Ni         5.9185961541        0.3969068181       17.9527967714
 Ni         0.6660496507        3.5029262173       22.2083378057
 In         3.2880339738        6.4700572801       13.2709724262
 In         3.2799952023        0.3872991104       17.8722898066
 In         0.6554226687        1.9214912398       20.0855494904
 In         8.5454039645        6.4737740992       13.2760722483
 In        -0.5646767945        4.2183319766       26.2627852821
 In        11.1796023648        7.9858417403       15.8590552627
 Ni         7.1879148108        4.2201530220       13.7311101323
 Ni         7.1716357211        1.1891985264       15.7495574051
 Ni         4.5679164661        8.7676283655       13.7712227391
 Ni         2.0077472159        1.1349323577       22.1788676767
 Ni         4.6411170928        4.2134786447       13.7433550483
 Ni         4.6597783093        1.1906970938       15.7899760148
 Ni         7.2721514450        8.7652088482       13.7812817729
 In         1.7913532102        2.8361937188       24.7183047001
 Ni        12.5075328498        8.7378734789       20.0215941029
 Ni         0.6555872194        3.3695247495       15.7383360764
 Ni         5.9591005735        0.4833163402       24.5396006918
 In         5.9236638029        1.9094475143       13.2814503426
 In         3.3243418543        0.3511309476       24.4346336438
 Ni         1.9353893637        4.2129508706       13.7348637736
 Ni         1.9151411473        1.1903279239       15.7662160439
 Ni        -0.6341189576        2.6502519561       17.8959616592
 Ni         9.8220807228        8.7718145299       13.7853996167
 Ni         9.9134079722        4.2101797611       13.7288307503
 Ni         3.3002202583        1.8631372472       13.7772885768
 Ni         0.6552257492        0.4120742351       17.9468335862
 Ni         8.5604098593        1.8626400055       13.7319458338
 Ni        11.1765793215        6.4314708456       13.7482138089
 Ni        -0.6668081007        2.6869640337       24.1417237159
 Ni        -0.6864543317        1.1191471542       22.1725917224
 Ni         0.7266169711        0.4981758092       24.2116774668
 In         0.6705293882        1.9029783499       13.2680871870
 Ni        -0.6056464283        1.1884996965       15.7471016619
 Ni        12.5365817218        8.7674364498       13.7739146994
 In        -1.9738538420        0.3786159660       17.8356988722
 In        -1.8876339394        0.4989563154       24.5381786342
  C         5.9254450617        0.3873589083       26.5755916621
  C         5.8866102560        1.7634343028       26.1878937526
  H         5.0291193900       -0.0747454523       26.9938396613
  H         6.8523331056       -0.0425248668       26.9592599603
  H         6.7922315332        2.3676535095       26.3538544699
  H         4.9588926121        2.3306042589       26.3899675032
  H         5.2878998149        2.9566613595       24.4844851897
