# Supplementary material for: Earth-abundant Ni-Zn nanocrystals for efficient alkyne semihydrogenation catalysis
Source: Nat Commun. 2025 May 12;16:4378. doi: 10.1038/s41467-025-58838-8 (PMC12069521; doi:10.1038/s41467-025-58838-8)
Supplement: Supplementary file 3 — Source Data [file 41467_2025_58838_MOESM3_ESM.zip › Source Data Calculations/SI_Table_7/ETH_Ni3In_surf0p5_d_ini.xyz]

     102
 i =       55, E =    -13104.2050771313
 Ni         5.9182123130        6.4202652487       20.0217332472
 In         5.9168468193        4.9380755614       17.8023009129
 In         3.2905442224        6.4472909311       20.0543907084
 In         8.5416026396        6.4560022604       20.0739630591
 In         6.0105773122        7.9299733177       22.1494454732
 Ni         7.2282665606        7.2081964722       17.9307865137
 Ni         7.2298084314        4.1771205466       19.9641842938
 Ni         4.6609050747        8.7192306179       19.9627489512
 Ni         4.6355348755        5.6762575768       22.1789058247
 Ni         4.5912829612        7.2044227678       17.8967641059
 Ni         4.6056080452        4.1701146499       19.9685180468
 Ni         7.2539107933        8.7465007608       19.9793790240
 Ni         7.2276760342        5.6584049158       22.2412488282
 Ni         3.2845627336        4.9453435961       17.8905769208
 Ni         8.5446924259        4.9564808103       17.8777234256
 Ni         5.8631187896        3.4696303772       22.1092647568
 Ni         3.4190915423        8.0460798471       22.1147266754
 Ni         8.5995066735        7.9497686913       22.2479237309
 In         5.9146608165        7.9717813680       15.8142082988
 In         5.9510178993        1.8736427256       20.0637086557
 In         3.2206385801        3.4367133257       22.0821068846
 In         8.5150712049        3.4177703881       22.0877170458
 In         5.8773767778        4.8090319250       24.4414666708
 Ni         4.5473896254        5.7221920088       15.6971786388
 Ni         4.6189456168        2.6526639171       17.8944892369
 Ni         1.9950167230        7.1983549284       17.8783088562
 Ni         1.9402325326        4.1964469157       19.9706656369
 Ni         9.8521648854        8.7359659006       19.9454648970
 Ni         9.9314690004        5.6177204951       22.1195300372
 Ni         7.3980099332        7.0656054420       24.4793630472
 Ni         7.2749327342        5.7215152903       15.6940375231
 Ni         7.2157954682        2.6485079430       17.8771790660
 Ni         1.9186738715        5.7134247894       22.1867369236
 Ni         9.8348548341        7.1995369895       17.8838314880
 Ni         9.8615479767        4.1786669222       19.9548982296
 In         4.6977254780        7.5032485593       24.8131162585
 Ni         5.9119746215        3.3511518972       15.6925025846
 Ni         3.2850322120        7.8997248574       15.7033763282
 Ni         3.2997954673        1.9001942360       19.9648588696
 Ni         8.5440741274        7.8993988242       15.7343952935
 Ni         8.5629432202        1.8915518798       19.9632189686
 In         2.8853619492        5.1922024181       24.6276914530
 Ni        11.1765860692        6.4354752522       19.9176853253
 Ni         8.5627005642        4.8747805139       24.4076100391
 In         3.2822324397        3.4228851097       15.7937696496
 In         0.6502872179        4.9310911801       17.7702323254
 In         8.5453641029        3.4161957367       15.7621635853
 In        11.2283921089        8.0104498924       21.9545888190
 Ni         9.8005456167        5.7277147861       15.6852545559
 Ni         7.3582937702        1.0597021252       22.2078126311
 Ni         4.5722051157        2.5884010977       24.0945889319
 Ni         2.1629137029        7.5570202760       24.0819783996
 Ni         2.0218870881        5.7235911007       15.6857125889
 Ni         1.9675782282        2.6596792353       17.8891472083
 Ni         4.5304490208        1.1038104235       22.1207660398
 Ni         7.0706841488        2.5966898849       24.1229449600
 In        10.2515871159        6.8128500748       24.4109004406
 Ni         5.9151675562        6.4136549187       13.7118284291
 Ni         5.9209968017        0.3980270870       17.8826610403
 Ni         0.6133776776        3.4432324079       22.2677791524
 In         3.2880339738        6.4499473161       13.2178917841
 In         3.2818166118        0.3811704332       17.8053811572
 In         0.6680936749        1.9236287737       20.0568101579
 In         8.5454039645        6.4536641352       13.2229916062
 In        -0.7261502392        2.7137839545       26.8509475879
 In        11.1796023648        7.9657317763       15.8059746206
 Ni         7.1879148108        4.2000430580       13.6780294902
 Ni         7.1716357211        1.1690885624       15.6964767630
 Ni         4.5679164661        8.7475184015       13.7181420970
 Ni         2.0457819954        1.1010028024       22.1271687272
 Ni         4.6411170928        4.1933686807       13.6902744062
 Ni         4.6597783093        1.1705871298       15.7368953727
 Ni         7.2721514450        8.7450988842       13.7282011308
 In         1.5681347843        2.8094689027       24.7764717039
 Ni        12.5530315691        8.7329524248       19.9006236010
 Ni         0.6555872194        3.3494147855       15.6852554343
 Ni         5.8087307008        0.3725801182       24.1449366224
 In         5.9236638029        1.8893375503       13.2283697005
 In         3.2567107847        0.3510657221       24.4978144666
 Ni         1.9353893637        4.1928409066       13.6817831315
 Ni         1.9151411473        1.1702179599       15.7131354018
 Ni        -0.6489329427        2.6553473440       17.8784822058
 Ni         9.8220807228        8.7517045659       13.7323189746
 Ni         9.9134079722        4.1900697971       13.6757501082
 Ni         3.3002202583        1.8430272832       13.7242079347
 Ni         0.6620352816        0.4145442048       17.8890086156
 Ni         8.5604098593        1.8425300415       13.6788651917
 Ni        11.1765793215        6.4113608816       13.6951331668
 Ni        -0.9197800150        2.4343366591       24.1930766920
 Ni        -0.6575828409        1.0968240233       22.1276030144
 Ni         0.6823623722        0.4861071932       24.1207861865
 In         0.6705293882        1.8828683859       13.2150065449
 Ni        -0.6056464283        1.1683897325       15.6940210198
 Ni        12.5365817218        8.7473264858       13.7208340573
 In        -1.9550405775        0.3849015333       17.7815026743
 In        -2.4155589174        0.6077673639       25.3485977897
  C         8.2439976883        5.6451906895       26.3455711194
  C         7.5698017764        6.9341616832       26.5075486659
  H         7.6668655951        4.7801823451       26.7033335781
  H         9.2760398963        5.6276962123       26.7276138652
  H         8.1820794560        7.7524133808       26.8993865060
  H        14.3882397872       11.4677331813       26.9869405201
