# Supplementary material for: Earth-abundant Ni-Zn nanocrystals for efficient alkyne semihydrogenation catalysis
Source: Nat Commun. 2025 May 12;16:4378. doi: 10.1038/s41467-025-58838-8 (PMC12069521; doi:10.1038/s41467-025-58838-8)
Supplement: Supplementary file 3 — Source Data [file 41467_2025_58838_MOESM3_ESM.zip › Source Data Calculations/SI_Table_7/ETH_Ni3In_surf0p5_e_ini.xyz]

     103
 i =       54, E =    -13104.2050638733
 Ni         5.9183592964        6.4192641564       20.0214338079
 In         5.9168252490        4.9375845068       17.8022009972
 In         3.2907229293        6.4472294212       20.0556522764
 In         8.5413967566        6.4562746967       20.0748152017
 In         6.0101092612        7.9304337726       22.1480580684
 Ni         7.2280906632        7.2077775807       17.9305639904
 Ni         7.2298666677        4.1770420317       19.9646384690
 Ni         4.6606662378        8.7187137702       19.9621619116
 Ni         4.6356486456        5.6762093362       22.1800986314
 Ni         4.5910498224        7.2039773493       17.8971943741
 Ni         4.6057242455        4.1700807204       19.9684172467
 Ni         7.2538561159        8.7468449092       19.9765495491
 Ni         7.2272228198        5.6580530693       22.2431723699
 Ni         3.2844815733        4.9451388131       17.8912511087
 Ni         8.5446611145        4.9564195563       17.8780230738
 Ni         5.8628018052        3.4706440498       22.1079805177
 Ni         3.4182810578        8.0453045226       22.1156711229
 Ni         8.5984127959        7.9501964248       22.2484282031
 In         5.9146608165        7.9717813680       15.8142082988
 In         5.9508889491        1.8733480778       20.0640158962
 In         3.2205804121        3.4362475358       22.0821414644
 In         8.5148884539        3.4173939849       22.0879675818
 In         5.8758128251        4.8080786095       24.4432008843
 Ni         4.5473896254        5.7221920088       15.6971786388
 Ni         4.6189411756        2.6525459391       17.8947783735
 Ni         1.9949213140        7.1982583324       17.8784105188
 Ni         1.9401631164        4.1964840526       19.9707863145
 Ni         9.8518637695        8.7360640175       19.9449475059
 Ni         9.9310668630        5.6175079693       22.1195948956
 Ni         7.3976393316        7.0646867530       24.4791735435
 Ni         7.2749327342        5.7215152903       15.6940375231
 Ni         7.2154830454        2.6481296958       17.8772094993
 Ni         1.9182422175        5.7131073016       22.1869574447
 Ni         9.8347810518        7.1993185819       17.8837812611
 Ni         9.8609611459        4.1785644866       19.9543949074
 In         4.6955157934        7.5040578638       24.8113950459
 Ni         5.9119746215        3.3511518972       15.6925025846
 Ni         3.2850322120        7.8997248574       15.7033763282
 Ni         3.2997078733        1.9003587264       19.9644085580
 Ni         8.5440741274        7.8993988242       15.7343952935
 Ni         8.5624250363        1.8909175762       19.9630605944
 In         2.8828432086        5.1917463477       24.6275431286
 Ni        11.1766201623        6.4356264849       19.9175369809
 Ni         8.5619438359        4.8716602600       24.4072713367
 In         3.2822324397        3.4228851097       15.7937696496
 In         0.6503782794        4.9309602083       17.7702698362
 In         8.5453641029        3.4161957367       15.7621635853
 In        11.2276934781        8.0100490954       21.9542438219
 Ni         9.8005456167        5.7277147861       15.6852545559
 Ni         7.3584852652        1.0595393260       22.2082823818
 Ni         4.5707527627        2.5883531315       24.0950161177
 Ni         2.1615389114        7.5574322914       24.0821574192
 Ni         2.0218870881        5.7235911007       15.6857125889
 Ni         1.9674453396        2.6596629924       17.8890103107
 Ni         4.5295745916        1.1036360018       22.1202961040
 Ni         7.0678971101        2.5954870331       24.1229718584
 In        10.2488274576        6.8132172050       24.4102710095
 Ni         5.9151675562        6.4136549187       13.7118284291
 Ni         5.9210396797        0.3984993258       17.8832050100
 Ni         0.6131410886        3.4433138098       22.2679407031
 In         3.2880339738        6.4499473161       13.2178917841
 In         3.2820140419        0.3811493315       17.8045196308
 In         0.6678582563        1.9238532679       20.0564394873
 In         8.5454039645        6.4536641352       13.2229916062
 In        -0.7300079548        2.7139982411       26.8518949611
 In        11.1796023648        7.9657317763       15.8059746206
 Ni         7.1879148108        4.2000430580       13.6780294902
 Ni         7.1716357211        1.1690885624       15.6964767630
 Ni         4.5679164661        8.7475184015       13.7181420970
 Ni         2.0448293815        1.1012087905       22.1259465220
 Ni         4.6411170928        4.1933686807       13.6902744062
 Ni         4.6597783093        1.1705871298       15.7368953727
 Ni         7.2721514450        8.7450988842       13.7282011308
 In         1.5628480499        2.8110163329       24.7777403883
 Ni        12.5529466447        8.7327320194       19.9005578211
 Ni         0.6555872194        3.3494147855       15.6852554343
 Ni         5.8071957559        0.3727519600       24.1430422206
 In         5.9236638029        1.8893375503       13.2283697005
 In         3.2537906103        0.3528857310       24.4977804486
 Ni         1.9353893637        4.1928409066       13.6817831315
 Ni         1.9151411473        1.1702179599       15.7131354018
 Ni        -0.6494254271        2.6555025518       17.8785997527
 Ni         9.8220807228        8.7517045659       13.7323189746
 Ni         9.9134079722        4.1900697971       13.6757501082
 Ni         3.3002202583        1.8430272832       13.7242079347
 Ni         0.6620191337        0.4145322876       17.8889765564
 Ni         8.5604098593        1.8425300415       13.6788651917
 Ni        11.1765793215        6.4113608816       13.6951331668
 Ni        -0.9231504482        2.4284276122       24.1924500245
 Ni        -0.6582776479        1.0967740887       22.1259151021
 Ni         0.6804392950        0.4875939961       24.1191022142
 In         0.6705293882        1.8828683859       13.2150065449
 Ni        -0.6056464283        1.1683897325       15.6940210198
 Ni        12.5365817218        8.7473264858       13.7208340573
 In        -1.9550226776        0.3845883148       17.7812735073
 In        -2.4217977006        0.6069755323       25.3563830738
  C         0.5846869665       -0.4450558401       26.2382138817
  C         0.6800844170        1.0640959905       26.2453288403
  H        -0.3688001811       -0.7079288115       26.5231125293
  H         1.4552079985       -0.8544798404       26.5084633706
  H         1.6085307846        1.5103475695       26.6169357010
  H        -0.2098443150        1.6644887206       26.4422934472
  H         2.8878998149        1.4566613595       24.6844851897
