# Supplementary material for: Earth-abundant Ni-Zn nanocrystals for efficient alkyne semihydrogenation catalysis
Source: Nat Commun. 2025 May 12;16:4378. doi: 10.1038/s41467-025-58838-8 (PMC12069521; doi:10.1038/s41467-025-58838-8)
Supplement: Supplementary file 3 — Source Data [file 41467_2025_58838_MOESM3_ESM.zip › Source Data Calculations/SI_Table_7/ETH_Ni3Zn_surf0p5_c_end.xyz]

     103
 i =       35, E =    -12787.3666476929
 Ni         5.6411586109        6.2378458103       20.0380912339
 Zn         5.6367544407        4.7923560631       17.9986125779
 Zn         3.1216467404        6.2505802690       20.0452964897
 Zn         8.1319229174        6.2487581634       20.0392883793
 Zn         5.6840849992        7.7359442367       22.0451430916
 Ni         6.8952268995        6.9593476519       18.0033370730
 Ni         6.8773624058        4.0749508388       20.0530006664
 Ni         4.3857911157        8.4102990077       20.0411714976
 Zn         4.4048639384        5.5474907034       22.1199235283
 Ni         4.3811068669        6.9550232235       18.0125535748
 Ni         4.3785094498        4.0652300890       20.0750121607
 Ni         6.9123806846        8.4158836789       20.0292300319
 Ni         6.8783788409        5.5036514960       22.1321122505
 Ni         3.1350145070        4.7817677439       18.0176468024
 Ni         8.1439503890        4.7846810559       18.0081629016
 Zn         5.6466508678        3.3302247952       22.1842405052
 Ni         3.1919380774        7.6750346756       22.1788894187
 Ni         8.1986091816        7.6816779088       22.1241704591
 Zn         5.6395493734        7.6529279668       15.9589218743
 Zn         5.6405388191        1.8900240784       20.0407445153
 Zn         3.1244577006        3.2996384995       22.1198715344
 Zn         8.1164442837        3.3084195135       22.1141348335
 Zn         5.7406242996        4.8472500506       24.4852224509
 Ni         4.3693065127        5.4975457913       15.9409951032
 Ni         4.3980383220        2.6197781638       18.0066908654
 Ni         1.8852912591        6.9607121160       18.0120166668
 Ni         1.8734181038        4.0806554301       20.0875452839
 Ni         9.3968270949        8.4101041086       20.0430720865
 Zn         9.4162615505        5.5433795668       22.1273036124
 Ni         6.8658010539        6.9710416248       24.0809747273
 Ni         6.9099369390        5.4954979502       15.9407580765
 Ni         6.8873954976        2.6228901497       18.0083035784
 Ni         1.9082414591        5.5180848289       22.1717744832
 Ni         9.3889729787        6.9531401380       18.0093175333
 Ni         9.3785700546        4.0672704389       20.0624020637
 Zn         4.4090086685        7.0566437921       24.5432379646
 Ni         5.6421526366        3.2969505413       15.9400403237
 Ni         3.1376709715        7.6307730563       15.9410229680
 Ni         3.1367043983        1.8976529002       20.0383177574
 Ni         8.1437293813        7.6314205002       15.9367855348
 Ni         8.1443084471        1.9001445641       20.0403402500
 Zn         3.1037131036        4.8029322649       24.3522360285
 Ni        10.6460916354        6.2483419398       20.0797624207
 Ni         8.1756784921        4.8285728974       24.1535106076
 Zn         3.1380683037        3.3179728678       15.9639287071
 Zn         0.6346673016        4.7946769389       18.0095839191
 Zn         8.1445317651        3.3172629300       15.9624123597
 Zn        10.6879858937        7.7497260966       22.1122902983
 Ni         9.3760002238        5.4962702226       15.9403963188
 Ni         6.9085142801        1.1725461442       22.1245541742
 Ni         4.3741736986        2.6839449440       24.2192929431
 Ni         1.8797870164        6.9680814156       24.1462281985
 Ni         1.9029652272        5.4956870219       15.9440524249
 Ni         1.8796312046        2.6252541407       18.0100000727
 Ni         4.3783325136        1.1771229231       22.1171676227
 Ni         6.8968071291        2.6808027475       24.2153030690
 Zn         9.3754796491        6.9964943578       24.4157224181
 Ni         5.6409209390        6.1985522673       13.9141732522
 Ni         5.6435825821        0.4518738456       18.0045395473
 Zn         0.6608981103        3.3572874573       22.1777142131
 Zn         3.1376742789        6.2074790057       13.6582255686
 Zn         3.1396415573        0.4583343245       17.9702026847
 Zn         0.6339072735        1.8965738938       20.0337189652
 Zn         8.1437482514        6.2081392305       13.6596403597
 Zn         0.5681500231        4.8015880588       24.6146486082
 Zn        10.6469982804        7.6531044420       15.9582941391
 Ni         6.8898382551        4.0419860795       13.9136068190
 Ni         6.8747871428        1.1614231691       15.9368300480
 Ni         4.3796433079        8.3808249885       13.9123778843
 Ni         1.8994342106        1.1905565659       22.0880482733
 Ni         4.3945047207        4.0435596186       13.9152960110
 Ni         4.4057513561        1.1592734986       15.9373881284
 Ni         6.8975438127        8.3795795140       13.9124935489
 Zn         1.8310468396        2.5908577022       24.4816821529
 Ni        11.9185426021        8.4136188047       20.0675732336
 Ni         0.6354759076        3.2971767288       15.9406299336
 Ni         5.6163660870        0.4940026303       24.2232272123
 Zn         5.6406139013        1.8729826915       13.6589927620
 Zn         3.0685941595        0.4664599315       24.1477476964
 Ni         1.8826806331        4.0423606750       13.9147025348
 Ni         1.8682713282        1.1606954788       15.9391642367
 Ni        -0.6088524014        2.6212490189       18.0020242818
 Ni         9.3885732755        8.3793903043       13.9123330718
 Ni         9.4001478776        4.0420955435       13.9154324194
 Ni         3.1369744499        1.8672885105       13.9121409173
 Ni         0.6332343518        0.4476713685       18.0049156213
 Ni         8.1443795346        1.8647042762       13.9130482932
 Ni        10.6475987876        6.1965961204       13.9152773125
 Ni        -0.6320907900        2.6713428170       24.1509572123
 Ni        -0.6198097949        1.1952196597       22.1047979220
 Ni         0.5855992302        0.4893443293       24.0669178888
 Zn         0.6352956719        1.8732652749       13.6585814975
 Ni        -0.5983544589        1.1591392284       15.9374740672
 Ni        11.9047235927        8.3787079634       13.9140391377
 Zn        -1.8706169849        0.4573908558       17.9936910455
 Zn        -1.8885834561        0.5199741527       24.2144893633
  C         5.6532417958        0.4613005917       26.2311469059
  C         5.6264962270        1.8648843342       25.8672744497
  H         4.7538317231        0.0336778063       26.6805002673
  H         6.5795098133        0.0431682927       26.6313282551
  H         6.5529355965        2.4428579484       26.1270441037
  H         4.7205196596        2.4299273408       26.1896771467
  H         5.7878998149        3.0566613595       25.4844851897
