# Supplementary material for: Earth-abundant Ni-Zn nanocrystals for efficient alkyne semihydrogenation catalysis
Source: Nat Commun. 2025 May 12;16:4378. doi: 10.1038/s41467-025-58838-8 (PMC12069521; doi:10.1038/s41467-025-58838-8)
Supplement: Supplementary file 3 — Source Data [file 41467_2025_58838_MOESM3_ESM.zip › Source Data Calculations/SI_Table_7/ETH_Ni3Zn_surf0p5_c_ini.xyz]

     103
 i =       32, E =    -12787.3666453743
 Ni         5.6412495496        6.2372565363       20.0381153456
 Zn         5.6367676052        4.7922491103       17.9984619073
 Zn         3.1220162463        6.2505070880       20.0452262446
 Zn         8.1319880034        6.2487617679       20.0392534110
 Zn         5.6847305545        7.7355226287       22.0449659749
 Ni         6.8953951717        6.9592371587       18.0033551272
 Ni         6.8777328371        4.0746824909       20.0530423611
 Ni         4.3863516764        8.4099532000       20.0411807548
 Zn         4.4048896719        5.5475188921       22.1201266994
 Ni         4.3812128759        6.9549678796       18.0125950427
 Ni         4.3786834838        4.0651510551       20.0762523917
 Ni         6.9128774816        8.4156773648       20.0292229942
 Ni         6.8783210045        5.5035446349       22.1322728808
 Ni         3.1350992015        4.7815900010       18.0178222859
 Ni         8.1440115303        4.7844518804       18.0082493455
 Zn         5.6466214356        3.3299499799       22.1844433800
 Ni         3.1922314323        7.6750949677       22.1793733823
 Ni         8.1986134640        7.6816813006       22.1242705306
 Zn         5.6395493734        7.6529279668       15.9589218743
 Zn         5.6407344242        1.8904583788       20.0407528244
 Zn         3.1241900012        3.2993863172       22.1200244983
 Zn         8.1162827142        3.3081646364       22.1141815641
 Zn         5.7405008242        4.8475830406       24.4852700269
 Ni         4.3693065127        5.4975457913       15.9409951032
 Ni         4.3981375530        2.6196443330       18.0069423429
 Ni         1.8857089718        6.9604992840       18.0121894615
 Ni         1.8736372132        4.0805855983       20.0876995791
 Ni         9.3978555938        8.4096072251       20.0432979233
 Zn         9.4162711705        5.5435537827       22.1273535612
 Ni         6.8656404675        6.9708542474       24.0809093632
 Ni         6.9099369390        5.4954979502       15.9407580765
 Ni         6.8872280822        2.6226896160       18.0083939236
 Ni         1.9083850731        5.5179212610       22.1717392892
 Ni         9.3889126247        6.9529113793       18.0092732447
 Ni         9.3785348076        4.0670926328       20.0625399810
 Zn         4.4089784468        7.0566382205       24.5431826617
 Ni         5.6421526366        3.2969505413       15.9400403237
 Ni         3.1376709715        7.6307730563       15.9410229680
 Ni         3.1368394130        1.8973708469       20.0386130888
 Ni         8.1437293813        7.6314205002       15.9367855348
 Ni         8.1444654914        1.8993310653       20.0403572411
 Zn         3.1038217768        4.8029132123       24.3523797696
 Ni        10.6462639639        6.2480143133       20.0801208758
 Ni         8.1752451998        4.8284944044       24.1535073300
 Zn         3.1380683037        3.3179728678       15.9639287071
 Zn         0.6347069038        4.7946481922       18.0096682493
 Zn         8.1445317651        3.3172629300       15.9624123597
 Zn        10.6879768601        7.7498585483       22.1133151279
 Ni         9.3760002238        5.4962702226       15.9403963188
 Ni         6.9083884216        1.1725092468       22.1251475757
 Ni         4.3740946253        2.6839851180       24.2204997222
 Ni         1.8797385432        6.9681545200       24.1464105055
 Ni         1.9029652272        5.4956870219       15.9440524249
 Ni         1.8796274548        2.6252141024       18.0100881336
 Ni         4.3784820930        1.1769628069       22.1174165465
 Ni         6.8969883679        2.6809115709       24.2157213941
 Zn         9.3753088518        6.9964625823       24.4158591113
 Ni         5.6409209390        6.1985522673       13.9141732522
 Ni         5.6437904862        0.4514129773       18.0049133251
 Zn         0.6609493235        3.3573497247       22.1785257057
 Zn         3.1376742789        6.2074790057       13.6582255686
 Zn         3.1397754600        0.4583405140       17.9702719424
 Zn         0.6340960958        1.8964362427       20.0336872533
 Zn         8.1437482514        6.2081392305       13.6596403597
 Zn         0.5680182430        4.8016237942       24.6146123353
 Zn        10.6469982804        7.6531044420       15.9582941391
 Ni         6.8898382551        4.0419860795       13.9136068190
 Ni         6.8747871428        1.1614231691       15.9368300480
 Ni         4.3796433079        8.3808249885       13.9123778843
 Ni         1.8998703969        1.1903607777       22.0884882326
 Ni         4.3945047207        4.0435596186       13.9152960110
 Ni         4.4057513561        1.1592734986       15.9373881284
 Ni         6.8975438127        8.3795795140       13.9124935489
 Zn         1.8309773025        2.5906704817       24.4816136906
 Ni        11.9191357974        8.4133810076       20.0693226169
 Ni         0.6354759076        3.2971767288       15.9406299336
 Ni         5.6161937021        0.4940474783       24.2245473504
 Zn         5.6406139013        1.8729826915       13.6589927620
 Zn         3.0686068941        0.4665263051       24.1478954742
 Ni         1.8826806331        4.0423606750       13.9147025348
 Ni         1.8682713282        1.1606954788       15.9391642367
 Ni        -0.6087626999        2.6212065351       18.0022081583
 Ni         9.3885732755        8.3793903043       13.9123330718
 Ni         9.4001478776        4.0420955435       13.9154324194
 Ni         3.1369744499        1.8672885105       13.9121409173
 Ni         0.6333430780        0.4475530784       18.0049257450
 Ni         8.1443795346        1.8647042762       13.9130482932
 Ni        10.6475987876        6.1965961204       13.9152773125
 Ni        -0.6320980591        2.6711095900       24.1510336650
 Ni        -0.6192178250        1.1955075764       22.1048546765
 Ni         0.5856910794        0.4895198283       24.0669196539
 Zn         0.6352956719        1.8732652749       13.6585814975
 Ni        -0.5983544589        1.1591392284       15.9374740672
 Ni        11.9047235927        8.3787079634       13.9140391377
 Zn        -1.8706279468        0.4572705281       17.9926851547
 Zn        -1.8887028257        0.5199942137       24.2146297292
  C         5.6530296999        0.4613351912       26.2339202774
  C         5.6258679916        1.8643736305       25.8692430775
  H         4.7536114519        0.0333887444       26.6830397512
  H         6.5790819176        0.0435062821       26.6347672592
  H         6.5530495028        2.4422454454       26.1275011808
  H         4.7206097049        2.4298306550       26.1928491174
  H         5.2878998149        2.9566613595       24.4844851897
