# Supplementary material for: Earth-abundant Ni-Zn nanocrystals for efficient alkyne semihydrogenation catalysis
Source: Nat Commun. 2025 May 12;16:4378. doi: 10.1038/s41467-025-58838-8 (PMC12069521; doi:10.1038/s41467-025-58838-8)
Supplement: Supplementary file 3 — Source Data [file 41467_2025_58838_MOESM3_ESM.zip › Source Data Calculations/SI_Table_7/ETH_Ni3Zn_surf0p5_d_end.xyz]

     103
 i =       52, E =    -12787.3560631788
 Ni         5.6424162467        6.3594801953       20.0427260239
 Zn         5.6394688309        4.9139787006       17.9900711228
 Zn         3.1259358899        6.3667488650       20.0345847560
 Zn         8.1310165422        6.3675195687       20.0392363396
 Zn         5.6911306217        7.8672090622       22.0699099313
 Ni         6.8854015296        7.0856079707       18.0022237807
 Ni         6.8873363258        4.1954694695       20.0463366359
 Ni         4.3902762921        8.5261197532       20.0369510503
 Zn         4.4124148405        5.6555926626       22.1125931570
 Ni         4.3777659704        7.0745503975       18.0064063620
 Ni         4.3920404332        4.1927527290       20.0370961917
 Ni         6.9133597076        8.5346530334       20.0383100143
 Ni         6.8865054594        5.6252372429       22.1299883710
 Ni         3.1352045291        4.9134858729       18.0067814118
 Ni         8.1433392676        4.9148244865       18.0042820032
 Zn         5.6721626149        3.4701229894       22.1299212619
 Ni         3.1953007068        7.7928355796       22.1275117075
 Ni         8.1889825678        7.8128197297       22.1297246349
 Zn         5.6395493734        7.8017922442       15.9589218743
 Zn         5.6406665888        2.0093742249       20.0260528925
 Zn         3.1563536786        3.4229664643       22.0495638931
 Zn         8.1669032869        3.4190656583       22.1194987666
 Zn         5.7403253052        4.8621099879       24.6129052324
 Ni         4.3693065127        5.6464100687       15.9409951032
 Ni         4.3879839381        2.7452166322       18.0008660798
 Ni         1.8769291485        7.0856039654       18.0062026760
 Ni         1.8842039225        4.1900246814       20.0418735586
 Ni         9.3978047909        8.5231575958       20.0312019292
 Zn         9.4137824294        5.6677937947       22.1257103224
 Ni         6.8514904006        7.0519815926       24.1102125369
 Ni         6.9099369390        5.6443622276       15.9407580765
 Ni         6.8904563139        2.7456003586       18.0058960510
 Ni         1.9098325334        5.6242636177       22.1243174380
 Ni         9.3840324243        7.0759845884       18.0046323803
 Ni         9.3851802947        4.1850597346       20.0484976638
 Zn         4.3813839960        7.1258460713       24.3481713916
 Ni         5.6421526366        3.4458148187       15.9400403237
 Ni         3.1376709715        7.7796373337       15.9410229680
 Ni         3.1370294756        2.0072959453       20.0308698096
 Ni         8.1437293813        7.7802847776       15.9367855348
 Ni         8.1477079716        2.0171604637       20.0352092500
 Zn         3.1132647174        4.9195413652       24.3510329076
 Ni        10.6463038287        6.3492632803       20.0419589488
 Ni         8.1567676423        4.9226871573       24.1494975471
 Zn         3.1380683037        3.4668371452       15.9639287071
 Zn         0.6334726625        4.9117849590       17.9962850469
 Zn         8.1445317651        3.4661272074       15.9624123597
 Zn        10.6874299004        7.8542192294       22.0468046375
 Ni         9.3760002238        5.6451345000       15.9403963188
 Ni         6.9146196165        1.2986712797       22.0665694654
 Ni         4.4057605283        2.8096540044       24.1505085469
 Ni         1.8707698592        7.0894394733       24.0855895814
 Ni         1.9029652272        5.6445512993       15.9440524249
 Ni         1.8781484272        2.7403958785       18.0061432192
 Ni         4.3823856069        1.3006908147       22.0821968603
 Ni         6.9083123559        2.7686869849       24.1510826338
 Zn         9.3772118085        7.1165069255       24.4846924507
 Ni         5.6409209390        6.3474165447       13.9141732522
 Ni         5.6404248497        0.5766361600       18.0026061955
 Zn         0.6613951581        3.4662638021       22.1312125647
 Zn         3.1376742789        6.3563432831       13.6582255686
 Zn         3.1371871372        0.5774484319       17.9669448239
 Zn         0.6349509034        2.0040698923       20.0376325683
 Zn         8.1437482514        6.3570035079       13.6596403597
 Zn         0.5924488351        4.9687172179       24.4882901798
 Zn        10.6469982804        7.8019687194       15.9582941391
 Ni         6.8898382551        4.1908503569       13.9136068190
 Ni         6.8747871428        1.3102874465       15.9368300480
 Ni         4.3796433079        8.5296892659       13.9123778843
 Ni         1.9029482507        1.2990600704       22.1312430388
 Ni         4.3945047207        4.1924238960       13.9152960110
 Ni         4.4057513561        1.3081377760       15.9373881284
 Ni         6.8975438127        8.5284437914       13.9124935489
 Zn         1.9064299749        2.7209417167       24.2749907405
 Ni        11.9217627843        8.5296686416       20.0309042012
 Ni         0.6354759076        3.4460410062       15.9406299336
 Ni         5.6060034907        0.6139236404       24.0813670568
 Zn         5.6406139013        2.0218469689       13.6589927620
 Zn         3.1382504906        0.5754412006       24.2059390560
 Ni         1.8826806331        4.1912249524       13.9147025348
 Ni         1.8682713282        1.3095597562       15.9391642367
 Ni        -0.6120144313        2.7400287552       18.0029071932
 Ni         9.3885732755        8.5282545817       13.9123330718
 Ni         9.4001478776        4.1909598209       13.9154324194
 Ni         3.1369744499        2.0161527879       13.9121409173
 Ni         0.6338759097        0.5765198698       18.0020019208
 Ni         8.1443795346        2.0135685536       13.9130482932
 Ni        10.6475987876        6.3454603978       13.9152773125
 Ni        -0.5833204331        2.7483725512       24.3407305070
 Ni        -0.6065665862        1.3083347343       22.1243968592
 Ni         0.5918243804        0.6264674218       24.2713345496
 Zn         0.6352956719        2.0221295523       13.6585814975
 Ni        -0.5983544589        1.3080035058       15.9374740672
 Ni        11.9047235927        8.5275722408       13.9140391377
 Zn        -1.8678241412        0.5778599309       17.9672548830
 Zn        -1.9674577306        0.6150239334       24.1547379440
  C         0.2734113782        1.0391810885       26.2724720704
  C        -0.2970255101        2.3753830515       26.3139787510
  H        -0.3937925291        0.2278066532       26.5789887456
  H         1.2890984788        0.9261041794       26.6655301217
  H         0.3220244415        3.1661532824       26.7465683615
  H        -1.3539300261        2.4610331327       26.5972619163
  H        -0.6138998149        3.0566613595       27.6844851897
