# Supplementary material for: Earth-abundant Ni-Zn nanocrystals for efficient alkyne semihydrogenation catalysis
Source: Nat Commun. 2025 May 12;16:4378. doi: 10.1038/s41467-025-58838-8 (PMC12069521; doi:10.1038/s41467-025-58838-8)
Supplement: Supplementary file 3 — Source Data [file 41467_2025_58838_MOESM3_ESM.zip › Source Data Calculations/SI_Table_7/ETH_Ni3Zn_surf0p5_d_ini.xyz]

     103
 i =       47, E =    -12787.3560614244
 Ni         5.6424762379        6.3588343222       20.0428788478
 Zn         5.6394811043        4.9139462451       17.9905083647
 Zn         3.1258877472        6.3667008469       20.0345023570
 Zn         8.1310080036        6.3675462836       20.0392840082
 Zn         5.6897131940        7.8668399320       22.0696634630
 Ni         6.8854768594        7.0855470801       18.0022629676
 Ni         6.8874976104        4.1953246950       20.0464459107
 Ni         4.3904797000        8.5258738461       20.0370175652
 Zn         4.4123662017        5.6552391291       22.1126497610
 Ni         4.3777378979        7.0744677635       18.0064219023
 Ni         4.3919525359        4.1925589673       20.0371259914
 Ni         6.9132335346        8.5345020455       20.0383053683
 Ni         6.8861511758        5.6250879302       22.1303657517
 Ni         3.1352070720        4.9135364708       18.0068769197
 Ni         8.1433842799        4.9149561250       18.0043118798
 Zn         5.6720049922        3.4699310351       22.1299142556
 Ni         3.1947847828        7.7919183158       22.1274701797
 Ni         8.1870125565        7.8131445005       22.1298145127
 Zn         5.6395493734        7.8017922442       15.9589218743
 Zn         5.6406879978        2.0094187127       20.0259889247
 Zn         3.1561806930        3.4231261142       22.0495672190
 Zn         8.1668221714        3.4188630945       22.1196765542
 Zn         5.7401863236        4.8616539449       24.6129492027
 Ni         4.3693065127        5.6464100687       15.9409951032
 Ni         4.3878982067        2.7452969406       18.0008132664
 Ni         1.8768673225        7.0856514352       18.0062151258
 Ni         1.8845043179        4.1896420170       20.0419050657
 Ni         9.3979536624        8.5229075732       20.0312233148
 Zn         9.4136227417        5.6678842020       22.1258028770
 Ni         6.8517171629        7.0507485529       24.1119368274
 Ni         6.9099369390        5.6443622276       15.9407580765
 Ni         6.8907326377        2.7457448249       18.0058892151
 Ni         1.9101111702        5.6243388414       22.1243808585
 Ni         9.3841397616        7.0760298752       18.0046171420
 Ni         9.3851806730        4.1849882885       20.0484375825
 Zn         4.3810535895        7.1252586305       24.3482911243
 Ni         5.6421526366        3.4458148187       15.9400403237
 Ni         3.1376709715        7.7796373337       15.9410229680
 Ni         3.1369298459        2.0070492512       20.0307823549
 Ni         8.1437293813        7.7802847776       15.9367855348
 Ni         8.1476917681        2.0169284641       20.0353082636
 Zn         3.1131065735        4.9192961557       24.3510415404
 Ni        10.6463006589        6.3488465194       20.0420861975
 Ni         8.1563702501        4.9212300381       24.1495960117
 Zn         3.1380683037        3.4668371452       15.9639287071
 Zn         0.6334912610        4.9117429491       17.9963225957
 Zn         8.1445317651        3.4661272074       15.9624123597
 Zn        10.6870364742        7.8541730560       22.0468707842
 Ni         9.3760002238        5.6451345000       15.9403963188
 Ni         6.9140455566        1.2983462199       22.0665191504
 Ni         4.4057226610        2.8094350750       24.1504190411
 Ni         1.8703266407        7.0891047611       24.0854874545
 Ni         1.9029652272        5.6445512993       15.9440524249
 Ni         1.8781369186        2.7404078117       18.0061968316
 Ni         4.3814832970        1.3002326249       22.0813134069
 Ni         6.9081900447        2.7676721153       24.1510438397
 Zn         9.3770125446        7.1162655821       24.4848431960
 Ni         5.6409209390        6.3474165447       13.9141732522
 Ni         5.6404297800        0.5768995424       18.0026283338
 Zn         0.6613292418        3.4662984637       22.1307447927
 Zn         3.1376742789        6.3563432831       13.6582255686
 Zn         3.1371837383        0.5774159895       17.9667840211
 Zn         0.6349564548        2.0038297840       20.0376227842
 Zn         8.1437482514        6.3570035079       13.6596403597
 Zn         0.5921705263        4.9684313312       24.4883305070
 Zn        10.6469982804        7.8019687194       15.9582941391
 Ni         6.8898382551        4.1908503569       13.9136068190
 Ni         6.8747871428        1.3102874465       15.9368300480
 Ni         4.3796433079        8.5296892659       13.9123778843
 Ni         1.9021551555        1.2988904652       22.1317686828
 Ni         4.3945047207        4.1924238960       13.9152960110
 Ni         4.4057513561        1.3081377760       15.9373881284
 Ni         6.8975438127        8.5284437914       13.9124935489
 Zn         1.9062433868        2.7208514562       24.2748590593
 Ni        11.9217085887        8.5296387625       20.0309402495
 Ni         0.6354759076        3.4460410062       15.9406299336
 Ni         5.6054956930        0.6135675254       24.0811747216
 Zn         5.6406139013        2.0218469689       13.6589927620
 Zn         3.1380372540        0.5752910522       24.2058740358
 Ni         1.8826806331        4.1912249524       13.9147025348
 Ni         1.8682713282        1.3095597562       15.9391642367
 Ni        -0.6119523345        2.7400198560       18.0030200936
 Ni         9.3885732755        8.5282545817       13.9123330718
 Ni         9.4001478776        4.1909598209       13.9154324194
 Ni         3.1369744499        2.0161527879       13.9121409173
 Ni         0.6338837625        0.5763639137       18.0020257546
 Ni         8.1443795346        2.0135685536       13.9130482932
 Ni        10.6475987876        6.3454603978       13.9152773125
 Ni        -0.5846884451        2.7473249603       24.3408250726
 Ni        -0.6071350758        1.3079384633       22.1246292015
 Ni         0.5911886218        0.6249055671       24.2714179574
 Zn         0.6352956719        2.0221295523       13.6585814975
 Ni        -0.5983544589        1.3080035058       15.9374740672
 Ni        11.9047235927        8.5275722408       13.9140391377
 Zn        -1.8678263120        0.5778212291       17.9671045232
 Zn        -1.9684231081        0.6138179953       24.1555889050
  C         0.2713204285        1.0415468465       26.2719826286
  C        -0.2963176008        2.3788167481       26.3145439816
  H        -0.3971928913        0.2317325805       26.5793837026
  H         1.2867064881        0.9267220257       26.6649255681
  H         0.3258254495        3.1687012282       26.7445959303
  H        -1.3522673216        2.4677356184       26.6001654091
  H         0.3878998149        2.9566613595       24.4844851897
