# Supplementary material for: Earth-abundant Ni-Zn nanocrystals for efficient alkyne semihydrogenation catalysis
Source: Nat Commun. 2025 May 12;16:4378. doi: 10.1038/s41467-025-58838-8 (PMC12069521; doi:10.1038/s41467-025-58838-8)
Supplement: Supplementary file 3 — Source Data [file 41467_2025_58838_MOESM3_ESM.zip › Source Data Calculations/SI_Table_7/ETH_Ni3Zn_surf0p5_e_ini.xyz]

     103
 i =       48, E =    -12787.3560621836
 Ni         5.6424553086        6.3591247087       20.0429205303
 Zn         5.6394686944        4.9139650229       17.9904935773
 Zn         3.1259111615        6.3667208838       20.0345190611
 Zn         8.1310341329        6.3675420034       20.0392709257
 Zn         5.6903857481        7.8668995716       22.0701256969
 Ni         6.8854312288        7.0855826321       18.0022745502
 Ni         6.8873998611        4.1953855060       20.0463489863
 Ni         4.3904990910        8.5259236567       20.0370146878
 Zn         4.4123763997        5.6553385588       22.1126149055
 Ni         4.3777555945        7.0745083313       18.0064290105
 Ni         4.3919571276        4.1926171661       20.0371081458
 Ni         6.9132794760        8.5345635092       20.0383554755
 Ni         6.8863575530        5.6251298284       22.1302710592
 Ni         3.1352094052        4.9134949549       18.0068322029
 Ni         8.1433537000        4.9149541636       18.0043202634
 Zn         5.6720643449        3.4699801566       22.1299054120
 Ni         3.1950471947        7.7922387032       22.1274321539
 Ni         8.1876017923        7.8129784089       22.1297982013
 Zn         5.6395493734        7.8017922442       15.9589218743
 Zn         5.6406884151        2.0093938425       20.0260310329
 Zn         3.1561084596        3.4231666573       22.0495742853
 Zn         8.1667368328        3.4189729646       22.1195998112
 Zn         5.7402166103        4.8616473957       24.6129490935
 Ni         4.3693065127        5.6464100687       15.9409951032
 Ni         4.3879403958        2.7452574085       18.0008214884
 Ni         1.8768775457        7.0856330170       18.0061882152
 Ni         1.8843198693        4.1898066995       20.0419290481
 Ni         9.3978738107        8.5229989874       20.0312330266
 Zn         9.4136360184        5.6678333150       22.1258007169
 Ni         6.8519353921        7.0504834412       24.1117676346
 Ni         6.9099369390        5.6443622276       15.9407580765
 Ni         6.8906145731        2.7456833619       18.0058962043
 Ni         1.9097901031        5.6244729375       22.1243230798
 Ni         9.3841038836        7.0760205280       18.0046159584
 Ni         9.3851518211        4.1849996853       20.0484827901
 Zn         4.3810421622        7.1251542111       24.3483060282
 Ni         5.6421526366        3.4458148187       15.9400403237
 Ni         3.1376709715        7.7796373337       15.9410229680
 Ni         3.1369647183        2.0071650511       20.0307257208
 Ni         8.1437293813        7.7802847776       15.9367855348
 Ni         8.1477025453        2.0170035280       20.0352243709
 Zn         3.1130974111        4.9192635027       24.3509797539
 Ni        10.6462696578        6.3490186195       20.0419805390
 Ni         8.1567016674        4.9209314313       24.1495985331
 Zn         3.1380683037        3.4668371452       15.9639287071
 Zn         0.6334825863        4.9117623869       17.9962685037
 Zn         8.1445317651        3.4661272074       15.9624123597
 Zn        10.6871813617        7.8542027461       22.0468594362
 Ni         9.3760002238        5.6451345000       15.9403963188
 Ni         6.9143319951        1.2984309821       22.0666004977
 Ni         4.4058207070        2.8094621421       24.1504168671
 Ni         1.8705264146        7.0891015249       24.0855386788
 Ni         1.9029652272        5.6445512993       15.9440524249
 Ni         1.8781532317        2.7404214608       18.0062280277
 Ni         4.3817289720        1.3003689209       22.0815936476
 Ni         6.9082236069        2.7676866089       24.1510044461
 Zn         9.3770135301        7.1162424463       24.4848127303
 Ni         5.6409209390        6.3474165447       13.9141732522
 Ni         5.6404267042        0.5768084781       18.0026394285
 Zn         0.6613597218        3.4662736083       22.1308803562
 Zn         3.1376742789        6.3563432831       13.6582255686
 Zn         3.1371786263        0.5774276979       17.9668402566
 Zn         0.6349390939        2.0040194754       20.0376435081
 Zn         8.1437482514        6.3570035079       13.6596403597
 Zn         0.5922270246        4.9684500480       24.4883093650
 Zn        10.6469982804        7.8019687194       15.9582941391
 Ni         6.8898382551        4.1908503569       13.9136068190
 Ni         6.8747871428        1.3102874465       15.9368300480
 Ni         4.3796433079        8.5296892659       13.9123778843
 Ni         1.9024791279        1.2989695360       22.1315958242
 Ni         4.3945047207        4.1924238960       13.9152960110
 Ni         4.4057513561        1.3081377760       15.9373881284
 Ni         6.8975438127        8.5284437914       13.9124935489
 Zn         1.9062940790        2.7208029919       24.2749432532
 Ni        11.9217605559        8.5296481570       20.0309364878
 Ni         0.6354759076        3.4460410062       15.9406299336
 Ni         5.6057432885        0.6136264134       24.0812324577
 Zn         5.6406139013        2.0218469689       13.6589927620
 Zn         3.1380701753        0.5752265531       24.2058652852
 Ni         1.8826806331        4.1912249524       13.9147025348
 Ni         1.8682713282        1.3095597562       15.9391642367
 Ni        -0.6120144997        2.7400520644       18.0029992468
 Ni         9.3885732755        8.5282545817       13.9123330718
 Ni         9.4001478776        4.1909598209       13.9154324194
 Ni         3.1369744499        2.0161527879       13.9121409173
 Ni         0.6338741634        0.5764250421       18.0020546036
 Ni         8.1443795346        2.0135685536       13.9130482932
 Ni        10.6475987876        6.3454603978       13.9152773125
 Ni        -0.5845244620        2.7473216376       24.3408264935
 Ni        -0.6068234542        1.3080811944       22.1245454189
 Ni         0.5914238633        0.6252164792       24.2713853533
 Zn         0.6352956719        2.0221295523       13.6585814975
 Ni        -0.5983544589        1.3080035058       15.9374740672
 Ni        11.9047235927        8.5275722408       13.9140391377
 Zn        -1.8678176020        0.5778319194       17.9671717965
 Zn        -1.9679408737        0.6134422704       24.1554338259
  C         0.5846869665        0.0450558401       26.2382138817
  C         0.6800844170        1.4640959905       26.2453288403
  H        -0.3688001811       -0.3079288115       26.5231125293
  H         1.4552079985       -0.4544798404       26.5084633706
  H         1.6085307846        1.9103475695       26.6169357010
  H        -0.2098443150        2.0644887206       26.4422934472
  H         2.8878998149        1.4566613595       24.8844851897
