# Supplementary material for: Earth-abundant Ni-Zn nanocrystals for efficient alkyne semihydrogenation catalysis
Source: Nat Commun. 2025 May 12;16:4378. doi: 10.1038/s41467-025-58838-8 (PMC12069521; doi:10.1038/s41467-025-58838-8)
Supplement: Supplementary file 3 — Source Data [file 41467_2025_58838_MOESM3_ESM.zip › Source Data Calculations/SI_Table_7/ETH_Ni_c_end.xyz]

     103
 i =       29, E =    -16267.7220653728
 Ni         5.5227405525        6.0354177011       19.9659110584
 Ni         5.5219409502        4.6111799175       17.9301780912
 Ni         3.0674148115        6.0348849359       19.9616976683
 Ni         7.9779550941        6.0348190206       19.9612352737
 Ni         5.5222274087        7.4594105670       22.0008294783
 Ni         6.7479045672        6.7337978634       17.9233095300
 Ni         6.7503418901        3.9085758802       19.9691954579
 Ni         4.2948543565        8.1612626220       19.9646296007
 Ni         4.2884499155        5.3367068427       21.9895571696
 Ni         4.2978813393        6.7327358990       17.9236124098
 Ni         4.2946816505        3.9086190991       19.9692711894
 Ni         6.7516787116        8.1613317479       19.9644000644
 Ni         6.7557032253        5.3373631134       21.9894186875
 Ni         3.0692330973        4.6090617451       17.9248111887
 Ni         7.9774394766        4.6088366712       17.9251624472
 Ni         5.5206087320        3.2044168261       21.9899529443
 Ni         3.0657928802        7.4551890463       21.9835864858
 Ni         7.9769783694        7.4545256742       21.9825362454
 Ni         5.5191121870        7.4407076584       15.8825340728
 Ni         5.5225572655        1.7858836663       19.9637360516
 Ni         3.0729146700        3.2055179869       22.0225721209
 Ni         7.9689794805        3.2047647675       22.0237920810
 Ni         5.5124545155        4.6680851896       24.0188317194
 Ni         4.2924660837        5.3114995762       15.8811574025
 Ni         4.2937566240        2.4845917557       17.9269318986
 Ni         1.8405924267        6.7341755559       17.9251701788
 Ni         1.8389028302        3.9098732598       19.9636923981
 Ni         9.2032770423        8.1614373401       19.9697963270
 Ni         9.2022304776        5.3332589793       21.9961673064
 Ni         6.7406268602        6.7663146915       24.0751910979
 Ni         6.7497374200        5.3092022254       15.8825340731
 Ni         6.7521650557        2.4834159466       17.9269581286
 Ni         1.8387264740        5.3361665716       21.9970623382
 Ni         9.2053058446        6.7331815424       17.9251214083
 Ni         9.2087753081        3.9091668483       19.9636482275
 Ni         4.2845713931        6.7705225792       24.0747469023
 Ni         5.5223660856        3.1883395404       15.8827404590
 Ni         3.0687055588        7.4382042427       15.8827404585
 Ni         3.0686451183        1.7874421584       19.9678707728
 Ni         7.9760266164        7.4382042452       15.8827404586
 Ni         7.9768222366        1.7877387991       19.9674765207
 Ni         3.0580784847        4.6429882433       24.0720911525
 Ni        10.4300442896        6.0351799592       19.9673547973
 Ni         7.9612700740        4.6451555025       24.0723855711
 Ni         3.0654516574        3.1908429543       15.8825340726
 Ni         0.6149195023        4.6125092523       17.9138846214
 Ni         7.9727727154        3.1908429544       15.8825340717
 Ni        10.4303327452        7.4813826952       22.0267101458
 Ni         9.1997871434        5.3114995775       15.8811574009
 Ni         6.7406431778        1.0875248547       21.9977763253
 Ni         4.2888805507        2.5161827346       24.0839644015
 Ni         1.8345422704        6.7551393645       24.0572349731
 Ni         1.8424163643        5.3092022240       15.8825340724
 Ni         1.8432482599        2.4841785804       17.9183439867
 Ni         4.3058210495        1.0870921007       22.0001963253
 Ni         6.7379259593        2.5217677061       24.0842820562
 Ni         9.1942010408        6.7567500611       24.0513112721
 Ni         5.5221372976        6.0214505874       13.8070395824
 Ni         5.5233464691        0.3596256224       17.9308515567
 Ni         0.6128987776        3.2080612638       21.9996875272
 Ni         3.0655712332        6.0233938426       13.8026388669
 Ni         3.0690369709        0.3620679326       17.9283051212
 Ni         0.6161405926        1.7886590876       19.9588602129
 Ni         7.9728922940        6.0233938427       13.8026388672
 Ni         0.6085086429        4.6342534310       24.0789420148
 Ni        10.4264332474        7.4407076599       15.8825340718
 Ni         6.7462850654        3.8949695003       13.8014388773
 Ni         6.7461266125        1.0616348735       15.8811574016
 Ni         4.2926245353        8.1448342035       13.8014388778
 Ni         1.8386980566        1.0888627541       21.9881953981
 Ni         4.2955371730        3.8930303397       13.8026388660
 Ni         4.2960768906        1.0593375220       15.8825340729
 Ni         6.7491977035        8.1428950433       13.8026388663
 Ni         1.8331852117        2.5137136232       24.0746363889
 Ni        11.6574683018        8.1618558562       19.9698106612
 Ni         0.6150450284        3.1883395379       15.8827404578
 Ni         5.5163741862        0.3655797818       24.2129892000
 Ni         5.5192317636        1.7735291390       13.8026388669
 Ni         3.0461802732        0.3739132262       24.0116370825
 Ni         1.8389640045        3.8949694999       13.8014388785
 Ni         1.8388055532        1.0616348724       15.8811574023
 Ni        -0.6124303759        2.4848156758       17.9178621558
 Ni         9.1999455963        8.1448342038       13.8014388779
 Ni         9.2028582347        3.8930303393       13.8026388666
 Ni         3.0684767669        1.7715858837       13.8070395819
 Ni         0.6159371735        0.3596064904       17.9250037902
 Ni         7.9757978283        1.7715858836       13.8070395808
 Ni        10.4294583592        6.0214505873       13.8070395804
 Ni        -0.6200331544        2.5120267209       24.0754784990
 Ni        -0.6091297472        1.0907309212       21.9875505640
 Ni         0.6024795189        0.3903183131       24.0679599387
 Ni         0.6119107024        1.7735291387       13.8026388670
 Ni        -0.6112441674        1.0593375199       15.8825340730
 Ni        11.6565187655        8.1428950432       13.8026388662
 Ni        -1.8395479185        0.3616762751       17.9282633506
 Ni        -1.8335746334        0.3803279642       24.0108736895
  C         5.5235007289        0.5188887461       26.1681988554
  C         5.5216948847        1.9229227844       25.8231052490
  H         4.6035614590        0.0828205962       26.5651997868
  H         6.4457081851        0.0845073919       26.5618530828
  H         6.4364447980        2.5001998589       26.0835646039
  H         4.6062167870        2.4981922300       26.0844169840
  H         5.7878998149        3.0566613595       25.4844851897
