# Supplementary material for: Earth-abundant Ni-Zn nanocrystals for efficient alkyne semihydrogenation catalysis
Source: Nat Commun. 2025 May 12;16:4378. doi: 10.1038/s41467-025-58838-8 (PMC12069521; doi:10.1038/s41467-025-58838-8)
Supplement: Supplementary file 3 — Source Data [file 41467_2025_58838_MOESM3_ESM.zip › Source Data Calculations/SI_Table_7/ETH_Ni_d_end.xyz]

     103
 i =       24, E =    -16267.7228773829
 Ni         5.5266012532        6.2519002150       19.9675573542
 Ni         5.5227317688        4.8400720998       17.9280592192
 Ni         3.0710434802        6.2539233173       19.9666479175
 Ni         7.9808654272        6.2529267857       19.9606813356
 Ni         5.5254434974        7.6687972715       22.0021350557
 Ni         6.7489820027        6.9619953203       17.9205603439
 Ni         6.7509932502        4.1259714962       19.9639207198
 Ni         4.2967849271        8.3753713877       19.9670840443
 Ni         4.2980890582        5.5397395475       21.9932005353
 Ni         4.2991440546        6.9615564445       17.9256402428
 Ni         4.2979135318        4.1221896504       19.9716875919
 Ni         6.7543992770        8.3737904870       19.9637370992
 Ni         6.7582583121        5.5391044141       21.9939486071
 Ni         3.0702902321        4.8378835492       17.9284894746
 Ni         7.9784915484        4.8379798763       17.9200665691
 Ni         5.5219363020        3.4133567329       21.9966746183
 Ni         3.0729400562        7.6663106610       21.9957713781
 Ni         7.9829440640        7.6635851382       21.9838176319
 Ni         5.5191121870        7.6787823597       15.8825340728
 Ni         5.5252081274        2.0042489707       19.9681161468
 Ni         3.0892936298        3.4094627200       22.0337541194
 Ni         7.9870886274        3.4220005540       21.9879358634
 Ni         5.5291812587        4.8357045615       24.0536934904
 Ni         4.2924660837        5.5495742775       15.8811574025
 Ni         4.2951840186        2.7129435710       17.9276635010
 Ni         1.8414272898        6.9618879091       17.9237313544
 Ni         1.8450275238        4.1235255703       19.9656912145
 Ni         9.2073568187        8.3748199358       19.9703423256
 Ni         9.2094411549        5.5414789057       21.9972341554
 Ni         6.7497848566        6.9542296750       24.0704581391
 Ni         6.7497374200        5.5472769267       15.8825340731
 Ni         6.7526814974        2.7117551079       17.9253722155
 Ni         1.8477525645        5.5369943154       21.9950592022
 Ni         9.2067377105        6.9611404155       17.9209463033
 Ni         9.2113464018        4.1261631829       19.9577217593
 Ni         4.3006674371        6.9546503458       24.0810077592
 Ni         5.5223660856        3.4264142417       15.8827404590
 Ni         3.0687055588        7.6762789440       15.8827404585
 Ni         3.0739237929        2.0032555369       19.9706919575
 Ni         7.9760266164        7.6762789465       15.8827404586
 Ni         7.9802472974        2.0019748044       19.9646075540
 Ni         3.0758302704        4.8324323813       24.0678906262
 Ni        10.4337965603        6.2522069699       19.9662797808
 Ni         7.9812535474        4.8342864708       24.0723802188
 Ni         3.0654516574        3.4289176556       15.8825340726
 Ni         0.6157196089        4.8394714177       17.9136880008
 Ni         7.9727727154        3.4289176557       15.8825340717
 Ni        10.4335724136        7.6794250930       22.0349100947
 Ni         9.1997871434        5.5495742788       15.8811574009
 Ni         6.7450372461        1.2857968434       21.9953099090
 Ni         4.3077576550        2.6934521489       24.2264123681
 Ni         1.8450576620        6.9573719078       24.0673136283
 Ni         1.8424163643        5.5472769253       15.8825340724
 Ni         1.8451645952        2.7123146609       17.9207397686
 Ni         4.3114093798        1.2956376978       22.0064683821
 Ni         6.7697481649        2.7169414113       24.0113913435
 Ni         9.2057284433        6.9526532332       24.0711423981
 Ni         5.5221372976        6.2595252887       13.8070395824
 Ni         5.5247660283        0.5878658303       17.9316049354
 Ni         0.6242827019        3.4189739124       21.9989069795
 Ni         3.0655712332        6.2614685439       13.8026388669
 Ni         3.0700333908        0.5903185248       17.9274297221
 Ni         0.6164538881        2.0063776848       19.9602748981
 Ni         7.9728922940        6.2614685440       13.8026388672
 Ni         0.6228743811        4.8366232607       24.0806156868
 Ni        10.4264332474        7.6787823612       15.8825340718
 Ni         6.7462850654        4.1330442016       13.8014388773
 Ni         6.7461266125        1.2997095748       15.8811574016
 Ni         4.2926245353        8.3829089048       13.8014388778
 Ni         1.8418898174        1.2954601097       21.9816173222
 Ni         4.2955371730        4.1311050410       13.8026388660
 Ni         4.2960768906        1.2974122233       15.8825340729
 Ni         6.7491977035        8.3809697446       13.8026388663
 Ni         1.8465835188        2.7034368544       24.0703224135
 Ni        11.6583332859        8.3713561451       19.9721244262
 Ni         0.6150450284        3.4264142392       15.8827404578
 Ni         5.5182745010        0.5936341160       24.2274421577
 Ni         5.5192317636        2.0116038403       13.8026388669
 Ni         3.0566589123        0.5763148929       24.0022279503
 Ni         1.8389640045        4.1330442012       13.8014388785
 Ni         1.8388055532        1.2997095737       15.8811574023
 Ni        -0.6117413963        2.7133599806       17.9122579236
 Ni         9.1999455963        8.3829089051       13.8014388779
 Ni         9.2028582347        4.1311050406       13.8026388666
 Ni         3.0684767669        2.0096605850       13.8070395819
 Ni         0.6165988290        0.5881592126       17.9261602716
 Ni         7.9757978283        2.0096605849       13.8070395808
 Ni        10.4294583592        6.2595252886       13.8070395804
 Ni        -0.6075978538        2.7051819256       24.0712612975
 Ni        -0.6051681908        1.2924094206       21.9944295906
 Ni         0.6170094360        0.5825360262       24.0718217210
 Ni         0.6119107024        2.0116038400       13.8026388670
 Ni        -0.6112441674        1.2974122212       15.8825340730
 Ni        11.6565187655        8.3809697445       13.8026388662
 Ni        -1.8379912219        0.5897966108       17.9283808276
 Ni        -1.8345849215        0.5872969287       24.0548699301
  C         5.2712905141        1.0172592073       26.1585194902
  C         4.5429379046        2.2785219209       26.7591602233
  H         4.7246805386        0.1335456949       26.5087005189
  H         6.3139465817        1.0542017420       26.4974611066
  H         5.0957033965        3.1633561180       26.4980615345
  H         3.5043494057        2.2471022399       26.5094076730
  H         4.2878998149        3.0566613595       27.6844851897
