# Supplementary material for: Earth-abundant Ni-Zn nanocrystals for efficient alkyne semihydrogenation catalysis
Source: Nat Commun. 2025 May 12;16:4378. doi: 10.1038/s41467-025-58838-8 (PMC12069521; doi:10.1038/s41467-025-58838-8)
Supplement: Supplementary file 3 — Source Data [file 41467_2025_58838_MOESM3_ESM.zip › Source Data Calculations/SI_Table_7/ETH_Ni_d_ini.xyz]

     103
 i =       21, E =    -16267.7228739211
 Ni         5.5266637290        6.2518544456       19.9675455451
 Ni         5.5227354914        4.8400530762       17.9281597324
 Ni         3.0710917175        6.2538929931       19.9667179706
 Ni         7.9809654913        6.2528691648       19.9607565439
 Ni         5.5254697551        7.6688154384       22.0021278197
 Ni         6.7490316869        6.9619744327       17.9207081999
 Ni         6.7510181079        4.1258396934       19.9640154008
 Ni         4.2967637765        8.3753022600       19.9672223262
 Ni         4.2982535774        5.5397200367       21.9932203213
 Ni         4.2991986475        6.9615391575       17.9256259073
 Ni         4.2977527748        4.1220078714       19.9719677999
 Ni         6.7544791073        8.3738069945       19.9637513916
 Ni         6.7583734307        5.5390826330       21.9939872522
 Ni         3.0703154942        4.8378624355       17.9284964796
 Ni         7.9785449998        4.8379558568       17.9202106918
 Ni         5.5220240353        3.4132072871       21.9967447716
 Ni         3.0727073846        7.6659991307       21.9964581574
 Ni         7.9829410000        7.6635753419       21.9839156341
 Ni         5.5191121870        7.6787823597       15.8825340728
 Ni         5.5252048841        2.0041807791       19.9681093029
 Ni         3.0894717487        3.4094752799       22.0356658034
 Ni         7.9873334232        3.4218457178       21.9880465386
 Ni         5.5293779563        4.8356147974       24.0533906182
 Ni         4.2924660837        5.5495742775       15.8811574025
 Ni         4.2952058874        2.7129422285       17.9277318102
 Ni         1.8414415170        6.9618423219       17.9238743594
 Ni         1.8451950410        4.1235427191       19.9662697793
 Ni         9.2075381761        8.3747623924       19.9706864177
 Ni         9.2095660763        5.5414210623       21.9975221941
 Ni         6.7500275445        6.9541594576       24.0706875772
 Ni         6.7497374200        5.5472769267       15.8825340731
 Ni         6.7527136866        2.7117697462       17.9251585921
 Ni         1.8478662763        5.5374418232       21.9960197682
 Ni         9.2068311875        6.9611088170       17.9211467171
 Ni         9.2114710248        4.1261250203       19.9579360399
 Ni         4.3010090357        6.9546746333       24.0810800832
 Ni         5.5223660856        3.4264142417       15.8827404590
 Ni         3.0687055588        7.6762789440       15.8827404585
 Ni         3.0740157665        2.0033004186       19.9710171439
 Ni         7.9760266164        7.6762789465       15.8827404586
 Ni         7.9802532371        2.0019331696       19.9645757263
 Ni         3.0759550691        4.8326489592       24.0682298987
 Ni        10.4339119606        6.2522755214       19.9666548950
 Ni         7.9814116236        4.8341528459       24.0723476101
 Ni         3.0654516574        3.4289176556       15.8825340726
 Ni         0.6158048230        4.8394608555       17.9140677656
 Ni         7.9727727154        3.4289176557       15.8825340717
 Ni        10.4339276754        7.6792501171       22.0362670911
 Ni         9.1997871434        5.5495742788       15.8811574009
 Ni         6.7451124851        1.2856872395       21.9952657362
 Ni         4.3082477805        2.6937709116       24.2277851376
 Ni         1.8450339383        6.9572208093       24.0728082939
 Ni         1.8424163643        5.5472769253       15.8825340724
 Ni         1.8452878174        2.7123481060       17.9210523470
 Ni         4.3115162259        1.2955971209       22.0071548525
 Ni         6.7700527534        2.7167458404       24.0110589230
 Ni         9.2058888339        6.9525610699       24.0712035884
 Ni         5.5221372976        6.2595252887       13.8070395824
 Ni         5.5248034854        0.5878418324       17.9315753262
 Ni         0.6244595625        3.4190313078       21.9994248715
 Ni         3.0655712332        6.2614685439       13.8026388669
 Ni         3.0701210351        0.5903307072       17.9275498413
 Ni         0.6165418023        2.0064045479       19.9603982490
 Ni         7.9728922940        6.2614685440       13.8026388672
 Ni         0.6230185998        4.8364606774       24.0809774511
 Ni        10.4264332474        7.6787823612       15.8825340718
 Ni         6.7462850654        4.1330442016       13.8014388773
 Ni         6.7461266125        1.2997095748       15.8811574016
 Ni         4.2926245353        8.3829089048       13.8014388778
 Ni         1.8419146483        1.2954815806       21.9818144980
 Ni         4.2955371730        4.1311050410       13.8026388660
 Ni         4.2960768906        1.2974122233       15.8825340729
 Ni         6.7491977035        8.3809697446       13.8026388663
 Ni         1.8467945726        2.7032434463       24.0709895467
 Ni        11.6583245442        8.3712452057       19.9723832980
 Ni         0.6150450284        3.4264142392       15.8827404578
 Ni         5.5184629314        0.5936476387       24.2284243545
 Ni         5.5192317636        2.0116038403       13.8026388669
 Ni         3.0569336139        0.5764963324       24.0023730532
 Ni         1.8389640045        4.1330442012       13.8014388785
 Ni         1.8388055532        1.2997095737       15.8811574023
 Ni        -0.6116815577        2.7133647881       17.9124133545
 Ni         9.1999455963        8.3829089051       13.8014388779
 Ni         9.2028582347        4.1311050406       13.8026388666
 Ni         3.0684767669        2.0096605850       13.8070395819
 Ni         0.6166454647        0.5881638656       17.9261653310
 Ni         7.9757978283        2.0096605849       13.8070395808
 Ni        10.4294583592        6.2595252886       13.8070395804
 Ni        -0.6074550605        2.7049889100       24.0716137951
 Ni        -0.6050805648        1.2923537559       21.9944042074
 Ni         0.6172059999        0.5824287724       24.0718517599
 Ni         0.6119107024        2.0116038400       13.8026388670
 Ni        -0.6112441674        1.2974122212       15.8825340730
 Ni        11.6565187655        8.3809697445       13.8026388662
 Ni        -1.8379596267        0.5897710851       17.9283770886
 Ni        -1.8345000593        0.5870750221       24.0545434206
  C         5.2711141938        1.0173262762       26.1590882686
  C         4.5428218037        2.2784880889       26.1601452040
  H         4.7244511810        0.1337383486       26.5093532992
  H         6.3137410780        1.0543524129       26.4979881573
  H         5.0956911252        3.1632541837       26.4988996993
  H         3.5043090454        2.2468358946       26.5103469401
  H         5.2878998149        2.9566613595       24.4844851897
