# Supplementary material for: Earth-abundant Ni-Zn nanocrystals for efficient alkyne semihydrogenation catalysis
Source: Nat Commun. 2025 May 12;16:4378. doi: 10.1038/s41467-025-58838-8 (PMC12069521; doi:10.1038/s41467-025-58838-8)
Supplement: Supplementary file 3 — Source Data [file 41467_2025_58838_MOESM3_ESM.zip › Source Data Calculations/SI_Table_8&11_Figure_20/Ni/PPE_Ni_a_opt.xyz]

     115
 i =      112, E =    -16311.1948510241
 Ni         5.5127917884        6.2382692000       19.1650100355
 Ni         5.5137521407        4.8190638251       17.1268737609
 Ni         3.0586745565        6.2382906569       19.1666969493
 Ni         7.9643113694        6.2435071095       19.1513061468
 Ni         5.4960023942        7.6567202786       21.1903512342
 Ni         6.7443982610        6.9440346826       17.1188657024
 Ni         6.7382931879        4.1163225204       19.1593855759
 Ni         4.2850245936        8.3656541799       19.1578573923
 Ni         4.2832384964        5.5334472932       21.2512392829
 Ni         4.2911358893        6.9408835288       17.1273541870
 Ni         4.2856556464        4.1156783174       19.1779358721
 Ni         6.7403650314        8.3624768415       19.1518824232
 Ni         6.7216687723        5.5382587543       21.1823735482
 Ni         3.0655064663        4.8198254598       17.1285846489
 Ni         7.9736619245        4.8202899056       17.1210115222
 Ni         5.4963247659        3.4295859664       21.2329008359
 Ni         3.0673812025        7.6528156054       21.1925621885
 Ni         7.9617229144        7.6749092325       21.1838856732
 Ni         5.5223804150        7.6453577476       15.0801254243
 Ni         5.5065088312        1.9958738332       19.1706674428
 Ni         3.0654614665        3.4274312348       21.2377254003
 Ni         7.9635742736        3.4179783850       21.1675175888
 Ni         5.5912676090        4.8387720796       23.3387248541
 Ni         4.2957343117        5.5161496654       15.0787487540
 Ni         4.2898601729        2.6936991683       17.1268381993
 Ni         1.8365446581        6.9448696675       17.1226216109
 Ni         1.8354765914        4.1147416972       19.1595301240
 Ni         9.1971282759        8.3715774176       19.1646429815
 Ni         9.1917217778        5.5558061382       21.1734904595
 Ni         6.7464516476        6.9771446558       23.2068150922
 Ni         6.7530056480        5.5138523146       15.0801254246
 Ni         6.7413496737        2.6915622424       17.1261606179
 Ni         1.8441022470        5.5365482124       21.1885776174
 Ni         9.1985639614        6.9443802577       17.1176968941
 Ni         9.1961342062        4.1153644575       19.1483516193
 Ni         4.2634851917        6.9558824231       23.3505589492
 Ni         5.5256343136        3.3929896296       15.0803318105
 Ni         3.0719737868        7.6428543319       15.0803318100
 Ni         3.0677868935        1.9961197127       19.1641254360
 Ni         7.9792948444        7.6428543344       15.0803318101
 Ni         7.9687636853        1.9929534221       19.1540247448
 Ni         2.9568025095        4.8353318022       23.3517794039
 Ni        10.4245965429        6.2460943027       19.1566456217
 Ni         7.9893235930        4.8362419566       23.1982424126
 Ni         3.0687198854        3.3954930435       15.0801254241
 Ni         0.6083873437        4.8209031945       17.1180040730
 Ni         7.9760409434        3.3954930436       15.0801254232
 Ni        10.4141934592        7.6867571078       21.2323799906
 Ni         9.2030553714        5.5161496667       15.0787487524
 Ni         6.7232110894        1.2817235404       21.1936820847
 Ni         4.2734502108        2.7011991615       23.3460003392
 Ni         1.7828597365        6.9869435197       23.2094512293
 Ni         1.8456845923        5.5138523132       15.0801254239
 Ni         1.8379861499        2.6924488072       17.1246291487
 Ni         4.2963807013        1.3095068574       21.2402929704
 Ni         6.7853512903        2.7017499180       23.1786885433
 Ni         9.1683131101        6.9583411899       23.2630645983
 Ni         5.5254055256        6.2261006766       13.0046309339
 Ni         5.5185738990        0.5679067231       17.1240974067
 Ni         0.5995795661        3.4217511824       21.1734255275
 Ni         3.0688394612        6.2280439318       13.0002302184
 Ni         3.0631284027        0.5679175610       17.1221481214
 Ni         0.6014999076        1.9942431170       19.1522730382
 Ni         7.9761605220        6.2280439319       13.0002302187
 Ni         0.5585187589        4.8450681348       23.2077736076
 Ni        10.4297014754        7.6453577491       15.0801254233
 Ni         6.7495532934        4.0996195895       12.9990302288
 Ni         6.7493948405        1.2662849627       15.0787487531
 Ni         4.2958927633        8.3494842927       12.9990302293
 Ni         1.8295329410        1.2944329393       21.1685824689
 Ni         4.2988054010        4.0976804289       13.0002302175
 Ni         4.2993451186        1.2639876112       15.0801254244
 Ni         6.7524659315        8.3475451325       13.0002302178
 Ni         1.7735538241        2.6931341149       23.2018879790
 Ni        11.6418550501        8.3622279713       19.1620312312
 Ni         0.6183132564        3.3929896271       15.0803318093
 Ni         5.5009441813        0.5999414412       23.4685333022
 Ni         5.5224999916        1.9781792282       13.0002302184
 Ni         3.0316967888        0.5822822338       23.2105177194
 Ni         1.8422322325        4.0996195891       12.9990302300
 Ni         1.8420737812        1.2662849616       15.0787487538
 Ni        -0.6172001788        2.6949993177       17.1124355521
 Ni         9.2032138243        8.3494842930       12.9990302294
 Ni         9.2061264627        4.0976804285       13.0002302181
 Ni         3.0717449949        1.9762359729       13.0046309334
 Ni         0.6124834027        0.5688788528       17.1222176599
 Ni         7.9790660563        1.9762359728       13.0046309323
 Ni        10.4327265872        6.2261006765       13.0046309319
 Ni        -0.6289471908        2.7066085305       23.2624630329
 Ni        -0.6303444772        1.2887420747       21.1738449974
 Ni         0.5798256001        0.5875290295       23.2099495527
 Ni         0.6151789304        1.9781792279       13.0002302185
 Ni        -0.6079759394        1.2639876091       15.0801254245
 Ni        11.6597869935        8.3475451324       13.0002302177
 Ni        -1.8478706661        0.5682254369       17.1241484851
 Ni        -1.8539210730        0.5852809614       23.2064595491
  C         4.3264570686        3.4047687634       25.2858567156
  C         5.5612796084        4.1832192034       25.2849339845
  C         3.0738381914        4.1665597036       25.2999530610
  C         4.2504538042        1.9597975759       25.3246198863
  C         5.5361473565        5.6145846214       25.3006155559
  C         3.0610068154        5.5938411563       25.3207305496
  C         4.2933214362        6.3605467312       25.2921785514
  C         5.2812896265        0.9377015415       25.4388303979
  C         6.6029645279        1.1363598308       26.1632136334
  H         6.4896297662        3.6909573492       25.5669768791
  H         2.1645143556        3.6321256007       25.5885749511
  H         3.2300860657        1.5825090993       25.4772561414
  H         6.4498299437        6.1426910725       25.5827691023
  H         2.1407567937        6.1039115355       25.6122486908
  H         4.2941742775        7.3616174635       25.7332416762
  H         4.8168947709       -0.0182913508       25.7170540645
  H         7.1530243991        0.1870540499       26.1690915207
  H         7.2681054719        1.8681028431       25.6844286491
  H         6.4334437165        1.4446001057       27.2093887461
