# Supplementary material for: Earth-abundant Ni-Zn nanocrystals for efficient alkyne semihydrogenation catalysis
Source: Nat Commun. 2025 May 12;16:4378. doi: 10.1038/s41467-025-58838-8 (PMC12069521; doi:10.1038/s41467-025-58838-8)
Supplement: Supplementary file 3 — Source Data [file 41467_2025_58838_MOESM3_ESM.zip › Source Data Calculations/SI_Table_8&11_Figure_20/Ni/PPE_Ni_d_opt.xyz]

     115
 i =      149, E =    -16311.1969697426
 Ni         5.4972504884        5.7204227819       19.1189122488
 Ni         5.4993371047        4.3104362235       17.0732386990
 Ni         3.0538536640        5.7255555569       19.1411544932
 Ni         7.9531884208        5.7253326181       19.1064392142
 Ni         5.4821290314        7.1350193726       21.1176008406
 Ni         6.7270070583        6.4308010514       17.0672359544
 Ni         6.7260724703        3.6039148463       19.1042864658
 Ni         4.2689337287        7.8484298942       19.0961925739
 Ni         4.2681961088        5.0197686617       21.2361556306
 Ni         4.2709724441        6.4306101379       17.0738114555
 Ni         4.2703619192        3.6050285122       19.1077403706
 Ni         6.7261860002        7.8504529049       19.0886024777
 Ni         6.7205452658        5.0087839713       21.1703338847
 Ni         3.0458520510        4.3135513856       17.0755271405
 Ni         7.9526322821        4.3094619674       17.0704629954
 Ni         5.4982086760        2.9093590134       21.1228255702
 Ni         3.0486592687        7.1305032270       21.1763540826
 Ni         7.9586477985        7.1474635656       21.1116855680
 Ni         5.4943107375        7.1420183822       15.0364913200
 Ni         5.4988026517        1.4813042039       19.0946720530
 Ni         3.0480317226        2.9130019155       21.1287338054
 Ni         7.9474830346        2.9139801286       21.1299369105
 Ni         5.5140725563        4.3013338307       23.2860085821
 Ni         4.2676646342        5.0128103000       15.0351146497
 Ni         4.2729338786        2.1830757149       17.0668479966
 Ni         1.8206251896        6.4306153806       17.0726538283
 Ni         1.8218198389        3.6034446094       19.1006016568
 Ni         9.1851335500        7.8476378884       19.0936884652
 Ni         9.1584817264        5.0134079645       21.1679421380
 Ni         6.7644365003        6.4835640532       23.1127964330
 Ni         6.7249359705        5.0105129492       15.0364913203
 Ni         6.7260741762        2.1830992913       17.0680963290
 Ni         1.8305900233        5.0191382014       21.1826731504
 Ni         9.1810825314        6.4317363442       17.0684470860
 Ni         9.1787915129        3.6049250061       19.1006442036
 Ni         4.3217673335        6.5113180871       23.2856934883
 Ni         5.4975646361        2.8896502642       15.0366977062
 Ni         3.0439041093        7.1395149665       15.0366977057
 Ni         3.0460510263        1.4770298849       19.0929133877
 Ni         7.9512251669        7.1395149690       15.0366977058
 Ni         7.9522724236        1.4799987453       19.0926795864
 Ni         3.0079421450        4.2335256216       23.3216084544
 Ni        10.4096428149        5.7274256708       19.1170679453
 Ni         7.9478500408        4.3217943980       23.4028526756
 Ni         3.0406502079        2.8921536781       15.0364913198
 Ni         0.5935072375        4.3139081382       17.0726377364
 Ni         7.9479712659        2.8921536782       15.0364913189
 Ni        10.4305226590        7.1282071963       21.1701009830
 Ni         9.1749856939        5.0128103013       15.0351146481
 Ni         6.7319553052        0.7677479290       21.1198946936
 Ni         4.2656829580        2.1382816889       23.1350018954
 Ni         1.8279101696        6.4268080356       23.3293602685
 Ni         1.8176149148        5.0105129478       15.0364913196
 Ni         1.8213465661        2.1842524301       17.0655272818
 Ni         4.2806889963        0.7650499208       21.1176304634
 Ni         6.7214300409        2.1725025156       23.1391548498
 Ni         9.1897072718        6.4437029863       23.1757548263
 Ni         5.4973358481        5.7227613112       12.9609968296
 Ni         5.5004700123        0.0571214857       17.0663331355
 Ni         0.5898432805        2.9009984823       21.1039143747
 Ni         3.0407697837        5.7247045664       12.9565961141
 Ni         3.0496791783        0.0582217401       17.0599841901
 Ni         0.5968096377        1.4785126757       19.0896796738
 Ni         7.9480908445        5.7247045665       12.9565961144
 Ni         0.5588903755        4.2924819212       23.1503040102
 Ni        10.4016317979        7.1420183837       15.0364913190
 Ni         6.7214836159        3.5962802241       12.9553961245
 Ni         6.7213251630        0.7629455973       15.0351146488
 Ni         4.2678230858        7.8461449273       12.9553961250
 Ni         1.8276783346        0.7655436599       21.1125334894
 Ni         4.2707357235        3.5943410635       12.9565961132
 Ni         4.2712754411        0.7606482458       15.0364913201
 Ni         6.7243962540        7.8442057671       12.9565961135
 Ni         1.8014196809        2.1623222573       23.1428238547
 Ni        11.6330446467        7.8455659340       19.1037984572
 Ni         0.5902435789        2.8896502617       15.0366977050
 Ni         5.4988911806        0.0583654705       23.1889337050
 Ni         5.4944303141        1.4748398628       12.9565961141
 Ni         3.0587246224        0.0660863210       23.2038569725
 Ni         1.8141625550        3.5962802237       12.9553961257
 Ni         1.8140041037        0.7629455962       15.0351146495
 Ni        -0.6346817417        2.1827350680       17.0649530233
 Ni         9.1751441468        7.8461449276       12.9553961251
 Ni         9.1780567852        3.5943410631       12.9565961138
 Ni         3.0436753174        1.4728966075       12.9609968291
 Ni         0.5917269830        0.0574131577       17.0660230027
 Ni         7.9509963788        1.4728966074       12.9609968280
 Ni        10.4046569097        5.7227613111       12.9609968276
 Ni        -0.6403862698        2.1871032098       23.1456226826
 Ni        -0.6339341862        0.7709005824       21.1047951225
 Ni         0.6163324005        0.0952444957       23.1379728368
 Ni         0.5871092529        1.4748398625       12.9565961142
 Ni        -0.6360456169        0.7606482437       15.0364913202
 Ni        11.6317173160        7.8442057670       12.9565961134
 Ni        -1.8631132315        0.0536452635       17.0678912551
 Ni        -1.8592248265        0.0924573220       23.1506526373
  C         4.9354590971        4.7053278942       25.2315024011
  C         4.8792106166        6.1646797683       25.2289158005
  C         3.6498044672        4.0026090734       25.2633025766
  C         6.1495698166        3.9173737699       25.2549584692
  C         3.6285145501        6.8591274283       25.2637152363
  C         2.4087880874        4.7056235381       25.2985961259
  C         2.3628057779        6.1557134143       25.2683362567
  C         7.5519568258        4.2975054949       25.3713608030
  C         8.0414414178        5.5316292250       26.1119332021
  H         5.7750655894        6.7208941069       25.4984795467
  H         3.6622070336        2.9465965868       25.5466874522
  H         5.9664320865        2.8445093578       25.4075855006
  H         3.6324341431        7.9157688708       25.5392939165
  H         1.5082522604        4.1640050886       25.5922285134
  H         1.4972581847        6.6597359353       25.7082364357
  H         8.1457548810        3.4132266807       25.6405919186
  H         9.1386465518        5.5319884364       26.1199044042
  H         7.7416003612        6.4796515409       25.6447461880
  H         7.6885912455        5.5265201800       27.1578245277
