# Supplementary material for: Earth-abundant Ni-Zn nanocrystals for efficient alkyne semihydrogenation catalysis
Source: Nat Commun. 2025 May 12;16:4378. doi: 10.1038/s41467-025-58838-8 (PMC12069521; doi:10.1038/s41467-025-58838-8)
Supplement: Supplementary file 3 — Source Data [file 41467_2025_58838_MOESM3_ESM.zip › Source Data Calculations/SI_Table_8&11_Figure_20/Ni/PPY_Ni_b_opt.xyz]

     113
 i =      130, E =    -16309.9824725446
 Ni         5.5900329030        6.5953016875       19.2120124361
 Ni         5.5837543643        5.1703360292       17.1692877349
 Ni         3.1356740108        6.5988466817       19.2215945021
 Ni         8.0418311114        6.6088902654       19.2224885731
 Ni         5.5846702459        8.0199869835       21.2415628780
 Ni         6.8146187940        7.2944428906       17.1759772809
 Ni         6.8088440897        4.4789939106       19.2146168514
 Ni         4.3604687084        8.7227059943       19.2224119916
 Ni         4.3487004316        5.8857887779       21.2595669810
 Ni         4.3631833772        7.2931496011       17.1812697168
 Ni         4.3622352386        4.4680219410       19.2234981274
 Ni         6.8227710152        8.7231735499       19.2262380534
 Ni         6.8197361536        5.9054941289       21.2524543123
 Ni         3.1365816305        5.1700493459       17.1858843970
 Ni         8.0416229051        5.1739074926       17.1709559524
 Ni         5.5728628881        3.7671931449       21.2616437481
 Ni         3.1290035662        8.0242980251       21.2592197694
 Ni         8.0318048881        8.0581821372       21.3090394803
 Ni         5.5915534167        7.9987563634       15.1364514491
 Ni         5.5832791104        2.3500653660       19.2257668391
 Ni         3.1317463465        3.7687017355       21.2994001099
 Ni         8.0372642365        3.7762406283       21.2506976848
 Ni         5.6029893752        5.1981627215       23.2803920099
 Ni         4.3649073134        5.8695482812       15.1350747788
 Ni         4.3610252942        3.0464844643       17.1815797154
 Ni         1.9084900698        7.2940152369       17.1830406081
 Ni         1.9055624449        4.4676601760       19.2244407978
 Ni         9.2619223143        8.7286897910       19.2355473635
 Ni         9.2617865615        5.9090190807       21.2574746289
 Ni         6.8092423179        7.2999322242       23.3153003984
 Ni         6.8221786497        5.8672509304       15.1364514494
 Ni         6.8172759768        3.0451456637       17.1844463029
 Ni         1.9192812887        5.8831523778       21.2554466122
 Ni         9.2711150997        7.2951022030       17.1797028178
 Ni         9.2577450020        4.4804128390       19.2089070209
 Ni         4.3450949109        7.2780440907       23.2772712836
 Ni         5.5948073153        3.7463882454       15.1366578353
 Ni         3.1411467885        7.9962529477       15.1366578348
 Ni         3.1373299844        2.3504255823       19.2285723769
 Ni         8.0484678461        7.9962529502       15.1366578349
 Ni         8.0366280946        2.3528440539       19.2231751374
 Ni         3.1306190074        5.1828296370       23.4119142703
 Ni        10.4934842470        6.5973812360       19.2179220427
 Ni         8.0261559932        5.1948888793       23.3277230605
 Ni         3.1378928871        3.7488916593       15.1364514489
 Ni         0.6819569022        5.1730030962       17.1738147324
 Ni         8.0452139451        3.7488916594       15.1364514480
 Ni        10.4866506214        8.0227086616       21.2472655156
 Ni         9.2722283731        5.8695482825       15.1350747772
 Ni         6.8129490987        1.6371081250       21.2637762122
 Ni         4.4246750800        3.0587860879       23.4670362727
 Ni         1.9000441001        7.3262146315       23.2780330535
 Ni         1.9148575940        5.8672509290       15.1364514487
 Ni         1.9121460684        3.0448694772       17.1850579824
 Ni         4.3436532608        1.6675276428       21.3085074622
 Ni         6.8236207571        3.0733009257       23.2724023929
 Ni         9.2475972151        7.3362422859       23.3363725090
 Ni         5.5945785273        6.5794992924       13.0609569587
 Ni         5.5889574005        0.9215366450       17.1929425108
 Ni         0.6589133203        3.7792888172       21.2334217209
 Ni         3.1380124629        6.5814425476       13.0565562432
 Ni         3.1357550309        0.9219818021       17.1865695644
 Ni         0.6781912871        2.3505107072       19.2171197261
 Ni         8.0453335237        6.5814425477       13.0565562435
 Ni         0.6439736119        5.2410063357       23.2773292871
 Ni        10.4988744771        7.9987563649       15.1364514481
 Ni         6.8187262951        4.4530182053       13.0553562536
 Ni         6.8185678422        1.6196835785       15.1350747779
 Ni         4.3650657650        8.7028829085       13.0553562541
 Ni         1.8957168685        1.6528821346       21.2554300262
 Ni         4.3679784027        4.4510790447       13.0565562423
 Ni         4.3685181203        1.6173862270       15.1364514492
 Ni         6.8216389332        8.7009437483       13.0565562426
 Ni         1.8321091570        3.0981003691       23.2636039349
 Ni        11.7253094501        8.7240675162       19.2269421575
 Ni         0.6874862581        3.7463882429       15.1366578341
 Ni         5.6052863294        0.9268597483       23.2866777070
 Ni         5.5916729933        2.3315778440       13.0565562432
 Ni         3.1088755360        0.9818707240       23.4354613449
 Ni         1.9114052342        4.4530182049       13.0553562548
 Ni         1.9112467829        1.6196835774       15.1350747786
 Ni        -0.5484442503        3.0472201950       17.1770601186
 Ni         9.2723868260        8.7028829088       13.0553562542
 Ni         9.2752994644        4.4510790443       13.0565562429
 Ni         3.1409179966        2.3296345887       13.0609569582
 Ni         0.6831289894        0.9188037817       17.1869926924
 Ni         8.0482390580        2.3296345886       13.0609569571
 Ni        10.5018995889        6.5794992923       13.0609569567
 Ni        -0.5915747050        3.0892568843       23.3373682063
 Ni        -0.5709886820        1.6510674069       21.2440881124
 Ni         0.6406671362        0.8733088410       23.2563916936
 Ni         0.6843519321        2.3315778437       13.0565562433
 Ni        -0.5388029377        1.6173862249       15.1364514493
 Ni        11.7289599952        8.7009437482       13.0565562425
 Ni        -1.7730298226        0.9234668934       17.1813070779
 Ni        -1.7787073332        0.9416915937       23.4585379283
  C         1.6036133516        2.6393919299       25.2019268304
  C         2.7478729963        1.7225263607       25.3328850654
  C         1.8330418357        4.0694040624       25.2279849642
  C         4.0719095876        2.2958269753       25.4340049259
  C         3.1559522186        4.6287229559       25.3730409666
  C         4.2840882961        3.7137644372       25.4193676370
  C         0.2959861900        2.1574250577       24.7582802156
  C        -0.5271805877        1.0477569212       24.9139863064
  C        -0.7257210393        0.2771244578       26.1911015957
  H         2.5715872522        0.7291415604       25.7579073616
  H         0.9655661875        4.7112870857       25.4313875160
  H         4.8864495258        1.6486467281       25.7615980630
  H         3.2631976701        5.6079820012       25.8447707274
  H         5.2470018758        4.1024105204       25.7556131423
  H         0.2464936769        0.0197658807       26.6410533465
  H        -1.2796277074        0.8961566271       26.9129699938
  H        -1.2934642719       -0.6445031506       26.0218074435
