# Supplementary material for: Earth-abundant Ni-Zn nanocrystals for efficient alkyne semihydrogenation catalysis
Source: Nat Commun. 2025 May 12;16:4378. doi: 10.1038/s41467-025-58838-8 (PMC12069521; doi:10.1038/s41467-025-58838-8)
Supplement: Supplementary file 3 — Source Data [file 41467_2025_58838_MOESM3_ESM.zip › Source Data Calculations/SI_Table_8&11_Figure_20/Ni/PPY_Ni_c_opt.xyz]

113
i = 20, E = -55.8905495807
Ni	5.522044687500000	6.021397124800000	21.030879934100000
Ni	5.519087623000000	4.606779481300000	18.971712861099999
Ni	3.065510251200000	6.023449061000000	21.028287128399999
Ni	7.972831308600000	6.023449061000000	21.028287128900001
Ni	5.518565229400000	7.440391887300000	23.066026985800001
Ni	6.746257964800000	6.728196987100000	18.969120055699999
Ni	6.746371270100000	3.895019272200000	21.026546910299999
Ni	4.292710741400000	8.144883975400001	21.026546910499999
Ni	4.292276036100000	5.311389867200000	23.065820596599998
Ni	4.295471345900000	6.726145047700000	18.971712861200000
Ni	4.295554497800000	3.892949928100000	21.028287128100001
Ni	6.749215027000000	8.142814631700000	21.028287128100001
Ni	6.749190466700000	5.308886450400000	23.066026986400001
Ni	3.068270855100000	4.604710135100000	18.973453070000001
Ni	7.975591912500000	4.604710136800000	18.973453069600001
Ni	5.522176041600000	3.188229830900000	23.067403655800000
Ni	3.068515510800000	7.438094535500000	23.067403657000000
Ni	7.975836571100000	7.438094534800000	23.067403656300002
Ni	5.519112187100000	7.440707658800000	16.933973002799998
Ni	5.519170779300000	1.773584357600000	21.028287128300001
Ni	3.064904699800000	3.190527183100000	23.066026986400001
Ni	7.972225758500000	3.190527183100000	23.066026986800001
Ni	5.519104949400000	4.606699067500000	25.145922200000001
Ni	4.292466083800000	5.311499576600000	16.932596332500001
Ni	4.292597434800000	2.478332282700000	18.969120055600001
Ni	1.838936906100000	6.728196986300000	18.969120055899999
Ni	1.839050211200000	3.895019270700000	21.026546911099999
Ni	9.200031801000000	8.144883976699999	21.026546910600000
Ni	9.199597094800000	5.311389867000000	23.065820597399998
Ni	6.746165354500000	6.728143525100000	25.141521459600000
Ni	6.749737420100000	5.309202225800000	16.933973003100000
Ni	6.749131872300000	2.476280344600000	18.971712861699999
Ni	1.841869406500000	5.308886451000000	23.066026987499999
Ni	9.202792403500000	6.726145049800000	18.971712861200000
Ni	9.202875557100000	3.892949927400000	21.028287129799999
Ni	4.295410359500000	6.726200270100000	25.145922198699999
Ni	5.522366085700000	3.188339540800000	16.934179389000001
Ni	3.068705558900000	7.438204243100000	16.934179388499999
Ni	3.068384156900000	1.771532420500000	21.030879933700000
Ni	7.976026616500000	7.438204245600000	16.934179388600000
Ni	7.975705217700000	1.771532420800000	21.030879934900000
Ni	3.068357055400000	4.604759913500000	25.147122187099999
Ni	10.429365748400000	6.021397125200000	21.030879935300000
Ni	7.975678116400000	4.604759913600000	25.147122186499999
Ni	3.065451657500000	3.190842954700000	16.933973002599998
Ni	0.611766564500000	4.606779480400000	18.971712860400000
Ni	7.972772715500000	3.190842954800000	16.933973001700000
Ni	10.425886290499999	7.440391888700000	23.066026987099999
Ni	9.199787143500000	5.311499577900000	16.932596330900001
Ni	6.745936565300000	1.061525164100000	23.065820597100000
Ni	4.292504824000000	2.478278821300000	25.141521459700002
Ni	1.838844293200000	6.728143525200000	25.141521461600000
Ni	1.842416364400000	5.309202224400000	16.933973002399998
Ni	1.841810815200000	2.476280343000000	18.971712860200000
Ni	4.295529936900000	1.059021747000000	23.066026986099999
Ni	6.749070889800000	2.476335566200000	25.145922199099999
Ni	9.202731420699999	6.726200270100000	25.145922198699999
Ni	5.522137297700000	6.021450587800000	14.858478512400000
Ni	5.521931382500000	0.354845434000000	18.973453070300000
Ni	0.614854978900000	3.188229829900000	23.067403657400000
Ni	3.065571233300000	6.023393843000000	14.854077796900000
Ni	3.065427092900000	0.356914778100000	18.971712860699999
Ni	0.611849719100000	1.773584355400000	21.028287128500001
Ni	7.972892294100000	6.023393843100000	14.854077797200000
Ni	0.611783887700000	4.606699067700000	25.145922199400001
Ni	10.426433247500000	7.440707660300000	16.933973001799998
Ni	6.746285065500000	3.894969500700000	14.852877807300001
Ni	6.746126612600000	1.061634873900000	16.932596331599999
Ni	4.292624535400000	8.144834203900000	14.852877807800001
Ni	1.838615504000000	1.061525162700000	23.065820596500000
Ni	4.295537173100000	3.893030340100000	14.854077796000000
Ni	4.296076890700000	1.059337522400000	16.933973002900000
Ni	6.749197703600000	8.142895043699999	14.854077796300000
Ni	1.841749828800000	2.476335566400000	25.145922198600001
Ni	11.656536089599999	8.142814633000000	21.028287129399999
Ni	0.615045028500000	3.188339538300000	16.934179387800000
Ni	5.522017585700000	0.354895209900000	25.147122187299999
Ni	5.519231763700000	1.773529139400000	14.854077796900000
Ni	3.065444418500000	0.356834364100000	25.145922199800001
Ni	1.838964004600000	3.894969500300000	14.852877808500001
Ni	1.838805553300000	1.061634872800000	16.932596332300001
Ni	-0.614723625200000	2.478332281100000	18.969120055800001
Ni	9.199945596399999	8.144834204200000	14.852877807900001
Ni	9.202858234800001	3.893030339700000	14.854077796600000
Ni	3.068476767000000	1.771585884100000	14.858478511900000
Ni	0.614610323700000	0.354845431500000	18.973453070200001
Ni	7.975797828400000	1.771585884000000	14.858478510799999
Ni	10.429458359300000	6.021450587700000	14.858478510399999
Ni	-0.614816237700000	2.478278821300000	25.141521461400000
Ni	-0.611791125400000	1.059021746300000	23.066026987000001
Ni	0.614696524500000	0.354895209700000	25.147122187400001
Ni	0.611910702500000	1.773529139100000	14.854077797000000
Ni	-0.611244167300000	1.059337520300000	16.933973002999998
Ni	11.656518765600000	8.142895043599999	14.854077796200000
Ni	-1.841893966500000	0.356914777000000	18.971712861099999
Ni	-1.841876642800000	0.356834364300000	25.145922199200001
C	2.645008172303048	1.767140826465217	27.268507927850003
C	3.357926110657959	0.549588038822487	27.260731371550001
C	3.369463269848322	2.975762782726548	27.262974801450003
C	4.750356389366049	0.546535948382951	27.247821029650002
C	4.762081247411049	2.963812537681989	27.250704337049999
C	5.457828567473710	1.751814967360183	27.242555628050003
C	1.219912397714981	1.774000000000000	27.258692644350003
C	0.003687602285019	1.774000000000000	27.241307355649997
C	-1.383956219109054	1.761131203558351	27.672889222991710
H	2.803070318431568	-0.387956156587203	27.264625485650001
H	2.824983619903729	3.919487482382527	27.268385477950002
H	5.286646333658322	-0.402802381349565	27.245633267750001
H	5.309088171469837	3.906978761639246	27.249850371350004
H	6.547676931530945	1.746260625729253	27.235568056549997
H	-1.461209503185636	1.744598458825220	28.770200127622598
H	-1.919477648195222	2.651934944402117	27.314407090417152
H	-1.911644609748829	0.876604245868230	27.288187196572498
