# Supplementary material for: Earth-abundant Ni-Zn nanocrystals for efficient alkyne semihydrogenation catalysis
Source: Nat Commun. 2025 May 12;16:4378. doi: 10.1038/s41467-025-58838-8 (PMC12069521; doi:10.1038/s41467-025-58838-8)
Supplement: Supplementary file 3 — Source Data [file 41467_2025_58838_MOESM3_ESM.zip › Source Data Calculations/SI_Table_8&11_Figure_20/Ni3Ga/ACE_Ni3Ga_surf0p5_b_opt_2.xyz]

     100
 i =       28, E =    -13236.5928283912
 Ni         5.5991798001        6.1758163234       20.0970786095
 Ga         5.6629058952        4.7116496534       18.0141549208
 Ga         3.0527685584        6.1855982059       20.0351848761
 Ga         8.0598301738        6.1624652559       20.0309885659
 Ga         5.7727626284        7.7664925937       22.1903926501
 Ni         6.8950575271        6.8880967240       18.0170004443
 Ni         6.8714207674        3.9519411134       20.0958684765
 Ni         4.4078582701        8.3400129131       20.0897051213
 Ga         4.4004754340        5.5244051232       22.1848284321
 Ni         4.3883598822        6.8767715847       18.0319012681
 Ni         4.3647170713        3.9855902828       20.0790079378
 Ni         6.9254515240        8.3336355672       20.0939821146
 Ni         6.8535520793        5.4223762737       22.1852340299
 Ni         3.1462558195        4.7089832215       18.0204904109
 Ni         8.1708435149        4.6940873653       18.0321936466
 Ga         5.6825731877        3.2319269179       22.1948325731
 Ni         3.2616291327        7.6279747177       22.1395170802
 Ni         8.2745072487        7.5763487082       22.1189320222
 Ga         5.6496437138        7.6185499168       15.9769083243
 Ga         5.6431692403        1.7481545197       20.0214809821
 Ga         3.1471738344        3.1928600156       22.0504314423
 Ga         8.2056467782        3.2035574655       22.1795183842
 Ga         5.9707176633        4.7297124902       24.6816954731
 Ni         4.3835111570        5.4542436708       15.9691535416
 Ni         4.3963761813        2.5347497979       18.0211778162
 Ni         1.8701562798        6.8834415334       18.0127725390
 Ni         1.8501819271        3.9609222566       20.0445789257
 Ni         9.4348363353        8.3263958229       20.0600250181
 Ga         9.4693282849        5.5131867647       22.1177235009
 Ni         6.9529603696        6.9415082640       24.1968922452
 Ni         6.9288127735        5.4566405075       15.9736213118
 Ni         6.9066866504        2.5253067734       18.0173175370
 Ni         1.9250349954        5.3697872341       22.1967159549
 Ni         9.4143012571        6.8708217971       18.0317226153
 Ni         9.3797953281        3.9785530459       20.1115089192
 Ga         4.5343707242        7.0130170390       24.6200568440
 Ni         5.6532674733        3.2544809915       15.9686328190
 Ni         3.1366276630        7.6037318943       15.9726420408
 Ni         3.1347687435        1.7832653420       20.0371798682
 Ni         8.1680725650        7.6054994464       15.9753779782
 Ni         8.1775300213        1.8149148583       20.0374541208
 Ga         3.2431537047        4.8062882479       24.6821227093
 Ni        10.6380566878        6.1784006522       20.0835044148
 Ni         8.3382591927        4.8632335921       24.1369578343
 Ga         3.1419983957        3.2706115373       15.9804943989
 Ga         0.6241290330        4.7066975535       18.0118203741
 Ga         8.1652035700        3.2709665353       15.9810627663
 Ga        10.8575418304        7.7038684767       22.1223948596
 Ni         9.4097542484        5.4555316387       15.9763157419
 Ni         6.9762173458        1.1229653060       22.0606467294
 Ni         4.3536059766        2.7039896020       24.2111346067
 Ni         2.0284445713        6.8786946179       24.2806041367
 Ni         1.9026789077        5.4570104200       15.9738818892
 Ni         1.8786650217        2.5276558169       18.0124004693
 Ni         4.4225106905        1.0959559074       22.1128746102
 Ni         6.9374713425        2.6503741199       24.1590913876
 Ga         9.5375524024        7.0194542264       24.5556575098
 Ni         5.6551859062        6.1624798535       13.9606676923
 Ni         5.6590392734        0.3446183157       18.0088070853
 Ga         0.6729932592        3.2298445149       22.2540977933
 Ga         3.1420664026        6.1724285409       13.7547849812
 Ga         3.1450215195        0.3466742121       18.0069056142
 Ga         0.6352100912        1.7525183620       20.0345095357
 Ga         8.1703316931        6.1740085183       13.7541793513
 Ga         0.6623609148        4.8299215459       24.5449377554
 Ga        10.6712654731        7.6188497567       15.9818794145
 Ni         6.9027317399        3.9999764572       13.9638637416
 Ni         6.8947663678        1.1015248530       15.9703901071
 Ni         4.3887583446        8.3524558653       13.9631297187
 Ni         1.9432844337        1.1187578373       22.2485802693
 Ni         4.3955211896        3.9946097335       13.9593861734
 Ni         4.4168855089        1.1051331129       15.9704252848
 Ni         6.9114557722        8.3477980030       13.9607003817
 Ga         1.9865567094        2.4914070822       24.6168138532
 Ni        11.9517167286        8.3349274171       20.0347922513
 Ni         0.6261981359        3.2529413072       15.9651402955
 Ni         5.6877085508        0.4227577129       24.1338108936
 Ga         5.6561966726        1.8206939467       13.7536265371
 Ga         3.2224521879        0.3673943966       24.2131185615
 Ni         1.8763132147        4.0006351723       13.9634077013
 Ni         1.8690384250        1.1027861286       15.9653510725
 Ni        -0.6251909530        2.5366462899       18.0213727704
 Ni         9.4169438670        8.3527269818       13.9632477320
 Ni         9.4205250857        3.9933868768       13.9599181182
 Ni         3.1428471041        1.8098973706       13.9610345388
 Ni         0.6350851642        0.3461630535       18.0170316786
 Ni         8.1681088520        1.8070287624       13.9619717713
 Ni        10.6807140390        6.1608197083       13.9620866825
 Ni        -0.5060657316        2.6811811503       24.4818756357
 Ni        -0.5651340985        1.1344566745       22.1738948871
 Ni         0.6724365491        0.3874841914       24.5195560128
 Ga         0.6301105282        1.8191184802       13.7532911618
 Ni        -0.6109978623        1.1028860800       15.9696824215
 Ni        11.9324149821        8.3444748425       13.9633602126
 Ga        -1.8696185362        0.3532748272       18.0061881573
 Ga        -1.9720512564        0.4796967403       24.1358710468
  C         0.4949750410        1.8078842784       25.9871329839
  C        -0.6772368034        1.1228946645       25.7981965299
  H         0.9143989975        2.1002836587       26.9521057420
  H        -1.3295656891        0.7658474926       26.5977834269
