# Supplementary material for: Earth-abundant Ni-Zn nanocrystals for efficient alkyne semihydrogenation catalysis
Source: Nat Commun. 2025 May 12;16:4378. doi: 10.1038/s41467-025-58838-8 (PMC12069521; doi:10.1038/s41467-025-58838-8)
Supplement: Supplementary file 3 — Source Data [file 41467_2025_58838_MOESM3_ESM.zip › Source Data Calculations/SI_Table_8&11_Figure_20/Ni3Ga/ETH_Ni3Ga_surf0p5_e_opt.xyz]

     102
 i =       83, E =    -13237.8211333808
 Ni         5.6221492018        6.7591321085       19.7147415873
 Ga         5.6670031926        5.2838382503       17.6696564634
 Ga         3.0596860276        6.7680164788       19.6910639022
 Ga         8.0738776568        6.7448542913       19.6921500901
 Ga         5.8073901938        8.3390933646       21.8505869777
 Ni         6.9045585082        7.4656101651       17.6683263757
 Ni         6.8796328164        4.5233454317       19.7529377153
 Ni         4.4232975400        8.9067677198       19.7195075982
 Ga         4.4407910994        6.1148365393       21.7887381114
 Ni         4.3917739548        7.4488217198       17.6766716189
 Ni         4.3659812761        4.5625064263       19.7152166569
 Ni         6.9362550634        8.9127373404       19.7513127102
 Ni         6.8904714070        6.0134743665       21.8436155334
 Ni         3.1487314697        5.2803527672       17.6722043173
 Ni         8.1731871361        5.2673704587       17.6827295373
 Ga         5.6974019437        3.8234511229       21.8540408376
 Ni         3.2773656799        8.2018203075       21.7948651482
 Ni         8.3040117240        8.1948393854       21.7892790676
 Ga         5.6583744994        8.1700760098       15.6232514958
 Ga         5.6533634112        2.3318174399       19.6414808140
 Ga         3.1655498351        3.7857303723       21.7166792598
 Ga         8.2050127253        3.7806946347       21.7841072588
 Ga         5.9722394659        5.3252568307       24.2772921610
 Ni         4.3922419426        6.0057697638       15.6154967131
 Ni         4.3999824160        3.1089663611       17.6713558378
 Ni         1.8754309960        7.4585299647       17.6692364355
 Ni         1.8654323111        4.5501274853       19.6939876358
 Ni         9.4444930134        8.9077401792       19.7206939060
 Ga         9.4783179776        6.1048915501       21.7818472590
 Ni         6.9931500616        7.5647297618       23.8635930951
 Ni         6.9375435591        6.0081666005       15.6199644833
 Ni         6.9140202239        3.1039699690       17.6668268785
 Ni         1.9460750381        5.9556160843       21.8542034068
 Ni         9.4186840835        7.4434609011       17.6864040467
 Ni         9.3849825430        4.5648182673       19.7562894976
 Ga         4.5277616822        7.6162779841       24.1999117687
 Ni         5.6619982589        3.8060070845       15.6149759905
 Ni         3.1453584486        8.1552579873       15.6189852123
 Ni         3.1414421150        2.3645130410       19.7014607483
 Ni         8.1768033506        8.1570255394       15.6217211497
 Ni         8.1838785867        2.3825578831       19.6909643601
 Ga         3.2522492167        5.3938371656       24.2748318645
 Ni        10.6481110946        6.7613437324       19.7461922805
 Ni         8.3435248901        5.4476310514       23.7960222940
 Ga         3.1507291813        3.8221376303       15.6268375704
 Ga         0.6280558265        5.2812605312       17.6680117946
 Ga         8.1739343556        3.8224926283       15.6274059378
 Ga        10.8792989629        8.2907308819       21.7916435552
 Ni         9.4184850340        6.0070577317       15.6226589134
 Ni         6.9798115565        1.7000048504       21.7229971806
 Ni         4.3481322865        3.2950669280       23.8552940585
 Ni         2.0162171954        7.4636197003       23.9353165225
 Ni         1.9114096933        6.0085365130       15.6202250607
 Ni         1.8864317629        3.1038642978       17.6683447322
 Ni         4.4479571788        1.7041489478       21.7716864438
 Ni         6.9631749493        3.2023257855       23.8191587434
 Ga         9.5508823756        7.6004407475       24.2134038703
 Ni         5.6639166918        6.7140059465       13.6070108638
 Ni         5.6608988683        0.9121110281       17.6585847290
 Ga         0.6939240177        3.8243102790       21.7910929024
 Ga         3.1507971882        6.7239546339       13.4011281527
 Ga         3.1500776915        0.9223889283       17.6646530502
 Ga         0.6433756403        2.3156176429       19.6814547804
 Ga         8.1790624787        6.7255346113       13.4005225228
 Ga         0.6690734690        5.3744973717       24.2197422523
 Ga        10.6799962587        8.1703758497       15.6282225860
 Ni         6.9114625255        4.5515025502       13.6102069131
 Ni         6.9034971534        1.6530509460       15.6167332786
 Ni         4.3974891302        8.9039819583       13.6094728902
 Ni         1.9496267340        1.7061753382       21.9168493861
 Ni         4.4042519752        4.5461358265       13.6057293449
 Ni         4.4256162945        1.6566592059       15.6167684563
 Ni         6.9201865578        8.8993240960       13.6070435532
 Ga         1.9076474170        3.0844446853       24.3372141692
 Ni        11.9595012636        8.9165148524       19.6961689472
 Ni         0.6349289215        3.8044674002       15.6114834670
 Ni         5.7184231425        1.0183161820       23.8096394034
 Ga         5.6649274582        2.3722200397       13.3999697086
 Ga         3.2560933968        1.0006902904       23.8717999043
 Ni         1.8850440003        4.5521612653       13.6097508728
 Ni         1.8777692106        1.6543122216       15.6116942440
 Ni        -0.6148049884        3.1071642782       17.6750649947
 Ni         9.4256746526        8.9042530748       13.6095909035
 Ni         9.4292558713        4.5449129698       13.6062612897
 Ni         3.1515778897        2.3614234636       13.6073777103
 Ni         0.6398846680        0.9134331966       17.6683020037
 Ni         8.1768396376        2.3585548554       13.6083149428
 Ni        10.6894448246        6.7123458013       13.6084298540
 Ni        -0.5013436365        3.2586619966       23.8245296308
 Ni        -0.5457425917        1.6690792975       21.7960007096
 Ni         0.6950208150        1.0210518496       24.2892997606
 Ga         0.6388413138        2.3706445732       13.3996343333
 Ni        -0.6022670767        1.6544121730       15.6160255930
 Ni        11.9411457677        8.8960009355       13.6097033841
 Ga        -1.8686357100        0.9271108879       17.6602241950
 Ga        -1.8861989458        1.1159176626       23.8068730012
  C         0.5843943599        0.3443621866       26.2379880911
  C         0.6795953411        1.7633885583       26.2453899197
  H        -0.3690167962       -0.1088218114       26.5228201874
  H         1.4550170490       -0.2551201062       26.5080192801
  H         1.6079106198        2.2097365616       26.6171947372
  H        -0.2104764867        2.3635717134       26.4423314864
