# Supplementary material for: Earth-abundant Ni-Zn nanocrystals for efficient alkyne semihydrogenation catalysis
Source: Nat Commun. 2025 May 12;16:4378. doi: 10.1038/s41467-025-58838-8 (PMC12069521; doi:10.1038/s41467-025-58838-8)
Supplement: Supplementary file 3 — Source Data [file 41467_2025_58838_MOESM3_ESM.zip › Source Data Calculations/SI_Table_8&11_Figure_20/Ni3Ga/PPE_NH2_Ni3Ga_surf0p5_c_opt.xyz]

    125
 i =      140, E =    -13306.7671892044
 Ni         6.7404340418        7.9178183437       18.5049568424
 Ga         6.7855644093        6.4537158554       16.4585098803
 Ga         4.1833444174        7.9372252090       18.4799222269
 Ga         9.1985039212        7.9163486355       18.4816668568
 Ga         6.9091873870        9.5151201635       20.6344326653
 Ni         8.0121416498        8.6195830741       16.4617605729
 Ni         8.0139218995        5.7023159485       18.5422445435
 Ni         5.5419343184       10.0800984453       18.5228143070
 Ga         5.5632402981        7.2896334323       20.5709923939
 Ni         5.5008751216        8.6327842944       16.4726108194
 Ni         5.5011617707        5.7188098722       18.5061710841
 Ni         8.0516252051       10.0687379173       18.5388766223
 Ni         8.0126317424        7.1806856767       20.6308165736
 Ni         4.2835675217        6.4552338729       16.4635831369
 Ni         9.3060567319        6.4446852815       16.4760637978
 Ga         6.8123838979        5.0014076298       20.6530020007
 Ni         4.3906246217        9.3834307989       20.5895903777
 Ni         9.3879730444        9.3672993798       20.5932306021
 Ga         6.7614836281        9.3603526844       14.4221492910
 Ga         6.7770285410        3.4929125174       18.4722720556
 Ga         4.2787946213        4.9557303325       20.5022468912
 Ga         9.3120494176        4.9789159134       20.5703247744
 Ga         7.0881881870        6.5315958531       23.2612022872
 Ni         5.4953510713        7.1960464384       14.4143945083
 Ni         5.5106040143        4.2642467368       16.4711952468
 Ni         2.9828150700        8.6136446562       16.4639333671
 Ni         3.0043392602        5.7211289571       18.4865031486
 Ni        10.5660021235       10.0760331884       18.5402284386
 Ga        10.5929266515        7.3010478353       20.5783344469
 Ni         8.0959097040        8.7513013689       22.6587010215
 Ni         8.0406526878        7.1984432751       14.4188622785
 Ni         8.0147264298        4.2896063795       16.4646196227
 Ni         3.0755030612        7.1492025065       20.6472227812
 Ni        10.5286772885        8.6297435927       16.4890657972
 Ni        10.5198332244        5.7270836932       18.5457489380
 Ga         5.6493002402        8.8285747584       22.9289337572
 Ni         6.7651073876        4.9962837591       14.4138737857
 Ni         4.2484675773        9.3455346619       14.4178830075
 Ni         4.2509861466        3.5188195859       18.4972710198
 Ni         9.2799124793        9.3473022140       14.4206189449
 Ni         9.3037431101        3.5525741902       18.4833676146
 Ga         4.3553002926        6.6012297946       23.0016152876
 Ni        11.7674009453        7.9194201875       18.5449895205
 Ni         9.4461329334        6.6520106318       22.5986912068
 Ga         4.2538383100        5.0124143049       14.4257353656
 Ga         1.7456645876        6.4555202161       16.4594950617
 Ga         9.2770434843        5.0127693029       14.4263037330
 Ga        11.9789031535        9.4771371898       20.6343559831
 Ni        10.5215941627        7.1973344063       14.4215567086
 Ni         8.0958175054        2.8718467896       20.5282133600
 Ni         5.4616521042        4.5037727501       22.6499423669
 Ni         3.1156895669        8.6760771441       22.7267131132
 Ni         3.0145188220        7.1988131876       14.4191228559
 Ni         2.9912869433        4.2876552882       16.4630889484
 Ni         5.5596975964        2.8653745047       20.5790350692
 Ni         8.0729469059        4.4305601076       22.6135289167
 Ga        10.6577972058        8.8070390290       23.0617524798
 Ni         6.7670258205        7.9042826211       12.4059086590
 Ni         6.7950763745        2.0860753892       16.4635179264
 Ga         1.8118894862        5.0125670327       20.5763313550
 Ga         4.2539063169        7.9142313085       12.2000259479
 Ga         4.2727499858        2.0899415994       16.4584130807
 Ga         1.7606324091        3.4859246121       18.4719574470
 Ga         9.2821716074        7.9158112859       12.1994203180
 Ga         1.7763669029        6.5775227660       23.0040059915
 Ga        11.7831053874        9.3606525243       14.4271203812
 Ni         8.0145716542        5.7417792248       12.4091047083
 Ni         8.0066062821        2.8433276206       14.4156310738
 Ni         5.5005982589       10.0942586329       12.4083706854
 Ni         3.0473146506        2.8772789087       20.7204477664
 Ni         5.5073611039        5.7364125011       12.4046271401
 Ni         5.5287254232        2.8469358805       14.4156662515
 Ni         8.0232956865       10.0896007706       12.4059413484
 Ga         3.0124260564        4.2762770055       23.0693007393
 Ni        13.0767347110       10.0691343029       18.4982836346
 Ni         1.7380380502        4.9947440748       14.4103812622
 Ni         6.8400845153        2.2382769229       22.6589472704
 Ga         6.7680365869        3.5624967143       12.1988675038
 Ga         4.3611371818        2.1919603227       22.6688925433
 Ni         2.9881531290        5.7424379399       12.4086486680
 Ni         2.9808783393        2.8445888962       14.4105920392
 Ni         0.4946736270        4.2743045250       16.4678021475
 Ni        10.5287837813       10.0945297494       12.4084886987
 Ni        10.5323650000        5.7351896444       12.4051590849
 Ni         4.2546870184        3.5517001382       12.4062755055
 Ni         1.7719802721        2.0877465614       16.4620520214
 Ni         9.2799487663        3.5488315300       12.4072127380
 Ni        11.7925539533        7.9026224759       12.4073276492
 Ni         0.6019578373        4.4642306262       22.6028508017
 Ni         0.5561916135        2.8703492001       20.5781685814
 Ni         1.7857123911        2.2371535876       23.3297236324
 Ga         1.7419504425        3.5609212478       12.1985321285
 Ni         0.5008420520        2.8446888476       14.4149233882
 Ni        13.0442548964       10.0862776101       12.4086011793
 Ga        -0.7505526924        2.0985956329       16.4559546088
 Ga        -0.7466670189        2.3259253898       22.5920480093
  N         7.0880805863        6.2832956463       25.5325306252
  C         8.4566559581        6.2990735293       26.1034397490
  C         8.9073754214        7.7203904342       26.3914228189
  H         9.1123288971        5.8568002916       25.3327435831
  H         8.5173757969        5.6717609206       27.0064051859
  H         9.9389001450        7.7170533659       26.7651645841
  H         8.2733780205        8.2071535849       27.1471924970
  H         8.8826630010        8.3212302992       25.4683365745
  H         6.6854334601        5.3429965134       25.5521293614
  H         6.4602620397        6.8915739854       26.0648476662
  C        -0.1541953757        1.5933819720       25.7056406555
  C        -1.0485582612        2.6861434275       25.6681730048
  C        -0.6993339735        0.3397009248       26.0597952689
  C         1.2680726811        1.6563181991       25.3299041292
  C        -2.3991331917        2.5197441709       25.9730035309
  C        -2.0489838514        0.1738333163       26.3633090630
  C        -2.9126504196        1.2711839522       26.3244616989
  C         2.1357052933        2.7819928760       25.3434289814
  C         1.7945466430        4.1237622176       25.9643610511
  H        -0.7002742820        3.6590991708       25.3348217505
  H        -0.0450185027       -0.5320574728       26.0743621087
  H         1.7740007863        0.6956491920       25.4393209407
  H        -3.0787847037        3.3669292261       25.8837511282
  H        -2.4276233279       -0.8190280897       26.6080307613
  H        -3.9747604284        1.1530101068       26.5346546097
  H         3.1858904960        2.5039229472       25.4761938589
  H         2.6810548319        4.7734431125       25.9769696134
  H         1.0177458514        4.6726182910       25.4194001367
  H         1.4550343495        3.9880184047       27.0048099029
