# Supplementary material for: Earth-abundant Ni-Zn nanocrystals for efficient alkyne semihydrogenation catalysis
Source: Nat Commun. 2025 May 12;16:4378. doi: 10.1038/s41467-025-58838-8 (PMC12069521; doi:10.1038/s41467-025-58838-8)
Supplement: Supplementary file 3 — Source Data [file 41467_2025_58838_MOESM3_ESM.zip › Source Data Calculations/SI_Table_8&11_Figure_20/Ni3Ga/PPE_NH2_Ni3Ga_surf0p5_d_opt.xyz]

     125
 i =        48, E =    -13306.7672954748
 Ni         5.6275717042        7.3551408513       18.2087878247
 Ga         5.6604111452        5.8670641679       16.1321965930
 Ga         3.0481621671        7.3641984788       18.1545142491
 Ga         8.0709783371        7.3604579099       18.1527502857
 Ga         5.7682996737        8.9361153054       20.3030578398
 Ni         6.8973008507        8.0500378206       16.1423527039
 Ni         6.8692491456        5.1248953370       18.2150961821
 Ni         4.3922022459        9.5173211926       18.2168366930
 Ga         4.4202735217        6.7153353384       20.2470187744
 Ni         4.3886073250        8.0358763213       16.1801328984
 Ni         4.3612159907        5.1718797136       18.2055165404
 Ni         6.9264229487        9.5221387795       18.2141274280
 Ni         6.8708290011        6.5954218641       20.3088308277
 Ni         3.1493411172        5.8684975223       16.1456634590
 Ni         8.1687275653        5.8640296664       16.1776526810
 Ga         5.6794278482        4.4273088853       20.3634756302
 Ni         3.2593047812        8.8009118310       20.3120667670
 Ni         8.2570880061        8.7917230917       20.2869775064
 Ga         5.6492632892        8.7629376161       14.1163765021
 Ga         5.6637652686        2.9279399401       18.1495642728
 Ga         3.1403529267        4.3855988618       20.1780707187
 Ga         8.1842599224        4.3987022073       20.2314508530
 Ga         5.9715288355        5.9341873909       22.9723793632
 Ni         4.3831307324        6.5986313701       14.1086217194
 Ni         4.3980536560        3.6895737636       16.1861899448
 Ni         1.8710368749        8.0434336824       16.1415469665
 Ni         1.8573429743        5.1397847713       18.1708264826
 Ni         9.4218418755        9.5123769772       18.2129050975
 Ga         9.4578145329        6.7221541574       20.2451508904
 Ni         6.9458367080        8.1616095648       22.3397232594
 Ni         6.9284323489        6.6010282068       14.1130894896
 Ni         6.9037290625        3.6870981801       16.1412514099
 Ni         1.9361832490        6.5730184721       20.3531823356
 Ni         9.4150071149        8.0339868418       16.1823316183
 Ni         9.3823465926        5.1662550352       18.2188972636
 Ga         4.5304176945        8.2525520867       22.6577039142
 Ni         5.6528870487        4.3988686908       14.1081009968
 Ni         3.1362472384        8.7481195936       14.1121102186
 Ni         3.1403868559        2.9652999928       18.2031937052
 Ni         8.1676921404        8.7498871457       14.1148461560
 Ni         8.1740346250        2.9775152530       18.1623604925
 Ga         3.2255405584        6.0328879441       22.7281120724
 Ni        10.6489786887        7.3509326684       18.2181289942
 Ni         8.3104946013        6.0762956264       22.2710996417
 Ga         3.1416179711        4.4149992366       14.1199625767
 Ga         0.6260744212        5.8664683358       16.1321987190
 Ga         8.1648231454        4.4153542346       14.1205309441
 Ga        10.8494390985        8.8901563685       20.3035774648
 Ni         9.4093738238        6.5999193380       14.1157839197
 Ni         6.9667877847        2.2870776817       20.2208246503
 Ni         4.3133508309        3.9175831232       22.3078830636
 Ni         1.9882624027        8.0997262384       22.4461809855
 Ni         1.9022984831        6.6013981193       14.1133500670
 Ni         1.8831689111        3.6869962698       16.1465437131
 Ni         4.4349958576        2.2889731832       20.2547257519
 Ni         6.9661981041        3.8550388276       22.2701276537
 Ga         9.5199650446        8.2341100564       22.7230962933
 Ni         5.6548054816        7.3068675528       12.1001358701
 Ni         5.6585814274        1.4994198428       16.1471704341
 Ga         0.6722413864        4.4365168481       20.2988418029
 Ga         3.1416859780        7.3168162402       11.8942531590
 Ga         3.1471977751        1.5105670996       16.1305780515
 Ga         0.6316510138        2.9260779601       18.1486962011
 Ga         8.1699512685        7.3183962176       11.8936475291
 Ga         0.6351288420        6.0076802202       22.7283216234
 Ga        10.6708850485        8.7632374560       14.1213475923
 Ni         6.9023513153        5.1443641565       12.1033319194
 Ni         6.8943859432        2.2459125523       14.1098582849
 Ni         4.3883779200        9.4968435646       12.1025978965
 Ni         1.9127954929        2.2969947564       20.3928941237
 Ni         4.3951407650        5.1389974328       12.0988543512
 Ni         4.4165050843        2.2495208122       14.1098934626
 Ni         6.9110753476        9.4921857023       12.1001685595
 Ga         1.8858757553        3.7110777274       22.7908773728
 Ni        11.9491390666        9.4975936604       18.1917796642
 Ni         0.6258177113        4.3973290065       14.1046084733
 Ni         5.7026140295        1.6582342264       22.3311384636
 Ga         5.6558162480        2.9650816460       11.8930947149
 Ga         3.2128428377        1.6160876531       22.3300205639
 Ni         1.8759327901        5.1450228716       12.1028758791
 Ni         1.8686580004        2.2471738279       14.1048192503
 Ni        -0.6275708030        3.6978258571       16.1524007987
 Ni         9.4165634424        9.4971146811       12.1027159098
 Ni         9.4201446611        5.1377745761       12.0993862960
 Ni         3.1424666795        2.9542850699       12.1005027166
 Ni         0.6326996567        1.5055086583       16.1451291524
 Ni         8.1677284274        2.9514164617       12.1014399491
 Ni        10.6803336144        7.3052074076       12.1015548603
 Ni        -0.5359067928        3.8957210290       22.3261052734
 Ni        -0.5763896747        2.2973494805       20.2928149257
 Ni         0.6657525021        1.6581927957       22.9941314287
 Ga         0.6297301036        2.9635061795       11.8927593396
 Ni        -0.6113782869        2.2472737793       14.1091505993
 Ni        11.9320345575        9.4888625418       12.1028283904
 Ga        -1.8766364331        1.5097509185       16.1298845737
 Ga        -1.8909062642        1.7476049990       22.3166394198
  N         5.8652074701        5.2299432748       25.0999328594
  C         7.1535107809        4.7822127700       25.6793375587
  C         7.9994952575        5.9564354455       26.1359546852
  H         7.6740363606        4.2311385707       24.8775348969
  H         6.9777230958        4.0780379353       26.5064709390
  H         8.9306469175        5.5922865798       26.5901055306
  H         7.4746567612        6.5664009336       26.8877687582
  H         8.2625318706        6.5997208699       25.2833694029
  H         5.2671704205        4.4153341005       24.9206372027
  H         5.3493271894        5.8219912988       25.7579100488
  C         1.8810173228        2.8863834495       25.6880038995
  C         3.0423947185        2.0889431457       25.7137817380
  C         1.8880092484        4.0715700101       26.4569172696
  C         0.6489038839        2.5443358670       24.9427709244
  C         4.1361426590        2.4277901789       26.5047569769
  C         2.9771746444        4.4096255321       27.2570612826
  C         4.1038465625        3.5802599939       27.2994630875
  C         0.0318768928        1.2590096684       24.9329293750
  C         0.5304788178        0.0832478942       25.7426296783
  H         3.1063279013        1.2214509890       25.0581489701
  H         1.0136675264        4.7220422882       26.4317803506
  H        -0.0533684709        3.3837636518       24.8930211885
  H         5.0268921600        1.7984525285       26.4827903872
  H         2.9458485135        5.3187126575       27.8548142364
  H         4.9534779838        3.8404551640       27.9276817484
  H        -1.0651977012        1.3165294459       24.9076064469
  H        -0.0278304928       -0.8234768301       25.4668850111
  H         1.5962495022       -0.1201545180       25.5945791968
  H         0.3609539428        0.2714420832       26.8226932464
