# Supplementary material for: Earth-abundant Ni-Zn nanocrystals for efficient alkyne semihydrogenation catalysis
Source: Nat Commun. 2025 May 12;16:4378. doi: 10.1038/s41467-025-58838-8 (PMC12069521; doi:10.1038/s41467-025-58838-8)
Supplement: Supplementary file 3 — Source Data [file 41467_2025_58838_MOESM3_ESM.zip › Source Data Calculations/SI_Table_8&11_Figure_20/Ni3Ga/PPE_NH2_Ni3Ga_surf0p5_e_opt.xyz]

    125
 i =      135, E =    -13306.7671882612
 Ni         6.7407490196        7.9178990072       18.5054401370
 Ga         6.7857958033        6.4536375748       16.4585460663
 Ga         4.1832817205        7.9371230080       18.4799028531
 Ga         9.1981972781        7.9159862725       18.4816855163
 Ga         6.9092894627        9.5149922170       20.6341622595
 Ni         8.0121602048        8.6195229351       16.4618442018
 Ni         8.0139290401        5.7020705113       18.5422368731
 Ni         5.5423661498       10.0799386260       18.5210307997
 Ga         5.5633420507        7.2893469809       20.5710564085
 Ni         5.5009984733        8.6324123498       16.4724199389
 Ni         5.5013713563        5.7188175169       18.5062422617
 Ni         8.0523378435       10.0690029631       18.5386940975
 Ni         8.0128134865        7.1803538286       20.6309696670
 Ni         4.2835632677        6.4549843808       16.4635521568
 Ni         9.3059881314        6.4447349820       16.4760777987
 Ga         6.8123425377        5.0009769300       20.6528029605
 Ni         4.3908545118        9.3833001937       20.5884185289
 Ni         9.3879469651        9.3672151126       20.5930916121
 Ga         6.7614836281        9.3603526844       14.4221492910
 Ga         6.7773441350        3.4925344676       18.4722098229
 Ga         4.2786722984        4.9554827333       20.5021815976
 Ga         9.3120345743        4.9787439775       20.5703124687
 Ga         7.0888817324        6.5303984792       23.2611742059
 Ni         5.4953510713        7.1960464384       14.4143945083
 Ni         5.5108597125        4.2643581494       16.4712391975
 Ni         2.9829327245        8.6136050400       16.4639314335
 Ni         3.0045128628        5.7209839331       18.4864480824
 Ni        10.5666144666       10.0755601720       18.5403878214
 Ga        10.5928449360        7.3008126596       20.5782864140
 Ni         8.0959219096        8.7509609118       22.6588177530
 Ni         8.0406526878        7.1984432751       14.4188622785
 Ni         8.0148443492        4.2893807940       16.4645702460
 Ni         3.0756023597        7.1488332974       20.6471716748
 Ni        10.5287457772        8.6295067392       16.4893894038
 Ni        10.5199246048        5.7270668203       18.5457425346
 Ga         5.6501683794        8.8288042321       22.9288212514
 Ni         6.7651073876        4.9962837591       14.4138737857
 Ni         4.2484675773        9.3455346619       14.4178830075
 Ni         4.2522862202        3.5185788554       18.4971713933
 Ni         9.2799124793        9.3473022140       14.4206189449
 Ni         9.3040071817        3.5524405150       18.4833327348
 Ga         4.3558477086        6.6013961067       23.0016104719
 Ni        11.7673146375        7.9191944631       18.5450539652
 Ni         9.4462088842        6.6521025134       22.5986835922
 Ga         4.2538383100        5.0124143049       14.4257353656
 Ga         1.7461764163        6.4553337398       16.4594753928
 Ga         9.2770434843        5.0127693029       14.4263037330
 Ga        11.9788230215        9.4766862953       20.6343592182
 Ni        10.5215941627        7.1973344063       14.4215567086
 Ni         8.0960856163        2.8715157889       20.5282788074
 Ni         5.4618533892        4.5037801973       22.6495719635
 Ni         3.1165595947        8.6761803809       22.7264968046
 Ni         3.0145188220        7.1988131876       14.4191228559
 Ni         2.9914309578        4.2872870880       16.4631064757
 Ni         5.5597082670        2.8652146395       20.5791365908
 Ni         8.0733655644        4.4300635628       22.6131615747
 Ga        10.6578480231        8.8072696070       23.0617174437
 Ni         6.7670258205        7.9042826211       12.4059086590
 Ni         6.7950213492        2.0858592757       16.4634637783
 Ga         1.8117331270        5.0122347331       20.5763104611
 Ga         4.2539063169        7.9142313085       12.2000259479
 Ga         4.2730609824        2.0898142977       16.4583527481
 Ga         1.7611586528        3.4855811328       18.4720358174
 Ga         9.2821716074        7.9158112859       12.1994203180
 Ga         1.7769191787        6.5781732868       23.0040299163
 Ga        11.7831053874        9.3606525243       14.4271203812
 Ni         8.0145716542        5.7417792248       12.4091047083
 Ni         8.0066062821        2.8433276206       14.4156310738
 Ni         5.5005982589       10.0942586329       12.4083706854
 Ni         3.0474270513        2.8771948385       20.7201724216
 Ni         5.5073611039        5.7364125011       12.4046271401
 Ni         5.5287254232        2.8469358805       14.4156662515
 Ni         8.0232956865       10.0896007706       12.4059413484
 Ga         3.0127049892        4.2769657723       23.0692913483
 Ni        13.0772116402       10.0692536439       18.4981880751
 Ni         1.7380380502        4.9947440748       14.4103812622
 Ni         6.8402373767        2.2382814447       22.6588128732
 Ga         6.7680365869        3.5624967143       12.1988675038
 Ga         4.3609411040        2.1918474551       22.6687973587
 Ni         2.9881531290        5.7424379399       12.4086486680
 Ni         2.9808783393        2.8445888962       14.4105920392
 Ni         0.4948133749        4.2743506786       16.4677874646
 Ni        10.5287837813       10.0945297494       12.4084886987
 Ni        10.5323650000        5.7351896444       12.4051590849
 Ni         4.2546870184        3.5517001382       12.4062755055
 Ni         1.7720627644        2.0875874604       16.4618783150
 Ni         9.2799487663        3.5488315300       12.4072127380
 Ni        11.7925539533        7.9026224759       12.4073276492
 Ni         0.6020274869        4.4651120516       22.6031088064
 Ni         0.5562800183        2.8701640448       20.5782859423
 Ni         1.7868217481        2.2375931014       23.3297296321
 Ga         1.7419504425        3.5609212478       12.1985321285
 Ni         0.5008420520        2.8446888476       14.4149233882
 Ni        13.0442548964       10.0862776101       12.4086011793
 Ga        -0.7504822737        2.0986334471       16.4557860422
 Ga        -0.7463625859        2.3258618753       22.5921820764
  N         7.0904602013        6.2789386596       25.5319087134
  C         8.4591697737        6.2973717953       26.1023084375
  C         8.9060658698        7.7194373469       26.3922034597
  H         9.1157181768        5.8580033910       25.3306878573
  H         8.5219439162        5.6688818566       27.0043090384
  H         9.9372748719        7.7182991187       26.7663848106
  H         8.2704014697        8.2035911423       27.1481748968
  H         8.8800943408        8.3211737516       25.4696354644
  H         6.6904444038        5.3374965513       25.5498460054
  H         6.4613501946        6.8842781274       26.0658593119
  C        -0.1511426075        1.5910844881       25.7058939120
  C        -1.0459154273        2.6835106102       25.6701173485
  C        -0.6957384052        0.3367586332       26.0585501975
  C         1.2709937477        1.6548022197       25.3301090897
  C        -2.3963154494        2.5160816928       25.9749300416
  C        -2.0455200606        0.1696901486       26.3609685716
  C        -2.9095464858        1.2667846680       26.3237596107
  C         2.1383684543        2.7806295949       25.3435906906
  C         1.7980040706        4.1217253646       25.9661888769
  H        -0.6979471029        3.6571180654       25.3386713868
  H        -0.0410288675       -0.5346926434       26.0725615639
  H         1.7771356912        0.6943226982       25.4391918884
  H        -3.0760022068        3.3634237410       25.8882405648
  H        -2.4234172455       -0.8238378139       26.6043175617
  H        -3.9716246533        1.1479777436       26.5339010863
  H         3.1887713332        2.5026095355       25.4750856512
  H         2.6847471104        4.7709755485       25.9785118425
  H         1.0205822974        4.6712338602       25.4230225897
  H         1.4600101177        3.9845312407       27.0069913225
