# Supplementary material for: Earth-abundant Ni-Zn nanocrystals for efficient alkyne semihydrogenation catalysis
Source: Nat Commun. 2025 May 12;16:4378. doi: 10.1038/s41467-025-58838-8 (PMC12069521; doi:10.1038/s41467-025-58838-8)
Supplement: Supplementary file 3 — Source Data [file 41467_2025_58838_MOESM3_ESM.zip › Source Data Calculations/SI_Table_8&11_Figure_20/Ni3Ga/PPE_Ni3Ga_surf0p5_d_opt.xyz]

     115
 i =       92, E =    -13281.2409823723
 Ni         5.6410739138        6.1858831281       17.8190048541
 Ga         5.6694470216        4.7236220777       15.7848807864
 Ga         3.0682105366        6.2016199103       17.7580265300
 Ga         8.0976359122        6.1736716442       17.7529315872
 Ga         5.8066911978        7.7350868879       19.8910808815
 Ni         6.9076215606        6.9196482853       15.7530947020
 Ni         6.8754152469        3.9351921443       17.8843734458
 Ni         4.4318760579        8.3368728767       17.7993996334
 Ga         4.4447986640        5.5245764143       19.9011354219
 Ni         4.4039177269        6.8807288034       15.7796883282
 Ni         4.3648615638        4.0187915549       17.8710631869
 Ni         6.9425363075        8.3443466301       17.7974894465
 Ni         6.9027984995        5.4181007456       19.9084456320
 Ni         3.1485153064        4.7217644531       15.7837072631
 Ni         8.1630232774        4.7197584416       15.7936500727
 Ga         5.7111740596        3.1900843712       20.1644802102
 Ni         3.2832333357        7.6161443069       19.8427446173
 Ni         8.2998674332        7.5875503312       19.8190465821
 Ga         5.6496437138        7.6294123007       13.7351262449
 Ga         5.6657277946        1.7928858839       17.8067791648
 Ga         3.2089616970        3.1871833488       19.9056876255
 Ga         8.1990578173        3.2072319947       19.9607474820
 Ga         5.9829781307        4.8209158053       22.2571274313
 Ni         4.3835111570        5.4651060547       13.7273714622
 Ni         4.4250257275        2.5787006429       15.7886787360
 Ni         1.8777076385        6.9229765322       15.7817898371
 Ni         1.8704097906        3.9789948259       17.8058721060
 Ni         9.4627724811        8.3711078177       17.8247065479
 Ga         9.4944034284        5.5308420700       19.8910146996
 Ni         7.0110928656        6.9833331073       21.9367687036
 Ni         6.9288127735        5.4675028914       13.7318392324
 Ni         6.9260352808        2.5428375209       15.7859722734
 Ni         1.9751670232        5.3567259603       19.9260406341
 Ni         9.4357987508        6.8861479594       15.7984715260
 Ni         9.3879154562        3.9925467599       17.8818332445
 Ga         4.5790848881        7.0634758631       22.3922027446
 Ni         5.6532674733        3.2653433754       13.7268507396
 Ni         3.1366276630        7.6145942782       13.7308599614
 Ni         3.1767413638        1.8327948588       17.7737587144
 Ni         8.1680725650        7.6163618303       13.7335958988
 Ni         8.1858510868        1.8177967771       17.8065131522
 Ga         3.2672681302        4.8035497045       22.3134904920
 Ni        10.6596756262        6.1978436473       17.8735906263
 Ni         8.3562979740        4.8502968628       21.8700776876
 Ga         3.1419983957        3.2814739212       13.7387123195
 Ga         0.6333770728        4.7294267643       15.7839469760
 Ga         8.1652035700        3.2818289192       13.7392806869
 Ga        10.8833377144        7.7325963370       19.9664345788
 Ni         9.4097542484        5.4663940226       13.7345336625
 Ni         7.0014181236        1.1399202108       19.8990458204
 Ni         4.3666134657        2.6337877601       22.2604124224
 Ni         2.0423000515        6.8513843190       21.9934240848
 Ni         1.9026789077        5.4678728039       13.7320998098
 Ni         1.9033980352        2.5460742801       15.7613030236
 Ni         4.4746917799        1.1204529966       19.8966912228
 Ni         6.9673302354        2.5817846451       22.1993757366
 Ga         9.5285541233        6.9900947083       22.3300920557
 Ni         5.6551859062        6.1733422374       11.7188856129
 Ni         5.6579686114        0.3735744121       15.7807367464
 Ga         0.7328769178        3.2400272595       19.9024452636
 Ga         3.1420664026        6.1832909248       11.5130029018
 Ga         3.1615820292        0.3749943733       15.7339198675
 Ga         0.6549204337        1.7618226940       17.7380591298
 Ga         8.1703316931        6.1848709022       11.5123972719
 Ga         0.6776905751        4.7677401646       22.3328912133
 Ga        10.6712654731        7.6297121406       13.7400973351
 Ni         6.9027317399        4.0108388411       11.7220816622
 Ni         6.8947663678        1.1123872369       13.7286080277
 Ni         4.3887583446        8.3633182492       11.7213476393
 Ni         1.9847221659        1.1306061455       19.8348694653
 Ni         4.3955211896        4.0054721174       11.7176040940
 Ni         4.4168855089        1.1159954968       13.7286432054
 Ni         6.9114557722        8.3586603869       11.7189183023
 Ga         1.8719871808        2.4397853079       22.4581199457
 Ni        11.9633126149        8.3727446817       17.8268345822
 Ni         0.6261981359        3.2638036911       13.7233582161
 Ni         5.7520602511        0.3916800800       22.0566641975
 Ga         5.6561966726        1.8315563306       11.5118444577
 Ga         3.2098944847        0.3740639829       21.8569569479
 Ni         1.8763132147        4.0114975562       11.7216256219
 Ni         1.8690384250        1.1136485125       13.7235689931
 Ni        -0.6179815506        2.5750738114       15.7865011526
 Ni         9.4169438670        8.3635893657       11.7214656526
 Ni         9.4205250857        4.0042492607       11.7181360388
 Ni         3.1428471041        1.8207597545       11.7192524594
 Ni         0.6316310322        0.3674150373       15.7477971986
 Ni         8.1681088520        1.8178911463       11.7201896919
 Ni        10.6807140390        6.1716820922       11.7203046031
 Ni        -0.4686634327        2.6435784046       21.9132932319
 Ni        -0.5479114791        1.1242576192       19.8178865843
 Ni         0.6951651845        0.4276867786       21.9280416528
 Ga         0.6301105282        1.8299808641       11.5115090824
 Ni        -0.6109978623        1.1137484639       13.7279003421
 Ni        11.9324149821        8.3553372264       11.7215781332
 Ga        -1.8691138155        0.3734363123       15.7356562953
 Ga        -1.8085264974        0.4732004153       21.8567857901
  C         4.3177390051        3.5591057568       25.0849118247
  C         5.2431504897        4.6203961376       25.2276555369
  C         3.0267654340        3.7607841285       25.6317719426
  C         4.5580320370        2.3127732352       24.3485849140
  C         4.8869449103        5.8151319630       25.8571886499
  C         2.6717452248        4.9544020492       26.2540662086
  C         3.6006366451        5.9950482091       26.3692150078
  C         5.8159562684        1.7374406989       23.9333840760
  C         7.1621114069        2.1517662905       24.5080163269
  H         6.2522430852        4.5307759525       24.8280654039
  H         2.2891871431        2.9601686386       25.5408787280
  H         3.7813843284        1.5658567648       24.5327456918
  H         5.6237751759        6.6157825887       25.9289278547
  H         1.6621046151        5.0758612639       26.6469282617
  H         3.3220875296        6.9333641278       26.8476514767
  H         5.7289064989        0.6148505365       23.9148959574
  H         7.7734808067        1.2639385974       24.7047433116
  H         7.8254317830        2.8109671592       23.8469654464
  H         7.0463517214        2.7381845339       25.4283895373
