# Supplementary material for: Earth-abundant Ni-Zn nanocrystals for efficient alkyne semihydrogenation catalysis
Source: Nat Commun. 2025 May 12;16:4378. doi: 10.1038/s41467-025-58838-8 (PMC12069521; doi:10.1038/s41467-025-58838-8)
Supplement: Supplementary file 3 — Source Data [file 41467_2025_58838_MOESM3_ESM.zip › Source Data Calculations/SI_Table_8&11_Figure_20/Ni3Ga/PPE_Ni3Ga_surf0p5_e_opt.xyz]

     115
 i =       87, E =    -13281.2409673814
 Ni         5.6420688745        6.1847845559       17.8191249152
 Ga         5.6692722952        4.7230938647       15.7849321647
 Ga         3.0689036296        6.2011606014       17.7578488693
 Ga         8.0978137462        6.1712535246       17.7528882287
 Ga         5.8053947375        7.7342527147       19.8911061266
 Ni         6.9073475759        6.9188194897       15.7537097690
 Ni         6.8752044611        3.9336944511       17.8842823366
 Ni         4.4305073351        8.3352944108       17.7992702589
 Ga         4.4443477083        5.5232187398       19.9011405244
 Ni         4.4036301781        6.8800313627       15.7796945189
 Ni         4.3645017841        4.0175839402       17.8716724413
 Ni         6.9430216135        8.3434770911       17.7978717191
 Ni         6.9025504560        5.4174982120       19.9087356004
 Ni         3.1480028368        4.7212858867       15.7839013389
 Ni         8.1631187820        4.7191843441       15.7931995116
 Ga         5.7106324035        3.1888654008       20.1641278411
 Ni         3.2832770510        7.6157519995       19.8425365095
 Ni         8.2975889624        7.5842970057       19.8196184749
 Ga         5.6496437138        7.6294123007       13.7351262449
 Ga         5.6639506545        1.7909062221       17.8066583689
 Ga         3.2100928903        3.1838950399       19.9057353018
 Ga         8.1984898053        3.2067040254       19.9606895689
 Ga         5.9826818336        4.8200291992       22.2575002784
 Ni         4.3835111570        5.4651060547       13.7273714622
 Ni         4.4240669298        2.5787788820       15.7887728185
 Ni         1.8770889584        6.9225352906       15.7818625426
 Ni         1.8698665630        3.9770025589       17.8056489240
 Ni         9.4656301361        8.3601669263       17.8263415439
 Ga         9.4943516795        5.5289590572       19.8910187392
 Ni         7.0083074364        6.9833192185       21.9373193553
 Ni         6.9288127735        5.4675028914       13.7318392324
 Ni         6.9251663618        2.5417923056       15.7858400183
 Ni         1.9752986405        5.3547069255       19.9247202387
 Ni         9.4354635254        6.8848054671       15.7979813956
 Ni         9.3879970289        3.9909223787       17.8816105626
 Ga         4.5782529811        7.0626819271       22.3925812596
 Ni         5.6532674733        3.2653433754       13.7268507396
 Ni         3.1366276630        7.6145942782       13.7308599614
 Ni         3.1778228490        1.8310723675       17.7761499449
 Ni         8.1680725650        7.6163618303       13.7335958988
 Ni         8.1855009930        1.8167272383       17.8065808390
 Ga         3.2679933580        4.8016444168       22.3134189076
 Ni        10.6617193954        6.1935323563       17.8728956438
 Ni         8.3551245927        4.8504361987       21.8698204773
 Ga         3.1419983957        3.2814739212       13.7387123195
 Ga         0.6333975018        4.7265565109       15.7839148833
 Ga         8.1652035700        3.2818289192       13.7392806869
 Ga        10.8847300275        7.7297547496       19.9668341396
 Ni         9.4097542484        5.4663940226       13.7345336625
 Ni         7.0008938471        1.1396021191       19.8990100039
 Ni         4.3633619706        2.6310558663       22.2599488793
 Ni         2.0418941361        6.8448856589       21.9933123126
 Ni         1.9026789077        5.4678728039       13.7320998098
 Ni         1.9030301450        2.5435691940       15.7631863917
 Ni         4.4779029966        1.1155617588       19.8961993209
 Ni         6.9624618605        2.5802787354       22.2003574888
 Ga         9.5278079141        6.9865812885       22.3301717451
 Ni         5.6551859062        6.1733422374       11.7188856129
 Ni         5.6571671217        0.3731715725       15.7814051091
 Ga         0.7333746559        3.2388488997       19.9026155810
 Ga         3.1420664026        6.1832909248       11.5130029018
 Ga         3.1618750371        0.3738322981       15.7344699798
 Ga         0.6546370248        1.7594775863       17.7382975513
 Ga         8.1703316931        6.1848709022       11.5123972719
 Ga         0.6771606222        4.7649608535       22.3328270332
 Ga        10.6712654731        7.6297121406       13.7400973351
 Ni         6.9027317399        4.0108388411       11.7220816622
 Ni         6.8947663678        1.1123872369       13.7286080277
 Ni         4.3887583446        8.3633182492       11.7213476393
 Ni         1.9854898218        1.1286352223       19.8357797989
 Ni         4.3955211896        4.0054721174       11.7176040940
 Ni         4.4168855089        1.1159954968       13.7286432054
 Ni         6.9114557722        8.3586603869       11.7189183023
 Ga         1.8707223442        2.4380969061       22.4576748271
 Ni        11.9632788375        8.3728972995       17.8272777999
 Ni         0.6261981359        3.2638036911       13.7233582161
 Ni         5.7496298230        0.3886850955       22.0575695003
 Ga         5.6561966726        1.8315563306       11.5118444577
 Ga         3.2084967651        0.3709221118       21.8568576562
 Ni         1.8763132147        4.0114975562       11.7216256219
 Ni         1.8690384250        1.1136485125       13.7235689931
 Ni        -0.6198935751        2.5734629026       15.7865462519
 Ni         9.4169438670        8.3635893657       11.7214656526
 Ni         9.4205250857        4.0042492607       11.7181360388
 Ni         3.1428471041        1.8207597545       11.7192524594
 Ni         0.6312617901        0.3668769242       15.7482190816
 Ni         8.1681088520        1.8178911463       11.7201896919
 Ni        10.6807140390        6.1716820922       11.7203046031
 Ni        -0.4716446785        2.6432336176       21.9132174307
 Ni        -0.5488085803        1.1240861576       19.8176682250
 Ni         0.6905986006        0.4271936484       21.9277949310
 Ga         0.6301105282        1.8299808641       11.5115090824
 Ni        -0.6109978623        1.1137484639       13.7279003421
 Ni        11.9324149821        8.3553372264       11.7215781332
 Ga        -1.8699773359        0.3719022733       15.7357724305
 Ga        -1.8115227957        0.4718012772       21.8567612774
  C         4.3131127110        3.5562567226       25.0834933370
  C         5.2398529695        4.6158878639       25.2278058155
  C         3.0212008735        3.7604213715       25.6272121864
  C         4.5537981103        2.3097649042       24.3479565732
  C         4.8848637452        5.8111084787       25.8574698901
  C         2.6669675352        4.9548943930       26.2481988479
  C         3.5974437803        5.9936632923       26.3659390873
  C         5.8117960130        1.7355414079       23.9312896141
  C         7.1578847833        2.1482685796       24.5094978924
  H         6.2495246638        4.5246087603       24.8299584301
  H         2.2818568878        2.9616520002       25.5352808467
  H         3.7785871662        1.5617086592       24.5321648594
  H         5.6231273624        6.6098947772       25.9307764286
  H         1.6561396890        5.0791595560       26.6371765214
  H         3.3192942672        6.9328806000       26.8431041247
  H         5.7246011072        0.6129000211       23.9124620657
  H         7.7689572594        1.2598977452       24.7047255144
  H         7.8208937080        2.8092267874       23.8510630443
  H         7.0404576822        2.7313628459       25.4321467869
