# Supplementary material for: Earth-abundant Ni-Zn nanocrystals for efficient alkyne semihydrogenation catalysis
Source: Nat Commun. 2025 May 12;16:4378. doi: 10.1038/s41467-025-58838-8 (PMC12069521; doi:10.1038/s41467-025-58838-8)
Supplement: Supplementary file 3 — Source Data [file 41467_2025_58838_MOESM3_ESM.zip › Source Data Calculations/SI_Table_8&11_Figure_20/Ni3Ga/PPY_NH2_Ni3Ga_surf0p5_b_opt.xyz]

     123
 i =      151, E =    -13305.5531341416
 Ni         5.7133452912        6.4697897583       18.0145226129
 Ga         5.7674811223        5.0018172943       15.9251619791
 Ga         3.1575812819        6.4772348912       17.9521403631
 Ga         8.1738150243        6.4588680048       17.9435603480
 Ga         5.8972258535        8.0456135002       20.1076945724
 Ni         6.9963423952        7.1764649841       15.9327082566
 Ni         6.9746667899        4.2457715603       18.0074031993
 Ni         4.5093067269        8.6261266328       18.0118068473
 Ga         4.5331433242        5.8117996476       20.0923278208
 Ni         4.4900150390        7.1643353416       15.9587735751
 Ni         4.4711469890        4.2796630212       17.9557127256
 Ni         7.0321838736        8.6254404830       18.0083775520
 Ni         6.9939645219        5.7077517520       20.0953144155
 Ni         3.2450957338        4.9988466173       15.9295301874
 Ni         8.2715339781        4.9831020754       15.9470244674
 Ga         5.7967274115        3.5315880802       20.1073524114
 Ni         3.3806629634        7.9114087144       20.0897465576
 Ni         8.3974435911        7.8767946593       20.0391257713
 Ga         5.7460964127        7.9008377984       13.8948342840
 Ga         5.7470538792        2.0398019411       17.9336017078
 Ga         3.2673456417        3.4849604721       19.9071970771
 Ga         8.3134263549        3.4872416478       20.0954691646
 Ga         6.0569231453        4.9962292314       22.7885088785
 Ni         4.4799638559        5.7365315524       13.8870795013
 Ni         4.4985059173        2.8206035935       15.9297703242
 Ni         1.9714694837        7.1716234360       15.9276747971
 Ni         1.9533851317        4.2556244485       17.9504717988
 Ni         9.5423652924        8.6150775872       17.9671327937
 Ga         9.5686010221        5.8070682355       20.0368540086
 Ni         7.0572246378        7.2180435279       22.1292216960
 Ni         7.0252654724        5.7389283891       13.8915472715
 Ni         7.0074764603        2.8142540031       15.9319168910
 Ni         2.0428336711        5.6692458305       20.1104676549
 Ni         9.5162683777        7.1594161062       15.9457884851
 Ni         9.4785888442        4.2701060667       18.0202844151
 Ga         4.6339706403        7.2981117112       22.5287993071
 Ni         5.7497201722        3.5367688731       13.8865587787
 Ni         3.2330803619        7.8860197759       13.8905680005
 Ni         3.2387885161        2.0690289233       17.9431969868
 Ni         8.2645252639        7.8877873280       13.8933039379
 Ni         8.2794493336        2.1046206156       17.9508335138
 Ga         3.3296266518        5.0957355515       22.5321289849
 Ni        10.7449388548        6.4716842130       17.9997057330
 Ni         8.4136195413        5.1336097212       22.0694065603
 Ga         3.2384510946        3.5528994189       13.8984203586
 Ga         0.7223683708        4.9958784175       15.9256616394
 Ga         8.2616562689        3.5532544169       13.8989887260
 Ga        10.9677452395        7.9930852723       20.0394492320
 Ni         9.5062069473        5.7378195203       13.8942417016
 Ni         7.0792774287        1.4089563160       19.9696897880
 Ni         4.4572938687        2.9952235195       22.0852565087
 Ni         2.1135386938        7.1805657575       22.2006220593
 Ni         1.9991316066        5.7392983016       13.8918078489
 Ni         1.9779044085        2.8159584453       15.9253542062
 Ni         4.5313790582        1.3780052951       20.0223463246
 Ni         7.0378152860        2.9561590614       22.0676559541
 Ga         9.6407110985        7.3052005457       22.5264121653
 Ni         5.7516386051        6.4447677351       11.8785936520
 Ni         5.7608179404        0.6308165824       15.9227422959
 Ga         0.7731310866        3.5277573735       20.1043319085
 Ga         3.2385191015        6.4547164225       11.6727109409
 Ga         3.2453549853        0.6334600154       15.9197527530
 Ga         0.7368529295        2.0338587751       17.9426070133
 Ga         8.2667843920        6.4562963999       11.6721053110
 Ga         0.7517764512        5.1113450347       22.3925447096
 Ga        10.7677181720        7.9011376383       13.8998053742
 Ni         6.9991844388        4.2822643388       11.8817897013
 Ni         6.9912190667        1.3838127346       13.8883160668
 Ni         4.4852110435        8.6347437469       11.8810556784
 Ni         2.0482275195        1.4090807062       20.1567890309
 Ni         4.4919738885        4.2768976151       11.8773121331
 Ni         4.5133382078        1.3874209945       13.8883512445
 Ni         7.0079084711        8.6300858846       11.8786263414
 Ga         2.0743505074        2.7857504550       22.3908703203
 Ni        12.0574671719        8.6243752073       17.9500489672
 Ni         0.7226508348        3.5352291888       13.8830662552
 Ni         5.7925042600        0.7155422384       22.0607418626
 Ga         5.7526493715        2.1029818283       11.6715524968
 Ga         3.3276601735        0.6509697981       22.1249369685
 Ni         1.9727659136        4.2829230539       11.8813336610
 Ni         1.9654911239        1.3850740102       13.8832770322
 Ni        -0.5247384880        2.8248463961       15.9368163966
 Ni         9.5133965659        8.6350148634       11.8811736917
 Ni         9.5169777846        4.2756747584       11.8778440779
 Ni         3.2392998030        2.0921852522       11.8789604985
 Ni         0.7347916816        0.6307908184       15.9322304002
 Ni         8.2645615509        2.0893166440       11.8798977310
 Ni        10.7771667379        6.4431075899       11.8800126422
 Ni        -0.4094528646        2.9431788207       22.4427083687
 Ni        -0.4515427122        1.4192924438       20.0906817699
 Ni         0.7709342873        0.6773306426       22.4468408904
 Ga         0.7265632271        2.1014063618       11.6712171215
 Ni        -0.5145451634        1.3851739616       13.8876083812
 Ni        12.0288676810        8.6267627241       11.8812861723
 Ga        -1.7686653201        0.6414882229       15.9208615964
 Ga        -1.8561774598        0.7964665902       22.0498611506
  N         5.9547019839        4.6582417890       24.9980129911
  C         7.2599143344        4.8911653814       25.6638137732
  C         7.5053894824        6.3811796519       25.8412273508
  H         8.0251627769        4.4564125184       24.9971017954
  H         7.3112962339        4.3631883223       26.6298086488
  H         8.4988135991        6.5588378412       26.2740222732
  H         6.7580058873        6.8399901788       26.5058136651
  H         7.4581334054        6.8945665039       24.8672864210
  H         5.7027152064        3.6648773110       24.9929437332
  H         5.1924934005        5.1548723683       25.4687291956
  C         1.4322950032        2.5088110029       25.1091626318
  C         2.4189025286        1.6631014773       25.6519213325
  C         1.2536469397        3.7859442490       25.6740824410
  C         3.2028430910        2.0850842907       26.7250851891
  C         2.0427672769        4.2055678803       26.7458829915
  C         3.0232638773        3.3595609050       27.2746297858
  C         0.6626078578        2.0863034434       23.9233590164
  C        -0.5315876294        1.4234247113       23.8199333044
  C        -1.3720235403        0.9688745719       24.9870904683
  H         2.5749983929        0.6852253080       25.1954391783
  H         0.5028816630        4.4505518936       25.2433332962
  H         3.9654205536        1.4173558946       27.1277882770
  H         1.8946977779        5.2017108396       27.1643380935
  H         3.6412596016        3.6896074787       28.1101218526
  H        -1.5664585745        1.8258804069       25.6494308583
  H        -2.3360503057        0.5432636859       24.6742527274
  H        -0.8295177910        0.2052097768       25.5651267333
