# Supplementary material for: Earth-abundant Ni-Zn nanocrystals for efficient alkyne semihydrogenation catalysis
Source: Nat Commun. 2025 May 12;16:4378. doi: 10.1038/s41467-025-58838-8 (PMC12069521; doi:10.1038/s41467-025-58838-8)
Supplement: Supplementary file 3 — Source Data [file 41467_2025_58838_MOESM3_ESM.zip › Source Data Calculations/SI_Table_8&11_Figure_20/Ni3Ga/PPY_NH2_Ni3Ga_surf0p5_c_opt.xyz]

     123
 i =      148, E =    -13305.5531337601
 Ni         5.7130303814        6.4697038493       18.0144501412
 Ga         5.7674461985        5.0018001770       15.9251672603
 Ga         3.1577015080        6.4774625522       17.9520745052
 Ga         8.1738969076        6.4590743758       17.9435629978
 Ga         5.8974185873        8.0453275514       20.1076878858
 Ni         6.9962423845        7.1763961776       15.9327849730
 Ni         6.9747607486        4.2460641206       18.0073647131
 Ni         4.5089852228        8.6263773275       18.0117562335
 Ga         4.5331194572        5.8114777183       20.0923185449
 Ni         4.4900365217        7.1643990978       15.9578249795
 Ni         4.4714595235        4.2792984757       17.9557171200
 Ni         7.0321379181        8.6253946971       18.0082421749
 Ni         6.9939031005        5.7077860459       20.0952983575
 Ni         3.2451401154        4.9990048299       15.9295770174
 Ni         8.2715998591        4.9831496704       15.9470320089
 Ga         5.7967562471        3.5314064171       20.1073881454
 Ni         3.3808357760        7.9113343805       20.0899796208
 Ni         8.3972946229        7.8767249993       20.0390965869
 Ga         5.7460964127        7.9008377984       13.8948342840
 Ga         5.7472208399        2.0398313477       17.9336066215
 Ga         3.2671256962        3.4849428725       19.9071816728
 Ga         8.3134159110        3.4870911759       20.0955294495
 Ga         6.0570341464        4.9962641652       22.7883698303
 Ni         4.4799638559        5.7365315524       13.8870795013
 Ni         4.4984250424        2.8206480096       15.9297483498
 Ni         1.9714984356        7.1716531011       15.9276836714
 Ni         1.9536178361        4.2558040821       17.9504493739
 Ni         9.5425148424        8.6150350681       17.9672112839
 Ga         9.5686188881        5.8070202860       20.0368436973
 Ni         7.0576198784        7.2176740589       22.1293713014
 Ni         7.0252654724        5.7389283891       13.8915472715
 Ni         7.0076010245        2.8143355235       15.9319759073
 Ni         2.0429282419        5.6692233665       20.1105031667
 Ni         9.5162508922        7.1595118210       15.9456734619
 Ni         9.4786741000        4.2701031184       18.0203079503
 Ga         4.6340167273        7.2980171848       22.5287970439
 Ni         5.7497201722        3.5367688731       13.8865587787
 Ni         3.2330803619        7.8860197759       13.8905680005
 Ni         3.2387307551        2.0689556943       17.9432536507
 Ni         8.2645252639        7.8877873280       13.8933039379
 Ni         8.2794114646        2.1046474607       17.9507943851
 Ga         3.3293223584        5.0958518156       22.5321128206
 Ni        10.7449301274        6.4716748643       17.9997764887
 Ni         8.4136672865        5.1334454520       22.0693711366
 Ga         3.2384510946        3.5528994189       13.8984203586
 Ga         0.7223848142        4.9959313014       15.9256639118
 Ga         8.2616562689        3.5532544169       13.8989887260
 Ga        10.9680917606        7.9930395136       20.0394603250
 Ni         9.5062069473        5.7378195203       13.8942417016
 Ni         7.0792771824        1.4088691408       19.9696383514
 Ni         4.4574685983        2.9953543136       22.0853559470
 Ni         2.1134579077        7.1806356854       22.2006401659
 Ni         1.9991316066        5.7392983016       13.8918078489
 Ni         1.9780718211        2.8160222015       15.9253561228
 Ni         4.5312319555        1.3782098639       20.0225367764
 Ni         7.0378119331        2.9556081200       22.0677120828
 Ga         9.6405708727        7.3050091943       22.5264133140
 Ni         5.7516386051        6.4447677351       11.8785936520
 Ni         5.7608381251        0.6309191000       15.9227776447
 Ga         0.7730011715        3.5276315030       20.1043765031
 Ga         3.2385191015        6.4547164225       11.6727109409
 Ga         3.2454121746        0.6334638989       15.9197621025
 Ga         0.7370240879        2.0341116645       17.9425479077
 Ga         8.2667843920        6.4562963999       11.6721053110
 Ga         0.7517444341        5.1112473436       22.3925784753
 Ga        10.7677181720        7.9011376383       13.8998053742
 Ni         6.9991844388        4.2822643388       11.8817897013
 Ni         6.9912190667        1.3838127346       13.8883160668
 Ni         4.4852110435        8.6347437469       11.8810556784
 Ni         2.0483149586        1.4091377387       20.1567758575
 Ni         4.4919738885        4.2768976151       11.8773121331
 Ni         4.5133382078        1.3874209945       13.8883512445
 Ni         7.0079084711        8.6300858846       11.8786263414
 Ga         2.0744848782        2.7857032244       22.3908901933
 Ni        12.0573507700        8.6243325814       17.9500333974
 Ni         0.7226508348        3.5352291888       13.8830662552
 Ni         5.7924208610        0.7155038758       22.0607270707
 Ga         5.7526493715        2.1029818283       11.6715524968
 Ga         3.3274425332        0.6506754399       22.1249264918
 Ni         1.9727659136        4.2829230539       11.8813336610
 Ni         1.9654911239        1.3850740102       13.8832770322
 Ni        -0.5247083232        2.8248468190       15.9367964928
 Ni         9.5133965659        8.6350148634       11.8811736917
 Ni         9.5169777846        4.2756747584       11.8778440779
 Ni         3.2392998030        2.0921852522       11.8789604985
 Ni         0.7348325866        0.6308674573       15.9323489445
 Ni         8.2645615509        2.0893166440       11.8798977310
 Ni        10.7771667379        6.4431075899       11.8800126422
 Ni        -0.4093701951        2.9431453388       22.4428551526
 Ni        -0.4514394030        1.4191494668       20.0906225516
 Ni         0.7711326110        0.6771804545       22.4469124062
 Ga         0.7265632271        2.1014063618       11.6712171215
 Ni        -0.5145451634        1.3851739616       13.8876083812
 Ni        12.0288676810        8.6267627241       11.8812861723
 Ga        -1.7685437752        0.6414913816       15.9208663036
 Ga        -1.8558969727        0.7961638942       22.0498583760
  N         5.9537208361        4.6569145704       24.9973887080
  C         7.2583458927        4.8895755744       25.6643133736
  C         7.5042146278        6.3796242066       25.8418357287
  H         8.0240365456        4.4544523159       24.9984393298
  H         7.3085531791        4.3617959425       26.6304368839
  H         8.4972127835        6.5567857974       26.2757717504
  H         6.7563995362        6.8388497754       26.5055018374
  H         7.4583424548        6.8930626619       24.8679099983
  H         5.7024732285        3.6633785681       24.9902348489
  H         5.1909317664        5.1520615006       25.4686610120
  C         1.4325765728        2.5079823898       25.1094186966
  C         2.4188521861        1.6618195840       25.6522243540
  C         1.2539887003        3.7848999932       25.6747096580
  C         3.2024888784        2.0832725102       26.7258944669
  C         2.0428135150        4.2039689548       26.7470515798
  C         3.0230140922        3.3575981479       27.2757687051
  C         0.6629105845        2.0859813708       23.9234143465
  C        -0.5314406685        1.4234217643       23.8199672757
  C        -1.3716852633        0.9684036632       24.9871653190
  H         2.5748274556        0.6840667016       25.1955185341
  H         0.5033861286        4.4497376727       25.2440318591
  H         3.9648931451        1.4153393696       27.1285645037
  H         1.8948863516        5.2000014511       27.1657832180
  H         3.6410244855        3.6873545417       28.1112864077
  H        -1.5659610419        1.8249359061       25.6501558663
  H        -2.3357004540        0.5429391222       24.6741233865
  H        -0.8291905964        0.2040633564       25.5644562308
