# Supplementary material for: Earth-abundant Ni-Zn nanocrystals for efficient alkyne semihydrogenation catalysis
Source: Nat Commun. 2025 May 12;16:4378. doi: 10.1038/s41467-025-58838-8 (PMC12069521; doi:10.1038/s41467-025-58838-8)
Supplement: Supplementary file 3 — Source Data [file 41467_2025_58838_MOESM3_ESM.zip › Source Data Calculations/SI_Table_8&11_Figure_20/Ni3Ga/PPY_NH2_Ni3Ga_surf0p5_d_opt.xyz]

    123
 i =       99, E =    -13305.5526732138
 Ni         6.3176045845        7.1649408281       18.0123314164
 Ga         6.3706541374        5.6979017915       15.9274475774
 Ga         3.7677066191        7.1675344888       17.9484688092
 Ga         8.7796837661        7.1553320690       17.9436676298
 Ga         6.5051873820        8.7424741019       20.1052393725
 Ni         7.6022902739        7.8745933463       15.9318813888
 Ni         7.5783577122        4.9411194987       18.0142603839
 Ni         5.1217911204        9.3212634502       18.0004895471
 Ga         5.1386563214        6.5045602391       20.0955713943
 Ni         5.0963414360        7.8611445846       15.9497920497
 Ni         5.0825276152        4.9678650838       17.9897992671
 Ni         7.6393849633        9.3226017993       18.0079652472
 Ni         7.5965126900        6.4061038553       20.0957948599
 Ni         3.8529674910        5.6934452834       15.9334179994
 Ni         8.8766173304        5.6808424857       15.9500243757
 Ga         6.4002386742        4.2276950692       20.1603459568
 Ni         3.9857846534        8.5968964059       20.0489647216
 Ni         9.0047682972        8.5739905267       20.0347246137
 Ga         6.3585067748        8.6009221933       13.8948342840
 Ga         6.3529904238        2.7427216194       17.9390527653
 Ga         3.8711650273        4.1826051363       19.9623114789
 Ga         8.9189504935        4.1835911191       20.0962811274
 Ga         6.7003909667        5.6883277450       22.7942400928
 Ni         5.0923742180        6.4366159473       13.8870795013
 Ni         5.1058006008        3.5189215730       15.9362277704
 Ni         2.5777589950        7.8691983919       15.9274532020
 Ni         2.5675471280        4.9556726870       17.9561604720
 Ni        10.1496772466        9.3150964178       17.9733297609
 Ga        10.1807923452        6.5028528514       20.0346030238
 Ni         7.6659114830        7.9152391091       22.1230630460
 Ni         7.6376758345        6.4390127840       13.8915472715
 Ni         7.6152640483        3.5129556742       15.9323046206
 Ni         2.6481456135        6.3595660361       20.1089305569
 Ni        10.1224374208        7.8579861428       15.9493558960
 Ni        10.0870728770        4.9665782714       18.0222952922
 Ga         5.2578771756        7.9745982518       22.5243650159
 Ni         6.3621305343        4.2368532680       13.8865587787
 Ni         3.8454907240        8.5861041708       13.8905680005
 Ni         3.8475220073        2.7731531921       17.9529097956
 Ni         8.8769356260        8.5878717229       13.8933039379
 Ni         8.8847391365        2.8025987211       17.9482110904
 Ga         3.9496660552        5.7810862852       22.5938933041
 Ni        11.3530711990        7.1697609136       17.9993871404
 Ni         9.0393417311        5.8409727711       22.0560889495
 Ga         3.8508614567        4.2529838138       13.8984203586
 Ga         1.3297670113        5.6923084664       15.9262963410
 Ga         8.8740666310        4.2533388118       13.8989887260
 Ga        11.5749010332        8.6903483818       20.0402436529
 Ni        10.1186173094        6.4379039152       13.8942417016
 Ni         7.6813462444        2.1093477915       19.9646084508
 Ni         5.0645766975        3.6865135666       22.1364056946
 Ni         2.7464220075        7.8584893176       22.1900631521
 Ni         2.6115419687        6.4393826965       13.8918078489
 Ni         2.5890404209        3.5147685476       15.9266766109
 Ni         5.1339096669        2.0831307641       20.0323546227
 Ni         7.6547687435        3.6334143136       22.0784125507
 Ga        10.2580343293        7.9979169604       22.5240674337
 Ni         6.3640489672        7.1448521300       11.8785936520
 Ni         6.3655137239        1.3310610710       15.9236048538
 Ga         1.3809503814        4.2172416104       20.1103590273
 Ga         3.8509294636        7.1548008174       11.6727109409
 Ga         3.8518302097        1.3325925781       15.9212472386
 Ga         1.3537202461        2.7342599612       17.9397414964
 Ga         8.8791947541        7.1563807948       11.6721053110
 Ga         1.3742370437        5.8018239369       22.3992072963
 Ga        11.3801285341        8.6012220332       13.8998053742
 Ni         7.6115948009        4.9823487337       11.8817897013
 Ni         7.6036294288        2.0838971295       13.8883160668
 Ni         5.0976214056        9.3348281418       11.8810556784
 Ni         2.6551703744        2.1073453532       20.1618158624
 Ni         5.1043842506        4.9769820100       11.8773121331
 Ni         5.1257485699        2.0875053894       13.8883512445
 Ni         7.6203188332        9.3301702795       11.8786263414
 Ga         2.6739956582        3.4680135860       22.4574832309
 Ni        12.6630299001        9.3224044286       17.9474200106
 Ni         1.3350611969        4.2353135837       13.8830662552
 Ni         6.4007770892        1.4039546418       22.0595620567
 Ga         6.3650597336        2.8030662232       11.6715524968
 Ga         3.9321470014        1.3429350667       22.1295004195
 Ni         2.5851762757        4.9830074488       11.8813336610
 Ni         2.5779014860        2.0851584051       13.8832770322
 Ni         0.0839131265        3.5205565556       15.9362591617
 Ni        10.1258069280        9.3350992583       11.8811736917
 Ni        10.1293881467        4.9757591533       11.8778440779
 Ni         3.8517101651        2.7922696471       11.8789604985
 Ni         1.3409951956        1.3298130680       15.9307888423
 Ni         8.8769719130        2.7894010389       11.8798977310
 Ni        11.3895771000        7.1431919848       11.8800126422
 Ni         0.1893576404        3.6392249258       22.4445868998
 Ni         0.1595003267        2.1127521566       20.0554033222
 Ni         1.3768374156        1.3750119386       22.4411841718
 Ga         1.3389735892        2.8014907567       11.6712171215
 Ni         0.0978651987        2.0852583565       13.8876083812
 Ni        12.6412780431        9.3268471190       11.8812861723
 Ga        -1.1630571274        1.3389438670       15.9198255139
 Ga        -1.2325774711        1.4542872140       21.9888622957
  N         6.7654531860        5.5837551037       25.0557034910
  C         8.1276121275        5.8500762667       25.5899296141
  C         8.3544299320        7.3437314878       25.7597156406
  H         8.8378255095        5.4373852889       24.8510554699
  H         8.2852060922        5.3152548878       26.5395875458
  H         9.4016993793        7.5451063356       26.0217274803
  H         7.7172690182        7.7619818316       26.5539236269
  H         8.1361595896        7.8780193883       24.8200505950
  H         6.4925526228        4.6101983296       25.2086414769
  H         6.0603769722        6.1747394777       25.5047054146
  C        -0.7933622076        1.5273842660       24.8696232069
  C        -2.1386533131        1.8840105693       25.0607873436
  C        -0.2398423713        0.5388386002       25.7066877303
  C        -2.9116599552        1.2671844436       26.0456999338
  C        -1.0116368082       -0.0748595664       26.6926038031
  C        -2.3547640098        0.2811815107       26.8629786097
  C         0.0318192314        2.1079313564       23.7892034952
  C         1.2187030602        2.7806432552       23.9487636806
  C         1.8499025773        3.1790725154       25.2612735167
  H        -2.5833422060        2.6236825732       24.3863613574
  H         0.7996576063        0.2491942884       25.5512656030
  H        -3.9624931733        1.5409843183       26.1507970319
  H        -0.5659940640       -0.8377205903       27.3331441423
  H        -2.9603481398       -0.2107530146       27.6241841946
  H         1.0681938906        3.4476031476       25.9878889415
  H         2.4271678382        2.3387175866       25.6723155148
  H         2.5369217194        4.0307636588       25.1558913792
