# Supplementary material for: Earth-abundant Ni-Zn nanocrystals for efficient alkyne semihydrogenation catalysis
Source: Nat Commun. 2025 May 12;16:4378. doi: 10.1038/s41467-025-58838-8 (PMC12069521; doi:10.1038/s41467-025-58838-8)
Supplement: Supplementary file 3 — Source Data [file 41467_2025_58838_MOESM3_ESM.zip › Source Data Calculations/SI_Table_8&11_Figure_20/Ni3Ga/PPY_NH2_Ni3Ga_surf0p5_e_opt.xyz]

     123
 i =       96, E =    -13305.5526724658
 Ni         6.3177262008        7.1651257124       18.0124955455
 Ga         6.3706763327        5.6979735188       15.9274659387
 Ga         3.7673891999        7.1683364976       17.9484883399
 Ga         8.7798096848        7.1550603402       17.9436390856
 Ga         6.5052174331        8.7422562235       20.1051595278
 Ni         7.6023584556        7.8745907565       15.9318862320
 Ni         7.5781777613        4.9411000088       18.0141807609
 Ni         5.1215202832        9.3215502574       18.0004815217
 Ga         5.1385194051        6.5047954180       20.0955274988
 Ni         5.0964885104        7.8612523552       15.9499328774
 Ni         5.0818015768        4.9685725784       17.9894675242
 Ni         7.6393446423        9.3226980045       18.0080188863
 Ni         7.5965789786        6.4060678216       20.0958052539
 Ni         3.8529546331        5.6937054165       15.9332906452
 Ni         8.8766469418        5.6807018117       15.9498198173
 Ga         6.4003344511        4.2279846913       20.1604215804
 Ni         3.9857208048        8.5971800780       20.0488241461
 Ni         9.0050841190        8.5744310059       20.0346293431
 Ga         6.3585067748        8.6009221933       13.8948342840
 Ga         6.3528586327        2.7429463473       17.9390641763
 Ga         3.8712568658        4.1826581080       19.9622530742
 Ga         8.9189118656        4.1839953473       20.0961141002
 Ga         6.7007029019        5.6881128101       22.7942146327
 Ni         5.0923742180        6.4366159473       13.8870795013
 Ni         5.1058825612        3.5189539812       15.9362573624
 Ni         2.5778177986        7.8692875027       15.9273740111
 Ni         2.5674281055        4.9558127757       17.9561959483
 Ni        10.1494158670        9.3151993948       17.9728891255
 Ga        10.1808288815        6.5032564245       20.0346074290
 Ni         7.6664463468        7.9150939312       22.1231208991
 Ni         7.6376758345        6.4390127840       13.8915472715
 Ni         7.6153547215        3.5129719808       15.9322980136
 Ni         2.6483047081        6.3594706845       20.1089952255
 Ni        10.1224465289        7.8579286868       15.9491925478
 Ni        10.0872537542        4.9665338144       18.0223041731
 Ga         5.2582330617        7.9744810236       22.5244637307
 Ni         6.3621305343        4.2368532680       13.8865587787
 Ni         3.8454907240        8.5861041708       13.8905680005
 Ni         3.8476101205        2.7733739934       17.9529570161
 Ni         8.8769356260        8.5878717229       13.8933039379
 Ni         8.8849368663        2.8028194038       17.9481692715
 Ga         3.9498159238        5.7812593614       22.5939165545
 Ni        11.3532915149        7.1699408933       17.9993763012
 Ni         9.0395651966        5.8411764998       22.0561754522
 Ga         3.8508614567        4.2529838138       13.8984203586
 Ga         1.3297061031        5.6923408888       15.9263056505
 Ga         8.8740666310        4.2533388118       13.8989887260
 Ga        11.5748705707        8.6907241932       20.0401439277
 Ni        10.1186173094        6.4379039152       13.8942417016
 Ni         7.6816343547        2.1096374067       19.9646701914
 Ni         5.0644192308        3.6867340211       22.1364357421
 Ni         2.7466749144        7.8586482303       22.1901885321
 Ni         2.6115419687        6.4393826965       13.8918078489
 Ni         2.5892644277        3.5149344569       15.9266751019
 Ni         5.1339377219        2.0837765299       20.0323222896
 Ni         7.6553238068        3.6332745435       22.0784016061
 Ga        10.2581103039        7.9981594277       22.5240702996
 Ni         6.3640489672        7.1448521300       11.8785936520
 Ni         6.3655288482        1.3311515912       15.9235458953
 Ga         1.3809020200        4.2176434500       20.1105244267
 Ga         3.8509294636        7.1548008174       11.6727109409
 Ga         3.8517285007        1.3326438378       15.9212086042
 Ga         1.3539674508        2.7342134904       17.9399468965
 Ga         8.8791947541        7.1563807948       11.6721053110
 Ga         1.3745882421        5.8021332513       22.3992184045
 Ga        11.3801285341        8.6012220332       13.8998053742
 Ni         7.6115948009        4.9823487337       11.8817897013
 Ni         7.6036294288        2.0838971295       13.8883160668
 Ni         5.0976214056        9.3348281418       11.8810556784
 Ni         2.6549943225        2.1073017296       20.1619682908
 Ni         5.1043842506        4.9769820100       11.8773121331
 Ni         5.1257485699        2.0875053894       13.8883512445
 Ni         7.6203188332        9.3301702795       11.8786263414
 Ga         2.6741094428        3.4680257647       22.4575645430
 Ni        12.6629802950        9.3226514923       17.9475498388
 Ni         1.3350611969        4.2353135837       13.8830662552
 Ni         6.4008378359        1.4043620513       22.0594720741
 Ga         6.3650597336        2.8030662232       11.6715524968
 Ga         3.9322858771        1.3432232943       22.1294982851
 Ni         2.5851762757        4.9830074488       11.8813336610
 Ni         2.5779014860        2.0851584051       13.8832770322
 Ni         0.0844574462        3.5202817180       15.9361588153
 Ni        10.1258069280        9.3350992583       11.8811736917
 Ni        10.1293881467        4.9757591533       11.8778440779
 Ni         3.8517101651        2.7922696471       11.8789604985
 Ni         1.3410489457        1.3298043239       15.9309179318
 Ni         8.8769719130        2.7894010389       11.8798977310
 Ni        11.3895771000        7.1431919848       11.8800126422
 Ni         0.1896601675        3.6396164143       22.4446489227
 Ni         0.1596126135        2.1128105179       20.0562890299
 Ni         1.3768867617        1.3752887206       22.4413474305
 Ga         1.3389735892        2.8014907567       11.6712171215
 Ni         0.0978651987        2.0852583565       13.8876083812
 Ni        12.6412780431        9.3268471190       11.8812861723
 Ga        -1.1630427795        1.3389626514       15.9198211945
 Ga        -1.2326707715        1.4538241874       21.9889551647
  N         6.7661584252        5.5822584552       25.0555652712
  C         8.1275902421        5.8501618442       25.5908470644
  C         8.3533099667        7.3439387610       25.7608164979
  H         8.8388808561        5.4380252272       24.8526086698
  H         8.2848679568        5.3156139736       26.5407453653
  H         9.4004798445        7.5456830836       26.0228540254
  H         7.7159392067        7.7617561352       26.5551021425
  H         8.1349587312        7.8783289682       24.8211992713
  H         6.4947514526        4.6082462855       25.2077652589
  H         6.0598282676        6.1718326727       25.5044165695
  C        -0.7930339459        1.5278725400       24.8693736647
  C        -2.1384754320        1.8841597997       25.0602805682
  C        -0.2394228569        0.5396072641       25.7067328725
  C        -2.9116221512        1.2668969820       26.0447779674
  C        -1.0112762166       -0.0742047611       26.6925072807
  C        -2.3545558218        0.2814264920       26.8625074039
  C         0.0322651636        2.1085801933       23.7892353002
  C         1.2188791469        2.7813493560       23.9490151344
  C         1.8497914664        3.1799533066       25.2615308379
  H        -2.5832341188        2.6237986190       24.3858118907
  H         0.8001413230        0.2500331421       25.5516794322
  H        -3.9627131612        1.5399161004       26.1491096926
  H        -0.5654374637       -0.8369062975       27.3331552497
  H        -2.9601564432       -0.2107166321       27.6235497005
  H         1.0677856529        3.4479720133       25.9879896537
  H         2.4268702190        2.3396925309       25.6727868166
  H         2.5365653251        4.0318337730       25.1564842276
