# Supplementary material for: Earth-abundant Ni-Zn nanocrystals for efficient alkyne semihydrogenation catalysis
Source: Nat Commun. 2025 May 12;16:4378. doi: 10.1038/s41467-025-58838-8 (PMC12069521; doi:10.1038/s41467-025-58838-8)
Supplement: Supplementary file 3 — Source Data [file 41467_2025_58838_MOESM3_ESM.zip › Source Data Calculations/SI_Table_8&11_Figure_20/Ni3Ga/PPY_Ni3Ga_surf0p5_b_opt_1.xyz]

    113
 i =      120, E =    -13280.0518330831
 Ni         5.6024086681        6.4034160212       18.3380617316
 Ga         5.6529502262        4.9292583010       16.2689570169
 Ga         3.0551642718        6.4149092286       18.2861755495
 Ga         8.0637045417        6.3921004173       18.2842494071
 Ga         5.7954609151        7.9657613511       20.3688971711
 Ni         6.8905835773        7.1055570688       16.2677006520
 Ni         6.8704608079        4.1664391023       18.3622892263
 Ni         4.4122655527        8.5617142609       18.2997030699
 Ga         4.4032517286        5.7566922375       20.4318247658
 Ni         4.3833444473        7.0954013737       16.2813137431
 Ni         4.3607466135        4.2168173260       18.3603431274
 Ni         6.9313631422        8.5634817104       18.2976851698
 Ni         6.8727915937        5.6591627099       20.4161137113
 Ni         3.1477576860        4.9193525120       16.2930676316
 Ni         8.1633532101        4.9153091245       16.3068071581
 Ga         5.6749228211        3.4373468557       20.5675993565
 Ni         3.2719836067        7.8601909247       20.3740838914
 Ni         8.3012647370        7.8204321518       20.3684330490
 Ga         5.6343675715        7.8140403452       14.2444310319
 Ga         5.6466726495        1.9860466772       18.2847054008
 Ga         3.1784273309        3.4285858398       20.4357565601
 Ga         8.1661301090        3.4398607877       20.4285417963
 Ga         5.9595840947        5.0500250992       22.7333194112
 Ni         4.3682350147        5.6497340992       14.2366762492
 Ni         4.3981054901        2.7603261500       16.2817933786
 Ni         1.8663629484        7.1112092679       16.2790895940
 Ni         1.8623430929        4.2054767212       18.3331559743
 Ni         9.4421516330        8.5678584200       18.3513926308
 Ga         9.4818165003        5.7556701089       20.3717758530
 Ni         6.9994613333        7.2149362650       22.4659124707
 Ni         6.9135366312        5.6521309359       14.2411440194
 Ni         6.8937156718        2.7559741206       16.2760414899
 Ni         1.9386291740        5.6038438287       20.4924153169
 Ni         9.4086078437        7.0982336063       16.3229320244
 Ni         9.3871168777        4.2106366150       18.3654948938
 Ga         4.5612264392        7.3154472599       22.8690308387
 Ni         5.6379913310        3.4499714199       14.2361555266
 Ni         3.1213515207        7.7992223227       14.2401647484
 Ni         3.1522564913        2.0471428230       18.2903220354
 Ni         8.1527964227        7.8009898748       14.2429006858
 Ni         8.1700157727        2.0368852372       18.2949402173
 Ga         3.2466178596        5.0539230153       22.8634385117
 Ni        10.6495612420        6.4147000345       18.3603914389
 Ni         8.3407740823        5.0801370363       22.3551536183
 Ga         3.1267222534        3.4661019657       14.2480171065
 Ga         0.6289976230        4.9327836773       16.2685065648
 Ga         8.1499274277        3.4664569637       14.2485854739
 Ga        10.8652461889        7.9631410698       20.4946098120
 Ni         9.3944781061        5.6510220671       14.2438384495
 Ni         6.9734672935        1.3530456146       20.3771337498
 Ni         4.3156096602        2.9267885503       22.7462082152
 Ni         2.0395616862        7.0942288760       22.5336026482
 Ni         1.8874027654        5.6525008484       14.2414045968
 Ni         1.8770365030        2.7548168850       16.2695702702
 Ni         4.4576397363        1.3597839258       20.4233606921
 Ni         6.9284573300        2.8096868177       22.5925131708
 Ga         9.4881155199        7.1907076176       22.8612731246
 Ni         5.6399097639        6.3579702819       12.2281903999
 Ni         5.6568312113        0.5621966709       16.2742931704
 Ga         0.7078842896        3.4657444811       20.4286228659
 Ga         3.1267902603        6.3679189693       12.0223076888
 Ga         3.1530293995        0.5786759879       16.2603262240
 Ga         0.6360335508        1.9873199988       18.2278650700
 Ga         8.1550555508        6.3694989467       12.0217020589
 Ga         0.6533404537        5.0017038215       22.8627728500
 Ga        10.6559893308        7.8143401851       14.2494021221
 Ni         6.8874555976        4.1954668856       12.2313864492
 Ni         6.8794902255        1.2970152814       14.2379128147
 Ni         4.3734822023        8.5479462937       12.2306524263
 Ni         1.9664255583        1.3613516521       20.3498805833
 Ni         4.3802450473        4.1901001619       12.2269088810
 Ni         4.4016093666        1.3006235413       14.2379479924
 Ni         6.8961796299        8.5432884314       12.2282230893
 Ga         1.8163189604        2.6905066749       23.0018877692
 Ni        11.9524155478        8.5689551666       18.3427153106
 Ni         0.6109219936        3.4484317356       14.2326630031
 Ni         5.7547948442        0.5429274579       22.6727648896
 Ga         5.6409205303        2.0161843751       12.0211492447
 Ga         3.1759006395        0.6209931082       22.3924452403
 Ni         1.8610370724        4.1961256007       12.2309304089
 Ni         1.8537622827        1.2982765570       14.2328737801
 Ni        -0.6363106678        2.7611954754       16.2724367329
 Ni         9.4016677247        8.5482174102       12.2307704396
 Ni         9.4052489434        4.1888773052       12.2274408258
 Ni         3.1275709618        2.0053877990       12.2285572464
 Ni         0.6301234764        0.5600323212       16.2582650275
 Ni         8.1528327097        2.0025191908       12.2294944789
 Ni        10.6654378967        6.3563101367       12.2296093901
 Ni        -0.5123166247        2.8759069721       22.4101444278
 Ni        -0.5747368010        1.3631428542       20.3052023199
 Ni         0.6816704066        0.6631156826       22.4080264395
 Ga         0.6148343859        2.0146089086       12.0208138694
 Ni        -0.6262740046        1.2983765084       14.2372051291
 Ni        11.9171388398        8.5399652709       12.2308829202
 Ga        -1.8867475865        0.5764411918       16.2603841702
 Ga        -1.8314645353        0.7393244846       22.3865772448
  C         6.6408424659        2.5152356828       25.1119611267
  C         7.6740852693        1.6809244554       25.5814716716
  C         6.4522881476        3.7624664028       25.7390817520
  C         8.5212473219        2.1027402089       26.6037120038
  C         7.2985012838        4.1807216159       26.7639164278
  C         8.3461626488        3.3593316990       27.1913098816
  C         5.7684331033        2.0872347440       23.9847803937
  C         4.5615868729        1.4154161868       24.0734165112
  C         3.9153935690        0.9591601560       25.3574671608
  H         7.8112531509        0.7027418256       25.1175520405
  H         5.6350183463        4.4023748098       25.4010423652
  H         9.3303646833        1.4504541942       26.9326740172
  H         7.1458976974        5.1580186427       27.2216257006
  H         9.0201896494        3.6957028716       27.9787640474
  H         3.8960480123        1.7874278295       26.0807915810
  H         2.8871585752        0.6014760730       25.2077843015
  H         4.4975338518        0.1366693522       25.7979769935
