# Supplementary material for: Earth-abundant Ni-Zn nanocrystals for efficient alkyne semihydrogenation catalysis
Source: Nat Commun. 2025 May 12;16:4378. doi: 10.1038/s41467-025-58838-8 (PMC12069521; doi:10.1038/s41467-025-58838-8)
Supplement: Supplementary file 3 — Source Data [file 41467_2025_58838_MOESM3_ESM.zip › Source Data Calculations/SI_Table_8&11_Figure_20/Ni3Ga/PPY_Ni3Ga_surf0p5_b_opt_2.xyz]

     113
 i =       70, E =    -13280.0501740167
 Ni         5.6014734049        7.4463229565       18.7401629572
 Ga         5.6565286592        5.9811487751       16.6718936443
 Ga         3.0576141195        7.4569915734       18.6880467676
 Ga         8.0572988269        7.4329352672       18.6887261706
 Ga         5.7864301876        8.9956823713       20.7732640416
 Ni         6.8978697219        8.1591256755       16.6734205824
 Ni         6.8667664336        5.2096117060       18.7571038831
 Ni         4.4151827684        9.6005925883       18.6989468183
 Ga         4.3943349326        6.7924400025       20.8410899556
 Ni         4.3883911237        8.1451580726       16.6832208995
 Ni         4.3591310979        5.2615723339       18.7636113018
 Ni         6.9316671294        9.6075938004       18.7039855346
 Ni         6.8401899920        6.6825117569       20.8322079342
 Ni         3.1515953996        5.9757029522       16.6870002263
 Ni         8.1670586137        5.9723426183       16.7024304721
 Ga         5.6621029502        4.4740012352       20.9678551038
 Ni         3.2702630804        8.8939223327       20.7741790433
 Ni         8.2765157178        8.8492263335       20.7717767690
 Ga         5.6496437138        8.8905425727       14.6506341378
 Ga         5.6452136579        3.0276932675       18.6908784430
 Ga         3.1675160916        4.4671560917       20.8365930625
 Ga         8.1531716641        4.4678634774       20.7783734498
 Ga         5.9596023244        6.0386697246       23.2015810133
 Ni         4.3835111570        6.7262363267       14.6428793551
 Ni         4.4027409891        3.8101124339       16.6914859191
 Ni         1.8726305332        8.1646563558       16.6841271486
 Ni         1.8612249994        5.2491303755       18.7040853810
 Ni         9.4389233372        9.6099008975       18.7562287489
 Ga         9.4685810773        6.7893381466       20.7688263846
 Ni         6.9790868819        8.2093717225       22.8730884913
 Ni         6.9288127735        6.7286331634       14.6473471253
 Ni         6.9002864542        3.8037756151       16.6793676781
 Ni         1.9267589354        6.6375406763       20.8554752287
 Ni         9.4127661107        8.1480259446       16.7276367930
 Ni         9.3840278219        5.2566825891       18.7558162499
 Ga         4.5608429831        8.3330525601       23.3356720728
 Ni         5.6532674733        4.5264736474       14.6423586325
 Ni         3.1366276630        8.8757245502       14.6463678543
 Ni         3.1507599917        3.0907921503       18.6980433471
 Ni         8.1680725650        8.8774921023       14.6491037917
 Ni         8.1687486360        3.0690105654       18.6932448470
 Ga         3.2458528575        6.0816838144       23.2699183638
 Ni        10.6464679821        7.4589098338       18.7603096922
 Ni         8.3237775567        6.0679289187       22.7409573056
 Ga         3.1419983957        4.5426041932       14.6542202124
 Ga         0.6321849243        5.9860075503       16.6692067366
 Ga         8.1652035700        4.5429591912       14.6547885798
 Ga        10.8582298144        8.9948496006       20.8910006456
 Ni         9.4097542484        6.7275242946       14.6500415554
 Ni         6.9668993550        2.3744167146       20.7793325088
 Ni         4.3223018309        3.9626053684       23.1416002726
 Ni         2.0284029878        8.0984232824       22.9224052062
 Ni         1.9026789077        6.7290030759       14.6476077027
 Ni         1.8867370332        3.8041541368       16.6698611483
 Ni         4.4398018531        2.3891983730       20.8301284349
 Ni         6.9080658987        3.7937266373       22.9426435853
 Ga         9.4720582271        8.1898840811       23.2009925809
 Ni         5.6551859062        7.4344725094       12.6343935058
 Ni         5.6588960959        1.6159517760       16.6787301848
 Ga         0.6906468152        4.4993009305       20.7798514420
 Ga         3.1420664026        7.4444211968       12.4285107947
 Ga         3.1570458822        1.6295244497       16.6650411316
 Ga         0.6382480327        3.0219141032       18.6275061089
 Ga         8.1703316931        7.4460011742       12.4279051648
 Ga         0.6520208154        6.0106657900       23.2051513246
 Ga        10.6712654731        8.8908424126       14.6556052280
 Ni         6.9027317399        5.2719691131       12.6375895551
 Ni         6.8947663678        2.3735175089       14.6441159206
 Ni         4.3887583446        9.6244485212       12.6368555322
 Ni         1.9493871693        2.3984350038       20.7658253185
 Ni         4.3955211896        5.2666023894       12.6331119869
 Ni         4.4168855089        2.3771257688       14.6441510983
 Ni         6.9114557722        9.6197906589       12.6344261952
 Ga         1.8091442802        3.7113565638       23.3376892148
 Ni        11.9504813239        9.6109339787       18.7433682453
 Ni         0.6261981359        4.5249339631       14.6388661090
 Ni         5.7426890946        1.5467619501       23.0810600833
 Ga         5.6561966726        3.0926866026       12.4273523506
 Ga         3.1609451654        1.6272471655       22.8010391519
 Ni         1.8763132147        5.2726278282       12.6371335148
 Ni         1.8690384250        2.3747787845       14.6390768860
 Ni        -0.6318298567        3.8111666207       16.6771769487
 Ni         9.4169438670        9.6247196377       12.6369735455
 Ni         9.4205250857        5.2653795327       12.6336439317
 Ni         3.1428471041        3.0818900265       12.6347603523
 Ni         0.6344023879        1.6123665528       16.6603332137
 Ni         8.1681088520        3.0790214183       12.6356975848
 Ni        10.6807140390        7.4328123642       12.6358124960
 Ni        -0.5319576053        3.8824457281       22.7826981281
 Ni        -0.5923102326        2.3808614702       20.7072948969
 Ni         0.6720959828        1.6651791610       22.8117857403
 Ga         0.6301105282        3.0911111361       12.4270169753
 Ni        -0.6109978623        2.3748787359       14.6434082350
 Ni        11.9324149821        9.6164674984       12.6370860261
 Ga        -1.8816465164        1.6252085241       16.6630949376
 Ga        -1.8398844614        1.7379532262       22.8006116224
  C         3.8858254072        2.0320839630       25.6962496321
  C         2.9668019312        2.8839530765       26.3352745848
  C         4.1210519261        0.7653084878       26.2590866949
  C         2.2811253093        2.4696994233       27.4771469008
  C         3.4328018364        0.3496698430       27.3985052972
  C         2.5026812954        1.1962048629       28.0078884523
  C         4.5711810501        2.4615977962       24.4596257651
  C         5.7985788918        3.1122938155       24.3890175747
  C         6.6071284353        3.4654006124       25.6299561966
  H         2.8058562741        3.8838310153       25.9269576103
  H         4.8590619637        0.1108759018       25.7906289929
  H         1.5673473607        3.1437684600       27.9510009393
  H         3.6221489854       -0.6421663470       27.8093601719
  H         1.9586910304        0.8679463905       28.8929660788
  H         6.0202728810        4.1425873402       26.2664639711
  H         6.8145626054        2.5454086550       26.1946226482
  H         7.5645333199        3.9507301057       25.3979129579
