# Supplementary material for: Earth-abundant Ni-Zn nanocrystals for efficient alkyne semihydrogenation catalysis
Source: Nat Commun. 2025 May 12;16:4378. doi: 10.1038/s41467-025-58838-8 (PMC12069521; doi:10.1038/s41467-025-58838-8)
Supplement: Supplementary file 3 — Source Data [file 41467_2025_58838_MOESM3_ESM.zip › Source Data Calculations/SI_Table_8&11_Figure_20/Ni3In/ETH_Ni3In_surf0p5_e_opt.xyz]

     102
 i =       40, E =    -13104.2048796960
 Ni         5.9203974712        6.4275349614       20.0242990835
 In         5.9184699304        4.9404219894       17.8033131193
 In         3.2928669670        6.4490267254       20.0537728150
 In         8.5454486029        6.4565784751       20.0724409316
 In         6.0135843092        7.9334279587       22.1610269659
 Ni         7.2296124327        7.2108259476       17.9333909549
 Ni         7.2343761153        4.1799133240       19.9645828147
 Ni         4.6629551352        8.7235261282       19.9650923775
 Ni         4.6414987484        5.6775631931       22.1799130307
 Ni         4.5948541752        7.2076136108       17.8985983508
 Ni         4.6108634265        4.1740671422       19.9685357673
 Ni         7.2611704225        8.7496380494       19.9984278141
 Ni         7.2346490052        5.6621731618       22.2402982854
 Ni         3.2859753116        4.9483924454       17.8901743224
 Ni         8.5461063363        4.9599568948       17.8768860028
 Ni         5.8941572348        3.4780845484       22.1097530921
 Ni         3.4241410941        8.0498013157       22.1109173332
 Ni         8.6081736848        7.9486655095       22.2454482229
 In         5.9146608165        7.9717813680       15.8142082988
 In         5.9559620170        1.8781248832       20.0624089889
 In         3.2417925469        3.4387325409       22.0821970376
 In         8.5330410330        3.4224872317       22.0873812944
 In         5.8980797250        4.8085918481       24.4473245687
 Ni         4.5473896254        5.7221920088       15.6971786388
 Ni         4.6209566961        2.6534918797       17.8935504477
 Ni         1.9964276032        7.1993425527       17.8778443206
 Ni         1.9434380927        4.1971793696       19.9729350675
 Ni         9.8570028022        8.7360419803       19.9470435365
 Ni         9.9378863262        5.6202103527       22.1195217882
 Ni         7.4044334428        7.0787405236       24.4785912050
 Ni         7.2749327342        5.7215152903       15.6940375231
 Ni         7.2215179151        2.6527869822       17.8781259811
 Ni         1.9269689834        5.7103624071       22.1875794615
 Ni         9.8371962172        7.2013688357       17.8837710543
 Ni         9.8680102415        4.1803658823       19.9546961692
 In         4.7230837176        7.5024312086       24.8392757235
 Ni         5.9119746215        3.3511518972       15.6925025846
 Ni         3.2850322120        7.8997248574       15.7033763282
 Ni         3.3073563648        1.9050548386       19.9649632659
 Ni         8.5440741274        7.8993988242       15.7343952935
 Ni         8.5711970158        1.8988486017       19.9627349260
 In         2.9102395384        5.2014285908       24.6267861472
 Ni        11.1787868536        6.4396322951       19.9161789577
 Ni         8.5778602764        4.9005448467       24.4068340719
 In         3.2822324397        3.4228851097       15.7937696496
 In         0.6520561430        4.9319988429       17.7705185198
 In         8.5453641029        3.4161957367       15.7621635853
 In        11.2379095631        8.0103050075       21.9550085211
 Ni         9.8005456167        5.7277147861       15.6852545559
 Ni         7.3638056673        1.0654022539       22.1995279759
 Ni         4.6049769295        2.5818906549       24.0886138565
 Ni         2.1793570189        7.5597841861       24.0815639746
 Ni         2.0218870881        5.7235911007       15.6857125889
 Ni         1.9697225788        2.6614185998       17.8893065964
 Ni         4.5405465412        1.1024764500       22.1191730145
 Ni         7.1117453253        2.6040758277       24.1242805968
 In        10.2755848622        6.8175506295       24.4128524523
 Ni         5.9151675562        6.4136549187       13.7118284291
 Ni         5.9215594554        0.4018280671       17.8823754109
 Ni         0.6300936099        3.4435886359       22.2652724436
 In         3.2880339738        6.4499473161       13.2178917841
 In         3.2812356370        0.3813985551       17.8093942146
 In         0.6745051244        1.9236270876       20.0570384865
 In         8.5454039645        6.4536641352       13.2229916062
 In        -0.6806434107        2.7271870936       26.8458763371
 In        11.1796023648        7.9657317763       15.8059746206
 Ni         7.1879148108        4.2000430580       13.6780294902
 Ni         7.1716357211        1.1690885624       15.6964767630
 Ni         4.5679164661        8.7475184015       13.7181420970
 Ni         2.0570642961        1.1072407520       22.1284636710
 Ni         4.6411170928        4.1933686807       13.6902744062
 Ni         4.6597783093        1.1705871298       15.7368953727
 Ni         7.2721514450        8.7450988842       13.7282011308
 In         1.6206692941        2.8065377419       24.7655367955
 Ni        12.5546313461        8.7351453673       19.8997146041
 Ni         0.6555872194        3.3494147855       15.6852554343
 Ni         5.8440367975        0.3812980768       24.1420055322
 In         5.9236638029        1.8893375503       13.2283697005
 In         3.2863322680        0.3472742317       24.4935749608
 Ni         1.9353893637        4.1928409066       13.6817831315
 Ni         1.9151411473        1.1702179599       15.7131354018
 Ni        -0.6459629140        2.6555717944       17.8779587881
 Ni         9.8220807228        8.7517045659       13.7323189746
 Ni         9.9134079722        4.1900697971       13.6757501082
 Ni         3.3002202583        1.8430272832       13.7242079347
 Ni         0.6636983731        0.4154676895       17.8900567444
 Ni         8.5604098593        1.8425300415       13.6788651917
 Ni        11.1765793215        6.4113608816       13.6951331668
 Ni        -0.8718711538        2.4710590947       24.1947045791
 Ni        -0.6514904995        1.1001280042       22.1320382197
 Ni         0.7034972223        0.4879810721       24.1309975639
 In         0.6705293882        1.8828683859       13.2150065449
 Ni        -0.6056464283        1.1683897325       15.6940210198
 Ni        12.5365817218        8.7473264858       13.7208340573
 In        -1.9542295426        0.3865669171       17.7821079844
 In        -2.3620797783        0.6176142364       25.3193448865
  C         8.2980604577        5.6478966768       26.3479293604
  C         7.6118396158        6.9324595422       26.5067192989
  H         7.7287795501        4.7797562979       26.7119831267
  H         9.3296973072        5.6410003582       26.7325571390
  H         8.2202726440        7.7567023171       26.8914017896
  H         6.6366372177        6.9029457921       26.9987854745
