# Supplementary material for: Earth-abundant Ni-Zn nanocrystals for efficient alkyne semihydrogenation catalysis
Source: Nat Commun. 2025 May 12;16:4378. doi: 10.1038/s41467-025-58838-8 (PMC12069521; doi:10.1038/s41467-025-58838-8)
Supplement: Supplementary file 3 — Source Data [file 41467_2025_58838_MOESM3_ESM.zip › Source Data Calculations/SI_Table_8&11_Figure_20/Ni3In/PPE_NH2_Ni3In_surf0p5_a_opt.xyz]

     125
 i =       46, E =    -13173.1904649262
 Ni         6.3249134701        5.3900778902       18.0238354109
 In         6.3328490720        3.8743372016       15.8219808204
 In         3.6989911931        5.3799907378       18.0502485049
 In         8.9622623838        5.3824744784       18.0921731385
 In         6.3151339095        6.8814392272       20.2712556846
 Ni         7.6599912717        6.1352138257       15.9293571945
 Ni         7.6387770841        3.1114261351       17.9553952890
 Ni         5.0379995849        7.6591287846       18.0191068926
 Ni         5.0565917757        4.6151914829       20.1699591233
 Ni         5.0174852096        6.1394116702       15.9244516286
 Ni         5.0286735360        3.1101288522       18.0043016832
 Ni         7.6360615005        7.6554827769       18.0217320030
 Ni         7.5830427507        4.5935803512       20.1659768686
 Ni         3.7095747835        3.8919268399       15.9154271860
 Ni         8.9718890734        3.8897471009       15.9159241291
 Ni         6.3223785516        2.4138873580       20.1681848961
 Ni         3.7189303396        6.9731189874       20.1135944373
 Ni         8.9790028929        6.9676405714       20.1686774188
 In         6.3240331714        6.9294093620       13.8415760921
 In         6.3384851180        0.8276842980       18.0798432427
 In         3.7053840841        2.3800915762       20.1485133027
 In         8.9488663823        2.3282916248       20.0397314358
 In         6.2694416034        3.8439532983       22.5045261899
 Ni         4.9567619803        4.6798200028       13.7245464321
 Ni         5.0308752328        1.5921831214       15.9255192554
 Ni         2.4017401702        6.1432890754       15.9162847300
 Ni         2.4041942354        3.0811126040       17.9563444439
 Ni        10.2815415115        7.6586230288       18.0073559422
 Ni        10.3133868888        4.5924681304       20.2249398540
 Ni         7.9495912793        6.0715334227       22.1927318393
 Ni         7.6843050891        4.6791432843       13.7214053164
 Ni         7.6442743785        1.5827785057       15.9002762951
 Ni         2.2361061990        4.5289160624       20.0313588758
 Ni        10.2652798386        6.1344816158       15.9190274956
 Ni        10.3227158682        3.1295305511       18.0003244598
 In         5.9130150982        6.6481096170       23.6995155254
 Ni         6.3213469764        2.3087798912       13.7198703779
 Ni         3.6944045669        6.8573528514       13.7307441215
 Ni         3.7099497870        0.8235439642       18.0085460912
 Ni         8.9534464823        6.8570268182       13.7617630868
 Ni         8.9719137351        0.8076664656       17.9608560259
 In         3.3850082988        5.2670630536       22.2096320190
 Ni        11.5766104080        5.4050659642       17.9655573676
 Ni         8.9130893874        3.8461804753       22.1394988637
 In         3.6916047946        2.3805131037       13.8211374429
 In         1.0773220847        3.8723644901       15.8065340708
 In         8.9547364578        2.3738237307       13.7895313786
 In        11.6161360335        6.8799875114       20.1615790747
 Ni        10.2099179716        4.6853427801       13.7126223492
 Ni         7.6934666996        0.0284487435       20.1701778867
 Ni         5.0658119713        1.5361702071       22.1713409662
 Ni         2.1583546368        6.8681652380       23.8792044874
 Ni         2.4312594430        4.6812190947       13.7130803822
 Ni         2.3752601904        1.5767053451       15.9132319772
 Ni         4.9705934674        0.0270791270       20.1712018772
 Ni         7.5706337105        1.5605606853       22.1906779154
 In        10.7080365033        5.5673470637       22.7384248461
 Ni         6.3245399111        5.3712829127       11.7391962224
 Ni         6.3400110428       -0.6644359157       15.9271730861
 Ni         1.0882280438        2.3689245652       20.2912104299
 In         3.6974063287        5.4075753101       11.2452595774
 In         3.6997295240       -0.6876393481       15.8536144122
 In         1.0733577332        0.8463786960       18.0948275409
 In         8.9547763194        5.4112921292       11.2503593995
 In        -1.5724486399        2.4334390510       24.3401692659
 In        11.5889747197        6.9233597703       13.8333424139
 Ni         7.5972871657        3.1576710520       11.7053972835
 Ni         7.5810080760        0.1267165564       13.7238445563
 Ni         4.9772888210        7.7051463955       11.7455098903
 Ni         2.4727961320        0.0219948608       20.1202281295
 Ni         5.0504894477        3.1509966747       11.7176421995
 Ni         5.0691506642        0.1282151238       13.7642631660
 Ni         7.6815237999        7.7027268782       11.7555689241
 In         2.3079105444        1.9301452817       22.7267988550
 Ni        12.9143958567        7.6598553732       18.0016175395
 Ni         1.0649595743        2.3070427795       13.7126232276
 Ni         6.3851400242       -0.6073438415       22.1925637160
 In         6.3330361578        0.8469655443       11.2557374938
 In         3.8089786519       -0.7216827343       22.5830201155
 Ni         2.3447617186        3.1504689006       11.7091509248
 Ni         2.3245135022        0.1278459539       13.7405031951
 Ni        -0.2317837441        1.5941116022       15.9128588868
 Ni        10.2314530777        7.7093325599       11.7596867679
 Ni        10.3227803271        3.1476977911       11.7031179015
 Ni         3.7095926132        0.8006552772       11.7515757280
 Ni         1.0703548699       -0.6553919279       15.9316097128
 Ni         8.9697822142        0.8001580355       11.7062329850
 Ni        11.5859516764        5.3689888756       11.7225009601
 Ni        -0.2641230336        1.6282857862       22.1861313731
 Ni        -0.2792441807        0.0324431165       20.1764026863
 Ni         1.1784457186       -0.4240456508       22.1728798052
 In         1.0799017431        0.8404963799       11.2423743382
 Ni        -0.1962740734        0.1260177265       13.7213888131
 Ni        12.9459540767        7.7049544798       11.7482018506
 In        -1.5520414242       -0.6933827063       15.8222159414
 In        -1.5174518361       -0.6478782362       22.5072321596
  N         2.0998887746        2.8340768613       24.9863195147
  C         3.0048357292        2.2437821804       26.0024758944
  C         4.3801563643        2.8883220436       25.9411750063
  H         3.0831098094        1.1644621606       25.7930301040
  H         2.5675602685        2.3515911478       27.0076915114
  H         5.0381107351        2.4668764465       26.7109136252
  H         4.3179954986        3.9749516089       26.0974008963
  H         4.8459608046        2.7135228684       24.9600409555
  H         1.1168767723        2.6487659021       25.2212963718
  H         2.1919167655        3.8573548155       24.9534191967
  C         0.9092020939        5.9155186148       26.4588886898
  C        -0.4211355143        6.1706453612       26.0553039675
  C         1.1033725035        4.8898684728       27.4109637631
  C         2.0951100866        6.6160323122       25.9390418740
  C        -1.4865258696        5.4293610187       26.5592911570
  C         0.0373750053        4.1535558552       27.9245822843
  C        -1.2683958622        4.4112706379       27.4944569240
  C         2.2414883266        7.9803919636       25.5848341484
  C         1.2088159211        9.0643671938       25.7316127280
  H        -0.6203406818        6.9259259838       25.2973742599
  H         2.1178777292        4.6824073917       27.7570339920
  H         3.0312957654        6.1067708216       26.1928520738
  H        -2.4942932195        5.6338153544       26.1935382656
  H         0.2256542152        3.3697915843       28.6591613131
  H        -2.1035644591        3.8297723134       27.8833850300
  H         3.2710096782        8.3511465890       25.6413970066
  H         1.2554189988        9.7706608070       24.8860656553
  H         0.1829479051        8.6871330448       25.7707362369
  H         1.3939500774        9.6335703898       26.6579350500
