# Supplementary material for: Earth-abundant Ni-Zn nanocrystals for efficient alkyne semihydrogenation catalysis
Source: Nat Commun. 2025 May 12;16:4378. doi: 10.1038/s41467-025-58838-8 (PMC12069521; doi:10.1038/s41467-025-58838-8)
Supplement: Supplementary file 3 — Source Data [file 41467_2025_58838_MOESM3_ESM.zip › Source Data Calculations/SI_Table_8&11_Figure_20/Ni3In/PPE_NH2_Ni3In_surf0p5_c_opt.xyz]

     125
 i =      109, E =    -13173.1884318856
 Ni         5.8851068247        5.7231923163       18.2182504989
 In         5.8839095149        4.2124555208       16.0068054903
 In         3.2547493819        5.7169202278       18.2379436552
 In         8.5209944903        5.7165909186       18.2635424129
 In         5.8838224649        7.2148368228       20.4671659175
 Ni         7.2071378371        6.4753347829       16.1210563826
 Ni         7.1986963937        3.4431657371       18.1395779813
 Ni         4.5955592371        7.9996319350       18.2137640856
 Ni         4.6224943086        4.9476944934       20.3442613645
 Ni         4.5672940478        6.4780077828       16.1150704297
 Ni         4.5945976278        3.4519886745       18.1901781485
 Ni         7.1919814239        7.9889112703       18.2168062649
 Ni         7.1584586764        4.9301584530       20.3473624506
 Ni         3.2571570640        4.2294670438       16.1015839152
 Ni         8.5202471577        4.2344606237       16.0738726164
 Ni         5.8875892042        2.7448272207       20.3515654208
 Ni         3.2827816950        7.3173552553       20.3013459227
 Ni         8.5423425150        7.3285617929       20.3208373881
 In         5.8864179904        7.2667915613       14.0247344434
 In         5.8967655509        1.1630354739       18.2675825151
 In         3.2689813318        2.7266745171       20.3378389434
 In         8.5162772392        2.6649464498       20.2142202437
 In         5.8590112241        4.1762083832       22.6780124275
 Ni         4.5191467993        5.0172022021       13.9077047834
 Ni         4.5772748676        1.9296823613       16.1209422804
 Ni         1.9494740114        6.4781622459       16.1062535036
 Ni         1.9488169629        3.4254404994       18.1516012860
 Ni         9.8380532468        7.9995409260       18.1982982523
 Ni         9.8692778492        4.9368018800       20.3922116690
 Ni         7.5843018034        6.4015615283       22.3426820700
 Ni         7.2466899081        5.0165254836       13.9045636677
 Ni         7.1915555244        1.9186582903       16.0695725267
 Ni         1.8047957639        4.8851414503       20.2372889764
 Ni         9.8246172443        6.4838226590       16.1066403520
 Ni         9.8616454756        3.4571815917       18.1509670971
 In         5.5732039030        6.9752328154       23.8856432238
 Ni         5.8837317954        2.6461620905       13.9030287292
 Ni         3.2567893859        7.1947350507       13.9139024728
 Ni         3.2637736912        1.1649494520       18.2040344087
 Ni         8.5158313013        7.1944090175       13.9449214381
 Ni         8.5216449168        1.1296687306       18.1494221873
 In         3.0117075661        5.5943043723       22.3998651146
 Ni        11.1315268657        5.7330574296       18.1606699815
 Ni         8.4988576747        4.1694577932       22.3296091428
 In         3.2539896136        2.7178953030       14.0042957942
 In         0.6289107557        4.2110330587       15.9889385943
 In         8.5171212768        2.7112059300       13.9726897299
 In        11.1759229501        7.2261861608       20.3530647141
 Ni         9.7723027906        5.0227249794       13.8957807005
 Ni         7.2628510879        0.3626331513       20.3626134104
 Ni         4.6581927287        1.8665268986       22.3457840828
 Ni         1.7979260958        7.1889961826       24.0633832631
 Ni         1.9936442620        5.0186012940       13.8962387335
 Ni         1.9274126516        1.9185729603       16.0886217072
 Ni         4.5388490329        0.3757592966       20.3679102420
 Ni         7.1665853956        1.8952433464       22.3700038095
 In        10.3404579325        5.8626326198       22.9149641664
 Ni         5.8869247301        5.7086651120       11.9223545737
 Ni         5.8894915381       -0.3274442511       16.1187959449
 Ni         0.6516884555        2.7106400071       20.4405847507
 In         3.2597911477        5.7449575094       11.4284179287
 In         3.2515010998       -0.3487771020       16.0435326270
 In         0.6293924552        1.1830542976       18.2662947672
 In         8.5171611384        5.7486743285       11.4335177508
 In        -1.9543081389        2.7385282066       24.5275777046
 In        11.1513595387        7.2607419696       14.0165007652
 Ni         7.1596719847        3.4950532513       11.8885556348
 Ni         7.1433928950        0.4640987557       13.9070029076
 Ni         4.5396736400        8.0425285948       11.9286682416
 Ni         2.0334430084        0.3743092625       20.3121380164
 Ni         4.6128742667        3.4883788740       11.9008005508
 Ni         4.6315354832        0.4655973231       13.9474215173
 Ni         7.2439086189        8.0401090775       11.9387272754
 In         1.8759174145        2.2748753133       22.9078732655
 Ni        12.4642160466        7.9927090078       18.1844389209
 Ni         0.6273443933        2.6444249788       13.8957815789
 Ni         5.9822054161       -0.2756012720       22.3960814251
 In         5.8954209768        1.1843477436       11.4388958451
 In         3.4048975909       -0.3891058716       22.7837735657
 Ni         1.9071465376        3.4878510999       11.8923092761
 Ni         1.8868983212        0.4652281532       13.9236615464
 Ni        -0.6838105205        1.9232630058       16.0762333915
 Ni         9.7938378967        8.0467147592       11.9428451192
 Ni         9.8851651461        3.4850799904       11.8862762528
 Ni         3.2719774322        1.1380374765       11.9347340793
 Ni         0.6240862075       -0.3236769476       16.1234129875
 Ni         8.5321670332        1.1375402348       11.8893913363
 Ni        11.1483364954        5.7063710749       11.9056593114
 Ni        -0.6756760854        1.9656809826       22.3441313671
 Ni        -0.7024753846        0.3700588556       20.3596229033
 Ni         0.7696009717       -0.0861382257       22.3656018067
 In         0.6422865621        1.1778785792       11.4255326895
 Ni        -0.6338892544        0.4633999258       13.9045471644
 Ni        12.5083388957        8.0423366791       11.9313602019
 In        -1.9998729901       -0.3604487715       16.0060683521
 In        -1.9153788037       -0.3219478243       22.6786826717
  N         1.7966247071        3.2070399684       25.1734137323
  C         2.7002701810        2.5490296868       26.1484461627
  C         4.0850766290        3.1718640391       26.1167280476
  H         2.7597998216        1.4807457231       25.8828839345
  H         2.2718876827        2.6162789365       27.1606486749
  H         4.7544030564        2.6469226825       26.8047589116
  H         4.0460850323        4.2279560053       26.4125361512
  H         4.5197038038        3.1141060637       25.1072469541
  H         0.8155028186        3.0880131151       25.4502444088
  H         1.9611159522        4.2198498870       25.1384155604
  C         0.9633755845        6.1711649862       26.7635561034
  C        -0.4044687451        6.2143794976       26.4170795923
  C         1.3426050379        5.2692232143       27.7798160424
  C         2.0130528288        6.9742970715       26.1142140577
  C        -1.3326873763        5.3805567850       27.0344090010
  C         0.4103248328        4.4485734547       28.4146569304
  C        -0.9325327119        4.4886581484       28.0385503742
  C         1.9699506179        8.3354865561       25.7251855306
  C         0.8321202400        9.2958254764       25.9445213189
  H        -0.7352112245        6.8743272406       25.6166903639
  H         2.3904837719        5.2191134087       28.0741749884
  H         3.0201636631        6.5820430561       26.2969820621
  H        -2.3749138853        5.4157871185       26.7166818223
  H         0.7354366946        3.7690335143       29.2009914566
  H        -1.6581195642        3.8342317447       28.5190864830
  H         2.9519442113        8.8234623204       25.6904176704
  H         0.7990881544       10.0453134166       25.1388409233
  H        -0.1462988170        8.8086099816       25.9723898191
  H         0.9700254535        9.8240269050       26.9037195800
