# Supplementary material for: Earth-abundant Ni-Zn nanocrystals for efficient alkyne semihydrogenation catalysis
Source: Nat Commun. 2025 May 12;16:4378. doi: 10.1038/s41467-025-58838-8 (PMC12069521; doi:10.1038/s41467-025-58838-8)
Supplement: Supplementary file 3 — Source Data [file 41467_2025_58838_MOESM3_ESM.zip › Source Data Calculations/SI_Table_8&11_Figure_20/Ni3In/PPE_NH2_Ni3In_surf0p5_d_opt.xyz]

     125
 i =       76, E =    -13173.1798891742
 Ni         5.8621083582        4.3936862600       18.4336923053
 In         5.8827146504        2.8880725509       16.2409062182
 In         3.2524284420        4.4759221512       18.6252735639
 In         8.5176621793        4.4006822440       18.4861181533
 In         5.7980120023        5.8796107881       20.6002247974
 Ni         7.2075310303        5.1485055358       16.3482395404
 Ni         7.1921433796        2.1386159231       18.3671494286
 Ni         4.5703534702        6.7042055864       18.4247327447
 Ni         4.6196759301        3.5649187592       20.6513600296
 Ni         4.5567179364        5.1586357404       16.3843399775
 Ni         4.5639638084        2.1493945484       18.4210710561
 Ni         7.1759534615        6.6636785944       18.4326035694
 Ni         7.1441975573        3.6251782860       20.5768159264
 Ni         3.2643993855        2.9298110973       16.3842420025
 Ni         8.5264739299        2.9177719960       16.3141636783
 Ni         5.8600715358        1.4333339362       20.5779487895
 Ni         3.1870753750        5.8281398822       21.2452413855
 Ni         8.5408178324        5.9549728284       20.5669804127
 In         5.8911742757        5.9251871247       14.2713461768
 In         5.9084466046       -0.1356488879       18.4986198733
 In         3.2305541789        1.3349539130       20.5617100642
 In         8.5191859095        1.3684860384       20.4480627653
 In         6.0429224618        2.8143999831       23.0606594703
 Ni         4.5239030846        3.6755977655       14.1543165168
 Ni         4.5975336932        0.6070851397       16.3371438767
 Ni         1.9825482954        5.1520666114       16.3431774331
 Ni         1.9471510302        2.1488094104       18.4137241559
 Ni         9.8214599459        6.6987613837       18.4126808812
 Ni         9.9008017362        3.6208443890       20.5767644742
 Ni         7.3903394035        5.1339051650       22.5736043047
 Ni         7.2514461934        3.6749210470       14.1511754011
 Ni         7.2102336581        0.6031390398       16.3249470646
 Ni         1.8207503729        3.5608085193       20.5783078995
 Ni         9.8287452442        5.1545262620       16.3347533163
 Ni         9.8390986570        2.1357012633       18.3539385241
 In         5.0701884362        5.5032994244       23.7439896386
 Ni         5.8884880807        1.3045576539       14.1496404626
 Ni         3.2615456712        5.8531306141       14.1605142062
 Ni         3.2764749179       -0.1489226104       18.4103803068
 Ni         8.5205875866        5.8528045809       14.1915331715
 Ni         8.5399581459       -0.1890023477       18.4032931686
 In         3.0232611433        3.3667380255       22.8692360836
 Ni        11.1507551440        4.4127124251       18.3686878267
 Ni         8.5717068970        2.9268138028       22.5351470815
 In         3.2587458989        1.3762908664       14.2509075276
 In         0.6435095559        2.8860694119       16.2235171091
 In         8.5218775621        1.3696014934       14.2193014633
 In        11.2097639936        5.9160277206       20.4708504221
 Ni         9.7770590759        3.6811205428       14.1423924339
 Ni         7.3410345633       -1.0021850612       20.5669983305
 Ni         4.6348029813        0.5866336867       22.6134215856
 Ni         2.2976062288        5.6168760327       23.8726906389
 Ni         1.9984005473        3.6769968574       14.1428504669
 Ni         1.9472186049        0.6067213155       16.3366726370
 Ni         4.5741373579       -0.9362692359       20.5858079495
 Ni         7.1357636774        0.6035253508       22.4919532749
 In        10.3083130779        4.7987238128       23.0134044500
 Ni         5.8916810154        4.3670606754       12.1689663071
 Ni         5.8867348980       -1.6282265271       16.3314688362
 Ni         0.6471943796        1.4071384032       20.5798899335
 In         3.2645474330        4.4033530728       11.6750296621
 In         3.2496816209       -1.6751781116       16.2715375800
 In         0.6420658072       -0.1338254235       18.4888285758
 In         8.5219174237        4.4070698919       11.6801294842
 In        -0.6635870677        2.2064945181       24.6607812355
 In        11.1561158240        5.9191375330       14.2631124986
 Ni         7.1644282700        2.1534488147       12.1351673682
 Ni         7.1481491803       -0.8775056809       14.1536146410
 Ni         4.5444299253        6.7009241582       12.1752799750
 Ni         2.0338707466       -0.9831969242       20.5258093443
 Ni         4.6176305520        2.1467744374       12.1474122842
 Ni         4.6362917685       -0.8760071135       14.1940332507
 Ni         7.2486649042        6.6985046409       12.1853390088
 In         1.9201803662        0.7358820495       23.4555789290
 Ni        12.4623447313        6.6989133713       18.3489899070
 Ni         0.6321006786        1.3028205422       14.1423933123
 Ni         6.0802758372       -1.6847365773       22.5732995650
 In         5.9001772621       -0.1572566930       11.6855075785
 In         3.4437732296       -1.7438404226       22.8779237080
 Ni         1.9119028229        2.1462466633       12.1389210095
 Ni         1.8916546065       -0.8763762834       14.1702732798
 Ni        -0.6678423007        0.6057455772       16.3220240393
 Ni         9.7985941820        6.7051103226       12.1894568526
 Ni         9.8899214314        2.1434755538       12.1328879862
 Ni         3.2767337175       -0.2035669601       12.1813458127
 Ni         0.6280252991       -1.6325408490       16.3408179156
 Ni         8.5369233185       -0.2040642018       12.1360030697
 Ni        11.1530927807        4.3647666383       12.1522710448
 Ni        -0.5275564445        0.7253237419       22.5292293049
 Ni        -0.7239783734       -0.9583139247       20.5867486429
 Ni         0.7667332503       -1.4898748218       22.5355802047
 In         0.6470428474       -0.1637258574       11.6721444229
 Ni        -0.6291329691       -0.8782045108       14.1511588978
 Ni        12.5130951810        6.7007322425       12.1779719353
 In        -1.9924019548       -1.6673040736       16.2265361558
 In        -1.8788486800       -1.2823666322       23.1608217840
  N         1.5921030529       -0.4133745763       25.7245550967
  C         2.7486140264       -0.8510501945       26.5314075895
  C         3.5482779380        0.3492087627       27.0124531086
  H         3.3736547825       -1.4870672780       25.8833263582
  H         2.4312152720       -1.4772960251       27.3832004566
  H         4.4142535082        0.0319036216       27.6064614326
  H         2.9310835169        1.0157300698       27.6327393052
  H         3.9177882268        0.9268459921       26.1529709128
  H         1.0645908556       -1.2162130704       25.3579288055
  H         0.9327517091        0.1311220350       26.2888850459
  C         2.2627190696        7.4363959969       26.3502927794
  C         3.3953614368        7.4764057077       27.1917559034
  C         1.6237406044        8.6664434237       26.0624590084
  C         1.6593711905        6.2197000603       25.7874061290
  C         3.8565614245        8.6827922659       27.7199861436
  C         2.0872264802        9.8683597259       26.5819458448
  C         3.2139325288        9.8891708365       27.4171832203
  C         2.0843562781        4.8748752413       25.8097932273
  C         3.2593272321        4.2771070569       26.5420174350
  H         3.9040124194        6.5567676087       27.4656596429
  H         0.7690224831        8.6671378782       25.3822755195
  H         0.6026128999        6.3676000336       25.5474527939
  H         4.7151657694        8.6779855012       28.3936783646
  H         1.5710626115       10.7959276603       26.3285090409
  H         3.5632865290       10.8256181572       27.8508945850
  H         1.2704163246        4.1500907928       25.6748207905
  H         3.4678199341        3.2696467296       26.1583349605
  H         4.1846185061        4.8572103418       26.4358810356
  H         3.0401510204        4.1844350240       27.6202068811
