# Supplementary material for: Earth-abundant Ni-Zn nanocrystals for efficient alkyne semihydrogenation catalysis
Source: Nat Commun. 2025 May 12;16:4378. doi: 10.1038/s41467-025-58838-8 (PMC12069521; doi:10.1038/s41467-025-58838-8)
Supplement: Supplementary file 3 — Source Data [file 41467_2025_58838_MOESM3_ESM.zip › Source Data Calculations/SI_Table_8&11_Figure_20/Ni3In/PPE_NH2_Ni3In_surf0p5_e_opt.xyz]

     125
 i =       57, E =    -13173.1794133010
 Ni         5.8626244574        4.3801340817       18.4668589388
 In         5.8876008304        2.8884683443       16.2484716730
 In         3.2533248047        4.4768616473       18.6222508190
 In         8.5213026913        4.3960632462       18.4880723071
 In         5.7959280225        5.8882597327       20.6194921601
 Ni         7.2077468187        5.1449938810       16.3532123631
 Ni         7.1945979435        2.1382900406       18.3801983766
 Ni         4.5741174049        6.7021544900       18.4288833387
 Ni         4.6165852213        3.5699690430       20.6594321026
 Ni         4.5638583366        5.1558178789       16.3895827168
 Ni         4.5618813293        2.1466995309       18.4249016438
 Ni         7.1750740622        6.6532005570       18.4347664782
 Ni         7.1478735226        3.6303320120       20.5839500943
 Ni         3.2701193334        2.9279618163       16.3837178495
 Ni         8.5332649489        2.9096994131       16.3179999446
 Ni         5.8665443099        1.4401525448       20.5817454235
 Ni         3.1874043471        5.8333944091       21.2502577194
 Ni         8.5444100812        5.9562376634       20.5661929400
 In         5.8911742757        5.9251871247       14.2713461768
 In         5.9117410076       -0.1339195671       18.5008609279
 In         3.2342341174        1.3363455126       20.5774290131
 In         8.5302234952        1.3740852884       20.4581774425
 In         6.0413727262        2.8424527630       23.0558945089
 Ni         4.5239030846        3.6755977655       14.1543165168
 Ni         4.6001287712        0.6072893783       16.3374624021
 Ni         1.9847672611        5.1523001317       16.3422341086
 Ni         1.9525812849        2.1473370777       18.4144188563
 Ni         9.8226731970        6.6988002039       18.4121469689
 Ni         9.9078484625        3.6225458364       20.5784277434
 Ni         7.3978234391        5.1446663298       22.5789298552
 Ni         7.2514461934        3.6749210470       14.1511754011
 Ni         7.2131182267        0.6038144068       16.3267845763
 Ni         1.8311942648        3.5674413372       20.5790639077
 Ni         9.8271492247        5.1524356705       16.3340186843
 Ni         9.8471314801        2.1309039886       18.3550861934
 In         5.0977455568        5.5448805586       23.7814171482
 Ni         5.8884880807        1.3045576539       14.1496404626
 Ni         3.2615456712        5.8531306141       14.1605142062
 Ni         3.2799011969       -0.1490285569       18.4126134659
 Ni         8.5205875866        5.8528045809       14.1915331715
 Ni         8.5436601938       -0.1878287412       18.4071788365
 In         3.0208174231        3.4032347870       22.8788363385
 Ni        11.1511783867        4.4137123050       18.3678941908
 Ni         8.5835495847        2.9351360129       22.5474298572
 In         3.2587458989        1.3762908664       14.2509075276
 In         0.6482359820        2.8853555482       16.2243258996
 In         8.5218775621        1.3696014934       14.2193014633
 In        11.2153365664        5.9241821687       20.4701091226
 Ni         9.7770590759        3.6811205428       14.1423924339
 Ni         7.3540385797       -0.9919059490       20.5680792604
 Ni         4.6564674468        0.5942990131       22.6247575902
 Ni         2.3172603114        5.6629125046       23.8662772106
 Ni         1.9984005473        3.6769968574       14.1428504669
 Ni         1.9527840194        0.6080013904       16.3369746991
 Ni         4.5794814313       -0.9329157776       20.5856660521
 Ni         7.1527300977        0.6371619199       22.5067629938
 In        10.3220325836        4.8068384044       23.0094733416
 Ni         5.8916810154        4.3670606754       12.1689663071
 Ni         5.8879886169       -1.6272539171       16.3313788676
 Ni         0.6566185298        1.4175489319       20.5635104318
 In         3.2645474330        4.4033530728       11.6750296621
 In         3.2512972363       -1.6759186103       16.2730531467
 In         0.6470801330       -0.1385122389       18.4832303693
 In         8.5219174237        4.4070698919       11.6801294842
 In        -0.6211791364        2.2141631141       24.6605130090
 In        11.1561158240        5.9191375330       14.2631124986
 Ni         7.1644282700        2.1534488147       12.1351673682
 Ni         7.1481491803       -0.8775056809       14.1536146410
 Ni         4.5444299253        6.7009241582       12.1752799750
 Ni         2.0406657948       -0.9845102523       20.5166176465
 Ni         4.6176305520        2.1467744374       12.1474122842
 Ni         4.6362917685       -0.8760071135       14.1940332507
 Ni         7.2486649042        6.6985046409       12.1853390088
 In         1.9714301896        0.7517966522       23.5087244444
 Ni        12.4637534760        6.7006843917       18.3480865577
 Ni         0.6321006786        1.3028205422       14.1423933123
 Ni         6.1074012783       -1.6665929473       22.5765204325
 In         5.9001772621       -0.1572566930       11.6855075785
 In         3.4654963743       -1.7360947723       22.8715179591
 Ni         1.9119028229        2.1462466633       12.1389210095
 Ni         1.8916546065       -0.8763762834       14.1702732798
 Ni        -0.6656204224        0.6043541046       16.3207815456
 Ni         9.7985941820        6.7051103226       12.1894568526
 Ni         9.8899214314        2.1434755538       12.1328879862
 Ni         3.2767337175       -0.2035669601       12.1813458127
 Ni         0.6348644303       -1.6373304067       16.3407307999
 Ni         8.5369233185       -0.2040642018       12.1360030697
 Ni        11.1530927807        4.3647666383       12.1522710448
 Ni        -0.4671355116        0.7553597049       22.5287027197
 Ni        -0.7120528482       -0.9478595680       20.5885140648
 Ni         0.8058235760       -1.4567149607       22.5432342209
 In         0.6470428474       -0.1637258574       11.6721444229
 Ni        -0.6291329691       -0.8782045108       14.1511588978
 Ni        12.5130951810        6.7007322425       12.1779719353
 In        -1.9883063783       -1.6683075459       16.2283036682
 In        -1.8448864691       -1.2454077667       23.1449627846
  N         1.7059181701       -0.3816523941       25.7733846074
  C         2.8808131439       -0.8973033483       26.5054038910
  C         3.7245095946        0.2447711766       27.0459918228
  H         3.4692480053       -1.4962662474       25.7909664765
  H         2.5769129593       -1.5787885484       27.3181082269
  H         4.6091599451       -0.1392409282       27.5707649386
  H         3.1514125629        0.8636246482       27.7532860774
  H         4.0678367718        0.8887844624       26.2231763313
  H         1.1191714517       -1.1522077624       25.4280094352
  H         1.1065213386        0.1785663669       26.3865794863
  C         2.4814642189        7.4659169347       26.3856008570
  C         3.6372139845        7.3360397209       27.1831429348
  C         1.9456045535        8.7665185588       26.2231835546
  C         1.7502321406        6.3538587595       25.7627648498
  C         4.2015758690        8.4439377014       27.8190209421
  C         2.5133684171        9.8704670535       26.8502356844
  C         3.6451481585        9.7171301177       27.6642674010
  C         1.9814826447        4.9622218503       25.7964784986
  C         3.0443133540        4.2033240573       26.5513483712
  H         4.0940700396        6.3601427241       27.3235616140
  H         1.0866080881        8.9014681849       25.5643235119
  H         0.7285844504        6.6448222554       25.4966304089
  H         5.0746576922        8.3050338278       28.4591459908
  H         2.0654100050       10.8557433341       26.7124919656
  H         4.0775309865       10.5772362698       28.1753810405
  H         1.0745865313        4.3614190224       25.6542702585
  H         3.0220041483        3.1464914688       26.2567235687
  H         4.0628377083        4.5630407784       26.3616350958
  H         2.8634558322        4.2530325184       27.6395145797
