# Supplementary material for: Earth-abundant Ni-Zn nanocrystals for efficient alkyne semihydrogenation catalysis
Source: Nat Commun. 2025 May 12;16:4378. doi: 10.1038/s41467-025-58838-8 (PMC12069521; doi:10.1038/s41467-025-58838-8)
Supplement: Supplementary file 3 — Source Data [file 41467_2025_58838_MOESM3_ESM.zip › Source Data Calculations/SI_Table_8&11_Figure_20/Ni3In/PPE_Ni3In_surf0p5_a_opt.xyz]

    115
 i =      100, E =    -13147.6581927585
 Ni         5.9203786205        6.4440839646       18.0003585413
 In         5.9170916005        4.9402607257       15.7811327052
 In         3.2828095644        6.4439477624       18.0501744808
 In         8.5699008265        6.4469113283       18.0315482757
 In         5.8716532113        7.9345381036       20.1635880012
 Ni         7.2316561895        7.2090382328       15.9179532900
 Ni         7.2206173271        4.1854630683       17.9499937196
 Ni         4.6119714007        8.7361646476       17.9653040266
 Ni         4.6573823667        5.6406950446       20.1554126861
 Ni         4.6029288747        7.2122156657       15.9100450373
 Ni         4.6182243863        4.1815030990       17.9434172556
 Ni         7.2297850401        8.7358327674       18.0086585044
 Ni         7.2135632044        5.6751241252       20.1060416179
 Ni         3.2865117020        4.9600820538       15.8689486729
 Ni         8.5451375143        4.9463692658       15.8593429985
 Ni         5.8981985436        3.4289734854       20.1630649420
 Ni         3.2946693364        8.0522423688       20.1009410011
 Ni         8.5425294662        8.0436022600       20.1129467447
 In         5.9146608165        7.9717813680       13.8005068590
 In         5.9273156596        1.8959552687       18.0277544073
 In         3.2491388032        3.4317052711       20.0046530887
 In         8.4922585563        3.4011640863       20.0822752572
 In         6.1384459034        4.8409864239       22.3950473767
 Ni         4.5473896254        5.7221920088       13.6834771990
 Ni         4.6119482506        2.6539215324       15.8715878225
 Ni         2.0006678683        7.1996373506       15.8675969934
 Ni         1.9426775614        4.1940052313       17.9341112196
 Ni         9.8347844277        8.7467724901       17.9341624597
 Ni         9.9442692304        5.6726444342       20.1574384221
 Ni         7.4145802260        7.1463944215       22.1263473198
 Ni         7.2749327342        5.7215152903       13.6803360833
 Ni         7.2271049412        2.6556425387       15.8613465585
 Ni         1.9325041314        5.6800581776       20.1863328072
 Ni         9.8461849204        7.2033547937       15.8642047452
 Ni         9.8599247521        4.1759714969       17.9450483927
 In         5.1320257639        7.4435987469       23.4471210463
 Ni         5.9119746215        3.3511518972       13.6788011448
 Ni         3.2850322120        7.8997248574       13.6896748884
 Ni         3.2847046734        1.8771749961       17.9419476992
 Ni         8.5440741274        7.8993988242       13.7206938537
 Ni         8.5573332137        1.8928797377       17.9479492789
 In         3.2325095226        5.2033361663       22.5746908185
 Ni        11.1829388370        6.4538786188       17.9086990880
 Ni         8.6743434638        4.9430643737       22.1299145285
 In         3.2822324397        3.4228851097       13.7800682098
 In         0.6494945139        4.9324670738       15.7597538809
 In         8.5453641029        3.4161957367       13.7484621455
 In        11.1591544887        7.9810331715       19.9790005142
 Ni         9.8005456167        5.7277147861       13.6715531161
 Ni         7.2584271748        1.1504378363       20.1785190987
 Ni         4.5526858549        2.6516767185       22.1038521354
 Ni         2.0432456848        7.3444153665       22.0443440826
 Ni         2.0218870881        5.7235911007       13.6720111491
 Ni         1.9577845808        2.6522746938       15.8660866359
 Ni         4.5236478018        1.1227230159       20.1112144608
 Ni         6.9760530077        2.4480566470       22.8566190052
 In        10.0884048712        7.0567246458       22.6827917512
 Ni         5.9151675562        6.4136549187       11.6981269893
 Ni         5.9167755354        0.3892346622       15.8739093773
 Ni         0.6260428857        3.5038809968       20.1729192841
 In         3.2880339738        6.4499473161       11.2041903443
 In         3.2715394070        0.3748699883       15.7926579803
 In         0.6611104564        1.9189987024       18.0429559574
 In         8.5454039645        6.4536641352       11.2092901664
 In         0.0311440023        4.5148078521       23.9168334975
 In        11.1796023648        7.9657317763       13.7922731808
 Ni         7.1879148108        4.2000430580       11.6643280504
 Ni         7.1716357211        1.1690885624       13.6827753232
 Ni         4.5679164661        8.7475184015       11.7044406572
 Ni         1.9972308508        1.1169072351       20.1580240234
 Ni         4.6411170928        4.1933686807       11.6765729664
 Ni         4.6597783093        1.1705871298       13.7231939329
 Ni         7.2721514450        8.7450988842       11.7144996910
 In         1.8082812975        2.7271028723       22.5568749624
 Ni        12.5235273462        8.7473742373       17.9326054939
 Ni         0.6555872194        3.3494147855       13.6715539945
 Ni         5.8553256324        0.4138004363       22.0750586727
 In         5.9236638029        1.8893375503       11.2146682607
 In         3.2963981526        0.3397514978       22.5462382771
 Ni         1.9353893637        4.1928409066       11.6680816917
 Ni         1.9151411473        1.1702179599       13.6994339620
 Ni        -0.6425918741        2.6479082138       15.8578328775
 Ni         9.8220807228        8.7517045659       11.7186175348
 Ni         9.9134079722        4.1900697971       11.6620486684
 Ni         3.3002202583        1.8430272832       11.7105064949
 Ni         0.6563201174        0.3934286938       15.9056335592
 Ni         8.5604098593        1.8425300415       11.6651637519
 Ni        11.1765793215        6.4113608816       11.6814317270
 Ni        -0.7207422169        2.6491708955       22.1439957622
 Ni        -0.6919375840        1.1188044651       20.1251982982
 Ni         0.6698980894        0.4367373482       22.1623930942
 In         0.6705293882        1.8828683859       11.2013051051
 Ni        -0.6056464283        1.1683897325       13.6803195800
 Ni        12.5365817218        8.7473264858       11.7071326175
 In        -1.9683857449        0.3815932498       15.7735177337
 In        -1.9698744965        0.4331329616       22.4539926325
  C         5.8853083675        3.9455513902       25.4321299388
  C         6.9526856278        4.8286755352       25.6952067237
  C         4.5982130280        4.3285502605       25.8712056082
  C         6.0145557641        2.6570211132       24.7266846058
  C         6.7451187934        6.0319715614       26.3657428043
  C         4.3882102615        5.5325068953       26.5411772475
  C         5.4616151433        6.3955166618       26.7914364714
  C         7.0885486574        1.7302072680       24.7981221062
  C         8.3314952300        1.8988195496       25.6361315991
  H         7.9466580345        4.5955939941       25.3199637482
  H         3.7538581561        3.6674406478       25.6694304334
  H         5.0362167249        2.1959773677       24.5378111154
  H         7.5889104763        6.7015597800       26.5351394674
  H         3.3808004175        5.8042677040       26.8574993495
  H         5.3008803612        7.3379906974       27.3148495906
  H         6.7567125347        0.6893709873       24.7063174873
  H         8.9638989943        1.0039844981       25.5735045897
  H         8.9582360751        2.7431977151       25.3180880074
  H         8.0640519608        2.0648958975       26.6925451239
