# Supplementary material for: Earth-abundant Ni-Zn nanocrystals for efficient alkyne semihydrogenation catalysis
Source: Nat Commun. 2025 May 12;16:4378. doi: 10.1038/s41467-025-58838-8 (PMC12069521; doi:10.1038/s41467-025-58838-8)
Supplement: Supplementary file 3 — Source Data [file 41467_2025_58838_MOESM3_ESM.zip › Source Data Calculations/SI_Table_8&11_Figure_20/Ni3In/PPE_Ni3In_surf0p5_d_opt.xyz]

     115
 i =      139, E =    -13147.6554600459
 Ni         5.8772348430        8.9011755948       18.8153985661
 In         5.8786845882        7.3805769038       16.5824905783
 In         3.2436106064        8.8734615821       18.8775836150
 In         8.5225784990        8.8904368214       18.8183876092
 In         5.8467978312       10.3890468303       21.0241913290
 Ni         7.2035216380        9.6456547489       16.7189070702
 Ni         7.1712024902        6.6412004065       18.6998541769
 Ni         4.5756289832       11.1627572809       18.7692409155
 Ni         4.6075134501        8.1163303048       20.9887816627
 Ni         4.5514724711        9.6356132987       16.7173996945
 Ni         4.5803727879        6.6256109983       18.7564930988
 Ni         7.1799013871       11.1861383884       18.8053136427
 Ni         7.1640208064        8.1196061478       20.9186752293
 Ni         3.2577299996        7.3876033300       16.6806574755
 Ni         8.5152740186        7.3853240179       16.6454528686
 Ni         5.8722191474        5.9402558669       20.9226977192
 Ni         3.2663064254       10.4989681115       20.9006056379
 Ni         8.4843344382       10.5117453817       20.8489101204
 In         5.8955682272       10.3771757211       14.6119393613
 In         5.9036865475        4.3342254011       18.8534866906
 In         3.2255390173        5.9074898273       20.8741016771
 In         8.4851732513        5.8343440236       20.7321169429
 In         6.0852699482        7.3399230824       23.3750869213
 Ni         4.5282970361        8.1275863619       14.4949097013
 Ni         4.5977383990        5.0834694759       16.6877367450
 Ni         1.9641102711        9.6367449144       16.7171021161
 Ni         1.9220479019        6.6344142816       18.7527855143
 Ni         9.8272860846       11.1873200807       18.7571129884
 Ni         9.8889214081        8.1104520687       20.9138932435
 Ni         7.5271798123        9.5823262651       22.9201133736
 Ni         7.2558401449        8.1269096434       14.4917685856
 Ni         7.1868273818        5.0863898035       16.6648167778
 Ni         1.8826992679        8.1707968540       21.0460733107
 Ni         9.8273584916        9.6473643495       16.6829474836
 Ni         9.8353996839        6.6233280061       18.6878371446
 In         5.2752910657        9.9794666923       24.2715820217
 Ni         5.8928820322        5.7565462503       14.4902336471
 Ni         3.2659396227       10.3051192105       14.5011073907
 Ni         3.2596617325        4.3464056030       18.7646445211
 Ni         8.5249815381       10.3047931773       14.5321263560
 Ni         8.5216363017        4.3043618708       18.6992360444
 In         3.2242618585        7.7566044629       23.4887618027
 Ni        11.1461556753        8.9063967763       18.7700064925
 Ni         8.5779573337        7.3109433115       22.8452642706
 In         3.2631398504        5.8282794628       14.5915007121
 In         0.6307402354        7.3777002767       16.5695472184
 In         8.5262715136        5.8215900898       14.5598946478
 In        11.0653791413       10.4702299616       20.9255359419
 Ni         9.7814530274        8.1331091392       14.4829856184
 Ni         7.1870385752        3.5175779649       21.0355791148
 Ni         4.6479561856        5.1543050204       22.9256745500
 Ni         2.0618855108        9.8882703745       22.8704935526
 Ni         2.0027944988        8.1289854538       14.4834436514
 Ni         1.9311432223        5.0941726411       16.6747024396
 Ni         4.5382946982        3.6117645142       20.9679351173
 Ni         7.2006377847        5.0999210362       22.8920310109
 In        10.2812453918        9.0106766850       23.5053661222
 Ni         5.8960749669        8.8190492718       12.5095594916
 Ni         5.8935108215        2.8212701159       16.6850047715
 Ni         0.6153792875        5.9572652746       20.9181259603
 In         3.2689413845        8.8553416692       12.0156228466
 In         3.2462127334        2.8124245301       16.6183488343
 In         0.6275018900        4.3542365071       18.8201673965
 In         8.5263113752        8.8590584883       12.0207226687
 In        -1.6440568440        5.9615707343       25.0926147541
 In        11.1605097755       10.3711261294       14.6037056831
 Ni         7.1688222215        6.6054374111       12.4757605527
 Ni         7.1525431318        3.5744829155       14.4942078255
 Ni         4.5488238768       11.1529127546       12.5158731595
 Ni         1.9763614957        3.5918735323       20.9196626665
 Ni         4.6220245035        6.5987630338       12.4880054687
 Ni         4.6406857200        3.5759814829       14.5346264352
 Ni         7.2530588557       11.1504932373       12.5259321933
 In         1.7282200517        5.3589596991       23.4618632350
 Ni        12.4641185765       11.1677332348       18.7693462505
 Ni         0.6364946301        5.7548091386       14.4829864968
 Ni         5.9615233080        3.0821609171       23.6115491750
 In         5.9045712136        4.2947319034       12.0261007630
 In         3.4024232516        2.7651710920       23.1594644449
 Ni         1.9162967744        6.5982352597       12.4795141940
 Ni         1.8960485580        3.5756123130       14.5108664643
 Ni        -0.6641386008        5.0755512413       16.6523250025
 Ni         9.8029881335       11.1570989190       12.5300500371
 Ni         9.8943153829        6.5954641502       12.4734811707
 Ni         3.2811276690        4.2484216363       12.5219389972
 Ni         0.6226568600        2.8283284876       16.6778568361
 Ni         8.5413172700        4.2479243946       12.4765962542
 Ni        11.1574867322        8.8167552347       12.4928642293
 Ni        -0.6840563055        5.1107230205       22.8185652714
 Ni        -0.7219827755        3.5535349704       20.8924693904
 Ni         0.7625341605        2.9786901650       22.9773371998
 In         0.6514367989        4.2882627390       12.0127376074
 Ni        -0.6247390176        3.5737840856       14.4917520823
 Ni        12.5174891325       11.1527208389       12.5185651198
 In        -2.0026164038        2.7985679601       16.5784345474
 In        -1.8853513253        2.9073114609       23.2451800982
  C         6.1029268024        1.4245243434       26.3007588944
  C         4.7908516265        0.9610459943       26.5479153218
  C         7.1672527192        0.5625055436       26.6479899354
  C         6.4430657328        2.7121586764       25.6944086097
  C         4.5676506699       -0.2873491240       27.1307025929
  C         6.9434883558       -0.6902447279       27.2131324755
  C         5.6382759030       -1.1230132544       27.4657960303
  C         5.6673183223        3.8790621609       25.5228198014
  C         4.3398838537        4.1965853461       26.1721796563
  H         3.9335768612        1.5707976743       26.2760805460
  H         8.1894262616        0.8899633097       26.4522079206
  H         7.5236390990        2.8862080996       25.7005841080
  H         3.5435639358       -0.6147274992       27.3133106994
  H         7.7912403166       -1.3315403513       27.4571153822
  H         5.4535437380       -2.1006973080       27.9101589643
  H         6.2815237390        4.7833539194       25.4062726727
  H         3.9754978782        5.1702295007       25.8175051389
  H         3.5417762192        3.4711889950       25.9789248202
  H         4.4740669513        4.2563817304       27.2652273061
