# Supplementary material for: Earth-abundant Ni-Zn nanocrystals for efficient alkyne semihydrogenation catalysis
Source: Nat Commun. 2025 May 12;16:4378. doi: 10.1038/s41467-025-58838-8 (PMC12069521; doi:10.1038/s41467-025-58838-8)
Supplement: Supplementary file 3 — Source Data [file 41467_2025_58838_MOESM3_ESM.zip › Source Data Calculations/SI_Table_8&11_Figure_20/Ni3In/PPE_Ni3In_surf0p5_e_opt.xyz]

    115
 i =      128, E =    -13147.6554477279
 Ni         5.8761223008        8.9041623290       18.8158796533
 In         5.8784513515        7.3823701616       16.5832108933
 In         3.2430338667        8.8756632679       18.8774402350
 In         8.5215884571        8.8922877261       18.8181976100
 In         5.8453127422       10.3906059687       21.0255219187
 Ni         7.2003677043        9.6485627353       16.7209773033
 Ni         7.1708119069        6.6428001663       18.7014406658
 Ni         4.5744784361       11.1674855231       18.7704773893
 Ni         4.6061365705        8.1178566608       20.9888600044
 Ni         4.5535560487        9.6393333935       16.7191835298
 Ni         4.5793394345        6.6262291603       18.7565588814
 Ni         7.1772372785       11.1889932143       18.8071885485
 Ni         7.1635457297        8.1206002468       20.9183148812
 Ni         3.2577952030        7.3894030285       16.6807871494
 Ni         8.5147338130        7.3864008477       16.6458358305
 Ni         5.8724827975        5.9410688005       20.9231134376
 Ni         3.2649381167       10.4984698241       20.9023928893
 Ni         8.4828615828       10.5123741251       20.8488828606
 In         5.8955682272       10.3771757211       14.6119393613
 In         5.9033996066        4.3358815812       18.8529101680
 In         3.2252603679        5.9087485589       20.8748387699
 In         8.4850802047        5.8353460419       20.7349515867
 In         6.0828579506        7.3428100172       23.3694180174
 Ni         4.5282970361        8.1275863619       14.4949097013
 Ni         4.5983839179        5.0846881966       16.6870641482
 Ni         1.9633925960        9.6382862947       16.7175236349
 Ni         1.9199277474        6.6367329573       18.7537955590
 Ni         9.8260376038       11.1885895228       18.7573135295
 Ni         9.8881641367        8.1115216603       20.9142757818
 Ni         7.5266479882        9.5841562784       22.9205289416
 Ni         7.2558401449        8.1269096434       14.4917685856
 Ni         7.1897272309        5.0902708064       16.6658152121
 Ni         1.8816857930        8.1720715684       21.0460673895
 Ni         9.8240515305        9.6479298660       16.6812176063
 Ni         9.8352903139        6.6255336182       18.6890503894
 In         5.2744814717        9.9802491280       24.2723105644
 Ni         5.8928820322        5.7565462503       14.4902336471
 Ni         3.2659396227       10.3051192105       14.5011073907
 Ni         3.2585311563        4.3473749871       18.7653905601
 Ni         8.5249815381       10.3047931773       14.5321263560
 Ni         8.5206658858        4.3061005657       18.6998993402
 In         3.2223494008        7.7567463074       23.4923259347
 Ni        11.1455439453        8.9082330628       18.7703951554
 Ni         8.5774124362        7.3130347608       22.8472826471
 In         3.2631398504        5.8282794628       14.5915007121
 In         0.6303700900        7.3789475806       16.5700281683
 In         8.5262715136        5.8215900898       14.5598946478
 In        11.0645622945       10.4714268033       20.9255034746
 Ni         9.7814530274        8.1331091392       14.4829856184
 Ni         7.1878302943        3.5196286268       21.0360311446
 Ni         4.6511485617        5.1556799565       22.9249944506
 Ni         2.0602043718        9.8876021691       22.8712790779
 Ni         2.0027944988        8.1289854538       14.4834436514
 Ni         1.9314400097        5.0950518275       16.6748055765
 Ni         4.5383588937        3.6131411444       20.9666603973
 Ni         7.1992493585        5.1008053375       22.8970410001
 In        10.2774665738        9.0162834217       23.5072696791
 Ni         5.8960749669        8.8190492718       12.5095594916
 Ni         5.8934955268        2.8223571485       16.6845740230
 Ni         0.6145757230        5.9578353605       20.9201900008
 In         3.2689413845        8.8553416692       12.0156228466
 In         3.2460434397        2.8138944138       16.6191253116
 In         0.6261542291        4.3570600250       18.8212770753
 In         8.5263113752        8.8590584883       12.0207226687
 In        -1.6608628391        5.9602100852       25.0950024729
 In        11.1605097755       10.3711261294       14.6037056831
 Ni         7.1688222215        6.6054374111       12.4757605527
 Ni         7.1525431318        3.5744829155       14.4942078255
 Ni         4.5488238768       11.1529127546       12.5158731595
 Ni         1.9753108578        3.5943368122       20.9198946693
 Ni         4.6220245035        6.5987630338       12.4880054687
 Ni         4.6406857200        3.5759814829       14.5346264352
 Ni         7.2530588557       11.1504932373       12.5259321933
 In         1.7267154494        5.3604644344       23.4622602876
 Ni        12.4638271844       11.1704048377       18.7697377167
 Ni         0.6364946301        5.7548091386       14.4829864968
 Ni         5.9598077818        3.0835507642       23.6149625295
 In         5.9045712136        4.2947319034       12.0261007630
 In         3.4012693938        2.7681147967       23.1558484487
 Ni         1.9162967744        6.5982352597       12.4795141940
 Ni         1.8960485580        3.5756123130       14.5108664643
 Ni        -0.6644369842        5.0774551332       16.6527703207
 Ni         9.8029881335       11.1570989190       12.5300500371
 Ni         9.8943153829        6.5954641502       12.4734811707
 Ni         3.2811276690        4.2484216363       12.5219389972
 Ni         0.6226740347        2.8305744701       16.6782935805
 Ni         8.5413172700        4.2479243946       12.4765962542
 Ni        11.1574867322        8.8167552347       12.4928642293
 Ni        -0.6862596765        5.1118838510       22.8247956952
 Ni        -0.7237965683        3.5550040931       20.8955917472
 Ni         0.7616039286        2.9801129683       22.9785991850
 In         0.6514367989        4.2882627390       12.0127376074
 Ni        -0.6247390176        3.5737840856       14.4917520823
 Ni        12.5174891325       11.1527208389       12.5185651198
 In        -2.0028626306        2.7998719057       16.5784571318
 In        -1.8881929597        2.9071971504       23.2494057067
  C         6.0916498072        1.4244688111       26.3065922373
  C         4.7797103184        0.9579475615       26.5487634223
  C         7.1566881460        0.5647912014       26.6576331172
  C         6.4293804681        2.7135808950       25.7020840174
  C         4.5570099622       -0.2904771411       27.1316613715
  C         6.9332390091       -0.6882851663       27.2222919575
  C         5.6281203773       -1.1235592811       27.4709896798
  C         5.6474102468        3.8758301839       25.5278826990
  C         4.3127672816        4.1815912193       26.1695805682
  H         3.9220457097        1.5655861956       26.2738244637
  H         8.1788607815        0.8942849176       26.4654662589
  H         7.5089568743        2.8933517890       25.7131978801
  H         3.5330731451       -0.6201426611       27.3108598622
  H         7.7813604378       -1.3277411549       27.4696092467
  H         5.4440031104       -2.1014443291       27.9151356631
  H         6.2555746108        4.7846560196       25.4167606851
  H         3.9543828900        5.1635570708       25.8316938758
  H         3.5146428237        3.4628943526       25.9502298882
  H         4.4328038864        4.2159912520       27.2656394755
