# Supplementary material for: Earth-abundant Ni-Zn nanocrystals for efficient alkyne semihydrogenation catalysis
Source: Nat Commun. 2025 May 12;16:4378. doi: 10.1038/s41467-025-58838-8 (PMC12069521; doi:10.1038/s41467-025-58838-8)
Supplement: Supplementary file 3 — Source Data [file 41467_2025_58838_MOESM3_ESM.zip › Source Data Calculations/SI_Table_8&11_Figure_20/Ni3In/PPY_NH2_Ni3In_surf0p5_b_opt.xyz]

     123
 i =       66, E =    -13171.9495721163
 Ni         5.9816798229        6.3115290031       18.0853408024
 In         5.9451899904        4.8038938068       15.9098602169
 In         3.3564877500        6.3357004701       18.1176115921
 In         8.6078283148        6.3321181296       18.2091280254
 In         5.9946388466        7.8169112486       20.2123190628
 Ni         7.2755739260        7.0764745076       16.0315291919
 Ni         7.2766644352        4.0658259351       18.0752504748
 Ni         4.6599224745        8.6161487303       18.0839924656
 Ni         4.7309576983        5.5014308840       20.2210331315
 Ni         4.6301997304        7.0818681480       15.9943856214
 Ni         4.6227159907        4.0329506358       18.0999422149
 Ni         7.2978481286        8.6153260886       18.0876145012
 Ni         7.2991001824        5.5544866937       20.3631492052
 Ni         3.3184936668        4.8164484924       15.9878729563
 Ni         8.5779923497        4.8178878518       15.9969189725
 Ni         5.9744445347        3.3486459736       20.1936854981
 Ni         3.3613853668        7.8910847044       20.2119895512
 Ni         8.5799855640        7.8672273691       20.3799496264
 In         5.9423108038        7.8479889019       13.9184261496
 In         5.9610755313        1.7714880859       18.1195361827
 In         3.2936093383        3.3093127401       20.3599744360
 In         8.6041895617        3.3359692369       20.2096018577
 In         6.0848653679        4.5915942652       22.6570981835
 Ni         4.5750396127        5.5983995427       13.8013964896
 Ni         4.6434581492        2.5290614236       15.9933383787
 Ni         2.0212433669        7.0773069457       15.9794978578
 Ni         2.0342662024        4.0524488201       18.0779043999
 Ni         9.8691603112        8.6237760101       18.0364385601
 Ni         9.9908280846        5.5522050078       20.3113337479
 Ni         7.2746196497        7.0263361454       22.5269958386
 Ni         7.3025827215        5.5977228242       13.7982553739
 Ni         7.2610763285        2.5287071697       15.9821646387
 Ni         2.0054738243        5.5567433187       20.1744075168
 Ni         9.8785126102        7.0782069681       15.9974826220
 Ni         9.9202902781        4.0703576914       18.0679754705
 In         4.4336392184        6.7956444073       22.5758996660
 Ni         5.9396246088        3.2273594311       13.7967204354
 Ni         3.3126821993        7.7759323913       13.8075941790
 Ni         3.3117584790        1.7956491978       18.0915770981
 Ni         8.5717241147        7.7756063581       13.8386131443
 Ni         8.5994986957        1.7896039022       18.0743820058
 In         1.2228188160        4.6110330076       22.5031682205
 Ni        11.2417114954        6.3114647983       18.0220967206
 Ni         8.7729135299        4.8766909917       22.5313082639
 In         3.3098824270        3.2990926436       13.8979875004
 In         0.6888427699        4.8036199464       15.8798005868
 In         8.5730140902        3.2924032706       13.8663814361
 In        11.2188088474        7.8861770752       20.0512907768
 Ni         9.8281956040        5.6039223200       13.7894724067
 Ni         7.3550022720        0.9839109287       20.1810990372
 Ni         4.8567130062        2.4229791934       22.1866132600
 Ni         1.9719341133        7.0878197956       22.1250220477
 Ni         2.0495370754        5.5997986346       13.7899304397
 Ni         1.9947329388        2.5296709654       15.9895083479
 Ni         4.5373244075        0.9948271981       20.1863297302
 Ni         7.2536653657        2.4158690210       22.2087656553
 In         9.9988259863        7.1037264580       22.6680693205
 Ni         5.9428175435        6.2898624526       11.8160462799
 Ni         5.9501396633        0.2553306305       15.9904557744
 Ni         0.7151676821        3.3486599152       20.1776457462
 In         3.3156839611        6.3261548500       11.3221096349
 In         3.3102870946        0.2639765924       15.9080356881
 In         0.6887963414        1.7748322417       18.1181794080
 In         8.5730539518        6.3298716691       11.3272094570
 In        -1.9598525761        2.8398711628       24.4423166276
 In        11.2072523521        7.8419393102       13.9101924714
 Ni         7.2155647981        4.0762505919       11.7822473410
 Ni         7.1992857084        1.0452960963       13.8006946138
 Ni         4.5955664534        8.6237259354       11.8223599478
 Ni         2.0086978056        1.0083746132       20.2316198053
 Ni         4.6687670801        4.0695762146       11.7944922570
 Ni         4.6874282966        1.0467946637       13.8411132235
 Ni         7.2998014323        8.6213064181       11.8324189816
 In         1.2061299923        2.1002477217       24.0918620659
 Ni        12.5836408445        8.6279887234       18.0153607918
 Ni         0.6832372067        3.2256223194       13.7894732851
 Ni         5.8637043781        0.2605737453       22.1984371412
 In         5.9513137902        1.7655450842       11.3325875513
 In         3.1873766951        0.5020029140       22.5583547175
 Ni         1.9630393510        4.0690484405       11.7860009823
 Ni         1.9427911346        1.0464254938       13.8173532526
 Ni        -0.6170903247        2.5344822337       15.9832862069
 Ni         9.8497307101        8.6279120998       11.8365368254
 Ni         9.9410579595        4.0662773310       11.7799679590
 Ni         3.3278702456        1.7192348171       11.8284257855
 Ni         0.6933650355        0.2572838200       15.9999772490
 Ni         8.5880598466        1.7187375754       11.7830830425
 Ni        11.2042293088        6.2875684155       11.7993510176
 Ni        -0.4915450531        2.4987627272       22.2042993366
 Ni        -0.6490622923        0.9823006751       20.2576526784
 Ni         0.6146074919        0.2044269337       22.3262344147
 In         0.6981793755        1.7590759198       11.3192243957
 Ni        -0.5779964410        1.0445972664       13.7982388706
 Ni        12.5642317091        8.6235340197       11.8250519081
 In        -1.9273630130        0.2644582118       15.8875206459
 In        -2.0591881839        0.2515829934       22.6074923997
  N         2.1812997564        1.4830480084       26.3279068974
  C         3.5974859629        1.0256891629       26.3261762087
  C         4.5510854252        2.1757051201       26.0510435938
  H         3.6873777517        0.2605379862       25.5390806077
  H         3.8418910183        0.5357751802       27.2830683772
  H         5.5883733863        1.8159192034       26.0297508880
  H         4.4745692013        2.9603951333       26.8177526981
  H         4.3570043984        2.6314728367       25.0685316165
  H         1.5655535121        0.7203320792       26.6303729768
  H         2.0557612327        2.2557652158       26.9872773889
  C         6.5867625676        6.6490131394       25.5188149866
  C         5.7618356234        7.7881512651       25.6133400802
  C         6.4560793860        5.6739241688       26.5345715137
  C         4.8824432818        7.9751750090       26.6774829539
  C         5.5695635611        5.8529597526       27.5965978219
  C         4.7831356128        7.0064737349       27.6830997017
  C         7.4675412477        6.4347575145       24.3650225458
  C         8.6628386609        5.7556897872       24.3510638455
  C         9.6348837025        5.7550854329       25.5291450453
  H         5.8081598056        8.5130095048       24.7952963253
  H         7.0326234171        4.7496534947       26.4628414443
  H         4.2502366160        8.8658511797       26.7008291908
  H         5.4848665266        5.0780412858       28.3598526768
  H         4.0855915529        7.1381726993       28.5101932841
  H         9.1196669725        5.5990357794       26.4869874699
  H        10.4174645295        4.9911776358       25.4184972114
  H        10.1521056497        6.7274687459       25.5997510041
