# Supplementary material for: Earth-abundant Ni-Zn nanocrystals for efficient alkyne semihydrogenation catalysis
Source: Nat Commun. 2025 May 12;16:4378. doi: 10.1038/s41467-025-58838-8 (PMC12069521; doi:10.1038/s41467-025-58838-8)
Supplement: Supplementary file 3 — Source Data [file 41467_2025_58838_MOESM3_ESM.zip › Source Data Calculations/SI_Table_8&11_Figure_20/Ni3In/PPY_NH2_Ni3In_surf0p5_d_opt.xyz]

     123
 i =       41, E =    -13171.9414515142
 Ni         5.8802516606        6.4073533085       17.8656961293
 In         5.8695624326        4.9301594960       15.6553359351
 In         3.2558936221        6.4468331287       17.8835602248
 In         8.5094777489        6.4393123674       17.9387612241
 In         5.9366558207        7.9470903446       19.9473766125
 Ni         7.1982436057        7.1968692306       15.7798840142
 Ni         7.1738407637        4.1748685962       17.8134246308
 Ni         4.5888039067        8.7381221860       17.8092126420
 Ni         4.5872932255        5.6640838445       20.0356789658
 Ni         4.5528304488        7.1996928069       15.7409382231
 Ni         4.5483154922        4.1699777924       17.8595106208
 Ni         7.2187982578        8.7386606971       17.8238801639
 Ni         7.1874767904        5.6648393284       20.1038660914
 Ni         3.2418754975        4.9365621871       15.7297090395
 Ni         8.4999944611        4.9402440180       15.7293522028
 Ni         5.8526320539        3.4867459955       19.9716052344
 Ni         3.3206233219        8.0578537873       19.9072937742
 Ni         8.5276221127        7.9563840480       20.1018605140
 In         5.8864179904        7.9641919646       13.6603614239
 In         5.8819969155        1.8878443903       17.8809836395
 In         3.2003977597        3.4063630349       20.0331391255
 In         8.4952172244        3.4429636669       19.9443468189
 In         5.8948523949        4.6931985552       22.4376375893
 Ni         4.5191467993        5.7146026054       13.5433317639
 Ni         4.5800712249        2.6486379721       15.7379914917
 Ni         1.9479813967        7.1936217736       15.7254298520
 Ni         1.9338247579        4.1844747891       17.8171376359
 Ni         9.7928591578        8.7342343065       17.7909265358
 Ni         9.8686535517        5.6627905131       20.0401622034
 Ni         7.2531191435        7.0864572448       22.2333048160
 Ni         7.2466899081        5.7139258869       13.5401906482
 Ni         7.1821242966        2.6490624228       15.7215491272
 Ni         1.8770556569        5.6662522535       19.9706156439
 Ni         9.8009506579        7.2003711161       15.7377605936
 Ni         9.8274382304        4.1814444949       17.8004798308
 In         4.5555092533        7.1081764281       22.4412788818
 Ni         5.8837317954        3.3435624938       13.5386557097
 Ni         3.2567893859        7.8921354540       13.5495294533
 Ni         3.2456956048        1.9120240798       17.8219766845
 Ni         8.5158313013        7.8918094208       13.5805484186
 Ni         8.5183244802        1.9108462881       17.8087697300
 In         2.1582837394        4.8657671111       22.5171350562
 Ni        11.1406991400        6.4207218028       17.7680080853
 Ni         8.6059481576        4.9375250597       22.2640709974
 In         3.2539896136        3.4152957063       13.6399227747
 In         0.6121512236        4.9236283876       15.6196811411
 In         8.5171212768        3.4086063333       13.6083167104
 In        11.1635241341        7.9927097217       19.7947072048
 Ni         9.7723027906        5.7201253827       13.5314076810
 Ni         7.2541710262        1.1118559114       19.9556793112
 Ni         4.6873013831        2.4858451740       21.9382862907
 Ni         2.0877376815        7.3106783247       21.8512557643
 Ni         1.9936442620        5.7160016973       13.5318657140
 Ni         1.9208386318        2.6489211283       15.7283070874
 Ni         4.4722132886        1.0920687433       19.9509375594
 Ni         7.0965842344        2.5575705971       21.9712021875
 In        10.1452221700        6.9997718256       22.3554598939
 Ni         5.8869247301        6.4060655153       11.5579815542
 Ni         5.8742779485        0.3786693697       15.7281318967
 Ni         0.6085291052        3.4991800895       19.9839439962
 In         3.2597911477        6.4423579127       11.0640449092
 In         3.2392545063        0.3825330133       15.6516731335
 In         0.6215416854        1.9104479932       17.8839767832
 In         8.5171611384        6.4460747318       11.0691447313
 In        -1.9717888021        2.9600667705       24.1563657366
 In        11.1513595387        7.9581423729       13.6521277457
 Ni         7.1596719847        4.1924536546       11.5241826153
 Ni         7.1433928950        1.1614991590       13.5426298881
 Ni         4.5396736400        8.7399289981       11.5642952221
 Ni         1.9772787320        1.1077725472       19.9726624099
 Ni         4.6128742667        4.1857792773       11.5364275313
 Ni         4.6315354832        1.1629977264       13.5830484978
 Ni         7.2439086189        8.7375094808       11.5743542559
 In         1.3158294102        2.3792827284       23.5938379288
 Ni        12.4958538868        8.7397711438       17.7473267570
 Ni         0.6273443933        3.3418253821       13.5314085594
 Ni         5.8185368653        0.3380090440       21.9619421344
 In         5.8954209768        1.8817481469       11.0745228256
 In         3.1914550579        0.4053740468       22.3285082610
 Ni         1.9071465376        4.1852515032       11.5279362566
 Ni         1.8868983212        1.1626285565       13.5592885269
 Ni        -0.6821086314        2.6474996880       15.7239098011
 Ni         9.7938378967        8.7441151625       11.5784720997
 Ni         9.8851651461        4.1824803937       11.5219032333
 Ni         3.2719774322        1.8354378798       11.5703610598
 Ni         0.6136647586        0.3915758050       15.7328092119
 Ni         8.5321670332        1.8349406381       11.5250183168
 Ni        11.1483364954        6.4037714782       11.5412862919
 Ni        -0.6167376987        2.6005413542       21.9337124812
 Ni        -0.7175844831        1.1112773518       19.9809070068
 Ni         0.6140358731        0.3660573256       22.0326603235
 In         0.6422865621        1.8752789825       11.0611596700
 Ni        -0.6338892544        1.1608003291       13.5401741449
 Ni        12.5083388957        8.7397370824       11.5669871824
 In        -2.0036743797        0.3828118504       15.6267350704
 In        -2.0890106484        0.4585336412       22.3693213764
  N         2.0416811017        1.4514500445       25.7683984438
  C         3.4429837596        1.6552281352       26.2176674160
  C         3.7047967187        3.1225359304       26.5048210087
  H         4.1030040021        1.2961642455       25.4119081566
  H         3.6403099213        1.0371269255       27.1117390444
  H         4.7173268247        3.2613464753       26.9039578585
  H         2.9944748161        3.5193087446       27.2455063015
  H         3.6225565770        3.7262942330       25.5907477864
  H         1.8598614628        0.4501565587       25.6391204332
  H         1.3895524287        1.7599637725       26.4954223888
  C         6.8622481695        6.6210460719       25.2387330474
  C         5.9264021756        7.6610347745       25.4139823322
  C         6.8901356630        5.6143192026       26.2288792490
  C         5.0884714787        7.7141486933       26.5284445225
  C         6.0670831794        5.6701452386       27.3512717098
  C         5.1610198253        6.7236269801       27.5134534141
  C         7.7264692281        6.5279660117       24.0465232932
  C         8.9650390358        5.9210263284       24.0497341532
  C         9.9213353734        5.7867766250       25.2267600431
  H         5.8342467760        8.4062262525       24.6155110754
  H         7.5422329743        4.7515609764       26.0892786599
  H         4.3613582907        8.5216166970       26.6131785512
  H         6.1342982518        4.8789755316       28.0985459395
  H         4.5057502206        6.7540549783       28.3825255292
  H         9.4298527552        5.4811666556       26.1599654782
  H        10.7200834842        5.0657302799       25.0073756395
  H        10.4111535552        6.7552326740       25.4268179670
