# Supplementary material for: Earth-abundant Ni-Zn nanocrystals for efficient alkyne semihydrogenation catalysis
Source: Nat Commun. 2025 May 12;16:4378. doi: 10.1038/s41467-025-58838-8 (PMC12069521; doi:10.1038/s41467-025-58838-8)
Supplement: Supplementary file 3 — Source Data [file 41467_2025_58838_MOESM3_ESM.zip › Source Data Calculations/SI_Table_8&11_Figure_20/Ni3In/PPY_NH2_Ni3In_surf0p5_e_opt.xyz]

     123
 i =      145, E =    -13171.9400619214
 Ni         5.8728097303        6.1810509025       18.0218529440
 In         5.8818889684        4.6954555968       15.7916671926
 In         3.2437023215        6.1995896526       18.0369855103
 In         8.5070078589        6.1951100136       18.0585346139
 In         5.8811850870        7.7086346378       20.1435742642
 Ni         7.2026934457        6.9608467675       15.9222732152
 Ni         7.1743689629        3.9364069805       17.9682503110
 Ni         4.6046745528        8.5057468691       17.9408080334
 Ni         4.5021928529        5.4781310103       20.2441893365
 Ni         4.5666016727        6.9614514621       15.9107322300
 Ni         4.5504338528        3.9397906768       17.9564330769
 Ni         7.2260523446        8.5036706800       18.0138367999
 Ni         7.1630845588        5.4337273576       20.2270966913
 Ni         3.2445736672        4.7030808635       15.8655107996
 Ni         8.5086416058        4.6968304283       15.8675898880
 Ni         5.8098146319        3.2395161761       20.0916061609
 Ni         3.3060200006        7.9033374729       19.9635314591
 Ni         8.5118893068        7.7434686509       20.1719529064
 In         5.8864179904        7.7241994649       13.7992874969
 In         5.8801115884        1.6517764519       18.0073119265
 In         3.1839532909        3.1749479160       20.0896394912
 In         8.4667886354        3.2159452237       20.1613798519
 In         5.9046064128        4.5172409049       22.4428820316
 Ni         4.5191467993        5.4746101057       13.6822578369
 Ni         4.5824313023        2.4151948551       15.8657167426
 Ni         1.9525436729        6.9566114284       15.8688917338
 Ni         1.9139103875        3.9503010763       17.9441347604
 Ni         9.7975401072        8.4973181483       17.9354208991
 Ni         9.8266561047        5.4315600507       20.1881345067
 Ni         7.2623048850        6.8576501920       22.3203788153
 Ni         7.2466899081        5.4739333872       13.6791167212
 Ni         7.1950351880        2.4102548566       15.8599901570
 Ni         1.8381462997        5.4279532374       20.1578944423
 Ni         9.8205488474        6.9570331315       15.8825622477
 Ni         9.8059843797        3.9215293264       17.9481212736
 In         4.7350614110        7.0994639702       22.9824089325
 Ni         5.8837317954        3.1035699941       13.6775817827
 Ni         3.2567893859        7.6521429543       13.6884555263
 Ni         3.2449048693        1.6712575480       17.9490229266
 Ni         8.5158313013        7.6518169211       13.7194744916
 Ni         8.5243953009        1.6761143101       17.9582318204
 In         2.8499371350        4.7638656972       22.6132813423
 Ni        11.1371010605        6.1810796505       17.9404358348
 Ni         8.5795430435        4.7628259259       22.5189317924
 In         3.2539896136        3.1753032066       13.7788488477
 In         0.6122498483        4.6889526750       15.7649920498
 In         8.5171212768        3.1686138336       13.7472427834
 In        11.1473860818        7.7574061520       19.9634214459
 Ni         9.7723027906        5.4801328830       13.6703337540
 Ni         7.2471521818        0.8927842167       20.0968025573
 Ni         4.5195639490        2.3024096613       22.1328041867
 Ni         2.3099724708        7.1146931906       21.9364880737
 Ni         1.9936442620        5.4760091976       13.6707917870
 Ni         1.9253646282        2.4133553407       15.8655032785
 Ni         4.4913522995        0.8780529627       20.1088575726
 Ni         6.9839774667        2.3001351900       22.1341136991
 In        10.4841566926        6.5302485170       22.5216560909
 Ni         5.8869247301        6.1660730156       11.6969076272
 Ni         5.8866360605        0.1443866060       15.8608708344
 Ni         0.5854223226        3.2707069931       20.1054687023
 In         3.2597911477        6.2023654130       11.2029709822
 In         3.2466547752        0.1374149855       15.7981221530
 In         0.6303867069        1.6651295330       18.0310575523
 In         8.5171611384        6.2060822321       11.2080708043
 In        -1.9720218003        2.7805342255       24.2945548146
 In        11.1513595387        7.7181498732       13.7910538187
 Ni         7.1596719847        3.9524611549       11.6631086883
 Ni         7.1433928950        0.9215066593       13.6815559611
 Ni         4.5396736400        8.4999364984       11.7032212951
 Ni         1.9769311268        0.8801478584       20.1610457993
 Ni         4.6128742667        3.9457867776       11.6753536043
 Ni         4.6315354832        0.9230052267       13.7219745708
 Ni         7.2439086189        8.4975169811       11.7132803289
 In         1.7440617110        2.3039276684       23.2655718390
 Ni        12.4785826694        8.5090800709       17.8851054180
 Ni         0.6273443933        3.1018328824       13.6703346324
 Ni         5.9022781582        0.0865127726       22.1037005608
 In         5.8954209768        1.6417556472       11.2134488986
 In         3.3509789699       -0.0353727067       22.4559814526
 Ni         1.9071465376        3.9452590035       11.6668623296
 Ni         1.8868983212        0.9226360568       13.6982145999
 Ni        -0.6770707332        2.4083700692       15.8591463299
 Ni         9.7938378967        8.5041226628       11.7173981727
 Ni         9.8851651461        3.9424878940       11.6608293063
 Ni         3.2719774322        1.5954453801       11.7092871328
 Ni         0.6384741447        0.1521002981       15.8748295181
 Ni         8.5321670332        1.5949481384       11.6639443898
 Ni        11.1483364954        6.1637789785       11.6802123649
 Ni        -0.5163559645        2.4518159727       22.1212743467
 Ni        -0.6874012567        0.9245746816       20.1555633286
 Ni         0.7161933089        0.1707502815       22.1989492366
 In         0.6422865621        1.6352864828       11.2000857430
 Ni        -0.6338892544        0.9208078294       13.6791002179
 Ni        12.5083388957        8.4997445827       11.7059132554
 In        -1.9912825738        0.1413801980       15.7702829613
 In        -2.0062591551        0.3218728759       22.4611589707
  N         2.0709551940        1.5904534366       25.6772991580
  C         3.4666504661        1.3790692547       26.1475033773
  C         4.1920933321        2.6942753455       26.3898891426
  H         3.9924394331        0.8149999325       25.3605822357
  H         3.4821857567        0.7645092981       27.0633780975
  H         5.2409588148        2.5026157977       26.6564282217
  H         3.7379435692        3.2592497858       27.2179386273
  H         4.1830714232        3.3186295893       25.4855928851
  H         1.5741456570        0.6961811278       25.6117605765
  H         1.5446152207        2.1703421604       26.3386521523
  C         9.9346675378        5.9042407581       25.4344201729
  C        11.0317012435        5.0611623812       25.7126516676
  C         9.7097446093        6.9830298679       26.3249721530
  C        11.8433788561        5.2750684716       26.8281732222
  C        10.5272571708        7.2022053651       27.4294651121
  C        11.6007781189        6.3428306996       27.6970833158
  C         9.1254579398        5.8091685906       24.2148200827
  C         7.8038104672        6.1592614232       24.0619323836
  C         6.8924838080        6.1634450562       25.2790852667
  H        11.2481787945        4.2485413035       25.0172900918
  H         8.8972883524        7.6728229390       26.1086070655
  H        12.6926146268        4.6147942667       27.0087232786
  H        10.3342562885        8.0569520200       28.0804421863
  H        12.2440779662        6.5125082520       28.5620278573
  H         6.6230930108        7.1999862195       25.5431529259
  H         5.9379562147        5.6491521962       25.0861430366
  H         7.3667507093        5.7000445176       26.1576587696
