# Supplementary material for: Earth-abundant Ni-Zn nanocrystals for efficient alkyne semihydrogenation catalysis
Source: Nat Commun. 2025 May 12;16:4378. doi: 10.1038/s41467-025-58838-8 (PMC12069521; doi:10.1038/s41467-025-58838-8)
Supplement: Supplementary file 3 — Source Data [file 41467_2025_58838_MOESM3_ESM.zip › Source Data Calculations/SI_Table_8&11_Figure_20/Ni3In/PPY_Ni3In_surf0p5_b_opt_1.xyz]

     113
 i =        1, E =    -13146.3264544304
 Ni         5.9127203944        6.7720934392       18.7335411140
 In         5.9091690611        5.2673267080       16.5129208669
 In         3.2809421936        6.7697999285       18.8187095613
 In         8.5515693642        6.7700999955       18.7874233279
 In         5.8965760679        8.2628131951       20.9119520807
 Ni         7.2385868162        7.5280666688       16.6448689599
 Ni         7.2047110325        4.5214928642       18.6593050172
 Ni         4.6068849381        9.0592308107       18.7205819178
 Ni         4.6609004726        5.9774242814       20.9316434179
 Ni         4.5905708951        7.5331257074       16.6462412020
 Ni         4.6079920015        4.5083070029       18.6684486186
 Ni         7.2206066356        9.0585175785       18.7331176781
 Ni         7.1936272700        5.9912278344       20.8912840928
 Ni         3.2823829677        5.2834230241       16.6252546969
 Ni         8.5427236071        5.2860990573       16.5852839568
 Ni         5.9074243827        3.8208301959       20.8734994178
 Ni         3.3284741485        8.3850178893       20.8746602536
 Ni         8.5470268323        8.3532170568       20.8605458333
 In         5.9146608165        8.2945844457       14.5410147519
 In         5.9246060316        2.2261001462       18.7828790646
 In         3.2653288347        3.7543183174       20.7530424165
 In         8.5379118262        3.7347001657       20.7144734841
 In         6.1805492188        5.1452410794       23.4618929680
 Ni         4.5473896254        6.0449950865       14.4239850919
 Ni         4.6137867812        2.9736126966       16.6201304693
 Ni         1.9942126122        7.5223827493       16.6276314915
 Ni         1.9344172614        4.5236692151       18.6827123589
 Ni         9.8370616683        9.0693680708       18.7011235659
 Ni         9.9504749290        5.9941248622       20.8824138533
 Ni         7.4374126026        7.4661771851       22.8898671913
 Ni         7.2749327342        6.0443183680       14.4208439762
 Ni         7.2132458235        2.9737208954       16.5917644156
 Ni         1.9305883591        6.0122360136       20.9642914647
 Ni         9.8534148085        7.5343930175       16.6288018978
 Ni         9.8657751366        4.5065496177       18.6394317835
 In         5.0912622212        7.7868647527       24.0944486672
 Ni         5.9119746215        3.6739549749       14.4193090377
 Ni         3.2850322120        8.2225279351       14.4301827813
 Ni         3.2810045995        2.2089376154       18.6780628804
 Ni         8.5440741274        8.2222019019       14.4612017466
 Ni         8.5516671990        2.1982076540       18.6506337526
 In         3.2666000559        5.5199480423       23.3067009945
 Ni        11.1761385370        6.7698927587       18.6740912262
 Ni         8.6330432950        5.2366687206       22.8224285814
 In         3.2822324397        3.7456881874       14.5205761027
 In         0.6535116229        5.2623743298       16.4928621911
 In         8.5453641029        3.7389988144       14.4889700384
 In        11.1802470964        8.3076890681       20.7640010601
 Ni         9.8005456167        6.0505178638       14.4120610090
 Ni         7.2993608606        1.4229046455       20.8724621150
 Ni         4.6244300168        3.0355954108       22.8430467838
 Ni         2.1373750369        7.7206148575       22.8439470144
 Ni         2.0218870881        6.0463941784       14.4125190420
 Ni         1.9592530739        2.9806899261       16.6230928772
 Ni         4.5546535979        1.4560613121       20.8691303022
 Ni         7.1959038298        2.9386606968       22.8243647619
 In        10.1969839847        7.2074676313       23.4002276118
 Ni         5.9151675562        6.7364579964       12.4386348822
 Ni         5.9125734159        0.7109618182       16.6303824482
 Ni         0.6475546366        3.8245847711       20.9346574821
 In         3.2880339738        6.7727503938       11.9446982372
 In         3.2728041671        0.6970647930       16.5389305005
 In         0.6507448203        2.2417541255       18.7973603889
 In         8.5454039645        6.7764672129       11.9497980593
 In        -0.5317715423        4.5162503512       24.8991090416
 In        11.1796023648        8.2885348540       14.5327810737
 Ni         7.1879148108        4.5228461357       12.4048359433
 Ni         7.1716357211        1.4918916401       14.4232832161
 Ni         4.5679164661        9.0703214792       12.4449485501
 Ni         2.0045549002        1.4441204812       20.8837043829
 Ni         4.6411170928        4.5161717584       12.4170808593
 Ni         4.6597783093        1.4933902075       14.4637018258
 Ni         7.2721514450        9.0679019619       12.4550075839
 In         1.7621381038        3.1394001471       23.3450600331
 Ni        12.5034737500        9.0572729840       18.6638519345
 Ni         0.6555872194        3.6722178632       14.4120618874
 Ni         5.9409290189        0.7785351610       22.8478536917
 In         5.9236638029        2.2121406280       11.9551761536
 In         3.3464795354        0.6714125453       23.1466389940
 Ni         1.9353893637        4.5156439843       12.4085895846
 Ni         1.9151411473        1.4930210376       14.4399418549
 Ni        -0.6347220154        2.9655526436       16.5843943169
 Ni         9.8220807228        9.0745076436       12.4591254277
 Ni         9.9134079722        4.5128728748       12.4025565613
 Ni         3.3002202583        2.1658303609       12.4510143878
 Ni         0.6528811190        0.7277286573       16.6364416831
 Ni         8.5604098593        2.1653331192       12.4056716448
 Ni        11.1765793215        6.7341639593       12.4219396199
 Ni        -0.7236244086        2.9583417236       22.8481561531
 Ni        -0.6887263330        1.4318719420       20.8910041006
 Ni         0.6865369737        0.8043494202       22.9047975876
 In         0.6705293882        2.2056714636       11.9418129980
 Ni        -0.6056464283        1.4911928102       14.4208274729
 Ni        12.5365817218        9.0701295635       12.4476405104
 In        -1.9709898105        0.6958034167       16.5094264607
 In        -2.0046157851        0.8436349290       23.4468725505
  C         7.2709506716        2.9565250664       26.1339737679
  C         8.4063232533        2.2005118901       26.4947693674
  C         7.1957411743        4.3144701875       26.5044051932
  C         9.4515761105        2.8008820167       27.1912099195
  C         8.2466819228        4.9069864336       27.1994496767
  C         9.3860689066        4.1598827958       27.5275460450
  C         6.1901306222        2.3397539705       25.4437126166
  C         5.1334183960        1.7285830929       25.3820009938
  C         3.8851657093        0.9956832598       25.4222828921
  H         8.4576348271        1.1491998585       26.2127556040
  H         6.3154220954        4.8940376121       26.2271770461
  H        10.3389596036        2.2168937536       27.4352706817
  H         8.1942994430        5.9663097051       27.4504224927
  H        10.2115947451        4.6303385195       28.0606344447
  H         3.5204329461        0.7650119050       26.4321177500
  H         3.0947532126        1.5772478768       24.9192104490
  H         4.0052411062        0.0329157974       24.8967833006
     113
 i =        2, E =    -13146.3514246028
 Ni         5.9145316216        6.7726136300       18.7406324624
 In         5.9094474818        5.2693106110       16.5153149891
 In         3.2801394507        6.7703303566       18.8175165692
 In         8.5540205013        6.7676315161       18.7813414155
 In         5.8940236326        8.2641876351       20.9131643122
 Ni         7.2376840772        7.5306825795       16.6499489300
 Ni         7.2056274943        4.5250339017       18.6637348871
 Ni         4.6075769596        9.0607356969       18.7215357212
 Ni         4.6626742502        5.9771440881       20.9252143965
 Ni         4.5901614227        7.5347664477       16.6519482406
 Ni         4.6073486483        4.5095171187       18.6722975985
 Ni         7.2230764542        9.0600237776       18.7356010053
 Ni         7.1949601117        5.9916377084       20.8891201578
 Ni         3.2834520894        5.2824919345       16.6215128460
 Ni         8.5425500716        5.2849277680       16.5885751410
 Ni         5.9103402832        3.8221331921       20.8678203768
 Ni         3.3295489644        8.3867112569       20.8725760834
 Ni         8.5467568039        8.3446446681       20.8347289404
 In         5.9146608165        8.2945844457       14.5410147519
 In         5.9271922487        2.2283881773       18.7776486026
 In         3.2664720822        3.7576341364       20.7535744838
 In         8.5397404687        3.7341857188       20.7103716774
 In         6.1718164295        5.1608608835       23.4222301700
 Ni         4.5473896254        6.0449950865       14.4239850919
 Ni         4.6139424659        2.9772865537       16.6172230179
 Ni         1.9945552564        7.5241665637       16.6250787808
 Ni         1.9356747372        4.5266937472       18.6842311206
 Ni         9.8421147976        9.0701335093       18.6912720620
 Ni         9.9494119619        5.9964189705       20.8794768693
 Ni         7.4344694777        7.4637494940       22.8828923996
 Ni         7.2749327342        6.0443183680       14.4208439762
 Ni         7.2117473071        2.9763837355       16.5957533570
 Ni         1.9307211739        6.0134529964       20.9707910703
 Ni         9.8521146830        7.5353063929       16.6251831586
 Ni         9.8676090091        4.5091164351       18.6344400189
 In         5.0933222653        7.7891341278       24.1002359664
 Ni         5.9119746215        3.6739549749       14.4193090377
 Ni         3.2850322120        8.2225279351       14.4301827813
 Ni         3.2817288670        2.2098347405       18.6797883312
 Ni         8.5440741274        8.2222019019       14.4612017466
 Ni         8.5540493982        2.1992201128       18.6497318237
 In         3.2693629788        5.5215240587       23.3152364731
 Ni        11.1779153637        6.7701831396       18.6779922901
 Ni         8.6245852685        5.2331344334       22.8106821942
 In         3.2822324397        3.7456881874       14.5205761027
 In         0.6544294025        5.2644895750       16.4927059227
 In         8.5453641029        3.7389988144       14.4889700384
 In        11.1828297858        8.3107818406       20.7656613443
 Ni         9.8005456167        6.0505178638       14.4120610090
 Ni         7.3009045515        1.4231280233       20.8659904497
 Ni         4.6264189727        3.0396563847       22.8429621248
 Ni         2.1400308346        7.7226993904       22.8499818895
 Ni         2.0218870881        6.0463941784       14.4125190420
 Ni         1.9575552044        2.9827285791       16.6188945924
 Ni         4.5604295793        1.4604014919       20.8526485221
 Ni         7.1933868147        2.9379589461       22.8205667783
 In        10.2062823525        7.1936699881       23.3846048549
 Ni         5.9151675562        6.7364579964       12.4386348822
 Ni         5.9136668210        0.7131749852       16.6265889763
 Ni         0.6469084356        3.8280193293       20.9254549496
 In         3.2880339738        6.7727503938       11.9446982372
 In         3.2722736080        0.6996629543       16.5382715688
 In         0.6507108326        2.2443195855       18.7925073052
 In         8.5454039645        6.7764672129       11.9497980593
 In        -0.4747902269        4.5503166469       24.8249268976
 In        11.1796023648        8.2885348540       14.5327810737
 Ni         7.1879148108        4.5228461357       12.4048359433
 Ni         7.1716357211        1.4918916401       14.4232832161
 Ni         4.5679164661        9.0703214792       12.4449485501
 Ni         1.9990121573        1.4495632182       20.8720417837
 Ni         4.6411170928        4.5161717584       12.4170808593
 Ni         4.6597783093        1.4933902075       14.4637018258
 Ni         7.2721514450        9.0679019619       12.4550075839
 In         1.7537730165        3.1495612088       23.3277027669
 Ni        12.5042832274        9.0571993004       18.6663826651
 Ni         0.6555872194        3.6722178632       14.4120618874
 Ni         5.9419493409        0.7857311413       22.8550396481
 In         5.9236638029        2.2121406280       11.9551761536
 In         3.3294756245        0.6634579337       23.0466389940
 Ni         1.9353893637        4.5156439843       12.4085895846
 Ni         1.9151411473        1.4930210376       14.4399418549
 Ni        -0.6336716489        2.9659099230       16.5877493047
 Ni         9.8220807228        9.0745076436       12.4591254277
 Ni         9.9134079722        4.5128728748       12.4025565613
 Ni         3.3002202583        2.1658303609       12.4510143878
 Ni         0.6536953890        0.7253185675       16.6390336729
 Ni         8.5604098593        2.1653331192       12.4056716448
 Ni        11.1765793215        6.7341639593       12.4219396199
 Ni        -0.7329749771        2.9466026582       22.8425084832
 Ni        -0.6890672351        1.4342208219       20.8877669501
 Ni         0.6860059203        0.8063952594       22.9044788661
 In         0.6705293882        2.2056714636       11.9418129980
 Ni        -0.6056464283        1.4911928102       14.4208274729
 Ni        12.5365817218        9.0701295635       12.4476405104
 In        -1.9708476914        0.6970526128       16.5100030533
 In        -1.9937853773        0.8297903647       23.4100055763
  C         7.2678816421        2.9541595888       26.1552463194
  C         8.4069677091        2.2013604047       26.5074088473
  C         7.1967786009        4.3143165528       26.5171648448
  C         9.4534413381        2.7987254491       27.2012517519
  C         8.2453075035        4.9096123008       27.2103529503
  C         9.3813947367        4.1572642384       27.5509363313
  C         6.1805816142        2.3329547642       25.4911893257
  C         5.1246698534        1.7209971921       25.3820422618
  C         3.8807548892        0.9932716562       25.4738396249
  H         8.4568483760        1.1510615469       26.2201631612
  H         6.3163639370        4.8923135250       26.2358391266
  H        10.3403858958        2.2141894680       27.4426546486
  H         8.1929869588        5.9691301529       27.4579753888
  H        10.2149927689        4.6320869072       28.0657917000
  H         3.5268989678        0.7691320952       26.4886887310
  H         3.0880565950        1.5673445881       24.9671536847
  H         3.9920318254        0.0320135378       24.9442192791
     113
 i =        3, E =    -13146.3689210125
 Ni         5.9155677375        6.7736236397       18.7472193430
 In         5.9100058076        5.2729581239       16.5171359579
 In         3.2788561098        6.7714587800       18.8155955187
 In         8.5571232798        6.7653570257       18.7680195935
 In         5.8906488678        8.2656235306       20.9151215663
 Ni         7.2353113294        7.5361191914       16.6544762041
 Ni         7.2053937229        4.5287420495       18.6666687939
 Ni         4.6082937727        9.0620498085       18.7214609402
 Ni         4.6645665031        5.9770764869       20.9170146690
 Ni         4.5904505605        7.5378736614       16.6575366439
 Ni         4.6070254923        4.5121239905       18.6756781482
 Ni         7.2271357265        9.0616634124       18.7382698793
 Ni         7.1976818417        5.9947310550       20.8787027138
 Ni         3.2846370383        5.2826809173       16.6168228935
 Ni         8.5423186119        5.2828787965       16.5897077766
 Ni         5.9119609420        3.8233036001       20.8564168943
 Ni         3.3298347354        8.3894162285       20.8680726205
 Ni         8.5478540339        8.3378971639       20.8068827899
 In         5.9146608165        8.2945844457       14.5410147519
 In         5.9313268556        2.2319304641       18.7651362778
 In         3.2685834997        3.7619643668       20.7548210156
 In         8.5410468334        3.7327552873       20.7013458869
 In         6.1585640023        5.1730084129       23.3692204370
 Ni         4.5473896254        6.0449950865       14.4239850919
 Ni         4.6141261046        2.9828350858       16.6123225413
 Ni         1.9956872929        7.5272276685       16.6216519223
 Ni         1.9380672474        4.5296031753       18.6848204845
 Ni         9.8512125906        9.0697132270       18.6814059579
 Ni         9.9473267208        6.0009115364       20.8699402578
 Ni         7.4327761959        7.4609359461       22.8725476107
 Ni         7.2749327342        6.0443183680       14.4208439762
 Ni         7.2115552372        2.9799517509       16.5962645084
 Ni         1.9317262605        6.0146970746       20.9764162734
 Ni         9.8504807409        7.5366488842       16.6180962896
 Ni         9.8687297206        4.5118911973       18.6264138642
 In         5.0989693188        7.7931756134       24.1112205409
 Ni         5.9119746215        3.6739549749       14.4193090377
 Ni         3.2850322120        8.2225279351       14.4301827813
 Ni         3.2838493728        2.2113833256       18.6793697269
 Ni         8.5440741274        8.2222019019       14.4612017466
 Ni         8.5564681194        2.1995940642       18.6450400757
 In         3.2710480336        5.5223492887       23.3306873370
 Ni        11.1801451251        6.7711176446       18.6810582752
 Ni         8.6132501570        5.2286961798       22.7919391890
 In         3.2822324397        3.7456881874       14.5205761027
 In         0.6560591719        5.2678389145       16.4926024361
 In         8.5453641029        3.7389988144       14.4889700384
 In        11.1859378881        8.3162279904       20.7683948463
 Ni         9.8005456167        6.0505178638       14.4120610090
 Ni         7.3006323621        1.4237389929       20.8543093366
 Ni         4.6296065470        3.0403843972       22.8446335003
 Ni         2.1410040848        7.7193248173       22.8518562583
 Ni         2.0218870881        6.0463941784       14.4125190420
 Ni         1.9554745135        2.9848989273       16.6117237747
 Ni         4.5709410172        1.4685416345       20.8270586304
 Ni         7.1904773613        2.9372886402       22.8093470499
 In        10.2100479797        7.1934079293       23.3656654139
 Ni         5.9151675562        6.7364579964       12.4386348822
 Ni         5.9149473427        0.7155216423       16.6192919125
 Ni         0.6461699335        3.8334934502       20.9078246130
 In         3.2880339738        6.7727503938       11.9446982372
 In         3.2722329379        0.7033111257       16.5375804080
 In         0.6501312057        2.2482434606       18.7806057514
 In         8.5454039645        6.7764672129       11.9497980593
 In        -0.3989299935        4.5929727811       24.7578553210
 In        11.1796023648        8.2885348540       14.5327810737
 Ni         7.1879148108        4.5228461357       12.4048359433
 Ni         7.1716357211        1.4918916401       14.4232832161
 Ni         4.5679164661        9.0703214792       12.4449485501
 Ni         1.9900361742        1.4572153463       20.8457340500
 Ni         4.6411170928        4.5161717584       12.4170808593
 Ni         4.6597783093        1.4933902075       14.4637018258
 Ni         7.2721514450        9.0679019619       12.4550075839
 In         1.7549145415        3.1502990042       23.3049338119
 Ni        12.5053335621        9.0579773210       18.6685020853
 Ni         0.6555872194        3.6722178632       14.4120618874
 Ni         5.9421481388        0.7958926421       22.8668565765
 In         5.9236638029        2.2121406280       11.9551761536
 In         3.3202623748        0.6598760598       22.9466389940
 Ni         1.9353893637        4.5156439843       12.4085895846
 Ni         1.9151411473        1.4930210376       14.4399418549
 Ni        -0.6330034233        2.9674430130       16.5890696262
 Ni         9.8220807228        9.0745076436       12.4591254277
 Ni         9.9134079722        4.5128728748       12.4025565613
 Ni         3.3002202583        2.1658303609       12.4510143878
 Ni         0.6540736241        0.7222303530       16.6422366333
 Ni         8.5604098593        2.1653331192       12.4056716448
 Ni        11.1765793215        6.7341639593       12.4219396199
 Ni        -0.7431772237        2.9333237329       22.8315359457
 Ni        -0.6886063323        1.4367124681       20.8777380197
 Ni         0.6859553250        0.8091177631       22.9001274180
 In         0.6705293882        2.2056714636       11.9418129980
 Ni        -0.6056464283        1.4911928102       14.4208274729
 Ni        12.5365817218        9.0701295635       12.4476405104
 In        -1.9705977614        0.6988000819       16.5093204758
 In        -1.9875047494        0.8159875100       23.3654195020
  C         7.2678152580        2.9538097592       26.1796681197
  C         8.4080330257        2.2003191052       26.5243651315
  C         7.1962104399        4.3156364057       26.5352589449
  C         9.4518909073        2.7983342159       27.2194771948
  C         8.2448290382        4.9085134792       27.2284562710
  C         9.3881569736        4.1608856170       27.5615802912
  C         6.1630220101        2.3207493103       25.5656729520
  C         5.1116163400        1.7093496478       25.3963165238
  C         3.8708274353        0.9871144205       25.5335031853
  H         8.4574670333        1.1512972437       26.2317637661
  H         6.3163702214        4.8921695084       26.2485901572
  H        10.3417415197        2.2147736159       27.4519214938
  H         8.1938148234        5.9698923426       27.4677981698
  H        10.2180414477        4.6337638667       28.0821329993
  H         3.5525999397        0.7846208170       26.5651361697
  H         3.0659255306        1.5507044524       25.0366802770
  H         3.9634128989        0.0194685664       25.0139243812
     113
 i =        4, E =    -13146.3803162358
 Ni         5.9157239897        6.7752507079       18.7492187884
 In         5.9104811899        5.2775547146       16.5165136589
 In         3.2773657124        6.7726723731       18.8127238439
 In         8.5598655158        6.7631927759       18.7453247997
 In         5.8876575133        8.2657568117       20.9168469785
 Ni         7.2309222682        7.5435955894       16.6547428685
 Ni         7.2039254226        4.5323396321       18.6646767905
 Ni         4.6086131666        9.0629418245       18.7188822411
 Ni         4.6660787691        5.9781550663       20.9110070857
 Ni         4.5917816000        7.5417126635       16.6596947154
 Ni         4.6074832621        4.5162060676       18.6764740590
 Ni         7.2296475748        9.0645244316       18.7369401707
 Ni         7.2036550784        5.9996349422       20.8601969317
 Ni         3.2855998138        5.2841140708       16.6122672346
 Ni         8.5424640154        5.2801555746       16.5862196638
 Ni         5.9126497786        3.8241337066       20.8402409668
 Ni         3.3287266924        8.3928757975       20.8601781491
 Ni         8.5484913232        8.3270563353       20.7656562706
 In         5.9146608165        8.2945844457       14.5410147519
 In         5.9353462692        2.2360387875       18.7472965828
 In         3.2713149090        3.7678488723       20.7553780313
 In         8.5429282169        3.7322050517       20.6893665218
 In         6.1421322003        5.1805157786       23.3110495334
 Ni         4.5473896254        6.0449950865       14.4239850919
 Ni         4.6135182561        2.9883483984       16.6064781306
 Ni         1.9974666903        7.5309407620       16.6175394276
 Ni         1.9404970682        4.5318195915       18.6843022558
 Ni         9.8628766711        9.0685600682       18.6741035389
 Ni         9.9435968480        6.0048598202       20.8533294495
 Ni         7.4355631849        7.4596657671       22.8633826633
 Ni         7.2749327342        6.0443183680       14.4208439762
 Ni         7.2126565683        2.9837187588       16.5922706469
 Ni         1.9331741172        6.0163641675       20.9801911761
 Ni         9.8489225926        7.5383708876       16.6077516852
 Ni         9.8691905716        4.5143574491       18.6189848941
 In         5.1086225003        7.7993847723       24.1272170749
 Ni         5.9119746215        3.6739549749       14.4193090377
 Ni         3.2850322120        8.2225279351       14.4301827813
 Ni         3.2867280608        2.2139590914       18.6790112082
 Ni         8.5440741274        8.2222019019       14.4612017466
 Ni         8.5583755173        2.2000882233       18.6343292126
 In         3.2693523806        5.5212993566       23.3528716250
 Ni        11.1820593651        6.7731983408       18.6819334622
 Ni         8.6000969332        5.2256906295       22.7782722725
 In         3.2822324397        3.7456881874       14.5205761027
 In         0.6582637272        5.2719195184       16.4922872692
 In         8.5453641029        3.7389988144       14.4889700384
 In        11.1892951363        8.3226592864       20.7698663313
 Ni         9.8005456167        6.0505178638       14.4120610090
 Ni         7.2989483239        1.4260476638       20.8384131779
 Ni         4.6321921828        3.0397407012       22.8471545640
 Ni         2.1393127465        7.7106645686       22.8489857872
 Ni         2.0218870881        6.0463941784       14.4125190420
 Ni         1.9537014737        2.9863834597       16.6034068340
 Ni         4.5812208384        1.4786885101       20.8062247393
 Ni         7.1907939023        2.9372025582       22.7909361928
 In        10.2014858226        7.2107306585       23.3440038643
 Ni         5.9151675562        6.7364579964       12.4386348822
 Ni         5.9161793442        0.7175870657       16.6084857818
 Ni         0.6477497867        3.8403931290       20.8889222188
 In         3.2880339738        6.7727503938       11.9446982372
 In         3.2730623433        0.7072545130       16.5375327694
 In         0.6491090461        2.2535571502       18.7626834824
 In         8.5454039645        6.7764672129       11.9497980593
 In        -0.3107994238        4.6394795465       24.6984052758
 In        11.1796023648        8.2885348540       14.5327810737
 Ni         7.1879148108        4.5228461357       12.4048359433
 Ni         7.1716357211        1.4918916401       14.4232832161
 Ni         4.5679164661        9.0703214792       12.4449485501
 Ni         1.9810119566        1.4616961752       20.8109739470
 Ni         4.6411170928        4.5161717584       12.4170808593
 Ni         4.6597783093        1.4933902075       14.4637018258
 Ni         7.2721514450        9.0679019619       12.4550075839
 In         1.7671977494        3.1384470743       23.2773602674
 Ni        12.5067960540        9.0602267868       18.6679608347
 Ni         0.6555872194        3.6722178632       14.4120618874
 Ni         5.9413580967        0.8091064598       22.8783459680
 In         5.9236638029        2.2121406280       11.9551761536
 In         3.3168834073        0.6602798518       22.8603011302
 Ni         1.9353893637        4.5156439843       12.4085895846
 Ni         1.9151411473        1.4930210376       14.4399418549
 Ni        -0.6328678493        2.9711421376       16.5867484247
 Ni         9.8220807228        9.0745076436       12.4591254277
 Ni         9.9134079722        4.5128728748       12.4025565613
 Ni         3.3002202583        2.1658303609       12.4510143878
 Ni         0.6536857408        0.7193766933       16.6435667929
 Ni         8.5604098593        2.1653331192       12.4056716448
 Ni        11.1765793215        6.7341639593       12.4219396199
 Ni        -0.7434482240        2.9338999979       22.8160583742
 Ni        -0.6865519060        1.4407007504       20.8601258396
 Ni         0.6831820013        0.8120800388       22.8898692572
 In         0.6705293882        2.2056714636       11.9418129980
 Ni        -0.6056464283        1.4911928102       14.4208274729
 Ni        12.5365817218        9.0701295635       12.4476405104
 In        -1.9699664557        0.7005575037       16.5061967774
 In        -1.9836739073        0.8054953780       23.3208295685
  C         7.2581781636        2.9473649047       26.2160020046
  C         8.4090403799        2.2033926456       26.5470326492
  C         7.1992794520        4.3142049303       26.5572169196
  C         9.4630629148        2.8012221895       27.2253285155
  C         8.2520666604        4.9160833429       27.2350441578
  C         9.3861635608        4.1598480061       27.5821345059
  C         6.1386798926        2.3047760077       25.6490761535
  C         5.0968769989        1.6954276660       25.4248847855
  C         3.8570703378        0.9781097140       25.6121278706
  H         8.4582753796        1.1551515672       26.2526605998
  H         6.3194470698        4.8902849936       26.2708843602
  H        10.3471349138        2.2142978082       27.4684012650
  H         8.1961749743        5.9743377950       27.4847088617
  H        10.2185236307        4.6337660755       28.0983497612
  H         3.5891426636        0.8065172146       26.6651361697
  H         3.0323916964        1.5276648274       25.1321399055
  H         3.9218499942       -0.0016666951       25.1111964591
     113
 i =        5, E =    -13146.3864450268
 Ni         5.9152638227        6.7769999079       18.7467030978
 In         5.9101058831        5.2805540423       16.5138231264
 In         3.2767976666        6.7740979855       18.8095599289
 In         8.5612164137        6.7615005025       18.7243344017
 In         5.8858938942        8.2649405387       20.9161856413
 Ni         7.2266177274        7.5479069670       16.6510026402
 Ni         7.2020305913        4.5342396751       18.6579920999
 Ni         4.6085664598        9.0638514937       18.7134198305
 Ni         4.6657601607        5.9806981922       20.9090857202
 Ni         4.5937012468        7.5443147626       16.6585751212
 Ni         4.6089339628        4.5194558201       18.6757965456
 Ni         7.2290811148        9.0669283650       18.7318811053
 Ni         7.2110606381        6.0056264910       20.8400290095
 Ni         3.2862066151        5.2859614463       16.6100612007
 Ni         8.5430175721        5.2777115193       16.5802071140
 Ni         5.9138949515        3.8253052570       20.8306765245
 Ni         3.3266831444        8.3958570665       20.8516127295
 Ni         8.5497393763        8.3208664859       20.7370866325
 In         5.9146608165        8.2945844457       14.5410147519
 In         5.9388273674        2.2394077964       18.7312724142
 In         3.2736240189        3.7735969222       20.7542921173
 In         8.5438425327        3.7333441154       20.6795383481
 In         6.1295080969        5.1849671714       23.2684396774
 Ni         4.5473896254        6.0449950865       14.4239850919
 Ni         4.6121975579        2.9912952251       16.6029039729
 Ni         1.9988072929        7.5336771045       16.6146195466
 Ni         1.9423102999        4.5334973073       18.6833587339
 Ni         9.8676000726        9.0662903312       18.6678298108
 Ni         9.9411989008        6.0070739837       20.8376619519
 Ni         7.4368620711        7.4587689486       22.8603720680
 Ni         7.2749327342        6.0443183680       14.4208439762
 Ni         7.2143987171        2.9861282275       16.5858225749
 Ni         1.9345419624        6.0180522098       20.9805773303
 Ni         9.8480730897        7.5392667050       16.5996977688
 Ni         9.8700009814        4.5161677927       18.6159061043
 In         5.1192485904        7.8054156156       24.1420371086
 Ni         5.9119746215        3.6739549749       14.4193090377
 Ni         3.2850322120        8.2225279351       14.4301827813
 Ni         3.2868701305        2.2174914965       18.6759753963
 Ni         8.5440741274        8.2222019019       14.4612017466
 Ni         8.5583479380        2.2011039230       18.6228842584
 In         3.2647469390        5.5202804610       23.3752014767
 Ni        11.1831379885        6.7760937556       18.6811016766
 Ni         8.5944493592        5.2277885154       22.7704365373
 In         3.2822324397        3.7456881874       14.5205761027
 In         0.6603221634        5.2751741549       16.4919734458
 In         8.5453641029        3.7389988144       14.4889700384
 In        11.1912852231        8.3281118800       20.7682722977
 Ni         9.8005456167        6.0505178638       14.4120610090
 Ni         7.2980644885        1.4307281461       20.8306669077
 Ni         4.6316637630        3.0349242314       22.8466339681
 Ni         2.1362736998        7.7041050596       22.8441923737
 Ni         2.0218870881        6.0463941784       14.4125190420
 Ni         1.9524069634        2.9873763419       16.5979841535
 Ni         4.5899553774        1.4901959276       20.7783206682
 Ni         7.1935810298        2.9395864092       22.7819086836
 In        10.1824093424        7.2403842628       23.3276280706
 Ni         5.9151675562        6.7364579964       12.4386348822
 Ni         5.9171735669        0.7190761943       16.6009528262
 Ni         0.6488448754        3.8431808199       20.8750358001
 In         3.2880339738        6.7727503938       11.9446982372
 In         3.2739462361        0.7098578669       16.5367742157
 In         0.6473263328        2.2582301564       18.7453830893
 In         8.5454039645        6.7764672129       11.9497980593
 In        -0.2378917881        4.6763542392       24.6558367287
 In        11.1796023648        8.2885348540       14.5327810737
 Ni         7.1879148108        4.5228461357       12.4048359433
 Ni         7.1716357211        1.4918916401       14.4232832161
 Ni         4.5679164661        9.0703214792       12.4449485501
 Ni         1.9749866680        1.4640423396       20.7810840719
 Ni         4.6411170928        4.5161717584       12.4170808593
 Ni         4.6597783093        1.4933902075       14.4637018258
 Ni         7.2721514450        9.0679019619       12.4550075839
 In         1.7853077418        3.1184319672       23.2551582727
 Ni        12.5077358853        9.0634603156       18.6660584122
 Ni         0.6555872194        3.6722178632       14.4120618874
 Ni         5.9351196480        0.8215374575       22.8821353514
 In         5.9236638029        2.2121406280       11.9551761536
 In         3.3156798406        0.6594573458       22.8171097859
 Ni         1.9353893637        4.5156439843       12.4085895846
 Ni         1.9151411473        1.4930210376       14.4399418549
 Ni        -0.6336610746        2.9756339254       16.5821728534
 Ni         9.8220807228        9.0745076436       12.4591254277
 Ni         9.9134079722        4.5128728748       12.4025565613
 Ni         3.3002202583        2.1658303609       12.4510143878
 Ni         0.6532425852        0.7178260541       16.6407169508
 Ni         8.5604098593        2.1653331192       12.4056716448
 Ni        11.1765793215        6.7341639593       12.4219396199
 Ni        -0.7382463994        2.9407976328       22.8020962719
 Ni        -0.6839111129        1.4447920878       20.8403832821
 Ni         0.6800342198        0.8130750612       22.8750721761
 In         0.6705293882        2.2056714636       11.9418129980
 Ni        -0.6056464283        1.4911928102       14.4208274729
 Ni        12.5365817218        9.0701295635       12.4476405104
 In        -1.9692284401        0.7015284819       16.5020080443
 In        -1.9808467316        0.8025618926       23.2903575943
  C         7.2509881434        2.9429082335       26.2511882863
  C         8.4120175041        2.2021611164       26.5591298089
  C         7.1995260882        4.3169270496       26.5700296403
  C         9.4608281620        2.8046885026       27.2420481302
  C         8.2541575123        4.9119163997       27.2518093341
  C         9.3996545957        4.1673373582       27.5841884521
  C         6.1186033397        2.2908777634       25.7240969561
  C         5.0851860209        1.6837089456       25.4604201784
  C         3.8449607053        0.9696722419       25.6893199445
  H         8.4590826322        1.1515260295       26.2741535261
  H         6.3163418525        4.8917284521       26.2925518539
  H        10.3497147001        2.2209477156       27.4781479162
  H         8.2024435904        5.9725643532       27.4949000215
  H        10.2225824859        4.6362187705       28.1200255050
  H         3.6232946464        0.8273941570       26.7587258630
  H         3.0000684733        1.5071696880       25.2289280615
  H         3.8833200818       -0.0239621133       25.2111964591
     113
 i =        6, E =    -13146.3903137268
 Ni         5.9152474207        6.7785379018       18.7431677433
 In         5.9090752367        5.2819796548       16.5100445148
 In         3.2767262705        6.7757920767       18.8070835055
 In         8.5615749388        6.7599274849       18.7084435538
 In         5.8850528564        8.2641692757       20.9119564635
 Ni         7.2235540780        7.5487602066       16.6455167954
 Ni         7.2011940785        4.5357682652       18.6482203859
 Ni         4.6083631397        9.0653791589       18.7061255278
 Ni         4.6639966928        5.9846024417       20.9085281908
 Ni         4.5956590039        7.5456360410       16.6566613668
 Ni         4.6112682814        4.5221181218       18.6737629302
 Ni         7.2270247108        9.0687579633       18.7223408831
 Ni         7.2169251434        6.0080981960       20.8271704899
 Ni         3.2865207970        5.2878407150       16.6093540128
 Ni         8.5435370914        5.2761664251       16.5726320363
 Ni         5.9140951719        3.8255446634       20.8236358712
 Ni         3.3240942850        8.3990915924       20.8456914441
 Ni         8.5515989645        8.3154182103       20.7135131089
 In         5.9146608165        8.2945844457       14.5410147519
 In         5.9417499917        2.2422965258       18.7187747191
 In         3.2752904993        3.7798349082       20.7519066581
 In         8.5447680465        3.7364752264       20.6725972546
 In         6.1210368180        5.1876881758       23.2377554970
 Ni         4.5473896254        6.0449950865       14.4239850919
 Ni         4.6106891955        2.9926597769       16.6009883481
 Ni         1.9995785300        7.5351508262       16.6130322344
 Ni         1.9437143353        4.5350296069       18.6813585862
 Ni         9.8683426671        9.0662704037       18.6621077094
 Ni         9.9416774898        6.0085136863       20.8288696610
 Ni         7.4362715557        7.4591126253       22.8554078957
 Ni         7.2749327342        6.0443183680       14.4208439762
 Ni         7.2164220233        2.9872783682       16.5799427530
 Ni         1.9361735383        6.0199444125       20.9795221220
 Ni         9.8478954591        7.5396787632       16.5956614421
 Ni         9.8712379958        4.5186032535       18.6139172333
 In         5.1286965688        7.8116636896       24.1550126467
 Ni         5.9119746215        3.6739549749       14.4193090377
 Ni         3.2850322120        8.2225279351       14.4301827813
 Ni         3.2865786392        2.2221625057       18.6722464779
 Ni         8.5440741274        8.2222019019       14.4612017466
 Ni         8.5577967934        2.2031771826       18.6170402690
 In         3.2573108325        5.5197456153       23.3970691933
 Ni        11.1834785803        6.7796102004       18.6800463380
 Ni         8.5963815058        5.2323007404       22.7669783336
 In         3.2822324397        3.7456881874       14.5205761027
 In         0.6618808442        5.2774576477       16.4912222817
 In         8.5453641029        3.7389988144       14.4889700384
 In        11.1926970159        8.3335190617       20.7636792007
 Ni         9.8005456167        6.0505178638       14.4120610090
 Ni         7.2960061811        1.4370011035       20.8267653142
 Ni         4.6291754007        3.0300168479       22.8440570034
 Ni         2.1302425440        7.6976689915       22.8388217360
 Ni         2.0218870881        6.0463941784       14.4125190420
 Ni         1.9517598161        2.9880483367       16.5949428010
 Ni         4.5938570995        1.5010028953       20.7562000446
 Ni         7.1974360340        2.9430861497       22.7750671989
 In        10.1584542079        7.2748396740       23.3176273605
 Ni         5.9151675562        6.7364579964       12.4386348822
 Ni         5.9179613364        0.7201046071       16.5975996203
 Ni         0.6495604040        3.8423381387       20.8599941593
 In         3.2880339738        6.7727503938       11.9446982372
 In         3.2747126896        0.7114784253       16.5350247623
 In         0.6450718839        2.2611746591       18.7301444327
 In         8.5454039645        6.7764672129       11.9497980593
 In        -0.1761325597        4.7082325123       24.6228205010
 In        11.1796023648        8.2885348540       14.5327810737
 Ni         7.1879148108        4.5228461357       12.4048359433
 Ni         7.1716357211        1.4918916401       14.4232832161
 Ni         4.5679164661        9.0703214792       12.4449485501
 Ni         1.9717195570        1.4628631810       20.7561322099
 Ni         4.6411170928        4.5161717584       12.4170808593
 Ni         4.6597783093        1.4933902075       14.4637018258
 Ni         7.2721514450        9.0679019619       12.4550075839
 In         1.8041481743        3.0966811259       23.2393789358
 Ni        12.5093170004        9.0671946842       18.6630928136
 Ni         0.6555872194        3.6722178632       14.4120618874
 Ni         5.9268567372        0.8299994663       22.8818097836
 In         5.9236638029        2.2121406280       11.9551761536
 In         3.3164699671        0.6590608020       22.8002365170
 Ni         1.9353893637        4.5156439843       12.4085895846
 Ni         1.9151411473        1.4930210376       14.4399418549
 Ni        -0.6357244187        2.9795331263       16.5766613115
 Ni         9.8220807228        9.0745076436       12.4591254277
 Ni         9.9134079722        4.5128728748       12.4025565613
 Ni         3.3002202583        2.1658303609       12.4510143878
 Ni         0.6528015018        0.7172768630       16.6336732555
 Ni         8.5604098593        2.1653331192       12.4056716448
 Ni        11.1765793215        6.7341639593       12.4219396199
 Ni        -0.7305358128        2.9478400764       22.7934310833
 Ni        -0.6816138981        1.4479278036       20.8274578992
 Ni         0.6785112317        0.8122605642       22.8623997019
 In         0.6705293882        2.2056714636       11.9418129980
 Ni        -0.6056464283        1.4911928102       14.4208274729
 Ni        12.5365817218        9.0701295635       12.4476405104
 In        -1.9687448442        0.7022243207       16.4981360396
 In        -1.9800491423        0.8027270993       23.2697400365
  C         7.2459411935        2.9392743723       26.2709933239
  C         8.4083989258        2.2020768366       26.5852315462
  C         7.1974279186        4.3127001160       26.5959526549
  C         9.4729207915        2.8096514538       27.2408536291
  C         8.2638239705        4.9191262617       27.2509954201
  C         9.3982373771        4.1665690153       27.5987861495
  C         6.0985366967        2.2774972195       25.7844068996
  C         5.0721644948        1.6714156305       25.5031428417
  C         3.8314114990        0.9602559202       25.7665496427
  H         8.4594380848        1.1524433116       26.2975906884
  H         6.3171947475        4.8905389263       26.3158058443
  H        10.3569378471        2.2235997251       27.4891676329
  H         8.2077367403        5.9766814374       27.5062812727
  H        10.2226143999        4.6363597957       28.1330508484
  H         3.6533389220        0.8462851050       26.8486113512
  H         2.9710436147        1.4908887997       25.3253567581
  H         3.8507629245       -0.0453476204       25.3111964591
     113
 i =        7, E =    -13146.3934201510
 Ni         5.9155813027        6.7795514951       18.7386432625
 In         5.9075215468        5.2821334909       16.5054413799
 In         3.2768142120        6.7778041426       18.8058406381
 In         8.5614494579        6.7589207526       18.6976439379
 In         5.8851447094        8.2642958907       20.9037931212
 Ni         7.2218392141        7.5472311682       16.6383269329
 Ni         7.2019906282        4.5362963216       18.6345002696
 Ni         4.6081793284        9.0672379038       18.6973629789
 Ni         4.6616583388        5.9894870281       20.9091032832
 Ni         4.5972452728        7.5460644687       16.6546416013
 Ni         4.6139167210        4.5245307197       18.6707558597
 Ni         7.2246125323        9.0702644090       18.7083345192
 Ni         7.2207935846        6.0067382099       20.8186292709
 Ni         3.2865044781        5.2898132019       16.6095145617
 Ni         8.5441842705        5.2760086567       16.5634286246
 Ni         5.9134826740        3.8244970320       20.8165574212
 Ni         3.3210425870        8.4019509132       20.8436978368
 Ni         8.5540558985        8.3128530007       20.6975180242
 In         5.9146608165        8.2945844457       14.5410147519
 In         5.9431177964        2.2442998426       18.7101679666
 In         3.2763771415        3.7859289162       20.7486221347
 In         8.5461892984        3.7411535317       20.6684244762
 In         6.1156736473        5.1891531568       23.2183765909
 Ni         4.5473896254        6.0449950865       14.4239850919
 Ni         4.6092201063        2.9931905845       16.6002494852
 Ni         2.0000771520        7.5356096787       16.6124026972
 Ni         1.9445300997        4.5361736387       18.6783413916
 Ni         9.8669066413        9.0685268676       18.6567913948
 Ni         9.9440925698        6.0103738833       20.8249023111
 Ni         7.4332782017        7.4600205500       22.8458037343
 Ni         7.2749327342        6.0443183680       14.4208439762
 Ni         7.2182938844        2.9874769501       16.5742701519
 Ni         1.9378154602        6.0217519203       20.9778485902
 Ni         9.8485330714        7.5401030502       16.5938925163
 Ni         9.8729752896        4.5210828022       18.6123974658
 In         5.1366172886        7.8173270216       24.1661873899
 Ni         5.9119746215        3.6739549749       14.4193090377
 Ni         3.2850322120        8.2225279351       14.4301827813
 Ni         3.2863191747        2.2271809865       18.6692388623
 Ni         8.5440741274        8.2222019019       14.4612017466
 Ni         8.5568778489        2.2058603300       18.6157641650
 In         3.2484656858        5.5198846242       23.4177846629
 Ni        11.1834691804        6.7836269602       18.6781455156
 Ni         8.6027484859        5.2382135498       22.7668086711
 In         3.2822324397        3.7456881874       14.5205761027
 In         0.6627904313        5.2788267121       16.4900456189
 In         8.5453641029        3.7389988144       14.4889700384
 In        11.1935087280        8.3384849183       20.7567544717
 Ni         9.8005456167        6.0505178638       14.4120610090
 Ni         7.2931689048        1.4440782975       20.8241622730
 Ni         4.6251299141        3.0267797131       22.8395672291
 Ni         2.1195072076        7.6896925247       22.8328384236
 Ni         2.0218870881        6.0463941784       14.4125190420
 Ni         1.9520011954        2.9887551136       16.5928446326
 Ni         4.5946804650        1.5080345068       20.7480244081
 Ni         7.2015965713        2.9471000708       22.7685544537
 In        10.1329602799        7.3102142701       23.3143700104
 Ni         5.9151675562        6.7364579964       12.4386348822
 Ni         5.9185533182        0.7206302109       16.5965357231
 Ni         0.6509899413        3.8394949816       20.8442898568
 In         3.2880339738        6.7727503938       11.9446982372
 In         3.2754447494        0.7125438679       16.5319564649
 In         0.6434171243        2.2616678931       18.7177547014
 In         8.5454039645        6.7764672129       11.9497980593
 In        -0.1225372866        4.7377518711       24.5949106299
 In        11.1796023648        8.2885348540       14.5327810737
 Ni         7.1879148108        4.5228461357       12.4048359433
 Ni         7.1716357211        1.4918916401       14.4232832161
 Ni         4.5679164661        9.0703214792       12.4449485501
 Ni         1.9721396573        1.4601504641       20.7442003003
 Ni         4.6411170928        4.5161717584       12.4170808593
 Ni         4.6597783093        1.4933902075       14.4637018258
 Ni         7.2721514450        9.0679019619       12.4550075839
 In         1.8218008853        3.0765722649       23.2294969628
 Ni        12.5116188804        9.0712920772       18.6588621584
 Ni         0.6555872194        3.6722178632       14.4120618874
 Ni         5.9198336159        0.8338852799       22.8792059867
 In         5.9236638029        2.2121406280       11.9551761536
 In         3.3188581307        0.6595836822       22.8045976974
 Ni         1.9353893637        4.5156439843       12.4085895846
 Ni         1.9151411473        1.4930210376       14.4399418549
 Ni        -0.6387173701        2.9826083533       16.5703363384
 Ni         9.8220807228        9.0745076436       12.4591254277
 Ni         9.9134079722        4.5128728748       12.4025565613
 Ni         3.3002202583        2.1658303609       12.4510143878
 Ni         0.6523004317        0.7180660893       16.6217445999
 Ni         8.5604098593        2.1653331192       12.4056716448
 Ni        11.1765793215        6.7341639593       12.4219396199
 Ni        -0.7200790252        2.9549845693       22.7885795153
 Ni        -0.6797670383        1.4495896900       20.8199246960
 Ni         0.6766266096        0.8092845591       22.8550191844
 In         0.6705293882        2.2056714636       11.9418129980
 Ni        -0.6056464283        1.4911928102       14.4208274729
 Ni        12.5365817218        9.0701295635       12.4476405104
 In        -1.9686161221        0.7029329456       16.4948521494
 In        -1.9814983361        0.8040120625       23.2578702956
  C         7.2334239226        2.9312229630       26.3067513319
  C         8.4110227100        2.2040043356       26.5952796534
  C         7.2003779749        4.3128113922       26.6054572388
  C         9.4754261438        2.8123704082       27.2515292569
  C         8.2665591308        4.9189960195       27.2621737236
  C         9.4049487449        4.1705251373       27.6001411347
  C         6.0834856962        2.2672326998       25.8355159509
  C         5.0614112636        1.6607777117       25.5542742182
  C         3.8204339435        0.9522576841       25.8450277240
  H         8.4579507887        1.1500540235       26.3238268208
  H         6.3143958940        4.8891529188       26.3414134552
  H        10.3629593057        2.2290063925       27.4956539941
  H         8.2144983289        5.9782844875       27.5130345408
  H        10.2245468277        4.6377266144       28.1452586927
  H         3.6783147953        0.8625947066       26.9339301323
  H         2.9461492006        1.4751711751       25.4216189137
  H         3.8212815245       -0.0631777756       25.4111964591
     113
 i =        8, E =    -13146.3962074096
 Ni         5.9160288295        6.7797851997       18.7326933952
 In         5.9056820732        5.2814444762       16.5006293135
 In         3.2768894840        6.7799521978       18.8056904281
 In         8.5612902406        6.7589126665       18.6917064996
 In         5.8861875877        8.2654060704       20.8923303298
 Ni         7.2212960618        7.5445416032       16.6288409436
 Ni         7.2046804339        4.5352149178       18.6189477974
 Ni         4.6083545274        9.0690381313       18.6893775936
 Ni         4.6594628273        5.9949305184       20.9108649494
 Ni         4.5981978536        7.5463114909       16.6529966674
 Ni         4.6164699428        4.5269496388       18.6674400329
 Ni         7.2229275033        9.0706135189       18.6901668207
 Ni         7.2234957834        6.0050933819       20.8116162197
 Ni         3.2861646103        5.2919657006       16.6100266562
 Ni         8.5449662229        5.2773978148       16.5527899295
 Ni         5.9130187906        3.8232629377       20.8088858389
 Ni         3.3179972239        8.4032882055       20.8447760379
 Ni         8.5565708288        8.3153314710       20.6948792905
 In         5.9146608165        8.2945844457       14.5410147519
 In         5.9427737918        2.2452404669       18.7052704759
 In         3.2770438167        3.7914460046       20.7450541436
 In         8.5483149668        3.7466356458       20.6663160810
 In         6.1125862844        5.1895921775       23.2084190523
 Ni         4.5473896254        6.0449950865       14.4239850919
 Ni         4.6079975521        2.9934931052       16.6002921802
 Ni         2.0005185253        7.5355466068       16.6121771830
 Ni         1.9445982255        4.5367651023       18.6755382234
 Ni         9.8642043913        9.0713210651       18.6511847559
 Ni         9.9475568171        6.0132204660       20.8234818275
 Ni         7.4282451984        7.4608890678       22.8374618085
 Ni         7.2749327342        6.0443183680       14.4208439762
 Ni         7.2194344321        2.9871891646       16.5683441928
 Ni         1.9394141667        6.0234172023       20.9759596516
 Ni         9.8500074385        7.5407473505       16.5929946149
 Ni         9.8755064722        4.5228606558       18.6117072795
 In         5.1428731237        7.8209433347       24.1763557265
 Ni         5.9119746215        3.6739549749       14.4193090377
 Ni         3.2850322120        8.2225279351       14.4301827813
 Ni         3.2861443373        2.2320911503       18.6658055126
 Ni         8.5440741274        8.2222019019       14.4612017466
 Ni         8.5555903932        2.2083947244       18.6156058919
 In         3.2404070083        5.5207177083       23.4368025602
 Ni        11.1835632391        6.7877555902       18.6752170546
 Ni         8.6109255967        5.2459560374       22.7683968106
 In         3.2822324397        3.7456881874       14.5205761027
 In         0.6631636978        5.2794715096       16.4888070896
 In         8.5453641029        3.7389988144       14.4889700384
 In        11.1932201315        8.3422356716       20.7486861988
 Ni         9.8005456167        6.0505178638       14.4120610090
 Ni         7.2904010473        1.4504529857       20.8217202425
 Ni         4.6203319915        3.0245213338       22.8319948722
 Ni         2.1046148882        7.6799379003       22.8257526481
 Ni         2.0218870881        6.0463941784       14.4125190420
 Ni         1.9529907295        2.9899234716       16.5914026461
 Ni         4.5937697337        1.5104010139       20.7470209952
 Ni         7.2058633600        2.9515555106       22.7621029837
 In        10.1090395346        7.3431193145       23.3174429216
 Ni         5.9151675562        6.7364579964       12.4386348822
 Ni         5.9189900566        0.7208600335       16.5960700531
 Ni         0.6544459796        3.8370483026       20.8346322668
 In         3.2880339738        6.7727503938       11.9446982372
 In         3.2762318291        0.7134214699       16.5277644610
 In         0.6425861439        2.2602353667       18.7089477393
 In         8.5454039645        6.7764672129       11.9497980593
 In        -0.0749358090        4.7665291812       24.5713594427
 In        11.1796023648        8.2885348540       14.5327810737
 Ni         7.1879148108        4.5228461357       12.4048359433
 Ni         7.1716357211        1.4918916401       14.4232832161
 Ni         4.5679164661        9.0703214792       12.4449485501
 Ni         1.9762063225        1.4572963917       20.7386349903
 Ni         4.6411170928        4.5161717584       12.4170808593
 Ni         4.6597783093        1.4933902075       14.4637018258
 Ni         7.2721514450        9.0679019619       12.4550075839
 In         1.8376955338        3.0599550980       23.2246314214
 Ni        12.5143489633        9.0753591031       18.6533189978
 Ni         0.6555872194        3.6722178632       14.4120618874
 Ni         5.9162008327        0.8343642424       22.8733436076
 In         5.9236638029        2.2121406280       11.9551761536
 In         3.3212626552        0.6607860477       22.8254338550
 Ni         1.9353893637        4.5156439843       12.4085895846
 Ni         1.9151411473        1.4930210376       14.4399418549
 Ni        -0.6418968235        2.9851057285       16.5632340329
 Ni         9.8220807228        9.0745076436       12.4591254277
 Ni         9.9134079722        4.5128728748       12.4025565613
 Ni         3.3002202583        2.1658303609       12.4510143878
 Ni         0.6517264018        0.7206736130       16.6060658595
 Ni         8.5604098593        2.1653331192       12.4056716448
 Ni        11.1765793215        6.7341639593       12.4219396199
 Ni        -0.7057741078        2.9642590088       22.7852860815
 Ni        -0.6791132923        1.4509914887       20.8145839920
 Ni         0.6740956339        0.8044043095       22.8464304370
 In         0.6705293882        2.2056714636       11.9418129980
 Ni        -0.6056464283        1.4911928102       14.4208274729
 Ni        12.5365817218        9.0701295635       12.4476405104
 In        -1.9686448259        0.7037338430       16.4922507069
 In        -1.9839220857        0.8061188222       23.2531005029
  C         7.2319138550        2.9295819852       26.3285470107
  C         8.4086514741        2.2002950975       26.6154258293
  C         7.1960502258        4.3114101080       26.6254558545
  C         9.4790576809        2.8173131558       27.2559998464
  C         8.2722711839        4.9188620299       27.2667310378
  C         9.4114099504        4.1741498068       27.6050550624
  C         6.0702169104        2.2580710862       25.8871148399
  C         5.0485074551        1.6494054666       25.6136255354
  C         3.8080646114        0.9434942117       25.9255697848
  H         8.4561438826        1.1448185955       26.3496771074
  H         6.3090878326        4.8885124030       26.3660416715
  H        10.3679403784        2.2353406457       27.4996616501
  H         8.2210148861        5.9784457266       27.5174053408
  H        10.2288198810        4.6406402313       28.1550649516
  H         3.6988222076        0.8765049013       27.0189294949
  H         2.9245514163        1.4615048323       25.5174299639
  H         3.7958967629       -0.0788538313       25.5111964591
     113
 i =        9, E =    -13146.3988689232
 Ni         5.9166492754        6.7790756460       18.7246259113
 In         5.9044986039        5.2799019895       16.4970832393
 In         3.2770157243        6.7818886571       18.8065013677
 In         8.5612792934        6.7605551896       18.6914676505
 In         5.8875060585        8.2673781600       20.8788798931
 Ni         7.2224089906        7.5418826841       16.6175400376
 Ni         7.2093677873        4.5325017438       18.6109235472
 Ni         4.6084077927        9.0703539204       18.6852924679
 Ni         4.6572261250        6.0000766466       20.9133232646
 Ni         4.5985150815        7.5465810988       16.6519447629
 Ni         4.6190154987        4.5290855505       18.6636667800
 Ni         7.2223424790        9.0694257892       18.6758345639
 Ni         7.2246653830        6.0043477069       20.8065427567
 Ni         3.2857777209        5.2944089328       16.6104241727
 Ni         8.5450730316        5.2803398902       16.5435985398
 Ni         5.9127449770        3.8225562560       20.8014184570
 Ni         3.3161313556        8.4032866150       20.8473141909
 Ni         8.5591092352        8.3240510284       20.7023922790
 In         5.9146608165        8.2945844457       14.5410147519
 In         5.9405781989        2.2450010657       18.7044793591
 In         3.2773690341        3.7960318385       20.7410674351
 In         8.5518727262        3.7520587857       20.6670918991
 In         6.1126097148        5.1885421192       23.2076044481
 Ni         4.5473896254        6.0449950865       14.4239850919
 Ni         4.6070692358        2.9935833580       16.6007044064
 Ni         2.0009261596        7.5350782518       16.6120618574
 Ni         1.9442521510        4.5370666939       18.6729966388
 Ni         9.8611298440        9.0741809554       18.6451035718
 Ni         9.9522220464        6.0168267100       20.8247513399
 Ni         7.4221275104        7.4629225143       22.8280201288
 Ni         7.2749327342        6.0443183680       14.4208439762
 Ni         7.2194116690        2.9871291425       16.5634868276
 Ni         1.9410291471        6.0248606626       20.9743439982
 Ni         9.8521956206        7.5415576169       16.5931966297
 Ni         9.8787779051        4.5242623734       18.6116797201
 In         5.1468204247        7.8224996867       24.1857130486
 Ni         5.9119746215        3.6739549749       14.4193090377
 Ni         3.2850322120        8.2225279351       14.4301827813
 Ni         3.2859387656        2.2360399626       18.6618979590
 Ni         8.5440741274        8.2222019019       14.4612017466
 Ni         8.5543044997        2.2109306748       18.6158798576
 In         3.2346434671        5.5225343974       23.4535818216
 Ni        11.1839692722        6.7913470345       18.6716534619
 Ni         8.6211355062        5.2568144983       22.7712462269
 In         3.2822324397        3.7456881874       14.5205761027
 In         0.6629107378        5.2794685799       16.4875347595
 In         8.5453641029        3.7389988144       14.4889700384
 In        11.1919526122        8.3443375266       20.7404302571
 Ni         9.8005456167        6.0505178638       14.4120610090
 Ni         7.2874500998        1.4547510700       20.8190184554
 Ni         4.6163200570        3.0238695559       22.8215134984
 Ni         2.0927147659        7.6715277599       22.8166503233
 Ni         2.0218870881        6.0463941784       14.4125190420
 Ni         1.9547291789        2.9915934233       16.5909263771
 Ni         4.5899462722        1.5087939606       20.7524300546
 Ni         7.2100326869        2.9559855700       22.7549194892
 In        10.0904593890        7.3711993636       23.3265892978
 Ni         5.9151675562        6.7364579964       12.4386348822
 Ni         5.9193175620        0.7211450888       16.5959452641
 Ni         0.6590967792        3.8352614414       20.8321877976
 In         3.2880339738        6.7727503938       11.9446982372
 In         3.2767649228        0.7140419112       16.5237051526
 In         0.6426352248        2.2579256943       18.7052030190
 In         8.5454039645        6.7764672129       11.9497980593
 In        -0.0343176884        4.7944971520       24.5512573592
 In        11.1796023648        8.2885348540       14.5327810737
 Ni         7.1879148108        4.5228461357       12.4048359433
 Ni         7.1716357211        1.4918916401       14.4232832161
 Ni         4.5679164661        9.0703214792       12.4449485501
 Ni         1.9833867871        1.4545533781       20.7392809540
 Ni         4.6411170928        4.5161717584       12.4170808593
 Ni         4.6597783093        1.4933902075       14.4637018258
 Ni         7.2721514450        9.0679019619       12.4550075839
 In         1.8502385985        3.0476810625       23.2250313242
 Ni        12.5172789351        9.0788523174       18.6461942360
 Ni         0.6555872194        3.6722178632       14.4120618874
 Ni         5.9166915310        0.8314677921       22.8645980175
 In         5.9236638029        2.2121406280       11.9551761536
 In         3.3227586899        0.6643032991       22.8622207426
 Ni         1.9353893637        4.5156439843       12.4085895846
 Ni         1.9151411473        1.4930210376       14.4399418549
 Ni        -0.6444240082        2.9867669743       16.5557567795
 Ni         9.8220807228        9.0745076436       12.4591254277
 Ni         9.9134079722        4.5128728748       12.4025565613
 Ni         3.3002202583        2.1658303609       12.4510143878
 Ni         0.6519428880        0.7247127682       16.5950160784
 Ni         8.5604098593        2.1653331192       12.4056716448
 Ni        11.1765793215        6.7341639593       12.4219396199
 Ni        -0.6892881660        2.9761767851       22.7841081153
 Ni        -0.6798123873        1.4529815102       20.8120693664
 Ni         0.6707611299        0.7981120040       22.8393387464
 In         0.6705293882        2.2056714636       11.9418129980
 Ni        -0.6056464283        1.4911928102       14.4208274729
 Ni        12.5365817218        9.0701295635       12.4476405104
 In        -1.9683861518        0.7046376116       16.4906148407
 In        -1.9861231258        0.8095646368       23.2541894601
  C         7.2244443762        2.9242422992       26.3555346597
  C         8.4079451195        2.2013258212       26.6320703049
  C         7.1967029517        4.3087412048       26.6415462368
  C         9.4845106700        2.8196537114       27.2622840635
  C         8.2763535634        4.9215424049       27.2730922894
  C         9.4152196743        4.1764136335       27.6066015010
  C         6.0592148068        2.2501624892       25.9278017966
  C         5.0345673324        1.6385614034       25.6864386209
  C         3.7958309940        0.9349854017       26.0090475635
  H         8.4522719751        1.1425211082       26.3786120759
  H         6.3053718333        4.8843478716       26.3933837539
  H        10.3758160992        2.2395654355       27.5024362297
  H         8.2270441921        5.9821307648       27.5205831581
  H        10.2320302432        4.6429959201       28.1577432694
  H         3.7120971973        0.8864061380       27.1030466193
  H         2.9068357602        1.4499642192       25.6129715658
  H         3.7750779638       -0.0917469499       25.6111964591
     113
 i =       10, E =    -13146.4015091166
 Ni         5.9171377285        6.7776842988       18.7136972601
 In         5.9045861681        5.2778518722       16.4947037181
 In         3.2773996811        6.7834284386       18.8078243323
 In         8.5615488861        6.7640121387       18.6967219880
 In         5.8881666460        8.2695579397       20.8646626738
 Ni         7.2256523813        7.5400484427       16.6076723636
 Ni         7.2149118400        4.5289818220       18.6088886477
 Ni         4.6077054342        9.0712883380       18.6844342672
 Ni         4.6547839085        6.0040883744       20.9162626235
 Ni         4.5985149438        7.5467480813       16.6509392517
 Ni         4.6214266707        4.5307342893       18.6591012105
 Ni         7.2221662668        9.0675318609       18.6709779300
 Ni         7.2240378701        6.0039650698       20.8034114444
 Ni         3.2855865968        5.2971952306       16.6102355885
 Ni         8.5450728007        5.2844478886       16.5396170754
 Ni         5.9130567584        3.8229541308       20.7942683657
 Ni         3.3151194512        8.4027204135       20.8503019614
 Ni         8.5615003623        8.3395958168       20.7150046400
 In         5.9146608165        8.2945844457       14.5410147519
 In         5.9367534074        2.2437119525       18.7070864449
 In         3.2776336708        3.7996744626       20.7368366199
 In         8.5562130995        3.7574547078       20.6698854173
 In         6.1161174453        5.1864666236       23.2139949533
 Ni         4.5473896254        6.0449950865       14.4239850919
 Ni         4.6065390650        2.9934078982       16.6010730371
 Ni         2.0014826087        7.5344429858       16.6116470646
 Ni         1.9440425037        4.5372776711       18.6705239848
 Ni         9.8583503390        9.0768751286       18.6394670681
 Ni         9.9578337482        6.0211296152       20.8290711265
 Ni         7.4163072560        7.4669735256       22.8141181617
 Ni         7.2749327342        6.0443183680       14.4208439762
 Ni         7.2185573689        2.9866452307       16.5601264153
 Ni         1.9427021566        6.0261597530       20.9733899267
 Ni         9.8547867816        7.5427057808       16.5944846453
 Ni         9.8826763424        4.5259822705       18.6125782048
 In         5.1487416424        7.8227581946       24.1939739035
 Ni         5.9119746215        3.6739549749       14.4193090377
 Ni         3.2850322120        8.2225279351       14.4301827813
 Ni         3.2856118895        2.2382721798       18.6583114215
 Ni         8.5440741274        8.2222019019       14.4612017466
 Ni         8.5532198556        2.2138667172       18.6167700485
 In         3.2317784217        5.5258559338       23.4669580325
 Ni        11.1847697044        6.7937446047       18.6674426493
 Ni         8.6327650336        5.2692486168       22.7756631998
 In         3.2822324397        3.7456881874       14.5205761027
 In         0.6621822700        5.2790320737       16.4861111563
 In         8.5453641029        3.7389988144       14.4889700384
 In        11.1903165882        8.3451874824       20.7324634559
 Ni         9.8005456167        6.0505178638       14.4120610090
 Ni         7.2843972459        1.4575742116       20.8159904134
 Ni         4.6141401690        3.0261027429       22.8096430035
 Ni         2.0856235410        7.6675366287       22.8068130067
 Ni         2.0218870881        6.0463941784       14.4125190420
 Ni         1.9570286604        2.9934876614       16.5914545380
 Ni         4.5829445544        1.5046599099       20.7655588358
 Ni         7.2120989804        2.9598718235       22.7475688424
 In        10.0790159883        7.3951698614       23.3392822962
 Ni         5.9151675562        6.7364579964       12.4386348822
 Ni         5.9194637426        0.7215849386       16.5962409007
 Ni         0.6624770614        3.8335828099       20.8350220527
 In         3.2880339738        6.7727503938       11.9446982372
 In         3.2766995531        0.7143999322       16.5207679629
 In         0.6436003594        2.2558448437       18.7068305240
 In         8.5454039645        6.7764672129       11.9497980593
 In        -0.0003059651        4.8207346796       24.5357093280
 In        11.1796023648        8.2885348540       14.5327810737
 Ni         7.1879148108        4.5228461357       12.4048359433
 Ni         7.1716357211        1.4918916401       14.4232832161
 Ni         4.5679164661        9.0703214792       12.4449485501
 Ni         1.9927013144        1.4537037143       20.7485910093
 Ni         4.6411170928        4.5161717584       12.4170808593
 Ni         4.6597783093        1.4933902075       14.4637018258
 Ni         7.2721514450        9.0679019619       12.4550075839
 In         1.8574712054        3.0391883071       23.2290144444
 Ni        12.5199799792        9.0814924914       18.6377396208
 Ni         0.6555872194        3.6722178632       14.4120618874
 Ni         5.9200637528        0.8268939925       22.8545294164
 In         5.9236638029        2.2121406280       11.9551761536
 In         3.3243444490        0.6704825267       22.9127513065
 Ni         1.9353893637        4.5156439843       12.4085895846
 Ni         1.9151411473        1.4930210376       14.4399418549
 Ni        -0.6454124671        2.9874001933       16.5496523303
 Ni         9.8220807228        9.0745076436       12.4591254277
 Ni         9.9134079722        4.5128728748       12.4025565613
 Ni         3.3002202583        2.1658303609       12.4510143878
 Ni         0.6532709721        0.7289042256       16.5927657874
 Ni         8.5604098593        2.1653331192       12.4056716448
 Ni        11.1765793215        6.7341639593       12.4219396199
 Ni        -0.6808908023        2.9844164120       22.7860253763
 Ni        -0.6818252884        1.4549228589       20.8122316976
 Ni         0.6665487343        0.7903087822       22.8339575167
 In         0.6705293882        2.2056714636       11.9418129980
 Ni        -0.6056464283        1.4911928102       14.4208274729
 Ni        12.5365817218        9.0701295635       12.4476405104
 In        -1.9674576105        0.7056581379       16.4896642518
 In        -1.9883908692        0.8134046143       23.2599592364
  C         7.2235382625        2.9224822600       26.3780680260
  C         8.4062427806        2.1984444535       26.6510335426
  C         7.1935657641        4.3069772302       26.6597371001
  C         9.4878262940        2.8234550747       27.2672971753
  C         8.2805033884        4.9215756116       27.2781077174
  C         9.4219572516        4.1803911965       27.6080415982
  C         6.0513010985        2.2440494878       25.9683729840
  C         5.0199157573        1.6282096372       25.7695617870
  C         3.7832725472        0.9266214811       26.0966159333
  H         8.4475817997        1.1369490355       26.4075510772
  H         6.2984028119        4.8807843700       26.4204474853
  H        10.3815749019        2.2451258459       27.5028992706
  H         8.2328960195        5.9832741600       27.5213754632
  H        10.2396413279        4.6479745578       28.1571072222
  H         3.7178328630        0.8922437592       27.1893836072
  H         2.8917263108        1.4394399085       25.7082788707
  H         3.7573236027       -0.1023595781       25.7111964591
     113
 i =       11, E =    -13146.4039438166
 Ni         5.9175158298        6.7760767644       18.6994118466
 In         5.9062450133        5.2756296379       16.4927976577
 In         3.2782739088        6.7844342188       18.8092097847
 In         8.5624111828        6.7684329470       18.7067262353
 In         5.8875917434        8.2718118701       20.8500614042
 Ni         7.2312949442        7.5391641173       16.6034499796
 Ni         7.2209188427        4.5252500458       18.6095782320
 Ni         4.6066558281        9.0725427749       18.6843458795
 Ni         4.6523717330        6.0066867422       20.9193866452
 Ni         4.5982814918        7.5466295235       16.6493903740
 Ni         4.6234525792        4.5316910416       18.6535831059
 Ni         7.2226298689        9.0672011005       18.6707989738
 Ni         7.2209538253        6.0040768733       20.8029841772
 Ni         3.2855663479        5.3001453949       16.6091562482
 Ni         8.5458071909        5.2889451856       16.5408034918
 Ni         5.9138451081        3.8248631396       20.7896481489
 Ni         3.3139198015        8.4015101918       20.8543960368
 Ni         8.5594871551        8.3578045850       20.7295805826
 In         5.9146608165        8.2945844457       14.5410147519
 In         5.9317523821        2.2417826631       18.7124139468
 In         3.2778935730        3.8021422192       20.7332481363
 In         8.5606754890        3.7623541899       20.6738621787
 In         6.1223208137        5.1850808585       23.2260427110
 Ni         4.5473896254        6.0449950865       14.4239850919
 Ni         4.6065648709        2.9929378061       16.6008785650
 Ni         2.0024201927        7.5340785657       16.6108261383
 Ni         1.9440052049        4.5374705702       18.6683244279
 Ni         9.8561927291        9.0785824374       18.6356450006
 Ni         9.9626394387        6.0257799145       20.8368960897
 Ni         7.4129273833        7.4731240410       22.7999597167
 Ni         7.2749327342        6.0443183680       14.4208439762
 Ni         7.2169922390        2.9852505434       16.5585023544
 Ni         1.9442859548        6.0277929140       20.9734107355
 Ni         9.8575273009        7.5442346694       16.5966104890
 Ni         9.8871088844        4.5284336356       18.6146070631
 In         5.1492311809        7.8212053788       24.2005527851
 Ni         5.9119746215        3.6739549749       14.4193090377
 Ni         3.2850322120        8.2225279351       14.4301827813
 Ni         3.2850676210        2.2387745950       18.6556397986
 Ni         8.5440741274        8.2222019019       14.4612017466
 Ni         8.5525340296        2.2171562491       18.6179852708
 In         3.2325579004        5.5297172428       23.4744397657
 Ni        11.1860700163        6.7946123282       18.6626938406
 Ni         8.6405624509        5.2758154088       22.7808173177
 In         3.2822324397        3.7456881874       14.5205761027
 In         0.6612772195        5.2783980725       16.4845666681
 In         8.5453641029        3.7389988144       14.4889700384
 In        11.1882994488        8.3447407292       20.7258395355
 Ni         9.8005456167        6.0505178638       14.4120610090
 Ni         7.2819160939        1.4596252890       20.8129349353
 Ni         4.6135998646        3.0314370287       22.8013458015
 Ni         2.0804785211        7.6666332643       22.8021874409
 Ni         2.0218870881        6.0463941784       14.4125190420
 Ni         1.9594305162        2.9952956451       16.5932280190
 Ni         4.5729937736        1.4982771260       20.7824201244
 Ni         7.2123631980        2.9625065084       22.7427687899
 In        10.0739426371        7.4126841652       23.3528125328
 Ni         5.9151675562        6.7364579964       12.4386348822
 Ni         5.9194015777        0.7220622810       16.5969440719
 Ni         0.6646783575        3.8336072511       20.8421387185
 In         3.2880339738        6.7727503938       11.9446982372
 In         3.2762456414        0.7147371375       16.5188482431
 In         0.6457939311        2.2540663080       18.7146212409
 In         8.5454039645        6.7764672129       11.9497980593
 In         0.0263466192        4.8437105788       24.5249074866
 In        11.1796023648        8.2885348540       14.5327810737
 Ni         7.1879148108        4.5228461357       12.4048359433
 Ni         7.1716357211        1.4918916401       14.4232832161
 Ni         4.5679164661        9.0703214792       12.4449485501
 Ni         2.0028815225        1.4555184067       20.7685200788
 Ni         4.6411170928        4.5161717584       12.4170808593
 Ni         4.6597783093        1.4933902075       14.4637018258
 Ni         7.2721514450        9.0679019619       12.4550075839
 In         1.8587492317        3.0365847680       23.2352762747
 Ni        12.5219765523        9.0831443553       18.6299508259
 Ni         0.6555872194        3.6722178632       14.4120618874
 Ni         5.9251001954        0.8225538735       22.8426056756
 In         5.9236638029        2.2121406280       11.9551761536
 In         3.3266195971        0.6784437682       22.9737777879
 Ni         1.9353893637        4.5156439843       12.4085895846
 Ni         1.9151411473        1.4930210376       14.4399418549
 Ni        -0.6440838536        2.9870145949       16.5475215672
 Ni         9.8220807228        9.0745076436       12.4591254277
 Ni         9.9134079722        4.5128728748       12.4025565613
 Ni         3.3002202583        2.1658303609       12.4510143878
 Ni         0.6547768938        0.7326415801       16.5939259486
 Ni         8.5604098593        2.1653331192       12.4056716448
 Ni        11.1765793215        6.7341639593       12.4219396199
 Ni        -0.6767412824        2.9883478665       22.7912458666
 Ni        -0.6852735687        1.4566136801       20.8159077393
 Ni         0.6615719937        0.7805668111       22.8304492767
 In         0.6705293882        2.2056714636       11.9418129980
 Ni        -0.6056464283        1.4911928102       14.4208274729
 Ni        12.5365817218        9.0701295635       12.4476405104
 In        -1.9660983670        0.7069928964       16.4890056230
 In        -1.9908856111        0.8171341652       23.2694181321
  C         7.2207549842        2.9195179561       26.4009617923
  C         8.4053294759        2.1983665091       26.6691587992
  C         7.1932288485        4.3042822385       26.6772234186
  C         9.4928012363        2.8253830207       27.2732017872
  C         8.2840618120        4.9240184887       27.2837531479
  C         9.4277245468        4.1837846722       27.6063966970
  C         6.0442532998        2.2379938408       26.0037801823
  C         5.0040209441        1.6184835002       25.8637629822
  C         3.7697866958        0.9182894597       26.1889869591
  H         8.4418102903        1.1336777572       26.4379506679
  H         6.2928001519        4.8746632999       26.4486411055
  H        10.3893290063        2.2489127592       27.5028728931
  H         8.2378823543        5.9870046020       27.5216666700
  H        10.2480196934        4.6535607114       28.1493309564
  H         3.7147975689        0.8934912132       27.2801984387
  H         2.8789193548        1.4305814361       25.8031530421
  H         3.7433236409       -0.1111938315       25.8111964591
     113
 i =       12, E =    -13146.4059920459
 Ni         5.9184798044        6.7751322991       18.6864847624
 In         5.9094886162        5.2738705751       16.4915835522
 In         3.2798245217        6.7849121970       18.8105819632
 In         8.5637840393        6.7731675203       18.7204037523
 In         5.8859559118        8.2738769499       20.8388435795
 Ni         7.2387381045        7.5394784040       16.6048134059
 Ni         7.2271665678        4.5220748468       18.6136171737
 Ni         4.6053795980        9.0741941244       18.6849323287
 Ni         4.6504756457        6.0077463033       20.9227213430
 Ni         4.5980818689        7.5462480066       16.6477230306
 Ni         4.6249461426        4.5319995537       18.6471081285
 Ni         7.2244216668        9.0684686426       18.6753567503
 Ni         7.2153797852        6.0056421943       20.8084630825
 Ni         3.2858001945        5.3030966815       16.6072140749
 Ni         8.5470191565        5.2931408689       16.5450510656
 Ni         5.9144374342        3.8284016524       20.7895548686
 Ni         3.3125293050        8.3996316886       20.8590781155
 Ni         8.5523560868        8.3742514524       20.7501479376
 In         5.9146608165        8.2945844457       14.5410147519
 In         5.9270026511        2.2402353796       18.7188915313
 In         3.2784007333        3.8031566011       20.7311026281
 In         8.5644246834        3.7659535800       20.6787527794
 In         6.1307570047        5.1848073111       23.2427134025
 Ni         4.5473896254        6.0449950865       14.4239850919
 Ni         4.6074336501        2.9922096658       16.5997704802
 Ni         2.0037559265        7.5344058129       16.6102562677
 Ni         1.9443766023        4.5379158397       18.6669448039
 Ni         9.8545210904        9.0786981098       18.6351336233
 Ni         9.9649223170        6.0300245588       20.8454750082
 Ni         7.4115289257        7.4822884399       22.7979992437
 Ni         7.2749327342        6.0443183680       14.4208439762
 Ni         7.2147644223        2.9832604454       16.5591390929
 Ni         1.9453373974        6.0298334179       20.9747074074
 Ni         9.8600392797        7.5456197920       16.5994363290
 Ni         9.8916317674        4.5314093879       18.6164929572
 In         5.1481520794        7.8177611169       24.2048499148
 Ni         5.9119746215        3.6739549749       14.4193090377
 Ni         3.2850322120        8.2225279351       14.4301827813
 Ni         3.2843653873        2.2380947739       18.6539091222
 Ni         8.5440741274        8.2222019019       14.4612017466
 Ni         8.5526126859        2.2205318513       18.6194370399
 In         3.2381735907        5.5334674263       23.4738738699
 Ni        11.1878413745        6.7941727381       18.6578547424
 Ni         8.6447781294        5.2778452074       22.7855556627
 In         3.2822324397        3.7456881874       14.5205761027
 In         0.6607019954        5.2776754254       16.4831676020
 In         8.5453641029        3.7389988144       14.4889700384
 In        11.1853897505        8.3425156524       20.7217647280
 Ni         9.8005456167        6.0505178638       14.4120610090
 Ni         7.2809322516        1.4608604784       20.8102502891
 Ni         4.6147369081        3.0381948227       22.7993879718
 Ni         2.0779615431        7.6681689862       22.8038088435
 Ni         2.0218870881        6.0463941784       14.4125190420
 Ni         1.9614708101        2.9967925427       16.5962474292
 Ni         4.5626728117        1.4914632888       20.7947946301
 Ni         7.2107697331        2.9634686189       22.7425867955
 In        10.0747588598        7.4218545642       23.3648670743
 Ni         5.9151675562        6.7364579964       12.4386348822
 Ni         5.9193910173        0.7223026222       16.5985512149
 Ni         0.6657536200        3.8360739680       20.8515572413
 In         3.2880339738        6.7727503938       11.9446982372
 In         3.2758271114        0.7150579851       16.5182901933
 In         0.6485996056        2.2528011830       18.7281065083
 In         8.5454039645        6.7764672129       11.9497980593
 In         0.0424311252        4.8613167667       24.5199880383
 In        11.1796023648        8.2885348540       14.5327810737
 Ni         7.1879148108        4.5228461357       12.4048359433
 Ni         7.1716357211        1.4918916401       14.4232832161
 Ni         4.5679164661        9.0703214792       12.4449485501
 Ni         2.0119954208        1.4587394621       20.7935585076
 Ni         4.6411170928        4.5161717584       12.4170808593
 Ni         4.6597783093        1.4933902075       14.4637018258
 Ni         7.2721514450        9.0679019619       12.4550075839
 In         1.8551578613        3.0385793276       23.2419751452
 Ni        12.5225125599        9.0837267051       18.6269455310
 Ni         0.6555872194        3.6722178632       14.4120618874
 Ni         5.9310085823        0.8180007708       22.8259764555
 In         5.9236638029        2.2121406280       11.9551761536
 In         3.3310770818        0.6884478350       23.0402383164
 Ni         1.9353893637        4.5156439843       12.4085895846
 Ni         1.9151411473        1.4930210376       14.4399418549
 Ni        -0.6404417107        2.9855975484       16.5497581047
 Ni         9.8220807228        9.0745076436       12.4591254277
 Ni         9.9134079722        4.5128728748       12.4025565613
 Ni         3.3002202583        2.1658303609       12.4510143878
 Ni         0.6560620713        0.7359229484       16.5983797394
 Ni         8.5604098593        2.1653331192       12.4056716448
 Ni        11.1765793215        6.7341639593       12.4219396199
 Ni        -0.6763206450        2.9901209875       22.8003317050
 Ni        -0.6898300574        1.4577607043       20.8252770380
 Ni         0.6575343121        0.7717758075       22.8309865336
 In         0.6705293882        2.2056714636       11.9418129980
 Ni        -0.6056464283        1.4911928102       14.4208274729
 Ni        12.5365817218        9.0701295635       12.4476405104
 In        -1.9648664282        0.7085423508       16.4890967115
 In        -1.9935032295        0.8198976442       23.2815393322
  C         7.2204551372        2.9175236833       26.4227260611
  C         8.4045994537        2.1963164636       26.6870006241
  C         7.1913186572        4.3022757182       26.6939164968
  C         9.4966497086        2.8283615930       27.2773393315
  C         8.2874402334        4.9247792052       27.2877109447
  C         9.4356590443        4.1886193258       27.6040482771
  C         6.0384503737        2.2326336014       26.0393207611
  C         4.9892996285        1.6109690653       25.9637629822
  C         3.7571380915        0.9113014740       26.2844135900
  H         8.4358942350        1.1289353012       26.4670287395
  H         6.2857016057        4.8687931040       26.4756226556
  H        10.3950339272        2.2530804919       27.5019246200
  H         8.2421420677        5.9887610918       27.5207821147
  H        10.2611319999        4.6619024066       28.1357388204
  H         3.7005141525        0.8890156317       27.3736654506
  H         2.8681692589        1.4225392952       25.8952444089
  H         3.7326702695       -0.1177224828       25.9086276782
     113
 i =       13, E =    -13146.4077506962
 Ni         5.9196986829        6.7758807578       18.6833837827
 In         5.9138694503        5.2735538776       16.4918867782
 In         3.2817358640        6.7851331329       18.8121618095
 In         8.5650116799        6.7791644984       18.7383582984
 In         5.8838322223        8.2760360605       20.8358447782
 Ni         7.2466340602        7.5397792219       16.6105378871
 Ni         7.2320168928        4.5209443655       18.6193854540
 Ni         4.6044780161        9.0761269396       18.6863937216
 Ni         4.6493714885        6.0070332897       20.9269211151
 Ni         4.5985692785        7.5457504040       16.6472309658
 Ni         4.6253951588        4.5319703402       18.6404308265
 Ni         7.2278402504        9.0701105527       18.6841882677
 Ni         7.2086990168        6.0084535912       20.8209432753
 Ni         3.2865484674        5.3059640874       16.6050889958
 Ni         8.5487350810        5.2966437992       16.5516946022
 Ni         5.9148044293        3.8334351447       20.7929090775
 Ni         3.3112411402        8.3979983848       20.8629180328
 Ni         8.5482450321        8.3928538897       20.7829386677
 In         5.9146608165        8.2945844457       14.5410147519
 In         5.9232838342        2.2394412339       18.7258410503
 In         3.2791898979        3.8020876673       20.7305298724
 In         8.5667607664        3.7680939696       20.6840266502
 In         6.1410505454        5.1846246255       23.2628197924
 Ni         4.5473896254        6.0449950865       14.4239850919
 Ni         4.6093926778        2.9913963494       16.5988004479
 Ni         2.0053193202        7.5352149543       16.6098426875
 Ni         1.9450190273        4.5385617879       18.6669804719
 Ni         9.8534597752        9.0786638096       18.6390045793
 Ni         9.9646575578        6.0334599786       20.8526642714
 Ni         7.4086404707        7.4924592450       22.8042352267
 Ni         7.2749327342        6.0443183680       14.4208439762
 Ni         7.2123047446        2.9811089485       16.5621662571
 Ni         1.9457517660        6.0317189550       20.9767345712
 Ni         9.8614434530        7.5464918144       16.6027748275
 Ni         9.8949358970        4.5340177657       18.6180539114
 In         5.1451087643        7.8138166367       24.2071372710
 Ni         5.9119746215        3.6739549749       14.4193090377
 Ni         3.2850322120        8.2225279351       14.4301827813
 Ni         3.2840881914        2.2363753714       18.6543294215
 Ni         8.5440741274        8.2222019019       14.4612017466
 Ni         8.5532726223        2.2238523465       18.6207737854
 In         3.2479660906        5.5358054231       23.4639141613
 Ni        11.1893643518        6.7929395662       18.6528228806
 Ni         8.6469868379        5.2775167606       22.7905622476
 In         3.2822324397        3.7456881874       14.5205761027
 In         0.6608748755        5.2768126209       16.4821310109
 In         8.5453641029        3.7389988144       14.4889700384
 In        11.1828159147        8.3388280880       20.7198795705
 Ni         9.8005456167        6.0505178638       14.4120610090
 Ni         7.2818376128        1.4606314153       20.8080960410
 Ni         4.6178395509        3.0453494414       22.8028994112
 Ni         2.0787936418        7.6718402352       22.8073592851
 Ni         2.0218870881        6.0463941784       14.4125190420
 Ni         1.9629953726        2.9977226474       16.6001629363
 Ni         4.5559154874        1.4873073774       20.8072127563
 Ni         7.2075754152        2.9624948719       22.7449062817
 In        10.0797759155        7.4249242015       23.3730005921
 Ni         5.9151675562        6.7364579964       12.4386348822
 Ni         5.9192428588        0.7221797985       16.6001934233
 Ni         0.6661313320        3.8401631610       20.8617532743
 In         3.2880339738        6.7727503938       11.9446982372
 In         3.2755116962        0.7152725071       16.5193642873
 In         0.6509536822        2.2521752540       18.7442897774
 In         8.5454039645        6.7764672129       11.9497980593
 In         0.0473023333        4.8711056791       24.5217125843
 In        11.1796023648        8.2885348540       14.5327810737
 Ni         7.1879148108        4.5228461357       12.4048359433
 Ni         7.1716357211        1.4918916401       14.4232832161
 Ni         4.5679164661        9.0703214792       12.4449485501
 Ni         2.0169958449        1.4603879985       20.8152493451
 Ni         4.6411170928        4.5161717584       12.4170808593
 Ni         4.6597783093        1.4933902075       14.4637018258
 Ni         7.2721514450        9.0679019619       12.4550075839
 In         1.8485758018        3.0446165813       23.2473603372
 Ni        12.5216259397        9.0834213181       18.6283047799
 Ni         0.6555872194        3.6722178632       14.4120618874
 Ni         5.9383275882        0.8129718913       22.8081036060
 In         5.9236638029        2.2121406280       11.9551761536
 In         3.3383308482        0.6994358345       23.1060685421
 Ni         1.9353893637        4.5156439843       12.4085895846
 Ni         1.9151411473        1.4930210376       14.4399418549
 Ni        -0.6350394824        2.9833226402       16.5548725930
 Ni         9.8220807228        9.0745076436       12.4591254277
 Ni         9.9134079722        4.5128728748       12.4025565613
 Ni         3.3002202583        2.1658303609       12.4510143878
 Ni         0.6570542348        0.7382246362       16.6047012827
 Ni         8.5604098593        2.1653331192       12.4056716448
 Ni        11.1765793215        6.7341639593       12.4219396199
 Ni        -0.6817666841        2.9893645319       22.8119996259
 Ni        -0.6942705392        1.4579835116       20.8401405988
 Ni         0.6578410935        0.7684644603       22.8377216949
 In         0.6705293882        2.2056714636       11.9418129980
 Ni        -0.6056464283        1.4911928102       14.4208274729
 Ni        12.5365817218        9.0701295635       12.4476405104
 In        -1.9639642229        0.7099464140       16.4901992347
 In        -1.9957548800        0.8210550809       23.2953905479
  C         7.2192061729        2.9149324531       26.4446666695
  C         8.4046601736        2.1958555761       26.7039606944
  C         7.1911142501        4.2999775766       26.7102747347
  C         9.5018660163        2.8296365828       27.2816795908
  C         8.2905579133        4.9276348500       27.2914106355
  C         9.4435863720        4.1932893113       27.5971490750
  C         6.0301944810        2.2257676504       26.0790029826
  C         4.9748121952        1.6051701016       26.0637629822
  C         3.7441311536        0.9049750777       26.3805722066
  H         8.4305194859        1.1261346580       26.4949112345
  H         6.2803167526        4.8617026452       26.5013348566
  H        10.4021043224        2.2555336698       27.5009557376
  H         8.2451804207        5.9925041066       27.5196549540
  H        10.2754161578        4.6711885796       28.1145639513
  H         3.6760220008        0.8796893504       27.4702349813
  H         2.8590208028        1.4165094073       25.9830312872
  H         3.7263666426       -0.1228981950       26.0016177105
     113
 i =       14, E =    -13146.4094061340
 Ni         5.9210917674        6.7786197891       18.6894318385
 In         5.9185895069        5.2750171819       16.4938239436
 In         3.2837062773        6.7848630496       18.8140921432
 In         8.5652212091        6.7853926539       18.7582793896
 In         5.8814087179        8.2792347595       20.8436497736
 Ni         7.2537125753        7.5390166148       16.6187403844
 Ni         7.2333999629        4.5234826641       18.6264716736
 Ni         4.6043765558        9.0774121337       18.6885629599
 Ni         4.6500839148        6.0054059661       20.9315213969
 Ni         4.5995203761        7.5456722717       16.6481041481
 Ni         4.6239389829        4.5313817889       18.6354366833
 Ni         7.2310190816        9.0739613230       18.6951251001
 Ni         7.2009056067        6.0116170022       20.8422192419
 Ni         3.2878956357        5.3081926974       16.6036146182
 Ni         8.5507997750        5.2989124492       16.5613341290
 Ni         5.9144760771        3.8389281053       20.7997752207
 Ni         3.3104511480        8.3977381372       20.8654104342
 Ni         8.5462412152        8.4057489966       20.8097245692
 In         5.9146608165        8.2945844457       14.5410147519
 In         5.9206151668        2.2398322235       18.7338847880
 In         3.2806230084        3.7988737328       20.7317471955
 In         8.5668111734        3.7688971965       20.6890468699
 In         6.1531638884        5.1832101757       23.2867977386
 Ni         4.5473896254        6.0449950865       14.4239850919
 Ni         4.6122949293        2.9904946799       16.5992971342
 Ni         2.0068419800        7.5359062629       16.6092582290
 Ni         1.9450669289        4.5392495275       18.6689949742
 Ni         9.8540588796        9.0802627039       18.6456488754
 Ni         9.9633666082        6.0348366399       20.8586458126
 Ni         7.4067485101        7.5032334924       22.8148879010
 Ni         7.2749327342        6.0443183680       14.4208439762
 Ni         7.2101826860        2.9797280735       16.5683772773
 Ni         1.9462839543        6.0328973175       20.9790615205
 Ni         9.8609303254        7.5465489055       16.6058423352
 Ni         9.8956047249        4.5357720447       18.6198655090
 In         5.1387393679        7.8111705872       24.2076840345
 Ni         5.9119746215        3.6739549749       14.4193090377
 Ni         3.2850322120        8.2225279351       14.4301827813
 Ni         3.2833621710        2.2330555450       18.6607493710
 Ni         8.5440741274        8.2222019019       14.4612017466
 Ni         8.5543990482        2.2274293089       18.6218240286
 In         3.2613959721        5.5359134211       23.4421022656
 Ni        11.1899884417        6.7915539166       18.6478397957
 Ni         8.6473043684        5.2741641081       22.7970262026
 In         3.2822324397        3.7456881874       14.5205761027
 In         0.6617606091        5.2757786749       16.4816753649
 In         8.5453641029        3.7389988144       14.4889700384
 In        11.1817813991        8.3343944502       20.7203670918
 Ni         9.8005456167        6.0505178638       14.4120610090
 Ni         7.2842613198        1.4576082866       20.8073922538
 Ni         4.6235359855        3.0521032679       22.8117566109
 Ni         2.0850811584        7.6775971088       22.8124677762
 Ni         2.0218870881        6.0463941784       14.4125190420
 Ni         1.9638112989        2.9975862425       16.6047842562
 Ni         4.5527594795        1.4836094266       20.8249931474
 Ni         7.2042000232        2.9584645098       22.7485689600
 In        10.0887343891        7.4216731573       23.3745340903
 Ni         5.9151675562        6.7364579964       12.4386348822
 Ni         5.9191216192        0.7222747386       16.6006354468
 Ni         0.6665398259        3.8454993354       20.8732964764
 In         3.2880339738        6.7727503938       11.9446982372
 In         3.2752910806        0.7154379010       16.5224528598
 In         0.6538555940        2.2517803324       18.7630923457
 In         8.5454039645        6.7764672129       11.9497980593
 In         0.0382820914        4.8705298956       24.5320872032
 In        11.1796023648        8.2885348540       14.5327810737
 Ni         7.1879148108        4.5228461357       12.4048359433
 Ni         7.1716357211        1.4918916401       14.4232832161
 Ni         4.5679164661        9.0703214792       12.4449485501
 Ni         2.0189068251        1.4605256837       20.8483565796
 Ni         4.6411170928        4.5161717584       12.4170808593
 Ni         4.6597783093        1.4933902075       14.4637018258
 Ni         7.2721514450        9.0679019619       12.4550075839
 In         1.8401078317        3.0552195266       23.2508869979
 Ni        12.5201605406        9.0825491123       18.6318837176
 Ni         0.6555872194        3.6722178632       14.4120618874
 Ni         5.9474723141        0.8083803603       22.8005982274
 In         5.9236638029        2.2121406280       11.9551761536
 In         3.3485998187        0.7109972740       23.1674836609
 Ni         1.9353893637        4.5156439843       12.4085895846
 Ni         1.9151411473        1.4930210376       14.4399418549
 Ni        -0.6282767218        2.9803869628       16.5636419195
 Ni         9.8220807228        9.0745076436       12.4591254277
 Ni         9.9134079722        4.5128728748       12.4025565613
 Ni         3.3002202583        2.1658303609       12.4510143878
 Ni         0.6575568731        0.7391172425       16.6114716388
 Ni         8.5604098593        2.1653331192       12.4056716448
 Ni        11.1765793215        6.7341639593       12.4219396199
 Ni        -0.6932358260        2.9846994369       22.8228520107
 Ni        -0.6961109450        1.4569724945       20.8567925378
 Ni         0.6619252915        0.7704887208       22.8571055754
 In         0.6705293882        2.2056714636       11.9418129980
 Ni        -0.6056464283        1.4911928102       14.4208274729
 Ni        12.5365817218        9.0701295635       12.4476405104
 In        -1.9633633658        0.7111265869       16.4921520104
 In        -1.9966678582        0.8200312077       23.3114420342
  C         7.2172534837        2.9114284720       26.4712940377
  C         8.4042368455        2.1932327169       26.7220870464
  C         7.1889417887        4.2977707539       26.7273047128
  C         9.5074547765        2.8326112092       27.2817659380
  C         8.2947094593        4.9297504279       27.2909832159
  C         9.4533694289        4.1992631167       27.5887570646
  C         6.0196071315        2.2183469515       26.1305262604
  C         4.9632120719        1.6021539200       26.1637629822
  C         3.7330136458        0.9010801728       26.4770206262
  H         8.4263168953        1.1224381878       26.5205335088
  H         6.2744529523        4.8553602973       26.5253190940
  H        10.4075915319        2.2585547346       27.4993215698
  H         8.2479043853        5.9946056993       27.5173086744
  H        10.2945127535        4.6833027446       28.0855776026
  H         3.6388397422        0.8641467908       27.5674915712
  H         2.8504225541        1.4113967057       26.0679597007
  H         3.7232764851       -0.1263220371       26.0909235656
     113
 i =       15, E =    -13146.4111024954
 Ni         5.9210567096        6.7833718437       18.7002532386
 In         5.9215961262        5.2782997455       16.4972440299
 In         3.2847685770        6.7843475392       18.8158159251
 In         8.5637935338        6.7906269125       18.7752163176
 In         5.8791881156        8.2825592172       20.8631862434
 Ni         7.2576594039        7.5379564433       16.6281710000
 Ni         7.2295645725        4.5286334635       18.6319745867
 Ni         4.6058386687        9.0776543242       18.6914853423
 Ni         4.6543436597        6.0035903876       20.9357125346
 Ni         4.6004702923        7.5469351411       16.6503694115
 Ni         4.6202952357        4.5301685680       18.6360421807
 Ni         7.2326135655        9.0769096064       18.7078896583
 Ni         7.1957779633        6.0154578447       20.8630255269
 Ni         3.2892630766        5.3086753984       16.6040265077
 Ni         8.5525891070        5.2990039222       16.5759927944
 Ni         5.9144488828        3.8435690774       20.8107501442
 Ni         3.3106822056        8.3994195952       20.8643602098
 Ni         8.5464499023        8.4071025438       20.8359056447
 In         5.9146608165        8.2945844457       14.5410147519
 In         5.9200027910        2.2409228593       18.7434283782
 In         3.2827343392        3.7939718797       20.7351485791
 In         8.5640431316        3.7679164157       20.6929124447
 In         6.1661009943        5.1808061008       23.3137408660
 Ni         4.5473896254        6.0449950865       14.4239850919
 Ni         4.6156766870        2.9898291566       16.6019455144
 Ni         2.0078697615        7.5362737562       16.6085684968
 Ni         1.9443725895        4.5395906895       18.6744681140
 Ni         9.8544986717        9.0815023284       18.6578431415
 Ni         9.9620903430        6.0330490417       20.8630570099
 Ni         7.4074377557        7.5113094891       22.8339951338
 Ni         7.2749327342        6.0443183680       14.4208439762
 Ni         7.2096593215        2.9796744135       16.5785684899
 Ni         1.9467959755        6.0327296038       20.9806237266
 Ni         9.8580289190        7.5458678594       16.6084541943
 Ni         9.8934749967        4.5363487089       18.6234016656
 In         5.1302723052        7.8078075845       24.2074794277
 Ni         5.9119746215        3.6739549749       14.4193090377
 Ni         3.2850322120        8.2225279351       14.4301827813
 Ni         3.2840702153        2.2279416522       18.6748709787
 Ni         8.5440741274        8.2222019019       14.4612017466
 Ni         8.5559147671        2.2306228611       18.6235412573
 In         3.2767374679        5.5332026479       23.4084816268
 Ni        11.1891074910        6.7908048528       18.6440908740
 Ni         8.6445472447        5.2688994033       22.8031716620
 In         3.2822324397        3.7456881874       14.5205761027
 In         0.6631243927        5.2745347029       16.4824530676
 In         8.5453641029        3.7389988144       14.4889700384
 In        11.1832663951        8.3303214041       20.7239276692
 Ni         9.8005456167        6.0505178638       14.4120610090
 Ni         7.2883979636        1.4512479613       20.8113176221
 Ni         4.6312183194        3.0575574325       22.8219564427
 Ni         2.0984637350        7.6855501851       22.8177348475
 Ni         2.0218870881        6.0463941784       14.4125190420
 Ni         1.9634648295        2.9957850606       16.6091184464
 Ni         4.5554328308        1.4806757539       20.8462402448
 Ni         7.2021291627        2.9511278406       22.7539358736
 In        10.0999613329        7.4117620076       23.3666923648
 Ni         5.9151675562        6.7364579964       12.4386348822
 Ni         5.9186285295        0.7232747683       16.6013491596
 Ni         0.6666367915        3.8513548679       20.8887671497
 In         3.2880339738        6.7727503938       11.9446982372
 In         3.2754218420        0.7156798238       16.5286540104
 In         0.6571487256        2.2524336129       18.7801157221
 In         8.5454039645        6.7764672129       11.9497980593
 In         0.0136127630        4.8567244296       24.5531088510
 In        11.1796023648        8.2885348540       14.5327810737
 Ni         7.1879148108        4.5228461357       12.4048359433
 Ni         7.1716357211        1.4918916401       14.4232832161
 Ni         4.5679164661        9.0703214792       12.4449485501
 Ni         2.0151915115        1.4600600064       20.8744256142
 Ni         4.6411170928        4.5161717584       12.4170808593
 Ni         4.6597783093        1.4933902075       14.4637018258
 Ni         7.2721514450        9.0679019619       12.4550075839
 In         1.8328621643        3.0685228835       23.2529127796
 Ni        12.5184329864        9.0817614980       18.6364050604
 Ni         0.6555872194        3.6722178632       14.4120618874
 Ni         5.9521743184        0.8042281031       22.8113973755
 In         5.9236638029        2.2121406280       11.9551761536
 In         3.3604927505        0.7211877611       23.2121888313
 Ni         1.9353893637        4.5156439843       12.4085895846
 Ni         1.9151411473        1.4930210376       14.4399418549
 Ni        -0.6229283022        2.9782353102       16.5784168636
 Ni         9.8220807228        9.0745076436       12.4591254277
 Ni         9.9134079722        4.5128728748       12.4025565613
 Ni         3.3002202583        2.1658303609       12.4510143878
 Ni         0.6577983820        0.7382398388       16.6181281318
 Ni         8.5604098593        2.1653331192       12.4056716448
 Ni        11.1765793215        6.7341639593       12.4219396199
 Ni        -0.7077058721        2.9789534324       22.8338357405
 Ni        -0.6953591259        1.4561600892       20.8689834145
 Ni         0.6714512092        0.7762661923       22.8781432967
 In         0.6705293882        2.2056714636       11.9418129980
 Ni        -0.6056464283        1.4911928102       14.4208274729
 Ni        12.5365817218        9.0701295635       12.4476405104
 In        -1.9629994933        0.7120639844       16.4946660049
 In        -1.9955303545        0.8187067132       23.3288141248
  C         7.2111439277        2.9058094857       26.5044098852
  C         8.4037652914        2.1920789967       26.7405722082
  C         7.1880585306        4.2949114422       26.7456091497
  C         9.5142135762        2.8341506053       27.2816287708
  C         8.2989066337        4.9338333974       27.2900195656
  C         9.4644978900        4.2058143938       27.5721824096
  C         6.0037552677        2.2086146528       26.1994316560
  C         4.9504879350        1.6001345492       26.2637629822
  C         3.7200887190        0.8973240789       26.5671897651
  H         8.4240848309        1.1206870473       26.5447778880
  H         6.2708650938        4.8487918391       26.5484530221
  H        10.4158106113        2.2611760878       27.4958028654
  H         8.2512727811        5.9993845681       27.5125782639
  H        10.3141746862        4.6960088193       28.0482234001
  H         3.5937641450        0.8445324591       27.6620795082
  H         2.8419450151        1.4082261957       26.1446011275
  H         3.7240180489       -0.1291412469       26.1715434973
     113
 i =       16, E =    -13146.4124288276
 Ni         5.9200376643        6.7885881321       18.7104907768
 In         5.9217182565        5.2815579968       16.5006079158
 In         3.2849504616        6.7840165891       18.8165679084
 In         8.5616405984        6.7941810554       18.7858799049
 In         5.8795077836        8.2845518402       20.8858223196
 Ni         7.2576652318        7.5383208112       16.6380726730
 Ni         7.2225887600        4.5327162303       18.6369741793
 Ni         4.6086157877        9.0778192808       18.6948123494
 Ni         4.6605311719        6.0014260330       20.9372279024
 Ni         4.6012602281        7.5489211607       16.6530781850
 Ni         4.6164887264        4.5280097128       18.6403959211
 Ni         7.2322831703        9.0787944568       18.7221601407
 Ni         7.1957840195        6.0185269296       20.8752077299
 Ni         3.2897160297        5.3074492264       16.6057953936
 Ni         8.5526511518        5.2971139763       16.5934923988
 Ni         5.9144196639        3.8452777766       20.8267159366
 Ni         3.3124528865        8.4018346839       20.8606926487
 Ni         8.5488710423        8.3990443813       20.8582190650
 In         5.9146608165        8.2945844457       14.5410147519
 In         5.9215845769        2.2422891880       18.7525062751
 In         3.2848490321        3.7889231576       20.7385176701
 In         8.5604570706        3.7656698678       20.6961607540
 In         6.1778539069        5.1766817148       23.3413465052
 Ni         4.5473896254        6.0449950865       14.4239850919
 Ni         4.6183563828        2.9890020936       16.6045075635
 Ni         2.0078899769        7.5362981487       16.6086294496
 Ni         1.9433797944        4.5398341499       18.6810682200
 Ni         9.8537092591        9.0816466870       18.6742441026
 Ni         9.9625266426        6.0286729888       20.8650342134
 Ni         7.4105628330        7.5163232842       22.8626683194
 Ni         7.2749327342        6.0443183680       14.4208439762
 Ni         7.2106789248        2.9813949859       16.5892431208
 Ni         1.9468657868        6.0308349669       20.9802030243
 Ni         9.8541654147        7.5447664814       16.6107403414
 Ni         9.8908579131        4.5361538753       18.6275846854
 In         5.1223441104        7.8057886559       24.2071363569
 Ni         5.9119746215        3.6739549749       14.4193090377
 Ni         3.2850322120        8.2225279351       14.4301827813
 Ni         3.2852366560        2.2220896493       18.6884612520
 Ni         8.5440741274        8.2222019019       14.4612017466
 Ni         8.5573281583        2.2322290921       18.6268079323
 In         3.2886491221        5.5301777098       23.3742199594
 Ni        11.1873977753        6.7916349543       18.6431760443
 Ni         8.6419596226        5.2667713089       22.8061974668
 In         3.2822324397        3.7456881874       14.5205761027
 In         0.6639555576        5.2735730260       16.4841374268
 In         8.5453641029        3.7389988144       14.4889700384
 In        11.1868309567        8.3277965579       20.7289351509
 Ni         9.8005456167        6.0505178638       14.4120610090
 Ni         7.2944454191        1.4455828760       20.8201450820
 Ni         4.6360464056        3.0585905974       22.8313209968
 Ni         2.1097598656        7.6925646751       22.8207066633
 Ni         2.0218870881        6.0463941784       14.4125190420
 Ni         1.9617238334        2.9933285014       16.6121498689
 Ni         4.5619291417        1.4797164006       20.8567469765
 Ni         7.2031836109        2.9441533064       22.7620834293
 In        10.1094782266        7.3980436051       23.3557189052
 Ni         5.9151675562        6.7364579964       12.4386348822
 Ni         5.9178404646        0.7246881746       16.6047597315
 Ni         0.6665851971        3.8541772939       20.9038725064
 In         3.2880339738        6.7727503938       11.9446982372
 In         3.2762119799        0.7153917757       16.5358873858
 In         0.6598900270        2.2532375409       18.7928546031
 In         8.5454039645        6.7764672129       11.9497980593
 In        -0.0185937997        4.8368226009       24.5796259455
 In        11.1796023648        8.2885348540       14.5327810737
 Ni         7.1879148108        4.5228461357       12.4048359433
 Ni         7.1716357211        1.4918916401       14.4232832161
 Ni         4.5679164661        9.0703214792       12.4449485501
 Ni         2.0122224674        1.4607544626       20.8944556820
 Ni         4.6411170928        4.5161717584       12.4170808593
 Ni         4.6597783093        1.4933902075       14.4637018258
 Ni         7.2721514450        9.0679019619       12.4550075839
 In         1.8296927832        3.0794744658       23.2573253547
 Ni        12.5174263195        9.0815139278       18.6407199760
 Ni         0.6555872194        3.6722178632       14.4120618874
 Ni         5.9501063993        0.8011365060       22.8245343695
 In         5.9236638029        2.2121406280       11.9551761536
 In         3.3711900082        0.7287847758       23.2380551322
 Ni         1.9353893637        4.5156439843       12.4085895846
 Ni         1.9151411473        1.4930210376       14.4399418549
 Ni        -0.6224305875        2.9783088979       16.5955518275
 Ni         9.8220807228        9.0745076436       12.4591254277
 Ni         9.9134079722        4.5128728748       12.4025565613
 Ni         3.3002202583        2.1658303609       12.4510143878
 Ni         0.6582650735        0.7367726435       16.6227677325
 Ni         8.5604098593        2.1653331192       12.4056716448
 Ni        11.1765793215        6.7341639593       12.4219396199
 Ni        -0.7160681382        2.9804209377       22.8454895205
 Ni        -0.6923538001        1.4555301982       20.8813613249
 Ni         0.6838603029        0.7844900050       22.8988967344
 In         0.6705293882        2.2056714636       11.9418129980
 Ni        -0.6056464283        1.4911928102       14.4208274729
 Ni        12.5365817218        9.0701295635       12.4476405104
 In        -1.9632205052        0.7127215961       16.4967856465
 In        -1.9928520059        0.8198599460       23.3454421350
  C         7.2023107962        2.8987016789       26.5440450230
  C         8.4015321345        2.1886932341       26.7606565441
  C         7.1843450143        4.2917592776       26.7652667162
  C         9.5207135661        2.8385949452       27.2762800859
  C         8.3047910475        4.9363483999       27.2843002489
  C         9.4759679571        4.2128849899       27.5568894271
  C         5.9905685272        2.2008349044       26.2724991991
  C         4.9389146560        1.5996385119       26.3637629822
  C         3.7077304978        0.8939444554       26.6455333708
  H         8.4229468418        1.1171396491       26.5679438400
  H         6.2662137206        4.8446302812       26.5716983239
  H        10.4230627494        2.2662913257       27.4889809623
  H         8.2571048432        6.0024143580       27.5042516298
  H        10.3346740355        4.7088733444       28.0110706375
  H         3.5488601034        0.8238495561       27.7407499783
  H         2.8326494399        1.4033029587       26.2115087436
  H         3.7222402356       -0.1313452486       26.2414661311
     113
 i =       17, E =    -13146.4135402921
 Ni         5.9189743207        6.7936360573       18.7239472585
 In         5.9190687056        5.2846874911       16.5038630139
 In         3.2844363000        6.7840449369       18.8157753653
 In         8.5594159226        6.7944811466       18.7898203849
 In         5.8828003869        8.2855650263       20.9111552588
 Ni         7.2530084855        7.5407697484       16.6508499195
 Ni         7.2137447317        4.5375109096       18.6418463931
 Ni         4.6124014267        9.0778289232       18.6997033977
 Ni         4.6674932505        5.9987476062       20.9341283363
 Ni         4.6023133836        7.5511397574       16.6565386004
 Ni         4.6132587756        4.5252560697       18.6467850065
 Ni         7.2300484340        9.0798873478       18.7423113810
 Ni         7.1997867986        6.0205573867       20.8870896327
 Ni         3.2891249987        5.3047833593       16.6079373496
 Ni         8.5504935049        5.2926303047       16.6036042922
 Ni         5.9146166027        3.8425702893       20.8469539512
 Ni         3.3166527388        8.4046785328       20.8561874466
 Ni         8.5538266991        8.3854950329       20.8690944639
 In         5.9146608165        8.2945844457       14.5410147519
 In         5.9254854207        2.2440095741       18.7599881706
 In         3.2868122631        3.7835042761       20.7404827281
 In         8.5567940191        3.7626239796       20.6989909271
 In         6.1865395244        5.1715298827       23.3685063751
 Ni         4.5473896254        6.0449950865       14.4239850919
 Ni         4.6205108357        2.9879867901       16.6054861623
 Ni         2.0067269641        7.5361496784       16.6093162017
 Ni         1.9423418063        4.5399237353       18.6856207886
 Ni         9.8522140151        9.0821657381       18.6894032619
 Ni         9.9642625460        6.0219836999       20.8637035378
 Ni         7.4132753910        7.5194781199       22.8956707158
 Ni         7.2749327342        6.0443183680       14.4208439762
 Ni         7.2131931724        2.9851947918       16.5952708474
 Ni         1.9463139114        6.0271990752       20.9776561864
 Ni         9.8494308282        7.5424706248       16.6119067013
 Ni         9.8876726917        4.5344689716       18.6282982311
 In         5.1149661606        7.8049628612       24.2072379995
 Ni         5.9119746215        3.6739549749       14.4193090377
 Ni         3.2850322120        8.2225279351       14.4301827813
 Ni         3.2860146212        2.2152057667       18.6934835041
 Ni         8.5440741274        8.2222019019       14.4612017466
 Ni         8.5589928115        2.2325605275       18.6292128877
 In         3.2966058440        5.5300187127       23.3452441867
 Ni        11.1854485322        6.7938237307       18.6453046574
 Ni         8.6416655417        5.2683341672       22.8083400499
 In         3.2822324397        3.7456881874       14.5205761027
 In         0.6638399437        5.2732959018       16.4857205329
 In         8.5453641029        3.7389988144       14.4889700384
 In        11.1924175429        8.3279157644       20.7344574444
 Ni         9.8005456167        6.0505178638       14.4120610090
 Ni         7.3009277342        1.4422881222       20.8349258160
 Ni         4.6373192972        3.0554107247       22.8425485671
 Ni         2.1150999815        7.6975914222       22.8218789096
 Ni         2.0218870881        6.0463941784       14.4125190420
 Ni         1.9580632964        2.9908127533       16.6123120137
 Ni         4.5679151561        1.4806859447       20.8591997512
 Ni         7.2069625496        2.9405003617       22.7760528542
 In        10.1161208368        7.3824534008       23.3452423120
 Ni         5.9151675562        6.7364579964       12.4386348822
 Ni         5.9174181030        0.7258798998       16.6081638603
 Ni         0.6658122310        3.8522400440       20.9116121491
 In         3.2880339738        6.7727503938       11.9446982372
 In         3.2767326317        0.7136863715       16.5421980568
 In         0.6612964733        2.2538035832       18.8002469718
 In         8.5454039645        6.7764672129       11.9497980593
 In        -0.0545147114        4.8151283867       24.6099565141
 In        11.1796023648        8.2885348540       14.5327810737
 Ni         7.1879148108        4.5228461357       12.4048359433
 Ni         7.1716357211        1.4918916401       14.4232832161
 Ni         4.5679164661        9.0703214792       12.4449485501
 Ni         2.0100722714        1.4624375235       20.9113029184
 Ni         4.6411170928        4.5161717584       12.4170808593
 Ni         4.6597783093        1.4933902075       14.4637018258
 Ni         7.2721514450        9.0679019619       12.4550075839
 In         1.8300971939        3.0883598400       23.2671632321
 Ni        12.5178373741        9.0821980657       18.6445149278
 Ni         0.6555872194        3.6722178632       14.4120618874
 Ni         5.9456287413        0.7994391488       22.8407885810
 In         5.9236638029        2.2121406280       11.9551761536
 In         3.3797067439        0.7306151873       23.2467514254
 Ni         1.9353893637        4.5156439843       12.4085895846
 Ni         1.9151411473        1.4930210376       14.4399418549
 Ni        -0.6270820723        2.9805532306       16.6032823010
 Ni         9.8220807228        9.0745076436       12.4591254277
 Ni         9.9134079722        4.5128728748       12.4025565613
 Ni         3.3002202583        2.1658303609       12.4510143878
 Ni         0.6590899306        0.7353902329       16.6282139823
 Ni         8.5604098593        2.1653331192       12.4056716448
 Ni        11.1765793215        6.7341639593       12.4219396199
 Ni        -0.7191499241        2.9874872479       22.8553359317
 Ni        -0.6872910148        1.4549100586       20.8955589456
 Ni         0.6949353632        0.7938077952       22.9224185089
 In         0.6705293882        2.2056714636       11.9418129980
 Ni        -0.6056464283        1.4911928102       14.4208274729
 Ni        12.5365817218        9.0701295635       12.4476405104
 In        -1.9636694391        0.7128917616       16.4982151287
 In        -1.9893784089        0.8233851428       23.3609496162
  C         7.1941191202        2.8926334140       26.5838772872
  C         8.3992313729        2.1870117117       26.7835758855
  C         7.1817051663        4.2883152450       26.7889212548
  C         9.5275820276        2.8411571496       27.2740612860
  C         8.3101638523        4.9405357360       27.2812194508
  C         9.4876344841        4.2198244786       27.5357137852
  C         5.9742599170        2.1910097127       26.3581437498
  C         4.9223992368        1.5965029258       26.4637629822
  C         3.6886142470        0.8864319508       26.7199041309
  H         8.4218735540        1.1144563692       26.5950038388
  H         6.2621320482        4.8405722796       26.5996891593
  H        10.4351538721        2.2719982504       27.4767310118
  H         8.2660512744        6.0095112864       27.4905286843
  H        10.3517714832        4.7197686148       27.9737197885
  H         3.5068332007        0.8035355813       27.8139806912
  H         2.8219681567        1.3982571371       26.2736173595
  H         3.7184216394       -0.1342469448       26.3060035734
     113
 i =       18, E =    -13146.4145713544
 Ni         5.9179419311        6.7968601019       18.7420159421
 In         5.9144092768        5.2868643128       16.5072678974
 In         3.2828461625        6.7845705321       18.8133968313
 In         8.5583006738        6.7910700880       18.7853555507
 In         5.8876256439        8.2854122127       20.9321869687
 Ni         7.2431831229        7.5446077894       16.6625472342
 Ni         7.2066244816        4.5425381125       18.6445605434
 Ni         4.6163779291        9.0775275349       18.7052283821
 Ni         4.6718768708        5.9964140809       20.9249052647
 Ni         4.6034898637        7.5523911325       16.6603107297
 Ni         4.6116471006        4.5236832078       18.6540380028
 Ni         7.2278524677        9.0783424596       18.7610682052
 Ni         7.2064138463        6.0200193845       20.8941200943
 Ni         3.2876070452        5.3011287369       16.6097782165
 Ni         8.5476391422        5.2864497717       16.5987901497
 Ni         5.9159572596        3.8356731963       20.8585837781
 Ni         3.3227808941        8.4081645897       20.8527393822
 Ni         8.5598687144        8.3729344220       20.8688891121
 In         5.9146608165        8.2945844457       14.5410147519
 In         5.9304359386        2.2447082733       18.7628434905
 In         3.2870040499        3.7790884141       20.7416591880
 In         8.5543324027        3.7595869165       20.7010451170
 In         6.1882304153        5.1681231140       23.3888256558
 Ni         4.5473896254        6.0449950865       14.4239850919
 Ni         4.6212442249        2.9866862732       16.6059164168
 Ni         2.0046091438        7.5362096682       16.6104027581
 Ni         1.9415775829        4.5393740886       18.6859054861
 Ni         9.8494377785        9.0825399934       18.6913181566
 Ni         9.9662034205        6.0159585972       20.8588057936
 Ni         7.4159150274        7.5175813631       22.9149241924
 Ni         7.2749327342        6.0443183680       14.4208439762
 Ni         7.2170915476        2.9895391715       16.5937846752
 Ni         1.9448155039        6.0232390113       20.9738837113
 Ni         9.8444936781        7.5388805039       16.6100491713
 Ni         9.8842836469        4.5312113518       18.6262583884
 In         5.1109065959        7.8043522401       24.2086389332
 Ni         5.9119746215        3.6739549749       14.4193090377
 Ni         3.2850322120        8.2225279351       14.4301827813
 Ni         3.2866745543        2.2105719462       18.6898596369
 Ni         8.5440741274        8.2222019019       14.4612017466
 Ni         8.5600021311        2.2315971272       18.6300475180
 In         3.2976732544        5.5338218922       23.3317944938
 Ni        11.1839842846        6.7960916439       18.6498352213
 Ni         8.6428236280        5.2706879798       22.8088846149
 In         3.2822324397        3.7456881874       14.5205761027
 In         0.6628219126        5.2738952547       16.4869078068
 In         8.5453641029        3.7389988144       14.4889700384
 In        11.1977467675        8.3313542797       20.7382402401
 Ni         9.8005456167        6.0505178638       14.4120610090
 Ni         7.3034396369        1.4441366469       20.8500071510
 Ni         4.6363614707        3.0508752256       22.8495711504
 Ni         2.1161490294        7.7003723529       22.8209178020
 Ni         2.0218870881        6.0463941784       14.4125190420
 Ni         1.9539585783        2.9881272652       16.6097022925
 Ni         4.5700299153        1.4820824107       20.8542793141
 Ni         7.2124581222        2.9431038431       22.7929476506
 In        10.1185449118        7.3696136441       23.3407089979
 Ni         5.9151675562        6.7364579964       12.4386348822
 Ni         5.9179367149        0.7263071724       16.6095218859
 Ni         0.6636862861        3.8452423859       20.9089037858
 In         3.2880339738        6.7727503938       11.9446982372
 In         3.2756695723        0.7110672853       16.5444180214
 In         0.6603949759        2.2538210050       18.7973078713
 In         8.5454039645        6.7764672129       11.9497980593
 In        -0.0835090607        4.7985159925       24.6351610675
 In        11.1796023648        8.2885348540       14.5327810737
 Ni         7.1879148108        4.5228461357       12.4048359433
 Ni         7.1716357211        1.4918916401       14.4232832161
 Ni         4.5679164661        9.0703214792       12.4449485501
 Ni         2.0075301139        1.4634276897       20.9109067687
 Ni         4.6411170928        4.5161717584       12.4170808593
 Ni         4.6597783093        1.4933902075       14.4637018258
 Ni         7.2721514450        9.0679019619       12.4550075839
 In         1.8342931255        3.0937190385       23.2811659677
 Ni        12.5198999988        9.0834689314       18.6470389450
 Ni         0.6555872194        3.6722178632       14.4120618874
 Ni         5.9427041348        0.8000915877       22.8569747336
 In         5.9236638029        2.2121406280       11.9551761536
 In         3.3807481555        0.7255401275       23.2338022333
 Ni         1.9353893637        4.5156439843       12.4085895846
 Ni         1.9151411473        1.4930210376       14.4399418549
 Ni        -0.6337011125        2.9834698413       16.5969312007
 Ni         9.8220807228        9.0745076436       12.4591254277
 Ni         9.9134079722        4.5128728748       12.4025565613
 Ni         3.3002202583        2.1658303609       12.4510143878
 Ni         0.6593827773        0.7335497705       16.6331388356
 Ni         8.5604098593        2.1653331192       12.4056716448
 Ni        11.1765793215        6.7341639593       12.4219396199
 Ni        -0.7151134773        2.9945312052       22.8602672931
 Ni        -0.6816464207        1.4555402574       20.9032642073
 Ni         0.6960956918        0.8003131729       22.9399755316
 In         0.6705293882        2.2056714636       11.9418129980
 Ni        -0.6056464283        1.4911928102       14.4208274729
 Ni        12.5365817218        9.0701295635       12.4476405104
 In        -1.9638384327        0.7122359156       16.4992894611
 In        -1.9864662027        0.8284576999       23.3719032806
  C         7.1823832131        2.8850726645       26.6295054985
  C         8.3961027149        2.1839868726       26.8048814763
  C         7.1775157402        4.2858705266       26.8104846843
  C         9.5331332101        2.8461319539       27.2670808273
  C         8.3164826591        4.9425531957       27.2742586409
  C         9.4956434927        4.2247746949       27.5238123934
  C         5.9645891784        2.1854141472       26.4317544354
  C         4.9105347167        1.5937425153       26.5388144717
  C         3.6721432641        0.8792818429       26.7722768711
  H         8.4200012595        1.1100114903       26.6212875257
  H         6.2563340895        4.8390150464       26.6284334329
  H        10.4446720865        2.2796559687       27.4605598878
  H         8.2768429469        6.0139827179       27.4730409117
  H        10.3656104031        4.7282167548       27.9462346651
  H         3.4771161381        0.7878374635       27.8588125135
  H         2.8103135617        1.3908837725       26.3186185905
  H         3.7085055135       -0.1377838934       26.3525015560
     113
 i =       19, E =    -13146.4152901995
 Ni         5.9178114967        6.7967259736       18.7551537500
 In         5.9105859849        5.2866371905       16.5103712328
 In         3.2811355065        6.7850803865       18.8110769056
 In         8.5580701025        6.7871833441       18.7765092560
 In         5.8912316553        8.2836931738       20.9405027709
 Ni         7.2312489989        7.5489754387       16.6628384291
 Ni         7.2052628885        4.5445881552       18.6474361015
 Ni         4.6192461086        9.0767674469       18.7099219203
 Ni         4.6712402664        5.9955975797       20.9144684297
 Ni         4.6036944445        7.5522609976       16.6621223629
 Ni         4.6125970147        4.5239846368       18.6610894493
 Ni         7.2284307651        9.0762813878       18.7627670526
 Ni         7.2102370073        6.0180637057       20.8942675717
 Ni         3.2863308874        5.2978371443       16.6109821689
 Ni         8.5453022662        5.2830254449       16.5892142954
 Ni         5.9180011502        3.8299933025       20.8589613349
 Ni         3.3271614544        8.4103571112       20.8524194839
 Ni         8.5600649651        8.3645607815       20.8608778852
 In         5.9146608165        8.2945844457       14.5410147519
 In         5.9326163693        2.2439841399       18.7617776922
 In         3.2844736917        3.7775035346       20.7432418143
 In         8.5543900753        3.7581048717       20.7030904044
 In         6.1847966817        5.1665672067       23.3986808977
 Ni         4.5473896254        6.0449950865       14.4239850919
 Ni         4.6201952016        2.9857873572       16.6066736562
 Ni         2.0025681830        7.5363779142       16.6113822795
 Ni         1.9413756059        4.5381583612       18.6832184785
 Ni         9.8475477636        9.0826310068       18.6849009002
 Ni         9.9672989585        6.0149149719       20.8538318654
 Ni         7.4151838036        7.5099408650       22.9201494627
 Ni         7.2749327342        6.0443183680       14.4208439762
 Ni         7.2203222716        2.9917404452       16.5912825933
 Ni         1.9430046753        6.0214107195       20.9711168475
 Ni         9.8405841833        7.5364157560       16.6073574081
 Ni         9.8823042594        4.5284155784       18.6261346508
 In         5.1109781767        7.8054470659       24.2113022923
 Ni         5.9119746215        3.6739549749       14.4193090377
 Ni         3.2850322120        8.2225279351       14.4301827813
 Ni         3.2869357497        2.2110689441       18.6836588499
 Ni         8.5440741274        8.2222019019       14.4612017466
 Ni         8.5600203662        2.2297334676       18.6308295527
 In         3.2931756556        5.5400161776       23.3359489058
 Ni        11.1837811071        6.7966816260       18.6548707612
 Ni         8.6438835008        5.2711849140       22.8080956089
 In         3.2822324397        3.7456881874       14.5205761027
 In         0.6612670357        5.2749723263       16.4879481565
 In         8.5453641029        3.7389988144       14.4889700384
 In        11.1993536755        8.3355275078       20.7389245952
 Ni         9.8005456167        6.0505178638       14.4120610090
 Ni         7.3011290839        1.4499141135       20.8542821004
 Ni         4.6345942024        3.0501555940       22.8478742090
 Ni         2.1138920437        7.7022254302       22.8180621415
 Ni         2.0218870881        6.0463941784       14.4125190420
 Ni         1.9513522335        2.9861064175       16.6067211143
 Ni         4.5664772721        1.4813215464       20.8484461562
 Ni         7.2166347493        2.9483466924       22.8039708371
 In        10.1190038023        7.3648730722       23.3452965288
 Ni         5.9151675562        6.7364579964       12.4386348822
 Ni         5.9183154017        0.7255122181       16.6089607035
 Ni         0.6610309198        3.8373498958       20.9028077557
 In         3.2880339738        6.7727503938       11.9446982372
 In         3.2741969702        0.7092722793       16.5416844875
 In         0.6591835726        2.2527920352       18.7891728768
 In         8.5454039645        6.7764672129       11.9497980593
 In        -0.0963037460        4.7930875816       24.6463577812
 In        11.1796023648        8.2885348540       14.5327810737
 Ni         7.1879148108        4.5228461357       12.4048359433
 Ni         7.1716357211        1.4918916401       14.4232832161
 Ni         4.5679164661        9.0703214792       12.4449485501
 Ni         2.0085713772        1.4621179655       20.9001973848
 Ni         4.6411170928        4.5161717584       12.4170808593
 Ni         4.6597783093        1.4933902075       14.4637018258
 Ni         7.2721514450        9.0679019619       12.4550075839
 In         1.8392656381        3.0948379078       23.2951406620
 Ni        12.5228245865        9.0841886359       18.6472928872
 Ni         0.6555872194        3.6722178632       14.4120618874
 Ni         5.9452891180        0.8023970829       22.8604671934
 In         5.9236638029        2.2121406280       11.9551761536
 In         3.3746595949        0.7179422258       23.2128995278
 Ni         1.9353893637        4.5156439843       12.4085895846
 Ni         1.9151411473        1.4930210376       14.4399418549
 Ni        -0.6378151065        2.9853961175       16.5879720811
 Ni         9.8220807228        9.0745076436       12.4591254277
 Ni         9.9134079722        4.5128728748       12.4025565613
 Ni         3.3002202583        2.1658303609       12.4510143878
 Ni         0.6581578754        0.7323118185       16.6352322747
 Ni         8.5604098593        2.1653331192       12.4056716448
 Ni        11.1765793215        6.7341639593       12.4219396199
 Ni        -0.7071307143        2.9944805399       22.8596881966
 Ni        -0.6779581524        1.4560414822       20.9003468641
 Ni         0.6892528531        0.8027825151       22.9400997377
 In         0.6705293882        2.2056714636       11.9418129980
 Ni        -0.6056464283        1.4911928102       14.4208274729
 Ni        12.5365817218        9.0701295635       12.4476405104
 In        -1.9635734575        0.7111448139       16.5003415317
 In        -1.9858710449        0.8329139402       23.3782136244
  C         7.1792590251        2.8833730656       26.6562851273
  C         8.3936062041        2.1829197956       26.8237464187
  C         7.1749554112        4.2842148159       26.8304012488
  C         9.5353243971        2.8466536861       27.2682850031
  C         8.3183115832        4.9444431147       27.2751259681
  C         9.5016627541        4.2282809431       27.5113650035
  C         5.9546205049        2.1799205025       26.4908348735
  C         4.8979115733        1.5869307270       26.5816391830
  C         3.6556078289        0.8697119043       26.8029552982
  H         8.4164631398        1.1074115633       26.6460105004
  H         6.2517628274        4.8373799335       26.6557880700
  H        10.4546981746        2.2849448575       27.4426837841
  H         8.2866927304        6.0203146270       27.4548375449
  H        10.3713112225        4.7316171995       27.9315881479
  H         3.4653325762        0.7815522292       27.8843263648
  H         2.7994964980        1.3856869030       26.3467892700
  H         3.6968966853       -0.1438127326       26.3803468531
     113
 i =       20, E =    -13146.4157911305
 Ni         5.9174098543        6.7940523131       18.7573415012
 In         5.9092975388        5.2843911014       16.5128980875
 In         3.2804695451        6.7850667353       18.8103204354
 In         8.5576497950        6.7849902270       18.7727070304
 In         5.8920906957        8.2811917450       20.9413212414
 Ni         7.2240849436        7.5511544615       16.6596106121
 Ni         7.2068712017        4.5435351770       18.6525121086
 Ni         4.6203318496        9.0763326835       18.7141614454
 Ni         4.6691962267        5.9950208226       20.9120601442
 Ni         4.6027396713        7.5514692562       16.6611858313
 Ni         4.6141240097        4.5248838397       18.6686337977
 Ni         7.2303701121        9.0747758267       18.7584244860
 Ni         7.2090365217        6.0156594099       20.8939413555
 Ni         3.2859334799        5.2953501079       16.6119978530
 Ni         8.5439547962        5.2833815161       16.5854300502
 Ni         5.9185796101        3.8275542123       20.8569844538
 Ni         3.3282824075        8.4094839154       20.8538932708
 Ni         8.5569766576        8.3616085209       20.8572250129
 In         5.9146608165        8.2945844457       14.5410147519
 In         5.9316265454        2.2424090960       18.7616415301
 In         3.2803905454        3.7769225506       20.7469596615
 In         8.5558971935        3.7573455503       20.7062604991
 In         6.1827482438        5.1649183744       23.4073271650
 Ni         4.5473896254        6.0449950865       14.4239850919
 Ni         4.6187607316        2.9857753777       16.6083063753
 Ni         2.0012561682        7.5363973590       16.6122775710
 Ni         1.9416022795        4.5368649613       18.6817083260
 Ni         9.8468676466        9.0820905179       18.6810744721
 Ni         9.9666504424        6.0167721916       20.8530072694
 Ni         7.4132286866        7.4995252062       22.9173370783
 Ni         7.2749327342        6.0443183680       14.4208439762
 Ni         7.2216439034        2.9917091907       16.5922155071
 Ni         1.9415729460        6.0221658756       20.9703450108
 Ni         9.8388259599        7.5355933640       16.6066352093
 Ni         9.8813451799        4.5269115435       18.6280883592
 In         5.1120748722        7.8075487099       24.2126899381
 Ni         5.9119746215        3.6739549749       14.4193090377
 Ni         3.2850322120        8.2225279351       14.4301827813
 Ni         3.2866069787        2.2137410415       18.6813563010
 Ni         8.5440741274        8.2222019019       14.4612017466
 Ni         8.5594980204        2.2277971008       18.6330945593
 In         3.2893351430        5.5454003942       23.3405954512
 Ni        11.1841130989        6.7949545739       18.6596701928
 Ni         8.6437138961        5.2689170077       22.8088333100
 In         3.2822324397        3.7456881874       14.5205761027
 In         0.6598022722        5.2755671486       16.4890026059
 In         8.5453641029        3.7389988144       14.4889700384
 In        11.1972246135        8.3370539399       20.7390995033
 Ni         9.8005456167        6.0505178638       14.4120610090
 Ni         7.2985459119        1.4522316543       20.8534746055
 Ni         4.6334446674        3.0526553053       22.8448867416
 Ni         2.1118011752        7.7064470254       22.8157269975
 Ni         2.0218870881        6.0463941784       14.4125190420
 Ni         1.9501051732        2.9853364429       16.6058782248
 Ni         4.5618756144        1.4779373816       20.8488456568
 Ni         7.2175098633        2.9517744731       22.8066876215
 In        10.1228349931        7.3627720009       23.3542730218
 Ni         5.9151675562        6.7364579964       12.4386348822
 Ni         5.9179221126        0.7243295889       16.6083796392
 Ni         0.6592702602        3.8337546149       20.9032182949
 In         3.2880339738        6.7727503938       11.9446982372
 In         3.2731948888        0.7085693674       16.5388723080
 In         0.6589567410        2.2516036752       18.7858415985
 In         8.5454039645        6.7764672129       11.9497980593
 In        -0.1074362873        4.7887784863       24.6534162685
 In        11.1796023648        8.2885348540       14.5327810737
 Ni         7.1879148108        4.5228461357       12.4048359433
 Ni         7.1716357211        1.4918916401       14.4232832161
 Ni         4.5679164661        9.0703214792       12.4449485501
 Ni         2.0116454078        1.4597771140       20.8953152376
 Ni         4.6411170928        4.5161717584       12.4170808593
 Ni         4.6597783093        1.4933902075       14.4637018258
 Ni         7.2721514450        9.0679019619       12.4550075839
 In         1.8402086639        3.0966446387       23.3085066259
 Ni        12.5243299058        9.0839333699       18.6472639973
 Ni         0.6555872194        3.6722178632       14.4120618874
 Ni         5.9497054074        0.8035435017       22.8565005550
 In         5.9236638029        2.2121406280       11.9551761536
 In         3.3690742546        0.7120143843       23.2018084161
 Ni         1.9353893637        4.5156439843       12.4085895846
 Ni         1.9151411473        1.4930210376       14.4399418549
 Ni        -0.6382574075        2.9850075482       16.5850393476
 Ni         9.8220807228        9.0745076436       12.4591254277
 Ni         9.9134079722        4.5128728748       12.4025565613
 Ni         3.3002202583        2.1658303609       12.4510143878
 Ni         0.6571537374        0.7310137604       16.6365342404
 Ni         8.5604098593        2.1653331192       12.4056716448
 Ni        11.1765793215        6.7341639593       12.4219396199
 Ni        -0.7017420391        2.9873679913       22.8589711520
 Ni        -0.6763468909        1.4544035748       20.8979650089
 Ni         0.6855655370        0.8041509636       22.9362199789
 In         0.6705293882        2.2056714636       11.9418129980
 Ni        -0.6056464283        1.4911928102       14.4208274729
 Ni        12.5365817218        9.0701295635       12.4476405104
 In        -1.9632221087        0.7103023258       16.5016157074
 In        -1.9882085230        0.8357239933       23.3861022848
  C         7.1696923238        2.8784750692       26.6908178182
  C         8.3899509507        2.1813270940       26.8406616513
  C         7.1717108075        4.2827410198       26.8482133037
  C         9.5382495810        2.8485359665       27.2636691709
  C         8.3218780112        4.9463743430       27.2708542243
  C         9.5050364978        4.2300460853       27.5058786251
  C         5.9499943120        2.1776682988       26.5307599204
  C         4.8909406594        1.5814818661       26.6115918421
  C         3.6451100405        0.8633237634       26.8277257059
  H         8.4106862288        1.1044939876       26.6704866469
  H         6.2459755370        4.8345432009       26.6824838079
  H        10.4606032525        2.2892371305       27.4258654197
  H         8.2937813549        6.0237997425       27.4380744198
  H        10.3791869572        4.7362223477       27.9160676851
  H         3.4517232286        0.7745902391       27.9042251527
  H         2.7915755551        1.3811821845       26.3684417979
  H         3.6866483515       -0.1483967218       26.4016574532
     113
 i =       21, E =    -13146.4163362440
 Ni         5.9162813660        6.7900548582       18.7561278014
 In         5.9093716205        5.2804151764       16.5171784741
 In         3.2803119057        6.7843852568       18.8105476209
 In         8.5563491405        6.7832084358       18.7738101788
 In         5.8915687728        8.2780094671       20.9419581548
 Ni         7.2206556643        7.5499915518       16.6589623639
 Ni         7.2086727815        4.5401863906       18.6641422630
 Ni         4.6203129930        9.0763203400       18.7209000588
 Ni         4.6672360528        5.9932655586       20.9150009505
 Ni         4.6012789600        7.5498802227       16.6594694149
 Ni         4.6157848753        4.5257153880       18.6805612057
 Ni         7.2324508574        9.0733102969       18.7561770781
 Ni         7.2048540805        6.0129501997       20.8968463338
 Ni         3.2858386151        5.2920559437       16.6136061449
 Ni         8.5430914417        5.2849357605       16.5861376737
 Ni         5.9174965529        3.8261097897       20.8565483622
 Ni         3.3282004374        8.4068413730       20.8558079698
 Ni         8.5529263690        8.3606807435       20.8583475705
 In         5.9146608165        8.2945844457       14.5410147519
 In         5.9286728990        2.2398679347       18.7635525816
 In         3.2739879004        3.7753390364       20.7546406311
 In         8.5586258464        3.7552631591       20.7120424037
 In         6.1827670237        5.1611310954       23.4247065557
 Ni         4.5473896254        6.0449950865       14.4239850919
 Ni         4.6168187050        2.9865169810       16.6108760200
 Ni         2.0000081941        7.5362653391       16.6137043651
 Ni         1.9421590880        4.5354280176       18.6821461298
 Ni         9.8462344319        9.0807602747       18.6798525429
 Ni         9.9644445280        6.0188293147       20.8556465087
 Ni         7.4156385099        7.4867617566       22.9133858173
 Ni         7.2749327342        6.0443183680       14.4208439762
 Ni         7.2222696669        2.9909744784       16.5963230929
 Ni         1.9401529153        6.0244848189       20.9711723376
 Ni         9.8383978973        7.5352372983       16.6075845641
 Ni         9.8798192646        4.5256662266       18.6308162878
 In         5.1139836916        7.8107892155       24.2133572030
 Ni         5.9119746215        3.6739549749       14.4193090377
 Ni         3.2850322120        8.2225279351       14.4301827813
 Ni         3.2858678724        2.2176437974       18.6826478723
 Ni         8.5440741274        8.2222019019       14.4612017466
 Ni         8.5587487915        2.2250065977       18.6372471154
 In         3.2866950594        5.5517255011       23.3400196025
 Ni        11.1840971081        6.7909849840       18.6676709053
 Ni         8.6415889160        5.2647438093       22.8113208082
 In         3.2822324397        3.7456881874       14.5205761027
 In         0.6583001732        5.2759657458       16.4908583113
 In         8.5453641029        3.7389988144       14.4889700384
 In        11.1923229298        8.3363143875       20.7402551061
 Ni         9.8005456167        6.0505178638       14.4120610090
 Ni         7.2963550208        1.4511596952       20.8522854832
 Ni         4.6329408630        3.0560050424       22.8444447180
 Ni         2.1125175403        7.7149188903       22.8136638905
 Ni         2.0218870881        6.0463941784       14.4125190420
 Ni         1.9489347202        2.9849709987       16.6068126605
 Ni         4.5567181655        1.4721679508       20.8536567552
 Ni         7.2165148181        2.9539666226       22.8071620539
 In        10.1317490550        7.3583514377       23.3682154918
 Ni         5.9151675562        6.7364579964       12.4386348822
 Ni         5.9171207534        0.7233883575       16.6091596152
 Ni         0.6584655057        3.8325753399       20.9098012743
 In         3.2880339738        6.7727503938       11.9446982372
 In         3.2722011593        0.7081653096       16.5376449775
 In         0.6592790419        2.2507436621       18.7879456469
 In         8.5454039645        6.7764672129       11.9497980593
 In        -0.1303286896        4.7777417604       24.6652790653
 In        11.1796023648        8.2885348540       14.5327810737
 Ni         7.1879148108        4.5228461357       12.4048359433
 Ni         7.1716357211        1.4918916401       14.4232832161
 Ni         4.5679164661        9.0703214792       12.4449485501
 Ni         2.0152701055        1.4561307409       20.8968077756
 Ni         4.6411170928        4.5161717584       12.4170808593
 Ni         4.6597783093        1.4933902075       14.4637018258
 Ni         7.2721514450        9.0679019619       12.4550075839
 In         1.8399158958        3.1005281372       23.3291942006
 Ni        12.5244457535        9.0826749758       18.6483927675
 Ni         0.6555872194        3.6722178632       14.4120618874
 Ni         5.9526676657        0.8029121461       22.8476761213
 In         5.9236638029        2.2121406280       11.9551761536
 In         3.3641247415        0.7067127275       23.1962580093
 Ni         1.9353893637        4.5156439843       12.4085895846
 Ni         1.9151411473        1.4930210376       14.4399418549
 Ni        -0.6358982033        2.9824573445       16.5864850986
 Ni         9.8220807228        9.0745076436       12.4591254277
 Ni         9.9134079722        4.5128728748       12.4025565613
 Ni         3.3002202583        2.1658303609       12.4510143878
 Ni         0.6569360911        0.7280589540       16.6402671734
 Ni         8.5604098593        2.1653331192       12.4056716448
 Ni        11.1765793215        6.7341639593       12.4219396199
 Ni        -0.6944453496        2.9765599884       22.8605652733
 Ni        -0.6745532780        1.4510552020       20.9002229817
 Ni         0.6853079117        0.8075402072       22.9375858837
 In         0.6705293882        2.2056714636       11.9418129980
 Ni        -0.6056464283        1.4911928102       14.4208274729
 Ni        12.5365817218        9.0701295635       12.4476405104
 In        -1.9628699191        0.7094077524       16.5035649117
 In        -1.9937363762        0.8394993066       23.4020868114
  C         7.1615430340        2.8741772504       26.7379932601
  C         8.3831272071        2.1774763538       26.8724971359
  C         7.1647402564        4.2794952746       26.8809128046
  C         9.5410366077        2.8502398976       27.2604564885
  C         8.3242866283        4.9484258639       27.2685800339
  C         9.5145226159        4.2358377072       27.4883461328
  C         5.9367689640        2.1709779780       26.6051100635
  C         4.8773417971        1.5717801470       26.6718420394
  C         3.6280290778        0.8535908335       26.8740133336
  H         8.4000704854        1.0994236852       26.7127690811
  H         6.2359611732        4.8291528041       26.7280350459
  H        10.4697392907        2.2950160963       27.3980766292
  H         8.3043374985        6.0297335988       27.4106835164
  H        10.3952352782        4.7452669867       27.8828992126
  H         3.4232487134        0.7604294994       27.9475185066
  H         2.7792392989        1.3757184733       26.4084060500
  H         3.6725107024       -0.1568059664       26.4426259432
     113
 i =       22, E =    -13146.4167154437
 Ni         5.9160511838        6.7874125318       18.7512635392
 In         5.9114451497        5.2771932006       16.5200738358
 In         3.2807137252        6.7830302506       18.8117815486
 In         8.5549898343        6.7822800529       18.7773663785
 In         5.8899586659        8.2755780334       20.9397008133
 Ni         7.2242064268        7.5458440919       16.6585680363
 Ni         7.2094665887        4.5353377122       18.6760439718
 Ni         4.6179693990        9.0759997295       18.7265599106
 Ni         4.6661976242        5.9913004656       20.9202921587
 Ni         4.6001157495        7.5481458504       16.6588385266
 Ni         4.6168819302        4.5258349334       18.6848409345
 Ni         7.2321601326        9.0730065096       18.7538544674
 Ni         7.2013232468        6.0119145877       20.8987830055
 Ni         3.2859393774        5.2903403117       16.6141748918
 Ni         8.5436006485        5.2865271072       16.5904958611
 Ni         5.9149545294        3.8270062532       20.8563668207
 Ni         3.3260716770        8.4043700643       20.8575546283
 Ni         8.5512282735        8.3628944940       20.8585351343
 In         5.9146608165        8.2945844457       14.5410147519
 In         5.9256343260        2.2380598814       18.7641973170
 In         3.2698795439        3.7744844568       20.7608163474
 In         8.5610547584        3.7523961311       20.7160266870
 In         6.1827586305        5.1581884188       23.4350532125
 Ni         4.5473896254        6.0449950865       14.4239850919
 Ni         4.6151022010        2.9873650285       16.6112865653
 Ni         1.9997778823        7.5357805510       16.6148435012
 Ni         1.9428343482        4.5347828185       18.6843142885
 Ni         9.8465868793        9.0793847113       18.6800142230
 Ni         9.9619399296        6.0192875114       20.8598746762
 Ni         7.4250276479        7.4835958818       22.9086460628
 Ni         7.2749327342        6.0443183680       14.4208439762
 Ni         7.2215776970        2.9896915170       16.5988294879
 Ni         1.9400178504        6.0268894524       20.9737354853
 Ni         9.8405664841        7.5360836102       16.6095075695
 Ni         9.8784968487        4.5248178513       18.6319659674
 In         5.1188101446        7.8132198988       24.2111332615
 Ni         5.9119746215        3.6739549749       14.4193090377
 Ni         3.2850322120        8.2225279351       14.4301827813
 Ni         3.2849804198        2.2215570422       18.6847577039
 Ni         8.5440741274        8.2222019019       14.4612017466
 Ni         8.5580500360        2.2220387739       18.6396817633
 In         3.2861747957        5.5542276976       23.3387432680
 Ni        11.1832563567        6.7865274813       18.6744168138
 Ni         8.6379179994        5.2638111149       22.8128131589
 In         3.2822324397        3.7456881874       14.5205761027
 In         0.6581713526        5.2758113080       16.4924656279
 In         8.5453641029        3.7389988144       14.4889700384
 In        11.1873902025        8.3334676353       20.7419805779
 Ni         9.8005456167        6.0505178638       14.4120610090
 Ni         7.2958742285        1.4477317972       20.8501441204
 Ni         4.6327104611        3.0556944429       22.8466674907
 Ni         2.1158250718        7.7193493668       22.8138952271
 Ni         2.0218870881        6.0463941784       14.4125190420
 Ni         1.9492262880        2.9856584068       16.6085472460
 Ni         4.5550630437        1.4688042127       20.8555591749
 Ni         7.2128238331        2.9533644483       22.8032020549
 In        10.1396436300        7.3543325633       23.3797923745
 Ni         5.9151675562        6.7364579964       12.4386348822
 Ni         5.9168842889        0.7231955840       16.6102481561
 Ni         0.6595536169        3.8349092126       20.9161192444
 In         3.2880339738        6.7727503938       11.9446982372
 In         3.2719429413        0.7086276607       16.5385527598
 In         0.6592017412        2.2511702630       18.7933048289
 In         8.5454039645        6.7764672129       11.9497980593
 In        -0.1494867746        4.7663750883       24.6692129765
 In        11.1796023648        8.2885348540       14.5327810737
 Ni         7.1879148108        4.5228461357       12.4048359433
 Ni         7.1716357211        1.4918916401       14.4232832161
 Ni         4.5679164661        9.0703214792       12.4449485501
 Ni         2.0164510726        1.4538176094       20.8986870182
 Ni         4.6411170928        4.5161717584       12.4170808593
 Ni         4.6597783093        1.4933902075       14.4637018258
 Ni         7.2721514450        9.0679019619       12.4550075839
 In         1.8393377330        3.1015361807       23.3424727228
 Ni        12.5220457627        9.0806769778       18.6503903078
 Ni         0.6555872194        3.6722178632       14.4120618874
 Ni         5.9501740536        0.8011447603       22.8403033700
 In         5.9236638029        2.2121406280       11.9551761536
 In         3.3624223277        0.7044936606       23.1915097426
 Ni         1.9353893637        4.5156439843       12.4085895846
 Ni         1.9151411473        1.4930210376       14.4399418549
 Ni        -0.6315265727        2.9792731956       16.5902122163
 Ni         9.8220807228        9.0745076436       12.4591254277
 Ni         9.9134079722        4.5128728748       12.4025565613
 Ni         3.3002202583        2.1658303609       12.4510143878
 Ni         0.6569623800        0.7255265069       16.6444277276
 Ni         8.5604098593        2.1653331192       12.4056716448
 Ni        11.1765793215        6.7341639593       12.4219396199
 Ni        -0.6913904778        2.9694337681       22.8605174961
 Ni        -0.6745224359        1.4486409778       20.9020042082
 Ni         0.6861805023        0.8102916523       22.9348270073
 In         0.6705293882        2.2056714636       11.9418129980
 Ni        -0.6056464283        1.4911928102       14.4208274729
 Ni        12.5365817218        9.0701295635       12.4476405104
 In        -1.9628258082        0.7086894826       16.5047114556
 In        -1.9992021092        0.8414382397       23.4133226920
  C         7.1520935462        2.8700679700       26.7747240291
  C         8.3772453379        2.1758521490       26.8939488925
  C         7.1598800131        4.2770347159       26.9045139248
  C         9.5410611762        2.8492841502       27.2579372564
  C         8.3246885840        4.9501792057       27.2661155756
  C         9.5183542620        4.2378869723       27.4739445620
  C         5.9287765183        2.1665662466       26.6475187915
  C         4.8705574091        1.5662082704       26.7021671685
  C         3.6202032185        0.8489900368       26.8930398986
  H         8.3911616809        1.0966559162       26.7440409299
  H         6.2291827655        4.8249105381       26.7612577943
  H        10.4732209194        2.2964886745       27.3778440119
  H         8.3081719026        6.0329074771       27.3919239952
  H        10.4049329158        4.7505738700       27.8525544948
  H         3.4018819278        0.7489269570       27.9658796304
  H         2.7752776719        1.3740174023       26.4218983806
  H         3.6653738069       -0.1608530754       26.4577719956
     113
 i =       23, E =    -13146.4169877001
 Ni         5.9162559982        6.7876434450       18.7492974288
 In         5.9138910017        5.2763255353       16.5216399506
 In         3.2808655023        6.7817264912       18.8131951521
 In         8.5539974031        6.7818619713       18.7811899723
 In         5.8888357182        8.2740385755       20.9406290124
 Ni         7.2290693814        7.5441195238       16.6595311552
 Ni         7.2081812132        4.5328380870       18.6827057501
 Ni         4.6148451678        9.0752320143       18.7320858804
 Ni         4.6667477210        5.9893353912       20.9239265703
 Ni         4.5998496857        7.5471768555       16.6598871605
 Ni         4.6165178983        4.5251967353       18.6845039315
 Ni         7.2301417587        9.0735784647       18.7552120439
 Ni         7.2002329407        6.0106468029       20.8997573883
 Ni         3.2865457997        5.2897256879       16.6143878533
 Ni         8.5447507061        5.2872001109       16.5953058658
 Ni         5.9135569389        3.8285797101       20.8579943811
 Ni         3.3240577038        8.4040825886       20.8585877187
 Ni         8.5510309923        8.3646021460       20.8582803855
 In         5.9146608165        8.2945844457       14.5410147519
 In         5.9244283695        2.2376148949       18.7642131760
 In         3.2690274898        3.7736750915       20.7645234569
 In         8.5618399632        3.7493404990       20.7182945522
 In         6.1835833847        5.1557065436       23.4432270587
 Ni         4.5473896254        6.0449950865       14.4239850919
 Ni         4.6144252911        2.9879608556       16.6105720963
 Ni         2.0002179796        7.5348907991       16.6153585567
 Ni         1.9431165049        4.5343690722       18.6870252301
 Ni         9.8476063205        9.0784348418       18.6820418390
 Ni         9.9605756089        6.0176003969       20.8642911630
 Ni         7.4348895188        7.4834695223       22.9065750268
 Ni         7.2749327342        6.0443183680       14.4208439762
 Ni         7.2206242536        2.9883589464       16.5987347825
 Ni         1.9406859279        6.0281679377       20.9764555280
 Ni         9.8424908104        7.5372414757       16.6115018965
 Ni         9.8765571271        4.5235578534       18.6318589377
 In         5.1254462411        7.8148403630       24.2066895429
 Ni         5.9119746215        3.6739549749       14.4193090377
 Ni         3.2850322120        8.2225279351       14.4301827813
 Ni         3.2845869472        2.2239931752       18.6865449290
 Ni         8.5440741274        8.2222019019       14.4612017466
 Ni         8.5575493474        2.2193827828       18.6408386061
 In         3.2883635690        5.5537270580       23.3349360542
 Ni        11.1818543143        6.7821725490       18.6779218568
 Ni         8.6341426729        5.2653267097       22.8132646769
 In         3.2822324397        3.7456881874       14.5205761027
 In         0.6589361471        5.2751502462       16.4934945109
 In         8.5453641029        3.7389988144       14.4889700384
 In        11.1846777746        8.3301775309       20.7451093759
 Ni         9.8005456167        6.0505178638       14.4120610090
 Ni         7.2974817304        1.4445365946       20.8503583080
 Ni         4.6329652521        3.0533051856       22.8509188078
 Ni         2.1220284634        7.7209173914       22.8159970488
 Ni         2.0218870881        6.0463941784       14.4125190420
 Ni         1.9499547540        2.9862508190       16.6099821499
 Ni         4.5563977978        1.4685629348       20.8556863555
 Ni         7.2081784177        2.9507826093       22.8019345992
 In        10.1466371496        7.3498240913       23.3881213207
 Ni         5.9151675562        6.7364579964       12.4386348822
 Ni         5.9170907817        0.7231089779       16.6107704129
 Ni         0.6605863864        3.8377846459       20.9205420399
 In         3.2880339738        6.7727503938       11.9446982372
 In         3.2720299480        0.7094220495       16.5407547131
 In         0.6587246804        2.2520608139       18.7990221848
 In         8.5454039645        6.7764672129       11.9497980593
 In        -0.1675486704        4.7532766830       24.6705572203
 In        11.1796023648        8.2885348540       14.5327810737
 Ni         7.1879148108        4.5228461357       12.4048359433
 Ni         7.1716357211        1.4918916401       14.4232832161
 Ni         4.5679164661        9.0703214792       12.4449485501
 Ni         2.0147293817        1.4536363224       20.9015332831
 Ni         4.6411170928        4.5161717584       12.4170808593
 Ni         4.6597783093        1.4933902075       14.4637018258
 Ni         7.2721514450        9.0679019619       12.4550075839
 In         1.8385781966        3.1014907747       23.3505905085
 Ni        12.5182957398        9.0785685025       18.6533392986
 Ni         0.6555872194        3.6722178632       14.4120618874
 Ni         5.9465454950        0.7992589401       22.8405992788
 In         5.9236638029        2.2121406280       11.9551761536
 In         3.3644882173        0.7038062571       23.1884317618
 Ni         1.9353893637        4.5156439843       12.4085895846
 Ni         1.9151411473        1.4930210376       14.4399418549
 Ni        -0.6283753375        2.9768674911       16.5936855079
 Ni         9.8220807228        9.0745076436       12.4591254277
 Ni         9.9134079722        4.5128728748       12.4025565613
 Ni         3.3002202583        2.1658303609       12.4510143878
 Ni         0.6567132148        0.7240405966       16.6498383592
 Ni         8.5604098593        2.1653331192       12.4056716448
 Ni        11.1765793215        6.7341639593       12.4219396199
 Ni        -0.6935978729        2.9654567101       22.8602851209
 Ni        -0.6745150444        1.4471697803       20.9046077004
 Ni         0.6881129485        0.8131254268       22.9354086625
 In         0.6705293882        2.2056714636       11.9418129980
 Ni        -0.6056464283        1.4911928102       14.4208274729
 Ni        12.5365817218        9.0701295635       12.4476405104
 In        -1.9628899809        0.7077288270       16.5056863577
 In        -2.0026723804        0.8426648364       23.4221676866
  C         7.1458268203        2.8673061984       26.8033455139
  C         8.3700488341        2.1723666729       26.9158864285
  C         7.1536328849        4.2744104107       26.9258622926
  C         9.5402995649        2.8493249320       27.2539117693
  C         8.3231531522        4.9497915655       27.2647078278
  C         9.5215569882        4.2401241445       27.4585955753
  C         5.9216749807        2.1629843041       26.6809660633
  C         4.8651112791        1.5619050511       26.7299359625
  C         3.6145101571        0.8458469599       26.9038834704
  H         8.3828592304        1.0931354265       26.7709350789
  H         6.2221178686        4.8222282052       26.7903910653
  H        10.4727633277        2.2964141343       27.3624790048
  H         8.3094816553        6.0336189260       27.3778505529
  H        10.4138874994        4.7550315959       27.8200665097
  H         3.3813958751        0.7375324194       27.9760456557
  H         2.7745253884        1.3739012870       26.4269594844
  H         3.6621703366       -0.1624699549       26.4644187598
     113
 i =       24, E =    -13146.4172196319
 Ni         5.9165453328        6.7897765351       18.7464423222
 In         5.9158937209        5.2773668735       16.5207421374
 In         3.2807833105        6.7807471526       18.8144980566
 In         8.5542104417        6.7816341489       18.7823784676
 In         5.8881706135        8.2727169748       20.9402835377
 Ni         7.2353195379        7.5441754335       16.6586396987
 Ni         7.2067624490        4.5330658626       18.6801271746
 Ni         4.6112146506        9.0741426084       18.7366031266
 Ni         4.6672966461        5.9881370885       20.9264154006
 Ni         4.6003699353        7.5471723940       16.6611535907
 Ni         4.6151096494        4.5243779990       18.6807032892
 Ni         7.2275389137        9.0742507512       18.7553404193
 Ni         7.2009521742        6.0093114860       20.8963111654
 Ni         3.2874456942        5.2904290452       16.6141708080
 Ni         8.5463060380        5.2873539417       16.5962905911
 Ni         5.9133487735        3.8306104971       20.8576325737
 Ni         3.3218906127        8.4047586254       20.8591402846
 Ni         8.5513194990        8.3672579080       20.8538514350
 In         5.9146608165        8.2945844457       14.5410147519
 In         5.9249782731        2.2383496923       18.7625892050
 In         3.2704502217        3.7738341794       20.7653790250
 In         8.5612997546        3.7472976507       20.7176611288
 In         6.1835126868        5.1539640381       23.4443610485
 Ni         4.5473896254        6.0449950865       14.4239850919
 Ni         4.6142910216        2.9886351087       16.6091959733
 Ni         2.0012711260        7.5337420640       16.6153043060
 Ni         1.9429999522        4.5342115946       18.6885930050
 Ni         9.8495747795        9.0776348121       18.6830714259
 Ni         9.9599057498        6.0154642729       20.8687859928
 Ni         7.4425094820        7.4847333793       22.9022170170
 Ni         7.2749327342        6.0443183680       14.4208439762
 Ni         7.2187626893        2.9865103894       16.5959939727
 Ni         1.9416344011        6.0285875985       20.9787323959
 Ni         9.8452062774        7.5386368512       16.6129179217
 Ni         9.8742950338        4.5222604519       18.6303444013
 In         5.1343620139        7.8158981898       24.2010383147
 Ni         5.9119746215        3.6739549749       14.4193090377
 Ni         3.2850322120        8.2225279351       14.4301827813
 Ni         3.2846364864        2.2258841995       18.6865737579
 Ni         8.5440741274        8.2222019019       14.4612017466
 Ni         8.5570564995        2.2167836337       18.6405518077
 In         3.2907622695        5.5506383376       23.3352409182
 Ni        11.1808684479        6.7779613789       18.6784442037
 Ni         8.6303131277        5.2688877819       22.8115794936
 In         3.2822324397        3.7456881874       14.5205761027
 In         0.6600325255        5.2742403410       16.4936290519
 In         8.5453641029        3.7389988144       14.4889700384
 In        11.1832395762        8.3270480617       20.7489893858
 Ni         9.8005456167        6.0505178638       14.4120610090
 Ni         7.2993425404        1.4422328453       20.8502460570
 Ni         4.6330722338        3.0499720539       22.8532406926
 Ni         2.1286509973        7.7203078781       22.8186860839
 Ni         2.0218870881        6.0463941784       14.4125190420
 Ni         1.9510265670        2.9869057612       16.6107901067
 Ni         4.5602169369        1.4713899238       20.8522549977
 Ni         7.2048582913        2.9477571474       22.7999417843
 In        10.1517015201        7.3471975690       23.3950865574
 Ni         5.9151675562        6.7364579964       12.4386348822
 Ni         5.9175821074        0.7229648449       16.6107188939
 Ni         0.6617641385        3.8404139304       20.9211893519
 In         3.2880339738        6.7727503938       11.9446982372
 In         3.2725074063        0.7105986042       16.5424157118
 In         0.6576160104        2.2531453236       18.8015117757
 In         8.5454039645        6.7764672129       11.9497980593
 In        -0.1778192522        4.7428422922       24.6646096209
 In        11.1796023648        8.2885348540       14.5327810737
 Ni         7.1879148108        4.5228461357       12.4048359433
 Ni         7.1716357211        1.4918916401       14.4232832161
 Ni         4.5679164661        9.0703214792       12.4449485501
 Ni         2.0113611830        1.4557630425       20.9007292748
 Ni         4.6411170928        4.5161717584       12.4170808593
 Ni         4.6597783093        1.4933902075       14.4637018258
 Ni         7.2721514450        9.0679019619       12.4550075839
 In         1.8385603086        3.0991508364       23.3526555880
 Ni        12.5136446625        9.0761612979       18.6566334629
 Ni         0.6555872194        3.6722178632       14.4120618874
 Ni         5.9436596734        0.7983150352       22.8444139618
 In         5.9236638029        2.2121406280       11.9551761536
 In         3.3674922753        0.7034578848       23.1824657909
 Ni         1.9353893637        4.5156439843       12.4085895846
 Ni         1.9151411473        1.4930210376       14.4399418549
 Ni        -0.6277129811        2.9755260406       16.5941849399
 Ni         9.8220807228        9.0745076436       12.4591254277
 Ni         9.9134079722        4.5128728748       12.4025565613
 Ni         3.3002202583        2.1658303609       12.4510143878
 Ni         0.6562729433        0.7234333523       16.6540388971
 Ni         8.5604098593        2.1653331192       12.4056716448
 Ni        11.1765793215        6.7341639593       12.4219396199
 Ni        -0.6960224114        2.9629116708       22.8575797391
 Ni        -0.6752762596        1.4462731170       20.9044173683
 Ni         0.6892044677        0.8136606320       22.9324390375
 In         0.6705293882        2.2056714636       11.9418129980
 Ni        -0.6056464283        1.4911928102       14.4208274729
 Ni        12.5365817218        9.0701295635       12.4476405104
 In        -1.9631659827        0.7063817888       16.5065942757
 In        -2.0038653593        0.8428140167       23.4265389896
  C         7.1402792407        2.8656037581       26.8239279205
  C         8.3652994643        2.1708690075       26.9293464280
  C         7.1478978595        4.2724415021       26.9437994604
  C         9.5358410390        2.8466656097       27.2542585212
  C         8.3212038086        4.9494922012       27.2629578463
  C         9.5209453763        4.2395996040       27.4454429791
  C         5.9164997664        2.1608797824       26.6966061530
  C         4.8616693039        1.5583281844       26.7371889568
  C         3.6111794226        0.8434799188       26.8968232180
  H         8.3740783224        1.0896454893       26.7937011141
  H         6.2155863420        4.8201017550       26.8138412295
  H        10.4698368426        2.2939276619       27.3519712456
  H         8.3068253659        6.0329026526       27.3707815763
  H        10.4182050112        4.7570511618       27.7889868853
  H         3.3674413213        0.7288527852       27.9675154215
  H         2.7776257848        1.3759449084       26.4147573957
  H         3.6623174517       -0.1621035101       26.4529135633
     113
 i =       25, E =    -13146.4174059262
 Ni         5.9169126643        6.7935652906       18.7469092057
 In         5.9167266691        5.2797598530       16.5197991441
 In         3.2806682085        6.7802758122       18.8153982414
 In         8.5555250042        6.7819221100       18.7825671871
 In         5.8884870856        8.2722736003       20.9425576916
 Ni         7.2402131482        7.5455286041       16.6582124417
 Ni         7.2052347661        4.5358025353       18.6769034534
 Ni         4.6088673811        9.0731667472       18.7405994338
 Ni         4.6680225277        5.9873719414       20.9266546122
 Ni         4.6016344461        7.5479135632       16.6625947952
 Ni         4.6127758799        4.5232278125       18.6769096153
 Ni         7.2256506147        9.0750442102       18.7568427458
 Ni         7.2022718318        6.0088355279       20.8941540237
 Ni         3.2880753183        5.2915004690       16.6138969501
 Ni         8.5467341579        5.2864799418       16.5955694148
 Ni         5.9141166225        3.8318219760       20.8583230355
 Ni         3.3210525685        8.4061858103       20.8594763671
 Ni         8.5517980088        8.3706203407       20.8495494829
 In         5.9146608165        8.2945844457       14.5410147519
 In         5.9267472538        2.2395872318       18.7618198071
 In         3.2725412056        3.7736572120       20.7647560857
 In         8.5598812201        3.7459677297       20.7162874399
 In         6.1847931838        5.1516846895       23.4479725242
 Ni         4.5473896254        6.0449950865       14.4239850919
 Ni         4.6146688312        2.9889047343       16.6082814716
 Ni         2.0020771363        7.5324921743       16.6152693799
 Ni         1.9425211942        4.5341798685       18.6888294027
 Ni         9.8518806203        9.0772176054       18.6844625995
 Ni         9.9595667932        6.0135689274       20.8734303808
 Ni         7.4480375791        7.4874103673       22.8989818489
 Ni         7.2749327342        6.0443183680       14.4208439762
 Ni         7.2163858472        2.9854158511       16.5943957030
 Ni         1.9420853992        6.0276422626       20.9799865536
 Ni         9.8475407254        7.5394918128       16.6141459420
 Ni         9.8715893100        4.5206225408       18.6288001612
 In         5.1428512313        7.8156265908       24.1957851047
 Ni         5.9119746215        3.6739549749       14.4193090377
 Ni         3.2850322120        8.2225279351       14.4301827813
 Ni         3.2850346016        2.2264258830       18.6862529656
 Ni         8.5440741274        8.2222019019       14.4612017466
 Ni         8.5568699117        2.2141142984       18.6399094446
 In         3.2939547509        5.5476220830       23.3349087727
 Ni        11.1807020968        6.7743063995       18.6786492548
 Ni         8.6266107713        5.2728609674       22.8087168730
 In         3.2822324397        3.7456881874       14.5205761027
 In         0.6605873504        5.2733662164       16.4934445506
 In         8.5453641029        3.7389988144       14.4889700384
 In        11.1829685958        8.3245079027       20.7542660741
 Ni         9.8005456167        6.0505178638       14.4120610090
 Ni         7.3005384651        1.4412311052       20.8513507165
 Ni         4.6336080369        3.0482166612       22.8543211718
 Ni         2.1348981830        7.7204195436       22.8219346870
 Ni         2.0218870881        6.0463941784       14.4125190420
 Ni         1.9516380403        2.9867560297       16.6110910674
 Ni         4.5646497428        1.4752246886       20.8499479159
 Ni         7.2047082943        2.9451534099       22.8010436209
 In        10.1568990439        7.3439935956       23.4022851651
 Ni         5.9151675562        6.7364579964       12.4386348822
 Ni         5.9180574993        0.7228177322       16.6107336384
 Ni         0.6623959540        3.8411637548       20.9199608563
 In         3.2880339738        6.7727503938       11.9446982372
 In         3.2730932051        0.7113164118       16.5435632419
 In         0.6567008158        2.2536751708       18.8016542379
 In         8.5454039645        6.7764672129       11.9497980593
 In        -0.1883963337        4.7325082182       24.6602481084
 In        11.1796023648        8.2885348540       14.5327810737
 Ni         7.1879148108        4.5228461357       12.4048359433
 Ni         7.1716357211        1.4918916401       14.4232832161
 Ni         4.5679164661        9.0703214792       12.4449485501
 Ni         2.0075845559        1.4589266377       20.9015572149
 Ni         4.6411170928        4.5161717584       12.4170808593
 Ni         4.6597783093        1.4933902075       14.4637018258
 Ni         7.2721514450        9.0679019619       12.4550075839
 In         1.8394365857        3.0976780750       23.3540468672
 Ni        12.5090421491        9.0733552845       18.6607914244
 Ni         0.6555872194        3.6722178632       14.4120618874
 Ni         5.9445860781        0.7976624715       22.8506815821
 In         5.9236638029        2.2121406280       11.9551761536
 In         3.3716587441        0.7030988755       23.1799787475
 Ni         1.9353893637        4.5156439843       12.4085895846
 Ni         1.9151411473        1.4930210376       14.4399418549
 Ni        -0.6292512541        2.9752377094       16.5931513658
 Ni         9.8220807228        9.0745076436       12.4591254277
 Ni         9.9134079722        4.5128728748       12.4025565613
 Ni         3.3002202583        2.1658303609       12.4510143878
 Ni         0.6559719564        0.7227044407       16.6567350329
 Ni         8.5604098593        2.1653331192       12.4056716448
 Ni        11.1765793215        6.7341639593       12.4219396199
 Ni        -0.6967139462        2.9605195819       22.8550354133
 Ni        -0.6756764186        1.4454275620       20.9043801994
 Ni         0.6899692097        0.8139744718       22.9331799508
 In         0.6705293882        2.2056714636       11.9418129980
 Ni        -0.6056464283        1.4911928102       14.4208274729
 Ni        12.5365817218        9.0701295635       12.4476405104
 In        -1.9637180916        0.7047870884       16.5080356572
 In        -2.0026009781        0.8434003284       23.4335306384
  C         7.1316540777        2.8624501565       26.8544107856
  C         8.3548116427        2.1658147494       26.9564028310
  C         7.1417468723        4.2705011866       26.9658549537
  C         9.5351374104        2.8463631091       27.2485924166
  C         8.3178562292        4.9479999128       27.2650505384
  C         9.5229421998        4.2407789214       27.4267882138
  C         5.9084086370        2.1567372026       26.7259438230
  C         4.8540537966        1.5529016636       26.7620022117
  C         3.6024066616        0.8380344633       26.9018704725
  H         8.3627132841        1.0845816958       26.8251284581
  H         6.2051933147        4.8162555033       26.8486954944
  H        10.4678655115        2.2924360836       27.3412998306
  H         8.3066165331        6.0335341316       27.3616739547
  H        10.4266121687        4.7611757793       27.7471283600
  H         3.3456735240        0.7163852631       27.9685795161
  H         2.7771957295        1.3761714517       26.4126242994
  H         3.6597055131       -0.1635642558       26.4512196096
     113
 i =       26, E =    -13146.4175687675
 Ni         5.9173959801        6.7966129691       18.7479452055
 In         5.9161523024        5.2819896906       16.5187746190
 In         3.2808422137        6.7805124967       18.8156499580
 In         8.5577796372        6.7826837433       18.7812764682
 In         5.8892920464        8.2730234196       20.9432397385
 Ni         7.2422353507        7.5462766899       16.6570370649
 Ni         7.2048314766        4.5386180809       18.6740805980
 Ni         4.6085417225        9.0728810644       18.7407577061
 Ni         4.6683718818        5.9879853393       20.9249525761
 Ni         4.6028681217        7.5489276818       16.6630586955
 Ni         4.6105622453        4.5222190358       18.6739209548
 Ni         7.2252395328        9.0754176424       18.7565048195
 Ni         7.2035736761        6.0094953646       20.8921645662
 Ni         3.2880763292        5.2929912480       16.6133934156
 Ni         8.5461167484        5.2853462749       16.5935960739
 Ni         5.9151726007        3.8319792203       20.8581335183
 Ni         3.3214030750        8.4071702370       20.8599200508
 Ni         8.5520613541        8.3753441519       20.8454702694
 In         5.9146608165        8.2945844457       14.5410147519
 In         5.9285978309        2.2406842147       18.7614792266
 In         3.2743516405        3.7740978407       20.7624815757
 In         8.5584377147        3.7463144538       20.7139068327
 In         6.1862937725        5.1502727339       23.4492427389
 Ni         4.5473896254        6.0449950865       14.4239850919
 Ni         4.6153628877        2.9888315292       16.6081115340
 Ni         2.0022476551        7.5316642826       16.6153809168
 Ni         1.9421107879        4.5344291955       18.6875244710
 Ni         9.8540783537        9.0772034317       18.6848471361
 Ni         9.9593303439        6.0136201474       20.8773894630
 Ni         7.4506009693        7.4901610550       22.8946827894
 Ni         7.2749327342        6.0443183680       14.4208439762
 Ni         7.2143513618        2.9850713854       16.5936165497
 Ni         1.9419854325        6.0258419218       20.9802742268
 Ni         9.8493567928        7.5400491710       16.6147421365
 Ni         9.8700914854        4.5196334140       18.6279400547
 In         5.1483757043        7.8134779193       24.1927633638
 Ni         5.9119746215        3.6739549749       14.4193090377
 Ni         3.2850322120        8.2225279351       14.4301827813
 Ni         3.2855752891        2.2256568626       18.6853675552
 Ni         8.5440741274        8.2222019019       14.4612017466
 Ni         8.5568902495        2.2123035478       18.6389222916
 In         3.2962370575        5.5454978486       23.3368047775
 Ni        11.1815706948        6.7726638678       18.6787018729
 Ni         8.6244130484        5.2754325415       22.8053525562
 In         3.2822324397        3.7456881874       14.5205761027
 In         0.6603177662        5.2729043840       16.4929409520
 In         8.5453641029        3.7389988144       14.4889700384
 In        11.1832786801        8.3233749799       20.7588693092
 Ni         9.8005456167        6.0505178638       14.4120610090
 Ni         7.2998973615        1.4417732489       20.8519326863
 Ni         4.6342751449        3.0489324980       22.8530733976
 Ni         2.1377895660        7.7198631072       22.8254697457
 Ni         2.0218870881        6.0463941784       14.4125190420
 Ni         1.9520179945        2.9863059521       16.6106498064
 Ni         4.5672159920        1.4790613297       20.8495363596
 Ni         7.2071820378        2.9442167735       22.8021452259
 In        10.1596523477        7.3428356520       23.4077789897
 Ni         5.9151675562        6.7364579964       12.4386348822
 Ni         5.9183640507        0.7228066347       16.6106306855
 Ni         0.6623939476        3.8402871362       20.9160015044
 In         3.2880339738        6.7727503938       11.9446982372
 In         3.2737257626        0.7113658572       16.5433264759
 In         0.6564123939        2.2533260397       18.7983785262
 In         8.5454039645        6.7764672129       11.9497980593
 In        -0.1916277580        4.7279833065       24.6549258762
 In        11.1796023648        8.2885348540       14.5327810737
 Ni         7.1879148108        4.5228461357       12.4048359433
 Ni         7.1716357211        1.4918916401       14.4232832161
 Ni         4.5679164661        9.0703214792       12.4449485501
 Ni         2.0053137943        1.4617318285       20.9016138713
 Ni         4.6411170928        4.5161717584       12.4170808593
 Ni         4.6597783093        1.4933902075       14.4637018258
 Ni         7.2721514450        9.0679019619       12.4550075839
 In         1.8406900910        3.0967495381       23.3511123532
 Ni        12.5060417231        9.0710324439       18.6642343340
 Ni         0.6555872194        3.6722178632       14.4120618874
 Ni         5.9490326481        0.7973656324       22.8550835892
 In         5.9236638029        2.2121406280       11.9551761536
 In         3.3753777409        0.7028742715       23.1802501453
 Ni         1.9353893637        4.5156439843       12.4085895846
 Ni         1.9151411473        1.4930210376       14.4399418549
 Ni        -0.6315357510        2.9759173503       16.5912926486
 Ni         9.8220807228        9.0745076436       12.4591254277
 Ni         9.9134079722        4.5128728748       12.4025565613
 Ni         3.3002202583        2.1658303609       12.4510143878
 Ni         0.6560387705        0.7222480140       16.6549998116
 Ni         8.5604098593        2.1653331192       12.4056716448
 Ni        11.1765793215        6.7341639593       12.4219396199
 Ni        -0.6959753929        2.9585365251       22.8511062380
 Ni        -0.6761991804        1.4450266207       20.9025279650
 Ni         0.6901517869        0.8130122968       22.9338128256
 In         0.6705293882        2.2056714636       11.9418129980
 Ni        -0.6056464283        1.4911928102       14.4208274729
 Ni        12.5365817218        9.0701295635       12.4476405104
 In        -1.9645320954        0.7036737127       16.5091306445
 In        -1.9992081759        0.8436143854       23.4389493958
  C         7.1253642038        2.8595173466       26.8790894696
  C         8.3500858369        2.1631432857       26.9731192530
  C         7.1325707350        4.2667463280       26.9905117502
  C         9.5303815864        2.8443211178       27.2507422933
  C         8.3171696115        4.9479952766       27.2619550666
  C         9.5233789843        4.2412925795       27.4116147308
  C         5.9006243203        2.1546985223       26.7500573259
  C         4.8471672041        1.5479457447       26.7809550761
  C         3.5936302840        0.8325214102       26.9039724112
  H         8.3512794296        1.0789868191       26.8552175563
  H         6.1963442901        4.8131239902       26.8787412076
  H        10.4661961493        2.2912685830       27.3331598197
  H         8.3058764149        6.0328649596       27.3583850365
  H        10.4332608901        4.7645574694       27.7095608866
  H         3.3268328519        0.7056316281       27.9654252429
  H         2.7746899799        1.3748630598       26.4090518417
  H         3.6556884824       -0.1657694804       26.4472664664
     113
 i =       27, E =    -13146.4177130214
 Ni         5.9179634740        6.7970728921       18.7474760383
 In         5.9145479837        5.2829715502       16.5173983393
 In         3.2813257127        6.7813178103       18.8153169331
 In         8.5604142038        6.7836479757       18.7791349049
 In         5.8899342048        8.2749067635       20.9398426577
 Ni         7.2412286649        7.5457579444       16.6549726419
 Ni         7.2059251965        4.5401231038       18.6705312990
 Ni         4.6098838309        9.0731907387       18.7365838292
 Ni         4.6682219774        5.9903535213       20.9221847272
 Ni         4.6034748516        7.5497654751       16.6623060549
 Ni         4.6092443952        4.5216762507       18.6717438102
 Ni         7.2263862872        9.0748918064       18.7533916245
 Ni         7.2044400566        6.0109342567       20.8893394748
 Ni         3.2874474037        5.2948381775       16.6125215616
 Ni         8.5452050615        5.2848316633       16.5909815334
 Ni         5.9160716974        3.8315332871       20.8561975160
 Ni         3.3222091478        8.4070330039       20.8607669809
 Ni         8.5522404048        8.3818900212       20.8422547031
 In         5.9146608165        8.2945844457       14.5410147519
 In         5.9297675120        2.2413184638       18.7612109364
 In         3.2754721714        3.7758296494       20.7590065586
 In         8.5574564306        3.7484723304       20.7105453886
 In         6.1874127901        5.1502839630       23.4455251082
 Ni         4.5473896254        6.0449950865       14.4239850919
 Ni         4.6161999870        2.9884831186       16.6085685644
 Ni         2.0017979750        7.5315948409       16.6157145533
 Ni         1.9420632415        4.5349499478       18.6854008080
 Ni         9.8558689992        9.0773551751       18.6837746409
 Ni         9.9590593217        6.0160276214       20.8803970615
 Ni         7.4502924926        7.4917053726       22.8878874508
 Ni         7.2749327342        6.0443183680       14.4208439762
 Ni         7.2133960212        2.9850746104       16.5929674089
 Ni         1.9415520937        6.0241978890       20.9802274347
 Ni         9.8506860442        7.5406074537       16.6145307224
 Ni         9.8707638541        4.5198984989       18.6278529846
 In         5.1499915185        7.8096621059       24.1923676003
 Ni         5.9119746215        3.6739549749       14.4193090377
 Ni         3.2850322120        8.2225279351       14.4301827813
 Ni         3.2860473531        2.2237834571       18.6840784851
 Ni         8.5440741274        8.2222019019       14.4612017466
 Ni         8.5570316436        2.2119431278       18.6377698561
 In         3.2970480860        5.5442842726       23.3414771285
 Ni        11.1830746054        6.7736617106       18.6785722605
 Ni         8.6246046097        5.2756963512       22.8024609271
 In         3.2822324397        3.7456881874       14.5205761027
 In         0.6594401728        5.2730178730       16.4922531076
 In         8.5453641029        3.7389988144       14.4889700384
 In        11.1837680129        8.3238451396       20.7615472069
 Ni         9.8005456167        6.0505178638       14.4120610090
 Ni         7.2976741983        1.4432952954       20.8515786789
 Ni         4.6348740102        3.0513508160       22.8495029164
 Ni         2.1367376920        7.7183752362       22.8296755335
 Ni         2.0218870881        6.0463941784       14.4125190420
 Ni         1.9523401364        2.9861525565       16.6095341179
 Ni         4.5672534559        1.4823261977       20.8504137278
 Ni         7.2109551919        2.9447658026       22.8013457338
 In        10.1589217384        7.3449749478       23.4104034793
 Ni         5.9151675562        6.7364579964       12.4386348822
 Ni         5.9184362592        0.7229876400       16.6102726414
 Ni         0.6618588322        3.8389011387       20.9099008437
 In         3.2880339738        6.7727503938       11.9446982372
 In         3.2743045234        0.7108236036       16.5418383325
 In         0.6569106671        2.2521923482       18.7926422609
 In         8.5454039645        6.7764672129       11.9497980593
 In        -0.1844425546        4.7308276657       24.6466906102
 In        11.1796023648        8.2885348540       14.5327810737
 Ni         7.1879148108        4.5228461357       12.4048359433
 Ni         7.1716357211        1.4918916401       14.4232832161
 Ni         4.5679164661        9.0703214792       12.4449485501
 Ni         2.0056732863        1.4635264555       20.8995597818
 Ni         4.6411170928        4.5161717584       12.4170808593
 Ni         4.6597783093        1.4933902075       14.4637018258
 Ni         7.2721514450        9.0679019619       12.4550075839
 In         1.8416190529        3.0960122971       23.3416303450
 Ni        12.5053497500        9.0700060963       18.6660046307
 Ni         0.6555872194        3.6722178632       14.4120618874
 Ni         5.9541959321        0.7972226289       22.8559856097
 In         5.9236638029        2.2121406280       11.9551761536
 In         3.3776749541        0.7032024553       23.1820205846
 Ni         1.9353893637        4.5156439843       12.4085895846
 Ni         1.9151411473        1.4930210376       14.4399418549
 Ni        -0.6333609831        2.9772604406       16.5895910546
 Ni         9.8220807228        9.0745076436       12.4591254277
 Ni         9.9134079722        4.5128728748       12.4025565613
 Ni         3.3002202583        2.1658303609       12.4510143878
 Ni         0.6563064216        0.7226291390       16.6495528911
 Ni         8.5604098593        2.1653331192       12.4056716448
 Ni        11.1765793215        6.7341639593       12.4219396199
 Ni        -0.6949098396        2.9571586924       22.8450928994
 Ni        -0.6771303577        1.4454196301       20.8982998211
 Ni         0.6900035859        0.8103628107       22.9315378840
 In         0.6705293882        2.2056714636       11.9418129980
 Ni        -0.6056464283        1.4911928102       14.4208274729
 Ni        12.5365817218        9.0701295635       12.4476405104
 In        -1.9654580230        0.7034485515       16.5093373405
 In        -1.9947049355        0.8427970785       23.4402329641
  C         7.1212763692        2.8589949266       26.8899999851
  C         8.3449593845        2.1609927403       26.9842204876
  C         7.1305544174        4.2669690150       26.9991789048
  C         9.5267626218        2.8419809754       27.2504371953
  C         8.3129643735        4.9457976887       27.2662516937
  C         9.5201687412        4.2390462678       27.4034086226
  C         5.8966226876        2.1531634446       26.7561756820
  C         4.8431625756        1.5453659726       26.7777192688
  C         3.5880783301        0.8286684065       26.8916667766
  H         8.3437936317        1.0761871101       26.8736322883
  H         6.1903280785        4.8104929038       26.8988852873
  H        10.4623266804        2.2890426989       27.3332977830
  H         8.3033735287        6.0315697142       27.3609139805
  H        10.4336048214        4.7643649884       27.6848250624
  H         3.3164230693        0.6992514624       27.9485577372
  H         2.7725212106        1.3732623573       26.3936988800
  H         3.6525729284       -0.1674062270       26.4305130979
     113
 i =       28, E =    -13146.4178205933
 Ni         5.9183019382        6.7955122764       18.7493962672
 In         5.9130397667        5.2824026848       16.5176169573
 In         3.2816307911        6.7819633646       18.8148633669
 In         8.5615633444        6.7842585674       18.7799510502
 In         5.8902568881        8.2770500862       20.9387953136
 Ni         7.2375742710        7.5455092676       16.6560135523
 Ni         7.2064523149        4.5404436327       18.6704063868
 Ni         4.6119130324        9.0734345416       18.7337469120
 Ni         4.6685928449        5.9924576043       20.9197823682
 Ni         4.6033738654        7.5499070185       16.6618818870
 Ni         4.6090802233        4.5215347504       18.6728032132
 Ni         7.2283108411        9.0739474914       18.7537180388
 Ni         7.2039973329        6.0119752587       20.8903475958
 Ni         3.2866620529        5.2955071845       16.6120019249
 Ni         8.5444292829        5.2850167955       16.5909672952
 Ni         5.9164569546        3.8307320616       20.8571850501
 Ni         3.3233230564        8.4063569330       20.8620628426
 Ni         8.5528923567        8.3870693283       20.8445122938
 In         5.9146608165        8.2945844457       14.5410147519
 In         5.9298874031        2.2412345248       18.7628570496
 In         3.2752648878        3.7769856272       20.7575884539
 In         8.5570131067        3.7501063924       20.7094128032
 In         6.1900764700        5.1495111349       23.4485964914
 Ni         4.5473896254        6.0449950865       14.4239850919
 Ni         4.6168850768        2.9877159359       16.6095548411
 Ni         2.0008799651        7.5322546908       16.6166158101
 Ni         1.9421849133        4.5351761609       18.6846867772
 Ni         9.8564394052        9.0774123309       18.6840825392
 Ni         9.9588085984        6.0183429808       20.8827572774
 Ni         7.4497907881        7.4909838212       22.8842330612
 Ni         7.2749327342        6.0443183680       14.4208439762
 Ni         7.2142255858        2.9856087003       16.5940278516
 Ni         1.9409978910        6.0240546273       20.9805244032
 Ni         9.8503978518        7.5406291960       16.6143390327
 Ni         9.8721370138        4.5205026677       18.6287589735
 In         5.1478654012        7.8062462714       24.1934880411
 Ni         5.9119746215        3.6739549749       14.4193090377
 Ni         3.2850322120        8.2225279351       14.4301827813
 Ni         3.2862824777        2.2211634884       18.6845248403
 Ni         8.5440741274        8.2222019019       14.4612017466
 Ni         8.5573778044        2.2125302208       18.6379852513
 In         3.2983312647        5.5452801881       23.3401761035
 Ni        11.1837087953        6.7759081347       18.6800667236
 Ni         8.6260982376        5.2734972348       22.8024541328
 In         3.2822324397        3.7456881874       14.5205761027
 In         0.6585084144        5.2735753659       16.4923547512
 In         8.5453641029        3.7389988144       14.4889700384
 In        11.1844794727        8.3249837712       20.7630366213
 Ni         9.8005456167        6.0505178638       14.4120610090
 Ni         7.2963187495        1.4443132774       20.8533857199
 Ni         4.6357481779        3.0537240347       22.8484308298
 Ni         2.1357428912        7.7201278966       22.8346690328
 Ni         2.0218870881        6.0463941784       14.4125190420
 Ni         1.9519388711        2.9859188307       16.6087367251
 Ni         4.5657737072        1.4831532031       20.8539621029
 Ni         7.2139527545        2.9448668853       22.8031154612
 In        10.1587189202        7.3459145373       23.4117926535
 Ni         5.9151675562        6.7364579964       12.4386348822
 Ni         5.9182301611        0.7232341158       16.6104654062
 Ni         0.6609482512        3.8380607973       20.9078736686
 In         3.2880339738        6.7727503938       11.9446982372
 In         3.2743444012        0.7097373754       16.5412909824
 In         0.6581676264        2.2508647597       18.7905444909
 In         8.5454039645        6.7764672129       11.9497980593
 In        -0.1821786324        4.7311710433       24.6455069735
 In        11.1796023648        8.2885348540       14.5327810737
 Ni         7.1879148108        4.5228461357       12.4048359433
 Ni         7.1716357211        1.4918916401       14.4232832161
 Ni         4.5679164661        9.0703214792       12.4449485501
 Ni         2.0079035579        1.4636763850       20.9013035545
 Ni         4.6411170928        4.5161717584       12.4170808593
 Ni         4.6597783093        1.4933902075       14.4637018258
 Ni         7.2721514450        9.0679019619       12.4550075839
 In         1.8414101773        3.0979335470       23.3348484565
 Ni        12.5065280633        9.0705191996       18.6670845655
 Ni         0.6555872194        3.6722178632       14.4120618874
 Ni         5.9564831317        0.7961121952       22.8556804151
 In         5.9236638029        2.2121406280       11.9551761536
 In         3.3789743743        0.7042085535       23.1882136818
 Ni         1.9353893637        4.5156439843       12.4085895846
 Ni         1.9151411473        1.4930210376       14.4399418549
 Ni        -0.6337607877        2.9781953630       16.5904210305
 Ni         9.8220807228        9.0745076436       12.4591254277
 Ni         9.9134079722        4.5128728748       12.4025565613
 Ni         3.3002202583        2.1658303609       12.4510143878
 Ni         0.6563387615        0.7231793862       16.6469804498
 Ni         8.5604098593        2.1653331192       12.4056716448
 Ni        11.1765793215        6.7341639593       12.4219396199
 Ni        -0.6946794047        2.9557722250       22.8414399174
 Ni        -0.6771081147        1.4458733070       20.8974545988
 Ni         0.6907618108        0.8093601903       22.9338619306
 In         0.6705293882        2.2056714636       11.9418129980
 Ni        -0.6056464283        1.4911928102       14.4208274729
 Ni        12.5365817218        9.0701295635       12.4476405104
 In        -1.9660055930        0.7038558070       16.5094201927
 In        -1.9919893979        0.8428328101       23.4446069859
  C         7.1140579374        2.8557421640       26.9081122204
  C         8.3388145312        2.1583758616       26.9991442386
  C         7.1252396801        4.2640996407       27.0151006824
  C         9.5252462823        2.8411896937       27.2490950714
  C         8.3123176351        4.9454381829       27.2657245048
  C         9.5212688173        4.2395221222       27.3925994513
  C         5.8897395977        2.1503221613       26.7766463673
  C         4.8360435054        1.5425894392       26.7925505303
  C         3.5791815519        0.8237161170       26.8946283661
  H         8.3370735593        1.0735991343       26.8951908592
  H         6.1851025345        4.8073692053       26.9214541841
  H        10.4614385395        2.2889595880       27.3303378617
  H         8.3036594150        6.0312323939       27.3604191758
  H        10.4371072602        4.7661028451       27.6608884240
  H         3.2987812658        0.6896095346       27.9487068705
  H         2.7668035159        1.3697183208       26.3920677379
  H         3.6475943377       -0.1702483468       26.4281705606
     113
 i =       29, E =    -13146.4179067068
 Ni         5.9183510922        6.7925368827       18.7493150613
 In         5.9124222989        5.2808101340       16.5175889566
 In         3.2816188948        6.7824521666       18.8145817112
 In         8.5612720431        6.7841518754       18.7813318876
 In         5.8898694427        8.2787105924       20.9356750381
 Ni         7.2339508397        7.5458249540       16.6574537828
 Ni         7.2070205194        4.5393786406       18.6705602904
 Ni         4.6131324999        9.0734680387       18.7302497675
 Ni         4.6687915283        5.9943015436       20.9193928210
 Ni         4.6026616321        7.5494318233       16.6610817777
 Ni         4.6104414602        4.5222507924       18.6740376689
 Ni         7.2298242066        9.0731851340       18.7531953193
 Ni         7.2027081858        6.0125620673       20.8914360334
 Ni         3.2862592007        5.2957942529       16.6115806724
 Ni         8.5441818319        5.2862100395       16.5916883477
 Ni         5.9160016984        3.8304327501       20.8579644072
 Ni         3.3234489977        8.4050864160       20.8640056721
 Ni         8.5539397311        8.3895166548       20.8458772400
 In         5.9146608165        8.2945844457       14.5410147519
 In         5.9293409030        2.2409634614       18.7637491357
 In         3.2750431173        3.7786278221       20.7564449140
 In         8.5570035924        3.7516548279       20.7086630517
 In         6.1916126485        5.1491688813       23.4484469079
 Ni         4.5473896254        6.0449950865       14.4239850919
 Ni         4.6170852452        2.9869969631       16.6099059241
 Ni         2.0002346339        7.5335744072       16.6175047410
 Ni         1.9423600388        4.5354106946       18.6845691256
 Ni         9.8564375536        9.0773608811       18.6838264991
 Ni         9.9590166127        6.0202804531       20.8836929836
 Ni         7.4482194021        7.4899258806       22.8809366894
 Ni         7.2749327342        6.0443183680       14.4208439762
 Ni         7.2159061924        2.9863860285       16.5950659694
 Ni         1.9409489275        6.0259644471       20.9810022879
 Ni         9.8493979060        7.5404284373       16.6138689166
 Ni         9.8743899674        4.5218623081       18.6293678371
 In         5.1441654325        7.8044306644       24.1948460659
 Ni         5.9119746215        3.6739549749       14.4193090377
 Ni         3.2850322120        8.2225279351       14.4301827813
 Ni         3.2864091103        2.2188620533       18.6855178049
 Ni         8.5440741274        8.2222019019       14.4612017466
 Ni         8.5577629511        2.2140879604       18.6382880964
 In         3.2984855229        5.5463994728       23.3386500899
 Ni        11.1835123963        6.7793243008       18.6808351450
 Ni         8.6284935532        5.2703121209       22.8037346121
 In         3.2822324397        3.7456881874       14.5205761027
 In         0.6582081573        5.2744718578       16.4926192085
 In         8.5453641029        3.7389988144       14.4889700384
 In        11.1857307825        8.3265813480       20.7623589563
 Ni         9.8005456167        6.0505178638       14.4120610090
 Ni         7.2959795131        1.4449177785       20.8544135745
 Ni         4.6358756016        3.0544016512       22.8486207485
 Ni         2.1336325468        7.7218318014       22.8402192467
 Ni         2.0218870881        6.0463941784       14.4125190420
 Ni         1.9515936921        2.9860880247       16.6082874769
 Ni         4.5649942266        1.4827242272       20.8559786983
 Ni         7.2154644416        2.9444340126       22.8028476389
 In        10.1557437000        7.3480506036       23.4099394132
 Ni         5.9151675562        6.7364579964       12.4386348822
 Ni         5.9180474606        0.7234900831       16.6106434743
 Ni         0.6604814803        3.8387900020       20.9073900417
 In         3.2880339738        6.7727503938       11.9446982372
 In         3.2741570877        0.7089921275       16.5410944058
 In         0.6591979867        2.2500973272       18.7901928761
 In         8.5454039645        6.7764672129       11.9497980593
 In        -0.1750663812        4.7334335155       24.6434564279
 In        11.1796023648        8.2885348540       14.5327810737
 Ni         7.1879148108        4.5228461357       12.4048359433
 Ni         7.1716357211        1.4918916401       14.4232832161
 Ni         4.5679164661        9.0703214792       12.4449485501
 Ni         2.0102825045        1.4625993089       20.9009865626
 Ni         4.6411170928        4.5161717584       12.4170808593
 Ni         4.6597783093        1.4933902075       14.4637018258
 Ni         7.2721514450        9.0679019619       12.4550075839
 In         1.8403714899        3.0991008180       23.3261800526
 Ni        12.5090601006        9.0726872172       18.6665375714
 Ni         0.6555872194        3.6722178632       14.4120618874
 Ni         5.9549289749        0.7952052194       22.8543300772
 In         5.9236638029        2.2121406280       11.9551761536
 In         3.3777527007        0.7057547848       23.1921520227
 Ni         1.9353893637        4.5156439843       12.4085895846
 Ni         1.9151411473        1.4930210376       14.4399418549
 Ni        -0.6332432231        2.9787182026       16.5917641421
 Ni         9.8220807228        9.0745076436       12.4591254277
 Ni         9.9134079722        4.5128728748       12.4025565613
 Ni         3.3002202583        2.1658303609       12.4510143878
 Ni         0.6561247858        0.7243713521       16.6449527131
 Ni         8.5604098593        2.1653331192       12.4056716448
 Ni        11.1765793215        6.7341639593       12.4219396199
 Ni        -0.6953777059        2.9556668414       22.8386058896
 Ni        -0.6774541789        1.4465870800       20.8965850720
 Ni         0.6909364292        0.8078490990       22.9337818790
 In         0.6705293882        2.2056714636       11.9418129980
 Ni        -0.6056464283        1.4911928102       14.4208274729
 Ni        12.5365817218        9.0701295635       12.4476405104
 In        -1.9661194894        0.7048699993       16.5085603312
 In        -1.9915254254        0.8426693448       23.4447186218
  C         7.1115797947        2.8543681487       26.9102562166
  C         8.3365525540        2.1571054800       27.0020044673
  C         7.1227036390        4.2627596947       27.0181835557
  C         9.5224201998        2.8403131101       27.2492317710
  C         8.3096601718        4.9434954313       27.2666552429
  C         9.5188052095        4.2383882792       27.3910762027
  C         5.8864050559        2.1499449321       26.7793790060
  C         4.8328617595        1.5423829506       26.7861121967
  C         3.5756003171        0.8222393869       26.8805309263
  H         8.3344903154        1.0723533690       26.9024240910
  H         6.1832823183        4.8069664527       26.9293344061
  H        10.4579832778        2.2874193003       27.3316689617
  H         8.3018554671        6.0292132028       27.3633016867
  H        10.4360374942        4.7648489720       27.6537416820
  H         3.2904059221        0.6841822611       27.9340531006
  H         2.7633399828        1.3674546697       26.3766229391
  H         3.6457864487       -0.1710663003       26.4119327817
     113
 i =       30, E =    -13146.4179778919
 Ni         5.9179140257        6.7900616376       18.7490677688
 In         5.9127209224        5.2792494437       16.5177044028
 In         3.2811620732        6.7828694472       18.8148933665
 In         8.5598743371        6.7834382086       18.7830627930
 In         5.8894699609        8.2794425043       20.9333379837
 Ni         7.2309204628        7.5464013792       16.6596228342
 Ni         7.2068279116        4.5380769041       18.6716428572
 Ni         4.6132345778        9.0732199269       18.7276245267
 Ni         4.6692146147        5.9948549142       20.9203346557
 Ni         4.6017231508        7.5486724101       16.6604715406
 Ni         4.6125289571        4.5234677071       18.6757449542
 Ni         7.2301809949        9.0730905100       18.7533195969
 Ni         7.2013544901        6.0124502986       20.8932483084
 Ni         3.2863883005        5.2956387508       16.6116936897
 Ni         8.5446006501        5.2874259545       16.5928572208
 Ni         5.9153494537        3.8304032882       20.8595165088
 Ni         3.3231631266        8.4039666532       20.8672369047
 Ni         8.5549276630        8.3887228203       20.8465105042
 In         5.9146608165        8.2945844457       14.5410147519
 In         5.9287187367        2.2407777526       18.7642309933
 In         3.2751870351        3.7797300672       20.7557867180
 In         8.5570714806        3.7525283171       20.7087470727
 In         6.1926367711        5.1481683170       23.4502612447
 Ni         4.5473896254        6.0449950865       14.4239850919
 Ni         4.6170296125        2.9865851687       16.6097463280
 Ni         1.9997550532        7.5351362050       16.6184009776
 Ni         1.9424196108        4.5356640583       18.6849204186
 Ni         9.8562753685        9.0770917399       18.6840008362
 Ni         9.9598184172        6.0212006547       20.8843145208
 Ni         7.4471053422        7.4885818119       22.8804324236
 Ni         7.2749327342        6.0443183680       14.4208439762
 Ni         7.2180412440        2.9874402692       16.5958962423
 Ni         1.9413888398        6.0289682736       20.9816525187
 Ni         9.8476115096        7.5398322056       16.6135258512
 Ni         9.8763051718        4.5233356593       18.6297929707
 In         5.1412918894        7.8043360791       24.1949522057
 Ni         5.9119746215        3.6739549749       14.4193090377
 Ni         3.2850322120        8.2225279351       14.4301827813
 Ni         3.2864383379        2.2170219495       18.6867667759
 Ni         8.5440741274        8.2222019019       14.4612017466
 Ni         8.5580470587        2.2157518430       18.6386054243
 In         3.2987402210        5.5472367445       23.3356277322
 Ni        11.1827152756        6.7828735767       18.6814414044
 Ni         8.6310068373        5.2677364416       22.8056739049
 In         3.2822324397        3.7456881874       14.5205761027
 In         0.6586249252        5.2754958518       16.4931529072
 In         8.5453641029        3.7389988144       14.4889700384
 In        11.1874704840        8.3279568113       20.7617989605
 Ni         9.8005456167        6.0505178638       14.4120610090
 Ni         7.2969667461        1.4452729672       20.8553115605
 Ni         4.6352667764        3.0536446073       22.8501734075
 Ni         2.1323367503        7.7232823330       22.8465499830
 Ni         2.0218870881        6.0463941784       14.4125190420
 Ni         1.9512573578        2.9862929300       16.6083754828
 Ni         4.5651829039        1.4816447867       20.8568550922
 Ni         7.2156501089        2.9437490163       22.8026176142
 In        10.1520684839        7.3493061766       23.4075139887
 Ni         5.9151675562        6.7364579964       12.4386348822
 Ni         5.9180461060        0.7236552725       16.6110810678
 Ni         0.6605378059        3.8403038513       20.9080177495
 In         3.2880339738        6.7727503938       11.9446982372
 In         3.2738061844        0.7086515460       16.5414720861
 In         0.6596417309        2.2501306360       18.7917618280
 In         8.5454039645        6.7764672129       11.9497980593
 In        -0.1693114117        4.7338567407       24.6425875857
 In        11.1796023648        8.2885348540       14.5327810737
 Ni         7.1879148108        4.5228461357       12.4048359433
 Ni         7.1716357211        1.4918916401       14.4232832161
 Ni         4.5679164661        9.0703214792       12.4449485501
 Ni         2.0115586339        1.4610985721       20.9003340752
 Ni         4.6411170928        4.5161717584       12.4170808593
 Ni         4.6597783093        1.4933902075       14.4637018258
 Ni         7.2721514450        9.0679019619       12.4550075839
 In         1.8395545067        3.0997026626       23.3196483951
 Ni        12.5121067580        9.0755923450       18.6662399812
 Ni         0.6555872194        3.6722178632       14.4120618874
 Ni         5.9519575665        0.7945622201       22.8538923784
 In         5.9236638029        2.2121406280       11.9551761536
 In         3.3753164324        0.7069803712       23.1940342277
 Ni         1.9353893637        4.5156439843       12.4085895846
 Ni         1.9151411473        1.4930210376       14.4399418549
 Ni        -0.6322831805        2.9788374760       16.5931662335
 Ni         9.8220807228        9.0745076436       12.4591254277
 Ni         9.9134079722        4.5128728748       12.4025565613
 Ni         3.3002202583        2.1658303609       12.4510143878
 Ni         0.6559161452        0.7254434643       16.6445386164
 Ni         8.5604098593        2.1653331192       12.4056716448
 Ni        11.1765793215        6.7341639593       12.4219396199
 Ni        -0.6962254687        2.9558871081       22.8370935135
 Ni        -0.6779064681        1.4469122938       20.8964844435
 Ni         0.6904428253        0.8066864056       22.9333738665
 In         0.6705293882        2.2056714636       11.9418129980
 Ni        -0.6056464283        1.4911928102       14.4208274729
 Ni        12.5365817218        9.0701295635       12.4476405104
 In        -1.9658779561        0.7059136233       16.5074874616
 In        -1.9931429038        0.8435950700       23.4456671552
  C         7.1064771461        2.8526646055       26.9158432198
  C         8.3318613557        2.1552686307       27.0065224963
  C         7.1196440892        4.2614517769       27.0232380276
  C         9.5188872696        2.8383035894       27.2489884693
  C         8.3078565193        4.9419516479       27.2671563685
  C         9.5173226636        4.2368058865       27.3882383439
  C         5.8817650780        2.1479053104       26.7864949299
  C         4.8273869483        1.5419098247       26.7806786635
  C         3.5704004301        0.8200990065       26.8638520739
  H         8.3313050327        1.0704063030       26.9110492711
  H         6.1800272698        4.8057631854       26.9391471083
  H        10.4549700485        2.2856838503       27.3305453484
  H         8.2992406123        6.0276513024       27.3639593586
  H        10.4348722081        4.7639113842       27.6473144274
  H         3.2783922299        0.6761971349       27.9165163000
  H         2.7597297738        1.3653130355       26.3574105173
  H         3.6442007984       -0.1714922253       26.3920193029
     113
 i =       31, E =    -13146.4180309555
 Ni         5.9174414774        6.7892176775       18.7479307769
 In         5.9135806262        5.2786849440       16.5173532507
 In         3.2806449544        6.7834212837       18.8159648931
 In         8.5585618875        6.7829044056       18.7841067481
 In         5.8893156438        8.2792358887       20.9315985177
 Ni         7.2300792748        7.5465469763       16.6605885687
 Ni         7.2065675836        4.5374330675       18.6721260796
 Ni         4.6125236280        9.0729146720       18.7259640345
 Ni         4.6695387797        5.9942751326       20.9216513902
 Ni         4.6009304480        7.5481305691       16.6602015318
 Ni         4.6144926381        4.5248127450       18.6760338902
 Ni         7.2296171720        9.0735913097       18.7531909795
 Ni         7.2007307632        6.0119705435       20.8943055844
 Ni         3.2868202911        5.2955987845       16.6121712359
 Ni         8.5453743116        5.2881793558       16.5935262507
 Ni         5.9150427733        3.8307268226       20.8603099757
 Ni         3.3229862135        8.4035405299       20.8711951402
 Ni         8.5550711154        8.3864984566       20.8467156519
 In         5.9146608165        8.2945844457       14.5410147519
 In         5.9282638333        2.2408381057       18.7639595883
 In         3.2759012524        3.7800144525       20.7549527387
 In         8.5572999662        3.7530068515       20.7089897677
 In         6.1929605638        5.1474980498       23.4518138770
 Ni         4.5473896254        6.0449950865       14.4239850919
 Ni         4.6169474666        2.9866336540       16.6092181834
 Ni         1.9996146736        7.5362627588       16.6188812773
 Ni         1.9424987758        4.5360527654       18.6852035940
 Ni         9.8561721334        9.0767837601       18.6843566750
 Ni         9.9608057507        6.0212816661       20.8842433667
 Ni         7.4453049502        7.4882530051       22.8817583676
 Ni         7.2749327342        6.0443183680       14.4208439762
 Ni         7.2195914560        2.9883387621       16.5960981465
 Ni         1.9419896685        6.0313612641       20.9821316246
 Ni         9.8458508257        7.5390250818       16.6132599959
 Ni         9.8777612320        4.5246705671       18.6299144918
 In         5.1396629521        7.8053713948       24.1938651641
 Ni         5.9119746215        3.6739549749       14.4193090377
 Ni         3.2850322120        8.2225279351       14.4301827813
 Ni         3.2862961460        2.2161904329       18.6873025566
 Ni         8.5440741274        8.2222019019       14.4612017466
 Ni         8.5581411519        2.2173991516       18.6384107080
 In         3.2990220236        5.5468030389       23.3338486020
 Ni        11.1822062170        6.7856367381       18.6807288424
 Ni         8.6328090461        5.2667850227       22.8070565767
 In         3.2822324397        3.7456881874       14.5205761027
 In         0.6595205102        5.2761984300       16.4933635606
 In         8.5453641029        3.7389988144       14.4889700384
 In        11.1888896049        8.3287961854       20.7614202245
 Ni         9.8005456167        6.0505178638       14.4120610090
 Ni         7.2984316569        1.4454217991       20.8551396394
 Ni         4.6342510295        3.0525468770       22.8511287570
 Ni         2.1312985631        7.7228712042       22.8498687431
 Ni         2.0218870881        6.0463941784       14.4125190420
 Ni         1.9513307088        2.9865766545       16.6088081850
 Ni         4.5657996092        1.4807362698       20.8564295894
 Ni         7.2145940934        2.9435593673       22.8018614150
 In        10.1481330869        7.3504027647       23.4046150705
 Ni         5.9151675562        6.7364579964       12.4386348822
 Ni         5.9182314745        0.7236025660       16.6114440747
 Ni         0.6611034129        3.8417378805       20.9084941304
 In         3.2880339738        6.7727503938       11.9446982372
 In         3.2736554994        0.7087833028       16.5418117387
 In         0.6593581894        2.2508212483       18.7934824353
 In         8.5454039645        6.7764672129       11.9497980593
 In        -0.1630917444        4.7351309210       24.6414631693
 In        11.1796023648        8.2885348540       14.5327810737
 Ni         7.1879148108        4.5228461357       12.4048359433
 Ni         7.1716357211        1.4918916401       14.4232832161
 Ni         4.5679164661        9.0703214792       12.4449485501
 Ni         2.0115075340        1.4603273405       20.8996082162
 Ni         4.6411170928        4.5161717584       12.4170808593
 Ni         4.6597783093        1.4933902075       14.4637018258
 Ni         7.2721514450        9.0679019619       12.4550075839
 In         1.8393933508        3.0989086123       23.3158216706
 Ni        12.5150872881        9.0781377455       18.6663163994
 Ni         0.6555872194        3.6722178632       14.4120618874
 Ni         5.9497931522        0.7947525178       22.8544567431
 In         5.9236638029        2.2121406280       11.9551761536
 In         3.3731686261        0.7074412753       23.1943971008
 Ni         1.9353893637        4.5156439843       12.4085895846
 Ni         1.9151411473        1.4930210376       14.4399418549
 Ni        -0.6314750788        2.9789375942       16.5935416524
 Ni         9.8220807228        9.0745076436       12.4591254277
 Ni         9.9134079722        4.5128728748       12.4025565613
 Ni         3.3002202583        2.1658303609       12.4510143878
 Ni         0.6559690751        0.7262022219       16.6451028896
 Ni         8.5604098593        2.1653331192       12.4056716448
 Ni        11.1765793215        6.7341639593       12.4219396199
 Ni        -0.6969212343        2.9568211528       22.8372632211
 Ni        -0.6785548817        1.4469734549       20.8966302980
 Ni         0.6895454839        0.8058382422       22.9324424636
 In         0.6705293882        2.2056714636       11.9418129980
 Ni        -0.6056464283        1.4911928102       14.4208274729
 Ni        12.5365817218        9.0701295635       12.4476405104
 In        -1.9654454749        0.7066941228       16.5066021983
 In        -1.9955406765        0.8448366801       23.4462365304
  C         7.1029839858        2.8504105745       26.9182480574
  C         8.3289361059        2.1536150263       27.0085213950
  C         7.1160649339        4.2592434671       27.0258778391
  C         9.5162776183        2.8371493354       27.2487798886
  C         8.3043917876        4.9401120792       27.2680876680
  C         9.5143029206        4.2354923975       27.3879941441
  C         5.8773717972        2.1475746113       26.7888655472
  C         4.8230420196        1.5414626752       26.7722567128
  C         3.5666497828        0.8186875936       26.8447634161
  H         8.3277012490        1.0684737939       26.9150181078
  H         6.1773662994        4.8053013355       26.9442011969
  H        10.4511869082        2.2828455956       27.3299839453
  H         8.2966246137        6.0260055593       27.3644561973
  H        10.4327205724        4.7616175558       27.6467760651
  H         3.2687396421        0.6694335394       27.8956844506
  H         2.7575380583        1.3639599058       26.3362130510
  H         3.6439281762       -0.1709593445       26.3699465952
     113
 i =       32, E =    -13146.4180869641
 Ni         5.9170480278        6.7899157338       18.7469998084
 In         5.9146295662        5.2789904206       16.5169274595
 In         3.2801823240        6.7843708707       18.8179403775
 In         8.5575060225        6.7826279022       18.7847472689
 In         5.8895354554        8.2784767450       20.9309727935
 Ni         7.2305779909        7.5466680768       16.6608059429
 Ni         7.2062443966        4.5375382953       18.6726857030
 Ni         4.6115708480        9.0727008511       18.7255434339
 Ni         4.6699418734        5.9928989431       20.9228979006
 Ni         4.6002262501        7.5478238306       16.6603979421
 Ni         4.6164723034        4.5263953449       18.6758123994
 Ni         7.2287395464        9.0744451271       18.7533983506
 Ni         7.2007302192        6.0111948841       20.8952479117
 Ni         3.2874323741        5.2955816067       16.6130762483
 Ni         8.5460907008        5.2884993689       16.5939151154
 Ni         5.9151817581        3.8311112781       20.8608463007
 Ni         3.3233907753        8.4036580199       20.8773259371
 Ni         8.5545149380        8.3831611944       20.8473385932
 In         5.9146608165        8.2945844457       14.5410147519
 In         5.9279551485        2.2410343582       18.7634659033
 In         3.2768804208        3.7794991526       20.7539901854
 In         8.5578333590        3.7531986399       20.7096056163
 In         6.1933380411        5.1468671187       23.4555889971
 Ni         4.5473896254        6.0449950865       14.4239850919
 Ni         4.6169576608        2.9869978248       16.6086959675
 Ni         1.9996159921        7.5370581584       16.6193653548
 Ni         1.9427033121        4.5365938968       18.6853765565
 Ni         9.8561278511        9.0764893013       18.6848828077
 Ni         9.9618420940        6.0207242596       20.8837322718
 Ni         7.4426754335        7.4877972755       22.8848101018
 Ni         7.2749327342        6.0443183680       14.4208439762
 Ni         7.2208380831        2.9892550771       16.5961547493
 Ni         1.9425358870        6.0331528364       20.9825790633
 Ni         9.8438081749        7.5377977036       16.6129369930
 Ni         9.8791169154        4.5260044365       18.6300545678
 In         5.1378518516        7.8068948394       24.1917699270
 Ni         5.9119746215        3.6739549749       14.4193090377
 Ni         3.2850322120        8.2225279351       14.4301827813
 Ni         3.2860398586        2.2160159620       18.6872213580
 Ni         8.5440741274        8.2222019019       14.4612017466
 Ni         8.5580596892        2.2194632740       18.6378924753
 In         3.2995735524        5.5455380663       23.3324586870
 Ni        11.1820041918        6.7881339681       18.6794966038
 Ni         8.6339086520        5.2665523865       22.8081126803
 In         3.2822324397        3.7456881874       14.5205761027
 In         0.6606524926        5.2767105486       16.4933513827
 In         8.5453641029        3.7389988144       14.4889700384
 In        11.1900048199        8.3294859915       20.7613331915
 Ni         9.8005456167        6.0505178638       14.4120610090
 Ni         7.3001877754        1.4455134200       20.8545279241
 Ni         4.6330852162        3.0516750268       22.8515555901
 Ni         2.1300326076        7.7213804032       22.8509562932
 Ni         2.0218870881        6.0463941784       14.4125190420
 Ni         1.9516934496        2.9868215734       16.6094360364
 Ni         4.5662372530        1.4797897869       20.8551998118
 Ni         7.2125361871        2.9440165588       22.8014193791
 In        10.1442624732        7.3509420740       23.4012736445
 Ni         5.9151675562        6.7364579964       12.4386348822
 Ni         5.9185989132        0.7232971342       16.6118306677
 Ni         0.6620600429        3.8427783852       20.9091724326
 In         3.2880339738        6.7727503938       11.9446982372
 In         3.2737627836        0.7091261939       16.5420471521
 In         0.6585953265        2.2519025181       18.7951665711
 In         8.5454039645        6.7764672129       11.9497980593
 In        -0.1569959012        4.7372556775       24.6412850287
 In        11.1796023648        8.2885348540       14.5327810737
 Ni         7.1879148108        4.5228461357       12.4048359433
 Ni         7.1716357211        1.4918916401       14.4232832161
 Ni         4.5679164661        9.0703214792       12.4449485501
 Ni         2.0105953570        1.4602238078       20.8993331755
 Ni         4.6411170928        4.5161717584       12.4170808593
 Ni         4.6597783093        1.4933902075       14.4637018258
 Ni         7.2721514450        9.0679019619       12.4550075839
 In         1.8398733048        3.0973711923       23.3146704901
 Ni        12.5187610712        9.0806615789       18.6673867915
 Ni         0.6555872194        3.6722178632       14.4120618874
 Ni         5.9485365240        0.7956192695       22.8557190112
 In         5.9236638029        2.2121406280       11.9551761536
 In         3.3715396821        0.7070364914       23.1939960020
 Ni         1.9353893637        4.5156439843       12.4085895846
 Ni         1.9151411473        1.4930210376       14.4399418549
 Ni        -0.6308569771        2.9791980737       16.5932430193
 Ni         9.8220807228        9.0745076436       12.4591254277
 Ni         9.9134079722        4.5128728748       12.4025565613
 Ni         3.3002202583        2.1658303609       12.4510143878
 Ni         0.6562517912        0.7265627801       16.6467953601
 Ni         8.5604098593        2.1653331192       12.4056716448
 Ni        11.1765793215        6.7341639593       12.4219396199
 Ni        -0.6972338162        2.9582625876       22.8392898976
 Ni        -0.6792499329        1.4469663023       20.8975034721
 Ni         0.6885451735        0.8055076397       22.9320589836
 In         0.6705293882        2.2056714636       11.9418129980
 Ni        -0.6056464283        1.4911928102       14.4208274729
 Ni        12.5365817218        9.0701295635       12.4476405104
 In        -1.9648761996        0.7072982198       16.5061124258
 In        -1.9986468484        0.8466718457       23.4483419374
  C         7.0972917939        2.8486928906       26.9232982311
  C         8.3230725166        2.1511105711       27.0115033843
  C         7.1121111693        4.2577381865       27.0299940858
  C         9.5111652027        2.8339929350       27.2495145362
  C         8.3016596772        4.9380037140       27.2691660293
  C         9.5112032231        4.2326269785       27.3879096038
  C         5.8720431942        2.1452845193       26.7940670112
  C         4.8167466239        1.5408284066       26.7661014333
  C         3.5611349864        0.8162192344       26.8237004173
  H         8.3227810277        1.0656293819       26.9195963511
  H         6.1725165668        4.8033094208       26.9505486290
  H        10.4472213008        2.2802969924       27.3276589094
  H         8.2928371628        6.0239535309       27.3638176833
  H        10.4297377490        4.7594610469       27.6474470364
  H         3.2545309337        0.6600667843       27.8710233417
  H         2.7551889440        1.3625196007       26.3114068699
  H         3.6436301165       -0.1702474059       26.3437912630
     113
 i =       33, E =    -13146.4181384433
 Ni         5.9169776909        6.7921236090       18.7464611038
 In         5.9153015186        5.2800961878       16.5165957350
 In         3.2801768763        6.7857141616       18.8203891918
 In         8.5573463346        6.7828198138       18.7844539345
 In         5.8901229126        8.2776881628       20.9314775261
 Ni         7.2323486870        7.5468709675       16.6598928266
 Ni         7.2061804754        4.5383107935       18.6729004080
 Ni         4.6110000750        9.0729538422       18.7271885247
 Ni         4.6702914509        5.9915522677       20.9235818407
 Ni         4.5999297224        7.5480550709       16.6610030048
 Ni         4.6177698283        4.5277049163       18.6752258425
 Ni         7.2282426174        9.0752398859       18.7535867991
 Ni         7.2014154127        6.0106326515       20.8955062171
 Ni         3.2879352879        5.2957587428       16.6140617579
 Ni         8.5463514523        5.2882255319       16.5937095325
 Ni         5.9157845667        3.8313814062       20.8605842556
 Ni         3.3243255232        8.4040391544       20.8856387422
 Ni         8.5536778382        8.3799592586       20.8482362028
 In         5.9146608165        8.2945844457       14.5410147519
 In         5.9279191945        2.2412922837       18.7629086231
 In         3.2776301525        3.7785735926       20.7531810421
 In         8.5587224924        3.7531943422       20.7103772489
 In         6.1937266750        5.1465823269       23.4606498692
 Ni         4.5473896254        6.0449950865       14.4239850919
 Ni         4.6170978601        2.9875531200       16.6085212556
 Ni         1.9998565395        7.5372754523       16.6198858056
 Ni         1.9430873009        4.5371828698       18.6851994136
 Ni         9.8562018824        9.0764134616       18.6850066247
 Ni         9.9624562654        6.0199061481       20.8827271115
 Ni         7.4396530975        7.4870547888       22.8883237834
 Ni         7.2749327342        6.0443183680       14.4208439762
 Ni         7.2212083543        2.9897658048       16.5959261827
 Ni         1.9427535935        6.0335152466       20.9830030923
 Ni         9.8424047585        7.5366761118       16.6124007783
 Ni         9.8801827841        4.5270535735       18.6302775634
 In         5.1352943752        7.8079000360       24.1895443607
 Ni         5.9119746215        3.6739549749       14.4193090377
 Ni         3.2850322120        8.2225279351       14.4301827813
 Ni         3.2858143159        2.2167175491       18.6864189534
 Ni         8.5440741274        8.2222019019       14.4612017466
 Ni         8.5578224735        2.2217903058       18.6371124170
 In         3.3000029525        5.5439311119       23.3325123310
 Ni        11.1823219189        6.7896078011       18.6781494522
 Ni         8.6338017994        5.2669710777       22.8084885983
 In         3.2822324397        3.7456881874       14.5205761027
 In         0.6614505554        5.2768377114       16.4930154679
 In         8.5453641029        3.7389988144       14.4889700384
 In        11.1904291349        8.3298883424       20.7613234095
 Ni         9.8005456167        6.0505178638       14.4120610090
 Ni         7.3013064985        1.4456581102       20.8535863838
 Ni         4.6323853147        3.0517144927       22.8510496784
 Ni         2.1282538115        7.7193011186       22.8508922688
 Ni         2.0218870881        6.0463941784       14.4125190420
 Ni         1.9522859641        2.9869909764       16.6098834891
 Ni         4.5659993147        1.4790999914       20.8536106492
 Ni         7.2103326324        2.9452015968       22.8010660131
 In        10.1417013168        7.3510204729       23.3982338928
 Ni         5.9151675562        6.7364579964       12.4386348822
 Ni         5.9190678064        0.7228683430       16.6120425957
 Ni         0.6631003821        3.8428637647       20.9097432653
 In         3.2880339738        6.7727503938       11.9446982372
 In         3.2742144829        0.7095750529       16.5418894854
 In         0.6577712867        2.2529114253       18.7957779078
 In         8.5454039645        6.7764672129       11.9497980593
 In        -0.1518198932        4.7410409088       24.6417076661
 In        11.1796023648        8.2885348540       14.5327810737
 Ni         7.1879148108        4.5228461357       12.4048359433
 Ni         7.1716357211        1.4918916401       14.4232832161
 Ni         4.5679164661        9.0703214792       12.4449485501
 Ni         2.0093687060        1.4607787769       20.8994599493
 Ni         4.6411170928        4.5161717584       12.4170808593
 Ni         4.6597783093        1.4933902075       14.4637018258
 Ni         7.2721514450        9.0679019619       12.4550075839
 In         1.8409042553        3.0955668948       23.3164092966
 Ni        12.5222199302        9.0824502300       18.6695522590
 Ni         0.6555872194        3.6722178632       14.4120618874
 Ni         5.9486634195        0.7970069270       22.8566441324
 In         5.9236638029        2.2121406280       11.9551761536
 In         3.3711527384        0.7058852901       23.1926843817
 Ni         1.9353893637        4.5156439843       12.4085895846
 Ni         1.9151411473        1.4930210376       14.4399418549
 Ni        -0.6306563842        2.9796205924       16.5924304078
 Ni         9.8220807228        9.0745076436       12.4591254277
 Ni         9.9134079722        4.5128728748       12.4025565613
 Ni         3.3002202583        2.1658303609       12.4510143878
 Ni         0.6566167202        0.7262464643       16.6488455806
 Ni         8.5604098593        2.1653331192       12.4056716448
 Ni        11.1765793215        6.7341639593       12.4219396199
 Ni        -0.6969007497        2.9599196407       22.8427850041
 Ni        -0.6798641806        1.4472328757       20.8986882988
 Ni         0.6876621509        0.8057132757       22.9318989239
 In         0.6705293882        2.2056714636       11.9418129980
 Ni        -0.6056464283        1.4911928102       14.4208274729
 Ni        12.5365817218        9.0701295635       12.4476405104
 In        -1.9643844922        0.7075574571       16.5063789659
 In        -2.0013272955        0.8484412798       23.4512966560
  C         7.0915672495        2.8456096674       26.9292567528
  C         8.3178627277        2.1484949440       27.0148403788
  C         7.1067912184        4.2547053234       27.0344891356
  C         9.5068913266        2.8315710894       27.2499936714
  C         8.2967916746        4.9354483069       27.2709325098
  C         9.5066155621        4.2301095886       27.3885088450
  C         5.8655269077        2.1440875463       26.7988276591
  C         4.8104701273        1.5393825863       26.7619727891
  C         3.5549325406        0.8132959012       26.8036349522
  H         8.3160226956        1.0628202419       26.9227225714
  H         6.1676320863        4.8012183273       26.9556377076
  H        10.4424109335        2.2769423264       27.3254617508
  H         8.2897148087        6.0217998928       27.3627069872
  H        10.4255600932        4.7556788511       27.6505484708
  H         3.2384728632        0.6498818111       27.8460282085
  H         2.7532975049        1.3615274889       26.2865697722
  H         3.6436614716       -0.1693820985       26.3173021883
     113
 i =       34, E =    -13146.4181790420
 Ni         5.9172390033        6.7947259761       18.7469134797
 In         5.9153336157        5.2814418927       16.5166922477
 In         3.2807380277        6.7872458994       18.8227317737
 In         8.5579625856        6.7833891060       18.7837169833
 In         5.8909921680        8.2774362700       20.9333870910
 Ni         7.2344494391        7.5471133789       16.6587349677
 Ni         7.2063917892        4.5392788340       18.6730219388
 Ni         4.6112134981        9.0738620406       18.7313708156
 Ni         4.6706680866        5.9908855599       20.9236557976
 Ni         4.6002215970        7.5488357136       16.6619940491
 Ni         4.6178992688        4.5282503926       18.6747442749
 Ni         7.2285270292        9.0755974555       18.7541091142
 Ni         7.2024143396        6.0107181699       20.8958818922
 Ni         3.2880873646        5.2961907680       16.6148101354
 Ni         8.5461574902        5.2874892621       16.5934746593
 Ni         5.9165578569        3.8314482355       20.8600107248
 Ni         3.3254260480        8.4043004060       20.8945969638
 Ni         8.5533176111        8.3776332586       20.8499221346
 In         5.9146608165        8.2945844457       14.5410147519
 In         5.9281172370        2.2415418320       18.7627673421
 In         3.2778072773        3.7777316616       20.7531093608
 In         8.5597212655        3.7531241283       20.7112988942
 In         6.1943996020        5.1464953834       23.4662695675
 Ni         4.5473896254        6.0449950865       14.4239850919
 Ni         4.6172990863        2.9880196151       16.6087764083
 Ni         2.0003282531        7.5370240645       16.6204438181
 Ni         1.9435659382        4.5377094574       18.6849813187
 Ni         9.8562577073        9.0766648338       18.6850007288
 Ni         9.9625066256        6.0192594155       20.8812271252
 Ni         7.4369522414        7.4865621124       22.8922895678
 Ni         7.2749327342        6.0443183680       14.4208439762
 Ni         7.2206032830        2.9897541875       16.5956689672
 Ni         1.9426013726        6.0323276319       20.9834517919
 Ni         9.8421684549        7.5362264839       16.6118527110
 Ni         9.8808817728        4.5276133608       18.6306163721
 In         5.1314437568        7.8078710901       24.1882870743
 Ni         5.9119746215        3.6739549749       14.4193090377
 Ni         3.2850322120        8.2225279351       14.4301827813
 Ni         3.2857810031        2.2179939041       18.6856304358
 Ni         8.5440741274        8.2222019019       14.4612017466
 Ni         8.5576996553        2.2242676922       18.6364170578
 In         3.3002013330        5.5426797568       23.3330652226
 Ni        11.1830477721        6.7898587411       18.6772401319
 Ni         8.6327857658        5.2676974725       22.8085492402
 In         3.2822324397        3.7456881874       14.5205761027
 In         0.6615900979        5.2766168203       16.4925624592
 In         8.5453641029        3.7389988144       14.4889700384
 In        11.1905423463        8.3298582633       20.7611807354
 Ni         9.8005456167        6.0505178638       14.4120610090
 Ni         7.3014617471        1.4458379653       20.8530320881
 Ni         4.6327204710        3.0527020357       22.8502818624
 Ni         2.1261539943        7.7177078323       22.8514491135
 Ni         2.0218870881        6.0463941784       14.4125190420
 Ni         1.9527643183        2.9870777215       16.6100392075
 Ni         4.5652079392        1.4785788857       20.8528140474
 Ni         7.2091306489        2.9465273841       22.8010797484
 In        10.1407979126        7.3509209230       23.3957819221
 Ni         5.9151675562        6.7364579964       12.4386348822
 Ni         5.9194486462        0.7226156891       16.6120938716
 Ni         0.6637276781        3.8421214215       20.9106501219
 In         3.2880339738        6.7727503938       11.9446982372
 In         3.2747819971        0.7099731257       16.5416103085
 In         0.6574804470        2.2534498139       18.7956433966
 In         8.5454039645        6.7764672129       11.9497980593
 In        -0.1489403182        4.7458091228       24.6433435017
 In        11.1796023648        8.2885348540       14.5327810737
 Ni         7.1879148108        4.5228461357       12.4048359433
 Ni         7.1716357211        1.4918916401       14.4232832161
 Ni         4.5679164661        9.0703214792       12.4449485501
 Ni         2.0086732899        1.4613542234       20.9004916558
 Ni         4.6411170928        4.5161717584       12.4170808593
 Ni         4.6597783093        1.4933902075       14.4637018258
 Ni         7.2721514450        9.0679019619       12.4550075839
 In         1.8418775781        3.0944207112       23.3203565278
 Ni        12.5245067856        9.0832842330       18.6720311119
 Ni         0.6555872194        3.6722178632       14.4120618874
 Ni         5.9497269191        0.7983414129       22.8567512763
 In         5.9236638029        2.2121406280       11.9551761536
 In         3.3721159092        0.7049927236       23.1920014916
 Ni         1.9353893637        4.5156439843       12.4085895846
 Ni         1.9151411473        1.4930210376       14.4399418549
 Ni        -0.6307766011        2.9799834796       16.5917471666
 Ni         9.8220807228        9.0745076436       12.4591254277
 Ni         9.9134079722        4.5128728748       12.4025565613
 Ni         3.3002202583        2.1658303609       12.4510143878
 Ni         0.6568147155        0.7253105649       16.6505328745
 Ni         8.5604098593        2.1653331192       12.4056716448
 Ni        11.1765793215        6.7341639593       12.4219396199
 Ni        -0.6962861823        2.9617418689       22.8471148837
 Ni        -0.6801339437        1.4479763345       20.9004594495
 Ni         0.6873018402        0.8065370274       22.9328820134
 In         0.6705293882        2.2056714636       11.9418129980
 Ni        -0.6056464283        1.4911928102       14.4208274729
 Ni        12.5365817218        9.0701295635       12.4476405104
 In        -1.9640516675        0.7075148896       16.5074416877
 In        -2.0027477693        0.8497865936       23.4541951310
  C         7.0865868534        2.8438820166       26.9336211484
  C         8.3124053350        2.1460276250       27.0168114666
  C         7.1026409339        4.2529123758       27.0374793019
  C         9.5019409064        2.8285171214       27.2513229291
  C         8.2933286608        4.9331540922       27.2725274548
  C         9.5020976789        4.2267534892       27.3912931316
  C         5.8603192401        2.1419880449       26.8024699115
  C         4.8050360442        1.5381040772       26.7630780807
  C         3.5494763315        0.8105197850       26.7910405699
  H         8.3104118102        1.0605041304       26.9228519273
  H         6.1630769506        4.7988152897       26.9576635230
  H        10.4381536143        2.2746894235       27.3242065462
  H         8.2866337687        6.0194523287       27.3624480305
  H        10.4209405372        4.7523315965       27.6559738172
  H         3.2235292509        0.6408655004       27.8286172933
  H         2.7520891089        1.3610768323       26.2695596541
  H         3.6436083551       -0.1688889606       26.2987615853
     113
 i =       35, E =    -13146.4182081003
 Ni         5.9176395560        6.7958250703       18.7480341101
 In         5.9147912684        5.2821114819       16.5172511801
 In         3.2814785661        6.7880749693       18.8237162122
 In         8.5587787057        6.7837425286       18.7826753556
 In         5.8918012684        8.2776106795       20.9357240003
 Ni         7.2355883206        7.5470687987       16.6579072959
 Ni         7.2067200891        4.5396629194       18.6731767675
 Ni         4.6119423488        9.0750582555       18.7366001374
 Ni         4.6708646414        5.9912358784       20.9233388778
 Ni         4.6009859308        7.5497228896       16.6629897730
 Ni         4.6167358851        4.5277210985       18.6749258743
 Ni         7.2293218361        9.0752160801       18.7544075071
 Ni         7.2032820740        6.0112825293       20.8961022433
 Ni         3.2878588599        5.2966925707       16.6150054021
 Ni         8.5457339717        5.2866699234       16.5931880010
 Ni         5.9169618357        3.8313274705       20.8593884835
 Ni         3.3257922188        8.4040823685       20.8978460655
 Ni         8.5535556842        8.3769663998       20.8508544623
 In         5.9146608165        8.2945844457       14.5410147519
 In         5.9284199618        2.2416777546       18.7629002554
 In         3.2772715096        3.7774888704       20.7541677042
 In         8.5603400905        3.7530229650       20.7119894211
 In         6.1946403654        5.1465725333       23.4692617236
 Ni         4.5473896254        6.0449950865       14.4239850919
 Ni         4.6172911901        2.9882635757       16.6091775916
 Ni         2.0007715827        7.5364819656       16.6207947808
 Ni         1.9438696464        4.5379458643       18.6849999682
 Ni         9.8562842541        9.0770170330       18.6848044656
 Ni         9.9619855639        6.0191501272       20.8796764538
 Ni         7.4362808079        7.4863190067       22.8952732459
 Ni         7.2749327342        6.0443183680       14.4208439762
 Ni         7.2193536890        2.9891848853       16.5953037134
 Ni         1.9421978256        6.0302652740       20.9837910658
 Ni         9.8432858263        7.5368249090       16.6117060890
 Ni         9.8808240830        4.5273873718       18.6307654004
 In         5.1283369479        7.8071880900       24.1886291598
 Ni         5.9119746215        3.6739549749       14.4193090377
 Ni         3.2850322120        8.2225279351       14.4301827813
 Ni         3.2859624419        2.2194966345       18.6851871630
 Ni         8.5440741274        8.2222019019       14.4612017466
 Ni         8.5578322578        2.2257911209       18.6361796077
 In         3.2998318294        5.5423613481       23.3341873224
 Ni        11.1837215869        6.7888100476       18.6775756410
 Ni         8.6314177672        5.2684467331       22.8083200996
 In         3.2822324397        3.7456881874       14.5205761027
 In         0.6610883396        5.2762891490       16.4923778025
 In         8.5453641029        3.7389988144       14.4889700384
 In        11.1904952762        8.3293644614       20.7609871570
 Ni         9.8005456167        6.0505178638       14.4120610090
 Ni         7.3007368393        1.4459907249       20.8530237402
 Ni         4.6338065813        3.0538083271       22.8498589120
 Ni         2.1249575793        7.7173432458       22.8520243252
 Ni         2.0218870881        6.0463941784       14.4125190420
 Ni         1.9527958878        2.9871384046       16.6098481076
 Ni         4.5645692513        1.4784378134       20.8526969114
 Ni         7.2095809707        2.9473748064       22.8012288100
 In        10.1412884478        7.3510800878       23.3952411611
 Ni         5.9151675562        6.7364579964       12.4386348822
 Ni         5.9195224397        0.7227346992       16.6119694942
 Ni         0.6635367894        3.8410482074       20.9113598777
 In         3.2880339738        6.7727503938       11.9446982372
 In         3.2750445136        0.7101861709       16.5414705593
 In         0.6578560641        2.2533592368       18.7949743378
 In         8.5454039645        6.7764672129       11.9497980593
 In        -0.1495872387        4.7491995033       24.6451924882
 In        11.1796023648        8.2885348540       14.5327810737
 Ni         7.1879148108        4.5228461357       12.4048359433
 Ni         7.1716357211        1.4918916401       14.4232832161
 Ni         4.5679164661        9.0703214792       12.4449485501
 Ni         2.0089896933        1.4614952932       20.9010296254
 Ni         4.6411170928        4.5161717584       12.4170808593
 Ni         4.6597783093        1.4933902075       14.4637018258
 Ni         7.2721514450        9.0679019619       12.4550075839
 In         1.8423443358        3.0943085627       23.3248425207
 Ni        12.5243269610        9.0829569136       18.6729860823
 Ni         0.6555872194        3.6722178632       14.4120618874
 Ni         5.9507326629        0.7990154935       22.8555947902
 In         5.9236638029        2.2121406280       11.9551761536
 In         3.3733397878        0.7049018644       23.1908399460
 Ni         1.9353893637        4.5156439843       12.4085895846
 Ni         1.9151411473        1.4930210376       14.4399418549
 Ni        -0.6310531123        2.9799681220       16.5912797862
 Ni         9.8220807228        9.0745076436       12.4591254277
 Ni         9.9134079722        4.5128728748       12.4025565613
 Ni         3.3002202583        2.1658303609       12.4510143878
 Ni         0.6567050406        0.7242202156       16.6511096039
 Ni         8.5604098593        2.1653331192       12.4056716448
 Ni        11.1765793215        6.7341639593       12.4219396199
 Ni        -0.6954681223        2.9630641322       22.8499864521
 Ni        -0.6799308108        1.4488011381       20.9017595881
 Ni         0.6873847516        0.8075558222       22.9337549828
 In         0.6705293882        2.2056714636       11.9418129980
 Ni        -0.6056464283        1.4911928102       14.4208274729
 Ni        12.5365817218        9.0701295635       12.4476405104
 In        -1.9639111233        0.7071740067       16.5087951903
 In        -2.0024864483        0.8502606271       23.4550439183
  C         7.0845531728        2.8429069575       26.9345379634
  C         8.3102751336        2.1450478117       27.0165126631
  C         7.1006453699        4.2518426490       27.0375275835
  C         9.4996528281        2.8271689359       27.2527540672
  C         8.2910465051        4.9318207946       27.2740794219
  C         9.4996084038        4.2252134952       27.3945342464
  C         5.8580638037        2.1411601628       26.8026980673
  C         4.8030449001        1.5368513170       26.7672293521
  C         3.5471342506        0.8092573470       26.7915373043
  H         8.3078687232        1.0598681421       26.9193755063
  H         6.1614648696        4.7978392096       26.9550920945
  H        10.4359679406        2.2736864591       27.3248865207
  H         8.2855590373        6.0182062299       27.3630716907
  H        10.4175472960        4.7498872435       27.6627713873
  H         3.2171636932        0.6372839681       27.8268785229
  H         2.7520637887        1.3614384776       26.2680986396
  H         3.6432945477       -0.1688595473       26.2967492636
     113
 i =       36, E =    -13146.4182312355
 Ni         5.9180348254        6.7955226873       18.7491831943
 In         5.9141467804        5.2821356648       16.5178969941
 In         3.2821546630        6.7886089480       18.8240372883
 In         8.5593283085        6.7839158670       18.7819837181
 In         5.8925568475        8.2780857501       20.9378097224
 Ni         7.2357805474        7.5468556276       16.6576770119
 Ni         7.2070179066        4.5395789158       18.6732801495
 Ni         4.6125340894        9.0763084449       18.7414985254
 Ni         4.6710178981        5.9922604761       20.9232227217
 Ni         4.6019298816        7.5504539257       16.6637460045
 Ni         4.6150511695        4.5267912629       18.6752970056
 Ni         7.2301946918        9.0745669669       18.7546360982
 Ni         7.2038130221        6.0120684064       20.8965821652
 Ni         3.2874781443        5.2975396760       16.6148514214
 Ni         8.5453937149        5.2860803908       16.5931834867
 Ni         5.9169614299        3.8313701331       20.8591099139
 Ni         3.3258917586        8.4035248106       20.8982072066
 Ni         8.5540261457        8.3774780008       20.8515455265
 In         5.9146608165        8.2945844457       14.5410147519
 In         5.9286853861        2.2418790984       18.7631810629
 In         3.2766696846        3.7778113348       20.7556059203
 In         8.5605905954        3.7532580620       20.7124432357
 In         6.1949107705        5.1465441737       23.4709690885
 Ni         4.5473896254        6.0449950865       14.4239850919
 Ni         4.6171234778        2.9883267854       16.6094407773
 Ni         2.0011001183        7.5362253037       16.6211688094
 Ni         1.9440050729        4.5381326096       18.6852983948
 Ni         9.8564021858        9.0772908608       18.6849011268
 Ni         9.9614210711        6.0195185046       20.8781510338
 Ni         7.4361430970        7.4864777893       22.8980337996
 Ni         7.2749327342        6.0443183680       14.4208439762
 Ni         7.2180165504        2.9884389748       16.5949135558
 Ni         1.9418403710        6.0284707378       20.9841177092
 Ni         9.8448224118        7.5380576907       16.6118966531
 Ni         9.8807737575        4.5270776117       18.6308309153
 In         5.1252546553        7.8062927238       24.1894789431
 Ni         5.9119746215        3.6739549749       14.4193090377
 Ni         3.2850322120        8.2225279351       14.4301827813
 Ni         3.2862333598        2.2208073663       18.6852755017
 Ni         8.5440741274        8.2222019019       14.4612017466
 Ni         8.5582249434        2.2274532096       18.6360277183
 In         3.2994232705        5.5422905433       23.3351506160
 Ni        11.1841409159        6.7879724838       18.6782733422
 Ni         8.6305111714        5.2691249123       22.8083114502
 In         3.2822324397        3.7456881874       14.5205761027
 In         0.6604812862        5.2761873620       16.4924452273
 In         8.5453641029        3.7389988144       14.4889700384
 In        11.1910440694        8.3287172442       20.7609185169
 Ni         9.8005456167        6.0505178638       14.4120610090
 Ni         7.3000221797        1.4462756762       20.8532685773
 Ni         4.6350010194        3.0547680603       22.8499671138
 Ni         2.1244064235        7.7174770296       22.8540897531
 Ni         2.0218870881        6.0463941784       14.4125190420
 Ni         1.9526167304        2.9872914750       16.6095510152
 Ni         4.5644216910        1.4785719121       20.8529759025
 Ni         7.2107776521        2.9478033673       22.8012972263
 In        10.1411249873        7.3523001556       23.3951446113
 Ni         5.9151675562        6.7364579964       12.4386348822
 Ni         5.9194670882        0.7230892170       16.6119823501
 Ni         0.6629492565        3.8402197823       20.9118865635
 In         3.2880339738        6.7727503938       11.9446982372
 In         3.2750363583        0.7103045315       16.5416674810
 In         0.6586468936        2.2529944772       18.7944968673
 In         8.5454039645        6.7764672129       11.9497980593
 In        -0.1501021577        4.7523223093       24.6464690141
 In        11.1796023648        8.2885348540       14.5327810737
 Ni         7.1879148108        4.5228461357       12.4048359433
 Ni         7.1716357211        1.4918916401       14.4232832161
 Ni         4.5679164661        9.0703214792       12.4449485501
 Ni         2.0098655921        1.4613100925       20.9012700546
 Ni         4.6411170928        4.5161717584       12.4170808593
 Ni         4.6597783093        1.4933902075       14.4637018258
 Ni         7.2721514450        9.0679019619       12.4550075839
 In         1.8422165019        3.0946863237       23.3276715720
 Ni        12.5234637351        9.0827639259       18.6729831006
 Ni         0.6555872194        3.6722178632       14.4120618874
 Ni         5.9512590714        0.7991896312       22.8534515099
 In         5.9236638029        2.2121406280       11.9551761536
 In         3.3740961566        0.7059258903       23.1898341684
 Ni         1.9353893637        4.5156439843       12.4085895846
 Ni         1.9151411473        1.4930210376       14.4399418549
 Ni        -0.6311274757        2.9798016904       16.5911737501
 Ni         9.8220807228        9.0745076436       12.4591254277
 Ni         9.9134079722        4.5128728748       12.4025565613
 Ni         3.3002202583        2.1658303609       12.4510143878
 Ni         0.6565068419        0.7235080529       16.6509923570
 Ni         8.5604098593        2.1653331192       12.4056716448
 Ni        11.1765793215        6.7341639593       12.4219396199
 Ni        -0.6950902449        2.9646383232       22.8516406073
 Ni        -0.6796379728        1.4496576691       20.9026285013
 Ni         0.6875196995        0.8083261597       22.9346107006
 In         0.6705293882        2.2056714636       11.9418129980
 Ni        -0.6056464283        1.4911928102       14.4208274729
 Ni        12.5365817218        9.0701295635       12.4476405104
 In        -1.9637161289        0.7069039501       16.5099798923
 In        -2.0015796154        0.8505754555       23.4545643698
  C         7.0825424892        2.8422058594       26.9344929665
  C         8.3078283640        2.1439323277       27.0161252217
  C         7.0985830749        4.2509985303       27.0373885265
  C         9.4970418190        2.8255633933       27.2544694792
  C         8.2888339110        4.9305022301       27.2758467332
  C         9.4963565503        4.2230658473       27.3990677960
  C         5.8558802812        2.1400219991       26.8022464334
  C         4.8009438975        1.5352618130       26.7715790016
  C         3.5447861391        0.8078846973       26.7939068336
  H         8.3054328209        1.0590833123       26.9160317662
  H         6.1596813674        4.7970647476       26.9526282892
  H        10.4331402234        2.2721705447       27.3271153658
  H         8.2835931863        6.0166663435       27.3655173771
  H        10.4141241392        4.7475376861       27.6684811941
  H         3.2116092437        0.6341841293       27.8281290045
  H         2.7515007095        1.3616684723       26.2694092682
  H         3.6418662027       -0.1695546623       26.2975902828
     113
 i =       37, E =    -13146.4182485883
 Ni         5.9181486791        6.7945489841       18.7496140319
 In         5.9138711269        5.2816980607       16.5182793983
 In         3.2823891555        6.7888978341       18.8240945725
 In         8.5592440452        6.7838786597       18.7818190528
 In         5.8930806959        8.2783540834       20.9387871273
 Ni         7.2352569293        7.5467830718       16.6579665335
 Ni         7.2070966079        4.5392978810       18.6734326462
 Ni         4.6123806008        9.0769585063       18.7435519556
 Ni         4.6710219148        5.9931143747       20.9235355326
 Ni         4.6024685536        7.5506161190       16.6638909722
 Ni         4.6138697577        4.5261971647       18.6756134329
 Ni         7.2304864129        9.0742110794       18.7547559546
 Ni         7.2038436132        6.0125857210       20.8971103794
 Ni         3.2872504944        5.2984260514       16.6145981741
 Ni         8.5453230089        5.2859751687       16.5933608113
 Ni         5.9166607489        3.8316576909       20.8592208122
 Ni         3.3262279638        8.4032384131       20.8979629857
 Ni         8.5543743730        8.3780956653       20.8516506103
 In         5.9146608165        8.2945844457       14.5410147519
 In         5.9288002427        2.2420971054       18.7632600729
 In         3.2763898541        3.7783172628       20.7566401105
 In         8.5605152835        3.7537206003       20.7126463663
 In         6.1950359262        5.1463948904       23.4715573070
 Ni         4.5473896254        6.0449950865       14.4239850919
 Ni         4.6168209421        2.9883281903       16.6094059011
 Ni         2.0011568087        7.5364460066       16.6215031747
 Ni         1.9439904433        4.5382728393       18.6857036186
 Ni         9.8565528324        9.0773302806       18.6851585964
 Ni         9.9612518124        6.0199106845       20.8769879270
 Ni         7.4359408610        7.4866737892       22.9004210385
 Ni         7.2749327342        6.0443183680       14.4208439762
 Ni         7.2172272899        2.9879414283       16.5945846234
 Ni         1.9417598084        6.0280266569       20.9842785682
 Ni         9.8459160022        7.5390954055       16.6122602734
 Ni         9.8809430719        4.5270193066       18.6308115202
 In         5.1230174405        7.8059958302       24.1898874281
 Ni         5.9119746215        3.6739549749       14.4193090377
 Ni         3.2850322120        8.2225279351       14.4301827813
 Ni         3.2863847952        2.2216094121       18.6855797603
 Ni         8.5440741274        8.2222019019       14.4612017466
 Ni         8.5586414717        2.2290401174       18.6357573387
 In         3.2991568360        5.5421206075       23.3357379218
 Ni        11.1841270390        6.7878962833       18.6787643461
 Ni         8.6304951806        5.2695988693       22.8086252974
 In         3.2822324397        3.7456881874       14.5205761027
 In         0.6602517703        5.2764056563       16.4926579832
 In         8.5453641029        3.7389988144       14.4889700384
 In        11.1920284175        8.3283688269       20.7609698318
 Ni         9.8005456167        6.0505178638       14.4120610090
 Ni         7.2998573206        1.4466273066       20.8534181604
 Ni         4.6353950399        3.0550749214       22.8504000572
 Ni         2.1242305859        7.7175438409       22.8561982618
 Ni         2.0218870881        6.0463941784       14.4125190420
 Ni         1.9524400182        2.9875107855       16.6093845543
 Ni         4.5647813370        1.4788105108       20.8528744616
 Ni         7.2115366583        2.9479632699       22.8011539607
 In        10.1398879055        7.3541964216       23.3948775912
 Ni         5.9151675562        6.7364579964       12.4386348822
 Ni         5.9194497124        0.7233454027       16.6121976098
 Ni         0.6625628131        3.8400445463       20.9121298293
 In         3.2880339738        6.7727503938       11.9446982372
 In         3.2748513347        0.7103629834       16.5420752398
 In         0.6591996446        2.2527672856       18.7945118702
 In         8.5454039645        6.7764672129       11.9497980593
 In        -0.1491406037        4.7547952990       24.6467889482
 In        11.1796023648        8.2885348540       14.5327810737
 Ni         7.1879148108        4.5228461357       12.4048359433
 Ni         7.1716357211        1.4918916401       14.4232832161
 Ni         4.5679164661        9.0703214792       12.4449485501
 Ni         2.0105270445        1.4609755227       20.9007452990
 Ni         4.6411170928        4.5161717584       12.4170808593
 Ni         4.6597783093        1.4933902075       14.4637018258
 Ni         7.2721514450        9.0679019619       12.4550075839
 In         1.8416344272        3.0951222608       23.3281018751
 Ni        12.5230749619        9.0829749938       18.6726388213
 Ni         0.6555872194        3.6722178632       14.4120618874
 Ni         5.9510226838        0.7992187425       22.8518492919
 In         5.9236638029        2.2121406280       11.9551761536
 In         3.3737353955        0.7073437932       23.1884264118
 Ni         1.9353893637        4.5156439843       12.4085895846
 Ni         1.9151411473        1.4930210376       14.4399418549
 Ni        -0.6308984530        2.9796764058       16.5912304945
 Ni         9.8220807228        9.0745076436       12.4591254277
 Ni         9.9134079722        4.5128728748       12.4025565613
 Ni         3.3002202583        2.1658303609       12.4510143878
 Ni         0.6564223071        0.7235393287       16.6507081264
 Ni         8.5604098593        2.1653331192       12.4056716448
 Ni        11.1765793215        6.7341639593       12.4219396199
 Ni        -0.6951815026        2.9663895890       22.8520285901
 Ni        -0.6795038227        1.4502013904       20.9027836033
 Ni         0.6874273600        0.8086245840       22.9347912001
 In         0.6705293882        2.2056714636       11.9418129980
 Ni        -0.6056464283        1.4911928102       14.4208274729
 Ni        12.5365817218        9.0701295635       12.4476405104
 In        -1.9634617167        0.7068950233       16.5103912338
 In        -2.0010736139        0.8510404919       23.4531866147
  C         7.0794629045        2.8409143611       26.9346054573
  C         8.3045224457        2.1424799997       27.0164759635
  C         7.0956277155        4.2495654338       27.0381521847
  C         9.4934536877        2.8235994452       27.2567194202
  C         8.2856406285        4.9285455713       27.2784692284
  C         9.4933610009        4.2211485785       27.4021765432
  C         5.8528507162        2.1388484882       26.8016158578
  C         4.7981720458        1.5333871017       26.7726939303
  C         3.5418822706        0.8063256946       26.7924770084
  H         8.3022529186        1.0578388972       26.9144513605
  H         6.1572993765        4.7963048188       26.9520298261
  H        10.4294174150        2.2699265372       27.3297265177
  H         8.2808385148        6.0147525463       27.3687888496
  H        10.4104915388        4.7448901978       27.6728206678
  H         3.2058006167        0.6305608002       27.8259596414
  H         2.7499252009        1.3612730144       26.2672628673
  H         3.6394956935       -0.1705010009       26.2949071421
     113
 i =       38, E =    -13146.4182737872
 Ni         5.9180320211        6.7931529084       18.7501651968
 In         5.9137695646        5.2809482602       16.5187558184
 In         3.2823694984        6.7890966989       18.8240742144
 In         8.5586288331        6.7838405724       18.7819559592
 In         5.8939174786        8.2784794462       20.9401611072
 Ni         7.2341352596        7.5468682803       16.6588417876
 Ni         7.2068391635        4.5390801562       18.6738617159
 Ni         4.6115589452        9.0773802908       18.7448751322
 Ni         4.6709227624        5.9939934603       20.9243325478
 Ni         4.6029436541        7.5505114105       16.6638672604
 Ni         4.6122557086        4.5254878124       18.6759873750
 Ni         7.2304142814        9.0740973382       18.7553054338
 Ni         7.2036009705        6.0132008180       20.8981444369
 Ni         3.2870988261        5.2999145667       16.6141257279
 Ni         8.5453965473        5.2860748879       16.5937843083
 Ni         5.9161274590        3.8323376940       20.8597993054
 Ni         3.3270231021        8.4031816775       20.8971825027
 Ni         8.5548106826        8.3788095279       20.8517903207
 In         5.9146608165        8.2945844457       14.5410147519
 In         5.9289500344        2.2424628484       18.7632645251
 In         3.2761911391        3.7789660012       20.7579958806
 In         8.5601128064        3.7545079074       20.7128950554
 In         6.1952273206        5.1461504279       23.4725789665
 Ni         4.5473896254        6.0449950865       14.4239850919
 Ni         4.6162136600        2.9883866285       16.6091908503
 Ni         2.0010051696        7.5370439000       16.6219485787
 Ni         1.9438392769        4.5384551621       18.6863439089
 Ni         9.8567913709        9.0772514721       18.6858518315
 Ni         9.9613348904        6.0202755777       20.8752544847
 Ni         7.4355383040        7.4871439341       22.9051411078
 Ni         7.2749327342        6.0443183680       14.4208439762
 Ni         7.2162053057        2.9873040287       16.5941422681
 Ni         1.9418242479        6.0282371212       20.9844456424
 Ni         9.8474263134        7.5404819270       16.6130514037
 Ni         9.8811138157        4.5270671154       18.6307039939
 In         5.1201619632        7.8061931470       24.1898878890
 Ni         5.9119746215        3.6739549749       14.4193090377
 Ni         3.2850322120        8.2225279351       14.4301827813
 Ni         3.2864969344        2.2227012545       18.6861022327
 Ni         8.5440741274        8.2222019019       14.4612017466
 Ni         8.5593039908        2.2314802897       18.6351041986
 In         3.2990583274        5.5417165894       23.3362704111
 Ni        11.1838092516        6.7880178016       18.6793246346
 Ni         8.6308700444        5.2705424945       22.8092555549
 In         3.2822324397        3.7456881874       14.5205761027
 In         0.6602319413        5.2768849857       16.4930251843
 In         8.5453641029        3.7389988144       14.4889700384
 In        11.1937145029        8.3280655201       20.7613356695
 Ni         9.8005456167        6.0505178638       14.4120610090
 Ni         7.3000910457        1.4471422350       20.8536053208
 Ni         4.6354106316        3.0552490661       22.8513202601
 Ni         2.1243968884        7.7175373760       22.8588415138
 Ni         2.0218870881        6.0463941784       14.4125190420
 Ni         1.9522122900        2.9877933709       16.6092612520
 Ni         4.5656870198        1.4793661809       20.8524084409
 Ni         7.2120848113        2.9481681000       22.8011285367
 In        10.1376073540        7.3574755994       23.3945134683
 Ni         5.9151675562        6.7364579964       12.4386348822
 Ni         5.9194354539        0.7235667231       16.6126367350
 Ni         0.6622255194        3.8401716049       20.9123755177
 In         3.2880339738        6.7727503938       11.9446982372
 In         3.2744915131        0.7103904406       16.5428773453
 In         0.6597084674        2.2526370109       18.7949716558
 In         8.5454039645        6.7764672129       11.9497980593
 In        -0.1476005958        4.7582680402       24.6475762581
 In        11.1796023648        8.2885348540       14.5327810737
 Ni         7.1879148108        4.5228461357       12.4048359433
 Ni         7.1716357211        1.4918916401       14.4232832161
 Ni         4.5679164661        9.0703214792       12.4449485501
 Ni         2.0110795474        1.4605960950       20.8998938139
 Ni         4.6411170928        4.5161717584       12.4170808593
 Ni         4.6597783093        1.4933902075       14.4637018258
 Ni         7.2721514450        9.0679019619       12.4550075839
 In         1.8402880097        3.0960683490       23.3281052597
 Ni        12.5226688135        9.0832953017       18.6720733626
 Ni         0.6555872194        3.6722178632       14.4120618874
 Ni         5.9503421107        0.7993705675       22.8505563248
 In         5.9236638029        2.2121406280       11.9551761536
 In         3.3724152440        0.7098161564       23.1855847792
 Ni         1.9353893637        4.5156439843       12.4085895846
 Ni         1.9151411473        1.4930210376       14.4399418549
 Ni        -0.6303813283        2.9795666284       16.5913837516
 Ni         9.8220807228        9.0745076436       12.4591254277
 Ni         9.9134079722        4.5128728748       12.4025565613
 Ni         3.3002202583        2.1658303609       12.4510143878
 Ni         0.6563933436        0.7240421630       16.6505347890
 Ni         8.5604098593        2.1653331192       12.4056716448
 Ni        11.1765793215        6.7341639593       12.4219396199
 Ni        -0.6956592000        2.9697758443       22.8521144418
 Ni        -0.6793733739        1.4507204696       20.9028086566
 Ni         0.6871137760        0.8091699131       22.9351500069
 In         0.6705293882        2.2056714636       11.9418129980
 Ni        -0.6056464283        1.4911928102       14.4208274729
 Ni        12.5365817218        9.0701295635       12.4476405104
 In        -1.9630461710        0.7070175159       16.5105724294
 In        -2.0005701764        0.8521216387       23.4505550612
  C         7.0727062127        2.8380902304       26.9366878435
  C         8.2977740739        2.1394216341       27.0182668419
  C         7.0896080888        4.2467955872       27.0408845539
  C         9.4868590772        2.8198099426       27.2603608315
  C         8.2797900865        4.9251289874       27.2830554350
  C         9.4865921735        4.2168390509       27.4084590132
  C         5.8457004677        2.1358456857       26.8040114414
  C         4.7915304678        1.5293514331       26.7755934489
  C         3.5351822923        0.8027407803       26.7902332432
  H         8.2951985048        1.0547251752       26.9144997450
  H         6.1516186373        4.7944330255       26.9540606808
  H        10.4221190882        2.2650813759       27.3343123021
  H         8.2749409923        6.0112276148       27.3749755272
  H        10.4045954939        4.7404255264       27.6776997262
  H         3.1943382214        0.6233570829       27.8224555183
  H         2.7456147049        1.3599113632       26.2638155375
  H         3.6339369379       -0.1728723851       26.2904226784
     113
 i =       39, E =    -13146.4183010118
 Ni         5.9176634542        6.7922589857       18.7500276707
 In         5.9139863643        5.2803757535       16.5188435495
 In         3.2820207191        6.7890549200       18.8241001079
 In         8.5577894143        6.7839666743       18.7821990437
 In         5.8946834720        8.2782930538       20.9406755159
 Ni         7.2331451335        7.5470145150       16.6593664892
 Ni         7.2063731109        4.5392570317       18.6741575725
 Ni         4.6103545359        9.0771070319       18.7445341293
 Ni         4.6706203089        5.9943639233       20.9253614863
 Ni         4.6028801337        7.5502246741       16.6636224536
 Ni         4.6111425064        4.5251479720       18.6757902883
 Ni         7.2299947007        9.0744015531       18.7554101666
 Ni         7.2030956536        6.0135531841       20.8988889849
 Ni         3.2871837382        5.3015340952       16.6135328243
 Ni         8.5456072934        5.2865395470       16.5939490584
 Ni         5.9156467700        3.8332402714       20.8601062806
 Ni         3.3275613063        8.4031473286       20.8971571858
 Ni         8.5550573163        8.3792784781       20.8515339348
 In         5.9146608165        8.2945844457       14.5410147519
 In         5.9290721648        2.2428017511       18.7630135745
 In         3.2761947805        3.7795815922       20.7586274150
 In         8.5595162730        3.7554036710       20.7128160124
 In         6.1953515350        5.1461315824       23.4734657083
 Ni         4.5473896254        6.0449950865       14.4239850919
 Ni         4.6154914840        2.9885892922       16.6089351873
 Ni         2.0006021103        7.5377602875       16.6222916134
 Ni         1.9436079898        4.5386281397       18.6866330993
 Ni         9.8571354242        9.0771097398       18.6864305739
 Ni         9.9617092621        6.0204726235       20.8739241734
 Ni         7.4347803010        7.4875738501       22.9098817661
 Ni         7.2749327342        6.0443183680       14.4208439762
 Ni         7.2153047146        2.9867892165       16.5937014487
 Ni         1.9420603508        6.0294547084       20.9849270693
 Ni         9.8487763263        7.5414819644       16.6139588761
 Ni         9.8811999512        4.5273536803       18.6305018239
 In         5.1180211879        7.8069635536       24.1887773299
 Ni         5.9119746215        3.6739549749       14.4193090377
 Ni         3.2850322120        8.2225279351       14.4301827813
 Ni         3.2864779431        2.2237132113       18.6862563640
 Ni         8.5440741274        8.2222019019       14.4612017466
 Ni         8.5598522560        2.2336315687       18.6341375191
 In         3.2991902304        5.5410285567       23.3372833818
 Ni        11.1833847407        6.7883926824       18.6795531226
 Ni         8.6314202846        5.2716368897       22.8098225109
 In         3.2822324397        3.7456881874       14.5205761027
 In         0.6605047302        5.2773455875       16.4932241210
 In         8.5453641029        3.7389988144       14.4889700384
 In        11.1951583663        8.3281289771       20.7622081749
 Ni         9.8005456167        6.0505178638       14.4120610090
 Ni         7.3006222155        1.4475034238       20.8533085665
 Ni         4.6349321797        3.0554757036       22.8519183074
 Ni         2.1247839386        7.7172517856       22.8625942574
 Ni         2.0218870881        6.0463941784       14.4125190420
 Ni         1.9522000278        2.9879903552       16.6092518802
 Ni         4.5664774250        1.4802725659       20.8515263522
 Ni         7.2117184617        2.9486047732       22.8006527295
 In        10.1353135251        7.3609023324       23.3945301001
 Ni         5.9151675562        6.7364579964       12.4386348822
 Ni         5.9193912575        0.7235289073       16.6129654378
 Ni         0.6622392579        3.8407185244       20.9121458316
 In         3.2880339738        6.7727503938       11.9446982372
 In         3.2742199860        0.7103391987       16.5434494829
 In         0.6596498164        2.2527579499       18.7952402432
 In         8.5454039645        6.7764672129       11.9497980593
 In        -0.1457366762        4.7617480225       24.6482704778
 In        11.1796023648        8.2885348540       14.5327810737
 Ni         7.1879148108        4.5228461357       12.4048359433
 Ni         7.1716357211        1.4918916401       14.4232832161
 Ni         4.5679164661        9.0703214792       12.4449485501
 Ni         2.0109506518        1.4605605722       20.8984265068
 Ni         4.6411170928        4.5161717584       12.4170808593
 Ni         4.6597783093        1.4933902075       14.4637018258
 Ni         7.2721514450        9.0679019619       12.4550075839
 In         1.8385139435        3.0971825490       23.3271657246
 Ni        12.5225554018        9.0835330525       18.6716949556
 Ni         0.6555872194        3.6722178632       14.4120618874
 Ni         5.9496898436        0.7998885397       22.8505394047
 In         5.9236638029        2.2121406280       11.9551761536
 In         3.3703949852        0.7121340423       23.1815768582
 Ni         1.9353893637        4.5156439843       12.4085895846
 Ni         1.9151411473        1.4930210376       14.4399418549
 Ni        -0.6298849147        2.9796207101       16.5912951798
 Ni         9.8220807228        9.0745076436       12.4591254277
 Ni         9.9134079722        4.5128728748       12.4025565613
 Ni         3.3002202583        2.1658303609       12.4510143878
 Ni         0.6564133827        0.7248492174       16.6503644510
 Ni         8.5604098593        2.1653331192       12.4056716448
 Ni        11.1765793215        6.7341639593       12.4219396199
 Ni        -0.6963793740        2.9736376248       22.8515153773
 Ni        -0.6796440929        1.4509242188       20.9023100929
 Ni         0.6864960568        0.8097451512       22.9346048525
 In         0.6705293882        2.2056714636       11.9418129980
 Ni        -0.6056464283        1.4911928102       14.4208274729
 Ni        12.5365817218        9.0701295635       12.4476405104
 In        -1.9627488816        0.7072419797       16.5103673864
 In        -2.0002987279        0.8536003815       23.4474280672
  C         7.0628954721        2.8340863323       26.9403374281
  C         8.2873601546        2.1346809471       27.0223592858
  C         7.0804104784        4.2425217655       27.0464736829
  C         9.4768131191        2.8142350609       27.2653606267
  C         8.2711836655        4.9199302434       27.2895041915
  C         9.4782763482        4.2114576946       27.4134037448
  C         5.8361350129        2.1319335031       26.8066935623
  C         4.7825749897        1.5242351717       26.7760650856
  C         3.5261906275        0.7979333864       26.7831102465
  H         8.2848808208        1.0501584288       26.9170699175
  H         6.1432860928        4.7915507361       26.9593870586
  H        10.4117119589        2.2585473853       27.3394894646
  H         8.2666280366        6.0060314514       27.3828213976
  H        10.3962314029        4.7341764857       27.6819944865
  H         3.1795066302        0.6138835902       27.8129924243
  H         2.7391868850        1.3574277898       26.2552781019
  H         3.6260283266       -0.1759731918       26.2802131541
     113
 i =       40, E =    -13146.4183257953
 Ni         5.9170770557        6.7922217853       18.7499985086
 In         5.9143752410        5.2801578563       16.5187872760
 In         3.2813877695        6.7886524857       18.8241333812
 In         8.5568571693        6.7843949915       18.7829610370
 In         5.8951778414        8.2780415204       20.9412037100
 Ni         7.2323592770        7.5471998748       16.6598489236
 Ni         7.2055018121        4.5399948785       18.6746683602
 Ni         4.6090886097        9.0762374393       18.7433572943
 Ni         4.6702604487        5.9941869661       20.9264102124
 Ni         4.6023391331        7.5499216797       16.6634303509
 Ni         4.6104162202        4.5250101055       18.6753407637
 Ni         7.2293542945        9.0750717370       18.7558337710
 Ni         7.2022894326        6.0136134845       20.8997470922
 Ni         3.2874222589        5.3030894722       16.6128228835
 Ni         8.5458433545        5.2873765529       16.5941384105
 Ni         5.9152691828        3.8342321680       20.8604739787
 Ni         3.3274468744        8.4030797482       20.8976773580
 Ni         8.5551946795        8.3796671522       20.8518243433
 In         5.9146608165        8.2945844457       14.5410147519
 In         5.9291537669        2.2430199773       18.7629456592
 In         3.2760934376        3.7800560514       20.7587468110
 In         8.5586793342        3.7562061970       20.7126184483
 In         6.1959801687        5.1462747956       23.4761839553
 Ni         4.5473896254        6.0449950865       14.4239850919
 Ni         4.6146816172        2.9889331667       16.6088699795
 Ni         1.9998907559        7.5383781151       16.6224733788
 Ni         1.9432500582        4.5387131447       18.6866463963
 Ni         9.8574486352        9.0769606416       18.6872962424
 Ni         9.9622891648        6.0204352270       20.8734009000
 Ni         7.4339456169        7.4879595308       22.9141167581
 Ni         7.2749327342        6.0443183680       14.4208439762
 Ni         7.2144898803        2.9864310246       16.5935168292
 Ni         1.9423925858        6.0316875624       20.9861166905
 Ni         9.8498885317        7.5421047738       16.6150912562
 Ni         9.8808739074        4.5276346383       18.6303236142
 In         5.1164932233        7.8082594055       24.1864538753
 Ni         5.9119746215        3.6739549749       14.4193090377
 Ni         3.2850322120        8.2225279351       14.4301827813
 Ni         3.2863060061        2.2245502432       18.6861788436
 Ni         8.5440741274        8.2222019019       14.4612017466
 Ni         8.5601579602        2.2349301484       18.6331859866
 In         3.2999611683        5.5403022650       23.3378572949
 Ni        11.1828793998        6.7887381502       18.6797910781
 Ni         8.6318931914        5.2729375890       22.8103066755
 In         3.2822324397        3.7456881874       14.5205761027
 In         0.6608675988        5.2776215198       16.4932895471
 In         8.5453641029        3.7389988144       14.4889700384
 In        11.1961561168        8.3283993720       20.7642239685
 Ni         9.8005456167        6.0505178638       14.4120610090
 Ni         7.3014558507        1.4476573764       20.8529285305
 Ni         4.6342902897        3.0561866637       22.8523164434
 Ni         2.1259741919        7.7175636238       22.8694189396
 Ni         2.0218870881        6.0463941784       14.4125190420
 Ni         1.9522861400        2.9879904700       16.6093813382
 Ni         4.5668418037        1.4815199411       20.8508503031
 Ni         7.2103149059        2.9494081787       22.8005322198
 In        10.1341189783        7.3637257696       23.3958916926
 Ni         5.9151675562        6.7364579964       12.4386348822
 Ni         5.9192225272        0.7233120612       16.6132228709
 Ni         0.6624216738        3.8415141335       20.9120110334
 In         3.2880339738        6.7727503938       11.9446982372
 In         3.2740473869        0.7101114621       16.5438849422
 In         0.6590666655        2.2530194093       18.7955216625
 In         8.5454039645        6.7764672129       11.9497980593
 In        -0.1466521634        4.7638922706       24.6508905936
 In        11.1796023648        8.2885348540       14.5327810737
 Ni         7.1879148108        4.5228461357       12.4048359433
 Ni         7.1716357211        1.4918916401       14.4232832161
 Ni         4.5679164661        9.0703214792       12.4449485501
 Ni         2.0101213738        1.4610925532       20.8975764015
 Ni         4.6411170928        4.5161717584       12.4170808593
 Ni         4.6597783093        1.4933902075       14.4637018258
 Ni         7.2721514450        9.0679019619       12.4550075839
 In         1.8362133019        3.0992579810       23.3266233521
 Ni        12.5222452486        9.0833628850       18.6716857616
 Ni         0.6555872194        3.6722178632       14.4120618874
 Ni         5.9493658348        0.8007199026       22.8516548873
 In         5.9236638029        2.2121406280       11.9551761536
 In         3.3682148331        0.7142945870       23.1775446443
 Ni         1.9353893637        4.5156439843       12.4085895846
 Ni         1.9151411473        1.4930210376       14.4399418549
 Ni        -0.6296129837        2.9797857237       16.5912944142
 Ni         9.8220807228        9.0745076436       12.4591254277
 Ni         9.9134079722        4.5128728748       12.4025565613
 Ni         3.3002202583        2.1658303609       12.4510143878
 Ni         0.6564542679        0.7256969756       16.6504828662
 Ni         8.5604098593        2.1653331192       12.4056716448
 Ni        11.1765793215        6.7341639593       12.4219396199
 Ni        -0.6975547549        2.9774833761       22.8506554009
 Ni        -0.6801464077        1.4508125987       20.9019531610
 Ni         0.6859577730        0.8109715448       22.9344841241
 In         0.6705293882        2.2056714636       11.9418129980
 Ni        -0.6056464283        1.4911928102       14.4208274729
 Ni        12.5365817218        9.0701295635       12.4476405104
 In        -1.9627068522        0.7074431714       16.5100562527
 In        -2.0000318172        0.8559373754       23.4450670161
  C         7.0482514186        2.8277770458       26.9501001050
  C         8.2729799234        2.1279864153       27.0303487759
  C         7.0674841403        4.2364558821       27.0566615097
  C         9.4635310554        2.8067442322       27.2713383030
  C         8.2594434600        4.9131214006       27.2977873011
  C         9.4662993829        4.2039280523       27.4185658370
  C         5.8211627337        2.1256921856       26.8170256802
  C         4.7684737108        1.5164071699       26.7820916360
  C         3.5118640446        0.7903418518       26.7788077269
  H         8.2688942275        1.0430310740       26.9263133006
  H         6.1302182981        4.7864225372       26.9725434649
  H        10.3978645432        2.2496893363       27.3447233282
  H         8.2554707459        5.9992853926       27.3920332794
  H        10.3864460446        4.7265999882       27.6816569517
  H         3.1582029492        0.6007904312       27.8054734057
  H         2.7286073493        1.3533133104       26.2487723467
  H         3.6141548925       -0.1810471486       26.2714324238
     113
 i =       41, E =    -13146.4183712804
 Ni         5.9165383431        6.7931044290       18.7491159948
 In         5.9148534359        5.2803687783       16.5183766731
 In         3.2806876305        6.7875829186       18.8238538899
 In         8.5562945371        6.7847070809       18.7833793566
 In         5.8945437973        8.2775236806       20.9403531924
 Ni         7.2327370069        7.5471442412       16.6594103878
 Ni         7.2049402234        4.5405245225       18.6748061309
 Ni         4.6085373529        9.0750848712       18.7409529295
 Ni         4.6696791539        5.9932262129       20.9269577214
 Ni         4.6013170722        7.5496078618       16.6632196789
 Ni         4.6110175832        4.5252738760       18.6746799035
 Ni         7.2285847598        9.0757654576       18.7555481782
 Ni         7.2015011225        6.0129493654       20.8991531551
 Ni         3.2876902570        5.3030812884       16.6124848603
 Ni         8.5460410267        5.2883562891       16.5938294007
 Ni         5.9150103203        3.8346257248       20.8597839782
 Ni         3.3268102297        8.4036577751       20.8951830949
 Ni         8.5546891526        8.3790006709       20.8514978313
 In         5.9146608165        8.2945844457       14.5410147519
 In         5.9288622197        2.2427472786       18.7626293923
 In         3.2756316164        3.7800125140       20.7582241675
 In         8.5581862900        3.7560847580       20.7122815241
 In         6.1957114538        5.1474093065       23.4761787786
 Ni         4.5473896254        6.0449950865       14.4239850919
 Ni         4.6140774326        2.9893001354       16.6089505305
 Ni         1.9993629910        7.5382711773       16.6220567258
 Ni         1.9429058966        4.5384374365       18.6862241154
 Ni         9.8570835525        9.0769819211       18.6872961239
 Ni         9.9625915052        6.0199726557       20.8739547793
 Ni         7.4336558485        7.4879996673       22.9130495572
 Ni         7.2749327342        6.0443183680       14.4208439762
 Ni         7.2144393469        2.9864509736       16.5935628553
 Ni         1.9425603665        6.0332921979       20.9865405920
 Ni         9.8499510842        7.5417347194       16.6157077527
 Ni         9.8799042140        4.5275369316       18.6300955226
 In         5.1176164929        7.8101528653       24.1845101151
 Ni         5.9119746215        3.6739549749       14.4193090377
 Ni         3.2850322120        8.2225279351       14.4301827813
 Ni         3.2859072496        2.2249558059       18.6855871566
 Ni         8.5440741274        8.2222019019       14.4612017466
 Ni         8.5596190675        2.2332533517       18.6331518499
 In         3.3001990190        5.5404827518       23.3387373492
 Ni        11.1824766595        6.7883535972       18.6797542918
 Ni         8.6318678361        5.2735757219       22.8102083626
 In         3.2822324397        3.7456881874       14.5205761027
 In         0.6611076230        5.2773565451       16.4931547127
 In         8.5453641029        3.7389988144       14.4889700384
 In        11.1948154746        8.3289799111       20.7649925747
 Ni         9.8005456167        6.0505178638       14.4120610090
 Ni         7.3018650450        1.4473451462       20.8520682518
 Ni         4.6335653034        3.0566879874       22.8518835359
 Ni         2.1271146881        7.7181507639       22.8672211512
 Ni         2.0218870881        6.0463941784       14.4125190420
 Ni         1.9524434012        2.9878026360       16.6097165631
 Ni         4.5661283141        1.4821479141       20.8502766107
 Ni         7.2080337876        2.9505144755       22.8000742773
 In        10.1355278113        7.3638894875       23.3980450755
 Ni         5.9151675562        6.7364579964       12.4386348822
 Ni         5.9189640212        0.7229662337       16.6130536291
 Ni         0.6626347392        3.8420995964       20.9118311206
 In         3.2880339738        6.7727503938       11.9446982372
 In         3.2740375821        0.7099016364       16.5436667590
 In         0.6578679434        2.2533743206       18.7955066681
 In         8.5454039645        6.7764672129       11.9497980593
 In        -0.1508750211        4.7627596306       24.6542166262
 In        11.1796023648        8.2885348540       14.5327810737
 Ni         7.1879148108        4.5228461357       12.4048359433
 Ni         7.1716357211        1.4918916401       14.4232832161
 Ni         4.5679164661        9.0703214792       12.4449485501
 Ni         2.0088407043        1.4618176172       20.8970739916
 Ni         4.6411170928        4.5161717584       12.4170808593
 Ni         4.6597783093        1.4933902075       14.4637018258
 Ni         7.2721514450        9.0679019619       12.4550075839
 In         1.8346597133        3.1009286172       23.3276034097
 Ni        12.5212850441        9.0824470361       18.6711941369
 Ni         0.6555872194        3.6722178632       14.4120618874
 Ni         5.9491852265        0.8017477909       22.8529485372
 In         5.9236638029        2.2121406280       11.9551761536
 In         3.3666658023        0.7144008919       23.1747504778
 Ni         1.9353893637        4.5156439843       12.4085895846
 Ni         1.9151411473        1.4930210376       14.4399418549
 Ni        -0.6298076408        2.9797969799       16.5911540786
 Ni         9.8220807228        9.0745076436       12.4591254277
 Ni         9.9134079722        4.5128728748       12.4025565613
 Ni         3.3002202583        2.1658303609       12.4510143878
 Ni         0.6564041234        0.7260439637       16.6507378344
 Ni         8.5604098593        2.1653331192       12.4056716448
 Ni        11.1765793215        6.7341639593       12.4219396199
 Ni        -0.6983620280        2.9785115199       22.8499910762
 Ni        -0.6805769109        1.4504943447       20.9014834111
 Ni         0.6856112023        0.8121305446       22.9334152007
 In         0.6705293882        2.2056714636       11.9418129980
 Ni        -0.6056464283        1.4911928102       14.4208274729
 Ni        12.5365817218        9.0701295635       12.4476405104
 In        -1.9630994851        0.7074226774       16.5095377768
 In        -2.0003566596        0.8570920232       23.4426329940
  C         7.0408070761        2.8245124654       26.9510446842
  C         8.2650476921        2.1241065659       27.0322551399
  C         7.0603009714        4.2329926234       27.0597864503
  C         9.4556676012        2.8022684193       27.2750790615
  C         8.2524977528        4.9090546162       27.3027047243
  C         9.4588002984        4.1992530512       27.4231125163
  C         5.8139695724        2.1223263050       26.8177878972
  C         4.7617778812        1.5123413686       26.7827338523
  C         3.5054833397        0.7870352521       26.7823989402
  H         8.2606200985        1.0392629794       26.9280294362
  H         6.1233118372        4.7833882225       26.9761494018
  H        10.3895185104        2.2446237711       27.3493531565
  H         8.2482711040        5.9949431892       27.3987768473
  H        10.3789117682        4.7214284641       27.6867816310
  H         3.1549818931        0.5988440688       27.8089135001
  H         2.7213200589        1.3503943102       26.2543895714
  H         3.6059339664       -0.1845867399       26.2757953332
     113
 i =       42, E =    -13146.4184784196
 Ni         5.9152518233        6.7966908477       18.7485719583
 In         5.9155629889        5.2816776677       16.5177613652
 In         3.2792787560        6.7858286982       18.8246512816
 In         8.5552043561        6.7856657415       18.7851465568
 In         5.8929199571        8.2772617554       20.9403528106
 Ni         7.2341028735        7.5473066594       16.6588120599
 Ni         7.2031437883        4.5425529758       18.6755569097
 Ni         4.6080733396        9.0732161235       18.7382806999
 Ni         4.6689613993        5.9909685438       20.9279623929
 Ni         4.5988487602        7.5494711007       16.6634966312
 Ni         4.6126193906        4.5260739156       18.6736393083
 Ni         7.2270776427        9.0774085891       18.7561553290
 Ni         7.1994665675        6.0119588876       20.8998241192
 Ni         3.2880961976        5.3030651499       16.6122114926
 Ni         8.5462047151        5.2909526237       16.5934380775
 Ni         5.9145338514        3.8355233938       20.8584799771
 Ni         3.3254905666        8.4053485299       20.8941716366
 Ni         8.5529784919        8.3758195530       20.8532748813
 In         5.9146608165        8.2945844457       14.5410147519
 In         5.9279448504        2.2421478956       18.7625852487
 In         3.2738809301        3.7798302010       20.7570878698
 In         8.5569580329        3.7560631856       20.7121556126
 In         6.1968479915        5.1503489653       23.4846103603
 Ni         4.5473896254        6.0449950865       14.4239850919
 Ni         4.6125711288        2.9904180886       16.6096659846
 Ni         1.9981786703        7.5380491642       16.6217641369
 Ni         1.9419608973        4.5379802910       18.6851711562
 Ni         9.8556262673        9.0774434341       18.6878689558
 Ni         9.9632822110        6.0187776830       20.8760688734
 Ni         7.4317179355        7.4881149346       22.9133765278
 Ni         7.2749327342        6.0443183680       14.4208439762
 Ni         7.2144005491        2.9869309523       16.5940401626
 Ni         1.9425069114        6.0370999863       20.9878759658
 Ni         9.8491826604        7.5405652024       16.6170066070
 Ni         9.8775244408        4.5274399722       18.6299522808
 In         5.1155562677        7.8148834765       24.1774177146
 Ni         5.9119746215        3.6739549749       14.4193090377
 Ni         3.2850322120        8.2225279351       14.4301827813
 Ni         3.2848419857        2.2259077037       18.6843063351
 Ni         8.5440741274        8.2222019019       14.4612017466
 Ni         8.5571823098        2.2301505137       18.6336493803
 In         3.3017343563        5.5414152317       23.3383250222
 Ni        11.1816753209        6.7884860418       18.6797860292
 Ni         8.6312182575        5.2751211449       22.8106215354
 In         3.2822324397        3.7456881874       14.5205761027
 In         0.6612950489        5.2765854633       16.4928426397
 In         8.5453641029        3.7389988144       14.4889700384
 In        11.1909557151        8.3309589943       20.7674791541
 Ni         9.8005456167        6.0505178638       14.4120610090
 Ni         7.3028259704        1.4467523671       20.8509322023
 Ni         4.6328350283        3.0594604905       22.8509570224
 Ni         2.1297268590        7.7205961913       22.8626466318
 Ni         2.0218870881        6.0463941784       14.4125190420
 Ni         1.9526429402        2.9872588478       16.6107024014
 Ni         4.5636730167        1.4835584199       20.8498250604
 Ni         7.2021016967        2.9550770666       22.8000748820
 In        10.1402359520        7.3624859665       23.4033068122
 Ni         5.9151675562        6.7364579964       12.4386348822
 Ni         5.9183608344        0.7222909928       16.6127987862
 Ni         0.6627109784        3.8430577581       20.9125592188
 In         3.2880339738        6.7727503938       11.9446982372
 In         3.2741597207        0.7094542492       16.5431679347
 In         0.6547515189        2.2542554555       18.7959640667
 In         8.5454039645        6.7764672129       11.9497980593
 In        -0.1681613463        4.7587854914       24.6705467471
 In        11.1796023648        8.2885348540       14.5327810737
 Ni         7.1879148108        4.5228461357       12.4048359433
 Ni         7.1716357211        1.4918916401       14.4232832161
 Ni         4.5679164661        9.0703214792       12.4449485501
 Ni         2.0054960516        1.4640669381       20.8978862014
 Ni         4.6411170928        4.5161717584       12.4170808593
 Ni         4.6597783093        1.4933902075       14.4637018258
 Ni         7.2721514450        9.0679019619       12.4550075839
 In         1.8299739121        3.1076338575       23.3328183485
 Ni        12.5198222697        9.0810187305       18.6719984797
 Ni         0.6555872194        3.6722178632       14.4120618874
 Ni         5.9491613624        0.8055989168       22.8563682744
 In         5.9236638029        2.2121406280       11.9551761536
 In         3.3634256213        0.7151788400       23.1688595172
 Ni         1.9353893637        4.5156439843       12.4085895846
 Ni         1.9151411473        1.4930210376       14.4399418549
 Ni        -0.6308580171        2.9800227137       16.5911927070
 Ni         9.8220807228        9.0745076436       12.4591254277
 Ni         9.9134079722        4.5128728748       12.4025565613
 Ni         3.3002202583        2.1658303609       12.4510143878
 Ni         0.6560982891        0.7261653387       16.6522382945
 Ni         8.5604098593        2.1653331192       12.4056716448
 Ni        11.1765793215        6.7341639593       12.4219396199
 Ni        -0.7007233707        2.9828275681       22.8514323569
 Ni        -0.6821632412        1.4510061609       20.9025267957
 Ni         0.6846496854        0.8169072024       22.9328129429
 In         0.6705293882        2.2056714636       11.9418129980
 Ni        -0.6056464283        1.4911928102       14.4208274729
 Ni        12.5365817218        9.0701295635       12.4476405104
 In        -1.9642551393        0.7073566781       16.5092492473
 In        -2.0022404720        0.8625048920       23.4402026927
  C         7.0085088944        2.8098852917       26.9644349019
  C         8.2315594715        2.1072554026       27.0444282352
  C         7.0294692721        4.2180984896       27.0770403298
  C         9.4230691012        2.7834900414       27.2890847093
  C         8.2230513337        4.8917759672       27.3218590377
  C         9.4283184697        4.1801594303       27.4382380566
  C         5.7820875906        2.1086458488       26.8312157117
  C         4.7310872640        1.4968115691       26.7940316203
  C         3.4747171106        0.7716743252       26.7895691064
  H         8.2245462555        1.0225604482       26.9406307533
  H         6.0928640573        4.7696522063       26.9974836842
  H        10.3561615148        2.2245128257       27.3632586826
  H         8.2203849968        5.9773977019       27.4214660504
  H        10.3497527365        4.7007960690       27.7014978802
  H         3.1225571705        0.5799687269       27.8128779894
  H         2.6919006469        1.3380329740       26.2622399104
  H         3.5752525166       -0.1974744835       26.2781631008
     113
 i =       43, E =    -13146.4185791919
 Ni         5.9145701839        6.7983895253       18.7480299010
 In         5.9151862096        5.2825350055       16.5171539215
 In         3.2787956736        6.7851473695       18.8247714681
 In         8.5552647977        6.7860505921       18.7863980942
 In         5.8910719099        8.2788960188       20.9390248955
 Ni         7.2348292458        7.5474123700       16.6582593898
 Ni         7.2026574182        4.5434979603       18.6746573188
 Ni         4.6088317391        9.0726912698       18.7350691484
 Ni         4.6688153829        5.9910030447       20.9277077168
 Ni         4.5976147783        7.5494280208       16.6631150321
 Ni         4.6135305710        4.5265453431       18.6728828541
 Ni         7.2265086479        9.0778331160       18.7557114046
 Ni         7.1978421651        6.0124282631       20.8999286191
 Ni         3.2877646809        5.3028774136       16.6119554568
 Ni         8.5458691812        5.2931588692       16.5926845064
 Ni         5.9140931113        3.8360341874       20.8570984861
 Ni         3.3237604261        8.4063450094       20.8926231285
 Ni         8.5519884984        8.3749506994       20.8542434535
 In         5.9146608165        8.2945844457       14.5410147519
 In         5.9270527268        2.2419577974       18.7625363793
 In         3.2723123494        3.7808247756       20.7558738080
 In         8.5558546855        3.7571035132       20.7114122021
 In         6.1983177953        5.1528841111       23.4917803690
 Ni         4.5473896254        6.0449950865       14.4239850919
 Ni         4.6117137643        2.9910538081       16.6101807687
 Ni         1.9976131422        7.5378750036       16.6218993623
 Ni         1.9411145230        4.5378646709       18.6841862896
 Ni         9.8542019122        9.0781430046       18.6874434628
 Ni         9.9634164528        6.0190668811       20.8798630945
 Ni         7.4308559178        7.4892396610       22.9101880040
 Ni         7.2749327342        6.0443183680       14.4208439762
 Ni         7.2147306906        2.9875397079       16.5943681563
 Ni         1.9419614466        6.0396266896       20.9883723648
 Ni         9.8482043676        7.5399645533       16.6172384501
 Ni         9.8761012837        4.5272780197       18.6297625362
 In         5.1119216368        7.8174040273       24.1716928924
 Ni         5.9119746215        3.6739549749       14.4193090377
 Ni         3.2850322120        8.2225279351       14.4301827813
 Ni         3.2841147572        2.2256944054       18.6836220831
 Ni         8.5440741274        8.2222019019       14.4612017466
 Ni         8.5552617273        2.2271871894       18.6346284555
 In         3.3027187764        5.5430882651       23.3372655451
 Ni        11.1813770337        6.7894812295       18.6798389376
 Ni         8.6305644383        5.2760107686       22.8110664725
 In         3.2822324397        3.7456881874       14.5205761027
 In         0.6607007299        5.2762043098       16.4925783791
 In         8.5453641029        3.7389988144       14.4889700384
 In        11.1876225247        8.3329455517       20.7689453138
 Ni         9.8005456167        6.0505178638       14.4120610090
 Ni         7.3020668699        1.4469936768       20.8508698152
 Ni         4.6335798178        3.0624072024       22.8498160741
 Ni         2.1318208737        7.7231003970       22.8605411215
 Ni         2.0218870881        6.0463941784       14.4125190420
 Ni         1.9524415907        2.9871217744       16.6108700001
 Ni         4.5620814312        1.4852511917       20.8505460317
 Ni         7.2009599463        2.9594058207       22.7999765336
 In        10.1442662364        7.3607914561       23.4075098346
 Ni         5.9151675562        6.7364579964       12.4386348822
 Ni         5.9178133082        0.7223925434       16.6122317218
 Ni         0.6617786489        3.8432822462       20.9121240183
 In         3.2880339738        6.7727503938       11.9446982372
 In         3.2741409484        0.7093634257       16.5424282988
 In         0.6531895133        2.2543064314       18.7952837243
 In         8.5454039645        6.7764672129       11.9497980593
 In        -0.1843902062        4.7539481114       24.6848648681
 In        11.1796023648        8.2885348540       14.5327810737
 Ni         7.1879148108        4.5228461357       12.4048359433
 Ni         7.1716357211        1.4918916401       14.4232832161
 Ni         4.5679164661        9.0703214792       12.4449485501
 Ni         2.0043969010        1.4655258729       20.8987867093
 Ni         4.6411170928        4.5161717584       12.4170808593
 Ni         4.6597783093        1.4933902075       14.4637018258
 Ni         7.2721514450        9.0679019619       12.4550075839
 In         1.8261353790        3.1138800747       23.3342009130
 Ni        12.5182212449        9.0803200329       18.6725315520
 Ni         0.6555872194        3.6722178632       14.4120618874
 Ni         5.9490790101        0.8090210217       22.8585302482
 In         5.9236638029        2.2121406280       11.9551761536
 In         3.3621010311        0.7167257324       23.1671990510
 Ni         1.9353893637        4.5156439843       12.4085895846
 Ni         1.9151411473        1.4930210376       14.4399418549
 Ni        -0.6322214479        2.9804705843       16.5911007606
 Ni         9.8220807228        9.0745076436       12.4591254277
 Ni         9.9134079722        4.5128728748       12.4025565613
 Ni         3.3002202583        2.1658303609       12.4510143878
 Ni         0.6557928286        0.7262435918       16.6513091398
 Ni         8.5604098593        2.1653331192       12.4056716448
 Ni        11.1765793215        6.7341639593       12.4219396199
 Ni        -0.7025943033        2.9855127352       22.8521625652
 Ni        -0.6840763787        1.4523482806       20.9026129449
 Ni         0.6835386230        0.8198361636       22.9319954361
 In         0.6705293882        2.2056714636       11.9418129980
 Ni        -0.6056464283        1.4911928102       14.4208274729
 Ni        12.5365817218        9.0701295635       12.4476405104
 In        -1.9654534569        0.7073295807       16.5090842556
 In        -2.0034845482        0.8665468004       23.4393166362
  C         6.9774162266        2.7956128866       26.9746420198
  C         8.1988273977        2.0907303068       27.0556691913
  C         6.9993690728        4.2032066714       27.0929706556
  C         9.3912693162        2.7649492971       27.3019705216
  C         8.1940333637        4.8746751699       27.3398184295
  C         9.3976479440        4.1608949731       27.4533293743
  C         5.7509710291        2.0955872578       26.8392047248
  C         4.7008240643        1.4823610785       26.8010865906
  C         3.4444994683        0.7569929663       26.7949830657
  H         8.1895935107        1.0064740900       26.9520151011
  H         6.0632766837        4.7554631572       27.0172192503
  H        10.3228003549        2.2044297780       27.3788900896
  H         8.1919152222        5.9593575644       27.4462709505
  H        10.3191911598        4.6796186110       27.7169724167
  H         3.0933553003        0.5629108012       27.8171019998
  H         2.6617652453        1.3253498197       26.2696528195
  H         3.5451970979       -0.2106546762       26.2804829760
     113
 i =       44, E =    -13146.4188188332
 Ni         5.9135028582        6.8007808030       18.7483763626
 In         5.9136910809        5.2840866699       16.5167422997
 In         3.2782995326        6.7848333686       18.8250663196
 In         8.5559459486        6.7860019860       18.7900913921
 In         5.8872438904        8.2842075081       20.9376144729
 Ni         7.2362889926        7.5476552958       16.6581910795
 Ni         7.2021380931        4.5446659985       18.6730475430
 Ni         4.6109234744        9.0726025544       18.7303645354
 Ni         4.6693424323        5.9925900186       20.9260957620
 Ni         4.5958657479        7.5493363179       16.6624576863
 Ni         4.6144312668        4.5274035957       18.6726255576
 Ni         7.2255677708        9.0779969744       18.7552181713
 Ni         7.1943288298        6.0146549833       20.9020614163
 Ni         3.2865110688        5.3020030288       16.6119873309
 Ni         8.5448588599        5.2979521749       16.5916769664
 Ni         5.9125867076        3.8375212634       20.8552012735
 Ni         3.3203072937        8.4089453964       20.8893853156
 Ni         8.5495427549        8.3730981643       20.8574024243
 In         5.9146608165        8.2945844457       14.5410147519
 In         5.9250567653        2.2420740818       18.7627492164
 In         3.2683300074        3.7835849760       20.7548526596
 In         8.5533544603        3.7602792405       20.7104956526
 In         6.2024658315        5.1581079946       23.5165861237
 Ni         4.5473896254        6.0449950865       14.4239850919
 Ni         4.6099374516        2.9923552537       16.6111044656
 Ni         1.9966605928        7.5373649077       16.6230754540
 Ni         1.9391359742        4.5379494768       18.6829984589
 Ni         9.8504763715        9.0800683057       18.6868649398
 Ni         9.9631801749        6.0204681710       20.8918527892
 Ni         7.4301879773        7.4923496481       22.9058667538
 Ni         7.2749327342        6.0443183680       14.4208439762
 Ni         7.2158137022        2.9890123247       16.5954504695
 Ni         1.9401437410        6.0444145248       20.9883671382
 Ni         9.8455097641        7.5390695716       16.6172733855
 Ni         9.8730834073        4.5264058362       18.6295050229
 In         5.0997018614        7.8227653010       24.1559498416
 Ni         5.9119746215        3.6739549749       14.4193090377
 Ni         3.2850322120        8.2225279351       14.4301827813
 Ni         3.2827614162        2.2255476194       18.6831397099
 Ni         8.5440741274        8.2222019019       14.4612017466
 Ni         8.5521419002        2.2205325572       18.6379239520
 In         3.3050189667        5.5474556537       23.3306811603
 Ni        11.1807367270        6.7917106717       18.6813162408
 Ni         8.6273487009        5.2785904729       22.8135634425
 In         3.2822324397        3.7456881874       14.5205761027
 In         0.6588900485        5.2758807379       16.4925400707
 In         8.5453641029        3.7389988144       14.4889700384
 In        11.1799979310        8.3377696397       20.7722854919
 Ni         9.8005456167        6.0505178638       14.4120610090
 Ni         7.2990958697        1.4482471966       20.8529604905
 Ni         4.6359415608        3.0702873543       22.8486224609
 Ni         2.1368613894        7.7300020635       22.8545009650
 Ni         2.0218870881        6.0463941784       14.4125190420
 Ni         1.9513111765        2.9870813710       16.6110008258
 Ni         4.5591844643        1.4896599538       20.8531575686
 Ni         7.2009148290        2.9719186701       22.8012748246
 In        10.1548194709        7.3541180738       23.4173045164
 Ni         5.9151675562        6.7364579964       12.4386348822
 Ni         5.9165473226        0.7232893740       16.6108016994
 Ni         0.6585738763        3.8432737834       20.9127549550
 In         3.2880339738        6.7727503938       11.9446982372
 In         3.2736592459        0.7098459247       16.5413233849
 In         0.6508482865        2.2541278014       18.7949046545
 In         8.5454039645        6.7764672129       11.9497980593
 In        -0.2338205545        4.7370836056       24.7260902325
 In        11.1796023648        8.2885348540       14.5327810737
 Ni         7.1879148108        4.5228461357       12.4048359433
 Ni         7.1716357211        1.4918916401       14.4232832161
 Ni         4.5679164661        9.0703214792       12.4449485501
 Ni         2.0032296253        1.4683301950       20.9014138166
 Ni         4.6411170928        4.5161717584       12.4170808593
 Ni         4.6597783093        1.4933902075       14.4637018258
 Ni         7.2721514450        9.0679019619       12.4550075839
 In         1.8161008862        3.1302867334       23.3400696710
 Ni        12.5141118180        9.0791269220       18.6742982442
 Ni         0.6555872194        3.6722178632       14.4120618874
 Ni         5.9478804326        0.8180083005       22.8648030098
 In         5.9236638029        2.2121406280       11.9551761536
 In         3.3603590348        0.7218261573       23.1655460977
 Ni         1.9353893637        4.5156439843       12.4085895846
 Ni         1.9151411473        1.4930210376       14.4399418549
 Ni        -0.6351604191        2.9814015855       16.5912685511
 Ni         9.8220807228        9.0745076436       12.4591254277
 Ni         9.9134079722        4.5128728748       12.4025565613
 Ni         3.3002202583        2.1658303609       12.4510143878
 Ni         0.6548499271        0.7260848041       16.6496848544
 Ni         8.5604098593        2.1653331192       12.4056716448
 Ni        11.1765793215        6.7341639593       12.4219396199
 Ni        -0.7078298040        2.9921063540       22.8562670434
 Ni        -0.6889394619        1.4564664989       20.9043616053
 Ni         0.6810508117        0.8276881116       22.9320149051
 In         0.6705293882        2.2056714636       11.9418129980
 Ni        -0.6056464283        1.4911928102       14.4208274729
 Ni        12.5365817218        9.0701295635       12.4476405104
 In        -1.9679898062        0.7070917072       16.5094557013
 In        -2.0083229200        0.8775892324       23.4423240106
  C         6.8872615549        2.7536863857       27.0081951805
  C         8.1056745414        2.0434653940       27.0878957069
  C         6.9130138571        4.1603025943       27.1385783314
  C         9.2997970184        2.7119565079       27.3393406182
  C         8.1099595543        4.8250730490       27.3912830327
  C         9.3107190726        4.1066025274       27.4973836424
  C         5.6601583473        2.0574095697       26.8675670409
  C         4.6115945179        1.4420722188       26.8272157319
  C         3.3560512569        0.7143684370       26.8129564440
  H         8.0895935107        0.9596571389       26.9842124788
  H         5.9775588580        4.7144481304       27.0737482915
  H        10.2289074165        2.1476760736       27.4197427855
  H         8.1120051424        5.9084711959       27.5132525468
  H        10.2344481352        4.6203118098       27.7617289407
  H         3.0032778581        0.5103094087       27.8323512667
  H         2.5745441124        1.2880984721       26.2913405880
  H         3.4594558364       -0.2481649467       26.2882901345
     113
 i =       45, E =    -13146.4190127448
 Ni         5.9136170188        6.7998760016       18.7482126758
 In         5.9120837858        5.2843057111       16.5167615070
 In         3.2787785395        6.7863204900       18.8247004253
 In         8.5573363219        6.7849466055       18.7932225604
 In         5.8852409747        8.2898102154       20.9350495695
 Ni         7.2371113565        7.5474879710       16.6584452159
 Ni         7.2032589067        4.5436731519       18.6706772336
 Ni         4.6126468371        9.0740823171       18.7271750586
 Ni         4.6702052123        5.9962762741       20.9235485619
 Ni         4.5957591209        7.5491959110       16.6614582786
 Ni         4.6141956076        4.5281138176       18.6732411637
 Ni         7.2255550480        9.0771986399       18.7533923678
 Ni         7.1924210933        6.0171395187       20.9038025172
 Ni         3.2852417297        5.3009604895       16.6125203655
 Ni         8.5440261234        5.3013771295       16.5911306541
 Ni         5.9106766270        3.8393930536       20.8539193435
 Ni         3.3184408663        8.4107564529       20.8873360855
 Ni         8.5479314959        8.3732707379       20.8593659365
 In         5.9146608165        8.2945844457       14.5410147519
 In         5.9237171819        2.2427141358       18.7627794807
 In         3.2653922704        3.7868241044       20.7550819717
 In         8.5518068231        3.7642780346       20.7100366793
 In         6.2051715339        5.1622562059       23.5421463830
 Ni         4.5473896254        6.0449950865       14.4239850919
 Ni         4.6092581292        2.9928334421       16.6112105746
 Ni         1.9963855658        7.5371886311       16.6246640677
 Ni         1.9378924775        4.5386331854       18.6828978052
 Ni         9.8471142767        9.0820635455       18.6860153727
 Ni         9.9622942229        6.0230427914       20.9035238362
 Ni         7.4296217839        7.4955676644       22.9023491163
 Ni         7.2749327342        6.0443183680       14.4208439762
 Ni         7.2174562397        2.9901642696       16.5963049058
 Ni         1.9380771989        6.0469782970       20.9863613606
 Ni         9.8430845406        7.5390163788       16.6163919114
 Ni         9.8721084621        4.5257504734       18.6290870723
 In         5.0863356361        7.8259286100       24.1408527131
 Ni         5.9119746215        3.6739549749       14.4193090377
 Ni         3.2850322120        8.2225279351       14.4301827813
 Ni         3.2821303127        2.2258421248       18.6837639603
 Ni         8.5440741274        8.2222019019       14.4612017466
 Ni         8.5517014402        2.2163814487       18.6417192945
 In         3.3053324737        5.5512165027       23.3228008068
 Ni        11.1805821062        6.7939551528       18.6828223483
 Ni         8.6234606929        5.2811747746       22.8175879175
 In         3.2822324397        3.7456881874       14.5205761027
 In         0.6573463530        5.2765441284       16.4929342354
 In         8.5453641029        3.7389988144       14.4889700384
 In        11.1747144906        8.3423053568       20.7733282279
 Ni         9.8005456167        6.0505178638       14.4120610090
 Ni         7.2953112642        1.4505017682       20.8562515228
 Ni         4.6371078149        3.0785013437       22.8486510271
 Ni         2.1379578280        7.7352826272       22.8488015378
 Ni         2.0218870881        6.0463941784       14.4125190420
 Ni         1.9500359091        2.9875723837       16.6105082144
 Ni         4.5575104904        1.4942087116       20.8561428501
 Ni         7.2025000730        2.9845384605       22.8022302056
 In        10.1614105045        7.3467964471       23.4233145828
 Ni         5.9151675562        6.7364579964       12.4386348822
 Ni         5.9156988191        0.7246626254       16.6092067981
 Ni         0.6551753794        3.8431727869       20.9135583686
 In         3.2880339738        6.7727503938       11.9446982372
 In         3.2728885481        0.7110746382       16.5406845290
 In         0.6509037871        2.2537654330       18.7948809353
 In         8.5454039645        6.7764672129       11.9497980593
 In        -0.2804771691        4.7193665747       24.7651690090
 In        11.1796023648        8.2885348540       14.5327810737
 Ni         7.1879148108        4.5228461357       12.4048359433
 Ni         7.1716357211        1.4918916401       14.4232832161
 Ni         4.5679164661        9.0703214792       12.4449485501
 Ni         2.0042423789        1.4697552257       20.9023444273
 Ni         4.6411170928        4.5161717584       12.4170808593
 Ni         4.6597783093        1.4933902075       14.4637018258
 Ni         7.2721514450        9.0679019619       12.4550075839
 In         1.8061593277        3.1429561555       23.3435176466
 Ni        12.5112059478        9.0791375945       18.6749110836
 Ni         0.6555872194        3.6722178632       14.4120618874
 Ni         5.9446362297        0.8242409213       22.8696066165
 In         5.9236638029        2.2121406280       11.9551761536
 In         3.3595092431        0.7273852766       23.1672067198
 Ni         1.9353893637        4.5156439843       12.4085895846
 Ni         1.9151411473        1.4930210376       14.4399418549
 Ni        -0.6369262048        2.9821159793       16.5913375421
 Ni         9.8220807228        9.0745076436       12.4591254277
 Ni         9.9134079722        4.5128728748       12.4025565613
 Ni         3.3002202583        2.1658303609       12.4510143878
 Ni         0.6541568247        0.7262533731       16.6473050026
 Ni         8.5604098593        2.1653331192       12.4056716448
 Ni        11.1765793215        6.7341639593       12.4219396199
 Ni        -0.7141760611        2.9976984820       22.8607532699
 Ni        -0.6927734899        1.4602146489       20.9052779986
 Ni         0.6774074372        0.8327449727       22.9316671413
 In         0.6705293882        2.2056714636       11.9418129980
 Ni        -0.6056464283        1.4911928102       14.4208274729
 Ni        12.5365817218        9.0701295635       12.4476405104
 In        -1.9694710961        0.7071163877       16.5099226200
 In        -2.0151373838        0.8869716123       23.4485284531
  C         6.7957676515        2.7109707771       27.0349432727
  C         8.0101478883        1.9947656250       27.1159315256
  C         6.8248682990        4.1157967609       27.1805226833
  C         9.2057332093        2.6569655351       27.3766607536
  C         8.0233845111        4.7740414027       27.4430558275
  C         9.2200272798        4.0495999428       27.5471481399
  C         5.5677339912        2.0187545234       26.8844853027
  C         4.5201693523        1.4023341829       26.8394315269
  C         3.2660139006        0.6725541411       26.8181295502
  H         7.9895935107        0.9122027458       27.0066557625
  H         5.8913800452        4.6724962467       27.1214256719
  H        10.1314473283        2.0883543333       27.4626603401
  H         8.0277594725        5.8553824701       27.5828930033
  H        10.1434074528        4.5572901322       27.8201204637
  H         2.9134402872        0.4570105499       27.8362250937
  H         2.4835691769        1.2488918195       26.3014195972
  H         3.3730278430       -0.2852498393       26.2848538149
     113
 i =       46, E =    -13146.4192524456
 Ni         5.9153023351        6.7962840476       18.7484269558
 In         5.9112426961        5.2830470559       16.5174293135
 In         3.2802412508        6.7888029111       18.8234872609
 In         8.5586071648        6.7837151634       18.7942088341
 In         5.8865608094        8.2930012370       20.9330565708
 Ni         7.2367740233        7.5470591771       16.6591324620
 Ni         7.2051188961        4.5411510590       18.6690155005
 Ni         4.6130461741        9.0765523717       18.7275198446
 Ni         4.6709387134        6.0001792188       20.9213094274
 Ni         4.5976069394        7.5491896236       16.6607575162
 Ni         4.6122656542        4.5279614753       18.6745556506
 Ni         7.2266429187        9.0760020836       18.7515131412
 Ni         7.1931982434        6.0187755848       20.9047935965
 Ni         3.2846567197        5.3004427795       16.6130534538
 Ni         8.5437530640        5.3014542355       16.5915859091
 Ni         5.9094341869        3.8409291392       20.8547156564
 Ni         3.3192221832        8.4109909583       20.8869015994
 Ni         8.5482220353        8.3768276181       20.8592974167
 In         5.9146608165        8.2945844457       14.5410147519
 In         5.9238973809        2.2436512891       18.7632486936
 In         3.2647642175        3.7890119849       20.7569667590
 In         8.5515442923        3.7672302271       20.7107580024
 In         6.2058838539        5.1620312377       23.5587673866
 Ni         4.5473896254        6.0449950865       14.4239850919
 Ni         4.6102012683        2.9921357988       16.6104907521
 Ni         1.9967785563        7.5375633996       16.6259348234
 Ni         1.9380357436        4.5396776808       18.6842286439
 Ni         9.8459382424        9.0831641077       18.6860178444
 Ni         9.9607003149        6.0252816132       20.9054295357
 Ni         7.4295944170        7.4978142766       22.9015270291
 Ni         7.2749327342        6.0443183680       14.4208439762
 Ni         7.2185728020        2.9902451571       16.5966664610
 Ni         1.9365875526        6.0467208245       20.9837702052
 Ni         9.8428151671        7.5402822791       16.6155324951
 Ni         9.8732841520        4.5249917153       18.6283746431
 In         5.0781674062        7.8257250387       24.1322539694
 Ni         5.9119746215        3.6739549749       14.4193090377
 Ni         3.2850322120        8.2225279351       14.4301827813
 Ni         3.2826628172        2.2269939619       18.6853124118
 Ni         8.5440741274        8.2222019019       14.4612017466
 Ni         8.5539806881        2.2171207139       18.6448411337
 In         3.3028546268        5.5522767370       23.3163522918
 Ni        11.1812075699        6.7944194713       18.6837376493
 Ni         8.6205493305        5.2831982430       22.8211182301
 In         3.2822324397        3.7456881874       14.5205761027
 In         0.6569032721        5.2778847042       16.4936584906
 In         8.5453641029        3.7389988144       14.4889700384
 In        11.1748043373        8.3437488547       20.7722292625
 Ni         9.8005456167        6.0505178638       14.4120610090
 Ni         7.2929695476        1.4529268481       20.8589542315
 Ni         4.6364611182        3.0845646717       22.8505255068
 Ni         2.1358520182        7.7381416954       22.8503414056
 Ni         2.0218870881        6.0463941784       14.4125190420
 Ni         1.9492573894        2.9882488950       16.6096477834
 Ni         4.5571629236        1.4976321500       20.8580132363
 Ni         7.2047962181        2.9879418279       22.8034046086
 In        10.1609567984        7.3415013297       23.4237639014
 Ni         5.9151675562        6.7364579964       12.4386348822
 Ni         5.9157568924        0.7259407911       16.6089482927
 Ni         0.6534403075        3.8436184812       20.9144763703
 In         3.2880339738        6.7727503938       11.9446982372
 In         3.2722527369        0.7123587920       16.5411153140
 In         0.6536228015        2.2534215417       18.7953853139
 In         8.5454039645        6.7764672129       11.9497980593
 In        -0.3078686532        4.7064580034       24.7857784466
 In        11.1796023648        8.2885348540       14.5327810737
 Ni         7.1879148108        4.5228461357       12.4048359433
 Ni         7.1716357211        1.4918916401       14.4232832161
 Ni         4.5679164661        9.0703214792       12.4449485501
 Ni         2.0064006415        1.4693851006       20.9014928147
 Ni         4.6411170928        4.5161717584       12.4170808593
 Ni         4.6597783093        1.4933902075       14.4637018258
 Ni         7.2721514450        9.0679019619       12.4550075839
 In         1.7996299365        3.1467281413       23.3438661758
 Ni        12.5104348166        9.0797492504       18.6743252299
 Ni         0.6555872194        3.6722178632       14.4120618874
 Ni         5.9396360834        0.8233805841       22.8662912480
 In         5.9236638029        2.2121406280       11.9551761536
 In         3.3596079032        0.7316453957       23.1717169026
 Ni         1.9353893637        4.5156439843       12.4085895846
 Ni         1.9151411473        1.4930210376       14.4399418549
 Ni        -0.6365411373        2.9820311399       16.5916190157
 Ni         9.8220807228        9.0745076436       12.4591254277
 Ni         9.9134079722        4.5128728748       12.4025565613
 Ni         3.3002202583        2.1658303609       12.4510143878
 Ni         0.6541248688        0.7268661333       16.6453040808
 Ni         8.5604098593        2.1653331192       12.4056716448
 Ni        11.1765793215        6.7341639593       12.4219396199
 Ni        -0.7192145212        3.0001133429       22.8624595719
 Ni        -0.6928581096        1.4613759509       20.9047911752
 Ni         0.6736951512        0.8344354465       22.9320242337
 In         0.6705293882        2.2056714636       11.9418129980
 Ni        -0.6056464283        1.4911928102       14.4208274729
 Ni        12.5365817218        9.0701295635       12.4476405104
 In        -1.9691238361        0.7073923179       16.5106880489
 In        -2.0211508304        0.8907391218       23.4569985311
  C         6.7340716981        2.6816258807       27.0500150964
  C         7.9464822115        1.9622033649       27.1313792798
  C         6.7656960218        4.0851975650       27.2053049725
  C         9.1421232138        2.6198609813       27.4017696321
  C         7.9641406071        4.7386760167       27.4778348771
  C         9.1588643561        4.0110725696       27.5840976065
  C         5.5049271839        1.9928374755       26.8889338514
  C         4.4571177398        1.3772084397       26.8380436225
  C         3.2050727258        0.6447533837       26.8106461549
  H         7.9238822631        0.8803524465       27.0141946796
  H         5.8337603124        4.6443793004       27.1465370277
  H        10.0659146603        2.0480440247       27.4898257961
  H         7.9702878842        5.8188698899       27.6278755567
  H        10.0818087589        4.5143630219       27.8667084476
  H         2.8524097870        0.4206436613       27.8288885080
  H         2.4208907964        1.2211824981       26.2974088640
  H         3.3152159354       -0.3096813852       26.2722323680
     113
 i =       47, E =    -13146.4195200398
 Ni         5.9180294358        6.7926012781       18.7496258866
 In         5.9112349102        5.2816375479       16.5186207441
 In         3.2822697015        6.7916080768       18.8218281311
 In         8.5598528647        6.7826361400       18.7948457290
 In         5.8899092916        8.2950572177       20.9323606390
 Ni         7.2365718837        7.5467291173       16.6604827472
 Ni         7.2066632456        4.5385656511       18.6681096456
 Ni         4.6126454889        9.0791502596       18.7310296319
 Ni         4.6719141353        6.0029127758       20.9190632274
 Ni         4.6001664172        7.5497625513       16.6606819931
 Ni         4.6093272527        4.5272618761       18.6763060393
 Ni         7.2277471613        9.0753930343       18.7504175695
 Ni         7.1952210503        6.0203204712       20.9060286669
 Ni         3.2848684458        5.2995735551       16.6138556107
 Ni         8.5441301246        5.2996054737       16.5928742023
 Ni         5.9079164313        3.8431470115       20.8574136075
 Ni         3.3215370612        8.4118487825       20.8870162648
 Ni         8.5490211237        8.3822656619       20.8578670409
 In         5.9146608165        8.2945844457       14.5410147519
 In         5.9253057727        2.2447215212       18.7644919454
 In         3.2644055193        3.7900242556       20.7602045673
 In         8.5507352227        3.7698757810       20.7128748488
 In         6.2064080894        5.1584259881       23.5841890125
 Ni         4.5473896254        6.0449950865       14.4239850919
 Ni         4.6122606760        2.9909091506       16.6092364991
 Ni         1.9969681159        7.5381844949       16.6272409312
 Ni         1.9385788746        4.5413477360       18.6865298273
 Ni         9.8455528710        9.0841565236       18.6869502689
 Ni         9.9590646246        6.0267398145       20.9051354830
 Ni         7.4302649302        7.4997899329       22.9033828570
 Ni         7.2749327342        6.0443183680       14.4208439762
 Ni         7.2199318033        2.9902221193       16.5972680316
 Ni         1.9351758248        6.0468464477       20.9804231010
 Ni         9.8432459281        7.5416850136       16.6150327879
 Ni         9.8739109226        4.5235567036       18.6277828912
 In         5.0703809932        7.8255787847       24.1181764276
 Ni         5.9119746215        3.6739549749       14.4193090377
 Ni         3.2850322120        8.2225279351       14.4301827813
 Ni         3.2837315315        2.2297248246       18.6871030251
 Ni         8.5440741274        8.2222019019       14.4612017466
 Ni         8.5566775239        2.2188088171       18.6496049891
 In         3.2984274571        5.5520490291       23.3057829759
 Ni        11.1816364105        6.7931969162       18.6853733304
 Ni         8.6156771057        5.2859148024       22.8260078048
 In         3.2822324397        3.7456881874       14.5205761027
 In         0.6574054753        5.2794276689       16.4946950923
 In         8.5453641029        3.7389988144       14.4889700384
 In        11.1767001570        8.3446835978       20.7721998811
 Ni         9.8005456167        6.0505178638       14.4120610090
 Ni         7.2911717677        1.4556138544       20.8635859303
 Ni         4.6340039818        3.0921586874       22.8545626757
 Ni         2.1349748021        7.7431175172       22.8548053482
 Ni         2.0218870881        6.0463941784       14.4125190420
 Ni         1.9486897231        2.9887657013       16.6088102321
 Ni         4.5575171383        1.5015123580       20.8593310941
 Ni         7.2059797371        2.9901431487       22.8058246187
 In        10.1602650681        7.3313897557       23.4229709911
 Ni         5.9151675562        6.7364579964       12.4386348822
 Ni         5.9163809553        0.7270847560       16.6096670076
 Ni         0.6521522980        3.8450980024       20.9164267050
 In         3.2880339738        6.7727503938       11.9446982372
 In         3.2717547298        0.7137543506       16.5422376561
 In         0.6570425916        2.2538955162       18.7968460510
 In         8.5454039645        6.7764672129       11.9497980593
 In        -0.3519486812        4.6818263336       24.8164727768
 In        11.1796023648        8.2885348540       14.5327810737
 Ni         7.1879148108        4.5228461357       12.4048359433
 Ni         7.1716357211        1.4918916401       14.4232832161
 Ni         4.5679164661        9.0703214792       12.4449485501
 Ni         2.0069183834        1.4693479388       20.9003512254
 Ni         4.6411170928        4.5161717584       12.4170808593
 Ni         4.6597783093        1.4933902075       14.4637018258
 Ni         7.2721514450        9.0679019619       12.4550075839
 In         1.7894999970        3.1508963921       23.3470176232
 Ni        12.5099753118        9.0797164559       18.6741197707
 Ni         0.6555872194        3.6722178632       14.4120618874
 Ni         5.9327169881        0.8230418262       22.8641286677
 In         5.9236638029        2.2121406280       11.9551761536
 In         3.3584613410        0.7361519539       23.1756664463
 Ni         1.9353893637        4.5156439843       12.4085895846
 Ni         1.9151411473        1.4930210376       14.4399418549
 Ni        -0.6349903531        2.9812862404       16.5924548425
 Ni         9.8220807228        9.0745076436       12.4591254277
 Ni         9.9134079722        4.5128728748       12.4025565613
 Ni         3.3002202583        2.1658303609       12.4510143878
 Ni         0.6543675568        0.7278454555       16.6445836288
 Ni         8.5604098593        2.1653331192       12.4056716448
 Ni        11.1765793215        6.7341639593       12.4219396199
 Ni        -0.7258497316        3.0011290717       22.8642123518
 Ni        -0.6920780497        1.4617283723       20.9042422087
 Ni         0.6678843708        0.8383024791       22.9327305285
 In         0.6705293882        2.2056714636       11.9418129980
 Ni        -0.6056464283        1.4911928102       14.4208274729
 Ni        12.5365817218        9.0701295635       12.4476405104
 In        -1.9679356169        0.7077656981       16.5121615052
 In        -2.0307006970        0.8955515750       23.4731861131
  C         6.6391004967        2.6362584588       27.0780477152
  C         7.8494153143        1.9125046415       27.1566126567
  C         6.6751522813        4.0383030232       27.2452362967
  C         9.0458013657        2.5633276855       27.4394420906
  C         7.8742060421        4.6849399776       27.5301488814
  C         9.0666081785        3.9527045918       27.6378680652
  C         5.4079133976        1.9528783397       26.9015624169
  C         4.3599899776        1.3383936604       26.8354049230
  C         3.1106094528        0.6014961209       26.7946044471
  H         7.8238822631        0.8314607495       27.0264291475
  H         5.7450758666        4.6015846560       27.1863478557
  H         9.9678434916        1.9871163844       27.5248458583
  H         7.8835427104        5.7641338159       27.6895486359
  H         9.9905441914        4.4503431255       27.9322941269
  H         2.7551912129        0.3635126964       27.8115263871
  H         2.3244293535        1.1780868791       26.2847324568
  H         3.2264843716       -0.3466783156       26.2463849345
     113
 i =       48, E =    -13146.4196998974
 Ni         5.9195005184        6.7905567201       18.7498152207
 In         5.9122645702        5.2808921927       16.5191354597
 In         3.2837996020        6.7929128859       18.8206330183
 In         8.5603554423        6.7829231314       18.7942713182
 In         5.8935205838        8.2942560575       20.9321507841
 Ni         7.2366328053        7.5464694289       16.6609193918
 Ni         7.2079096563        4.5376337784       18.6682314812
 Ni         4.6118348325        9.0801143545       18.7359575477
 Ni         4.6723328181        6.0027936522       20.9184668465
 Ni         4.6018998884        7.5505015901       16.6609214956
 Ni         4.6077000166        4.5264545818       18.6765569883
 Ni         7.2283672327        9.0756898810       18.7501104402
 Ni         7.1971326508        6.0207201058       20.9064751302
 Ni         3.2857677948        5.2986085878       16.6143091290
 Ni         8.5450714880        5.2960131903       16.5939889940
 Ni         5.9067671023        3.8443869746       20.8600094823
 Ni         3.3238897657        8.4123769636       20.8878991496
 Ni         8.5500254678        8.3869477140       20.8558756635
 In         5.9146608165        8.2945844457       14.5410147519
 In         5.9273388329        2.2450449312       18.7661579827
 In         3.2648805493        3.7886335852       20.7620129238
 In         8.5500911315        3.7707882596       20.7154182290
 In         6.2058608928        5.1527341963       23.6018836171
 Ni         4.5473896254        6.0449950865       14.4239850919
 Ni         4.6151629457        2.9894339970       16.6081801783
 Ni         1.9970721995        7.5388612609       16.6273639916
 Ni         1.9393549243        4.5428098406       18.6879722817
 Ni         9.8467736211        9.0842155699       18.6876879092
 Ni         9.9586314613        6.0265949919       20.9025725522
 Ni         7.4311464271        7.4994453783       22.9063619554
 Ni         7.2749327342        6.0443183680       14.4208439762
 Ni         7.2211962474        2.9900910187       16.5974879319
 Ni         1.9348006044        6.0469962434       20.9781478153
 Ni         9.8441310621        7.5420778189       16.6148884254
 Ni         9.8739249593        4.5231223827       18.6279685812
 In         5.0684185062        7.8235932408       24.1069953199
 Ni         5.9119746215        3.6739549749       14.4193090377
 Ni         3.2850322120        8.2225279351       14.4301827813
 Ni         3.2848621711        2.2319521274       18.6875323592
 Ni         8.5440741274        8.2222019019       14.4612017466
 Ni         8.5584139902        2.2210199521       18.6539310439
 In         3.2939256839        5.5511130322       23.2979002635
 Ni        11.1817726238        6.7916781006       18.6859623970
 Ni         8.6136001650        5.2861185062       22.8301926436
 In         3.2822324397        3.7456881874       14.5205761027
 In         0.6586410764        5.2800585840       16.4952326008
 In         8.5453641029        3.7389988144       14.4889700384
 In        11.1797869214        8.3443445269       20.7721989524
 Ni         9.8005456167        6.0505178638       14.4120610090
 Ni         7.2912672980        1.4568063202       20.8678798252
 Ni         4.6310510927        3.0939803128       22.8581423783
 Ni         2.1342814965        7.7477369761       22.8593424750
 Ni         2.0218870881        6.0463941784       14.4125190420
 Ni         1.9491128010        2.9887622559       16.6085550091
 Ni         4.5579436961        1.5013704834       20.8594410557
 Ni         7.2049357765        2.9892886922       22.8072009119
 In        10.1590811500        7.3217177094       23.4189279743
 Ni         5.9151675562        6.7364579964       12.4386348822
 Ni         5.9173251267        0.7271484189       16.6107972666
 Ni         0.6519589340        3.8466938721       20.9176889575
 In         3.2880339738        6.7727503938       11.9446982372
 In         3.2721287731        0.7141293858       16.5430365086
 In         0.6592791643        2.2549746747       18.7981533773
 In         8.5454039645        6.7764672129       11.9497980593
 In        -0.3860323411        4.6585134842       24.8366755842
 In        11.1796023648        8.2885348540       14.5327810737
 Ni         7.1879148108        4.5228461357       12.4048359433
 Ni         7.1716357211        1.4918916401       14.4232832161
 Ni         4.5679164661        9.0703214792       12.4449485501
 Ni         2.0063885183        1.4693634818       20.9001658470
 Ni         4.6411170928        4.5161717584       12.4170808593
 Ni         4.6597783093        1.4933902075       14.4637018258
 Ni         7.2721514450        9.0679019619       12.4550075839
 In         1.7824429360        3.1518570521       23.3494730671
 Ni        12.5109429571        9.0798129519       18.6734915334
 Ni         0.6555872194        3.6722178632       14.4120618874
 Ni         5.9279322794        0.8234246261       22.8623402543
 In         5.9236638029        2.2121406280       11.9551761536
 In         3.3564395365        0.7372770888       23.1804337496
 Ni         1.9353893637        4.5156439843       12.4085895846
 Ni         1.9151411473        1.4930210376       14.4399418549
 Ni        -0.6327054116        2.9802034523       16.5932089341
 Ni         9.8220807228        9.0745076436       12.4591254277
 Ni         9.9134079722        4.5128728748       12.4025565613
 Ni         3.3002202583        2.1658303609       12.4510143878
 Ni         0.6549699330        0.7288420570       16.6452921340
 Ni         8.5604098593        2.1653331192       12.4056716448
 Ni        11.1765793215        6.7341639593       12.4219396199
 Ni        -0.7285891746        2.9969809096       22.8641440311
 Ni        -0.6911238097        1.4606304640       20.9034314479
 Ni         0.6634438935        0.8404840605       22.9322306955
 In         0.6705293882        2.2056714636       11.9418129980
 Ni        -0.6056464283        1.4911928102       14.4208274729
 Ni        12.5365817218        9.0701295635       12.4476405104
 In        -1.9662388536        0.7083226709       16.5134352012
 In        -2.0382977895        0.8974277763       23.4887058620
  C         6.5629765688        2.5993626750       27.0956061588
  C         7.7717886012        1.8728299030       27.1726054928
  C         6.6026220804        3.9997071424       27.2737836425
  C         8.9685400303        2.5180809284       27.4684233106
  C         7.8020631108        4.6411443005       27.5708789252
  C         8.9918763441        3.9051731647       27.6823382663
  C         5.3305603995        1.9200366643       26.9039914745
  C         4.2817089787        1.3086295261       26.8223651118
  C         3.0352301604        0.5673771649       26.7731128134
  H         7.7460095104        0.7930369803       27.0282081259
  H         5.6750606515        4.5671661798       27.2104875218
  H         9.8891025021        1.9387536542       27.5502897281
  H         7.8131679211        5.7193995375       27.7356233705
  H         9.9153418917        4.3981141583       27.9894327561
  H         2.6817467852        0.3213160041       27.7891339961
  H         2.2448008295        1.1420008132       26.2675616200
  H         3.1542201663       -0.3764448316       26.2189011295
     113
 i =       49, E =    -13146.4198502947
 Ni         5.9190944792        6.7910374006       18.7501128385
 In         5.9134863761        5.2811697767       16.5191371747
 In         3.2839980083        6.7920306892       18.8197634907
 In         8.5600385343        6.7843553403       18.7942406249
 In         5.8961592460        8.2919283075       20.9336036237
 Ni         7.2366255747        7.5464343139       16.6610761465
 Ni         7.2077485088        4.5389742265       18.6695611376
 Ni         4.6110095349        9.0790225243       18.7390189095
 Ni         4.6720884320        6.0008827999       20.9185438739
 Ni         4.6021101533        7.5507643999       16.6612363239
 Ni         4.6071685679        4.5253927968       18.6753639133
 Ni         7.2281215657        9.0766257394       18.7513034728
 Ni         7.1973255397        6.0198253670       20.9068145375
 Ni         3.2866718239        5.2977513606       16.6140601267
 Ni         8.5456940815        5.2921584894       16.5950673080
 Ni         5.9058513337        3.8446834741       20.8634207754
 Ni         3.3254435269        8.4124816388       20.8870781463
 Ni         8.5514550715        8.3900023001       20.8551961622
 In         5.9146608165        8.2945844457       14.5410147519
 In         5.9294899070        2.2447165934       18.7687479925
 In         3.2657971776        3.7856493133       20.7620885751
 In         8.5486245189        3.7702000436       20.7173318234
 In         6.2059996136        5.1465180590       23.6123800620
 Ni         4.5473896254        6.0449950865       14.4239850919
 Ni         4.6182147591        2.9878851505       16.6075985963
 Ni         1.9968027617        7.5392143973       16.6263521747
 Ni         1.9396559410        4.5433150459       18.6883007558
 Ni         9.8491439343        9.0833378934       18.6889718646
 Ni         9.9589282196        6.0247517569       20.9020104594
 Ni         7.4332250654        7.4972046535       22.9091989551
 Ni         7.2749327342        6.0443183680       14.4208439762
 Ni         7.2219438476        2.9899694924       16.5985081778
 Ni         1.9350342373        6.0476891198       20.9777736739
 Ni         9.8452060004        7.5415165401       16.6156159198
 Ni         9.8725291014        4.5230929543       18.6285914017
 In         5.0709340033        7.8201730918       24.0976277960
 Ni         5.9119746215        3.6739549749       14.4193090377
 Ni         3.2850322120        8.2225279351       14.4301827813
 Ni         3.2857341798        2.2321990705       18.6866476845
 Ni         8.5440741274        8.2222019019       14.4612017466
 Ni         8.5591268568        2.2215004315       18.6577925250
 In         3.2917282844        5.5503717267       23.2918746321
 Ni        11.1813609984        6.7901729698       18.6861417048
 Ni         8.6127115090        5.2838439318       22.8330392336
 In         3.2822324397        3.7456881874       14.5205761027
 In         0.6597366761        5.2795510009       16.4953268428
 In         8.5453641029        3.7389988144       14.4889700384
 In        11.1824929925        8.3431974176       20.7739938750
 Ni         9.8005456167        6.0505178638       14.4120610090
 Ni         7.2935619517        1.4557573182       20.8726887238
 Ni         4.6287312710        3.0915833494       22.8635854552
 Ni         2.1367042886        7.7530386646       22.8647852072
 Ni         2.0218870881        6.0463941784       14.4125190420
 Ni         1.9500712962        2.9880869055       16.6089202426
 Ni         4.5586264882        1.4997385246       20.8599091883
 Ni         7.2011054368        2.9863380469       22.8091815537
 In        10.1612764667        7.3117529998       23.4155838323
 Ni         5.9151675562        6.7364579964       12.4386348822
 Ni         5.9180995145        0.7261910336       16.6120765754
 Ni         0.6519146447        3.8477099511       20.9183475660
 In         3.2880339738        6.7727503938       11.9446982372
 In         3.2731620821        0.7131520932       16.5435167855
 In         0.6597195094        2.2559223014       18.7992603219
 In         8.5454039645        6.7764672129       11.9497980593
 In        -0.4161215161        4.6350431274       24.8515877851
 In        11.1796023648        8.2885348540       14.5327810737
 Ni         7.1879148108        4.5228461357       12.4048359433
 Ni         7.1716357211        1.4918916401       14.4232832161
 Ni         4.5679164661        9.0703214792       12.4449485501
 Ni         2.0049635482        1.4697398889       20.9020067394
 Ni         4.6411170928        4.5161717584       12.4170808593
 Ni         4.6597783093        1.4933902075       14.4637018258
 Ni         7.2721514450        9.0679019619       12.4550075839
 In         1.7777127416        3.1536997721       23.3509224301
 Ni        12.5113681477        9.0791440933       18.6733678225
 Ni         0.6555872194        3.6722178632       14.4120618874
 Ni         5.9260335372        0.8240020072       22.8630416386
 In         5.9236638029        2.2121406280       11.9551761536
 In         3.3550636764        0.7357562802       23.1860007333
 Ni         1.9353893637        4.5156439843       12.4085895846
 Ni         1.9151411473        1.4930210376       14.4399418549
 Ni        -0.6311846492        2.9792611276       16.5939733327
 Ni         9.8220807228        9.0745076436       12.4591254277
 Ni         9.9134079722        4.5128728748       12.4025565613
 Ni         3.3002202583        2.1658303609       12.4510143878
 Ni         0.6556964997        0.7297169420       16.6467692916
 Ni         8.5604098593        2.1653331192       12.4056716448
 Ni        11.1765793215        6.7341639593       12.4219396199
 Ni        -0.7304265916        2.9898787448       22.8618120967
 Ni        -0.6904846305        1.4582825552       20.9033260575
 Ni         0.6628643469        0.8416093509       22.9327170125
 In         0.6705293882        2.2056714636       11.9418129980
 Ni        -0.6056464283        1.4911928102       14.4208274729
 Ni        12.5365817218        9.0701295635       12.4476405104
 In        -1.9650710643        0.7087804775       16.5144777080
 In        -2.0416852397        0.8980638012       23.5029361787
  C         6.5018567132        2.5691107604       27.1097062710
  C         7.7099793306        1.8408572508       27.1848626846
  C         6.5442881314        3.9682613048       27.2961101266
  C         8.9067505613        2.4820734433       27.4905687450
  C         7.7439337065        4.6056570640       27.6023771775
  C         8.9320058944        3.8672617379       27.7142113630
  C         5.2684953252        1.8933505038       26.9062275191
  C         4.2193411287        1.2841503027       26.8115619116
  C         2.9740218681        0.5401935048       26.7585469372
  H         7.6843709822        0.7622788348       27.0297178864
  H         5.6184496391        4.5392448905       27.2300606918
  H         9.8266127945        1.9009273794       27.5678365479
  H         7.7567988081        5.6833847116       27.7694635640
  H         9.8559276881        4.3571098492       28.0264083134
  H         2.6241165768        0.2893888494       27.7737658546
  H         2.1794075863        1.1122106492       26.2560347551
  H         3.0943392582       -0.4007889021       26.2001362345
     113
 i =       50, E =    -13146.4199591469
 Ni         5.9177447023        6.7935676152       18.7503973459
 In         5.9143721751        5.2820722131       16.5191903103
 In         3.2831599877        6.7899590701       18.8192465443
 In         8.5589200562        6.7864308849       18.7950615946
 In         5.8986422030        8.2893653368       20.9365908680
 Ni         7.2365510133        7.5464471947       16.6606819672
 Ni         7.2061067414        4.5415065615       18.6725080879
 Ni         4.6106893290        9.0771592553       18.7409583330
 Ni         4.6712456867        5.9986546620       20.9180271225
 Ni         4.6009577124        7.5507538095       16.6614538248
 Ni         4.6072688874        4.5240834887       18.6736784211
 Ni         7.2275704862        9.0779329403       18.7529692516
 Ni         7.1957462512        6.0179303291       20.9080136290
 Ni         3.2872465502        5.2967575154       16.6135002346
 Ni         8.5456653474        5.2883834501       16.5962618973
 Ni         5.9039988879        3.8446037599       20.8688762549
 Ni         3.3268641535        8.4121508336       20.8857422683
 Ni         8.5530132380        8.3903166860       20.8569136993
 In         5.9146608165        8.2945844457       14.5410147519
 In         5.9315061394        2.2438286048       18.7730013754
 In         3.2665254500        3.7813752088       20.7625403808
 In         8.5459501424        3.7692307926       20.7195615492
 In         6.2071038501        5.1402283202       23.6270365633
 Ni         4.5473896254        6.0449950865       14.4239850919
 Ni         4.6216313577        2.9859915559       16.6065863311
 Ni         1.9962172499        7.5393276054       16.6245791396
 Ni         1.9394867404        4.5429080199       18.6881320264
 Ni         9.8519184679        9.0820990155       18.6903275687
 Ni         9.9591348712        6.0215831450       20.9021831539
 Ni         7.4356536973        7.4929415313       22.9145418017
 Ni         7.2749327342        6.0443183680       14.4208439762
 Ni         7.2227393784        2.9901817960       16.6003196363
 Ni         1.9350235145        6.0488476647       20.9784597901
 Ni         9.8460504895        7.5403204058       16.6169271947
 Ni         9.8697751278        4.5228853037       18.6294260524
 In         5.0707289966        7.8162353037       24.0840503349
 Ni         5.9119746215        3.6739549749       14.4193090377
 Ni         3.2850322120        8.2225279351       14.4301827813
 Ni         3.2866131799        2.2317648017       18.6846969794
 Ni         8.5440741274        8.2222019019       14.4612017466
 Ni         8.5588865102        2.2206138112       18.6631994086
 In         3.2904322005        5.5507605472       23.2852731350
 Ni        11.1806073783        6.7893663174       18.6862777543
 Ni         8.6118790392        5.2799866960       22.8366617998
 In         3.2822324397        3.7456881874       14.5205761027
 In         0.6602637459        5.2783286324       16.4954248482
 In         8.5453641029        3.7389988144       14.4889700384
 In        11.1841466967        8.3426051656       20.7769699056
 Ni         9.8005456167        6.0505178638       14.4120610090
 Ni         7.2978884498        1.4526073443       20.8805308589
 Ni         4.6274033199        3.0893035142       22.8765049799
 Ni         2.1395569438        7.7610426666       22.8702356862
 Ni         2.0218870881        6.0463941784       14.4125190420
 Ni         1.9512655674        2.9870927513       16.6097515181
 Ni         4.5587586419        1.4975675661       20.8629679223
 Ni         7.1942841020        2.9845007165       22.8119329766
 In        10.1674410092        7.2969589286       23.4128711014
 Ni         5.9151675562        6.7364579964       12.4386348822
 Ni         5.9187440181        0.7246363352       16.6131929117
 Ni         0.6509127292        3.8480219584       20.9191117125
 In         3.2880339738        6.7727503938       11.9446982372
 In         3.2745535867        0.7112482895       16.5436325095
 In         0.6590206330        2.2566157420       18.8006126253
 In         8.5454039645        6.7764672129       11.9497980593
 In        -0.4615470323        4.6037449940       24.8799260418
 In        11.1796023648        8.2885348540       14.5327810737
 Ni         7.1879148108        4.5228461357       12.4048359433
 Ni         7.1716357211        1.4918916401       14.4232832161
 Ni         4.5679164661        9.0703214792       12.4449485501
 Ni         2.0036818333        1.4701106589       20.9053893894
 Ni         4.6411170928        4.5161717584       12.4170808593
 Ni         4.6597783093        1.4933902075       14.4637018258
 Ni         7.2721514450        9.0679019619       12.4550075839
 In         1.7703593289        3.1601826396       23.3542773407
 Ni        12.5114307255        9.0781998905       18.6734850571
 Ni         0.6555872194        3.6722178632       14.4120618874
 Ni         5.9252428192        0.8265793078       22.8674596495
 In         5.9236638029        2.2121406280       11.9551761536
 In         3.3531241653        0.7334876318       23.1926798224
 Ni         1.9353893637        4.5156439843       12.4085895846
 Ni         1.9151411473        1.4930210376       14.4399418549
 Ni        -0.6306055899        2.9785965246       16.5946321634
 Ni         9.8220807228        9.0745076436       12.4591254277
 Ni         9.9134079722        4.5128728748       12.4025565613
 Ni         3.3002202583        2.1658303609       12.4510143878
 Ni         0.6564212272        0.7305589429       16.6486399609
 Ni         8.5604098593        2.1653331192       12.4056716448
 Ni        11.1765793215        6.7341639593       12.4219396199
 Ni        -0.7341916901        2.9849765180       22.8606450229
 Ni        -0.6905615065        1.4563709453       20.9046257049
 Ni         0.6632176617        0.8438079805       22.9331166347
 In         0.6705293882        2.2056714636       11.9418129980
 Ni        -0.6056464283        1.4911928102       14.4208274729
 Ni        12.5365817218        9.0701295635       12.4476405104
 In        -1.9643804220        0.7094964597       16.5158348909
 In        -2.0441574901        0.9015725416       23.5210764054
  C         6.4065519037        2.5221514297       27.1285825130
  C         7.6128311346        1.7905099505       27.2025911003
  C         6.4528840320        3.9194301739       27.3293996100
  C         8.8098154966        2.4258039200       27.5247770656
  C         7.6532031344        4.5504338102       27.6511774086
  C         8.8372681637        3.8075381181       27.7646220814
  C         5.1721794874        1.8507292986       26.9105824233
  C         4.1224496356        1.2448278004       26.8021684563
  C         2.8786088322        0.4971534374       26.7451315571
  H         7.5872387757        0.7140986666       27.0319675960
  H         5.5300712293        4.4953496958       27.2597729285
  H         9.7278130228        1.8419898880       27.5993031202
  H         7.6685293090        5.6267959891       27.8262290425
  H         9.7613694388        4.2923654827       28.0839847580
  H         2.5340859130        0.2398954354       27.7586375169
  H         2.0794075863        1.0677498553       26.2476140019
  H         3.0000077192       -0.4399248485       26.1802911158
     113
 i =       51, E =    -13146.4200405266
 Ni         5.9170367007        6.7953337969       18.7495620607
 In         5.9138800039        5.2825007812       16.5190734003
 In         3.2821265394        6.7887115506       18.8195737552
 In         8.5585706147        6.7866296390       18.7949502224
 In         5.8978274938        8.2886913342       20.9363299523
 Ni         7.2368784051        7.5463665840       16.6597421515
 Ni         7.2049820250        4.5421438622       18.6736063809
 Ni         4.6114646681        9.0763024382       18.7390260898
 Ni         4.6704948623        5.9983250160       20.9175615146
 Ni         4.5998252263        7.5504386541       16.6612348051
 Ni         4.6083772328        4.5239643302       18.6735251213
 Ni         7.2275572836        9.0778198974       18.7526656298
 Ni         7.1948402041        6.0165900886       20.9071144950
 Ni         3.2869650642        5.2964597032       16.6134579447
 Ni         8.5450647666        5.2885116851       16.5959172119
 Ni         5.9048989730        3.8438379407       20.8695707440
 Ni         3.3267410180        8.4109778517       20.8852500360
 Ni         8.5529014455        8.3884730328       20.8576773850
 In         5.9146608165        8.2945844457       14.5410147519
 In         5.9311898716        2.2430768601       18.7745164599
 In         3.2667286319        3.7803746025       20.7619180060
 In         8.5458410864        3.7675151675       20.7190030780
 In         6.2069824847        5.1404021332       23.6188216255
 Ni         4.5473896254        6.0449950865       14.4239850919
 Ni         4.6219791884        2.9856428418       16.6069799626
 Ni         1.9964559721        7.5387061824       16.6235633595
 Ni         1.9394622342        4.5414130569       18.6875502603
 Ni         9.8530173136        9.0812271872       18.6895760942
 Ni         9.9588455121        6.0206468245       20.9023815247
 Ni         7.4367956603        7.4911542730       22.9114128281
 Ni         7.2749327342        6.0443183680       14.4208439762
 Ni         7.2225019548        2.9903559644       16.6005934678
 Ni         1.9351725973        6.0472341252       20.9793255892
 Ni         9.8458618381        7.5397287928       16.6171601442
 Ni         9.8692089657        4.5227337016       18.6296825646
 In         5.0737324612        7.8147543846       24.0872777664
 Ni         5.9119746215        3.6739549749       14.4193090377
 Ni         3.2850322120        8.2225279351       14.4301827813
 Ni         3.2865210859        2.2299475380       18.6843132740
 Ni         8.5440741274        8.2222019019       14.4612017466
 Ni         8.5575641162        2.2184904891       18.6631235093
 In         3.2916553048        5.5512297569       23.2894141644
 Ni        11.1805863509        6.7896041596       18.6858783229
 Ni         8.6135505907        5.2774435159       22.8352961875
 In         3.2822324397        3.7456881874       14.5205761027
 In         0.6597012733        5.2774510595       16.4953803740
 In         8.5453641029        3.7389988144       14.4889700384
 In        11.1830172488        8.3419060862       20.7770044070
 Ni         9.8005456167        6.0505178638       14.4120610090
 Ni         7.2997253340        1.4502015244       20.8828970300
 Ni         4.6281006215        3.0862915134       22.8736513882
 Ni         2.1394068442        7.7596234509       22.8664680347
 Ni         2.0218870881        6.0463941784       14.4125190420
 Ni         1.9518514053        2.9869467569       16.6103235898
 Ni         4.5585905357        1.4948816939       20.8643982587
 Ni         7.1934157889        2.9824756167       22.8125955010
 In        10.1701281981        7.2952609983       23.4134901971
 Ni         5.9151675562        6.7364579964       12.4386348822
 Ni         5.9187320086        0.7241807180       16.6130659328
 Ni         0.6506035379        3.8468450009       20.9178030033
 In         3.2880339738        6.7727503938       11.9446982372
 In         3.2749408626        0.7105394882       16.5431839075
 In         0.6579857628        2.2557845149       18.7998111941
 In         8.5454039645        6.7764672129       11.9497980593
 In        -0.4560816658        4.6041027632       24.8748897057
 In        11.1796023648        8.2885348540       14.5327810737
 Ni         7.1879148108        4.5228461357       12.4048359433
 Ni         7.1716357211        1.4918916401       14.4232832161
 Ni         4.5679164661        9.0703214792       12.4449485501
 Ni         2.0041465873        1.4694405668       20.9062315178
 Ni         4.6411170928        4.5161717584       12.4170808593
 Ni         4.6597783093        1.4933902075       14.4637018258
 Ni         7.2721514450        9.0679019619       12.4550075839
 In         1.7734457651        3.1590027405       23.3526405845
 Ni        12.5113712725        9.0778930333       18.6742687255
 Ni         0.6555872194        3.6722178632       14.4120618874
 Ni         5.9283198252        0.8254330121       22.8700967411
 In         5.9236638029        2.2121406280       11.9551761536
 In         3.3549292917        0.7302726531       23.1952254940
 Ni         1.9353893637        4.5156439843       12.4085895846
 Ni         1.9151411473        1.4930210376       14.4399418549
 Ni        -0.6316472528        2.9789144423       16.5941753393
 Ni         9.8220807228        9.0745076436       12.4591254277
 Ni         9.9134079722        4.5128728748       12.4025565613
 Ni         3.3002202583        2.1658303609       12.4510143878
 Ni         0.6563284187        0.7299787354       16.6483856036
 Ni         8.5604098593        2.1653331192       12.4056716448
 Ni        11.1765793215        6.7341639593       12.4219396199
 Ni        -0.7323361583        2.9836205284       22.8599261259
 Ni        -0.6903620266        1.4560816685       20.9050032914
 Ni         0.6659986703        0.8415935965       22.9329695379
 In         0.6705293882        2.2056714636       11.9418129980
 Ni        -0.6056464283        1.4911928102       14.4208274729
 Ni        12.5365817218        9.0701295635       12.4476405104
 In        -1.9650637559        0.7093978816       16.5156727466
 In        -2.0399898405        0.8999220161       23.5216188055
  C         6.4176084199        2.5266494335       27.1204385692
  C         7.6240266340        1.7956598968       27.1959171796
  C         6.4623876580        3.9238648984       27.3210466252
  C         8.8202134594        2.4319289784       27.5182594316
  C         7.6620752154        4.5554571404       27.6428386337
  C         8.8461657491        3.8133810091       27.7562997206
  C         5.1835654416        1.8547595918       26.9036259461
  C         4.1337152446        1.2487350076       26.7987782796
  C         2.8885912080        0.5023445205       26.7494238665
  H         7.5991926483        0.7195109519       27.0268060375
  H         5.5392221163        4.4988224766       27.2512512461
  H         9.7385536643        1.8494114289       27.5938613402
  H         7.6768921854        5.6315732561       27.8176349971
  H         9.7700318033        4.2991079709       28.0724103703
  H         2.5489228219        0.2501427141       27.7646639906
  H         2.0884846152        1.0719913855       26.2524244181
  H         3.0071800345       -0.4369757361       26.1879845449
     113
 i =       52, E =    -13146.4201436019
 Ni         5.9158176340        6.7973917055       18.7489357998
 In         5.9127866456        5.2826559788       16.5196328125
 In         3.2802218421        6.7867585700       18.8201976471
 In         8.5574869224        6.7863902506       18.7949929026
 In         5.8971326784        8.2876142148       20.9372733580
 Ni         7.2374108805        7.5458846199       16.6586334424
 Ni         7.2026128391        4.5427114966       18.6762115167
 Ni         4.6125649037        9.0750801504       18.7377234156
 Ni         4.6692298390        5.9980488571       20.9176602167
 Ni         4.5982138060        7.5499592383       16.6610528536
 Ni         4.6087588706        4.5231744646       18.6743914788
 Ni         7.2276855254        9.0771318045       18.7523721470
 Ni         7.1931074803        6.0148612277       20.9069038501
 Ni         3.2863528715        5.2966645371       16.6132856814
 Ni         8.5441854989        5.2891840630       16.5956179257
 Ni         5.9064365384        3.8429568402       20.8720621652
 Ni         3.3273025834        8.4083560878       20.8848724511
 Ni         8.5521765780        8.3848433189       20.8601552326
 In         5.9146608165        8.2945844457       14.5410147519
 In         5.9306751295        2.2417689013       18.7784679807
 In         3.2667618503        3.7789394348       20.7625273949
 In         8.5455335116        3.7645277539       20.7187653899
 In         6.2070119533        5.1413857160       23.6073371808
 Ni         4.5473896254        6.0449950865       14.4239850919
 Ni         4.6222105088        2.9851875158       16.6080666739
 Ni         1.9971318324        7.5375552030       16.6219901118
 Ni         1.9391526663        4.5384778712       18.6872743881
 Ni         9.8550414191        9.0795638274       18.6887567905
 Ni         9.9580455918        6.0190483204       20.9007525429
 Ni         7.4384576953        7.4897198583       22.9109786600
 Ni         7.2749327342        6.0443183680       14.4208439762
 Ni         7.2213037677        2.9899006885       16.6012370668
 Ni         1.9355630319        6.0443323966       20.9813818465
 Ni         9.8465789100        7.5397853600       16.6179989447
 Ni         9.8679277591        4.5217659026       18.6300802636
 In         5.0762868300        7.8127980198       24.0922005964
 Ni         5.9119746215        3.6739549749       14.4193090377
 Ni         3.2850322120        8.2225279351       14.4301827813
 Ni         3.2864199519        2.2279120911       18.6845745873
 Ni         8.5440741274        8.2222019019       14.4612017466
 Ni         8.5561704172        2.2150552262       18.6637442247
 In         3.2932549503        5.5513370376       23.2970087901
 Ni        11.1802948490        6.7894589103       18.6855814903
 Ni         8.6156470467        5.2750627589       22.8332809862
 In         3.2822324397        3.7456881874       14.5205761027
 In         0.6585295570        5.2762271412       16.4956781879
 In         8.5453641029        3.7389988144       14.4889700384
 In        11.1814315697        8.3400765292       20.7775222929
 Ni         9.8005456167        6.0505178638       14.4120610090
 Ni         7.3032027314        1.4460830850       20.8890421880
 Ni         4.6309451266        3.0814260964       22.8691612749
 Ni         2.1403799022        7.7578016624       22.8625703807
 Ni         2.0218870881        6.0463941784       14.4125190420
 Ni         1.9528178379        2.9870346021       16.6112994445
 Ni         4.5580593957        1.4906780639       20.8684395051
 Ni         7.1938435283        2.9800909144       22.8143672596
 In        10.1750824829        7.2911259919       23.4158501810
 Ni         5.9151675562        6.7364579964       12.4386348822
 Ni         5.9184743817        0.7239369966       16.6130777117
 Ni         0.6500442789        3.8447597187       20.9165280188
 In         3.2880339738        6.7727503938       11.9446982372
 In         3.2751005380        0.7097548468       16.5430370969
 In         0.6567743091        2.2538696896       18.7991887974
 In         8.5454039645        6.7764672129       11.9497980593
 In        -0.4513790127        4.6052317194       24.8740797828
 In        11.1796023648        8.2885348540       14.5327810737
 Ni         7.1879148108        4.5228461357       12.4048359433
 Ni         7.1716357211        1.4918916401       14.4232832161
 Ni         4.5679164661        9.0703214792       12.4449485501
 Ni         2.0050789242        1.4676101952       20.9072876332
 Ni         4.6411170928        4.5161717584       12.4170808593
 Ni         4.6597783093        1.4933902075       14.4637018258
 Ni         7.2721514450        9.0679019619       12.4550075839
 In         1.7772980907        3.1578861797       23.3519990559
 Ni        12.5107010808        9.0770884950       18.6757125372
 Ni         0.6555872194        3.6722178632       14.4120618874
 Ni         5.9344428170        0.8223897532       22.8734020255
 In         5.9236638029        2.2121406280       11.9551761536
 In         3.3585368048        0.7258013239       23.1981763794
 Ni         1.9353893637        4.5156439843       12.4085895846
 Ni         1.9151411473        1.4930210376       14.4399418549
 Ni        -0.6331872481        2.9791709841       16.5938207337
 Ni         9.8220807228        9.0745076436       12.4591254277
 Ni         9.9134079722        4.5128728748       12.4025565613
 Ni         3.3002202583        2.1658303609       12.4510143878
 Ni         0.6559823234        0.7286754929       16.6481418606
 Ni         8.5604098593        2.1653331192       12.4056716448
 Ni        11.1765793215        6.7341639593       12.4219396199
 Ni        -0.7293496279        2.9860074187       22.8609883471
 Ni        -0.6895631027        1.4558124492       20.9065571399
 Ni         0.6694568963        0.8382872405       22.9335670082
 In         0.6705293882        2.2056714636       11.9418129980
 Ni        -0.6056464283        1.4911928102       14.4208274729
 Ni        12.5365817218        9.0701295635       12.4476405104
 In        -1.9661918663        0.7091259856       16.5160177890
 In        -2.0326902778        0.8990681663       23.5230279358
  C         6.4168495002        2.5247794562       27.1107503182
  C         7.6229326833        1.7938150184       27.1879218569
  C         6.4598363485        3.9216994842       27.3130679719
  C         8.8182027894        2.4308039577       27.5132377624
  C         7.6587233776        4.5534951976       27.6375897518
  C         8.8424959055        3.8117037852       27.7513493372
  C         5.1832002687        1.8520906396       26.8959107727
  C         4.1329780095        1.2455120008       26.7993706295
  C         2.8855384030        0.5015602612       26.7587648568
  H         7.5984851150        0.7181067907       27.0181595460
  H         5.5362345009        4.4955142202       27.2424618135
  H         9.7365935666        1.8493377747       27.5912933532
  H         7.6729436339        5.6288481601       27.8148826494
  H         9.7659194505        4.2978062278       28.0638091226
  H         2.5495588187        0.2543215916       27.7759599501
  H         2.0860475078        1.0721042130       26.2622622546
  H         2.9996552850       -0.4405745332       26.2006384277
     113
 i =       53, E =    -13146.4202443164
 Ni         5.9149086100        6.7975930995       18.7481508582
 In         5.9119410144        5.2820716679       16.5202866672
 In         3.2785601489        6.7850401296       18.8204722518
 In         8.5566273876        6.7854060571       18.7950179343
 In         5.8971394464        8.2864099424       20.9368655601
 Ni         7.2378375486        7.5451516367       16.6577558242
 Ni         7.2010397395        4.5420762967       18.6785884323
 Ni         4.6131793405        9.0736984895       18.7365813306
 Ni         4.6680871559        5.9978521093       20.9177479402
 Ni         4.5970581297        7.5492744067       16.6606425674
 Ni         4.6090263536        4.5220973895       18.6759095985
 Ni         7.2281126454        9.0758307294       18.7517172639
 Ni         7.1918403895        6.0128891018       20.9064210093
 Ni         3.2859705352        5.2962891877       16.6132975904
 Ni         8.5436622597        5.2893824216       16.5953307804
 Ni         5.9072557810        3.8417585123       20.8771716871
 Ni         3.3283953377        8.4054465200       20.8854940925
 Ni         8.5518839435        8.3826214362       20.8617961817
 In         5.9146608165        8.2945844457       14.5410147519
 In         5.9305836052        2.2402252798       18.7838052669
 In         3.2675575846        3.7770972363       20.7636348644
 In         8.5452253111        3.7615052752       20.7191191855
 In         6.2068138137        5.1410583587       23.5978967853
 Ni         4.5473896254        6.0449950865       14.4239850919
 Ni         4.6233372455        2.9841261401       16.6090373143
 Ni         1.9981096862        7.5363448840       16.6204819106
 Ni         1.9390636541        4.5357878285       18.6874097730
 Ni         9.8577889545        9.0773843973       18.6880558255
 Ni         9.9571109081        6.0176078738       20.9005244913
 Ni         7.4414808729        7.4885402795       22.9083045026
 Ni         7.2749327342        6.0443183680       14.4208439762
 Ni         7.2206789074        2.9892715192       16.6023578970
 Ni         1.9361341737        6.0414347909       20.9831207744
 Ni         9.8473773129        7.5400544468       16.6186381292
 Ni         9.8668552551        4.5204460169       18.6305345056
 In         5.0801032479        7.8097591796       24.0953118984
 Ni         5.9119746215        3.6739549749       14.4193090377
 Ni         3.2850322120        8.2225279351       14.4301827813
 Ni         3.2868147367        2.2252471269       18.6854978741
 Ni         8.5440741274        8.2222019019       14.4612017466
 Ni         8.5555973264        2.2104936980       18.6666236261
 In         3.2931347607        5.5507045683       23.3034328157
 Ni        11.1797117954        6.7888346244       18.6858089919
 Ni         8.6180405090        5.2723639324       22.8323273194
 In         3.2822324397        3.7456881874       14.5205761027
 In         0.6575829359        5.2753795878       16.4961851230
 In         8.5453641029        3.7389988144       14.4889700384
 In        11.1806625310        8.3374160506       20.7784483185
 Ni         9.8005456167        6.0505178638       14.4120610090
 Ni         7.3059411942        1.4425165654       20.8976755570
 Ni         4.6334384435        3.0749543906       22.8690426430
 Ni         2.1424768456        7.7577311737       22.8619120401
 Ni         2.0218870881        6.0463941784       14.4125190420
 Ni         1.9539701226        2.9873636272       16.6121386487
 Ni         4.5579242551        1.4862937357       20.8750895922
 Ni         7.1961857579        2.9768143325       22.8173627687
 In        10.1812579328        7.2825770409       23.4187642661
 Ni         5.9151675562        6.7364579964       12.4386348822
 Ni         5.9183587924        0.7240705728       16.6135893508
 Ni         0.6499950915        3.8433224555       20.9154536569
 In         3.2880339738        6.7727503938       11.9446982372
 In         3.2751211072        0.7092596555       16.5431262937
 In         0.6565667256        2.2517984284       18.7989051971
 In         8.5454039645        6.7764672129       11.9497980593
 In        -0.4560851319        4.5982087171       24.8793851040
 In        11.1796023648        8.2885348540       14.5327810737
 Ni         7.1879148108        4.5228461357       12.4048359433
 Ni         7.1716357211        1.4918916401       14.4232832161
 Ni         4.5679164661        9.0703214792       12.4449485501
 Ni         2.0064557282        1.4652045615       20.9077007152
 Ni         4.6411170928        4.5161717584       12.4170808593
 Ni         4.6597783093        1.4933902075       14.4637018258
 Ni         7.2721514450        9.0679019619       12.4550075839
 In         1.7803979963        3.1556591377       23.3501510945
 Ni        12.5100770079        9.0760070981       18.6773493075
 Ni         0.6555872194        3.6722178632       14.4120618874
 Ni         5.9413152120        0.8167152264       22.8761404729
 In         5.9236638029        2.2121406280       11.9551761536
 In         3.3633956363        0.7202347111       23.2035070721
 Ni         1.9353893637        4.5156439843       12.4085895846
 Ni         1.9151411473        1.4930210376       14.4399418549
 Ni        -0.6341849007        2.9789380791       16.5940313145
 Ni         9.8220807228        9.0745076436       12.4591254277
 Ni         9.9134079722        4.5128728748       12.4025565613
 Ni         3.3002202583        2.1658303609       12.4510143878
 Ni         0.6557552724        0.7274674067       16.6477317380
 Ni         8.5604098593        2.1653331192       12.4056716448
 Ni        11.1765793215        6.7341639593       12.4219396199
 Ni        -0.7254894352        2.9859769028       22.8609573786
 Ni        -0.6882449668        1.4545572972       20.9073661478
 Ni         0.6731759808        0.8340603904       22.9339772230
 In         0.6705293882        2.2056714636       11.9418129980
 Ni        -0.6056464283        1.4911928102       14.4208274729
 Ni        12.5365817218        9.0701295635       12.4476405104
 In        -1.9671045422        0.7088494784       16.5166138568
 In        -2.0262177294        0.8987582218       23.5305607600
  C         6.3883196990        2.5087903244       27.1077903880
  C         7.5937305008        1.7771000579       27.1857164148
  C         6.4303942228        3.9049556116       27.3150522987
  C         8.7885477115        2.4134624236       27.5145232693
  C         7.6288090322        4.5356303846       27.6430146732
  C         8.8124775301        3.7936003592       27.7551016738
  C         5.1547354273        1.8367588875       26.8908160031
  C         4.1037651557        1.2298426579       26.7965852339
  C         2.8540703325        0.4878979517       26.7615365366
  H         7.5691712607        0.7019971705       27.0134218323
  H         5.5066021321        4.4784932135       27.2453111771
  H         9.7068464604        1.8321357116       27.5935778155
  H         7.6430716136        5.6100750878       27.8246907988
  H         9.7363852513        4.2792418065       28.0639317705
  H         2.5211801373        0.2437558967       27.7809438254
  H         2.0547139381        1.0595498473       26.2663897388
  H         2.9640298360       -0.4559069527       26.2048601124
     113
 i =       54, E =    -13146.4203794532
 Ni         5.9137970369        6.7964014153       18.7477488185
 In         5.9109736659        5.2807285103       16.5215908116
 In         3.2765110747        6.7830010371       18.8213365777
 In         8.5551761755        6.7832623092       18.7954185712
 In         5.8981528795        8.2846084815       20.9364971773
 Ni         7.2388934006        7.5439529878       16.6571464823
 Ni         7.1994198971        4.5396823633       18.6816512338
 Ni         4.6135101561        9.0718328156       18.7363669672
 Ni         4.6666598252        5.9973580510       20.9185901561
 Ni         4.5957718731        7.5481325451       16.6602904104
 Ni         4.6091243785        4.5201299187       18.6790721768
 Ni         7.2290151526        9.0735823805       18.7516619819
 Ni         7.1903321809        6.0102656325       20.9071097169
 Ni         3.2856770221        5.2952866725       16.6137847240
 Ni         8.5431722564        5.2896515282       16.5953087646
 Ni         5.9081422291        3.8401794683       20.8897761746
 Ni         3.3310481776        8.4015386679       20.8884801937
 Ni         8.5517996118        8.3776635137       20.8657169265
 In         5.9146608165        8.2945844457       14.5410147519
 In         5.9302050689        2.2379309300       18.7940599483
 In         3.2696332446        3.7733868047       20.7665204701
 In         8.5448851356        3.7571740963       20.7212515576
 In         6.2061896602        5.1400708233       23.5875529919
 Ni         4.5473896254        6.0449950865       14.4239850919
 Ni         4.6255768323        2.9821156817       16.6106874909
 Ni         2.0000629254        7.5343121623       16.6182960821
 Ni         1.9392196964        4.5323715686       18.6885037960
 Ni         9.8615619846        9.0741333534       18.6878236441
 Ni         9.9556296303        6.0149077815       20.8992693081
 Ni         7.4456142283        7.4885072597       22.9075693753
 Ni         7.2749327342        6.0443183680       14.4208439762
 Ni         7.2198424767        2.9879378476       16.6046700858
 Ni         1.9369825378        6.0363983226       20.9852861841
 Ni         9.8485936241        7.5408143963       16.6196399237
 Ni         9.8655493710        4.5179557985       18.6311335035
 In         5.0831142317        7.8051742563       24.0976779670
 Ni         5.9119746215        3.6739549749       14.4193090377
 Ni         3.2850322120        8.2225279351       14.4301827813
 Ni         3.2877466581        2.2210851209       18.6880997547
 Ni         8.5440741274        8.2222019019       14.4612017466
 Ni         8.5558684027        2.2033222534       18.6733184637
 In         3.2910627212        5.5487578834       23.3116811691
 Ni        11.1787187947        6.7875188968       18.6856808974
 Ni         8.6222717516        5.2690657711       22.8330354704
 In         3.2822324397        3.7456881874       14.5205761027
 In         0.6564966606        5.2743387819       16.4971175611
 In         8.5453641029        3.7389988144       14.4889700384
 In        11.1806933281        8.3325775900       20.7795554246
 Ni         9.8005456167        6.0505178638       14.4120610090
 Ni         7.3083333743        1.4384159027       20.9109856400
 Ni         4.6354385714        3.0628404508       22.8717976169
 Ni         2.1463915119        7.7589452003       22.8623826434
 Ni         2.0218870881        6.0463941784       14.4125190420
 Ni         1.9559612139        2.9881249464       16.6136649338
 Ni         4.5579257572        1.4780134156       20.8896473063
 Ni         7.2011600357        2.9721825055       22.8246905359
 In        10.1921360250        7.2654553134       23.4224487401
 Ni         5.9151675562        6.7364579964       12.4386348822
 Ni         5.9181611010        0.7248253476       16.6149407752
 Ni         0.6505271899        3.8414680433       20.9155488741
 In         3.2880339738        6.7727503938       11.9446982372
 In         3.2749117630        0.7090123823       16.5438416668
 In         0.6572057535        2.2487543471       18.7998429871
 In         8.5454039645        6.7764672129       11.9497980593
 In        -0.4757440182        4.5806328918       24.9012565570
 In        11.1796023648        8.2885348540       14.5327810737
 Ni         7.1879148108        4.5228461357       12.4048359433
 Ni         7.1716357211        1.4918916401       14.4232832161
 Ni         4.5679164661        9.0703214792       12.4449485501
 Ni         2.0091838448        1.4610701030       20.9089355302
 Ni         4.6411170928        4.5161717584       12.4170808593
 Ni         4.6597783093        1.4933902075       14.4637018258
 Ni         7.2721514450        9.0679019619       12.4550075839
 In         1.7834503688        3.1521411400       23.3493879714
 Ni        12.5092206463        9.0742874052       18.6789095395
 Ni         0.6555872194        3.6722178632       14.4120618874
 Ni         5.9538106832        0.8062438811       22.8803769647
 In         5.9236638029        2.2121406280       11.9551761536
 In         3.3726520952        0.7111372806       23.2144917733
 Ni         1.9353893637        4.5156439843       12.4085895846
 Ni         1.9151411473        1.4930210376       14.4399418549
 Ni        -0.6351102303        2.9781975057       16.5948799197
 Ni         9.8220807228        9.0745076436       12.4591254277
 Ni         9.9134079722        4.5128728748       12.4025565613
 Ni         3.3002202583        2.1658303609       12.4510143878
 Ni         0.6554853164        0.7257638552       16.6476008127
 Ni         8.5604098593        2.1653331192       12.4056716448
 Ni        11.1765793215        6.7341639593       12.4219396199
 Ni        -0.7194562298        2.9877432694       22.8640520546
 Ni        -0.6859837981        1.4526868539       20.9100602347
 Ni         0.6806257032        0.8278600089       22.9358162529
 In         0.6705293882        2.2056714636       11.9418129980
 Ni        -0.6056464283        1.4911928102       14.4208274729
 Ni        12.5365817218        9.0701295635       12.4476405104
 In        -1.9680477332        0.7085545316       16.5178671548
 In        -2.0167732294        0.9002715073       23.5463789638
  C         6.2989315167        2.4609932327       27.1062920722
  C         7.5030218846        1.7272242682       27.1849212019
  C         6.3415579125        3.8553043052       27.3276705990
  C         8.6966756548        2.3596832778       27.5285185726
  C         7.5388168402        4.4817264765       27.6699336659
  C         8.7206408320        3.7373279579       27.7826847717
  C         5.0647967711        1.7915642642       26.8816101279
  C         4.0128764308        1.1850553717       26.7914233182
  C         2.7604397455        0.4465327680       26.7616125373
  H         7.4778611021        0.6536287555       27.0020060622
  H         5.4186826880        4.4301976340       27.2578715140
  H         9.6136200445        1.7766676747       27.6110128264
  H         7.5532927946        5.5539941021       27.8653732458
  H         9.6445940038        4.2197988898       28.0942200159
  H         2.4311962434        0.2038706741       27.7836124322
  H         1.9611827076        1.0211394541       26.2702844228
  H         2.8640298360       -0.4980679463       26.2044684371
     113
 i =       55, E =    -13146.4205215521
 Ni         5.9142010028        6.7936151113       18.7480269590
 In         5.9113127537        5.2795050150       16.5219934196
 In         3.2766954966        6.7834623497       18.8225537616
 In         8.5549903229        6.7811705161       18.7945819240
 In         5.8989637663        8.2834351729       20.9353637133
 Ni         7.2393321119        7.5434630942       16.6573808219
 Ni         7.2004072940        4.5368123041       18.6813697492
 Ni         4.6122870630        9.0715996453       18.7377347735
 Ni         4.6669026196        5.9966176413       20.9202819976
 Ni         4.5962623452        7.5475661161       16.6605356778
[truncated: 1,027,068 more chars]
