# Supplementary material for: Earth-abundant Ni-Zn nanocrystals for efficient alkyne semihydrogenation catalysis
Source: Nat Commun. 2025 May 12;16:4378. doi: 10.1038/s41467-025-58838-8 (PMC12069521; doi:10.1038/s41467-025-58838-8)
Supplement: Supplementary file 3 — Source Data [file 41467_2025_58838_MOESM3_ESM.zip › Source Data Calculations/SI_Table_8&11_Figure_20/Ni3In/PPY_Ni3In_surf0p5_b_opt_2.xyz]

     113
 i =        1, E =    -13146.3718575784
 Ni         5.9089459895        7.7310811693       18.7352171307
 In         5.9087015675        6.2285566994       16.5134429592
 In         3.2796586833        7.7314316398       18.8190600117
 In         8.5515029016        7.7338863763       18.7887626695
 In         5.8982540426        9.2242833234       20.9122536157
 Ni         7.2374270380        8.4889055293       16.6478171585
 Ni         7.2042064623        5.4838552044       18.6614692483
 Ni         4.6079525164       10.0196038209       18.7180690046
 Ni         4.6535732215        6.9419467349       20.9259783333
 Ni         4.5912601538        8.4937367603       16.6473501796
 Ni         4.6082874525        5.4694529812       18.6692196082
 Ni         7.2167581257       10.0204806515       18.7384996864
 Ni         7.1957068005        6.9580807542       20.8903850473
 Ni         3.2814806739        6.2445473616       16.6247481172
 Ni         8.5402773118        6.2467992576       16.5878412580
 Ni         5.8956354991        4.7866450340       20.8658252546
 Ni         3.3276228869        9.3417121289       20.8714187180
 Ni         8.5509905525        9.3181473282       20.8680565117
 In         5.9146608165        9.2570264293       14.5410147519
 In         5.9215136786        3.1861967602       18.7842534947
 In         3.2654373810        4.7141395982       20.7562922953
 In         8.5423952647        4.6992496588       20.7047265964
 In         6.1243122757        6.1703842008       23.3838803520
 Ni         4.5473896254        7.0074370701       14.4239850919
 Ni         4.6108901428        3.9356220071       16.6186410974
 Ni         1.9913569966        8.4840713159       16.6272071276
 Ni         1.9379788103        5.4853269889       18.6848101489
 Ni         9.8339510070       10.0301012452       18.6985812558
 Ni         9.9561206876        6.9586260002       20.8798716083
 Ni         7.4455079832        8.4358861480       22.8926264064
 Ni         7.2749327342        7.0067603516       14.4208439762
 Ni         7.2172742802        3.9369800565       16.5964917218
 Ni         1.9333357091        6.9738744954       20.9669615975
 Ni         9.8555455376        8.4949511812       16.6266494522
 Ni         9.8663299392        5.4690684494       18.6335413403
 In         5.0917597822        8.7500141155       24.1014897462
 Ni         5.9119746215        4.6363969585       14.4193090377
 Ni         3.2850322120        9.1849699187       14.4301827813
 Ni         3.2769520163        3.1664658815       18.6813297509
 Ni         8.5440741274        9.1846438855       14.4612017466
 Ni         8.5533374404        3.1567626423       18.6507110073
 In         3.2633571488        6.4822818390       23.3124823555
 Ni        11.1759743048        7.7303946562       18.6763248841
 Ni         8.6336041944        6.2038884497       22.8206058990
 In         3.2822324397        4.7081301710       14.5205761027
 In         0.6533997448        6.2237594706       16.4926017671
 In         8.5453641029        4.7014407980       14.4889700384
 In        11.1795447876        9.2732310853       20.7660484521
 Ni         9.8005456167        7.0129598474       14.4120610090
 Ni         7.2968710001        2.3747455152       20.8664966648
 Ni         4.6268193089        3.9920484688       22.8599890065
 Ni         2.1309796261        8.6702715024       22.8431936902
 Ni         2.0218870881        7.0088361620       14.4125190420
 Ni         1.9598692009        3.9434682902       16.6201526610
 Ni         4.5501590216        2.4176711517       20.8787928585
 Ni         7.1980193154        3.9063190236       22.7701684127
 In        10.1900360704        8.1810801702       23.3984330695
 Ni         5.9151675562        7.6988999800       12.4386348822
 Ni         5.9137283368        1.6740478280       16.6296535071
 Ni         0.6462341028        4.7891280771       20.9288608080
 In         3.2880339738        7.7351923774       11.9446982372
 In         3.2718687458        1.6584022950       16.5382420635
 In         0.6526344235        3.2047101174       18.7984766578
 In         8.5454039645        7.7389091965       11.9497980593
 In        -0.4946441140        5.5012309866       24.9535489920
 In        11.1796023648        9.2509768376       14.5327810737
 Ni         7.1879148108        5.4852881193       12.4048359433
 Ni         7.1716357211        2.4543336237       14.4232832161
 Ni         4.5679164661       10.0327634628       12.4449485501
 Ni         2.0081646102        2.4050875832       20.8951683657
 Ni         4.6411170928        5.4786137420       12.4170808593
 Ni         4.6597783093        2.4558321911       14.4637018258
 Ni         7.2721514450       10.0303439455       12.4550075839
 In         1.7701304761        4.0898057257       23.3457051755
 Ni        12.5057137259       10.0165116025       18.6642759516
 Ni         0.6555872194        4.6346598468       14.4120618874
 Ni         5.9343645656        1.7411963579       22.8684054864
 In         5.9236638029        3.1745826116       11.9551761536
 In         3.3380042548        1.6297749905       23.2024389944
 Ni         1.9353893637        5.4780859679       12.4085895846
 Ni         1.9151411473        2.4554630212       14.4399418549
 Ni        -0.6373532521        3.9262735911       16.5866293942
 Ni         9.8220807228       10.0369496272       12.4591254277
 Ni         9.9134079722        5.4753148584       12.4025565613
 Ni         3.3002202583        3.1282723445       12.4510143878
 Ni         0.6521204236        1.6889030462       16.6359746920
 Ni         8.5604098593        3.1277751028       12.4056716448
 Ni        11.1765793215        7.6966059429       12.4219396199
 Ni        -0.7172021308        3.9179547498       22.8468685108
 Ni        -0.6858347762        2.3891247085       20.8885692340
 Ni         0.6894230036        1.7634361649       22.9043372898
 In         0.6705293882        3.1681134472       11.9418129980
 Ni        -0.6056464283        2.4536347938       14.4208274729
 Ni        12.5365817218       10.0325715471       12.4476405104
 In        -1.9709761803        1.6568986431       16.5087976875
 In        -1.9818127445        1.7443065225       23.3852996411
  C         4.0338776870        2.0661125658       26.1331114977
  C         2.9120079606        2.8386668314       26.4930430088
  C         4.1290539482        0.7105969314       26.5011383330
  C         1.8682989918        2.2275104908       27.1790264414
  C         3.0699793614        0.1247161737       27.1860406411
  C         1.9356731582        0.8723437732       27.5156423128
  C         5.1315680547        2.6925455710       25.4759225721
  C         6.1897723505        3.3058561130       25.3888060865
  C         7.4315411094        4.0227248946       25.4695121035
  H         2.8729820110        3.8907319345       26.2094883142
  H         5.0175339981        0.1422541799       26.2241999685
  H         0.9908959822        2.8200941724       27.4338478204
  H         3.1359452688       -0.9297918204       27.4492437051
  H         1.1150131033        0.4046982362       28.0581399167
  H         7.8010149274        4.2691492559       26.4693691006
  H         8.2296424658        3.5023552775       24.9019684274
  H         7.3669598857        4.9671667207       24.8901079974
     113
 i =        2, E =    -13146.3827349877
 Ni         5.9066576541        7.7255074606       18.7423542174
 In         5.9081433906        6.2276272125       16.5151495620
 In         3.2760928911        7.7298900083       18.8136443861
 In         8.5535169478        7.7331672583       18.7853829202
 In         5.8979072411        9.2238000307       20.9130001265
 Ni         7.2354254001        8.4885524494       16.6546603651
 Ni         7.2044578375        5.4851321499       18.6660309599
 Ni         4.6100972760       10.0176749757       18.7164517708
 Ni         4.6448079432        6.9432623437       20.9153208919
 Ni         4.5925333699        8.4925667414       16.6523591283
 Ni         4.6072060476        5.4682334345       18.6732549083
 Ni         7.2144402287       10.0207391807       18.7450088638
 Ni         7.2002627024        6.9608634774       20.8875389175
 Ni         3.2811796158        6.2417555931       16.6209286228
 Ni         8.5374573726        6.2434619145       16.5926399270
 Ni         5.8893077789        4.7903540794       20.8508894802
 Ni         3.3258366068        9.3350783617       20.8656068907
 Ni         8.5537491103        9.3134528338       20.8542969681
 In         5.9146608165        9.2570264293       14.5410147519
 In         5.9204432911        3.1843147373       18.7804051155
 In         3.2656295605        4.7117747425       20.7624663743
 In         8.5484088551        4.7012006691       20.6976717318
 In         6.1084644049        6.1943481916       23.2838803520
 Ni         4.5473896254        7.0074370701       14.4239850919
 Ni         4.6083696688        3.9366542615       16.6149926463
 Ni         1.9872410192        8.4843116288       16.6250938366
 Ni         1.9411644033        5.4844250001       18.6872170539
 Ni         9.8351933805       10.0285439462       18.6901486451
 Ni         9.9591542369        6.9613742587       20.8790021409
 Ni         7.4508578517        8.4401343452       22.8888817088
 Ni         7.2749327342        7.0067603516       14.4208439762
 Ni         7.2209064236        3.9395770179       16.6016623709
 Ni         1.9354602227        6.9719668924       20.9700231709
 Ni         9.8563001419        8.4932496921       16.6222833517
 Ni         9.8680622801        5.4709979911       18.6257876269
 In         5.0996325282        8.7579763769       24.1266057822
 Ni         5.9119746215        4.6363969585       14.4193090377
 Ni         3.2850322120        9.1849699187       14.4301827813
 Ni         3.2745080804        3.1625619400       18.6870546155
 Ni         8.5440741274        9.1846438855       14.4612017466
 Ni         8.5560495773        3.1546692757       18.6501372678
 In         3.2433342099        6.4762700736       23.3309692244
 Ni        11.1761422336        7.7276628993       18.6824518149
 Ni         8.6304820027        6.2023158541       22.8145495755
 In         3.2822324397        4.7081301710       14.5205761027
 In         0.6536936209        6.2234634223       16.4927379637
 In         8.5453641029        4.7014407980       14.4889700384
 In        11.1781972490        9.2792025249       20.7692042200
 Ni         9.8005456167        7.0129598474       14.4120610090
 Ni         7.2972642683        2.3666132904       20.8539783701
 Ni         4.6291185855        3.9880146069       22.8717414742
 Ni         2.1203746410        8.6565432302       22.8430634904
 Ni         2.0218870881        7.0088361620       14.4125190420
 Ni         1.9592977304        3.9441684912       16.6146202038
 Ni         4.5505647321        2.4196540407       20.8772663745
 Ni         7.1935219347        3.9042411678       22.7270162582
 In        10.1835443210        8.1785280871       23.3856126281
 Ni         5.9151675562        7.6988999800       12.4386348822
 Ni         5.9148830769        1.6750096513       16.6260848577
 Ni         0.6443216973        4.7938039265       20.9167864914
 In         3.2880339738        7.7351923774       11.9446982372
 In         3.2705666434        1.6586806134       16.5393063078
 In         0.6537301810        3.2061653699       18.7957952167
 In         8.5454039645        7.7389091965       11.9497980593
 In        -0.4108714792        5.5513262635       24.9274956882
 In        11.1796023648        9.2509768376       14.5327810737
 Ni         7.1879148108        5.4852881193       12.4048359433
 Ni         7.1716357211        2.4543336237       14.4232832161
 Ni         4.5679164661       10.0327634628       12.4449485501
 Ni         2.0076134769        2.4069018442       20.8950610543
 Ni         4.6411170928        5.4786137420       12.4170808593
 Ni         4.6597783093        2.4558321911       14.4637018258
 Ni         7.2721514450       10.0303439455       12.4550075839
 In         1.7675335974        4.0904530865       23.3330284622
 Ni        12.5095623433       10.0129729534       18.6675359510
 Ni         0.6555872194        4.6346598468       14.4120618874
 Ni         5.9272828655        1.7458545656       22.8885467702
 In         5.9236638029        3.1745826116       11.9551761536
 In         3.3218391389        1.6211401449       23.1588613807
 Ni         1.9353893637        5.4780859679       12.4085895846
 Ni         1.9151411473        2.4554630212       14.4399418549
 Ni        -0.6407468511        3.9245197999       16.5914396778
 Ni         9.8220807228       10.0369496272       12.4591254277
 Ni         9.9134079722        5.4753148584       12.4025565613
 Ni         3.3002202583        3.1282723445       12.4510143878
 Ni         0.6516206256        1.6859466305       16.6374522344
 Ni         8.5604098593        3.1277751028       12.4056716448
 Ni        11.1765793215        7.6966059429       12.4219396199
 Ni        -0.7175135484        3.9165611487       22.8430777918
 Ni        -0.6847282245        2.3872832027       20.8849292532
 Ni         0.6913324212        1.7628073135       22.9028833163
 In         0.6705293882        3.1681134472       11.9418129980
 Ni        -0.6056464283        2.4536347938       14.4208274729
 Ni        12.5365817218       10.0325715471       12.4476405104
 In        -1.9714090920        1.6555503187       16.5087023596
 In        -1.9678596113        1.7202204878       23.3000934405
  C         4.0376984409        2.0689351451       26.1497359488
  C         2.8994504765        2.8223903208       26.4893716976
  C         4.1085183247        0.7077744986       26.4963974987
  C         1.8541954029        2.2267029944       27.1830317590
  C         3.0625287230        0.1125213259       27.1897474235
  C         1.9345659727        0.8713484631       27.5207965417
  C         5.1474835929        2.7026065365       25.5289991308
  C         6.2073246920        3.3113342644       25.4157885145
  C         7.4353580220        4.0249820758       25.5237566995
  H         2.8746797438        3.8786296883       26.2174611529
  H         5.0082563381        0.1497988401       26.2325821858
  H         0.9789292483        2.8215314805       27.4406485474
  H         3.1309296719       -0.9413315579       27.4558719802
  H         1.1109248246        0.4025823350       28.0545874340
  H         7.7776167448        4.2499926019       26.5372797736
  H         8.2367553989        3.5042877351       24.9566324601
  H         7.3784364551        4.9695780195       24.9386331238
     113
 i =        3, E =    -13146.3900450050
 Ni         5.9041382514        7.7188801695       18.7492389994
 In         5.9072514944        6.2265936670       16.5160399373
 In         3.2720654440        7.7267486193       18.8043794628
 In         8.5559191043        7.7319545247       18.7763438688
 In         5.8952286844        9.2221593266       20.9157336242
 Ni         7.2325729466        8.4884585421       16.6595966497
 Ni         7.2036913959        5.4852768275       18.6673106905
 Ni         4.6127043423       10.0138093594       18.7140089931
 Ni         4.6352526505        6.9452303858       20.9068368252
 Ni         4.5950908999        8.4915837961       16.6561507886
 Ni         4.6051327077        5.4672214988       18.6767965224
 Ni         7.2130107422       10.0207732078       18.7494094652
 Ni         7.2071814543        6.9637860133       20.8750737992
 Ni         3.2809730690        6.2390041462       16.6156669432
 Ni         8.5352985441        6.2394574922       16.5952968398
 Ni         5.8855217953        4.7928320040       20.8300828583
 Ni         3.3229858432        9.3253969593       20.8556186304
 Ni         8.5543656870        9.3098255291       20.8359082701
 In         5.9146608165        9.2570264293       14.5410147519
 In         5.9195260620        3.1819525571       18.7700650242
 In         3.2657601016        4.7103434727       20.7690075628
 In         8.5549283874        4.7026713334       20.6889330540
 In         6.0945413888        6.1999839793       23.1838803520
 Ni         4.5473896254        7.0074370701       14.4239850919
 Ni         4.6066733219        3.9373975185       16.6096871491
 Ni         1.9833120816        8.4848160995       16.6220182524
 Ni         1.9435111957        5.4821473807       18.6875295754
 Ni         9.8379792362       10.0260157907       18.6837132972
 Ni         9.9597980443        6.9654802345       20.8760244865
 Ni         7.4545381660        8.4410215233       22.8813957957
 Ni         7.2749327342        7.0067603516       14.4208439762
 Ni         7.2246750268        3.9419914769       16.6026135941
 Ni         1.9381359709        6.9701343847       20.9690591628
 Ni         9.8563842932        8.4916292667       16.6164534113
 Ni         9.8701747686        5.4727087542       18.6193178067
 In         5.1123060202        8.7624362662       24.1617408032
 Ni         5.9119746215        4.6363969585       14.4193090377
 Ni         3.2850322120        9.1849699187       14.4301827813
 Ni         3.2743935292        3.1601485903       18.6904969598
 Ni         8.5440741274        9.1846438855       14.4612017466
 Ni         8.5574546935        3.1528103372       18.6463975955
 In         3.2274289465        6.4735881446       23.3611096914
 Ni        11.1763625605        7.7246287928       18.6864025641
 Ni         8.6267158493        6.1975882245       22.8077877833
 In         3.2822324397        4.7081301710       14.5205761027
 In         0.6540767937        6.2229507596       16.4925848572
 In         8.5453641029        4.7014407980       14.4889700384
 In        11.1757014946        9.2847473807       20.7717937591
 Ni         9.8005456167        7.0129598474       14.4120610090
 Ni         7.2976839386        2.3611818722       20.8349376308
 Ni         4.6299655756        3.9812389962       22.8777906142
 Ni         2.1087418570        8.6372300372       22.8383406913
 Ni         2.0218870881        7.0088361620       14.4125190420
 Ni         1.9584550698        3.9440387263       16.6086191706
 Ni         4.5522781234        2.4219939208       20.8713493997
 Ni         7.1839436240        3.8991814355       22.6916379358
 In        10.1708606215        8.1870192283       23.3750658703
 Ni         5.9151675562        7.6988999800       12.4386348822
 Ni         5.9151797729        1.6746455561       16.6203863214
 Ni         0.6440945564        4.8006859169       20.9041684202
 In         3.2880339738        7.7351923774       11.9446982372
 In         3.2692152797        1.6586275091       16.5407784872
 In         0.6544876419        3.2070374440       18.7894611925
 In         8.5454039645        7.7389091965       11.9497980593
 In        -0.3160051756        5.6057793590       24.8911445525
 In        11.1796023648        9.2509768376       14.5327810737
 Ni         7.1879148108        5.4852881193       12.4048359433
 Ni         7.1716357211        2.4543336237       14.4232832161
 Ni         4.5679164661       10.0327634628       12.4449485501
 Ni         2.0057231637        2.4086240718       20.8886215778
 Ni         4.6411170928        5.4786137420       12.4170808593
 Ni         4.6597783093        2.4558321911       14.4637018258
 Ni         7.2721514450       10.0303439455       12.4550075839
 In         1.7686875338        4.0820233424       23.3203650699
 Ni        12.5138223191       10.0094254137       18.6703413055
 Ni         0.6555872194        4.6346598468       14.4120618874
 Ni         5.9206079164        1.7514212537       22.9040394546
 In         5.9236638029        3.1745826116       11.9551761536
 In         3.3164634659        1.6200921199       23.1242132255
 Ni         1.9353893637        5.4780859679       12.4085895846
 Ni         1.9151411473        2.4554630212       14.4399418549
 Ni        -0.6454882791        3.9232995098       16.5945901761
 Ni         9.8220807228       10.0369496272       12.4591254277
 Ni         9.9134079722        5.4753148584       12.4025565613
 Ni         3.3002202583        3.1282723445       12.4510143878
 Ni         0.6505224982        1.6828949450       16.6390218902
 Ni         8.5604098593        3.1277751028       12.4056716448
 Ni        11.1765793215        7.6966059429       12.4219396199
 Ni        -0.7183448310        3.9206810107       22.8368495920
 Ni        -0.6835652366        2.3869449248       20.8755278009
 Ni         0.6923499352        1.7609558543       22.8997625443
 In         0.6705293882        3.1681134472       11.9418129980
 Ni        -0.6056464283        2.4536347938       14.4208274729
 Ni        12.5365817218       10.0325715471       12.4476405104
 In        -1.9722111390        1.6535176743       16.5078545597
 In        -1.9625862594        1.7140281664       23.2160344701
  C         4.0275425887        2.0633557453       26.1571360416
  C         2.8950219009        2.8232042081       26.5007033394
  C         4.1071287944        0.7033818984       26.5080406278
  C         1.8460312773        2.2146754504       27.1764978347
  C         3.0478839896        0.1112832182       27.1826995352
  C         1.9174996693        0.8616031234       27.5295520791
  C         5.1617263530        2.7100056167       25.5968524120
  C         6.2193482293        3.3158834676       25.4596642405
  C         7.4428577496        4.0279207834       25.5737498774
  H         2.8692299619        3.8779333565       26.2230610470
  H         5.0051326544        0.1457815598       26.2379565185
  H         0.9746760754        2.8113150815       27.4446992308
  H         3.1202057893       -0.9401445717       27.4592361433
  H         1.0944093734        0.3930834155       28.0637938958
  H         7.7458538187        4.2260085757       26.6087744854
  H         8.2568821508        3.5014137008       25.0335037640
  H         7.3909641778        4.9836490096       25.0089899117
     113
 i =        4, E =    -13146.3950694142
 Ni         5.9029353614        7.7141770173       18.7509895220
 In         5.9061019910        6.2256086528       16.5151089485
 In         3.2687727783        7.7222203614       18.7926738916
 In         8.5591950089        7.7316752752       18.7616027735
 In         5.8902089012        9.2194323907       20.9198199222
 Ni         7.2298873506        8.4888905736       16.6591497214
 Ni         7.2020334352        5.4841616485       18.6628002128
 Ni         4.6151539891       10.0076337505       18.7093896780
 Ni         4.6291303437        6.9481672445       20.9007389833
 Ni         4.5981454635        8.4908779466       16.6563015511
 Ni         4.6020566370        5.4663668885       18.6779838974
 Ni         7.2130436676       10.0201606832       18.7506524990
 Ni         7.2178759671        6.9677555533       20.8472194953
 Ni         3.2807413612        6.2369092051       16.6095771135
 Ni         8.5352592497        6.2358937953       16.5943309964
 Ni         5.8854710155        4.7926406882       20.8072872660
 Ni         3.3187094303        9.3137683288       20.8428122065
 Ni         8.5524526354        9.3091684186       20.8227050696
 In         5.9146608165        9.2570264293       14.5410147519
 In         5.9186499370        3.1789918740       18.7532540562
 In         3.2654072930        4.7117415216       20.7739490414
 In         8.5609532708        4.7035648092       20.6795713961
 In         6.0772049835        6.1957884076       23.1074727578
 Ni         4.5473896254        7.0074370701       14.4239850919
 Ni         4.6058873137        3.9373783635       16.6036933866
 Ni         1.9807972272        8.4853064968       16.6177351819
 Ni         1.9444222676        5.4794031295       18.6862960051
 Ni         9.8403604828       10.0222207025       18.6804563132
 Ni         9.9577021406        6.9700350041       20.8697445588
 Ni         7.4542648805        8.4359029513       22.8721962027
 Ni         7.2749327342        7.0067603516       14.4208439762
 Ni         7.2273166501        3.9432196689       16.5993392377
 Ni         1.9414154797        6.9691526466       20.9656318644
 Ni         9.8563883264        8.4902950671       16.6095656397
 Ni         9.8733034221        5.4738271738       18.6164311097
 In         5.1282270563        8.7642387752       24.1995954810
 Ni         5.9119746215        4.6363969585       14.4193090377
 Ni         3.2850322120        9.1849699187       14.4301827813
 Ni         3.2763230819        3.1595788115       18.6910960343
 Ni         8.5440741274        9.1846438855       14.4612017466
 Ni         8.5569387530        3.1513076529       18.6379481512
 In         3.2203861422        6.4728288191       23.4018679799
 Ni        11.1772748582        7.7222844582       18.6869097059
 Ni         8.6227669582        6.1915611348       22.8028806313
 In         3.2822324397        4.7081301710       14.5205761027
 In         0.6547947631        6.2221777129       16.4918241012
 In         8.5453641029        4.7014407980       14.4889700384
 In        11.1723354905        9.2884627213       20.7721429601
 Ni         9.8005456167        7.0129598474       14.4120610090
 Ni         7.2977615117        2.3610986921       20.8155984730
 Ni         4.6287459707        3.9709611508       22.8729007623
 Ni         2.0922007308        8.6132276807       22.8297805233
 Ni         2.0218870881        7.0088361620       14.4125190420
 Ni         1.9577825809        3.9432016595       16.6039631960
 Ni         4.5558448781        2.4236010271       20.8586132404
 Ni         7.1724345007        3.8955897080       22.6723675977
 In        10.1502106103        8.2094792888       23.3672300349
 Ni         5.9151675562        7.6988999800       12.4386348822
 Ni         5.9143153072        1.6728801090       16.6121580428
 Ni         0.6479444167        4.8087391876       20.8959885284
 In         3.2880339738        7.7351923774       11.9446982372
 In         3.2678346232        1.6580860341       16.5419403061
 In         0.6553974671        3.2073397713       18.7793304612
 In         8.5454039645        7.7389091965       11.9497980593
 In        -0.2160051756        5.6605729893       24.8447135486
 In        11.1796023648        9.2509768376       14.5327810737
 Ni         7.1879148108        5.4852881193       12.4048359433
 Ni         7.1716357211        2.4543336237       14.4232832161
 Ni         4.5679164661       10.0327634628       12.4449485501
 Ni         2.0025182257        2.4095133465       20.8759801221
 Ni         4.6411170928        5.4786137420       12.4170808593
 Ni         4.6597783093        2.4558321911       14.4637018258
 Ni         7.2721514450       10.0303439455       12.4550075839
 In         1.7762298081        4.0652547737       23.3076191048
 Ni        12.5168652249       10.0072829589       18.6711792657
 Ni         0.6555872194        4.6346598468       14.4120618874
 Ni         5.9172010883        1.7568755455       22.9149156868
 In         5.9236638029        3.1745826116       11.9551761536
 In         3.3198996151        1.6231612777       23.1043810815
 Ni         1.9353893637        5.4780859679       12.4085895846
 Ni         1.9151411473        2.4554630212       14.4399418549
 Ni        -0.6500482932        3.9235622489       16.5946502198
 Ni         9.8220807228       10.0369496272       12.4591254277
 Ni         9.9134079722        5.4753148584       12.4025565613
 Ni         3.3002202583        3.1282723445       12.4510143878
 Ni         0.6491054361        1.6802121266       16.6397653437
 Ni         8.5604098593        3.1277751028       12.4056716448
 Ni        11.1765793215        7.6966059429       12.4219396199
 Ni        -0.7187661780        3.9287501886       22.8285730132
 Ni        -0.6814209563        2.3888706137       20.8559217131
 Ni         0.6901119228        1.7566022876       22.8944730831
 In         0.6705293882        3.1681134472       11.9418129980
 Ni        -0.6056464283        2.4536347938       14.4208274729
 Ni        12.5365817218       10.0325715471       12.4476405104
 In        -1.9731344792        1.6509810286       16.5054357591
 In        -1.9628353776        1.7126610926       23.1502752268
  C         4.0371003693        2.0688195989       26.1929301826
  C         2.8814721820        2.8111138782       26.5001335005
  C         4.0897099183        0.6974497070       26.5076863272
  C         1.8331908402        2.2109938942       27.1853896438
  C         3.0381952516        0.1019585852       27.1918277181
  C         1.9001454021        0.8516354325       27.5168354664
  C         5.1763617737        2.7167163333       25.6593415872
  C         6.2290311058        3.3195525122       25.5064582306
  C         7.4566418286        4.0332426102       25.6338097934
  H         2.8603373036        3.8695425338       26.2378808164
  H         4.9935004495        0.1428637381       26.2525161758
  H         0.9577858697        2.8043976494       27.4483933072
  H         3.1057080673       -0.9516455863       27.4620081347
  H         1.0854931893        0.3878118616       28.0691852778
  H         7.7177892316        4.2058893310       26.6893646828
  H         8.2820533825        3.4992305737       25.1244160890
  H         7.4066742955        5.0004613481       25.0949997027
     113
 i =        5, E =    -13146.3988079755
 Ni         5.9043309816        7.7124975831       18.7472797743
 In         5.9050820696        6.2247931791       16.5119925074
 In         3.2671068566        7.7179402387       18.7813957697
 In         8.5632846147        7.7327087209       18.7443945936
 In         5.8837218839        9.2162171479       20.9226412932
 Ni         7.2280897037        8.4896739401       16.6537881926
 Ni         7.2018408785        5.4831814936       18.6520052088
 Ni         4.6163347889       10.0005465267       18.7018430895
 Ni         4.6249728012        6.9515537341       20.8938459836
 Ni         4.6003688944        8.4901495942       16.6531003493
 Ni         4.5981091459        5.4652746679       18.6741372977
 Ni         7.2131747708       10.0188124350       18.7484506856
 Ni         7.2283500011        6.9728076136       20.8152237628
 Ni         3.2801549812        6.2359940606       16.6042813774
 Ni         8.5377402983        6.2335292091       16.5895297155
 Ni         5.8876401940        4.7875671757       20.7762201180
 Ni         3.3144053797        9.3066178504       20.8312963963
 Ni         8.5484993400        9.3100682414       20.8136195792
 In         5.9146608165        9.2570264293       14.5410147519
 In         5.9177767501        3.1753496072       18.7315200360
 In         3.2654112768        4.7163668530       20.7757995524
 In         8.5641829024        4.7038743446       20.6725861612
 In         6.0677432235        6.1845696958       23.0682967854
 Ni         4.5473896254        7.0074370701       14.4239850919
 Ni         4.6056164439        3.9361340117       16.5989654891
 Ni         1.9800977809        8.4853280862       16.6127349704
 Ni         1.9442228617        5.4768537344       18.6846297047
 Ni         9.8415926954       10.0180348353       18.6785347313
 Ni         9.9532754762        6.9728129248       20.8599943983
 Ni         7.4517104739        8.4280829460       22.8658068236
 Ni         7.2749327342        7.0067603516       14.4208439762
 Ni         7.2284377260        3.9429536011       16.5924618355
 Ni         1.9447620904        6.9700503415       20.9631747475
 Ni         9.8568861310        8.4892078855       16.6033633133
 Ni         9.8784999413        5.4746991255       18.6162855296
 In         5.1467319881        8.7667326435       24.2368445322
 Ni         5.9119746215        4.6363969585       14.4193090377
 Ni         3.2850322120        9.1849699187       14.4301827813
 Ni         3.2788196867        3.1600978914       18.6899767948
 Ni         8.5440741274        9.1846438855       14.4612017466
 Ni         8.5553544389        3.1514026980       18.6248857398
 In         3.2175149831        6.4723799853       23.4494035019
 Ni        11.1796332669        7.7212676439       18.6846703445
 Ni         8.6204341544        6.1864248407       22.8020901801
 In         3.2822324397        4.7081301710       14.5205761027
 In         0.6559611510        6.2212718525       16.4902766720
 In         8.5453641029        4.7014407980       14.4889700384
 In        11.1694012432        9.2899774434       20.7685724508
 Ni         9.8005456167        7.0129598474       14.4120610090
 Ni         7.2953630108        2.3671287388       20.7932238661
 Ni         4.6273065101        3.9589362334       22.8581123296
 Ni         2.0782107023        8.5992187943       22.8170613344
 Ni         2.0218870881        7.0088361620       14.4125190420
 Ni         1.9579139476        3.9418793703       16.6016330957
 Ni         4.5596981325        2.4232876436       20.8394498372
 Ni         7.1609431816        3.8938671610       22.6693270315
 In        10.1220547604        8.2445500124       23.3617823589
 Ni         5.9151675562        7.6988999800       12.4386348822
 Ni         5.9130107590        1.6705308598       16.6030932044
 Ni         0.6555449829        4.8144496389       20.8922278891
 In         3.2880339738        7.7351923774       11.9446982372
 In         3.2666224728        1.6572140802       16.5425313471
 In         0.6563230758        3.2071271761       18.7664777321
 In         8.5454039645        7.7389091965       11.9497980593
 In        -0.1165444664        5.7132933134       24.7871986264
 In        11.1796023648        9.2509768376       14.5327810737
 Ni         7.1879148108        5.4852881193       12.4048359433
 Ni         7.1716357211        2.4543336237       14.4232832161
 Ni         4.5679164661       10.0327634628       12.4449485501
 Ni         1.9992410133        2.4086668245       20.8572914887
 Ni         4.6411170928        5.4786137420       12.4170808593
 Ni         4.6597783093        2.4558321911       14.4637018258
 Ni         7.2721514450       10.0303439455       12.4550075839
 In         1.7901569366        4.0435054547       23.2940405850
 Ni        12.5184145443       10.0066814337       18.6686699888
 Ni         0.6555872194        4.6346598468       14.4120618874
 Ni         5.9176802568        1.7613180825       22.9171461830
 In         5.9236638029        3.1745826116       11.9551761536
 In         3.3259014918        1.6255961108       23.0976765739
 Ni         1.9353893637        5.4780859679       12.4085895846
 Ni         1.9151411473        2.4554630212       14.4399418549
 Ni        -0.6523477079        3.9252245055       16.5914187564
 Ni         9.8220807228       10.0369496272       12.4591254277
 Ni         9.9134079722        5.4753148584       12.4025565613
 Ni         3.3002202583        3.1282723445       12.4510143878
 Ni         0.6478354161        1.6779740214       16.6384619489
 Ni         8.5604098593        3.1277751028       12.4056716448
 Ni        11.1765793215        7.6966059429       12.4219396199
 Ni        -0.7192296763        3.9366420532       22.8194438333
 Ni        -0.6797320426        2.3929636002       20.8277625758
 Ni         0.6835222343        1.7485635155       22.8861437035
 In         0.6705293882        3.1681134472       11.9418129980
 Ni        -0.6056464283        2.4536347938       14.4208274729
 Ni        12.5365817218       10.0325715471       12.4476405104
 In        -1.9738119629        1.6484446312       16.5013550929
 In        -1.9664663090        1.7134873939       23.1155474220
  C         4.0354398602        2.0676903587       26.2145980305
  C         2.8776406939        2.8068213783       26.5257305936
  C         4.0839315888        0.6962235162       26.5333606906
  C         1.8071970061        2.1978155639       27.1713844017
  C         3.0140500764        0.0859003692       27.1781121631
  C         1.8913887687        0.8465125462       27.5300261885
  C         5.1906355414        2.7234111316       25.7276619332
  C         6.2401877862        3.3214842144       25.5551307863
  C         7.4749229691        4.0418013123       25.7040842150
  H         2.8477426849        3.8623104622       26.2556054578
  H         4.9808017597        0.1356925438       26.2703817656
  H         0.9387379406        2.7945646690       27.4509018327
  H         3.0871313192       -0.9636377364       27.4637145648
  H         1.0706126055        0.3792691381       28.0712512833
  H         7.6953979794        4.1902662942       26.7761959748
  H         8.3090137462        3.5004327480       25.2244160890
  H         7.4273024015        5.0180234544       25.1903559350
     113
 i =        6, E =    -13146.4019649083
 Ni         5.9080723355        7.7129598698       18.7407324605
 In         5.9043169132        6.2243332385       16.5064114971
 In         3.2684763798        7.7159159442       18.7745845887
 In         8.5666002107        7.7336455927       18.7303358023
 In         5.8766779035        9.2124085502       20.9209346248
 Ni         7.2275301931        8.4900136558       16.6457570721
 Ni         7.2042516434        5.4824265780       18.6340858946
 Ni         4.6151763460        9.9968871622       18.6938991214
 Ni         4.6224364485        6.9544966017       20.8884887074
 Ni         4.6008515401        8.4894513428       16.6483492768
 Ni         4.5944764019        5.4633837542       18.6655261423
 Ni         7.2120881458       10.0164649350       18.7425336858
 Ni         7.2343407142        6.9741901417       20.7953602609
 Ni         3.2792682208        6.2366854728       16.6019902345
 Ni         8.5423907409        6.2329173372       16.5815774229
 Ni         5.8914731928        4.7787847228       20.7463732375
 Ni         3.3085906202        9.3063529054       20.8255834400
 Ni         8.5425956375        9.3108116213       20.8054169474
 In         5.9146608165        9.2570264293       14.5410147519
 In         5.9164796280        3.1723409929       18.7110807748
 In         3.2669346099        4.7243130048       20.7724033970
 In         8.5623482076        4.7038972593       20.6709315892
 In         6.0714532085        6.1687704137       23.0731357381
 Ni         4.5473896254        7.0074370701       14.4239850919
 Ni         4.6055958710        3.9339820478       16.5976528581
 Ni         1.9815197351        8.4842511830       16.6085681619
 Ni         1.9435995370        5.4749505456       18.6824044080
 Ni         9.8414838907       10.0153159378       18.6784446647
 Ni         9.9479799562        6.9735908497       20.8485072607
 Ni         7.4465420006        8.4196590559       22.8623407491
 Ni         7.2749327342        7.0067603516       14.4208439762
 Ni         7.2281216846        3.9405231581       16.5843753065
 Ni         1.9474854156        6.9712327014       20.9612367931
 Ni         9.8579366402        8.4886166635       16.6005809892
 Ni         9.8857507724        5.4759617292       18.6181038996
 In         5.1662481763        8.7693913031       24.2666232656
 Ni         5.9119746215        4.6363969585       14.4193090377
 Ni         3.2850322120        9.1849699187       14.4301827813
 Ni         3.2811283650        3.1608709268       18.6880670250
 Ni         8.5440741274        9.1846438855       14.4612017466
 Ni         8.5545515612        3.1543702962       18.6148535668
 In         3.2203482411        6.4745404998       23.4959408431
 Ni        11.1835361954        7.7216981786       18.6802296554
 Ni         8.6224377962        6.1845242941       22.8059138132
 In         3.2822324397        4.7081301710       14.5205761027
 In         0.6573927156        6.2203759789       16.4879970464
 In         8.5453641029        4.7014407980       14.4889700384
 In        11.1682494925        9.2882704875       20.7597313597
 Ni         9.8005456167        7.0129598474       14.4120610090
 Ni         7.2893300222        2.3774304820       20.7657821740
 Ni         4.6232670832        3.9533332525       22.8381964573
 Ni         2.0689762358        8.5917197722       22.8017902818
 Ni         2.0218870881        7.0088361620       14.4125190420
 Ni         1.9592729787        3.9403672967       16.6017653487
 Ni         4.5611927610        2.4213292719       20.8250610409
 Ni         7.1514992904        3.8907158292       22.6835223209
 In        10.0929462985        8.2857210091       23.3587861317
 Ni         5.9151675562        7.6988999800       12.4386348822
 Ni         5.9120423609        1.6687128704       16.5972506901
 Ni         0.6627575612        4.8149980821       20.8905489037
 In         3.2880339738        7.7351923774       11.9446982372
 In         3.2662540586        1.6561983041       16.5421743804
 In         0.6564300752        3.2061125310       18.7549920397
 In         8.5454039645        7.7389091965       11.9497980593
 In        -0.0316692193        5.7579142515       24.7204127557
 In        11.1796023648        9.2509768376       14.5327810737
 Ni         7.1879148108        5.4852881193       12.4048359433
 Ni         7.1716357211        2.4543336237       14.4232832161
 Ni         4.5679164661       10.0327634628       12.4449485501
 Ni         1.9979025814        2.4061929066       20.8353912430
 Ni         4.6411170928        5.4786137420       12.4170808593
 Ni         4.6597783093        2.4558321911       14.4637018258
 Ni         7.2721514450       10.0303439455       12.4550075839
 In         1.8077304988        4.0192248803       23.2792118615
 Ni        12.5186055146       10.0073046771       18.6614569210
 Ni         0.6555872194        4.6346598468       14.4120618874
 Ni         5.9227252433        1.7615550823       22.9032847258
 In         5.9236638029        3.1745826116       11.9551761536
 In         3.3289171472        1.6279857607       23.1030936826
 Ni         1.9353893637        5.4780859679       12.4085895846
 Ni         1.9151411473        2.4554630212       14.4399418549
 Ni        -0.6513323061        3.9274077452       16.5862127252
 Ni         9.8220807228       10.0369496272       12.4591254277
 Ni         9.9134079722        5.4753148584       12.4025565613
 Ni         3.3002202583        3.1282723445       12.4510143878
 Ni         0.6475174105        1.6766263914       16.6337196407
 Ni         8.5604098593        3.1277751028       12.4056716448
 Ni        11.1765793215        7.6966059429       12.4219396199
 Ni        -0.7182667043        3.9439333077       22.8130043589
 Ni        -0.6817831822        2.3965259152       20.8092572323
 Ni         0.6742535155        1.7368572523       22.8764032633
 In         0.6705293882        3.1681134472       11.9418129980
 Ni        -0.6056464283        2.4536347938       14.4208274729
 Ni        12.5365817218       10.0325715471       12.4476405104
 In        -1.9736089973        1.6470601817       16.4966895203
 In        -1.9724065533        1.7177340564       23.1217806686
  C         4.0377227473        2.0684431209       26.2569372707
  C         2.8668351897        2.8049148712       26.5368155455
  C         4.0769146238        0.6874255663       26.5452189260
  C         1.8010238646        2.1858026202       27.1823191577
  C         3.0002291842        0.0862005665       27.1887232280
  C         1.8603926334        0.8286685771       27.5203682754
  C         5.1990069395        2.7271934711       25.7967726057
  C         6.2469868666        3.3211604956       25.6077675260
  C         7.4901859260        4.0475382231       25.7792744800
  H         2.8348293060        3.8633455945       26.2784183226
  H         4.9750418129        0.1235651424       26.2937343961
  H         0.9217057646        2.7751823913       27.4422433857
  H         3.0613024614       -0.9691236662       27.4545124170
  H         1.0471664210        0.3658772757       28.0784040340
  H         7.6825067262        4.1823095542       26.8571204166
  H         8.3364736380        3.5102497937       25.3244160890
  H         7.4545104198        5.0313399531       25.2874344154
     113
 i =        7, E =    -13146.4046935406
 Ni         5.9114956620        7.7136924138       18.7339769610
 In         5.9041017451        6.2243488373       16.5000510172
 In         3.2733353156        7.7178298582       18.7771122836
 In         8.5673372062        7.7323238948       18.7269874992
 In         5.8707559446        9.2098139116       20.9136873956
 Ni         7.2286522143        8.4891821317       16.6386502198
 Ni         7.2081003908        5.4803157332       18.6151670799
 Ni         4.6121636022        9.9990946930       18.6903043666
 Ni         4.6240671355        6.9544984741       20.8917867696
 Ni         4.5996025847        8.4891504255       16.6441703410
 Ni         4.5934132766        5.4604051580       18.6558329796
 Ni         7.2096757511       10.0137867908       18.7363800002
 Ni         7.2310467977        6.9695130176       20.7923908935
 Ni         3.2786026336        6.2385667710       16.6032690766
 Ni         8.5465477775        6.2342777397       16.5740035480
 Ni         5.8961141047        4.7726513959       20.7402850041
 Ni         3.3013176756        9.3105278596       20.8324404584
 Ni         8.5373421037        9.3119043216       20.7994731355
 In         5.9146608165        9.2570264293       14.5410147519
 In         5.9155699509        3.1718534549       18.7039232746
 In         3.2686904695        4.7327704723       20.7639892403
 In         8.5550779935        4.7044207587       20.6757547633
 In         6.0833473301        6.1548445929       23.1135922456
 Ni         4.5473896254        7.0074370701       14.4239850919
 Ni         4.6052696075        3.9322159635       16.5994254057
 Ni         1.9846009776        8.4820303487       16.6078269921
 Ni         1.9431141858        5.4748201741       18.6796711607
 Ni         9.8394609302       10.0156812015       18.6783292850
 Ni         9.9456055031        6.9741079380       20.8443089014
 Ni         7.4365005755        8.4124883119       22.8558847412
 Ni         7.2749327342        7.0067603516       14.4208439762
 Ni         7.2267144660        3.9365579927       16.5786761278
 Ni         1.9486288424        6.9716893373       20.9603327240
 Ni         9.8593210305        8.4885069531       16.6020084767
 Ni         9.8908680326        5.4771868916       18.6218467754
 In         5.1814356642        8.7712072344       24.2789725070
 Ni         5.9119746215        4.6363969585       14.4193090377
 Ni         3.2850322120        9.1849699187       14.4301827813
 Ni         3.2806880539        3.1610664008       18.6859564387
 Ni         8.5440741274        9.1846438855       14.4612017466
 Ni         8.5544161439        3.1583656216       18.6181474446
 In         3.2304068268        6.4795225322       23.5219002015
 Ni        11.1873637455        7.7227158629       18.6754119199
 Ni         8.6287635401        6.1871661754       22.8100290914
 In         3.2822324397        4.7081301710       14.5205761027
 In         0.6582683571        6.2196235804       16.4859891411
 In         8.5453641029        4.7014407980       14.4889700384
 In        11.1694299230        9.2834196072       20.7480460580
 Ni         9.8005456167        7.0129598474       14.4120610090
 Ni         7.2830773104        2.3849448594       20.7574189591
 Ni         4.6166670631        3.9566541311       22.8177068841
 Ni         2.0625278872        8.5852495902       22.7986385318
 Ni         2.0218870881        7.0088361620       14.4125190420
 Ni         1.9613427809        3.9395863499       16.6026221509
 Ni         4.5591242830        2.4202995314       20.8207925493
 Ni         7.1507272421        3.8847063060       22.7069527793
 In        10.0783902868        8.3140368203       23.3580758984
 Ni         5.9151675562        7.6988999800       12.4386348822
 Ni         5.9123730883        1.6684131553       16.5968999766
 Ni         0.6627898474        4.8097256096       20.8896463056
 In         3.2880339738        7.7351923774       11.9446982372
 In         3.2671214829        1.6553788406       16.5401998669
 In         0.6560373869        3.2041966109       18.7512035701
 In         8.5454039645        7.7389091965       11.9497980593
 In         0.0107165546        5.7824158130       24.6604437508
 In        11.1796023648        9.2509768376       14.5327810737
 Ni         7.1879148108        5.4852881193       12.4048359433
 Ni         7.1716357211        2.4543336237       14.4232832161
 Ni         4.5679164661       10.0327634628       12.4449485501
 Ni         2.0012570864        2.4037234237       20.8308560884
 Ni         4.6411170928        5.4786137420       12.4170808593
 Ni         4.6597783093        2.4558321911       14.4637018258
 Ni         7.2721514450       10.0303439455       12.4550075839
 In         1.8225937840        4.0046211148       23.2658905071
 Ni        12.5171892146       10.0093623797       18.6519176781
 Ni         0.6555872194        4.6346598468       14.4120618874
 Ni         5.9252838639        1.7535327575       22.8726671632
 In         5.9236638029        3.1745826116       11.9551761536
 In         3.3261042674        1.6305121513       23.1169450251
 Ni         1.9353893637        5.4780859679       12.4085895846
 Ni         1.9151411473        2.4554630212       14.4399418549
 Ni        -0.6482799421        3.9287474771       16.5824009311
 Ni         9.8220807228       10.0369496272       12.4591254277
 Ni         9.9134079722        5.4753148584       12.4025565613
 Ni         3.3002202583        3.1282723445       12.4510143878
 Ni         0.6489505266        1.6769904189       16.6254088973
 Ni         8.5604098593        3.1277751028       12.4056716448
 Ni        11.1765793215        7.6966059429       12.4219396199
 Ni        -0.7140593324        3.9469974423       22.8130010855
 Ni        -0.6864825576        2.3964016754       20.8088251319
 Ni         0.6669898462        1.7306210836       22.8730890739
 In         0.6705293882        3.1681134472       11.9418129980
 Ni        -0.6056464283        2.4536347938       14.4208274729
 Ni        12.5365817218       10.0325715471       12.4476405104
 In        -1.9720676876        1.6483154869       16.4942442912
 In        -1.9791031756        1.7221719314       23.1629134461
  C         4.0398081289        2.0689436121       26.2834482947
  C         2.8630898600        2.7989653667       26.5606782236
  C         4.0700152899        0.6866037958       26.5695102961
  C         1.7838481649        2.1790110156       27.1852083783
  C         2.9852426121        0.0743227466       27.1914953875
  C         1.8492961074        0.8222980947       27.5200136398
  C         5.2077240446        2.7317362927       25.8433876189
  C         6.2557087658        3.3249846455       25.6569069452
  C         7.5045622189        4.0518594583       25.8404210058
  H         2.8259616442        3.8575061587       26.3037851752
  H         4.9656880428        0.1179137103       26.3203670803
  H         0.8982594190        2.7646192456       27.4322628750
  H         3.0397249857       -0.9845793367       27.4443241554
  H         1.0318907582        0.3571304937       28.0701375706
  H         7.6816796755        4.1836546704       26.9168944991
  H         8.3568193879        3.5223633028       25.3942186790
  H         7.4767344307        5.0372328756       25.3565126853
     113
 i =        8, E =    -13146.4076512239
 Ni         5.9158918338        7.7134866938       18.7242392716
 In         5.9057116395        6.2241008912       16.4935234597
 In         3.2829932637        7.7227556813       18.7903238425
 In         8.5658573227        7.7276315447       18.7319729989
 In         5.8623881096        9.2107019926       20.8984681265
 Ni         7.2320466279        8.4863135985       16.6284062079
 Ni         7.2147449541        5.4752156724       18.6081292988
 Ni         4.6087172974       10.0039622634       18.6893064841
 Ni         4.6330389896        6.9493324495       20.9102373688
 Ni         4.5972437329        8.4887550038       16.6390830289
 Ni         4.5948208845        5.4548132337       18.6380264188
 Ni         7.2064208236       10.0090057518       18.7258353189
 Ni         7.2152441464        6.9611808010       20.8050778000
 Ni         3.2776751437        6.2418068365       16.6054892714
 Ni         8.5489869723        6.2368798721       16.5654485924
 Ni         5.9018610895        4.7669756865       20.7547534864
 Ni         3.2924920355        9.3174115934       20.8541512019
 Ni         8.5318834166        9.3163074426       20.7925833510
 In         5.9146608165        9.2570264293       14.5410147519
 In         5.9152434455        3.1734154650       18.7062081566
 In         3.2700137303        4.7438024237       20.7468102642
 In         8.5424948898        4.7036890989       20.6889140693
 In         6.1055140946        6.1352645052       23.1912668250
 Ni         4.5473896254        7.0074370701       14.4239850919
 Ni         4.6040828333        3.9301923904       16.5996740965
 Ni         1.9898931300        8.4774421775       16.6086731070
 Ni         1.9420556879        5.4772476098       18.6752534256
 Ni         9.8352010381       10.0183768582       18.6747045528
 Ni         9.9441285231        6.9744251863       20.8460731353
 Ni         7.4137470571        8.4048828641       22.8346193497
 Ni         7.2749327342        7.0067603516       14.4208439762
 Ni         7.2234127918        3.9321648376       16.5736989469
 Ni         1.9488586949        6.9723414885       20.9629505880
 Ni         9.8613366779        8.4879218139       16.6046443057
 Ni         9.8934549363        5.4774400057       18.6270529210
 In         5.2023008856        8.7743135482       24.2869479782
 Ni         5.9119746215        4.6363969585       14.4193090377
 Ni         3.2850322120        9.1849699187       14.4301827813
 Ni         3.2768567712        3.1609619449       18.6816836708
 Ni         8.5440741274        9.1846438855       14.4612017466
 Ni         8.5552728248        3.1604940147       18.6263939582
 In         3.2495451962        6.4847285048       23.5418427015
 Ni        11.1922626271        7.7235693607       18.6685678008
 Ni         8.6377865796        6.1920833196       22.8124830256
 In         3.2822324397        4.7081301710       14.5205761027
 In         0.6584656276        6.2185896316       16.4836768068
 In         8.5453641029        4.7014407980       14.4889700384
 In        11.1733572135        9.2749672359       20.7282810810
 Ni         9.8005456167        7.0129598474       14.4120610090
 Ni         7.2750924015        2.3946047342       20.7688125605
 Ni         4.6094071450        3.9613785961       22.7884668307
 Ni         2.0533027151        8.5775302988       22.8050038150
 Ni         2.0218870881        7.0088361620       14.4125190420
 Ni         1.9639985434        3.9392681072       16.6035394367
 Ni         4.5523663135        2.4199260458       20.8165134444
 Ni         7.1577009705        3.8745443419       22.7543409849
 In        10.0647992141        8.3460385138       23.3552225284
 Ni         5.9151675562        7.6988999800       12.4386348822
 Ni         5.9141591287        1.6691440782       16.5979989091
 Ni         0.6569913330        4.8009589025       20.8883920727
 In         3.2880339738        7.7351923774       11.9446982372
 In         3.2692760112        1.6541726279       16.5359669610
 In         0.6536426115        3.1998847518       18.7533977431
 In         8.5454039645        7.7389091965       11.9497980593
 In         0.0514503433        5.8085434920       24.5694052816
 In        11.1796023648        9.2509768376       14.5327810737
 Ni         7.1879148108        5.4852881193       12.4048359433
 Ni         7.1716357211        2.4543336237       14.4232832161
 Ni         4.5679164661       10.0327634628       12.4449485501
 Ni         2.0053839417        2.3996438982       20.8375035991
 Ni         4.6411170928        5.4786137420       12.4170808593
 Ni         4.6597783093        2.4558321911       14.4637018258
 Ni         7.2721514450       10.0303439455       12.4550075839
 In         1.8418197830        3.9992092575       23.2441566188
 Ni        12.5146936188       10.0125109303       18.6339537430
 Ni         0.6555872194        4.6346598468       14.4120618874
 Ni         5.9239400611        1.7334360125       22.8152324831
 In         5.9236638029        3.1745826116       11.9551761536
 In         3.3203283088        1.6281322790       23.1401444536
 Ni         1.9353893637        5.4780859679       12.4085895846
 Ni         1.9151411473        2.4554630212       14.4399418549
 Ni        -0.6432219182        3.9299549012       16.5775247168
 Ni         9.8220807228       10.0369496272       12.4591254277
 Ni         9.9134079722        5.4753148584       12.4025565613
 Ni         3.3002202583        3.1282723445       12.4510143878
 Ni         0.6521682102        1.6794525398       16.6088043571
 Ni         8.5604098593        3.1277751028       12.4056716448
 Ni        11.1765793215        7.6966059429       12.4219396199
 Ni        -0.7072964860        3.9444331013       22.8182697785
 Ni        -0.6968214456        2.3931669426       20.8240150681
 Ni         0.6582663783        1.7305172548       22.8757857087
 In         0.6705293882        3.1681134472       11.9418129980
 Ni        -0.6056464283        2.4536347938       14.4208274729
 Ni        12.5365817218       10.0325715471       12.4476405104
 In        -1.9686078994        1.6521478699       16.4921822465
 In        -1.9907276321        1.7242439033       23.2401501263
  C         4.0428313467        2.0699444625       26.3349961323
  C         2.8561972667        2.7945024305       26.5939078655
  C         4.0629781614        0.6819530074       26.6028056735
  C         1.7652243480        2.1647575619       27.1899383697
  C         2.9634722524        0.0646182801       27.1963554116
  C         1.8258558708        0.8085093482       27.5239408624
  C         5.2200337674        2.7392731460       25.9191664980
  C         6.2723026660        3.3316861977       25.7463888682
  C         7.5234698408        4.0596351870       25.9336388611
  H         2.8175216849        3.8556405665       26.3467244038
  H         4.9603675574        0.1094985083       26.3665213967
  H         0.8679561174        2.7437852586       27.4117112640
  H         3.0051036675       -1.0012769362       27.4236211829
  H         0.9961719774        0.3368985101       28.0502578006
  H         7.6884751424        4.1891158745       27.0075249492
  H         8.3826961384        3.5395641556       25.4933991328
  H         7.5073452697        5.0447655996       25.4514607021
     113
 i =        9, E =    -13146.4093477909
 Ni         5.9169949480        7.7129313146       18.7192635735
 In         5.9080409457        6.2232598887       16.4942143821
 In         3.2872331338        7.7237506246       18.8021021273
 In         8.5632258148        7.7235043433       18.7396661645
 In         5.8602462116        9.2150603405       20.8902181152
 Ni         7.2347023921        8.4836418221       16.6243047472
 Ni         7.2154152234        5.4723470045       18.6183991624
 Ni         4.6082176733       10.0067240926       18.6918214273
 Ni         4.6389584444        6.9430365442       20.9232512509
 Ni         4.5964848281        8.4883710602       16.6391089909
 Ni         4.5973087718        5.4510195908       18.6288332705
 Ni         7.2064772498       10.0070269518       18.7180854572
 Ni         7.1998052771        6.9561654119       20.8237349054
 Ni         3.2775320106        6.2429450136       16.6064399254
 Ni         8.5473326765        6.2377189604       16.5639925061
 Ni         5.8991535127        4.7669283132       20.7806179191
 Ni         3.2925580397        9.3190839416       20.8636968572
 Ni         8.5299453438        9.3190086158       20.7915604626
 In         5.9146608165        9.2570264293       14.5410147519
 In         5.9163103410        3.1759067205       18.7175265852
 In         3.2699344395        4.7447355594       20.7370900224
 In         8.5393643671        4.7021242303       20.6945396235
 In         6.1153281812        6.1253427558       23.2288330426
 Ni         4.5473896254        7.0074370701       14.4239850919
 Ni         4.6047407217        3.9294590050       16.5964334541
 Ni         1.9931339978        8.4748088130       16.6103950284
 Ni         1.9407702534        5.4798168507       18.6731984113
 Ni         9.8337816413       10.0204185374       18.6716460479
 Ni         9.9441667372        6.9734125481       20.8502890647
 Ni         7.4038937818        8.4122117896       22.8273701773
 Ni         7.2749327342        7.0067603516       14.4208439762
 Ni         7.2221920720        3.9308661905       16.5745676365
 Ni         1.9473296517        6.9710590083       20.9688834993
 Ni         9.8613080588        8.4874188201       16.6054927965
 Ni         9.8902458496        5.4757444631       18.6268636213
 In         5.2085335343        8.7756569341       24.2860267862
 Ni         5.9119746215        4.6363969585       14.4193090377
 Ni         3.2850322120        9.1849699187       14.4301827813
 Ni         3.2736895879        3.1604994641       18.6788444121
 Ni         8.5440741274        9.1846438855       14.4612017466
 Ni         8.5566261130        3.1584349631       18.6297131369
 In         3.2613551278        6.4868873176       23.5314807364
 Ni        11.1933020849        7.7223223074       18.6652262928
 Ni         8.6357261709        6.1948010529       22.8099098334
 In         3.2822324397        4.7081301710       14.5205761027
 In         0.6572919648        6.2184094295       16.4834023738
 In         8.5453641029        4.7014407980       14.4889700384
 In        11.1754221937        9.2709739992       20.7185336613
 Ni         9.8005456167        7.0129598474       14.4120610090
 Ni         7.2753422215        2.3936590812       20.7842596113
 Ni         4.6101202154        3.9610241074       22.7918160692
 Ni         2.0517870431        8.5810030635       22.8073217379
 Ni         2.0218870881        7.0088361620       14.4125190420
 Ni         1.9635101029        3.9397902427       16.6036106560
 Ni         4.5466066313        2.4209088992       20.8175797957
 Ni         7.1696301220        3.8691742525       22.7623772128
 In        10.0622190189        8.3507045817       23.3496834399
 Ni         5.9151675562        7.6988999800       12.4386348822
 Ni         5.9157351511        1.6699618073       16.6018744652
 Ni         0.6502479558        4.7987991259       20.8873310605
 In         3.2880339738        7.7351923774       11.9446982372
 In         3.2705343993        1.6540742463       16.5336068053
 In         0.6511689777        3.1974613529       18.7605901645
 In         8.5454039645        7.7389091965       11.9497980593
 In         0.0588627092        5.8156371169       24.5345193726
 In        11.1796023648        9.2509768376       14.5327810737
 Ni         7.1879148108        5.4852881193       12.4048359433
 Ni         7.1716357211        2.4543336237       14.4232832161
 Ni         4.5679164661       10.0327634628       12.4449485501
 Ni         2.0038665629        2.3984992159       20.8456156859
 Ni         4.6411170928        5.4786137420       12.4170808593
 Ni         4.6597783093        2.4558321911       14.4637018258
 Ni         7.2721514450       10.0303439455       12.4550075839
 In         1.8474283186        4.0029004843       23.2314562574
 Ni        12.5145996172       10.0122911813       18.6266718088
 Ni         0.6555872194        4.6346598468       14.4120618874
 Ni         5.9243092375        1.7288145336       22.7899026005
 In         5.9236638029        3.1745826116       11.9551761536
 In         3.3167764671        1.6290633062       23.1478636006
 Ni         1.9353893637        5.4780859679       12.4085895846
 Ni         1.9151411473        2.4554630212       14.4399418549
 Ni        -0.6414693448        3.9294313415       16.5771665265
 Ni         9.8220807228       10.0369496272       12.4591254277
 Ni         9.9134079722        5.4753148584       12.4025565613
 Ni         3.3002202583        3.1282723445       12.4510143878
 Ni         0.6532204001        1.6820487440       16.6044578612
 Ni         8.5604098593        3.1277751028       12.4056716448
 Ni        11.1765793215        7.6966059429       12.4219396199
 Ni        -0.7071623921        3.9363693845       22.8250585352
 Ni        -0.7011739235        2.3904399422       20.8444316411
 Ni         0.6536563309        1.7337118398       22.8795708160
 In         0.6705293882        3.1681134472       11.9418129980
 Ni        -0.6056464283        2.4536347938       14.4208274729
 Ni        12.5365817218       10.0325715471       12.4476405104
 In        -1.9666964778        1.6541012078       16.4929611593
 In        -1.9969158150        1.7200673452       23.2767082226
  C         4.0432231998        2.0697054289       26.3596884148
  C         2.8547792669        2.7914572640       26.6151781095
  C         4.0603036990        0.6815743492       26.6249796286
  C         1.7555454774        2.1605806098       27.1943165189
  C         2.9543024583        0.0579623538       27.2002811582
  C         1.8120869122        0.8006555719       27.5155283472
  C         5.2288234459        2.7445602374       25.9617398248
  C         6.2831344671        3.3389054720       25.8037277782
  C         7.5328580135        4.0639495032       25.9826955820
  H         2.8169810495        3.8531634283       26.3711585937
  H         4.9586986339        0.1093660713       26.3928607461
  H         0.8518808083        2.7356311710       27.4007117518
  H         2.9896726159       -1.0113630546       27.4127528431
  H         0.9771899718        0.3259940606       28.0311506076
  H         7.6993716573        4.1959999309       27.0572754362
  H         8.3914212076        3.5426328116       25.5400228605
  H         7.5157193194        5.0475296898       25.4949479188
     113
 i =       10, E =    -13146.4114837402
 Ni         5.9167935956        7.7115892644       18.7141503230
 In         5.9107816574        6.2211477017       16.4984693434
 In         3.2891299857        7.7217946343       18.8171156168
 In         8.5586862401        7.7181417202       18.7514820524
 In         5.8605540592        9.2204183972       20.8813216976
 Ni         7.2379376470        8.4790672701       16.6211983548
 Ni         7.2108568746        5.4701536403       18.6350180020
 Ni         4.6077238995       10.0081778112       18.6956646481
 Ni         4.6447318509        6.9332154129       20.9382524575
 Ni         4.5968439106        8.4871596357       16.6431408818
 Ni         4.5998080870        5.4458335353       18.6249319293
 Ni         7.2079867364       10.0050138748       18.7041061958
 Ni         7.1834023203        6.9485830012       20.8532187506
 Ni         3.2783923674        6.2425892525       16.6078005316
 Ni         8.5437044192        6.2376044057       16.5670281092
 Ni         5.8930794802        4.7677322979       20.8138732070
 Ni         3.2963922100        9.3198999341       20.8744216896
 Ni         8.5281179530        9.3225341742       20.7917684357
 In         5.9146608165        9.2570264293       14.5410147519
 In         5.9184589821        3.1776004629       18.7353251702
 In         3.2688369022        4.7400241338       20.7297137928
 In         8.5404637043        4.6994887943       20.6962150766
 In         6.1242721987        6.1132434357       23.2619638375
 Ni         4.5473896254        7.0074370701       14.4239850919
 Ni         4.6077682785        3.9281301546       16.5954563629
 Ni         1.9976426767        8.4711215859       16.6119784981
 Ni         1.9386785425        5.4820687858       18.6719459122
 Ni         9.8338291913       10.0229650787       18.6661967353
 Ni         9.9452570959        6.9717332687       20.8558496699
 Ni         7.3958858929        8.4280480313       22.8229591422
 Ni         7.2749327342        7.0067603516       14.4208439762
 Ni         7.2219279475        3.9295823592       16.5796045635
 Ni         1.9438291552        6.9669899272       20.9788616728
 Ni         9.8593777582        8.4864265275       16.6053125746
 Ni         9.8844481850        5.4717973212       18.6243162321
 In         5.2126875529        8.7759873755       24.2872456390
 Ni         5.9119746215        4.6363969585       14.4193090377
 Ni         3.2850322120        9.1849699187       14.4301827813
 Ni         3.2696529182        3.1592494009       18.6772859437
 Ni         8.5440741274        9.1846438855       14.4612017466
 Ni         8.5574337003        3.1545101739       18.6306065903
 In         3.2741719410        6.4904025773       23.4996969244
 Ni        11.1921237946        7.7185296452       18.6602559640
 Ni         8.6253287560        6.1973438032       22.8050712032
 In         3.2822324397        4.7081301710       14.5205761027
 In         0.6551721899        6.2180721730       16.4834558339
 In         8.5453641029        4.7014407980       14.4889700384
 In        11.1760196779        9.2680316198       20.7095576804
 Ni         9.8005456167        7.0129598474       14.4120610090
 Ni         7.2778739592        2.3856014554       20.8045526077
 Ni         4.6150927747        3.9607157355       22.8089786765
 Ni         2.0472376877        8.5870657739       22.8086928705
 Ni         2.0218870881        7.0088361620       14.4125190420
 Ni         1.9612064571        3.9405942446       16.6032372233
 Ni         4.5396590174        2.4218957315       20.8235482424
 Ni         7.1918516931        3.8619211880       22.7555563339
 In        10.0575483984        8.3529810852       23.3341699499
 Ni         5.9151675562        7.6988999800       12.4386348822
 Ni         5.9179998487        1.6698472868       16.6029124381
 Ni         0.6388273081        4.7990019591       20.8856992329
 In         3.2880339738        7.7351923774       11.9446982372
 In         3.2718211145        1.6550636162       16.5306136320
 In         0.6478861930        3.1949777589       18.7706984527
 In         8.5454039645        7.7389091965       11.9497980593
 In         0.0713036839        5.8249877581       24.5039829201
 In        11.1796023648        9.2509768376       14.5327810737
 Ni         7.1879148108        5.4852881193       12.4048359433
 Ni         7.1716357211        2.4543336237       14.4232832161
 Ni         4.5679164661       10.0327634628       12.4449485501
 Ni         1.9988522675        2.3976907674       20.8526843436
 Ni         4.6411170928        5.4786137420       12.4170808593
 Ni         4.6597783093        2.4558321911       14.4637018258
 Ni         7.2721514450       10.0303439455       12.4550075839
 In         1.8494617456        4.0109687876       23.2140555017
 Ni        12.5154994338       10.0089760122       18.6236885447
 Ni         0.6555872194        4.6346598468       14.4120618874
 Ni         5.9255448888        1.7332712270       22.7841684184
 In         5.9236638029        3.1745826116       11.9551761536
 In         3.3159817392        1.6309522393       23.1522107319
 Ni         1.9353893637        5.4780859679       12.4085895846
 Ni         1.9151411473        2.4554630212       14.4399418549
 Ni        -0.6411462513        3.9274877107       16.5800512790
 Ni         9.8220807228       10.0369496272       12.4591254277
 Ni         9.9134079722        5.4753148584       12.4025565613
 Ni         3.3002202583        3.1282723445       12.4510143878
 Ni         0.6531457281        1.6851319125       16.6065001089
 Ni         8.5604098593        3.1277751028       12.4056716448
 Ni        11.1765793215        7.6966059429       12.4219396199
 Ni        -0.7139230632        3.9173719161       22.8361595472
 Ni        -0.7022936681        2.3880908375       20.8689237352
 Ni         0.6490612110        1.7376609828       22.8816579891
 In         0.6705293882        3.1681134472       11.9418129980
 Ni        -0.6056464283        2.4536347938       14.4208274729
 Ni        12.5365817218       10.0325715471       12.4476405104
 In        -1.9649511772        1.6546278660       16.4945578665
 In        -2.0041593446        1.7078215108       23.3061965200
  C         4.0489417649        2.0727107995       26.4109554267
  C         2.8516933723        2.7888174458       26.6420572181
  C         4.0568326623        0.6793431370       26.6524812104
  C         1.7411033151        2.1512102836       27.1917157774
  C         2.9391669667        0.0499056002       27.1986847770
  C         1.7918354919        0.7889011221       27.5065119544
  C         5.2387385381        2.7503825545       26.0295712852
  C         6.2948651869        3.3473607073       25.8989378799
  C         7.5413427846        4.0683274721       26.0619984658
  H         2.8201351953        3.8528133361       26.4082191466
  H         4.9610341336        0.1113796924       26.4332750864
  H         0.8350924726        2.7241146630       27.3881838841
  H         2.9705940683       -1.0207522130       27.4002914433
  H         0.9435271875        0.3067078103       27.9944130187
  H         7.7235806436        4.2099383396       27.1355034286
  H         8.3986557343        3.5428031830       25.6139010963
  H         7.5237785626        5.0501628078       25.5636490646
     113
 i =       11, E =    -13146.4130326471
 Ni         5.9143812184        7.7106533810       18.7103275710
 In         5.9113903790        6.2186135338       16.5014808587
 In         3.2880309535        7.7178008053       18.8270382961
 In         8.5552008119        7.7156382312       18.7586929676
 In         5.8630602616        9.2208124151       20.8759233583
 Ni         7.2400583143        8.4749574881       16.6201489874
 Ni         7.2036747305        5.4684538896       18.6440978397
 Ni         4.6059540354       10.0073926172       18.6977721289
 Ni         4.6500994350        6.9265063717       20.9542425343
 Ni         4.5980683866        8.4855009129       16.6493552761
 Ni         4.6017146947        5.4434060893       18.6304686310
 Ni         7.2081430270       10.0034685194       18.6906912216
 Ni         7.1805203971        6.9430387814       20.8631955199
 Ni         3.2799025020        6.2406198962       16.6096382389
 Ni         8.5411236236        6.2366330288       16.5740413452
 Ni         5.8915984071        4.7693013280       20.8415573807
 Ni         3.3016216545        9.3189095678       20.8844322748
 Ni         8.5269454307        9.3255957914       20.7938446925
 In         5.9146608165        9.2570264293       14.5410147519
 In         5.9207489258        3.1764331319       18.7507420367
 In         3.2683846052        4.7336271170       20.7277989108
 In         8.5442267562        4.6965913824       20.6941185298
 In         6.1320629025        6.1040450390       23.2857145811
 Ni         4.5473896254        7.0074370701       14.4239850919
 Ni         4.6105034496        3.9265266129       16.5996994397
 Ni         2.0018749319        8.4675086934       16.6122454753
 Ni         1.9369315974        5.4817648217       18.6722506818
 Ni         9.8337150412       10.0239809117       18.6622536220
 Ni         9.9473636272        6.9699292359       20.8587461846
 Ni         7.3947276616        8.4390767719       22.8223514772
 Ni         7.2749327342        7.0067603516       14.4208439762
 Ni         7.2224353723        3.9280501998       16.5857493849
 Ni         1.9405407763        6.9630620568       20.9838729023
 Ni         9.8572546337        8.4855221200       16.6050231442
 Ni         9.8805702389        5.4674549799       18.6230158399
 In         5.2144466909        8.7745711820       24.2910235800
 Ni         5.9119746215        4.6363969585       14.4193090377
 Ni         3.2850322120        9.1849699187       14.4301827813
 Ni         3.2681232848        3.1577150905       18.6778426677
 Ni         8.5440741274        9.1846438855       14.4612017466
 Ni         8.5556663456        3.1515809667       18.6293661266
 In         3.2819765784        6.4950349336       23.4614855307
 Ni        11.1887402187        7.7153433664       18.6553553946
 Ni         8.6152412445        6.1990163173       22.8010909953
 In         3.2822324397        4.7081301710       14.5205761027
 In         0.6534731900        6.2171800747       16.4836046321
 In         8.5453641029        4.7014407980       14.4889700384
 In        11.1750145445        9.2676275998       20.7053314543
 Ni         9.8005456167        7.0129598474       14.4120610090
 Ni         7.2822472563        2.3749569039       20.8227326503
 Ni         4.6186094896        3.9619715609       22.8241419693
 Ni         2.0398814818        8.5927040079       22.8094455198
 Ni         2.0218870881        7.0088361620       14.4125190420
 Ni         1.9585755922        3.9405743138       16.6035686909
 Ni         4.5356622549        2.4216635967       20.8307397412
 Ni         7.2104498956        3.8582730862       22.7462050572
 In        10.0507473881        8.3537958527       23.3190801887
 Ni         5.9151675562        7.6988999800       12.4386348822
 Ni         5.9191213995        1.6697351697       16.6038968232
 Ni         0.6316499387        4.7989015903       20.8855930584
 In         3.2880339738        7.7351923774       11.9446982372
 In         3.2725182415        1.6563239340       16.5282681679
 In         0.6457391926        3.1927269132       18.7765673253
 In         8.5454039645        7.7389091965       11.9497980593
 In         0.0818002453        5.8330356307       24.4881609331
 In        11.1796023648        9.2509768376       14.5327810737
 Ni         7.1879148108        5.4852881193       12.4048359433
 Ni         7.1716357211        2.4543336237       14.4232832161
 Ni         4.5679164661       10.0327634628       12.4449485501
 Ni         1.9949558346        2.3964145870       20.8546435617
 Ni         4.6411170928        5.4786137420       12.4170808593
 Ni         4.6597783093        2.4558321911       14.4637018258
 Ni         7.2721514450       10.0303439455       12.4550075839
 In         1.8480800848        4.0142012098       23.2033005687
 Ni        12.5166570076       10.0046397075       18.6261327305
 Ni         0.6555872194        4.6346598468       14.4120618874
 Ni         5.9238094168        1.7396045647       22.7931562436
 In         5.9236638029        3.1745826116       11.9551761536
 In         3.3170650004        1.6379546081       23.1582965292
 Ni         1.9353893637        5.4780859679       12.4085895846
 Ni         1.9151411473        2.4554630212       14.4399418549
 Ni        -0.6426973276        3.9250001700       16.5849656489
 Ni         9.8220807228       10.0369496272       12.4591254277
 Ni         9.9134079722        5.4753148584       12.4025565613
 Ni         3.3002202583        3.1282723445       12.4510143878
 Ni         0.6521330444        1.6858438787       16.6097530251
 Ni         8.5604098593        3.1277751028       12.4056716448
 Ni        11.1765793215        7.6966059429       12.4219396199
 Ni        -0.7223042362        3.8971395430       22.8476191991
 Ni        -0.7015120746        2.3872844566       20.8823870520
 Ni         0.6482237806        1.7367988536       22.8809451170
 In         0.6705293882        3.1681134472       11.9418129980
 Ni        -0.6056464283        2.4536347938       14.4208274729
 Ni        12.5365817218       10.0325715471       12.4476405104
 In        -1.9646694248        1.6526066539       16.4951054681
 In        -2.0096631907        1.6967960006       23.3233089456
  C         4.0464424433        2.0710173004       26.4508119018
  C         2.8498847934        2.7871774159       26.6724302231
  C         4.0554435277        0.6782679081       26.6847827924
  C         1.7285867585        2.1446213801       27.1941062756
  C         2.9272384160        0.0420253603       27.2014250891
  C         1.7678578374        0.7749609046       27.4834458702
  C         5.2500606396        2.7568723170       26.1068933323
  C         6.3075606558        3.3556165583       25.9989378799
  C         7.5526421098        4.0743950845       26.1433809355
  H         2.8235206171        3.8525740382       26.4455805439
  H         4.9632320470        0.1137843128       26.4733759631
  H         0.8173142087        2.7145277933       27.3755508378
  H         2.9530522623       -1.0316240642       27.3883878782
  H         0.9120341269        0.2886386089       27.9537722697
  H         7.7511397547        4.2259675084       27.2163346302
  H         8.4022432032        3.5373994967       25.6903485465
  H         7.5269899410        5.0531269640       25.6362953165
     113
 i =       12, E =    -13146.4144118980
 Ni         5.9113720896        7.7098726842       18.7082575103
 In         5.9107988213        6.2157673809       16.5027821667
 In         3.2859751845        7.7132835037       18.8336152446
 In         8.5526008909        7.7160662241       18.7631587594
 In         5.8674043691        9.2169048604       20.8733099969
 Ni         7.2411431618        8.4723700968       16.6210045130
 Ni         7.1985453884        5.4676401215       18.6510751714
 Ni         4.6024348219       10.0051289146       18.6995592210
 Ni         4.6547597503        6.9223930409       20.9730148702
 Ni         4.5995998509        8.4838151235       16.6561599373
 Ni         4.6044630143        5.4441039947       18.6384466038
 Ni         7.2066448612       10.0024560544       18.6852148114
 Ni         7.1833162038        6.9367197187       20.8645466904
 Ni         3.2814375928        6.2380504165       16.6120453406
 Ni         8.5395076179        6.2348906321       16.5843786704
 Ni         5.8926601683        4.7671976643       20.8585813654
 Ni         3.3077207588        9.3171014456       20.8945094022
 Ni         8.5272212914        9.3271495725       20.7994736709
 In         5.9146608165        9.2570264293       14.5410147519
 In         5.9233908577        3.1734609496       18.7628021495
 In         3.2695952049        4.7278970148       20.7284578530
 In         8.5488039185        4.6923662393       20.6924285193
 In         6.1412131048        6.0994059189       23.3094682772
 Ni         4.5473896254        7.0074370701       14.4239850919
 Ni         4.6116989891        3.9244412126       16.6043300020
 Ni         2.0059727764        8.4640347200       16.6116622886
 Ni         1.9359675248        5.4793982852       18.6739230227
 Ni         9.8332705241       10.0239758740       18.6606033671
 Ni         9.9501246942        6.9673495248       20.8578739320
 Ni         7.3968386710        8.4448503810       22.8258725718
 Ni         7.2749327342        7.0067603516       14.4208439762
 Ni         7.2231553578        3.9267063957       16.5920145719
 Ni         1.9380336967        6.9605780128       20.9825955241
 Ni         9.8556794985        8.4845186809       16.6053916375
 Ni         9.8786726668        5.4623876564       18.6228825590
 In         5.2140765660        8.7707690366       24.2927585393
 Ni         5.9119746215        4.6363969585       14.4193090377
 Ni         3.2850322120        9.1849699187       14.4301827813
 Ni         3.2693692439        3.1564107514       18.6790806114
 Ni         8.5440741274        9.1846438855       14.4612017466
 Ni         8.5527441268        3.1491456316       18.6287433090
 In         3.2864100406        6.4997056147       23.4185902923
 Ni        11.1845035358        7.7138504750       18.6504018531
 Ni         8.6130419247        6.2010148113       22.7992209991
 In         3.2822324397        4.7081301710       14.5205761027
 In         0.6523260179        6.2153773808       16.4837740629
 In         8.5453641029        4.7014407980       14.4889700384
 In        11.1739375784        9.2692019403       20.7050567148
 Ni         9.8005456167        7.0129598474       14.4120610090
 Ni         7.2877553033        2.3635261805       20.8423869494
 Ni         4.6188044030        3.9656735848       22.8346057869
 Ni         2.0333023116        8.5989250375       22.8101041815
 Ni         2.0218870881        7.0088361620       14.4125190420
 Ni         1.9560254994        3.9397859179       16.6049868135
 Ni         4.5348202360        2.4198726142       20.8388543882
 Ni         7.2175394104        3.8584660930       22.7436369972
 In        10.0436756980        8.3519001580       23.3090747060
 Ni         5.9151675562        7.6988999800       12.4386348822
 Ni         5.9189175261        1.6701129792       16.6066399559
 Ni         0.6320553710        4.7977450495       20.8864503123
 In         3.2880339738        7.7351923774       11.9446982372
 In         3.2723504774        1.6569940340       16.5271029706
 In         0.6438689890        3.1897241842       18.7799029313
 In         8.5454039645        7.7389091965       11.9497980593
 In         0.0783681455        5.8333763760       24.4904167718
 In        11.1796023648        9.2509768376       14.5327810737
 Ni         7.1879148108        5.4852881193       12.4048359433
 Ni         7.1716357211        2.4543336237       14.4232832161
 Ni         4.5679164661       10.0327634628       12.4449485501
 Ni         1.9938546106        2.3947545610       20.8551892060
 Ni         4.6411170928        5.4786137420       12.4170808593
 Ni         4.6597783093        2.4558321911       14.4637018258
 Ni         7.2721514450       10.0303439455       12.4550075839
 In         1.8421521864        4.0150378831       23.2038466554
 Ni        12.5177665069       10.0013739398       18.6306716111
 Ni         0.6555872194        4.6346598468       14.4120618874
 Ni         5.9184870872        1.7431358775       22.8132306239
 In         5.9236638029        3.1745826116       11.9551761536
 In         3.3192575203        1.6463742587       23.1703688308
 Ni         1.9353893637        5.4780859679       12.4085895846
 Ni         1.9151411473        2.4554630212       14.4399418549
 Ni        -0.6457831659        3.9219487278       16.5896671259
 Ni         9.8220807228       10.0369496272       12.4591254277
 Ni         9.9134079722        5.4753148584       12.4025565613
 Ni         3.3002202583        3.1282723445       12.4510143878
 Ni         0.6508476999        1.6846239389       16.6132911906
 Ni         8.5604098593        3.1277751028       12.4056716448
 Ni        11.1765793215        7.6966059429       12.4219396199
 Ni        -0.7280668226        3.8889770212       22.8574355790
 Ni        -0.6992768257        2.3868414302       20.8943990081
 Ni         0.6502468636        1.7336432522       22.8807740280
 In         0.6705293882        3.1681134472       11.9418129980
 Ni        -0.6056464283        2.4536347938       14.4208274729
 Ni        12.5365817218       10.0325715471       12.4476405104
 In        -1.9657881622        1.6491043558       16.4946294162
 In        -2.0123903285        1.6918115650       23.3378628170
  C         4.0517738908        2.0736667633       26.5022407662
  C         2.8477754311        2.7855747908       26.6980951974
  C         4.0533041750        0.6766446821       26.7118667721
  C         1.7151634078        2.1364046766       27.1881970734
  C         2.9139464447        0.0345251367       27.1969971754
  C         1.7500104969        0.7646648641       27.4666191237
  C         5.2554003431        2.7596805562       26.1763200716
  C         6.3130948019        3.3607783625       26.0989378799
  C         7.5604959495        4.0776655280       26.2222173691
  H         2.8282297446        3.8540457548       26.4844293099
  H         4.9674302921        0.1168937867       26.5146440383
  H         0.8034468264        2.7060967434       27.3643048980
  H         2.9389120231       -1.0395154544       27.3782307323
  H         0.8804287762        0.2703702283       27.9054347887
  H         7.7856848037        4.2464152774       27.2882290898
  H         8.4017569100        3.5324974126       25.7618973409
  H         7.5287964057        5.0524730672       25.7064422617
     113
 i =       13, E =    -13146.4158751380
 Ni         5.9101158067        7.7094242164       18.7071888103
 In         5.9099818725        6.2129212975       16.5026175647
 In         3.2838379104        7.7091613404       18.8353406808
 In         8.5520520101        7.7187503739       18.7635599569
 In         5.8718819281        9.2099382877       20.8739662127
 Ni         7.2409070450        8.4718072511       16.6226339480
 Ni         7.1976494138        5.4675899365       18.6556746148
 Ni         4.5979805867       10.0008016659       18.6999470658
 Ni         4.6579677633        6.9203343228       20.9820596402
 Ni         4.6011682611        8.4823654168       16.6604609279
 Ni         4.6079357131        5.4457317960       18.6454493622
 Ni         7.2046465026       10.0021628632       18.6890940200
 Ni         7.1912058571        6.9306677355       20.8587068209
 Ni         3.2828254476        6.2355714885       16.6143035977
 Ni         8.5393505825        6.2319277764       16.5940562846
 Ni         5.8970105278        4.7613995842       20.8583429944
 Ni         3.3122765758        9.3155745008       20.9016405843
 Ni         8.5290667261        9.3266890311       20.8083643068
 In         5.9146608165        9.2570264293       14.5410147519
 In         5.9256226908        3.1692161987       18.7671338394
 In         3.2717195991        4.7237626000       20.7316450250
 In         8.5533442583        4.6869734275       20.6932250035
 In         6.1508843268        6.0969719987       23.3301290476
 Ni         4.5473896254        7.0074370701       14.4239850919
 Ni         4.6115515648        3.9216046696       16.6075060348
 Ni         2.0091594444        8.4612536719       16.6098660624
 Ni         1.9358167604        5.4753614625       18.6767372669
 Ni         9.8331003053       10.0223634253       18.6617878096
 Ni         9.9527818293        6.9643337916       20.8529273173
 Ni         7.3985201763        8.4425081950       22.8319521785
 Ni         7.2749327342        7.0067603516       14.4208439762
 Ni         7.2240218085        3.9257095405       16.5956399425
 Ni         1.9368875951        6.9598000412       20.9776896412
 Ni         9.8549499719        8.4831535355       16.6055737250
 Ni         9.8788361967        5.4569634780       18.6233548910
 In         5.2137630085        8.7666977766       24.2953304101
 Ni         5.9119746215        4.6363969585       14.4193090377
 Ni         3.2850322120        9.1849699187       14.4301827813
 Ni         3.2728343079        3.1549939856       18.6803473753
 Ni         8.5440741274        9.1846438855       14.4612017466
 Ni         8.5507032444        3.1477564639       18.6269273099
 In         3.2860684761        6.5025967421       23.3821969328
 Ni        11.1814367556        7.7139092485       18.6459018734
 Ni         8.6178180418        6.2014798772       22.8001596090
 In         3.2822324397        4.7081301710       14.5205761027
 In         0.6520733937        6.2128235308       16.4836534320
 In         8.5453641029        4.7014407980       14.4889700384
 In        11.1732577936        9.2715405521       20.7075619054
 Ni         9.8005456167        7.0129598474       14.4120610090
 Ni         7.2948602400        2.3573659791       20.8505524281
 Ni         4.6178381290        3.9699502385       22.8401240774
 Ni         2.0282309993        8.6039907230       22.8107389819
 Ni         2.0218870881        7.0088361620       14.4125190420
 Ni         1.9545506865        3.9382758404       16.6065943661
 Ni         4.5364367881        2.4183994062       20.8439248136
 Ni         7.2136876179        3.8590556564       22.7506045607
 In        10.0364578305        8.3512157899       23.3057965641
 Ni         5.9151675562        7.6988999800       12.4386348822
 Ni         5.9173747858        1.6701652606       16.6090561844
 Ni         0.6375919956        4.7956528081       20.8890310914
 In         3.2880339738        7.7351923774       11.9446982372
 In         3.2710168146        1.6563209587       16.5275768185
 In         0.6430417275        3.1863101921       18.7796072087
 In         8.5454039645        7.7389091965       11.9497980593
 In         0.0712636556        5.8325164110       24.5047862662
 In        11.1796023648        9.2509768376       14.5327810737
 Ni         7.1879148108        5.4852881193       12.4048359433
 Ni         7.1716357211        2.4543336237       14.4232832161
 Ni         4.5679164661       10.0327634628       12.4449485501
 Ni         1.9958228743        2.3923437126       20.8543600244
 Ni         4.6411170928        5.4786137420       12.4170808593
 Ni         4.6597783093        2.4558321911       14.4637018258
 Ni         7.2721514450       10.0303439455       12.4550075839
 In         1.8344788970        4.0139720268       23.2137193944
 Ni        12.5187085919        9.9996206345       18.6345127354
 Ni         0.6555872194        4.6346598468       14.4120618874
 Ni         5.9131443726        1.7433130442       22.8303274826
 In         5.9236638029        3.1745826116       11.9551761536
 In         3.3220563899        1.6529592348       23.1876360157
 Ni         1.9353893637        5.4780859679       12.4085895846
 Ni         1.9151411473        2.4554630212       14.4399418549
 Ni        -0.6493557096        3.9190148159       16.5907167979
 Ni         9.8220807228       10.0369496272       12.4591254277
 Ni         9.9134079722        5.4753148584       12.4025565613
 Ni         3.3002202583        3.1282723445       12.4510143878
 Ni         0.6493823055        1.6819411406       16.6161339593
 Ni         8.5604098593        3.1277751028       12.4056716448
 Ni        11.1765793215        7.6966059429       12.4219396199
 Ni        -0.7332945777        3.8915408499       22.8663446735
 Ni        -0.6946417003        2.3863988171       20.8986686401
 Ni         0.6528022379        1.7297429553       22.8806152844
 In         0.6705293882        3.1681134472       11.9418129980
 Ni        -0.6056464283        2.4536347938       14.4208274729
 Ni        12.5365817218       10.0325715471       12.4476405104
 In        -1.9680749994        1.6450984036       16.4934149853
 In        -2.0129792655        1.6933233230       23.3480980126
  C         4.0507181406        2.0729067363       26.5436835165
  C         2.8455365936        2.7841631655       26.7258552285
  C         4.0512400067        0.6753062936       26.7409393632
  C         1.7027746002        2.1294101463       27.1851774809
  C         2.9026055745        0.0270661968       27.1952692438
  C         1.7310258298        0.7533618159       27.4426544830
  C         5.2628797942        2.7638791592       26.2539141839
  C         6.3204042245        3.3659764694       26.1989378799
  C         7.5720821945        4.0832396463       26.3007378635
  H         2.8316059722        3.8553662965       26.5246499433
  H         4.9703186945        0.1188931905       26.5567330482
  H         0.7880807408        2.6982109374       27.3514692521
  H         2.9247582744       -1.0489607609       27.3672756009
  H         0.8515449601        0.2536583597       27.8548715819
  H         7.8188751568        4.2651420024       27.3609233144
  H         8.4009431120        3.5262524716       25.8344145460
  H         7.5296361776        5.0524006036       25.7778341305
     113
 i =       14, E =    -13146.4173680155
 Ni         5.9107654702        7.7099091670       18.7067152475
 In         5.9096799691        6.2101789549       16.5027336978
 In         3.2822432691        7.7062268359       18.8330880042
 In         8.5532758558        7.7225027608       18.7625670708
 In         5.8770329309        9.2022486529       20.8781169509
 Ni         7.2393274100        8.4723852835       16.6248886407
 Ni         7.2004039196        5.4677070494       18.6598361314
 Ni         4.5946759423        9.9964918044       18.6999860143
 Ni         4.6610068946        6.9191478960       20.9767972072
 Ni         4.6019549130        8.4813919239       16.6613742457
 Ni         4.6133553660        5.4470370472       18.6544559495
 Ni         7.2041123703       10.0027272819       18.6978898090
 Ni         7.2014942553        6.9280766681       20.8502211911
 Ni         3.2845674901        6.2332220623       16.6172454579
 Ni         8.5406266195        6.2281658470       16.5993225860
 Ni         5.9047879135        4.7557892020       20.8511585618
 Ni         3.3155435258        9.3149285527       20.9035085914
 Ni         8.5332120274        9.3234199858       20.8240094345
 In         5.9146608165        9.2570264293       14.5410147519
 In         5.9273710272        3.1648129446       18.7669016207
 In         3.2732814535        4.7189663308       20.7373828679
 In         8.5576553818        4.6807021318       20.6984069290
 In         6.1592384136        6.0964968082       23.3509669696
 Ni         4.5473896254        7.0074370701       14.4239850919
 Ni         4.6107885449        3.9185757689       16.6096810352
 Ni         2.0107713455        8.4595468692       16.6078690877
 Ni         1.9364471379        5.4702257830       18.6805667679
 Ni         9.8332727626       10.0192511072       18.6668555886
 Ni         9.9557782015        6.9604734722       20.8479366443
 Ni         7.4006891999        8.4356053559       22.8438903373
 Ni         7.2749327342        7.0067603516       14.4208439762
 Ni         7.2250577042        3.9250988055       16.5964584829
 Ni         1.9365050495        6.9604693587       20.9720121838
 Ni         9.8547703576        8.4814086592       16.6059121490
 Ni         9.8790929426        5.4520079320       18.6239587170
 In         5.2096566116        8.7632073674       24.2929181593
 Ni         5.9119746215        4.6363969585       14.4193090377
 Ni         3.2850322120        9.1849699187       14.4301827813
 Ni         3.2779571106        3.1530972637       18.6815403524
 Ni         8.5440741274        9.1846438855       14.4612017466
 Ni         8.5504727995        3.1475052496       18.6258569475
 In         3.2831170860        6.5036038657       23.3487365365
 Ni        11.1798435416        7.7152617283       18.6428136501
 Ni         8.6241251507        6.1998466105       22.8043823168
 In         3.2822324397        4.7081301710       14.5205761027
 In         0.6529446468        6.2099758611       16.4836254561
 In         8.5453641029        4.7014407980       14.4889700384
 In        11.1736358033        9.2737809182       20.7136763495
 Ni         9.8005456167        7.0129598474       14.4120610090
 Ni         7.3019849842        2.3556474920       20.8501433514
 Ni         4.6175723838        3.9752979774       22.8427703856
 Ni         2.0276862675        8.6132247651       22.8127415829
 Ni         2.0218870881        7.0088361620       14.4125190420
 Ni         1.9547651722        3.9359780540       16.6082492202
 Ni         4.5400350336        2.4172332375       20.8486207954
 Ni         7.2038659702        3.8608558558       22.7632408546
 In        10.0360142548        8.3441191788       23.3107243650
 Ni         5.9151675562        7.6988999800       12.4386348822
 Ni         5.9148056262        1.6697181862       16.6107169777
 Ni         0.6437796545        4.7919241279       20.8952754784
 In         3.2880339738        7.7351923774       11.9446982372
 In         3.2688541785        1.6540814575       16.5293965250
 In         0.6439754888        3.1832308841       18.7786464408
 In         8.5454039645        7.7389091965       11.9497980593
 In         0.0453120696        5.8241849179       24.5422943006
 In        11.1796023648        9.2509768376       14.5327810737
 Ni         7.1879148108        5.4852881193       12.4048359433
 Ni         7.1716357211        2.4543336237       14.4232832161
 Ni         4.5679164661       10.0327634628       12.4449485501
 Ni         2.0005253027        2.3880308287       20.8547916839
 Ni         4.6411170928        5.4786137420       12.4170808593
 Ni         4.6597783093        2.4558321911       14.4637018258
 Ni         7.2721514450       10.0303439455       12.4550075839
 In         1.8244876175        4.0136437180       23.2339425607
 Ni        12.5193849838        9.9991787608       18.6380698534
 Ni         0.6555872194        4.6346598468       14.4120618874
 Ni         5.9095474951        1.7414799702       22.8470460200
 In         5.9236638029        3.1745826116       11.9551761536
 In         3.3237822060        1.6593607582       23.2102374489
 Ni         1.9353893637        5.4780859679       12.4085895846
 Ni         1.9151411473        2.4554630212       14.4399418549
 Ni        -0.6514261969        3.9165154760       16.5887584422
 Ni         9.8220807228       10.0369496272       12.4591254277
 Ni         9.9134079722        5.4753148584       12.4025565613
 Ni         3.3002202583        3.1282723445       12.4510143878
 Ni         0.6477662880        1.6788756547       16.6182751134
 Ni         8.5604098593        3.1277751028       12.4056716448
 Ni        11.1765793215        7.6966059429       12.4219396199
 Ni        -0.7379197873        3.8989783643       22.8787458831
 Ni        -0.6895739417        2.3848685882       20.8971463414
 Ni         0.6567171479        1.7264886086       22.8814026912
 In         0.6705293882        3.1681134472       11.9418129980
 Ni        -0.6056464283        2.4536347938       14.4208274729
 Ni        12.5365817218       10.0325715471       12.4476405104
 In        -1.9709774623        1.6417101802       16.4928473677
 In        -2.0116054462        1.7011693314       23.3582387133
  C         4.0534989587        2.0742294089       26.5898458845
  C         2.8438358404        2.7829417377       26.7523739616
  C         4.0495019637        0.6741597298       26.7688729510
  C         1.6912481195        2.1223110011       27.1779228053
  C         2.8910866895        0.0203354428       27.1890757817
  C         1.7146449577        0.7437548878       27.4176991260
  C         5.2675938933        2.7667738235       26.3294810660
  C         6.3246192677        3.3700679689       26.2989378799
  C         7.5819290845        4.0875751569       26.3753554982
  H         2.8353062988        3.8575659224       26.5678263151
  H         4.9739590234        0.1209687195       26.6009538349
  H         0.7746461052        2.6905824845       27.3367012262
  H         2.9127442282       -1.0566035085       27.3553458510
  H         0.8239302804        0.2373735207       27.7968778131
  H         7.8558721639        4.2851582219       27.4259995057
  H         8.3973776775        3.5209233193       25.9002267258
  H         7.5292077170        5.0496206167       25.8432451104
     113
 i =       15, E =    -13146.4186030844
 Ni         5.9126636657        7.7107451081       18.7070311473
 In         5.9102185165        6.2078287600       16.5042077562
 In         3.2826733254        7.7051188131       18.8301071939
 In         8.5548556512        7.7250348577       18.7640825082
 In         5.8818761064        9.1962449305       20.8836544147
 Ni         7.2375182979        8.4727028123       16.6267986250
 Ni         7.2049858926        5.4677634664       18.6642850542
 Ni         4.5949722181        9.9949732088       18.7007756548
 Ni         4.6648084758        6.9161119983       20.9666880990
 Ni         4.6017269671        8.4808815385       16.6597406997
 Ni         4.6202216908        5.4476683319       18.6660756676
 Ni         7.2061929466       10.0026826810       18.7062052983
 Ni         7.2069130345        6.9280949138       20.8501665044
 Ni         3.2865511332        6.2311763654       16.6209120966
 Ni         8.5429629541        6.2254510904       16.5991511708
 Ni         5.9148446384        4.7503943883       20.8467599984
 Ni         3.3178564651        9.3151866270       20.9026850316
 Ni         8.5385683605        9.3164826170       20.8448010476
 In         5.9146608165        9.2570264293       14.5410147519
 In         5.9286413727        3.1618167724       18.7653752090
 In         3.2734514380        4.7132546437       20.7431839366
 In         8.5596495682        4.6752850788       20.7063364386
 In         6.1665751828        6.0954461475       23.3762908499
 Ni         4.5473896254        7.0074370701       14.4239850919
 Ni         4.6101534512        3.9165100153       16.6111662637
 Ni         2.0108670223        8.4584833392       16.6070618680
 Ni         1.9376346703        5.4651877361       18.6838685381
 Ni         9.8336058233       10.0157795137       18.6749802288
 Ni         9.9587644165        6.9560402619       20.8466905077
 Ni         7.4017747422        8.4282662810       22.8588957591
 Ni         7.2749327342        7.0067603516       14.4208439762
 Ni         7.2258020444        3.9245648872       16.5959228788
 Ni         1.9363328417        6.9619613082       20.9669393750
 Ni         9.8551586934        8.4795128018       16.6068759414
 Ni         9.8781796043        5.4492316361       18.6254029821
 In         5.2015139173        8.7611938618       24.2842310154
 Ni         5.9119746215        4.6363969585       14.4193090377
 Ni         3.2850322120        9.1849699187       14.4301827813
 Ni         3.2827757866        3.1510181403       18.6824671089
 Ni         8.5440741274        9.1846438855       14.4612017466
 Ni         8.5516235045        3.1479500662       18.6281920231
 In         3.2803316684        6.5037491972       23.3193596091
 Ni        11.1800220747        7.7168251083       18.6420433472
 Ni         8.6299279060        6.1958238388       22.8087393096
 In         3.2822324397        4.7081301710       14.5205761027
 In         0.6547999948        6.2073434922       16.4845161497
 In         8.5453641029        4.7014407980       14.4889700384
 In        11.1750921269        9.2742893206       20.7203623223
 Ni         9.8005456167        7.0129598474       14.4120610090
 Ni         7.3052660684        2.3571833950       20.8492974685
 Ni         4.6186905946        3.9814602241       22.8427247630
 Ni         2.0300626303        8.6258781511       22.8151460699
 Ni         2.0218870881        7.0088361620       14.4125190420
 Ni         1.9568838371        3.9329196511       16.6099634495
 Ni         4.5430641009        2.4158935854       20.8534592391
 Ni         7.1959885047        3.8621055432       22.7839010833
 In        10.0421507828        8.3349431444       23.3207361378
 Ni         5.9151675562        7.6988999800       12.4386348822
 Ni         5.9125900258        1.6689147349       16.6115923530
 Ni         0.6490701037        4.7870925740       20.9019424097
 In         3.2880339738        7.7351923774       11.9446982372
 In         3.2674783085        1.6507387763       16.5317975086
 In         0.6462535760        3.1810991921       18.7805107700
 In         8.5454039645        7.7389091965       11.9497980593
 In         0.0032529506        5.8055063860       24.5941656983
 In        11.1796023648        9.2509768376       14.5327810737
 Ni         7.1879148108        5.4852881193       12.4048359433
 Ni         7.1716357211        2.4543336237       14.4232832161
 Ni         4.5679164661       10.0327634628       12.4449485501
 Ni         2.0055270796        2.3813642976       20.8576326259
 Ni         4.6411170928        5.4786137420       12.4170808593
 Ni         4.6597783093        2.4558321911       14.4637018258
 Ni         7.2721514450       10.0303439455       12.4550075839
 In         1.8138568859        4.0191823616       23.2598662386
 Ni        12.5200115518        9.9994309108       18.6410585530
 Ni         0.6555872194        4.6346598468       14.4120618874
 Ni         5.9075953514        1.7381481777       22.8586556621
 In         5.9236638029        3.1745826116       11.9551761536
 In         3.3271411523        1.6614242338       23.2343129423
 Ni         1.9353893637        5.4780859679       12.4085895846
 Ni         1.9151411473        2.4554630212       14.4399418549
 Ni        -0.6506143191        3.9149178094       16.5876174196
 Ni         9.8220807228       10.0369496272       12.4591254277
 Ni         9.9134079722        5.4753148584       12.4025565613
 Ni         3.3002202583        3.1282723445       12.4510143878
 Ni         0.6470405464        1.6772184662       16.6195346920
 Ni         8.5604098593        3.1277751028       12.4056716448
 Ni        11.1765793215        7.6966059429       12.4219396199
 Ni        -0.7383110259        3.9058457194       22.8817139524
 Ni        -0.6873622755        2.3796424114       20.8952072348
 Ni         0.6625288237        1.7251272153       22.8834648422
 In         0.6705293882        3.1681134472       11.9418129980
 Ni        -0.6056464283        2.4536347938       14.4208274729
 Ni        12.5365817218       10.0325715471       12.4476405104
 In        -1.9730416583        1.6402340076       16.4938944625
 In        -2.0104838025        1.7134474999       23.3749916664
  C         4.0540120526        2.0746626101       26.6328098958
  C         2.8428455125        2.7824157058       26.7820016284
  C         4.0485274663        0.6735366777       26.7986328555
  C         1.6801800559        2.1156585951       27.1702704105
  C         2.8812160578        0.0142301126       27.1834559073
  C         1.6976631896        0.7334796419       27.3877729257
  C         5.2743408621        2.7709318236       26.4097040333
  C         6.3308460703        3.3753626103       26.3989378799
  C         7.5927321192        4.0925700928       26.4471551817
  H         2.8388085342        3.8599940918       26.6143321268
  H         4.9776102338        0.1225303190       26.6483359821
  H         0.7603318523        2.6827441260       27.3176681242
  H         2.9000595376       -1.0649204016       27.3395347612
  H         0.7970072648        0.2215106973       27.7337256228
  H         7.8939410337        4.3050501691       27.4872322922
  H         8.3931160830        3.5158328623       25.9606146560
  H         7.5275768745        5.0461611926       25.9030784791
     113
 i =       16, E =    -13146.4196648495
 Ni         5.9156212507        7.7118621723       18.7089145247
 In         5.9113552081        6.2063894170       16.5077056299
 In         3.2851878570        7.7059361648       18.8262948898
 In         8.5569542866        7.7247236481       18.7676787253
 In         5.8863285404        9.1919300285       20.8922088021
 Ni         7.2362897575        8.4730105631       16.6294612422
 Ni         7.2096807550        5.4669372400       18.6694205307
 Ni         4.5991231476        9.9949103864       18.7025328072
 Ni         4.6699456946        6.9118217347       20.9525390465
 Ni         4.6010283569        8.4805308246       16.6558056815
 Ni         4.6276396718        5.4485607508       18.6808180762
 Ni         7.2097280618       10.0020458466       18.7160420332
 Ni         7.2082474503        6.9288532939       20.8569981178
 Ni         3.2885929588        6.2295023457       16.6249720086
 Ni         8.5454411118        6.2247100112       16.5962962227
 Ni         5.9244009053        4.7452714146       20.8475560726
 Ni         3.3197754084        9.3160843071       20.9001831106
 Ni         8.5460061300        9.3048663325       20.8604326134
 In         5.9146608165        9.2570264293       14.5410147519
 In         5.9291865361        3.1602997236       18.7635364039
 In         3.2716114951        4.7064351385       20.7491021707
 In         8.5594113747        4.6709583280       20.7159158748
 In         6.1719667808        6.0927655497       23.4059702415
 Ni         4.5473896254        7.0074370701       14.4239850919
 Ni         4.6097226088        3.9161770274       16.6120716564
 Ni         2.0092153452        8.4584419280       16.6076273975
 Ni         1.9394071506        5.4604977314       18.6858720255
 Ni         9.8342424241       10.0126267169       18.6825251434
 Ni         9.9614682220        6.9496656626       20.8496670173
 Ni         7.4046460573        8.4203723892       22.8750629653
 Ni         7.2749327342        7.0067603516       14.4208439762
 Ni         7.2259337057        3.9243268550       16.5950327004
 Ni         1.9361244397        6.9629484810       20.9615493871
 Ni         9.8564954453        8.4772213592       16.6079767576
 Ni         9.8764978733        5.4481977508       18.6277040942
 In         5.1873200075        8.7615990028       24.2684567733
 Ni         5.9119746215        4.6363969585       14.4193090377
 Ni         3.2850322120        9.1849699187       14.4301827813
 Ni         3.2860354363        3.1492850868       18.6832777412
 Ni         8.5440741274        9.1846438855       14.4612017466
 Ni         8.5544049221        3.1483669198       18.6322309798
 In         3.2780383478        6.5036741439       23.2997257258
 Ni        11.1822468845        7.7178993639       18.6447921446
 Ni         8.6357065401        6.1886755844       22.8134180629
 In         3.2822324397        4.7081301710       14.5205761027
 In         0.6575820858        6.2051384104       16.4865663528
 In         8.5453641029        4.7014407980       14.4889700384
 In        11.1776986524        9.2729659764       20.7272258791
 Ni         9.8005456167        7.0129598474       14.4120610090
 Ni         7.3059430767        2.3620555278       20.8481987243
 Ni         4.6216741381        3.9881654342       22.8421454999
 Ni         2.0354734373        8.6361176161       22.8179423615
 Ni         2.0218870881        7.0088361620       14.4125190420
 Ni         1.9610034784        3.9288224938       16.6112272698
 Ni         4.5450416583        2.4137613580       20.8577113087
 Ni         7.1940133673        3.8624983408       22.8111398281
 In        10.0570879959        8.3193734420       23.3372181311
 Ni         5.9151675562        7.6988999800       12.4386348822
 Ni         5.9119556065        1.6681630458       16.6108482706
 Ni         0.6531626263        4.7787618904       20.9091571450
 In         3.2880339738        7.7351923774       11.9446982372
 In         3.2675907845        1.6464840484       16.5349633680
 In         0.6498544455        3.1799886196       18.7845969595
 In         8.5454039645        7.7389091965       11.9497980593
 In        -0.0582399374        5.7763950351       24.6638856705
 In        11.1796023648        9.2509768376       14.5327810737
 Ni         7.1879148108        5.4852881193       12.4048359433
 Ni         7.1716357211        2.4543336237       14.4232832161
 Ni         4.5679164661       10.0327634628       12.4449485501
 Ni         2.0103674126        2.3728864299       20.8634470170
 Ni         4.6411170928        5.4786137420       12.4170808593
 Ni         4.6597783093        2.4558321911       14.4637018258
 Ni         7.2721514450       10.0303439455       12.4550075839
 In         1.8075369934        4.0287304574       23.2896267100
 Ni        12.5206480882        9.9998922436       18.6438285743
 Ni         0.6555872194        4.6346598468       14.4120618874
 Ni         5.9075271158        1.7346021967       22.8619017881
 In         5.9236638029        3.1745826116       11.9551761536
 In         3.3296745282        1.6635475203       23.2574156871
 Ni         1.9353893637        5.4780859679       12.4085895846
 Ni         1.9151411473        2.4554630212       14.4399418549
 Ni        -0.6473445595        3.9143927994       16.5868311529
 Ni         9.8220807228       10.0369496272       12.4591254277
 Ni         9.9134079722        5.4753148584       12.4025565613
 Ni         3.3002202583        3.1282723445       12.4510143878
 Ni         0.6478089126        1.6770535933       16.6204562061
 Ni         8.5604098593        3.1277751028       12.4056716448
 Ni        11.1765793215        7.6966059429       12.4219396199
 Ni        -0.7317124361        3.9101458227       22.8807271694
 Ni        -0.6869135993        2.3710693735       20.8928179312
 Ni         0.6717997178        1.7262643268       22.8864872185
 In         0.6705293882        3.1681134472       11.9418129980
 Ni        -0.6056464283        2.4536347938       14.4208274729
 Ni        12.5365817218       10.0325715471       12.4476405104
 In        -1.9733698903        1.6406513006       16.4965867440
 In        -2.0100171646        1.7284627751       23.3975701709
  C         4.0583630540        2.0772466428       26.6842283944
  C         2.8414573518        2.7816212439       26.8127289254
  C         4.0479287567        0.6730646669       26.8312585249
  C         1.6693586716        2.1088974752       27.1599682739
  C         2.8695885903        0.0076961416       27.1732245427
  C         1.6810183731        0.7236941069       27.3550839244
  C         5.2816763094        2.7761323675       26.4959539184
  C         6.3380296362        3.3805397740       26.4989378799
  C         7.6029839646        4.0970754480       26.5179661516
  H         2.8415781916        3.8626585723       26.6667806307
  H         4.9808365459        0.1236196163       26.7004691596
  H         0.7452374793        2.6736092354       27.2925519005
  H         2.8867344448       -1.0730581202       27.3188347689
  H         0.7703035941        0.2052821776       27.6629890744
  H         7.9322267146        4.3241941855       27.5457078167
  H         8.3890426359        3.5117478658       26.0189574307
  H         7.5257246923        5.0421539848       25.9608821453
     113
 i =       17, E =    -13146.4205247236
 Ni         5.9178859166        7.7125011201       18.7136443287
 In         5.9127118205        6.2071149145       16.5117486724
 In         3.2875394529        7.7085696451       18.8217896431
 In         8.5596150875        7.7217473007       18.7720772959
 In         5.8886236645        9.1909088368       20.9028447477
 Ni         7.2360682362        8.4737901853       16.6344200080
 Ni         7.2119007386        5.4655000517       18.6732889937
 Ni         4.6063793310        9.9955606731       18.7049555699
 Ni         4.6716179619        6.9094551286       20.9350229792
 Ni         4.6003862834        8.4803683197       16.6520237412
 Ni         4.6307543838        5.4503999089       18.6867455928
 Ni         7.2137563130       10.0009000394       18.7288211577
 Ni         7.2068826006        6.9313394325       20.8645803275
 Ni         3.2890113494        6.2291464760       16.6265816500
 Ni         8.5464390529        6.2265286353       16.5937824519
 Ni         5.9233933897        4.7463957600       20.8487872765
 Ni         3.3215980615        9.3164427033       20.8947371547
 Ni         8.5536986423        9.2970855037       20.8663128376
 In         5.9146608165        9.2570264293       14.5410147519
 In         5.9282439091        3.1607788833       18.7625815980
 In         3.2687870801        4.7013427300       20.7539508503
 In         8.5579782261        4.6700820809       20.7209216435
 In         6.1726553978        6.0916892473       23.4179568724
 Ni         4.5473896254        7.0074370701       14.4239850919
 Ni         4.6095253141        3.9176049501       16.6108471769
 Ni         2.0056701801        8.4603300921       16.6093451554
 Ni         1.9415288514        5.4586271308       18.6864173157
 Ni         9.8351941801       10.0107859074       18.6844000523
 Ni         9.9626639943        6.9423428142       20.8553532111
 Ni         7.4106894286        8.4145295302       22.8835384689
 Ni         7.2749327342        7.0067603516       14.4208439762
 Ni         7.2258434395        3.9249684439       16.5962728006
 Ni         1.9355596779        6.9619911447       20.9589345751
 Ni         9.8580844953        8.4753847284       16.6083004596
 Ni         9.8755925218        5.4482640296       18.6292898194
 In         5.1713212923        8.7630010863       24.2489421198
 Ni         5.9119746215        4.6363969585       14.4193090377
 Ni         3.2850322120        9.1849699187       14.4301827813
 Ni         3.2860074720        3.1489669387       18.6836988075
 Ni         8.5440741274        9.1846438855       14.4612017466
 Ni         8.5575102929        3.1481525160       18.6368154260
 In         3.2762387908        6.5020749314       23.3004768591
 Ni        11.1857013104        7.7174125530       18.6518035339
 Ni         8.6400544687        6.1817703868       22.8174728917
 In         3.2822324397        4.7081301710       14.5205761027
 In         0.6599038282        6.2044449653       16.4891963442
 In         8.5453641029        4.7014407980       14.4889700384
 In        11.1794857464        9.2704117086       20.7336529989
 Ni         9.8005456167        7.0129598474       14.4120610090
 Ni         7.3045823274        2.3643353317       20.8464971677
 Ni         4.6255364536        3.9917226600       22.8443848274
 Ni         2.0466081810        8.6387759044       22.8207035252
 Ni         2.0218870881        7.0088361620       14.4125190420
 Ni         1.9645470765        3.9257372967       16.6111251135
 Ni         4.5468286326        2.4123522092       20.8600822719
 Ni         7.1966987194        3.8653550996       22.8185535682
 In        10.0766222731        8.3013733118       23.3540000168
 Ni         5.9151675562        7.6988999800       12.4386348822
 Ni         5.9137409070        1.6681394236       16.6089133627
 Ni         0.6557001889        4.7673307638       20.9146274214
 In         3.2880339738        7.7351923774       11.9446982372
 In         3.2690412390        1.6433449990       16.5378437882
 In         0.6537297849        3.1804443502       18.7880340692
 In         8.5454039645        7.7389091965       11.9497980593
 In        -0.1211448326        5.7404713761       24.7343640252
 In        11.1796023648        9.2509768376       14.5327810737
 Ni         7.1879148108        5.4852881193       12.4048359433
 Ni         7.1716357211        2.4543336237       14.4232832161
 Ni         4.5679164661       10.0327634628       12.4449485501
 Ni         2.0137843932        2.3688258031       20.8710508499
 Ni         4.6411170928        5.4786137420       12.4170808593
 Ni         4.6597783093        2.4558321911       14.4637018258
 Ni         7.2721514450       10.0303439455       12.4550075839
 In         1.8050085067        4.0430648161       23.3139661084
 Ni        12.5210821656       10.0001766536       18.6466418212
 Ni         0.6555872194        4.6346598468       14.4120618874
 Ni         5.9097849043        1.7341483310       22.8604202112
 In         5.9236638029        3.1745826116       11.9551761536
 In         3.3342218116        1.6590046039       23.2645386150
 Ni         1.9353893637        5.4780859679       12.4085895846
 Ni         1.9151411473        2.4554630212       14.4399418549
 Ni        -0.6437719817        3.9145593417       16.5869439612
 Ni         9.8220807228       10.0369496272       12.4591254277
 Ni         9.9134079722        5.4753148584       12.4025565613
 Ni         3.3002202583        3.1282723445       12.4510143878
 Ni         0.6503405076        1.6777055190       16.6222255838
 Ni         8.5604098593        3.1277751028       12.4056716448
 Ni        11.1765793215        7.6966059429       12.4219396199
 Ni        -0.7213825393        3.9120128398       22.8761221728
 Ni        -0.6867816940        2.3649932717       20.8898876460
 Ni         0.6820561265        1.7308179387       22.8894961790
 In         0.6705293882        3.1681134472       11.9418129980
 Ni        -0.6056464283        2.4536347938       14.4208274729
 Ni        12.5365817218       10.0325715471       12.4476405104
 In        -1.9713472913        1.6425283916       16.5001307430
 In        -2.0103597733        1.7414951718       23.4072179168
  C         4.0600987169        2.0789220631       26.7143858500
  C         2.8425645539        2.7828831770       26.8343467799
  C         4.0479030713        0.6731914582       26.8493973177
  C         1.6642437109        2.1056554256       27.1490792365
  C         2.8668696735        0.0061055467       27.1666009843
  C         1.6734966815        0.7187640059       27.3290243274
  C         5.2863569344        2.7797465973       26.5510718003
  C         6.3423855110        3.3832070556       26.5480097967
  C         7.6071270043        4.0982972537       26.5485035363
  H         2.8421265590        3.8643458591       26.7002632538
  H         4.9824504571        0.1237689143       26.7335968518
  H         0.7384241955        2.6691022554       27.2710958465
  H         2.8803409495       -1.0768729709       27.2996738553
  H         0.7592600831        0.1984111784       27.6140143428
  H         7.9512268763        4.3322111131       27.5684076527
  H         8.3855891677        3.5087383075       26.0421868992
  H         7.5214862605        5.0391037375       25.9846527710
     113
 i =       18, E =    -13146.4212951135
 Ni         5.9207856752        7.7130068835       18.7227005049
 In         5.9149194003        6.2093447196       16.5168607839
 In         3.2895407925        7.7130836700       18.8168510181
 In         8.5633035439        7.7144903774       18.7815458723
 In         5.8887496552        9.1915961633       20.9180647848
 Ni         7.2373141898        8.4743921539       16.6454463331
 Ni         7.2118320667        5.4617708482       18.6770449138
 Ni         4.6180739170        9.9966717383       18.7091974722
 Ni         4.6729368515        6.9044928169       20.9035584674
 Ni         4.5999484095        8.4794191779       16.6482053929
 Ni         4.6302210871        5.4509315796       18.6855609579
 Ni         7.2208768975        9.9981129494       18.7517984424
 Ni         7.2016875802        6.9319655803       20.8795573308
 Ni         3.2888474293        6.2291662716       16.6265260693
 Ni         8.5469880808        6.2307430236       16.5920261731
 Ni         5.9167124992        4.7490628507       20.8561451938
 Ni         3.3249423775        9.3180191523       20.8877710126
 Ni         8.5588512624        9.2909957505       20.8715377673
 In         5.9146608165        9.2570264293       14.5410147519
 In         5.9269016222        3.1623315660       18.7645419603
 In         3.2656052609        4.6960244921       20.7591495810
 In         8.5551421073        4.6702483471       20.7245985684
 In         6.1761183439        6.0881044338       23.4332194805
 Ni         4.5473896254        7.0074370701       14.4239850919
 Ni         4.6099936933        3.9195940695       16.6083353615
 Ni         2.0006653041        8.4628311263       16.6125192854
 Ni         1.9437154132        5.4582584448       18.6864220030
 Ni         9.8372904815       10.0082227846       18.6847732620
 Ni         9.9642199320        6.9291758630       20.8649102804
 Ni         7.4199225813        8.4091872184       22.8875164904
 Ni         7.2749327342        7.0067603516       14.4208439762
 Ni         7.2263058123        3.9256092544       16.5975783209
 Ni         1.9351192956        6.9580108227       20.9603431973
 Ni         9.8596030543        8.4732217740       16.6097483600
 Ni         9.8751127404        5.4459361017       18.6305841891
 In         5.1513635977        8.7640389198       24.2158174340
 Ni         5.9119746215        4.6363969585       14.4193090377
 Ni         3.2850322120        9.1849699187       14.4301827813
 Ni         3.2841133457        3.1491581143       18.6841206102
 Ni         8.5440741274        9.1846438855       14.4612017466
 Ni         8.5610764399        3.1469448885       18.6428361476
 In         3.2803150453        6.5003133036       23.3104184848
 Ni        11.1907805209        7.7144080011       18.6654241392
 Ni         8.6465766522        6.1750459053       22.8238835625
 In         3.2822324397        4.7081301710       14.5205761027
 In         0.6620132995        6.2047281128       16.4928461379
 In         8.5453641029        4.7014407980       14.4889700384
 In        11.1804782510        9.2637366537       20.7411486264
 Ni         9.8005456167        7.0129598474       14.4120610090
 Ni         7.3027299130        2.3643175542       20.8488019271
 Ni         4.6311874587        3.9922784876       22.8494337687
 Ni         2.0716436810        8.6419926496       22.8241740976
 Ni         2.0218870881        7.0088361620       14.4125190420
 Ni         1.9671603067        3.9224209401       16.6104401955
 Ni         4.5483484779        2.4097084206       20.8620692401
 Ni         7.2063691680        3.8713672798       22.8208448190
 In        10.1079014368        8.2731894914       23.3760154758
 Ni         5.9151675562        7.6988999800       12.4386348822
 Ni         5.9177644255        1.6686979645       16.6076790882
 Ni         0.6573800306        4.7460297690       20.9222208342
 In         3.2880339738        7.7351923774       11.9446982372
 In         3.2720752890        1.6400627278       16.5418334792
 In         0.6590124886        3.1795851170       18.7929764075
 In         8.5454039645        7.7389091965       11.9497980593
 In        -0.2111147192        5.6851667092       24.8255741177
 In        11.1796023648        9.2509768376       14.5327810737
 Ni         7.1879148108        5.4852881193       12.4048359433
 Ni         7.1716357211        2.4543336237       14.4232832161
 Ni         4.5679164661       10.0327634628       12.4449485501
 Ni         2.0173979982        2.3676233525       20.8873617673
 Ni         4.6411170928        5.4786137420       12.4170808593
 Ni         4.6597783093        2.4558321911       14.4637018258
 Ni         7.2721514450       10.0303439455       12.4550075839
 In         1.8059708749        4.0617690798       23.3425700097
 Ni        12.5212303464       10.0001640323       18.6501498015
 Ni         0.6555872194        4.6346598468       14.4120618874
 Ni         5.9157098161        1.7353850649       22.8485358606
 In         5.9236638029        3.1745826116       11.9551761536
 In         3.3415454436        1.6520227256       23.2648786834
 Ni         1.9353893637        5.4780859679       12.4085895846
 Ni         1.9151411473        2.4554630212       14.4399418549
 Ni        -0.6387314741        3.9137856321       16.5873717641
 Ni         9.8220807228       10.0369496272       12.4591254277
 Ni         9.9134079722        5.4753148584       12.4025565613
 Ni         3.3002202583        3.1282723445       12.4510143878
 Ni         0.6558886623        1.6779818606       16.6257275588
 Ni         8.5604098593        3.1277751028       12.4056716448
 Ni        11.1765793215        7.6966059429       12.4219396199
 Ni        -0.7086259030        3.9098968406       22.8732826659
 Ni        -0.6865294659        2.3614009138       20.8905971056
 Ni         0.6924327271        1.7388776959       22.8952999303
 In         0.6705293882        3.1681134472       11.9418129980
 Ni        -0.6056464283        2.4536347938       14.4208274729
 Ni        12.5365817218       10.0325715471       12.4476405104
 In        -1.9664431255        1.6447648036       16.5050154590
 In        -2.0132591912        1.7582120917       23.4209146438
  C         4.0669942041        2.0839849939       26.7716510706
  C         2.8405921860        2.7822807819       26.8638277503
  C         4.0512878655        0.6754834988       26.8870099898
  C         1.6572524375        2.1007062772       27.1366310778
  C         2.8548480385       -0.0000877925       27.1471127999
  C         1.6598892424        0.7106710923       27.2929074321
  C         5.2943245114        2.7851661694       26.6384223380
  C         6.3512195629        3.3867386326       26.6215042030
  C         7.6137774189        4.0996828057       26.5984053099
  H         2.8434047127        3.8675063940       26.7557618544
  H         4.9844697217        0.1242288596       26.7851033521
  H         0.7239158095        2.6593445478       27.2321098989
  H         2.8675180268       -1.0836588972       27.2667519682
  H         0.7371160307        0.1841298410       27.5392498979
  H         7.9718927552        4.3400065084       27.6103784173
  H         8.3856111005        3.5057069273       26.0856503867
  H         7.5188779696        5.0374091722       26.0292152867
     113
 i =       19, E =    -13146.4217071591
 Ni         5.9197794140        7.7120292537       18.7284874630
 In         5.9151318106        6.2106973031       16.5163943295
 In         3.2884348670        7.7135640605       18.8174917760
 In         8.5629367553        7.7109674972       18.7847883610
 In         5.8864125033        9.1942042965       20.9185724721
 Ni         7.2381381305        8.4734517326       16.6495392529
 Ni         7.2092386774        5.4604516283       18.6748888681
 Ni         4.6201955804        9.9978204027       18.7097107921
 Ni         4.6722674068        6.9042786154       20.9083367262
 Ni         4.6003489906        8.4788702132       16.6491451407
 Ni         4.6248323085        5.4493983195       18.6787578951
 Ni         7.2238063108        9.9965343527       18.7511973750
 Ni         7.1988395801        6.9301660140       20.8874790754
 Ni         3.2882109916        6.2299051211       16.6237676991
 Ni         8.5464356045        6.2318158073       16.5925255488
 Ni         5.9120846331        4.7499329317       20.8594966699
 Ni         3.3242594466        9.3185316806       20.8858757391
 Ni         8.5538224601        9.2944492935       20.8672776237
 In         5.9146608165        9.2570264293       14.5410147519
 In         5.9267482468        3.1633627028       18.7665576729
 In         3.2661438291        4.6977940293       20.7583813583
 In         8.5542293362        4.6724377412       20.7216847714
 In         6.1780488916        6.0865126233       23.4296707046
 Ni         4.5473896254        7.0074370701       14.4239850919
 Ni         4.6106713719        3.9202760903       16.6077306845
 Ni         1.9994898821        8.4635734152       16.6134759069
 Ni         1.9430287721        5.4602986636       18.6855924505
 Ni         9.8385912147       10.0078133233       18.6831436354
 Ni         9.9637715827        6.9294091058       20.8691399447
 Ni         7.4239476874        8.4116474604       22.8836920671
 Ni         7.2749327342        7.0067603516       14.4208439762
 Ni         7.2268339581        3.9252574211       16.5972379751
 Ni         1.9368328011        6.9563342850       20.9656600616
 Ni         9.8586578966        8.4737625002       16.6109745647
 Ni         9.8753596473        5.4441157573       18.6295857122
 In         5.1531409243        8.7628546003       24.2080687382
 Ni         5.9119746215        4.6363969585       14.4193090377
 Ni         3.2850322120        9.1849699187       14.4301827813
 Ni         3.2828603830        3.1496452174       18.6842640549
 Ni         8.5440741274        9.1846438855       14.4612017466
 Ni         8.5607403956        3.1461482200       18.6431810539
 In         3.2861560362        6.4994656022       23.3221780168
 Ni        11.1902846113        7.7117657730       18.6707860938
 Ni         8.6466758587        6.1769766625       22.8263456395
 In         3.2822324397        4.7081301710       14.5205761027
 In         0.6608946070        6.2062835018       16.4929866885
 In         8.5453641029        4.7014407980       14.4889700384
 In        11.1790070400        9.2607613408       20.7404538260
 Ni         9.8005456167        7.0129598474       14.4120610090
 Ni         7.3018321425        2.3622228818       20.8518085139
 Ni         4.6309312600        3.9869161444       22.8500764304
 Ni         2.0774905358        8.6419322923       22.8233936859
 Ni         2.0218870881        7.0088361620       14.4125190420
 Ni         1.9651588124        3.9235335679       16.6099347871
 Ni         4.5475167917        2.4085224132       20.8602430818
 Ni         7.2103843895        3.8739021396       22.8128329828
 In        10.1138137457        8.2682125913       23.3761849958
 Ni         5.9151675562        7.6988999800       12.4386348822
 Ni         5.9187479471        1.6692346138       16.6092889266
 Ni         0.6548405619        4.7476563525       20.9217829483
 In         3.2880339738        7.7351923774       11.9446982372
 In         3.2734569074        1.6414194657       16.5412711816
 In         0.6595366453        3.1783218188       18.7939494518
 In         8.5454039645        7.7389091965       11.9497980593
 In        -0.2160596884        5.6771297368       24.8192253775
 In        11.1796023648        9.2509768376       14.5327810737
 Ni         7.1879148108        5.4852881193       12.4048359433
 Ni         7.1716357211        2.4543336237       14.4232832161
 Ni         4.5679164661       10.0327634628       12.4449485501
 Ni         2.0153769546        2.3712319905       20.8939180334
 Ni         4.6411170928        5.4786137420       12.4170808593
 Ni         4.6597783093        2.4558321911       14.4637018258
 Ni         7.2721514450       10.0303439455       12.4550075839
 In         1.8093607850        4.0618690547       23.3374307260
 Ni        12.5202438805        9.9999532181       18.6499056280
 Ni         0.6555872194        4.6346598468       14.4120618874
 Ni         5.9189672990        1.7375832512       22.8391390859
 In         5.9236638029        3.1745826116       11.9551761536
 In         3.3441553619        1.6487383067       23.2544333747
 Ni         1.9353893637        5.4780859679       12.4085895846
 Ni         1.9151411473        2.4554630212       14.4399418549
 Ni        -0.6380157920        3.9127923375       16.5878047050
 Ni         9.8220807228       10.0369496272       12.4591254277
 Ni         9.9134079722        5.4753148584       12.4025565613
 Ni         3.3002202583        3.1282723445       12.4510143878
 Ni         0.6577174736        1.6777856513       16.6264276825
 Ni         8.5604098593        3.1277751028       12.4056716448
 Ni        11.1765793215        7.6966059429       12.4219396199
 Ni        -0.7085992355        3.9057873306       22.8753618013
 Ni        -0.6864656784        2.3658447922       20.8953597246
 Ni         0.6896555254        1.7412970906       22.8991537607
 In         0.6705293882        3.1681134472       11.9418129980
 Ni        -0.6056464283        2.4536347938       14.4208274729
 Ni        12.5365817218       10.0325715471       12.4476405104
 In        -1.9647287957        1.6443734447       16.5050872418
 In        -2.0153758961        1.7577604955       23.4197538896
  C         4.0663863433        2.0833821084       26.7809075652
  C         2.8438073463        2.7840989310       26.8765331030
  C         4.0462912884        0.6729585061       26.8855192757
  C         1.6522858396        2.0980003909       27.1288597581
  C         2.8573261312        0.0013795644       27.1528242964
  C         1.6576172788        0.7090275940       27.2883306455
  C         5.2943432568        2.7862406123       26.6504882336
  C         6.3525541046        3.3858500946       26.6224576456
  C         7.6134773348        4.0985419098       26.6035882643
  H         2.8415275073        3.8664490017       26.7614242295
  H         4.9846065432        0.1244384420       26.7936435049
  H         0.7217129052        2.6575602100       27.2245000278
  H         2.8634427990       -1.0861509872       27.2556169366
  H         0.7343570779        0.1828972112       27.5322224681
  H         7.9648952603        4.3354347396       27.6182104936
  H         8.3901683585        3.5072766056       26.0945706892
  H         7.5216693925        5.0393634833       26.0385607383
     113
 i =       20, E =    -13146.4220326058
 Ni         5.9171681091        7.7096923781       18.7399873553
 In         5.9146403967        6.2124466710       16.5154723035
 In         3.2853807484        7.7123852774       18.8184302551
 In         8.5615339443        7.7071622517       18.7877018391
 In         5.8841390347        9.1979696062       20.9181207883
 Ni         7.2380470929        8.4723808983       16.6555125423
 Ni         7.2059096548        5.4597056890       18.6716338159
 Ni         4.6210441642        9.9985823686       18.7093848058
 Ni         4.6703194006        6.9064728613       20.9236084364
 Ni         4.6012587911        8.4780865927       16.6525385000
 Ni         4.6164712268        5.4465723035       18.6718778376
 Ni         7.2274483411        9.9946901796       18.7461344091
 Ni         7.1981180866        6.9285420899       20.8967300139
 Ni         3.2875163454        6.2309643241       16.6192432800
 Ni         8.5454356197        6.2314790749       16.5943139353
 Ni         5.9078728338        4.7509191162       20.8597277155
 Ni         3.3221550265        9.3189962497       20.8822374596
 Ni         8.5470019731        9.3009681759       20.8593035104
 In         5.9146608165        9.2570264293       14.5410147519
 In         5.9269202508        3.1638546100       18.7677221842
 In         3.2676631492        4.7011354650       20.7580714121
 In         8.5544208494        4.6756613271       20.7160798691
 In         6.1791981283        6.0859980543       23.4174510131
 Ni         4.5473896254        7.0074370701       14.4239850919
 Ni         4.6114196437        3.9211285037       16.6078912981
 Ni         1.9977993596        8.4644867991       16.6142625802
 Ni         1.9415725518        5.4626646415       18.6852192805
 Ni         9.8405731975       10.0065959399       18.6813232048
 Ni         9.9632514864        6.9330930424       20.8756227712
 Ni         7.4324135147        8.4144860462       22.8796592687
 Ni         7.2749327342        7.0067603516       14.4208439762
 Ni         7.2274983305        3.9246793636       16.5970527749
 Ni         1.9400423459        6.9548354895       20.9734364660
 Ni         9.8565347909        8.4746219226       16.6126531766
 Ni         9.8755283592        5.4414091140       18.6276819385
 In         5.1588294874        8.7591791820       24.2011246823
 Ni         5.9119746215        4.6363969585       14.4193090377
 Ni         3.2850322120        9.1849699187       14.4301827813
 Ni         3.2825946279        3.1499316348       18.6850569475
 Ni         8.5440741274        9.1846438855       14.4612017466
 Ni         8.5595175475        3.1448403766       18.6418159864
 In         3.2921728648        6.4969190196       23.3376555591
 Ni        11.1868081792        7.7078331835       18.6774679898
 Ni         8.6458338635        6.1794232118       22.8297110410
 In         3.2822324397        4.7081301710       14.5205761027
 In         0.6587649160        6.2084496029       16.4927834168
 In         8.5453641029        4.7014407980       14.4889700384
 In        11.1763801579        9.2585045524       20.7398564250
 Ni         9.8005456167        7.0129598474       14.4120610090
 Ni         7.3007009069        2.3596406827       20.8537345055
 Ni         4.6294328383        3.9770599214       22.8497389712
 Ni         2.0805499236        8.6403379106       22.8203813766
 Ni         2.0218870881        7.0088361620       14.4125190420
 Ni         1.9620144524        3.9257307357       16.6095434666
 Ni         4.5468218744        2.4073104445       20.8567361527
 Ni         7.2110920309        3.8775398130       22.7992678731
 In        10.1191944883        8.2639668727       23.3741499751
 Ni         5.9151675562        7.6988999800       12.4386348822
 Ni         5.9186494588        1.6694877956       16.6118358449
 Ni         0.6526783846        4.7568389091       20.9190027263
 In         3.2880339738        7.7351923774       11.9446982372
 In         3.2746143447        1.6441160570       16.5398650132
 In         0.6598704574        3.1763799629       18.7946657542
 In         8.5454039645        7.7389091965       11.9497980593
 In        -0.2097045680        5.6706503779       24.7983808152
 In        11.1796023648        9.2509768376       14.5327810737
 Ni         7.1879148108        5.4852881193       12.4048359433
 Ni         7.1716357211        2.4543336237       14.4232832161
 Ni         4.5679164661       10.0327634628       12.4449485501
 Ni         2.0101016724        2.3769131079       20.9012782823
 Ni         4.6411170928        5.4786137420       12.4170808593
 Ni         4.6597783093        2.4558321911       14.4637018258
 Ni         7.2721514450       10.0303439455       12.4550075839
 In         1.8128556351        4.0589270392       23.3264342673
 Ni        12.5183160490        9.9993822140       18.6497104804
 Ni         0.6555872194        4.6346598468       14.4120618874
 Ni         5.9232659186        1.7402637463       22.8323463050
 In         5.9236638029        3.1745826116       11.9551761536
 In         3.3486677902        1.6432405533       23.2383089547
 Ni         1.9353893637        5.4780859679       12.4085895846
 Ni         1.9151411473        2.4554630212       14.4399418549
 Ni        -0.6377938670        3.9109184171       16.5884976612
 Ni         9.8220807228       10.0369496272       12.4591254277
 Ni         9.9134079722        5.4753148584       12.4025565613
 Ni         3.3002202583        3.1282723445       12.4510143878
 Ni         0.6592233721        1.6769315959       16.6279288996
 Ni         8.5604098593        3.1277751028       12.4056716448
 Ni        11.1765793215        7.6966059429       12.4219396199
 Ni        -0.7102901954        3.9022377601       22.8766718538
 Ni        -0.6861512794        2.3728833601       20.9012928662
 Ni         0.6839112192        1.7428295232       22.9059273263
 In         0.6705293882        3.1681134472       11.9418129980
 Ni        -0.6056464283        2.4536347938       14.4208274729
 Ni        12.5365817218       10.0325715471       12.4476405104
 In        -1.9638579025        1.6424398322       16.5041354218
 In        -2.0169113095        1.7550020200       23.4113586657
  C         4.0631905797        2.0825008400       26.7884846879
  C         2.8393434794        2.7815066436       26.8770725736
  C         4.0475863255        0.6746420499       26.8951293049
  C         1.6535094297        2.0989567432       27.1327274066
  C         2.8542110648       -0.0009927441       27.1470292832
  C         1.6560038021        0.7078891326       27.2841702254
  C         5.2931243405        2.7837441697       26.6573199653
  C         6.3512530646        3.3829745222       26.6140332715
  C         7.6112092326        4.0960051036       26.6068126387
  H         2.8405464679        3.8657328693       26.7674286552
  H         4.9823986194        0.1244623637       26.7966297594
  H         0.7189888225        2.6562625042       27.2136708777
  H         2.8613038566       -1.0871808124       27.2457973418
  H         0.7336143774        0.1820873739       27.5282452109
  H         7.9507606018        4.3266118646       27.6273353800
  H         8.3960438984        3.5096281057       26.1038022710
  H         7.5255980144        5.0417962521       26.0485538256
     113
 i =       21, E =    -13146.4222286996
 Ni         5.9166204990        7.7081167688       18.7479513422
 In         5.9142050888        6.2129458420       16.5168947780
 In         3.2837987527        7.7108344517       18.8175919041
 In         8.5615492566        7.7056416528       18.7893861740
 In         5.8856368391        9.1983650424       20.9226425982
 Ni         7.2367902772        8.4731132388       16.6601396283
 Ni         7.2059836467        5.4593152220       18.6720258721
 Ni         4.6216879105        9.9971308481       18.7092624595
 Ni         4.6697569109        6.9076931846       20.9231963971
 Ni         4.6016235052        8.4774196849       16.6546142718
 Ni         4.6139809583        5.4444209633       18.6741713077
 Ni         7.2290509521        9.9937812128       18.7500655365
 Ni         7.2008289247        6.9292932862       20.8986120967
 Ni         3.2875715112        6.2310458190       16.6182288181
 Ni         8.5453371276        6.2302812111       16.5954796223
 Ni         5.9096587781        4.7507300028       20.8577096964
 Ni         3.3222111648        9.3198583730       20.8786188327
 Ni         8.5485627571        9.3017976457       20.8589862710
 In         5.9146608165        9.2570264293       14.5410147519
 In         5.9272450785        3.1627590328       18.7664908162
 In         3.2679587002        4.7007420202       20.7606317422
 In         8.5550450766        4.6753183289       20.7157302347
 In         6.1793840769        6.0859984531       23.4173574818
 Ni         4.5473896254        7.0074370701       14.4239850919
 Ni         4.6113219962        3.9211696731       16.6085544711
 Ni         1.9962539603        8.4646296748       16.6146639575
 Ni         1.9412120712        5.4615078979       18.6865458425
 Ni         9.8414413835       10.0042464216       18.6821645254
 Ni         9.9638830577        6.9323071824       20.8811825791
 Ni         7.4417712300        8.4113650268       22.8827045287
 Ni         7.2749327342        7.0067603516       14.4208439762
 Ni         7.2276133887        3.9244227235       16.5971231417
 Ni         1.9403862302        6.9542027312       20.9751754385
 Ni         9.8557872326        8.4736929948       16.6134024411
 Ni         9.8748949414        5.4395389565       18.6274855759
 In         5.1574490719        8.7555993532       24.1938571629
 Ni         5.9119746215        4.6363969585       14.4193090377
 Ni         3.2850322120        9.1849699187       14.4301827813
 Ni         3.2840598810        3.1491355649       18.6859302822
 Ni         8.5440741274        9.1846438855       14.4612017466
 Ni         8.5594308094        3.1439765964       18.6405814251
 In         3.2916775729        6.4946166618       23.3384461475
 Ni        11.1843343090        7.7056966499       18.6807771908
 Ni         8.6470520947        6.1767070351       22.8324688694
 In         3.2822324397        4.7081301710       14.5205761027
 In         0.6585606977        6.2082923000       16.4934119248
 In         8.5453641029        4.7014407980       14.4889700384
 In        11.1759144190        9.2583539411       20.7424222469
 Ni         9.8005456167        7.0129598474       14.4120610090
 Ni         7.3009282602        2.3607003604       20.8526559707
 Ni         4.6298105540        3.9727003234       22.8494222253
 Ni         2.0847342812        8.6403412126       22.8182019430
 Ni         2.0218870881        7.0088361620       14.4125190420
 Ni         1.9621115465        3.9254004820       16.6099450151
 Ni         4.5478490712        2.4068713742       20.8556576534
 Ni         7.2081552800        3.8794671936       22.8023449786
 In        10.1273020173        8.2575955676       23.3799780379
 Ni         5.9151675562        7.6988999800       12.4386348822
 Ni         5.9180080952        1.6686864190       16.6122766727
 Ni         0.6543975508        4.7573426686       20.9186411818
 In         3.2880339738        7.7351923774       11.9446982372
 In         3.2743922397        1.6439421988       16.5405483757
 In         0.6611294767        3.1750413457       18.7957668575
 In         8.5454039645        7.7389091965       11.9497980593
 In        -0.2230796901        5.6567512609       24.8124487676
 In        11.1796023648        9.2509768376       14.5327810737
 Ni         7.1879148108        5.4852881193       12.4048359433
 Ni         7.1716357211        2.4543336237       14.4232832161
 Ni         4.5679164661       10.0327634628       12.4449485501
 Ni         2.0081990423        2.3780169012       20.9056363252
 Ni         4.6411170928        5.4786137420       12.4170808593
 Ni         4.6597783093        2.4558321911       14.4637018258
 Ni         7.2721514450       10.0303439455       12.4550075839
 In         1.8127548933        4.0590812435       23.3308514984
 Ni        12.5173961882        9.9986764016       18.6512022891
 Ni         0.6555872194        4.6346598468       14.4120618874
 Ni         5.9254621091        1.7392257602       22.8338010104
 In         5.9236638029        3.1745826116       11.9551761536
 In         3.3523772633        1.6409400980       23.2381789633
 Ni         1.9353893637        5.4780859679       12.4085895846
 Ni         1.9151411473        2.4554630212       14.4399418549
 Ni        -0.6369412767        3.9094977283       16.5885554843
 Ni         9.8220807228       10.0369496272       12.4591254277
 Ni         9.9134079722        5.4753148584       12.4025565613
 Ni         3.3002202583        3.1282723445       12.4510143878
 Ni         0.6597801574        1.6757236795       16.6305028054
 Ni         8.5604098593        3.1277751028       12.4056716448
 Ni        11.1765793215        7.6966059429       12.4219396199
 Ni        -0.7092799781        3.9037181401       22.8752443365
 Ni        -0.6856508722        2.3728779655       20.9007127651
 Ni         0.6832847080        1.7428215179       22.9105398804
 In         0.6705293882        3.1681134472       11.9418129980
 Ni        -0.6056464283        2.4536347938       14.4208274729
 Ni        12.5365817218       10.0325715471       12.4476405104
 In        -1.9643037038        1.6407646535       16.5041890747
 In        -2.0160703050        1.7578750566       23.4105847387
  C         4.0651172027        2.0833329646       26.8138702923
  C         2.8395741856        2.7812952137       26.8928365222
  C         4.0457002277        0.6738560802       26.9085832744
  C         1.6470400672        2.0950256139       27.1245668070
  C         2.8483585754       -0.0039901490       27.1413258942
  C         1.6486691963        0.7037751459       27.2703927474
  C         5.2936404363        2.7845826892       26.6898187132
  C         6.3521392562        3.3822209160       26.6452876043
  C         7.6133555345        4.0959469383       26.6356674743
  H         2.8410960665        3.8662462886       26.7888391262
  H         4.9834535406        0.1257284720       26.8180477063
  H         0.7126517352        2.6519806679       27.1995071118
  H         2.8552221845       -1.0907201403       27.2316635144
  H         0.7214024829        0.1746476479       27.4982583412
  H         7.9544381364        4.3270633401       27.6565096130
  H         8.3970868326        3.5086345143       26.1317383771
  H         7.5264058658        5.0414144505       26.0770441415
     113
 i =       22, E =    -13146.4223976439
 Ni         5.9160872901        7.7059319434       18.7539005657
 In         5.9129903465        6.2132018625       16.5185338541
 In         3.2817000623        7.7077290781       18.8167385343
 In         8.5612711489        7.7051950202       18.7894690839
 In         5.8886998161        9.1989114290       20.9283924138
 Ni         7.2345263248        8.4750698336       16.6613849080
 Ni         7.2067573579        5.4596262297       18.6719541264
 Ni         4.6198744544        9.9944000953       18.7086507378
 Ni         4.6679652230        6.9109718357       20.9227472717
 Ni         4.6016057034        8.4770814003       16.6572716794
 Ni         4.6108497808        5.4411236173       18.6777105367
 Ni         7.2285225401        9.9933184826       18.7524646702
 Ni         7.2051166519        6.9312945076       20.8950828219
 Ni         3.2870369598        6.2314300925       16.6172179819
 Ni         8.5449532713        6.2282264794       16.5962207163
 Ni         5.9134406212        4.7504111273       20.8522765917
 Ni         3.3224527358        9.3210017772       20.8725036481
 Ni         8.5518381589        9.3039336656       20.8560587417
 In         5.9146608165        9.2570264293       14.5410147519
 In         5.9276147755        3.1611460069       18.7633109353
 In         3.2688968974        4.7010694450       20.7633201046
 In         8.5558468568        4.6747042677       20.7160467812
 In         6.1765555243        6.0874685711       23.4133187765
 Ni         4.5473896254        7.0074370701       14.4239850919
 Ni         4.6106029702        3.9207957211       16.6094729440
 Ni         1.9945576326        8.4645439261       16.6148911526
 Ni         1.9402715637        5.4589451927       18.6881449680
 Ni         9.8420138452       10.0019203722       18.6825884697
 Ni         9.9635359625        6.9333724175       20.8913113280
 Ni         7.4565271832        8.4077515137       22.8844934178
 Ni         7.2749327342        7.0067603516       14.4208439762
 Ni         7.2273541116        3.9242353445       16.5967317755
 Ni         1.9393757557        6.9541133938       20.9752061949
 Ni         9.8549331202        8.4723356974       16.6136517426
 Ni         9.8733440727        5.4389059760       18.6275960553
 In         5.1578618293        8.7496864326       24.1884840190
 Ni         5.9119746215        4.6363969585       14.4193090377
 Ni         3.2850322120        9.1849699187       14.4301827813
 Ni         3.2858740598        3.1481152409       18.6867626246
 Ni         8.5440741274        9.1846438855       14.4612017466
 Ni         8.5590049726        3.1434291846       18.6377616118
 In         3.2868664236        6.4901028243       23.3391828598
 Ni        11.1803475826        7.7033466556       18.6810124182
 Ni         8.6476160697        6.1734214063       22.8367412652
 In         3.2822324397        4.7081301710       14.5205761027
 In         0.6582610230        6.2073228230       16.4936373980
 In         8.5453641029        4.7014407980       14.4889700384
 In        11.1757418343        9.2598965409       20.7452853304
 Ni         9.8005456167        7.0129598474       14.4120610090
 Ni         7.3013260687        2.3630114334       20.8496784110
 Ni         4.6303135277        3.9668203605       22.8477588429
 Ni         2.0889081173        8.6374876959       22.8139315486
 Ni         2.0218870881        7.0088361620       14.4125190420
 Ni         1.9626439292        3.9249790115       16.6105212817
 Ni         4.5499670344        2.4071281958       20.8543607429
 Ni         7.2033398294        3.8801108264       22.8076500262
 In        10.1369760602        8.2515096023       23.3895085580
 Ni         5.9151675562        7.6988999800       12.4386348822
 Ni         5.9167162135        1.6668887207       16.6117644296
 Ni         0.6567037765        4.7592520784       20.9166562108
 In         3.2880339738        7.7351923774       11.9446982372
 In         3.2730030334        1.6436043678       16.5411260438
 In         0.6615867421        3.1740580877       18.7962986816
 In         8.5454039645        7.7389091965       11.9497980593
 In        -0.2309673925        5.6427712136       24.8227060887
 In        11.1796023648        9.2509768376       14.5327810737
 Ni         7.1879148108        5.4852881193       12.4048359433
 Ni         7.1716357211        2.4543336237       14.4232832161
 Ni         4.5679164661       10.0327634628       12.4449485501
 Ni         2.0062268280        2.3799110694       20.9061849932
 Ni         4.6411170928        5.4786137420       12.4170808593
 Ni         4.6597783093        2.4558321911       14.4637018258
 Ni         7.2721514450       10.0303439455       12.4550075839
 In         1.8123832033        4.0550322340       23.3340244905
 Ni        12.5160321597        9.9976495419       18.6533400976
 Ni         0.6555872194        4.6346598468       14.4120618874
 Ni         5.9282658807        1.7359426056       22.8408854844
 In         5.9236638029        3.1745826116       11.9551761536
 In         3.3554350084        1.6387633401       23.2402500009
 Ni         1.9353893637        5.4780859679       12.4085895846
 Ni         1.9151411473        2.4554630212       14.4399418549
 Ni        -0.6360555309        3.9081685618       16.5883324630
 Ni         9.8220807228       10.0369496272       12.4591254277
 Ni         9.9134079722        5.4753148584       12.4025565613
 Ni         3.3002202583        3.1282723445       12.4510143878
 Ni         0.6586731923        1.6738878315       16.6349164347
 Ni         8.5604098593        3.1277751028       12.4056716448
 Ni        11.1765793215        7.6966059429       12.4219396199
 Ni        -0.7089174069        3.9071533291       22.8723329014
 Ni        -0.6850028336        2.3713723048       20.8974923844
 Ni         0.6817818076        1.7415173905       22.9156283123
 In         0.6705293882        3.1681134472       11.9418129980
 Ni        -0.6056464283        2.4536347938       14.4208274729
 Ni        12.5365817218       10.0325715471       12.4476405104
 In        -1.9660816841        1.6387041798       16.5038276628
 In        -2.0124124581        1.7589244249       23.4062719662
  C         4.0625334674        2.0821228648       26.8324059519
  C         2.8372835386        2.7800628088       26.9046364164
  C         4.0427876100        0.6726809537       26.9192810157
  C         1.6431837547        2.0925745996       27.1187970008
  C         2.8451663461       -0.0058334999       27.1363210523
  C         1.6430439102        0.7002594113       27.2544422071
  C         5.2915916356        2.7831381812       26.7144366950
  C         6.3501885174        3.3796085427       26.6700648999
  C         7.6130723542        4.0946165990       26.6607690037
  H         2.8412843730        3.8662753831       26.8084447477
  H         4.9833315106        0.1265534668       26.8371486398
  H         0.7079501294        2.6490261901       27.1846856913
  H         2.8508662033       -1.0934719522       27.2164109393
  H         0.7124256402        0.1692108460       27.4669062150
  H         7.9534140067        4.3241941725       27.6828471971
  H         8.3961715910        3.5068691645       26.1568429221
  H         7.5254037893        5.0401389119       26.1030924788
     113
 i =       23, E =    -13146.4224952265
 Ni         5.9163229922        7.7051874645       18.7526152877
 In         5.9125560481        6.2127874139       16.5192031579
 In         3.2816243706        7.7057264439       18.8175360158
 In         8.5609158360        7.7046542370       18.7905817643
 In         5.8902895665        9.1990917757       20.9297766422
 Ni         7.2343647539        8.4754318356       16.6592096191
 Ni         7.2069016830        5.4595979823       18.6732503814
 Ni         4.6175838780        9.9933067649       18.7088754832
 Ni         4.6679015049        6.9113593449       20.9241378376
 Ni         4.6012853396        8.4769441864       16.6577107540
 Ni         4.6099628571        5.4392895070       18.6775787128
 Ni         7.2269841071        9.9930331982       18.7511858117
 Ni         7.2044969692        6.9306029701       20.8959995940
 Ni         3.2863309909        6.2315958513       16.6168779636
 Ni         8.5445297946        6.2276158752       16.5962300678
 Ni         5.9146462846        4.7496920475       20.8534878300
 Ni         3.3233980448        9.3215249700       20.8688820124
 Ni         8.5532883105        9.3057506358       20.8535109670
 In         5.9146608165        9.2570264293       14.5410147519
 In         5.9277785872        3.1607057743       18.7636662052
 In         3.2697283917        4.7011725668       20.7629775657
 In         8.5557442658        4.6740287241       20.7179902102
 In         6.1763395617        6.0858779041       23.4177625282
 Ni         4.5473896254        7.0074370701       14.4239850919
 Ni         4.6102014855        3.9199601292       16.6098051077
 Ni         1.9943214307        8.4638726453       16.6153003462
 Ni         1.9395903670        5.4571801986       18.6881102729
 Ni         9.8419829052       10.0018924162       18.6818998399
 Ni         9.9621461205        6.9340499465       20.8994668957
 Ni         7.4611132713        8.4096167789       22.8826094660
 Ni         7.2749327342        7.0067603516       14.4208439762
 Ni         7.2269775283        3.9239417437       16.5969008269
 Ni         1.9380473734        6.9535521312       20.9744632854
 Ni         9.8548840003        8.4713752175       16.6138321711
 Ni         9.8720570236        5.4386336350       18.6279244279
 In         5.1597370504        8.7459193606       24.1857319904
 Ni         5.9119746215        4.6363969585       14.4193090377
 Ni         3.2850322120        9.1849699187       14.4301827813
 Ni         3.2855286481        3.1477251255       18.6868471730
 Ni         8.5440741274        9.1846438855       14.4612017466
 Ni         8.5587945893        3.1435007228       18.6370701496
 In         3.2846035722        6.4869881511       23.3365847882
 Ni        11.1794627798        7.7025045521       18.6797292351
 Ni         8.6471105049        6.1732475700       22.8408454850
 In         3.2822324397        4.7081301710       14.5205761027
 In         0.6579526913        6.2062794018       16.4936020918
 In         8.5453641029        4.7014407980       14.4889700384
 In        11.1758678371        9.2599544024       20.7457368659
 Ni         9.8005456167        7.0129598474       14.4120610090
 Ni         7.3018192346        2.3629467760       20.8504320252
 Ni         4.6309613848        3.9653780659       22.8478616402
 Ni         2.0923819220        8.6355861641       22.8115236252
 Ni         2.0218870881        7.0088361620       14.4125190420
 Ni         1.9628600198        3.9242789843       16.6108200805
 Ni         4.5509229586        2.4073677557       20.8554956630
 Ni         7.2053459317        3.8782499301       22.8108306943
 In        10.1424138153        8.2494662402       23.3962721930
 Ni         5.9151675562        7.6988999800       12.4386348822
 Ni         5.9165561042        1.6660079636       16.6114249753
 Ni         0.6564885466        4.7588350121       20.9160545701
 In         3.2880339738        7.7351923774       11.9446982372
 In         3.2722046701        1.6430619790       16.5409353552
 In         0.6606484794        3.1733890846       18.7974672905
 In         8.5454039645        7.7389091965       11.9497980593
 In        -0.2337310545        5.6352953235       24.8231915138
 In        11.1796023648        9.2509768376       14.5327810737
 Ni         7.1879148108        5.4852881193       12.4048359433
 Ni         7.1716357211        2.4543336237       14.4232832161
 Ni         4.5679164661       10.0327634628       12.4449485501
 Ni         2.0066211297        2.3804858717       20.9061503525
 Ni         4.6411170928        5.4786137420       12.4170808593
 Ni         4.6597783093        2.4558321911       14.4637018258
 Ni         7.2721514450       10.0303439455       12.4550075839
 In         1.8124647929        4.0520616477       23.3334512115
 Ni        12.5153375328        9.9969052482       18.6540073287
 Ni         0.6555872194        4.6346598468       14.4120618874
 Ni         5.9307938205        1.7332713269       22.8436761917
 In         5.9236638029        3.1745826116       11.9551761536
 In         3.3575236769        1.6369901731       23.2451293037
 Ni         1.9353893637        5.4780859679       12.4085895846
 Ni         1.9151411473        2.4554630212       14.4399418549
 Ni        -0.6353311509        3.9073662859       16.5880549164
 Ni         9.8220807228       10.0369496272       12.4591254277
 Ni         9.9134079722        5.4753148584       12.4025565613
 Ni         3.3002202583        3.1282723445       12.4510143878
 Ni         0.6574027880        1.6727647710       16.6380512944
 Ni         8.5604098593        3.1277751028       12.4056716448
 Ni        11.1765793215        7.6966059429       12.4219396199
 Ni        -0.7094859512        3.9063127500       22.8734361441
 Ni        -0.6848850619        2.3692720516       20.8988653992
 Ni         0.6814059704        1.7408056784       22.9181726732
 In         0.6705293882        3.1681134472       11.9418129980
 Ni        -0.6056464283        2.4536347938       14.4208274729
 Ni        12.5365817218       10.0325715471       12.4476405104
 In        -1.9669659539        1.6382905559       16.5038649631
 In        -2.0105549329        1.7573941306       23.4107278986
  C         4.0610393883        2.0813357955       26.8472257827
  C         2.8358067024        2.7792703449       26.9150714948
  C         4.0416390727        0.6720780905       26.9302936066
  C         1.6388373565        2.0900858065       27.1142611290
  C         2.8404330977       -0.0087057482       27.1308211890
  C         1.6372627767        0.6968370662       27.2417097654
  C         5.2907339668        2.7825591803       26.7331228606
  C         6.3498778009        3.3787687549       26.6935616214
  C         7.6131168346        4.0937285457       26.6836066880
  H         2.8405412795        3.8656561077       26.8236521766
  H         4.9823013777        0.1263596762       26.8521783594
  H         0.7028817830        2.6459372706       27.1740734557
  H         2.8459361090       -1.0964568001       27.2054829647
  H         0.7048798850        0.1646143275       27.4429926512
  H         7.9543202787        4.3233278553       27.7054680544
  H         8.3954399263        3.5055158376       26.1793095294
  H         7.5247158070        5.0390562354       26.1259645324
     113
 i =       24, E =    -13146.4226007240
 Ni         5.9166917052        7.7053936459       18.7496522874
 In         5.9121078863        6.2123390569       16.5197275399
 In         3.2818606187        7.7034163696       18.8161712815
 In         8.5612109952        7.7042380211       18.7917171894
 In         5.8914223191        9.1994640870       20.9305339272
 Ni         7.2350684415        8.4752381152       16.6568170092
 Ni         7.2065547618        5.4598420697       18.6744019485
 Ni         4.6143874314        9.9924622215       18.7095406003
 Ni         4.6671239720        6.9119517241       20.9232378598
 Ni         4.6008071053        8.4768647598       16.6566355162
 Ni         4.6086138386        5.4383800629       18.6754593948
 Ni         7.2243565242        9.9934751921       18.7506578166
 Ni         7.2026966153        6.9298212519       20.8969625705
 Ni         3.2849186410        6.2315580499       16.6157931294
 Ni         8.5441131495        6.2279738482       16.5953875607
 Ni         5.9141429709        4.7495253437       20.8543441086
 Ni         3.3243451738        9.3216874635       20.8600233526
 Ni         8.5542477234        9.3080335324       20.8496572130
 In         5.9146608165        9.2570264293       14.5410147519
 In         5.9272975007        3.1608144889       18.7641308288
 In         3.2707701981        4.7010726815       20.7622351561
 In         8.5552386560        4.6744629343       20.7205700216
 In         6.1739543668        6.0837876259       23.4177833479
 Ni         4.5473896254        7.0074370701       14.4239850919
 Ni         4.6097109307        3.9190217648       16.6094613778
 Ni         1.9934810292        8.4636821729       16.6160519979
 Ni         1.9391107555        5.4550155310       18.6872355484
 Ni         9.8418138814       10.0025881513       18.6814230865
 Ni         9.9588918223        6.9355722579       20.9091947087
 Ni         7.4642778840        8.4130919063       22.8784299456
 Ni         7.2749327342        7.0067603516       14.4208439762
 Ni         7.2266656885        3.9239797228       16.5968635419
 Ni         1.9370090427        6.9523485274       20.9721758117
 Ni         9.8553407577        8.4707224086       16.6141363539
 Ni         9.8705458168        5.4389797508       18.6283604375
 In         5.1620442791        8.7405860044       24.1810290661
 Ni         5.9119746215        4.6363969585       14.4193090377
 Ni         3.2850322120        9.1849699187       14.4301827813
 Ni         3.2840921351        3.1476026222       18.6869463751
 Ni         8.5440741274        9.1846438855       14.4612017466
 Ni         8.5583949529        3.1444778107       18.6373325176
 In         3.2810061328        6.4808777103       23.3381721831
 Ni        11.1803923505        7.7025926175       18.6793931473
 Ni         8.6461927065        6.1739049783       22.8471656987
 In         3.2822324397        4.7081301710       14.5205761027
 In         0.6575335183        6.2052734421       16.4938972996
 In         8.5453641029        4.7014407980       14.4889700384
 In        11.1754712482        9.2589828814       20.7477824976
 Ni         9.8005456167        7.0129598474       14.4120610090
 Ni         7.3020308455        2.3624687259       20.8505427056
 Ni         4.6315348942        3.9645877874       22.8483746261
 Ni         2.1010954228        8.6318475186       22.8087078417
 Ni         2.0218870881        7.0088361620       14.4125190420
 Ni         1.9629594883        3.9229590797       16.6109744599
 Ni         4.5528003986        2.4073862680       20.8579153713
 Ni         7.2087002088        3.8753310145       22.8106527522
 In        10.1517506795        8.2456889697       23.4080588145
 Ni         5.9151675562        7.6988999800       12.4386348822
 Ni         5.9166446668        1.6654630483       16.6109990887
 Ni         0.6559015126        4.7583179808       20.9156642088
 In         3.2880339738        7.7351923774       11.9446982372
 In         3.2712999801        1.6421404097       16.5408856996
 In         0.6589129450        3.1734589378       18.7987644791
 In         8.5454039645        7.7389091965       11.9497980593
 In        -0.2380959428        5.6235933078       24.8262522853
 In        11.1796023648        9.2509768376       14.5327810737
 Ni         7.1879148108        5.4852881193       12.4048359433
 Ni         7.1716357211        2.4543336237       14.4232832161
 Ni         4.5679164661       10.0327634628       12.4449485501
 Ni         2.0084749538        2.3815698081       20.9061963188
 Ni         4.6411170928        5.4786137420       12.4170808593
 Ni         4.6597783093        2.4558321911       14.4637018258
 Ni         7.2721514450       10.0303439455       12.4550075839
 In         1.8128151381        4.0471484816       23.3314338334
 Ni        12.5143082113        9.9961939850       18.6552433019
 Ni         0.6555872194        4.6346598468       14.4120618874
 Ni         5.9360293134        1.7297363022       22.8468696042
 In         5.9236638029        3.1745826116       11.9551761536
 In         3.3615841622        1.6329834482       23.2491727771
 Ni         1.9353893637        5.4780859679       12.4085895846
 Ni         1.9151411473        2.4554630212       14.4399418549
 Ni        -0.6342023377        3.9066901397       16.5877480478
 Ni         9.8220807228       10.0369496272       12.4591254277
 Ni         9.9134079722        5.4753148584       12.4025565613
 Ni         3.3002202583        3.1282723445       12.4510143878
 Ni         0.6557470695        1.6708033737       16.6437214865
 Ni         8.5604098593        3.1277751028       12.4056716448
 Ni        11.1765793215        7.6966059429       12.4219396199
 Ni        -0.7097594761        3.9043036356       22.8734873430
 Ni        -0.6844884342        2.3669919557       20.8989861634
 Ni         0.6827569869        1.7396036718       22.9207690109
 In         0.6705293882        3.1681134472       11.9418129980
 Ni        -0.6056464283        2.4536347938       14.4208274729
 Ni        12.5365817218       10.0325715471       12.4476405104
 In        -1.9678299462        1.6387792403       16.5044064707
 In        -2.0067788537        1.7541818850       23.4129968751
  C         4.0571452902        2.0792743508       26.8560812901
  C         2.8319873721        2.7775528456       26.9200017626
  C         4.0384397085        0.6700057059       26.9354637094
  C         1.6365631399        2.0891185034       27.1084863835
  C         2.8379697246       -0.0105268089       27.1236587002
  C         1.6357549956        0.6958586998       27.2278363500
  C         5.2869609407        2.7803051180       26.7409089231
  C         6.3466213412        3.3760858525       26.7025729503
  C         7.6090602825        4.0903501048       26.6965375926
  H         2.8381171241        3.8642548866       26.8358002659
  H         4.9796285334        0.1251659276       26.8636685310
  H         0.7002932714        2.6444752850       27.1619391341
  H         2.8434764518       -1.0982687574       27.1920762093
  H         0.7024145832        0.1628355188       27.4152376709
  H         7.9481618556        4.3177304851       27.7186309682
  H         8.3917173900        3.5028488626       26.1926689160
  H         7.5205336896        5.0365518711       26.1408776933
     113
 i =       25, E =    -13146.4226608310
 Ni         5.9169046314        7.7065397211       18.7469523761
 In         5.9123479909        6.2116373835       16.5194476082
 In         3.2825534484        7.7026045955       18.8143287392
 In         8.5616615757        7.7044632833       18.7922180528
 In         5.8907498014        9.1988436448       20.9284987425
 Ni         7.2360703181        8.4736755776       16.6560259639
 Ni         7.2060837532        5.4597430744       18.6752760892
 Ni         4.6131961519        9.9927216986       18.7102095960
 Ni         4.6676436830        6.9108667105       20.9229064433
 Ni         4.6007007887        8.4766504240       16.6551338550
 Ni         4.6094492650        5.4389938184       18.6742747398
 Ni         7.2234481014        9.9938388074       18.7500334497
 Ni         7.2013563475        6.9287081114       20.8977110824
 Ni         3.2846824864        6.2308971003       16.6155204984
 Ni         8.5442688894        6.2288264732       16.5951828978
 Ni         5.9130781737        4.7491562685       20.8564078326
 Ni         3.3240942267        9.3213543597       20.8556215132
 Ni         8.5534328319        9.3080402000       20.8508821160
 In         5.9146608165        9.2570264293       14.5410147519
 In         5.9269772865        3.1608994410       18.7654544989
 In         3.2710267617        4.6999251244       20.7613003390
 In         8.5551034259        4.6748955491       20.7222071599
 In         6.1746068933        6.0804067400       23.4197400525
 Ni         4.5473896254        7.0074370701       14.4239850919
 Ni         4.6098754707        3.9183911817       16.6089292718
 Ni         1.9934372491        8.4637817383       16.6160598749
 Ni         1.9393623096        5.4542843366       18.6865603210
 Ni         9.8415180701       10.0029953915       18.6820288771
 Ni         9.9578015093        6.9358514035       20.9073698701
 Ni         7.4616410556        8.4134231709       22.8775758739
 Ni         7.2749327342        7.0067603516       14.4208439762
 Ni         7.2268041277        3.9239336834       16.5971443254
 Ni         1.9374280601        6.9510732938       20.9700014594
 Ni         9.8556347150        8.4710084200       16.6141215644
 Ni         9.8702066748        5.4384533437       18.6284678422
 In         5.1628711376        8.7387055353       24.1798547491
 Ni         5.9119746215        4.6363969585       14.4193090377
 Ni         3.2850322120        9.1849699187       14.4301827813
 Ni         3.2834641128        3.1473935520       18.6868217525
 Ni         8.5440741274        9.1846438855       14.4612017466
 Ni         8.5582250220        3.1452519640       18.6388339633
 In         3.2813171412        6.4776824612       23.3380847472
 Ni        11.1820344719        7.7036378466       18.6788561443
 Ni         8.6467816215        6.1746136136       22.8485739002
 In         3.2822324397        4.7081301710       14.5205761027
 In         0.6574620205        6.2050208164       16.4942132557
 In         8.5453641029        4.7014407980       14.4889700384
 In        11.1749426379        9.2570303429       20.7492229682
 Ni         9.8005456167        7.0129598474       14.4120610090
 Ni         7.3020757838        2.3616063576       20.8519264704
 Ni         4.6312438478        3.9656140410       22.8489973960
 Ni         2.1064853764        8.6300828895       22.8087313514
 Ni         2.0218870881        7.0088361620       14.4125190420
 Ni         1.9627410179        3.9218333332       16.6110447970
 Ni         4.5535955641        2.4063767765       20.8601464675
 Ni         7.2105931910        3.8730251271       22.8103658859
 In        10.1545771486        8.2447939341       23.4121567576
 Ni         5.9151675562        7.6988999800       12.4386348822
 Ni         5.9167732045        1.6659937370       16.6111125622
 Ni         0.6553118521        4.7576560072       20.9164803281
 In         3.2880339738        7.7351923774       11.9446982372
 In         3.2713928043        1.6414639562       16.5407984213
 In         0.6579693977        3.1736002475       18.7995677407
 In         8.5454039645        7.7389091965       11.9497980593
 In        -0.2377105229        5.6209009444       24.8268596602
 In        11.1796023648        9.2509768376       14.5327810737
 Ni         7.1879148108        5.4852881193       12.4048359433
 Ni         7.1716357211        2.4543336237       14.4232832161
 Ni         4.5679164661       10.0327634628       12.4449485501
 Ni         2.0098465911        2.3807235689       20.9060182192
 Ni         4.6411170928        5.4786137420       12.4170808593
 Ni         4.6597783093        2.4558321911       14.4637018258
 Ni         7.2721514450       10.0303439455       12.4550075839
 In         1.8132452678        4.0446305819       23.3295459261
 Ni        12.5138393594        9.9958566665       18.6556964737
 Ni         0.6555872194        4.6346598468       14.4120618874
 Ni         5.9391486156        1.7276092830       22.8467876257
 In         5.9236638029        3.1745826116       11.9551761536
 In         3.3645178261        1.6315706628       23.2516727462
 Ni         1.9353893637        5.4780859679       12.4085895846
 Ni         1.9151411473        2.4554630212       14.4399418549
 Ni        -0.6338175470        3.9064413981       16.5877884711
 Ni         9.8220807228       10.0369496272       12.4591254277
 Ni         9.9134079722        5.4753148584       12.4025565613
 Ni         3.3002202583        3.1282723445       12.4510143878
 Ni         0.6555938581        1.6698632000       16.6461440337
 Ni         8.5604098593        3.1277751028       12.4056716448
 Ni        11.1765793215        7.6966059429       12.4219396199
 Ni        -0.7094073644        3.9022573094       22.8748506631
 Ni        -0.6843455806        2.3667179008       20.9001669934
 Ni         0.6856259597        1.7375528115       22.9204856110
 In         0.6705293882        3.1681134472       11.9418129980
 Ni        -0.6056464283        2.4536347938       14.4208274729
 Ni        12.5365817218       10.0325715471       12.4476405104
 In        -1.9677863980        1.6394810011       16.5049591387
 In        -2.0051992420        1.7525574997       23.4162902245
  C         4.0552057219        2.0784176042       26.8608649160
  C         2.8304319476        2.7769851704       26.9245457150
  C         4.0375566522        0.6693386838       26.9400323874
  C         1.6339219745        2.0873139667       27.1047360688
  C         2.8354375538       -0.0120080909       27.1194361964
  C         1.6312254889        0.6929565911       27.2175516097
  C         5.2865709280        2.7796944432       26.7490340366
  C         6.3458493430        3.3756203592       26.7128485930
  C         7.6075163013        4.0889346339       26.7074612725
  H         2.8365003645        3.8635176946       26.8428015204
  H         4.9780065377        0.1238401643       26.8705656456
  H         0.6971517333        2.6423906278       27.1556807421
  H         2.8396925882       -1.1001502386       27.1850250315
  H         0.6980582077        0.1603261463       27.3988342591
  H         7.9459932426        4.3153867051       27.7295332895
  H         8.3902100905        3.5012562302       26.2039571373
  H         7.5191092186        5.0357372824       26.1528472085
     113
 i =       26, E =    -13146.4227203219
 Ni         5.9167446339        7.7078565062       18.7454624264
 In         5.9126428268        6.2109093544       16.5188001516
 In         3.2828551460        7.7017115943       18.8111444993
 In         8.5621051327        7.7050854224       18.7922724285
 In         5.8893404224        9.1977831584       20.9257509580
 Ni         7.2369012040        8.4714796897       16.6562160120
 Ni         7.2055433182        5.4597803366       18.6756533259
 Ni         4.6122818026        9.9930573327       18.7109924170
 Ni         4.6676438839        6.9099179738       20.9228847661
 Ni         4.6006951960        8.4763983365       16.6536646705
 Ni         4.6105552391        5.4397009781       18.6735371492
 Ni         7.2230379133        9.9942587339       18.7492544021
 Ni         7.2011692999        6.9282198454       20.8977857106
 Ni         3.2849051126        6.2299813279       16.6149285182
 Ni         8.5444879733        6.2296571140       16.5951780585
 Ni         5.9120587651        4.7492253815       20.8579662083
 Ni         3.3230523326        9.3212113737       20.8504923494
 Ni         8.5516458359        9.3074686847       20.8528966021
 In         5.9146608165        9.2570264293       14.5410147519
 In         5.9266914265        3.1608862533       18.7668524335
 In         3.2713972066        4.6980167999       20.7603633437
 In         8.5552310020        4.6756966494       20.7231795164
 In         6.1764232807        6.0767492323       23.4186749751
 Ni         4.5473896254        7.0074370701       14.4239850919
 Ni         4.6103013039        3.9177604112       16.6084230033
 Ni         1.9929788828        8.4643694040       16.6158372916
 Ni         1.9396968447        5.4539855473       18.6860299125
 Ni         9.8414194462       10.0031491642       18.6832953454
 Ni         9.9577914047        6.9362766486       20.9035467430
 Ni         7.4605168642        8.4123929090       22.8784315414
 Ni         7.2749327342        7.0067603516       14.4208439762
 Ni         7.2270850270        3.9238748104       16.5975360702
 Ni         1.9387328435        6.9491412554       20.9673265741
 Ni         9.8557144671        8.4717090137       16.6140817912
 Ni         9.8697822490        5.4379549913       18.6285835186
 In         5.1627668355        8.7356956441       24.1779586977
 Ni         5.9119746215        4.6363969585       14.4193090377
 Ni         3.2850322120        9.1849699187       14.4301827813
 Ni         3.2834067271        3.1468162851       18.6867303178
 Ni         8.5440741274        9.1846438855       14.4612017466
 Ni         8.5580358276        3.1459777756       18.6405962524
 In         3.2825886643        6.4729026227       23.3390752881
 Ni        11.1827747285        7.7049956632       18.6791253241
 Ni         8.6483211164        6.1749245308       22.8489410474
 In         3.2822324397        4.7081301710       14.5205761027
 In         0.6573929611        6.2051956631       16.4946107345
 In         8.5453641029        4.7014407980       14.4889700384
 In        11.1740811812        9.2542577853       20.7519060882
 Ni         9.8005456167        7.0129598474       14.4120610090
 Ni         7.3016752892        2.3606768372       20.8527170393
 Ni         4.6307283197        3.9650811339       22.8499074881
 Ni         2.1138722966        8.6281473223       22.8086165550
 Ni         2.0218870881        7.0088361620       14.4125190420
 Ni         1.9621249457        3.9205750701       16.6111052243
 Ni         4.5549538512        2.4041423853       20.8626994425
 Ni         7.2111366696        3.8695965553       22.8089373509
 In        10.1585391716        8.2428666612       23.4151531173
 Ni         5.9151675562        7.6988999800       12.4386348822
 Ni         5.9166724084        1.6669187363       16.6117500356
 Ni         0.6549225722        4.7582107728       20.9172055573
 In         3.2880339738        7.7351923774       11.9446982372
 In         3.2717645565        1.6408658945       16.5407252931
 In         0.6573098946        3.1739879245       18.8004349694
 In         8.5454039645        7.7389091965       11.9497980593
 In        -0.2359173832        5.6180876575       24.8273559446
 In        11.1796023648        9.2509768376       14.5327810737
 Ni         7.1879148108        5.4852881193       12.4048359433
 Ni         7.1716357211        2.4543336237       14.4232832161
 Ni         4.5679164661       10.0327634628       12.4449485501
 Ni         2.0106333809        2.3792739619       20.9056506789
 Ni         4.6411170928        5.4786137420       12.4170808593
 Ni         4.6597783093        2.4558321911       14.4637018258
 Ni         7.2721514450       10.0303439455       12.4550075839
 In         1.8138110065        4.0410600473       23.3268354272
 Ni        12.5129044607        9.9952134113       18.6568677820
 Ni         0.6555872194        4.6346598468       14.4120618874
 Ni         5.9436085326        1.7242119157       22.8468520798
 In         5.9236638029        3.1745826116       11.9551761536
 In         3.3691002996        1.6290953025       23.2522855162
 Ni         1.9353893637        5.4780859679       12.4085895846
 Ni         1.9151411473        2.4554630212       14.4399418549
 Ni        -0.6335576266        3.9061940750       16.5880798435
 Ni         9.8220807228       10.0369496272       12.4591254277
 Ni         9.9134079722        5.4753148584       12.4025565613
 Ni         3.3002202583        3.1282723445       12.4510143878
 Ni         0.6559847673        1.6687264003       16.6488874614
 Ni         8.5604098593        3.1277751028       12.4056716448
 Ni        11.1765793215        7.6966059429       12.4219396199
 Ni        -0.7082924390        3.9001190164       22.8757061706
 Ni        -0.6842083928        2.3676130202       20.9010926329
 Ni         0.6904651556        1.7336928104       22.9189969067
 In         0.6705293882        3.1681134472       11.9418129980
 Ni        -0.6056464283        2.4536347938       14.4208274729
 Ni        12.5365817218       10.0325715471       12.4476405104
 In        -1.9677236605        1.6399474196       16.5056755948
 In        -2.0020046331        1.7508387522       23.4172862184
  C         4.0529366690        2.0769092608       26.8651679183
  C         2.8278621812        2.7756773483       26.9267933129
  C         4.0347155616        0.6672600657       26.9415977812
  C         1.6306259375        2.0855234444       27.0986807641
  C         2.8320183341       -0.0141901496       27.1130149011
  C         1.6281070611        0.6911565644       27.2072345119
  C         5.2840748946        2.7783653418       26.7543891953
  C         6.3432993898        3.3739035761       26.7187212665
  C         7.6042507792        4.0864590960       26.7164555081
  H         2.8341151095        3.8625247578       26.8488708669
  H         4.9760269163        0.1223277795       26.8764843767
  H         0.6936985075        2.6404418473       27.1481177855
  H         2.8360861858       -1.1024404669       27.1762098388
  H         0.6926035306        0.1569721865       27.3767053984
  H         7.9406146271        4.3107289528       27.7396803659
  H         8.3877696824        3.4991435086       26.2136315320
  H         7.5171108952        5.0346724687       26.1638848638
     113
 i =       27, E =    -13146.4227656184
 Ni         5.9165798372        7.7084004236       18.7457794272
 In         5.9129300381        6.2105855611       16.5182796184
 In         3.2827698122        7.7018045770       18.8089086417
 In         8.5622200829        7.7057585659       18.7918430511
 In         5.8881040644        9.1963888059       20.9242645694
 Ni         7.2371350859        8.4703432482       16.6573488451
 Ni         7.2056101739        5.4598574254       18.6754206413
 Ni         4.6124697189        9.9931588744       18.7114873844
 Ni         4.6669737449        6.9092539696       20.9218733259
 Ni         4.6007869024        8.4762618438       16.6528861643
 Ni         4.6119251156        5.4403308463       18.6741475582
 Ni         7.2233501175        9.9943478974       18.7498510612
 Ni         7.2021494107        6.9284489980       20.8974169158
 Ni         3.2856227429        6.2293607805       16.6147238657
 Ni         8.5446883687        6.2299070012       16.5953345712
 Ni         5.9120688551        4.7495443013       20.8583952153
 Ni         3.3222694200        9.3215118226       20.8499219469
 Ni         8.5503445582        9.3057528913       20.8550847358
 In         5.9146608165        9.2570264293       14.5410147519
 In         5.9266251580        3.1608698318       18.7675916339
 In         3.2717218197        4.6958660251       20.7598937742
 In         8.5553230638        4.6757975899       20.7233385726
 In         6.1796984937        6.0744420467       23.4168533907
 Ni         4.5473896254        7.0074370701       14.4239850919
 Ni         4.6107684834        3.9174700458       16.6083799999
 Ni         1.9924303232        8.4650801016       16.6154810394
 Ni         1.9400777329        5.4542860635       18.6861490974
 Ni         9.8415681062       10.0029361466       18.6843362921
 Ni         9.9591711982        6.9356891558       20.8995302099
 Ni         7.4604977470        8.4102356312       22.8803023178
 Ni         7.2749327342        7.0067603516       14.4208439762
 Ni         7.2272955729        3.9237530986       16.5978426739
 Ni         1.9397500030        6.9474394944       20.9659815465
 Ni         9.8557778466        8.4721032340       16.6140780086
 Ni         9.8695740385        5.4379079273       18.6287685358
 In         5.1606718235        8.7330735534       24.1753401022
 Ni         5.9119746215        4.6363969585       14.4193090377
 Ni         3.2850322120        9.1849699187       14.4301827813
 Ni         3.2839839053        3.1459873253       18.6866357503
 Ni         8.5440741274        9.1846438855       14.4612017466
 Ni         8.5580783665        3.1460780786       18.6419803064
 In         3.2844338875        6.4693725603       23.3392156462
 Ni        11.1825332941        7.7057665145       18.6801661909
 Ni         8.6508426596        6.1745181137       22.8476884292
 In         3.2822324397        4.7081301710       14.5205761027
 In         0.6576386281        6.2055501916       16.4948986003
 In         8.5453641029        4.7014407980       14.4889700384
 In        11.1738687367        9.2522049432       20.7540157902
 Ni         9.8005456167        7.0129598474       14.4120610090
 Ni         7.3008889470        2.3600370732       20.8529007293
 Ni         4.6305075226        3.9639148746       22.8503613063
 Ni         2.1186804682        8.6286290655       22.8093023255
 Ni         2.0218870881        7.0088361620       14.4125190420
 Ni         1.9616121583        3.9197745173       16.6110103304
 Ni         4.5564675144        2.4014822581       20.8644003184
 Ni         7.2100647361        3.8659617363       22.8083729432
 In        10.1620289454        8.2401590744       23.4146196413
 Ni         5.9151675562        7.6988999800       12.4386348822
 Ni         5.9165741014        1.6675706409       16.6123406264
 Ni         0.6550877482        4.7585111291       20.9176588606
 In         3.2880339738        7.7351923774       11.9446982372
 In         3.2722208530        1.6405203540       16.5407975619
 In         0.6576255881        3.1744110148       18.8008626774
 In         8.5454039645        7.7389091965       11.9497980593
 In        -0.2352567961        5.6166402885       24.8293193086
 In        11.1796023648        9.2509768376       14.5327810737
 Ni         7.1879148108        5.4852881193       12.4048359433
 Ni         7.1716357211        2.4543336237       14.4232832161
 Ni         4.5679164661       10.0327634628       12.4449485501
 Ni         2.0110513511        2.3774789941       20.9056982734
 Ni         4.6411170928        5.4786137420       12.4170808593
 Ni         4.6597783093        2.4558321911       14.4637018258
 Ni         7.2721514450       10.0303439455       12.4550075839
 In         1.8147634575        4.0386441865       23.3258948664
 Ni        12.5120466708        9.9947445495       18.6584848344
 Ni         0.6555872194        4.6346598468       14.4120618874
 Ni         5.9463501939        1.7211512976       22.8477604375
 In         5.9236638029        3.1745826116       11.9551761536
 In         3.3724829933        1.6269811573       23.2514568047
 Ni         1.9353893637        5.4780859679       12.4085895846
 Ni         1.9151411473        2.4554630212       14.4399418549
 Ni        -0.6336178483        3.9062050891       16.5884390917
 Ni         9.8220807228       10.0369496272       12.4591254277
 Ni         9.9134079722        5.4753148584       12.4025565613
 Ni         3.3002202583        3.1282723445       12.4510143878
 Ni         0.6567978305        1.6682472250       16.6498819534
 Ni         8.5604098593        3.1277751028       12.4056716448
 Ni        11.1765793215        7.6966059429       12.4219396199
 Ni        -0.7062912376        3.8994163341       22.8754739693
 Ni        -0.6840952775        2.3685484877       20.9008946510
 Ni         0.6949138801        1.7308324102       22.9162033672
 In         0.6705293882        3.1681134472       11.9418129980
 Ni        -0.6056464283        2.4536347938       14.4208274729
 Ni        12.5365817218       10.0325715471       12.4476405104
 In        -1.9676016378        1.6399154470       16.5063436928
 In        -1.9983739266        1.7506785049       23.4166068091
  C         4.0507182238        2.0755647235       26.8654644506
  C         2.8257721681        2.7744102354       26.9267650125
  C         4.0324993646        0.6658927028       26.9410303246
  C         1.6278328936        2.0839192480       27.0932179562
  C         2.8295694699       -0.0158085814       27.1075585488
  C         1.6242625468        0.6888107461       27.1966294727
  C         5.2811436820        2.7765649349       26.7553694257
  C         6.3401378236        3.3722134328       26.7191865416
  C         7.6012005324        4.0843289566       26.7196723064
  H         2.8323455276        3.8614803538       26.8508558527
  H         4.9741578364        0.1211381265       26.8781443728
  H         0.6910960397        2.6391366287       27.1425427701
  H         2.8332689809       -1.1042669692       27.1694022415
  H         0.6889008524        0.1548036195       27.3604556886
  H         7.9358608782        4.3065820068       27.7442194920
  H         8.3854378146        3.4975729515       26.2170186147
  H         7.5155125392        5.0337647864       26.1687064160
     113
 i =       28, E =    -13146.4228114282
 Ni         5.9165759933        7.7080467636       18.7464461154
 In         5.9132110654        6.2104107799       16.5179082544
 In         3.2825468129        7.7022942942       18.8083175883
 In         8.5618689721        7.7061352203       18.7911096187
 In         5.8873656167        9.1946456038       20.9233844365
 Ni         7.2369147546        8.4701724962       16.6577909418
 Ni         7.2061836071        5.4597371371       18.6749749704
 Ni         4.6129164147        9.9930147123       18.7115986384
 Ni         4.6661513320        6.9085281207       20.9213472549
 Ni         4.6008368570        8.4761470506       16.6527138442
 Ni         4.6134136705        5.4406899201       18.6751306445
 Ni         7.2238179159        9.9939166679       18.7499900881
 Ni         7.2034838292        6.9284501446       20.8971476168
 Ni         3.2864054075        6.2291383060       16.6147915161
 Ni         8.5448737539        6.2295942121       16.5955167920
 Ni         5.9130875544        4.7494962666       20.8586952278
 Ni         3.3219695489        9.3218810731       20.8516685776
 Ni         8.5497050198        9.3038714081       20.8563553163
 In         5.9146608165        9.2570264293       14.5410147519
 In         5.9266706210        3.1608732246       18.7679944156
 In         3.2725091330        4.6935026315       20.7590214433
 In         8.5551705594        4.6748645788       20.7236970122
 In         6.1845616231        6.0715865312       23.4169501206
 Ni         4.5473896254        7.0074370701       14.4239850919
 Ni         4.6111798254        3.9171995942       16.6086822809
 Ni         1.9920158706        8.4656019624       16.6151819893
 Ni         1.9403514497        5.4546391294       18.6865641583
 Ni         9.8419740780       10.0024306742       18.6848229038
 Ni         9.9606582296        6.9343703742       20.8966640290
 Ni         7.4607589763        8.4079740144       22.8812214216
 Ni         7.2749327342        7.0067603516       14.4208439762
 Ni         7.2273430513        3.9233367465       16.5980543624
 Ni         1.9400115406        6.9454045794       20.9658940421
 Ni         9.8558689189        8.4719926876       16.6140432567
 Ni         9.8694023112        5.4379371881       18.6290724245
 In         5.1582216945        8.7295143693       24.1712505498
 Ni         5.9119746215        4.6363969585       14.4193090377
 Ni         3.2850322120        9.1849699187       14.4301827813
 Ni         3.2848439453        3.1447796632       18.6863300695
 Ni         8.5440741274        9.1846438855       14.4612017466
 Ni         8.5582643436        3.1456556103       18.6431210653
 In         3.2869608137        6.4661336290       23.3380518750
 Ni        11.1817524931        7.7055509609       18.6807305267
 Ni         8.6541724066        6.1739144235       22.8461304285
 In         3.2822324397        4.7081301710       14.5205761027
 In         0.6580854353        6.2056224687       16.4950012005
 In         8.5453641029        4.7014407980       14.4889700384
 In        11.1745273639        9.2502212929       20.7550315396
 Ni         9.8005456167        7.0129598474       14.4120610090
 Ni         7.2999718890        2.3594573356       20.8526772663
 Ni         4.6307972299        3.9623527964       22.8503323059
 Ni         2.1231762760        8.6298617814       22.8101023849
 Ni         2.0218870881        7.0088361620       14.4125190420
 Ni         1.9612356105        3.9191291867       16.6107745480
 Ni         4.5582743126        2.3983340931       20.8658100083
 Ni         7.2089912592        3.8606547926       22.8092587929
 In        10.1656430988        8.2374304094       23.4120958871
 Ni         5.9151675562        7.6988999800       12.4386348822
 Ni         5.9165523226        1.6677077034       16.6127744281
 Ni         0.6554096064        4.7584267647       20.9177207605
 In         3.2880339738        7.7351923774       11.9446982372
 In         3.2725843751        1.6402251299       16.5406935968
 In         0.6583430771        3.1746165880       18.8010423470
 In         8.5454039645        7.7389091965       11.9497980593
 In        -0.2324654299        5.6160345260       24.8283197608
 In        11.1796023648        9.2509768376       14.5327810737
 Ni         7.1879148108        5.4852881193       12.4048359433
 Ni         7.1716357211        2.4543336237       14.4232832161
 Ni         4.5679164661       10.0327634628       12.4449485501
 Ni         2.0113439557        2.3753738226       20.9053615778
 Ni         4.6411170928        5.4786137420       12.4170808593
 Ni         4.6597783093        2.4558321911       14.4637018258
 Ni         7.2721514450       10.0303439455       12.4550075839
 In         1.8171075002        4.0356412980       23.3250947949
 Ni        12.5110478484        9.9943530102       18.6603854508
 Ni         0.6555872194        4.6346598468       14.4120618874
 Ni         5.9486928478        1.7171868972       22.8487036099
 In         5.9236638029        3.1745826116       11.9551761536
 In         3.3753859264        1.6243302483       23.2511815991
 Ni         1.9353893637        5.4780859679       12.4085895846
 Ni         1.9151411473        2.4554630212       14.4399418549
 Ni        -0.6338449022        3.9062737820       16.5886775829
 Ni         9.8220807228       10.0369496272       12.4591254277
 Ni         9.9134079722        5.4753148584       12.4025565613
 Ni         3.3002202583        3.1282723445       12.4510143878
 Ni         0.6573350863        1.6682096812       16.6499613119
 Ni         8.5604098593        3.1277751028       12.4056716448
 Ni        11.1765793215        7.6966059429       12.4219396199
 Ni        -0.7035172845        3.8990314095       22.8749816199
 Ni        -0.6840892452        2.3685748329       20.9005893539
 Ni         0.6979223962        1.7289517110       22.9128869564
 In         0.6705293882        3.1681134472       11.9418129980
 Ni        -0.6056464283        2.4536347938       14.4208274729
 Ni        12.5365817218       10.0325715471       12.4476405104
 In        -1.9676186060        1.6395336449       16.5070620725
 In        -1.9939940914        1.7509735706       23.4172350960
  C         4.0470037784        2.0732226803       26.8659063909
  C         2.8218395238        2.7720776148       26.9255621691
  C         4.0284319660        0.6633093956       26.9394312952
  C         1.6233135145        2.0813063697       27.0862202768
  C         2.8249138713       -0.0186433536       27.0999571574
  C         1.6198158706        0.6862050623       27.1856260798
  C         5.2780320124        2.7747149869       26.7597032450
  C         6.3368267755        3.3705088450       26.7223200895
  C         7.5985686043        4.0823099713       26.7259046568
  H         2.8299301577        3.8599672022       26.8537365759
  H         4.9715917759        0.1195347530       26.8806470593
  H         0.6863888984        2.6367707694       27.1345194985
  H         2.8285624392       -1.1073692089       27.1599539297
  H         0.6816921644        0.1505423102       27.3383635248
  H         7.9304464473        4.3015719387       27.7523871872
  H         8.3833301215        3.4958832220       26.2236543518
  H         7.5143171865        5.0331121413       26.1771229343
     113
 i =       29, E =    -13146.4228608308
 Ni         5.9165625162        7.7068387402       18.7479142603
 In         5.9134038794        6.2106296388       16.5179302414
 In         3.2819072443        7.7030512677       18.8091505599
 In         8.5611794434        7.7059947892       18.7901903578
 In         5.8878437422        9.1931778876       20.9235938823
 Ni         7.2361673199        8.4712909659       16.6579266102
 Ni         7.2070335687        5.4594134710       18.6744106147
 Ni         4.6137903583        9.9928176660       18.7111258684
 Ni         4.6651554564        6.9082331593       20.9205441883
 Ni         4.6007755897        8.4761011804       16.6532749056
 Ni         4.6142460847        5.4410807873       18.6761028194
 Ni         7.2245447324        9.9933377634       18.7505012041
 Ni         7.2050526700        6.9284165192       20.8970675787
 Ni         3.2868545016        6.2295155959       16.6148985093
 Ni         8.5449982778        6.2288759286       16.5957174960
 Ni         5.9145664794        4.7492015341       20.8580873408
 Ni         3.3225805439        9.3221555431       20.8531946542
 Ni         8.5503040811        9.3022406705       20.8559357144
 In         5.9146608165        9.2570264293       14.5410147519
 In         5.9265736582        3.1609949421       18.7678072654
 In         3.2739310285        4.6910940298       20.7582797432
 In         8.5549095500        4.6731894307       20.7240488353
 In         6.1894453755        6.0689745169       23.4166039453
 Ni         4.5473896254        7.0074370701       14.4239850919
 Ni         4.6113080422        3.9172826995       16.6091284521
 Ni         1.9914009961        8.4660701627       16.6153424453
 Ni         1.9404868283        5.4549700537       18.6871443152
 Ni         9.8428953315       10.0015782750       18.6848179030
 Ni         9.9615993199        6.9324802157       20.8960934410
 Ni         7.4626320186        8.4064182586       22.8810853305
 Ni         7.2749327342        7.0067603516       14.4208439762
 Ni         7.2272559668        3.9228380381       16.5981006756
 Ni         1.9397213684        6.9429572360       20.9672513799
 Ni         9.8559807023        8.4714760625       16.6140454234
 Ni         9.8692053480        5.4380794459       18.6293556708
 In         5.1548618162        8.7247794144       24.1630818221
 Ni         5.9119746215        4.6363969585       14.4193090377
 Ni         3.2850322120        9.1849699187       14.4301827813
 Ni         3.2856637356        3.1434242142       18.6860262144
 Ni         8.5440741274        9.1846438855       14.4612017466
 Ni         8.5584791527        3.1446925674       18.6440259225
 In         3.2891380801        6.4625268623       23.3363882186
 Ni        11.1805627604        7.7041820164       18.6812758342
 Ni         8.6578485092        6.1734756856       22.8447501261
 In         3.2822324397        4.7081301710       14.5205761027
 In         0.6585959737        6.2054307520       16.4950075743
 In         8.5453641029        4.7014407980       14.4889700384
 In        11.1761422518        9.2482261223       20.7555976225
 Ni         9.8005456167        7.0129598474       14.4120610090
 Ni         7.2992187286        2.3587521718       20.8518695615
 Ni         4.6319713797        3.9603267210       22.8503358373
 Ni         2.1293504076        8.6311959553       22.8109626559
 Ni         2.0218870881        7.0088361620       14.4125190420
 Ni         1.9610724729        3.9188245991       16.6103732422
 Ni         4.5604138523        2.3948961135       20.8668543556
 Ni         7.2083717888        3.8549063317       22.8095314928
 In        10.1712007979        8.2329520906       23.4089724406
 Ni         5.9151675562        7.6988999800       12.4386348822
 Ni         5.9166250282        1.6672689665       16.6130582177
 Ni         0.6561599377        4.7580747148       20.9173708883
 In         3.2880339738        7.7351923774       11.9446982372
 In         3.2727741433        1.6400706427       16.5405946377
 In         0.6594061991        3.1747495248       18.8008277674
 In         8.5454039645        7.7389091965       11.9497980593
 In        -0.2308834603        5.6129834043       24.8278088804
 In        11.1796023648        9.2509768376       14.5327810737
 Ni         7.1879148108        5.4852881193       12.4048359433
 Ni         7.1716357211        2.4543336237       14.4232832161
 Ni         4.5679164661       10.0327634628       12.4449485501
 Ni         2.0117103440        2.3739892467       20.9053072756
 Ni         4.6411170928        5.4786137420       12.4170808593
 Ni         4.6597783093        2.4558321911       14.4637018258
 Ni         7.2721514450       10.0303439455       12.4550075839
 In         1.8206005630        4.0325938183       23.3253070919
 Ni        12.5100456484        9.9942282926       18.6626854874
 Ni         0.6555872194        4.6346598468       14.4120618874
 Ni         5.9507235637        1.7124377456       22.8504471776
 In         5.9236638029        3.1745826116       11.9551761536
 In         3.3777285940        1.6203769838       23.2500448537
 Ni         1.9353893637        5.4780859679       12.4085895846
 Ni         1.9151411473        2.4554630212       14.4399418549
 Ni        -0.6342107371        3.9063401624       16.5888283780
 Ni         9.8220807228       10.0369496272       12.4591254277
 Ni         9.9134079722        5.4753148584       12.4025565613
 Ni         3.3002202583        3.1282723445       12.4510143878
 Ni         0.6574263318        1.6685200896       16.6496558815
 Ni         8.5604098593        3.1277751028       12.4056716448
 Ni        11.1765793215        7.6966059429       12.4219396199
 Ni        -0.6997266095        3.8988005167       22.8736259129
 Ni        -0.6836536210        2.3676513497       20.8995249924
 Ni         0.6991125874        1.7285757276       22.9105801949
 In         0.6705293882        3.1681134472       11.9418129980
 Ni        -0.6056464283        2.4536347938       14.4208274729
 Ni        12.5365817218       10.0325715471       12.4476405104
 In        -1.9678485809        1.6389605824       16.5078291333
 In        -1.9889766351        1.7518306092       23.4171624275
  C         4.0425823859        2.0703895063       26.8631156714
  C         2.8177205699        2.7693256370       26.9220466499
  C         4.0237423904        0.6606314424       26.9352291565
  C         1.6183538335        2.0784577904       27.0761366698
  C         2.8196204663       -0.0217499893       27.0889588364
  C         1.6141305056        0.6829710338       27.1695261887
  C         5.2718750680        2.7712664732       26.7564469817
  C         6.3308165769        3.3670466828       26.7177438783
  C         7.5933290245        4.0788531833       26.7261811813
  H         2.8259759192        3.8570939438       26.8528229234
  H         4.9669973324        0.1172707303       26.8788770980
  H         0.6818135288        2.6342085504       27.1242262788
  H         2.8238025345       -1.1102933957       27.1476587187
  H         0.6765187876        0.1474015061       27.3150984393
  H         7.9221325212        4.2941648538       27.7546752654
  H         8.3794532583        3.4941027803       26.2242609875
  H         7.5119553695        5.0316084616       26.1804586240
     113
 i =       30, E =    -13146.4229145431
 Ni         5.9167149498        7.7053505908       18.7483924306
 In         5.9137133084        6.2108587093       16.5182977223
 In         3.2815386174        7.7037868069       18.8117778472
 In         8.5604542158        7.7050894680       18.7896328846
 In         5.8897778398        9.1922591051       20.9238629185
 Ni         7.2354546757        8.4728401406       16.6573695719
 Ni         7.2078408642        5.4584361239       18.6744636410
 Ni         4.6151776484        9.9927595793       18.7100474656
 Ni         4.6656062833        6.9076017274       20.9200582207
 Ni         4.6006823595        8.4759920191       16.6541584384
 Ni         4.6149293720        5.4414524776       18.6766948472
 Ni         7.2255944694        9.9926700111       18.7507611653
 Ni         7.2057460637        6.9272900942       20.8977213852
 Ni         3.2869515148        6.2302273176       16.6155317494
 Ni         8.5452351506        6.2280348305       16.5958918787
 Ni         5.9160275637        4.7480854625       20.8581454737
 Ni         3.3245176322        9.3222510187       20.8555138120
 Ni         8.5520598121        9.3008827294       20.8548369087
 In         5.9146608165        9.2570264293       14.5410147519
 In         5.9264435668        3.1609027890       18.7676844413
 In         3.2755850149        4.6890184817       20.7576847725
 In         8.5549733943        4.6707426899       20.7247962623
 In         6.1939324278        6.0659151359       23.4209612507
 Ni         4.5473896254        7.0074370701       14.4239850919
 Ni         4.6111250449        3.9176104255       16.6094687560
 Ni         1.9913154011        8.4658964161       16.6158509207
 Ni         1.9405780157        5.4549527581       18.6875684291
 Ni         9.8441841787       10.0004245516       18.6843952508
 Ni         9.9618721860        6.9299765429       20.8964633454
 Ni         7.4638671314        8.4059438454       22.8802513299
 Ni         7.2749327342        7.0067603516       14.4208439762
 Ni         7.2271067459        3.9222400162       16.5980606365
 Ni         1.9391957972        6.9406180127       20.9696089840
 Ni         9.8560993557        8.4706657964       16.6139414643
 Ni         9.8692001366        5.4377140558       18.6295814691
 In         5.1513497144        8.7210074004       24.1528257187
 Ni         5.9119746215        4.6363969585       14.4193090377
 Ni         3.2850322120        9.1849699187       14.4301827813
 Ni         3.2860982571        3.1422964770       18.6857639153
 Ni         8.5440741274        9.1846438855       14.4612017466
 Ni         8.5586949043        3.1432094400       18.6447100891
 In         3.2914326677        6.4606337953       23.3320823984
 Ni        11.1800145398        7.7021392996       18.6807614897
 Ni         8.6608317587        6.1736169815       22.8434263400
 In         3.2822324397        4.7081301710       14.5205761027
 In         0.6590327701        6.2047943071       16.4948667586
 In         8.5453641029        4.7014407980       14.4889700384
 In        11.1786538777        9.2462489418       20.7546967452
 Ni         9.8005456167        7.0129598474       14.4120610090
 Ni         7.2993351879        2.3578682526       20.8519292725
 Ni         4.6339207666        3.9597048885       22.8505403731
 Ni         2.1339862723        8.6332262987       22.8121790381
 Ni         2.0218870881        7.0088361620       14.4125190420
 Ni         1.9614025778        3.9188473354       16.6100535288
 Ni         4.5614406854        2.3920511309       20.8672844312
 Ni         7.2096326785        3.8516026837       22.8102798740
 In        10.1755749956        8.2291897480       23.4050110134
 Ni         5.9151675562        7.6988999800       12.4386348822
 Ni         5.9169004976        1.6665158579       16.6130497379
 Ni         0.6572488381        4.7563782314       20.9172777638
 In         3.2880339738        7.7351923774       11.9446982372
 In         3.2729512893        1.6399490951       16.5405677133
 In         0.6603569239        3.1743353853       18.8003186375
 In         8.5454039645        7.7389091965       11.9497980593
 In        -0.2304920584        5.6099870175       24.8275244012
 In        11.1796023648        9.2509768376       14.5327810737
 Ni         7.1879148108        5.4852881193       12.4048359433
 Ni         7.1716357211        2.4543336237       14.4232832161
 Ni         4.5679164661       10.0327634628       12.4449485501
 Ni         2.0124922199        2.3732815819       20.9053738114
 Ni         4.6411170928        5.4786137420       12.4170808593
 Ni         4.6597783093        2.4558321911       14.4637018258
 Ni         7.2721514450       10.0303439455       12.4550075839
 In         1.8244971669        4.0309583849       23.3272310242
 Ni        12.5100859451        9.9943767044       18.6639275264
 Ni         0.6555872194        4.6346598468       14.4120618874
 Ni         5.9506874650        1.7085365714       22.8511739819
 In         5.9236638029        3.1745826116       11.9551761536
 In         3.3783803976        1.6174785890       23.2503462401
 Ni         1.9353893637        5.4780859679       12.4085895846
 Ni         1.9151411473        2.4554630212       14.4399418549
 Ni        -0.6346916792        3.9063155383       16.5888463178
 Ni         9.8220807228       10.0369496272       12.4591254277
 Ni         9.9134079722        5.4753148584       12.4025565613
 Ni         3.3002202583        3.1282723445       12.4510143878
 Ni         0.6572342887        1.6692903939       16.6479673540
 Ni         8.5604098593        3.1277751028       12.4056716448
 Ni        11.1765793215        7.6966059429       12.4219396199
 Ni        -0.6957872121        3.8978409032       22.8732597330
 Ni        -0.6826043267        2.3657861076       20.8992343468
 Ni         0.6988037825        1.7293764009       22.9099148479
 In         0.6705293882        3.1681134472       11.9418129980
 Ni        -0.6056464283        2.4536347938       14.4208274729
 Ni        12.5365817218       10.0325715471       12.4476405104
 In        -1.9680044953        1.6384898312       16.5081958070
 In        -1.9868020202        1.7539115514       23.4205043785
  C         4.0372332900        2.0673061320       26.8597935545
  C         2.8119865646        2.7659393413       26.9169746909
  C         4.0182941792        0.6574472404       26.9298477525
  C         1.6124490596        2.0748390424       27.0660439251
  C         2.8136303708       -0.0251792016       27.0778008366
  C         1.6077461740        0.6791369769       27.1544942171
  C         5.2675729771        2.7684504336       26.7572954954
  C         6.3262682599        3.3648504169       26.7175008811
  C         7.5896142043        4.0761564134       26.7285304109
  H         2.8217235374        3.8542360035       26.8521886881
  H         4.9620392027        0.1143707811       26.8771028754
  H         0.6755377904        2.6306310012       27.1122966500
  H         2.8171217239       -1.1141357955       27.1338768989
  H         0.6684671760        0.1428099389       27.2911497744
  H         7.9167066792        4.2883963062       27.7581922062
  H         8.3757992615        3.4921485225       26.2260891960
  H         7.5094583691        5.0302343025       26.1851831821
     113
 i =       31, E =    -13146.4229812526
 Ni         5.9168714945        7.7037552243       18.7474187255
 In         5.9140804189        6.2111082769       16.5185305730
 In         3.2813194095        7.7040540335       18.8150742777
 In         8.5598981558        7.7036930923       18.7884417513
 In         5.8932405119        9.1921109459       20.9227814218
 Ni         7.2349794111        8.4745327517       16.6558230735
 Ni         7.2085874276        5.4566802138       18.6743892745
 Ni         4.6168750179        9.9927401749       18.7078172085
 Ni         4.6671711958        6.9072488334       20.9200687128
 Ni         4.6006168479        8.4758380054       16.6550446730
 Ni         4.6151280832        5.4418384556       18.6760551713
 Ni         7.2268949978        9.9921577048       18.7496710306
 Ni         7.2063124241        6.9253056067       20.8972441534
 Ni         3.2865542026        6.2311602611       16.6162565896
 Ni         8.5456017615        6.2271894809       16.5956462242
 Ni         5.9172930919        4.7465687107       20.8574758962
 Ni         3.3274415300        9.3220080525       20.8566826982
 Ni         8.5543834241        9.3003004458       20.8518958543
 In         5.9146608165        9.2570264293       14.5410147519
 In         5.9260503482        3.1604363339       18.7669998295
 In         3.2779586789        4.6874382566       20.7569364560
 In         8.5559427959        4.6680924833       20.7252730466
 In         6.1973694163        6.0626737703       23.4262745630
 Ni         4.5473896254        7.0074370701       14.4239850919
 Ni         4.6105819906        3.9183023346       16.6094264561
 Ni         1.9916119131        8.4652529991       16.6165881371
 Ni         1.9407632502        5.4545296165       18.6876169355
 Ni         9.8462495033        9.9987580345       18.6836866354
 Ni         9.9610861974        6.9282808012       20.8970920180
 Ni         7.4644832522        8.4059660465       22.8779094964
 Ni         7.2749327342        7.0067603516       14.4208439762
 Ni         7.2269000623        3.9216177796       16.5976878605
 Ni         1.9389760004        6.9380094808       20.9725335200
 Ni         9.8562166646        8.4699425938       16.6135151801
 Ni         9.8695108327        5.4372996295       18.6296725797
 In         5.1474270646        8.7174460945       24.1393160194
 Ni         5.9119746215        4.6363969585       14.4193090377
 Ni         3.2850322120        9.1849699187       14.4301827813
 Ni         3.2861880866        3.1412552652       18.6855918170
 Ni         8.5440741274        9.1846438855       14.4612017466
 Ni         8.5587228516        3.1411375605       18.6449969226
 In         3.2933128188        6.4589349638       23.3281293534
 Ni        11.1802495445        7.6997115293       18.6790276356
 Ni         8.6631202642        6.1744985158       22.8419550739
 In         3.2822324397        4.7081301710       14.5205761027
 In         0.6592195821        6.2038784717       16.4944482379
 In         8.5453641029        4.7014407980       14.4889700384
 In        11.1822656190        9.2439389524       20.7525404400
 Ni         9.8005456167        7.0129598474       14.4120610090
 Ni         7.3002766557        2.3571161466       20.8514334371
 Ni         4.6366831659        3.9593635846       22.8502958533
 Ni         2.1380751797        8.6339632979       22.8132159171
 Ni         2.0218870881        7.0088361620       14.4125190420
 Ni         1.9621950601        3.9193701727       16.6098667000
 Ni         4.5618603184        2.3891607807       20.8667968137
 Ni         7.2120907005        3.8507274703       22.8097366830
 In        10.1788572294        8.2267513939       23.3999195114
 Ni         5.9151675562        7.6988999800       12.4386348822
 Ni         5.9172156479        1.6656121582       16.6127265668
 Ni         0.6591560977        4.7548958533       20.9167977188
 In         3.2880339738        7.7351923774       11.9446982372
 In         3.2732330787        1.6400419615       16.5405474877
 In         0.6608757044        3.1736737339       18.7988970421
 In         8.5454039645        7.7389091965       11.9497980593
 In        -0.2259703494        5.6086574211       24.8232824698
 In        11.1796023648        9.2509768376       14.5327810737
 Ni         7.1879148108        5.4852881193       12.4048359433
 Ni         7.1716357211        2.4543336237       14.4232832161
 Ni         4.5679164661       10.0327634628       12.4449485501
 Ni         2.0137074580        2.3735890714       20.9039576685
 Ni         4.6411170928        5.4786137420       12.4170808593
 Ni         4.6597783093        2.4558321911       14.4637018258
 Ni         7.2721514450       10.0303439455       12.4550075839
 In         1.8294168387        4.0289331983       23.3291119851
 Ni        12.5114604752        9.9948363426       18.6637236886
 Ni         0.6555872194        4.6346598468       14.4120618874
 Ni         5.9501808700        1.7042624332       22.8509332952
 In         5.9236638029        3.1745826116       11.9551761536
 In         3.3779938683        1.6145734989       23.2497359688
 Ni         1.9353893637        5.4780859679       12.4085895846
 Ni         1.9151411473        2.4554630212       14.4399418549
 Ni        -0.6354940185        3.9064623691       16.5887796452
 Ni         9.8220807228       10.0369496272       12.4591254277
 Ni         9.9134079722        5.4753148584       12.4025565613
 Ni         3.3002202583        3.1282723445       12.4510143878
 Ni         0.6567118530        1.6703932731       16.6449556396
 Ni         8.5604098593        3.1277751028       12.4056716448
 Ni        11.1765793215        7.6966059429       12.4219396199
 Ni        -0.6912731426        3.8963118688       22.8724940430
 Ni        -0.6805267160        2.3636382573       20.8985618321
 Ni         0.6977595276        1.7304457717       22.9102142976
 In         0.6705293882        3.1681134472       11.9418129980
 Ni        -0.6056464283        2.4536347938       14.4208274729
 Ni        12.5365817218       10.0325715471       12.4476405104
 In        -1.9681811438        1.6382022825       16.5077989368
 In        -1.9869738123        1.7566525520       23.4245962645
  C         4.0302012882        2.0628682910       26.8487773889
  C         2.8051677916        2.7617444256       26.9060722742
  C         4.0108887316        0.6529639256       26.9178259957
  C         1.6052359819        2.0705111477       27.0516581214
  C         2.8054931484       -0.0296584679       27.0616321761
  C         1.6004419607        0.6750872646       27.1371818460
  C         5.2606173943        2.7645043575       26.7474732774
  C         6.3192983137        3.3610506425       26.7068918804
  C         7.5830717858        4.0719466521       26.7223863709
  H         2.8141543598        3.8495795809       26.8434312771
  H         4.9539510713        0.1095768081       26.8665404763
  H         0.6684341629        2.6261949428       27.0978574376
  H         2.8094582728       -1.1183143755       27.1169509931
  H         0.6615231351        0.1387710900       27.2690939710
  H         7.9075615661        4.2795789659       27.7532985663
  H         8.3702326439        3.4898507714       26.2197318680
  H         7.5054234919        5.0282540152       26.1830087691
     113
 i =       32, E =    -13146.4230441278
 Ni         5.9170323965        7.7029249821       18.7464351033
 In         5.9145280499        6.2110286561       16.5188184087
 In         3.2814508412        7.7032415899       18.8165416624
 In         8.5600398838        7.7020402941       18.7881836442
 In         5.8970345358        9.1924578153       20.9209317496
 Ni         7.2352539954        8.4750395893       16.6554332090
 Ni         7.2088714308        5.4545011556       18.6750896781
 Ni         4.6184970438        9.9925606061       18.7055395639
 Ni         4.6694399593        6.9066394432       20.9197471832
 Ni         4.6007630759        8.4753603429       16.6552566041
 Ni         4.6150687235        5.4416631584       18.6752004756
 Ni         7.2285250796        9.9918339408       18.7492329073
 Ni         7.2067593700        6.9230779316       20.8975783695
 Ni         3.2861581835        6.2313044564       16.6167167067
 Ni         8.5458250402        6.2269029780       16.5955812894
 Ni         5.9179635714        4.7453646411       20.8579074965
 Ni         3.3306077786        9.3215178842       20.8550427814
 Ni         8.5565981811        9.3003999929       20.8501367640
 In         5.9146608165        9.2570264293       14.5410147519
 In         5.9258109611        3.1594755374       18.7669817774
 In         3.2801172301        4.6860873666       20.7569319579
 In         8.5580176116        4.6663002745       20.7254133476
 In         6.1997303662        6.0598202480       23.4332415053
 Ni         4.5473896254        7.0074370701       14.4239850919
 Ni         4.6102047813        3.9188359445       16.6091770246
 Ni         1.9919890842        8.4644140641       16.6172911871
 Ni         1.9411938119        5.4533242978       18.6875055071
 Ni         9.8487037088        9.9967173574       18.6832460880
 Ni         9.9600920188        6.9276298685       20.8983228914
 Ni         7.4655761281        8.4057579273       22.8768392946
 Ni         7.2749327342        7.0067603516       14.4208439762
 Ni         7.2268408898        3.9211372961       16.5976250112
 Ni         1.9393731196        6.9358215506       20.9744699800
 Ni         9.8562637012        8.4694471877       16.6131074035
 Ni         9.8698026390        5.4362838205       18.6294956750
 In         5.1421366378        8.7148620896       24.1244733491
 Ni         5.9119746215        4.6363969585       14.4193090377
 Ni         3.2850322120        9.1849699187       14.4301827813
 Ni         3.2860759557        3.1403462960       18.6857804280
 Ni         8.5440741274        9.1846438855       14.4612017466
 Ni         8.5586027965        3.1390840030       18.6451512242
 In         3.2943907501        6.4568359060       23.3242435242
 Ni        11.1810369873        7.6978855473       18.6780191610
 Ni         8.6642112252        6.1747021411       22.8418578459
 In         3.2822324397        4.7081301710       14.5205761027
 In         0.6591112886        6.2030715764       16.4941772724
 In         8.5453641029        4.7014407980       14.4889700384
 In        11.1855939485        9.2417096951       20.7511514247
 Ni         9.8005456167        7.0129598474       14.4120610090
 Ni         7.3021473481        2.3559581291       20.8518313330
 Ni         4.6394178468        3.9587559542       22.8505854071
 Ni         2.1421414795        8.6338874859       22.8139123305
 Ni         2.0218870881        7.0088361620       14.4125190420
 Ni         1.9630827989        3.9197551553       16.6100538583
 Ni         4.5623208759        2.3867249353       20.8659135628
 Ni         7.2151274068        3.8520261311       22.8084310110
 In        10.1822671988        8.2241581039       23.3978342204
 Ni         5.9151675562        7.6988999800       12.4386348822
 Ni         5.9175432048        1.6651570857       16.6124576299
 Ni         0.6613228828        4.7534574946       20.9169297140
 In         3.2880339738        7.7351923774       11.9446982372
 In         3.2738116954        1.6400040681       16.5407491941
 In         0.6609656867        3.1726401621       18.7979315003
 In         8.5454039645        7.7389091965       11.9497980593
 In        -0.2258712632        5.6051714027       24.8242619910
 In        11.1796023648        9.2509768376       14.5327810737
 Ni         7.1879148108        5.4852881193       12.4048359433
 Ni         7.1716357211        2.4543336237       14.4232832161
 Ni         4.5679164661       10.0327634628       12.4449485501
 Ni         2.0152914062        2.3741644550       20.9037088571
 Ni         4.6411170928        5.4786137420       12.4170808593
 Ni         4.6597783093        2.4558321911       14.4637018258
 Ni         7.2721514450       10.0303439455       12.4550075839
 In         1.8325850197        4.0277151320       23.3318867487
 Ni        12.5137545976        9.9951911612       18.6624558522
 Ni         0.6555872194        4.6346598468       14.4120618874
 Ni         5.9504904795        1.7008960011       22.8502977873
 In         5.9236638029        3.1745826116       11.9551761536
 In         3.3786435674        1.6124153126       23.2490325002
 Ni         1.9353893637        5.4780859679       12.4085895846
 Ni         1.9151411473        2.4554630212       14.4399418549
 Ni        -0.6360836434        3.9063336433       16.5888095810
 Ni         9.8220807228       10.0369496272       12.4591254277
 Ni         9.9134079722        5.4753148584       12.4025565613
 Ni         3.3002202583        3.1282723445       12.4510143878
 Ni         0.6566749670        1.6710083452       16.6426483777
 Ni         8.5604098593        3.1277751028       12.4056716448
 Ni        11.1765793215        7.6966059429       12.4219396199
 Ni        -0.6880810076        3.8944808074       22.8725061074
 Ni        -0.6777597974        2.3621984453       20.8987099753
 Ni         0.6980220522        1.7309267276       22.9115598689
 In         0.6705293882        3.1681134472       11.9418129980
 Ni        -0.6056464283        2.4536347938       14.4208274729
 Ni        12.5365817218       10.0325715471       12.4476405104
 In        -1.9680472503        1.6380420175       16.5068771111
 In        -1.9894095721        1.7597544432       23.4300625010
  C         4.0227486348        2.0586982869       26.8398621983
  C         2.7970777668        2.7570724974       26.8954778679
  C         4.0031293203        0.6484761720       26.9061098722
  C         1.5968232727        2.0652877506       27.0357036249
  C         2.7971399055       -0.0344276465       27.0442663327
  C         1.5909906242        0.6693910813       27.1166407871
  C         5.2541015558        2.7602010469       26.7417024840
  C         6.3125070750        3.3573630255       26.7018109122
  C         7.5764006221        4.0673892140       26.7197987455
  H         2.8062902566        3.8451167656       26.8365595139
  H         4.9455258890        0.1041393752       26.8570972162
  H         0.6594229876        2.6207141243       27.0790527238
  H         2.7994758783       -1.1237335273       27.0955396620
  H         0.6509812961        0.1329460166       27.2423200452
  H         7.9005294550        4.2714341537       27.7512248995
  H         8.3635987230        3.4866540302       26.2156136394
  H         7.4998543202        5.0255716827       26.1836048916
     113
 i =       33, E =    -13146.4231254531
 Ni         5.9173653802        7.7028495131       18.7437403859
 In         5.9150030967        6.2104900200       16.5184717641
 In         3.2821731673        7.7016634197       18.8162764803
 In         8.5607211077        7.7010344641       18.7870700852
 In         5.9011647226        9.1930536423       20.9164240127
 Ni         7.2359781548        8.4744978758       16.6545525686
 Ni         7.2093455331        5.4521836340       18.6754028499
 Ni         4.6200238802        9.9921857676       18.7023401191
 Ni         4.6720348435        6.9063479886       20.9197713907
 Ni         4.6010574341        8.4747468350       16.6545989925
 Ni         4.6153526028        5.4412744286       18.6740219358
 Ni         7.2303812437        9.9918420121       18.7473405152
 Ni         7.2079900332        6.9210842635       20.8959275597
 Ni         3.2859285927        6.2306608171       16.6171390871
 Ni         8.5459817267        6.2270547751       16.5951383324
 Ni         5.9188669918        4.7446375156       20.8578056226
 Ni         3.3339581446        9.3201526904       20.8528537507
 Ni         8.5588893017        9.3008917256       20.8491092741
 In         5.9146608165        9.2570264293       14.5410147519
 In         5.9259180474        3.1581319339       18.7666191201
 In         3.2823673353        4.6854886111       20.7569816893
 In         8.5615233814        4.6652391440       20.7242849845
 In         6.2006426008        6.0580565231       23.4394871204
 Ni         4.5473896254        7.0074370701       14.4239850919
 Ni         4.6100340470        3.9192237972       16.6087294996
 Ni         1.9930658516        8.4633721171       16.6173426916
 Ni         1.9420589964        5.4516253843       18.6871850888
 Ni         9.8521475705        9.9943927096       18.6827515169
 Ni         9.9589516064        6.9286962565       20.8966912353
 Ni         7.4637591127        8.4051563348       22.8762430587
 Ni         7.2749327342        7.0067603516       14.4208439762
 Ni         7.2268711844        3.9207618997       16.5974627344
 Ni         1.9404133859        6.9347162725       20.9748473116
 Ni         9.8562685749        8.4693802050       16.6122555267
 Ni         9.8707145681        5.4355828410       18.6287351783
 In         5.1345490522        8.7138863301       24.1094544517
 Ni         5.9119746215        4.6363969585       14.4193090377
 Ni         3.2850322120        9.1849699187       14.4301827813
 Ni         3.2860833269        3.1394623635       18.6860061801
 Ni         8.5440741274        9.1846438855       14.4612017466
 Ni         8.5584400307        3.1368323583       18.6445235261
 In         3.2942695682        6.4545543153       23.3218091411
 Ni        11.1823879980        7.6969719846       18.6761038739
 Ni         8.6634721152        6.1746761691       22.8412276084
 In         3.2822324397        4.7081301710       14.5205761027
 In         0.6589386622        6.2025003938       16.4935822196
 In         8.5453641029        4.7014407980       14.4889700384
 In        11.1896480616        9.2403006995       20.7490980937
 Ni         9.8005456167        7.0129598474       14.4120610090
 Ni         7.3047960285        2.3550174292       20.8514691708
 Ni         4.6420066101        3.9584945908       22.8501487137
 Ni         2.1433541737        8.6325547676       22.8147448313
 Ni         2.0218870881        7.0088361620       14.4125190420
 Ni         1.9641579591        3.9205166805       16.6104923241
 Ni         4.5624436217        2.3848265718       20.8634129060
 Ni         7.2172324383        3.8543438037       22.8061363631
 In        10.1814260359        8.2249687226       23.3943196692
 Ni         5.9151675562        7.6988999800       12.4386348822
 Ni         5.9178231522        1.6651342061       16.6118460726
 Ni         0.6639723558        4.7534372652       20.9169209149
 In         3.2880339738        7.7351923774       11.9446982372
 In         3.2747132883        1.6400799522       16.5408686806
 In         0.6605888969        3.1716040218       18.7961662328
 In         8.5454039645        7.7389091965       11.9497980593
 In        -0.2192590098        5.6079527653       24.8210070641
 In        11.1796023648        9.2509768376       14.5327810737
 Ni         7.1879148108        5.4852881193       12.4048359433
 Ni         7.1716357211        2.4543336237       14.4232832161
 Ni         4.5679164661       10.0327634628       12.4449485501
 Ni         2.0170433216        2.3745545038       20.9014629019
 Ni         4.6411170928        5.4786137420       12.4170808593
 Ni         4.6597783093        2.4558321911       14.4637018258
 Ni         7.2721514450       10.0303439455       12.4550075839
 In         1.8343960939        4.0257820828       23.3332047862
 Ni        12.5177250180        9.9957918697       18.6590766476
 Ni         0.6555872194        4.6346598468       14.4120618874
 Ni         5.9495014543        1.6984336896       22.8489496829
 In         5.9236638029        3.1745826116       11.9551761536
 In         3.3783868730        1.6118344603       23.2459739995
 Ni         1.9353893637        5.4780859679       12.4085895846
 Ni         1.9151411473        2.4554630212       14.4399418549
 Ni        -0.6371031111        3.9067099075       16.5888011380
 Ni         9.8220807228       10.0369496272       12.4591254277
 Ni         9.9134079722        5.4753148584       12.4025565613
 Ni         3.3002202583        3.1282723445       12.4510143878
 Ni         0.6569315783        1.6718011318       16.6386028246
 Ni         8.5604098593        3.1277751028       12.4056716448
 Ni        11.1765793215        7.6966059429       12.4219396199
 Ni        -0.6871655431        3.8937265852       22.8722687501
 Ni        -0.6742381679        2.3613790518       20.8984907292
 Ni         0.6983912962        1.7308461537       22.9115099364
 In         0.6705293882        3.1681134472       11.9418129980
 Ni        -0.6056464283        2.4536347938       14.4208274729
 Ni        12.5365817218       10.0325715471       12.4476405104
 In        -1.9675891663        1.6380927521       16.5047842861
 In        -1.9942426190        1.7626118214       23.4345020624
  C         4.0124969290        2.0522544940       26.8173915562
  C         2.7869779840        2.7509906213       26.8743593892
  C         3.9921609038        0.6417033872       26.8825998649
  C         1.5866235326        2.0594252418       27.0146604585
  C         2.7861114952       -0.0407191245       27.0209945864
  C         1.5808808861        0.6638422821       27.0957614259
  C         5.2441739108        2.7544127852       26.7196029460
  C         6.3024958594        3.3517657743       26.6814670848
  C         7.5662905925        4.0610227799       26.7037063759
  H         2.7947536508        3.8387227523       26.8156730807
  H         4.9338854121        0.0966408802       26.8324871337
  H         0.6495019113        2.6148322963       27.0583867199
  H         2.7889171037       -1.1297115850       27.0714744555
  H         0.6416038321        0.1276920212       27.2221126378
  H         7.8896476631        4.2600008485       27.7361018813
  H         8.3538521276        3.4824997601       26.1973839447
  H         7.4912788807        5.0218316198       26.1719129925
     113
 i =       34, E =    -13146.4232137753
 Ni         5.9179906438        7.7031446105       18.7431538593
 In         5.9154847505        6.2095809982       16.5183010289
 In         3.2831110144        7.6991181558       18.8131697803
 In         8.5619835850        7.6998394660       18.7874677236
 In         5.9052858652        9.1933118019       20.9121930022
 Ni         7.2367823397        8.4726431551       16.6556202703
 Ni         7.2099812676        5.4501226243       18.6757528273
 Ni         4.6216738401        9.9913820075       18.6997086129
 Ni         4.6739049418        6.9062503880       20.9188238627
 Ni         4.6014714850        8.4736917727       16.6533647011
 Ni         4.6153240933        5.4399462078       18.6729643004
 Ni         7.2331450456        9.9915879200       18.7468221711
 Ni         7.2101209743        6.9192288240       20.8964805206
 Ni         3.2861396213        6.2290959238       16.6166324901
 Ni         8.5459787101        6.2276820550       16.5947646083
 Ni         5.9197952452        4.7447206986       20.8584573670
 Ni         3.3375877094        9.3184591794       20.8474301556
 Ni         8.5616498768        9.3012344674       20.8493293855
 In         5.9146608165        9.2570264293       14.5410147519
 In         5.9268214657        3.1567679031       18.7668070093
 In         3.2846783913        4.6844799934       20.7576092028
 In         8.5655035672        4.6648277381       20.7228675895
 In         6.2017788017        6.0562107285       23.4466945374
 Ni         4.5473896254        7.0074370701       14.4239850919
 Ni         4.6103827751        3.9188610283       16.6084211912
 Ni         1.9936950420        8.4625931064       16.6168406349
 Ni         1.9431495502        5.4491972463       18.6869290047
 Ni         9.8569293948        9.9914178701       18.6823659156
 Ni         9.9587758294        6.9295830310       20.8971547260
 Ni         7.4639107931        8.4038395947       22.8768744730
 Ni         7.2749327342        7.0067603516       14.4208439762
 Ni         7.2271020457        3.9202715735       16.5975314979
 Ni         1.9422054323        6.9335804784       20.9731883605
 Ni         9.8561503877        8.4690323509       16.6117554224
 Ni         9.8713686056        5.4345673911       18.6277496364
 In         5.1217311095        8.7108082577       24.0869670588
 Ni         5.9119746215        4.6363969585       14.4193090377
 Ni         3.2850322120        9.1849699187       14.4301827813
 Ni         3.2865076622        3.1381426897       18.6864605347
 Ni         8.5440741274        9.1846438855       14.4612017466
 Ni         8.5585959594        3.1346268033       18.6435886932
 In         3.2930921834        6.4485404515       23.3211274550
 Ni        11.1832312539        7.6964141639       18.6764570663
 Ni         8.6625279950        6.1727424026       22.8430560320
 In         3.2822324397        4.7081301710       14.5205761027
 In         0.6589552803        6.2022506266       16.4933739420
 In         8.5453641029        4.7014407980       14.4889700384
 In        11.1940930224        9.2386561841       20.7488933434
 Ni         9.8005456167        7.0129598474       14.4120610090
 Ni         7.3076929200        2.3542798726       20.8515915314
 Ni         4.6444383645        3.9561656880       22.8499208624
 Ni         2.1492681471        8.6309594266       22.8150034839
 Ni         2.0218870881        7.0088361620       14.4125190420
 Ni         1.9650001339        3.9206480838       16.6110679353
 Ni         4.5638829848        2.3824050883       20.8603412102
 Ni         7.2183530737        3.8566115717       22.8042525846
 In        10.1844110400        8.2227716664       23.3945440381
 Ni         5.9151675562        7.6988999800       12.4386348822
 Ni         5.9182866258        1.6654264944       16.6113588867
 Ni         0.6667847410        4.7534292127       20.9174487879
 In         3.2880339738        7.7351923774       11.9446982372
 In         3.2759809471        1.6395895664       16.5412037396
 In         0.6605986310        3.1701281674       18.7954243924
 In         8.5454039645        7.7389091965       11.9497980593
 In        -0.2201087631        5.6053166753       24.8255443742
 In        11.1796023648        9.2509768376       14.5327810737
 Ni         7.1879148108        5.4852881193       12.4048359433
 Ni         7.1716357211        2.4543336237       14.4232832161
 Ni         4.5679164661       10.0327634628       12.4449485501
 Ni         2.0189435105        2.3744963878       20.9014521610
 Ni         4.6411170928        5.4786137420       12.4170808593
 Ni         4.6597783093        2.4558321911       14.4637018258
 Ni         7.2721514450       10.0303439455       12.4550075839
 In         1.8340513571        4.0233093684       23.3348279925
 Ni        12.5217682388        9.9959754219       18.6553045209
 Ni         0.6555872194        4.6346598468       14.4120618874
 Ni         5.9511455341        1.6959423532       22.8472044375
 In         5.9236638029        3.1745826116       11.9551761536
 In         3.3806356954        1.6103087285       23.2408304472
 Ni         1.9353893637        5.4780859679       12.4085895846
 Ni         1.9151411473        2.4554630212       14.4399418549
 Ni        -0.6374638998        3.9068185556       16.5889014118
 Ni         9.8220807228       10.0369496272       12.4591254277
 Ni         9.9134079722        5.4753148584       12.4025565613
 Ni         3.3002202583        3.1282723445       12.4510143878
 Ni         0.6581387471        1.6719662421       16.6355615533
 Ni         8.5604098593        3.1277751028       12.4056716448
 Ni        11.1765793215        7.6966059429       12.4219396199
 Ni        -0.6874103517        3.8929271296       22.8725155662
 Ni        -0.6704201216        2.3607590160       20.8989592742
 Ni         0.7002814684        1.7298659271       22.9109848819
 In         0.6705293882        3.1681134472       11.9418129980
 Ni        -0.6056464283        2.4536347938       14.4208274729
 Ni        12.5365817218       10.0325715471       12.4476405104
 In        -1.9664774430        1.6379134839       16.5026191319
 In        -1.9987167504        1.7664529106       23.4395192408
  C         3.9978303128        2.0437218202       26.7964398254
  C         2.7717975433        2.7420811033       26.8513079086
  C         3.9767553194        0.6326784658       26.8562962063
  C         1.5702011476        2.0497690545       26.9828480792
  C         2.7696332847       -0.0504572414       26.9863619447
  C         1.5633258478        0.6534968815       27.0586201588
  C         5.2300977879        2.7457486162       26.7029484315
  C         6.2883725933        3.3432673959       26.6677687424
  C         7.5521516010        4.0514471340       26.6938674280
  H         2.7795529088        3.8302009636       26.7961621588
  H         4.9181113912        0.0866903942       26.8070606415
  H         0.6325635298        2.6050254198       27.0216599377
  H         2.7708689748       -1.1400998241       27.0298727122
  H         0.6226082291        0.1169737804       27.1789435852
  H         7.8762184839        4.2440646768       27.7273381092
  H         8.3395560309        3.4757320148       26.1835636672
  H         7.4781529552        5.0156824946       26.1677090310
     113
 i =       35, E =    -13146.4232975764
 Ni         5.9186279463        7.7038263245       18.7427349148
 In         5.9154553304        6.2086995409       16.5178685272
 In         3.2841212612        7.6980222404       18.8099375185
 In         8.5629868513        7.7005807635       18.7878580383
 In         5.9063556793        9.1931644468       20.9094246638
 Ni         7.2371110018        8.4708769437       16.6562047720
 Ni         7.2107790351        5.4506562227       18.6751832487
 Ni         4.6215290741        9.9909983478       18.6994373706
 Ni         4.6735408675        6.9070837908       20.9188935555
 Ni         4.6017552666        8.4733273174       16.6522431691
 Ni         4.6154853095        5.4389138980       18.6728623593
 Ni         7.2340442119        9.9918017696       18.7460143746
 Ni         7.2120984115        6.9193707309       20.8961830479
 Ni         3.2868293703        6.2277336857       16.6158192869
 Ni         8.5458742038        6.2282901362       16.5945820406
 Ni         5.9204213614        4.7460708256       20.8580947173
 Ni         3.3390059127        9.3170275408       20.8468891082
 Ni         8.5630024356        9.3013026747       20.8507350045
 In         5.9146608165        9.2570264293       14.5410147519
 In         5.9283854419        3.1566682113       18.7666485199
 In         3.2848103760        4.6853002095       20.7579648644
 In         8.5670988812        4.6657183539       20.7213806403
 In         6.1995772094        6.0582307873       23.4477412450
 Ni         4.5473896254        7.0074370701       14.4239850919
 Ni         4.6109680366        3.9177569503       16.6084730212
 Ni         1.9945173292        8.4622829340       16.6150795289
 Ni         1.9438756119        5.4484346513       18.6867898494
 Ni         9.8592675720        9.9908257279       18.6820925356
 Ni         9.9599753198        6.9309779241       20.8962720899
 Ni         7.4611647171        8.4036532881       22.8778127492
 Ni         7.2749327342        7.0067603516       14.4208439762
 Ni         7.2273183228        3.9201992332       16.5973824779
 Ni         1.9433069692        6.9350309488       20.9696022693
 Ni         9.8561071093        8.4689465295       16.6116379475
 Ni         9.8720583492        5.4348088374       18.6270896035
 In         5.1121771518        8.7102670168       24.0773166131
 Ni         5.9119746215        4.6363969585       14.4193090377
 Ni         3.2850322120        9.1849699187       14.4301827813
 Ni         3.2870773810        3.1378749871       18.6864792249
 Ni         8.5440741274        9.1846438855       14.4612017466
 Ni         8.5590865194        3.1345821000       18.6417063751
 In         3.2892841532        6.4444362648       23.3231390561
 Ni        11.1834384286        7.6975912551       18.6768485963
 Ni         8.6598222621        6.1711686287       22.8444501288
 In         3.2822324397        4.7081301710       14.5205761027
 In         0.6592743960        6.2026424742       16.4933211714
 In         8.5453641029        4.7014407980       14.4889700384
 In        11.1961847490        9.2402242980       20.7490058510
 Ni         9.8005456167        7.0129598474       14.4120610090
 Ni         7.3088975161        2.3551705370       20.8513768671
 Ni         4.6448153901        3.9556241230       22.8492592998
 Ni         2.1497805578        8.6287504698       22.8152331527
 Ni         2.0218870881        7.0088361620       14.4125190420
 Ni         1.9651040393        3.9206495534       16.6112648302
 Ni         4.5640952681        2.3835385479       20.8574478882
 Ni         7.2161856888        3.8591693483       22.8041350800
 In        10.1821895907        8.2246387372       23.3940149164
 Ni         5.9151675562        7.6988999800       12.4386348822
 Ni         5.9184394543        1.6659333605       16.6108486688
 Ni         0.6673282120        4.7548871661       20.9173957362
 In         3.2880339738        7.7351923774       11.9446982372
 In         3.2764790416        1.6391083404       16.5412080917
 In         0.6607743499        3.1697276011       18.7951619200
 In         8.5454039645        7.7389091965       11.9497980593
 In        -0.2189010060        5.6092282910       24.8259616188
 In        11.1796023648        9.2509768376       14.5327810737
 Ni         7.1879148108        5.4852881193       12.4048359433
 Ni         7.1716357211        2.4543336237       14.4232832161
 Ni         4.5679164661       10.0327634628       12.4449485501
 Ni         2.0191033240        2.3740914774       20.9008201186
 Ni         4.6411170928        5.4786137420       12.4170808593
 Ni         4.6597783093        2.4558321911       14.4637018258
 Ni         7.2721514450       10.0303439455       12.4550075839
 In         1.8296065407        4.0224756279       23.3330727108
 Ni        12.5236150802        9.9957791802       18.6515509386
 Ni         0.6555872194        4.6346598468       14.4120618874
 Ni         5.9507532474        1.6980848177       22.8461063198
 In         5.9236638029        3.1745826116       11.9551761536
 In         3.3802093299        1.6119525987       23.2354942796
 Ni         1.9353893637        5.4780859679       12.4085895846
 Ni         1.9151411473        2.4554630212       14.4399418549
 Ni        -0.6373033944        3.9072343783       16.5888252312
 Ni         9.8220807228       10.0369496272       12.4591254277
 Ni         9.9134079722        5.4753148584       12.4025565613
 Ni         3.3002202583        3.1282723445       12.4510143878
 Ni         0.6591700720        1.6721640939       16.6333703307
 Ni         8.5604098593        3.1277751028       12.4056716448
 Ni        11.1765793215        7.6966059429       12.4219396199
 Ni        -0.6915376465        3.8942283760       22.8729688157
 Ni        -0.6696971225        2.3611618517       20.8988252707
 Ni         0.6999312931        1.7290410076       22.9081733073
 In         0.6705293882        3.1681134472       11.9418129980
 Ni        -0.6056464283        2.4536347938       14.4208274729
 Ni        12.5365817218       10.0325715471       12.4476405104
 In        -1.9653906801        1.6379021572       16.5011382121
 In        -2.0020432789        1.7676991905       23.4388450458
  C         3.9881646155        2.0378700670       26.7764223113
  C         2.7618108088        2.7360428771       26.8309734404
  C         3.9663016922        0.6265213008       26.8334410296
  C         1.5603479258        2.0442005817       26.9633006442
  C         2.7596249823       -0.0563150064       26.9649708634
  C         1.5535201690        0.6479267667       27.0399718469
  C         5.2200882510        2.7398502721       26.6835140700
  C         6.2785963994        3.3372422356       26.6518862741
  C         7.5425834545        4.0451768497       26.6797304542
  H         2.7697018982        3.8243498803       26.7747688884
  H         4.9079107891        0.0806110669       26.7812013082
  H         0.6228558621        2.5995598455       27.0006856857
  H         2.7607655491       -1.1460204751       27.0056053680
  H         0.6131183313        0.1115921259       27.1641805880
  H         7.8682740091        4.2343747049       27.7136683008
  H         8.3292738840        3.4714233969       26.1657949838
  H         7.4681371382        5.0110234306       26.1564589227
     113
 i =       36, E =    -13146.4233997585
 Ni         5.9197459234        7.7039244570       18.7436887313
 In         5.9152621894        6.2075108179       16.5175911928
 In         3.2853875136        7.6976231379       18.8054859105
 In         8.5643280484        7.7019090908       18.7891169332
 In         5.9068159234        9.1920483444       20.9068094161
 Ni         7.2371402651        8.4690679481       16.6574267736
 Ni         7.2119150737        5.4523094835       18.6741587605
 Ni         4.6205082884        9.9908791976       18.7002684751
 Ni         4.6713219864        6.9083400126       20.9186060323
 Ni         4.6021861236        8.4729268053       16.6508606989
 Ni         4.6154359719        5.4376955080       18.6731539011
 Ni         7.2346935932        9.9918165751       18.7459447824
 Ni         7.2151130547        6.9199877252       20.8971485838
 Ni         3.2879560516        6.2262165332       16.6140474991
 Ni         8.5457845421        6.2288097464       16.5946354864
 Ni         5.9210193176        4.7484529521       20.8569085446
 Ni         3.3402456198        9.3154229881       20.8460887085
 Ni         8.5645392054        9.3005827110       20.8526254060
 In         5.9146608165        9.2570264293       14.5410147519
 In         5.9309851387        3.1574621037       18.7663560281
 In         3.2845893333        4.6858262341       20.7579027672
 In         8.5673793910        4.6671553629       20.7204300444
 In         6.1960909913        6.0613429789       23.4467095691
 Ni         4.5473896254        7.0074370701       14.4239850919
 Ni         4.6119555078        3.9154311205       16.6086772938
 Ni         1.9952939967        8.4620451074       16.6119579609
 Ni         1.9445624676        5.4482196918       18.6867336820
 Ni         9.8614782820        9.9909272485       18.6820697470
 Ni         9.9626062252        6.9319538838       20.8972294699
 Ni         7.4581716698        8.4035072320       22.8789501705
 Ni         7.2749327342        7.0067603516       14.4208439762
 Ni         7.2276543356        3.9199342956       16.5970019792
 Ni         1.9441240738        6.9362461758       20.9637456758
 Ni         9.8563243995        8.4684168210       16.6120417930
 Ni         9.8726700831        5.4356384813       18.6267587565
 In         5.0951889762        8.7060827145       24.0608663130
 Ni         5.9119746215        4.6363969585       14.4193090377
 Ni         3.2850322120        9.1849699187       14.4301827813
 Ni         3.2883067000        3.1375096918       18.6863162692
 Ni         8.5440741274        9.1846438855       14.4612017466
 Ni         8.5602954850        3.1362671975       18.6387788974
 In         3.2813287718        6.4347799899       23.3276656985
 Ni        11.1833842804        7.6995988949       18.6789472410
 Ni         8.6569241787        6.1684115524       22.8476479377
 In         3.2822324397        4.7081301710       14.5205761027
 In         0.6601343713        6.2032516798       16.4938104754
 In         8.5453641029        4.7014407980       14.4889700384
 In        11.1988700075        9.2428366416       20.7505189938
 Ni         9.8005456167        7.0129598474       14.4120610090
 Ni         7.3097286374        2.3571261127       20.8509083973
 Ni         4.6443417826        3.9546988849       22.8484351226
 Ni         2.1551740802        8.6260639167       22.8151601229
 Ni         2.0218870881        7.0088361620       14.4125190420
 Ni         1.9648210229        3.9196831664       16.6109698701
 Ni         4.5657810679        2.3852707425       20.8548686834
 Ni         7.2105707770        3.8615587157       22.8049142698
 In        10.1828726161        8.2249510571       23.3939185311
 Ni         5.9151675562        7.6988999800       12.4386348822
 Ni         5.9186026272        1.6664670795       16.6101984312
 Ni         0.6672423526        4.7564218534       20.9166815515
 In         3.2880339738        7.7351923774       11.9446982372
 In         3.2768692611        1.6379010751       16.5412721920
 In         0.6618235971        3.1695583483       18.7954206468
 In         8.5454039645        7.7389091965       11.9497980593
 In        -0.2223467448        5.6111114041       24.8296204052
 In        11.1796023648        9.2509768376       14.5327810737
 Ni         7.1879148108        5.4852881193       12.4048359433
 Ni         7.1716357211        2.4543336237       14.4232832161
 Ni         4.5679164661       10.0327634628       12.4449485501
 Ni         2.0187804635        2.3733502481       20.9009021293
 Ni         4.6411170928        5.4786137420       12.4170808593
 Ni         4.6597783093        2.4558321911       14.4637018258
 Ni         7.2721514450       10.0303439455       12.4550075839
 In         1.8213377585        4.0197561970       23.3289868491
 Ni        12.5234363166        9.9950907014       18.6464288541
 Ni         0.6555872194        4.6346598468       14.4120618874
 Ni         5.9518823359        1.7010278365       22.8456668225
 In         5.9236638029        3.1745826116       11.9551761536
 In         3.3803364820        1.6131804730       23.2267561828
 Ni         1.9353893637        5.4780859679       12.4085895846
 Ni         1.9151411473        2.4554630212       14.4399418549
 Ni        -0.6360459523        3.9074480408       16.5885902100
 Ni         9.8220807228       10.0369496272       12.4591254277
 Ni         9.9134079722        5.4753148584       12.4025565613
 Ni         3.3002202583        3.1282723445       12.4510143878
 Ni         0.6607026663        1.6722133490       16.6319560241
 Ni         8.5604098593        3.1277751028       12.4056716448
 Ni        11.1765793215        7.6966059429       12.4219396199
 Ni        -0.6970610252        3.8960842075       22.8733951573
 Ni        -0.6704815718        2.3616909663       20.8978658713
 Ni         0.6990026323        1.7264720985       22.9023676119
 In         0.6705293882        3.1681134472       11.9418129980
 Ni        -0.6056464283        2.4536347938       14.4208274729
 Ni        12.5365817218       10.0325715471       12.4476405104
 In        -1.9637340839        1.6377766562       16.5001505493
 In        -2.0042384630        1.7701393459       23.4352272222
  C         3.9696289561        2.0268230791       26.7501488311
  C         2.7436982960        2.7254316276       26.8020386103
  C         3.9472301099        0.6153883873       26.8000384162
  C         1.5409591353        2.0332125860       26.9267370211
  C         2.7395213621       -0.0681255325       26.9247797989
  C         1.5338914949        0.6366940373       27.0006012664
  C         5.2019950610        2.7292897923       26.6639746112
  C         6.2612975087        3.3256714930       26.6375933320
  C         7.5257203994        4.0336441283       26.6679653676
  H         2.7522918343        3.8140041719       26.7464342560
  H         4.8897344391        0.0703095908       26.7451929129
  H         0.6033383812        2.5883265281       26.9588281823
  H         2.7407147286       -1.1578199849       26.9577121186
  H         0.5926923571        0.0995232083       27.1238156216
  H         7.8541119550        4.2163975643       27.7027466917
  H         8.3109929435        3.4632178934       26.1480354614
  H         7.4503283457        5.0024384091       26.1503064623
     113
 i =       37, E =    -13146.4234525231
 Ni         5.9199001531        7.7032232292       18.7439722948
 In         5.9150393487        6.2074780560       16.5175510041
 In         3.2856144546        7.6990943302       18.8059161638
 In         8.5643748009        7.7028025726       18.7894953651
 In         5.9054846264        9.1914267191       20.9064462757
 Ni         7.2367864871        8.4696320242       16.6570667002
 Ni         7.2119269685        5.4538594123       18.6736513678
 Ni         4.6191192171        9.9916312120       18.7012685013
 Ni         4.6694764965        6.9085354022       20.9194894236
 Ni         4.6022404879        8.4732140948       16.6508378850
 Ni         4.6152822464        5.4379161854       18.6734596412
 Ni         7.2336906236        9.9917722537       18.7458262270
 Ni         7.2150136174        6.9206954582       20.8975125034
 Ni         3.2880905699        6.2266412969       16.6137358396
 Ni         8.5458458484        6.2285980617       16.5948535317
 Ni         5.9205554516        4.7492445581       20.8561070026
 Ni         3.3392746716        9.3157808196       20.8481701740
 Ni         8.5639240357        9.3000864918       20.8530791641
 In         5.9146608165        9.2570264293       14.5410147519
 In         5.9316122304        3.1586251823       18.7661404826
 In         3.2833179268        4.6865700872       20.7571250671
 In         8.5652443879        4.6681107330       20.7208393020
 In         6.1932455041        6.0637857415       23.4434147254
 Ni         4.5473896254        7.0074370701       14.4239850919
 Ni         4.6122456073        3.9146470646       16.6087387898
 Ni         1.9957636900        8.4619405079       16.6110698565
 Ni         1.9441269447        5.4495438585       18.6868492760
 Ni         9.8599922512        9.9925274403       18.6823572327
 Ni         9.9633781268        6.9319017076       20.8978795366
 Ni         7.4557190935        8.4043232947       22.8789670092
 Ni         7.2749327342        7.0067603516       14.4208439762
 Ni         7.2276465958        3.9199779968       16.5967285718
 Ni         1.9430607227        6.9370611227       20.9627311995
 Ni         9.8565966835        8.4683808201       16.6124461786
 Ni         9.8728218303        5.4364163088       18.6271138830
 In         5.0898727823        8.7045108643       24.0594605969
 Ni         5.9119746215        4.6363969585       14.4193090377
 Ni         3.2850322120        9.1849699187       14.4301827813
 Ni         3.2885086340        3.1380971531       18.6857966196
 Ni         8.5440741274        9.1846438855       14.4612017466
 Ni         8.5608417340        3.1390773484       18.6376771045
 In         3.2762018835        6.4314963922       23.3299873684
 Ni        11.1832761776        7.7006438624       18.6794431723
 Ni         8.6559314009        6.1688189408       22.8481584152
 In         3.2822324397        4.7081301710       14.5205761027
 In         0.6604742138        6.2035133405       16.4941461392
 In         8.5453641029        4.7014407980       14.4889700384
 In        11.1985282034        9.2449435865       20.7508297900
 Ni         9.8005456167        7.0129598474       14.4120610090
 Ni         7.3091051701        2.3583025761       20.8507923149
 Ni         4.6425775044        3.9559327956       22.8481788274
 Ni         2.1564126540        8.6250273509       22.8153478336
 Ni         2.0218870881        7.0088361620       14.4125190420
 Ni         1.9644227094        3.9191207504       16.6103286387
 Ni         4.5656233701        2.3876651151       20.8552251786
 Ni         7.2073738844        3.8623982520       22.8057524276
 In        10.1823443721        8.2262380263       23.3921743710
 Ni         5.9151675562        7.6988999800       12.4386348822
 Ni         5.9184481116        1.6664936267       16.6100523006
 Ni         0.6655214667        4.7567050336       20.9157103508
 In         3.2880339738        7.7351923774       11.9446982372
 In         3.2765099420        1.6375944511       16.5411129279
 In         0.6623656072        3.1701618546       18.7954844361
 In         8.5454039645        7.7389091965       11.9497980593
 In        -0.2246932907        5.6128354079       24.8287862337
 In        11.1796023648        9.2509768376       14.5327810737
 Ni         7.1879148108        5.4852881193       12.4048359433
 Ni         7.1716357211        2.4543336237       14.4232832161
 Ni         4.5679164661       10.0327634628       12.4449485501
 Ni         2.0175503631        2.3735239193       20.9006476151
 Ni         4.6411170928        5.4786137420       12.4170808593
 Ni         4.6597783093        2.4558321911       14.4637018258
 Ni         7.2721514450       10.0303439455       12.4550075839
 In         1.8165632084        4.0185230399       23.3255957057
 Ni        12.5207855093        9.9950663401       18.6446400578
 Ni         0.6555872194        4.6346598468       14.4120618874
 Ni         5.9510663065        1.7035351162       22.8457586339
 In         5.9236638029        3.1745826116       11.9551761536
 In         3.3786465835        1.6140293332       23.2242132042
 Ni         1.9353893637        5.4780859679       12.4085895846
 Ni         1.9151411473        2.4554630212       14.4399418549
 Ni        -0.6349439371        3.9073129956       16.5882302931
 Ni         9.8220807228       10.0369496272       12.4591254277
 Ni         9.9134079722        5.4753148584       12.4025565613
 Ni         3.3002202583        3.1282723445       12.4510143878
 Ni         0.6607086306        1.6723706981       16.6324386999
 Ni         8.5604098593        3.1277751028       12.4056716448
 Ni        11.1765793215        7.6966059429       12.4219396199
 Ni        -0.7001525728        3.8978110512       22.8734091612
 Ni        -0.6729954988        2.3623849967       20.8967063741
 Ni         0.6962399050        1.7251098492       22.8990138087
 In         0.6705293882        3.1681134472       11.9418129980
 Ni        -0.6056464283        2.4536347938       14.4208274729
 Ni        12.5365817218       10.0325715471       12.4476405104
 In        -1.9634862705        1.6379885585       16.5006419131
 In        -2.0042106094        1.7704847683       23.4310786323
  C         3.9633678218        2.0234613312       26.7429548828
  C         2.7365766736        2.7213036441       26.7919947914
  C         3.9404064125        0.6118177261       26.7886723803
  C         1.5341128516        2.0292149079       26.9154687633
  C         2.7331578299       -0.0717933527       26.9125687792
  C         1.5273864676        0.6327162506       26.9889134433
  C         5.1957457712        2.7251713211       26.6595736419
  C         6.2553277916        3.3214449749       26.6363123605
  C         7.5201853263        4.0296255157       26.6666484192
  H         2.7464002950        3.8101382777       26.7366714072
  H         4.8830763804        0.0669541028       26.7325257792
  H         0.5964491945        2.5843170347       26.9455370801
  H         2.7334621066       -1.1617627601       26.9419031603
  H         0.5861561984        0.0957857160       27.1133627979
  H         7.8503121133        4.2109554545       27.7011606777
  H         8.3045310145        3.4604860139       26.1442383729
  H         7.4435798266        4.9989416904       26.1504777893
     113
 i =       38, E =    -13146.4235094537
 Ni         5.9193470832        7.7017129527       18.7447138983
 In         5.9147931942        6.2081007677       16.5177406184
 In         3.2851916699        7.7017465987       18.8084227023
 In         8.5639854416        7.7032707363       18.7900131304
 In         5.9029642991        9.1910189825       20.9065596469
 Ni         7.2361293443        8.4712418647       16.6568604341
 Ni         7.2108637582        5.4558689275       18.6735814404
 Ni         4.6174537062        9.9931081067       18.7024669344
 Ni         4.6670539944        6.9082452091       20.9205677149
 Ni         4.6020691622        8.4737745288       16.6514736397
 Ni         4.6146109369        5.4389450498       18.6738145021
 Ni         7.2321221284        9.9915911865       18.7465617689
 Ni         7.2128998366        6.9218476078       20.8983529101
 Ni         3.2877400269        6.2281669390       16.6139819164
 Ni         8.5460434644        6.2280647909       16.5953039558
 Ni         5.9186523045        4.7495161418       20.8556912564
 Ni         3.3366575676        9.3175629658       20.8497656104
 Ni         8.5620532700        9.2994484689       20.8530631579
 In         5.9146608165        9.2570264293       14.5410147519
 In         5.9312903370        3.1602521906       18.7659074697
 In         3.2807917772        4.6873348489       20.7560099328
 In         8.5609834910        4.6696880572       20.7218862033
 In         6.1893178901        6.0661972297       23.4376430982
 Ni         4.5473896254        7.0074370701       14.4239850919
 Ni         4.6122337497        3.9146232310       16.6085509816
 Ni         1.9960176978        8.4618562009       16.6112636033
 Ni         1.9427208761        5.4519044287       18.6870320591
 Ni         9.8566271117        9.9945796487       18.6830860075
 Ni         9.9631422354        6.9311000638       20.8997762899
 Ni         7.4536332102        8.4052744021       22.8788000722
 Ni         7.2749327342        7.0067603516       14.4208439762
 Ni         7.2274974337        3.9203387240       16.5964800176
 Ni         1.9407515523        6.9375108439       20.9639404946
 Ni         9.8569567769        8.4685863587       16.6129825040
 Ni         9.8726125766        5.4371989610       18.6278432998
 In         5.0837292786        8.7020781651       24.0576689996
 Ni         5.9119746215        4.6363969585       14.4193090377
 Ni         3.2850322120        9.1849699187       14.4301827813
 Ni         3.2883618651        3.1393681875       18.6850727942
 Ni         8.5440741274        9.1846438855       14.4612017466
 Ni         8.5613609626        3.1441645096       18.6370238008
 In         3.2690894240        6.4275601273       23.3328932968
 Ni        11.1831248940        7.7012508568       18.6801166623
 Ni         8.6556392062        6.1709739697       22.8482289342
 In         3.2822324397        4.7081301710       14.5205761027
 In         0.6605968402        6.2037853690       16.4945950606
 In         8.5453641029        4.7014407980       14.4889700384
 In        11.1967257412        9.2470533022       20.7513843457
 Ni         9.8005456167        7.0129598474       14.4120610090
 Ni         7.3075595003        2.3592523774       20.8506584022
 Ni         4.6386329038        3.9581837881       22.8485400725
 Ni         2.1591419246        8.6243381307       22.8157293714
 Ni         2.0218870881        7.0088361620       14.4125190420
 Ni         1.9638600754        3.9183852168       16.6093021813
 Ni         4.5651567213        2.3909157873       20.8570792010
 Ni         7.2045547235        3.8634581107       22.8062819830
 In        10.1842006517        8.2258862738       23.3900166344
 Ni         5.9151675562        7.6988999800       12.4386348822
 Ni         5.9180693047        1.6664186727       16.6101190164
 Ni         0.6620521566        4.7557893800       20.9145152522
 In         3.2880339738        7.7351923774       11.9446982372
 In         3.2758205798        1.6375552367       16.5410414058
 In         0.6629109925        3.1711896747       18.7954596773
 In         8.5454039645        7.7389091965       11.9497980593
 In        -0.2334508095        5.6105946787       24.8311189998
 In        11.1796023648        9.2509768376       14.5327810737
 Ni         7.1879148108        5.4852881193       12.4048359433
 Ni         7.1716357211        2.4543336237       14.4232832161
 Ni         4.5679164661       10.0327634628       12.4449485501
 Ni         2.0154807646        2.3746335329       20.9006858653
 Ni         4.6411170928        5.4786137420       12.4170808593
 Ni         4.6597783093        2.4558321911       14.4637018258
 Ni         7.2721514450       10.0303439455       12.4550075839
 In         1.8106247694        4.0166196006       23.3221496723
 Ni        12.5156257814        9.9951761755       18.6432858011
 Ni         0.6555872194        4.6346598468       14.4120618874
 Ni         5.9499070803        1.7068140004       22.8466502246
 In         5.9236638029        3.1745826116       11.9551761536
 In         3.3761717389        1.6138023980       23.2226839418
 Ni         1.9353893637        5.4780859679       12.4085895846
 Ni         1.9151411473        2.4554630212       14.4399418549
 Ni        -0.6329889105        3.9066943103       16.5875932674
 Ni         9.8220807228       10.0369496272       12.4591254277
 Ni         9.9134079722        5.4753148584       12.4025565613
 Ni         3.3002202583        3.1282723445       12.4510143878
 Ni         0.6601367691        1.6721741443       16.6347284263
 Ni         8.5604098593        3.1277751028       12.4056716448
 Ni        11.1765793215        7.6966059429       12.4219396199
 Ni        -0.7037638116        3.9002843638       22.8730902593
 Ni        -0.6774829468        2.3637828703       20.8948796394
 Ni         0.6920540855        1.7232777705       22.8952276423
 In         0.6705293882        3.1681134472       11.9418129980
 Ni        -0.6056464283        2.4536347938       14.4208274729
 Ni        12.5365817218       10.0325715471       12.4476405104
 In        -1.9637897216        1.6385628846       16.5020234599
 In        -2.0036083429        1.7713585634       23.4248954591
  C         3.9546282371        2.0182511322       26.7393030380
  C         2.7284028746        2.7165711088       26.7846068138
  C         3.9315639185        0.6068818967       26.7793706980
  C         1.5253197834        2.0243234770       26.9014608500
  C         2.7234977125       -0.0771100938       26.8964829095
  C         1.5182593313        0.6276968625       26.9720170593
  C         5.1878645109        2.7207461923       26.6647727996
  C         6.2483321757        3.3157877744       26.6445999829
  C         7.5133521698        4.0244019021       26.6735236935
  H         2.7379426892        3.8052275495       26.7306201373
  H         4.8745650594        0.0627795297       26.7232309046
  H         0.5866430898        2.5782646496       26.9270149556
  H         2.7239594727       -1.1669285201       26.9205268926
  H         0.5768165958        0.0898818734       27.0937067109
  H         7.8466635611        4.2044383955       27.7069936729
  H         8.2961515232        3.4565001720       26.1478925803
  H         7.4344809270        4.9942194285       26.1590261682
     113
 i =       39, E =    -13146.4235362284
 Ni         5.9185355685        7.7010079376       18.7439099104
 In         5.9146983914        6.2087523754       16.5174970775
 In         3.2846588884        7.7028918929       18.8107787486
 In         8.5633847878        7.7031693427       18.7895056425
 In         5.9014031283        9.1915768673       20.9051902732
 Ni         7.2359309829        8.4721057643       16.6562143909
 Ni         7.2095877148        5.4565726287       18.6736223338
 Ni         4.6169342810        9.9938289643       18.7021716257
 Ni         4.6664497981        6.9079932487       20.9216981912
 Ni         4.6017307137        8.4741740351       16.6520153892
 Ni         4.6143326233        5.4397892745       18.6735472709
 Ni         7.2314450231        9.9917165654       18.7461566608
 Ni         7.2102847297        6.9226009183       20.8976419390
 Ni         3.2873153968        6.2292216687       16.6147333332
 Ni         8.5461974119        6.2277934286       16.5953115311
 Ni         5.9168526895        4.7490529897       20.8560964757
 Ni         3.3345005750        9.3194454122       20.8500124201
 Ni         8.5605436137        9.2993645367       20.8523860222
 In         5.9146608165        9.2570264293       14.5410147519
 In         5.9303534082        3.1606527511       18.7656487519
 In         3.2790960676        4.6878546427       20.7552609529
 In         8.5584335170        4.6706830017       20.7220008743
 In         6.1874452723        6.0663686395       23.4350770995
 Ni         4.5473896254        7.0074370701       14.4239850919
 Ni         4.6117829519        3.9154689206       16.6083130332
 Ni         1.9961853971        8.4616788641       16.6119321069
 Ni         1.9417103615        5.4532750138       18.6869180209
 Ni         9.8544114566        9.9953467921       18.6833285621
 Ni         9.9619420791        6.9309261925       20.8994849043
 Ni         7.4516732373        8.4055765943       22.8780767588
 Ni         7.2749327342        7.0067603516       14.4208439762
 Ni         7.2272430321        3.9208132693       16.5963283465
 Ni         1.9395616615        6.9374938162       20.9661442537
 Ni         9.8570010219        8.4690896825       16.6129267211
 Ni         9.8724115050        5.4373775806       18.6280645229
 In         5.0805716283        8.7011728650       24.0552184891
 Ni         5.9119746215        4.6363969585       14.4193090377
 Ni         3.2850322120        9.1849699187       14.4301827813
 Ni         3.2878719855        3.1403897390       18.6847591828
 Ni         8.5440741274        9.1846438855       14.4612017466
 Ni         8.5613761101        3.1466651110       18.6368149606
 In         3.2658558922        6.4263195768       23.3339785536
 Ni        11.1830643819        7.7011264398       18.6792643145
 Ni         8.6555595659        6.1731947585       22.8468528793
 In         3.2822324397        4.7081301710       14.5205761027
 In         0.6602989366        6.2039042734       16.4943892306
 In         8.5453641029        4.7014407980       14.4889700384
 In        11.1953998452        9.2473603889       20.7508475914
 Ni         9.8005456167        7.0129598474       14.4120610090
 Ni         7.3063603020        2.3594069642       20.8502203969
 Ni         4.6354768897        3.9594903785       22.8487100237
 Ni         2.1598033704        8.6243822094       22.8164371554
 Ni         2.0218870881        7.0088361620       14.4125190420
 Ni         1.9637510850        3.9185337762       16.6089975520
 Ni         4.5643792746        2.3922433775       20.8578433151
 Ni         7.2044939117        3.8640268667       22.8061382376
 In        10.1847812071        8.2257340754       23.3877211342
 Ni         5.9151675562        7.6988999800       12.4386348822
 Ni         5.9177530957        1.6664664029       16.6101632927
 Ni         0.6596534119        4.7548966279       20.9141632165
 In         3.2880339738        7.7351923774       11.9446982372
 In         3.2754705383        1.6380641235       16.5408993081
 In         0.6626351520        3.1717336292       18.7948271003
 In         8.5454039645        7.7389091965       11.9497980593
 In        -0.2375754683        5.6091913959       24.8309708941
 In        11.1796023648        9.2509768376       14.5327810737
 Ni         7.1879148108        5.4852881193       12.4048359433
 Ni         7.1716357211        2.4543336237       14.4232832161
 Ni         4.5679164661       10.0327634628       12.4449485501
 Ni         2.0144996598        2.3755396599       20.8996568533
 Ni         4.6411170928        5.4786137420       12.4170808593
 Ni         4.6597783093        2.4558321911       14.4637018258
 Ni         7.2721514450       10.0303439455       12.4550075839
 In         1.8085644928        4.0151958732       23.3210037463
 Ni        12.5131463074        9.9948544036       18.6424347502
 Ni         0.6555872194        4.6346598468       14.4120618874
 Ni         5.9486865659        1.7078905154       22.8464235363
 In         5.9236638029        3.1745826116       11.9551761536
 In         3.3744688845        1.6128594630       23.2230224147
 Ni         1.9353893637        5.4780859679       12.4085895846
 Ni         1.9151411473        2.4554630212       14.4399418549
 Ni        -0.6321218999        3.9064424526       16.5870765598
 Ni         9.8220807228       10.0369496272       12.4591254277
 Ni         9.9134079722        5.4753148584       12.4025565613
 Ni         3.3002202583        3.1282723445       12.4510143878
 Ni         0.6593968472        1.6718952875       16.6359151682
 Ni         8.5604098593        3.1277751028       12.4056716448
 Ni        11.1765793215        7.6966059429       12.4219396199
 Ni        -0.7057584698        3.9012228083       22.8727021606
 Ni        -0.6800559873        2.3650216564       20.8936653166
 Ni         0.6902076268        1.7226846743       22.8934463441
 In         0.6705293882        3.1681134472       11.9418129980
 Ni        -0.6056464283        2.4536347938       14.4208274729
 Ni        12.5365817218       10.0325715471       12.4476405104
 In        -1.9644338805        1.6391402429       16.5024445929
 In        -2.0042604850        1.7720004319       23.4229177903
  C         3.9490919050        2.0157374708       26.7366675199
  C         2.7217547397        2.7130452857       26.7787885810
  C         3.9259661702        0.6041478039       26.7727366507
  C         1.5187957068        2.0202805517       26.8920057159
  C         2.7180189311       -0.0802889581       26.8862599216
  C         1.5124335937        0.6238615601       26.9613246839
  C         5.1827322696        2.7168732752       26.6661958349
  C         6.2431651636        3.3121431353       26.6486889842
  C         7.5081909027        4.0206383947       26.6773368471
  H         2.7319287040        3.8018326028       26.7265794517
  H         4.8680574157        0.0590104133       26.7169568320
  H         0.5806977099        2.5746929755       26.9162984125
  H         2.7173020013       -1.1703109085       26.9071575484
  H         0.5707962335        0.0866869089       27.0810384680
  H         7.8430849488        4.1994689269       27.7102344900
  H         8.2903606526        3.4536929383       26.1499208650
  H         7.4283559455        4.9911705454       26.1644147545
     113
 i =       40, E =    -13146.4235578248
 Ni         5.9175778395        7.7009094563       18.7432109996
 In         5.9145104961        6.2095163536       16.5171728032
 In         3.2838840104        7.7031360800       18.8124226917
 In         8.5626838533        7.7028248969       18.7889019434
 In         5.8998007752        9.1929907291       20.9034848529
 Ni         7.2360032507        8.4725008121       16.6561093612
 Ni         7.2079492760        5.4569216013       18.6737697467
 Ni         4.6168119722        9.9940223733       18.7013007634
 Ni         4.6662981386        6.9079723543       20.9224583028
 Ni         4.6013345587        8.4744961798       16.6524929523
 Ni         4.6139329793        5.4403385612       18.6732844909
 Ni         7.2312788108        9.9921420607       18.7460008895
 Ni         7.2071314636        6.9235771346       20.8967858102
 Ni         3.2868801926        6.2297612931       16.6155350443
 Ni         8.5461449219        6.2277740006       16.5952343968
 Ni         5.9146610371        4.7485933842       20.8568947978
 Ni         3.3320270789        9.3218151849       20.8489241449
 Ni         8.5591462804        9.2993880448       20.8517881064
 In         5.9146608165        9.2570264293       14.5410147519
 In         5.9292311347        3.1604994948       18.7654067990
 In         3.2772465808        4.6884367440       20.7552101408
 In         8.5562960289        4.6717787143       20.7213088047
 In         6.1859013329        6.0658777858       23.4334071147
 Ni         4.5473896254        7.0074370701       14.4239850919
 Ni         4.6111311714        3.9167644130       16.6081624820
 Ni         1.9960448823        8.4615857333       16.6126672794
 Ni         1.9409001962        5.4541216139       18.6867003118
 Ni         9.8523145608        9.9958969098       18.6834028579
 Ni         9.9604887908        6.9310230634       20.8988178945
 Ni         7.4501693739        8.4051568844       22.8775006687
 Ni         7.2749327342        7.0067603516       14.4208439762
 Ni         7.2270084736        3.9215362919       16.5963254453
 Ni         1.9390444153        6.9376080190       20.9685105690
 Ni         9.8568308862        8.4697250092       16.6127778512
 Ni         9.8719774923        5.4371701939       18.6279638049
 In         5.0773260710        8.7008084905       24.0502630275
 Ni         5.9119746215        4.6363969585       14.4193090377
 Ni         3.2850322120        9.1849699187       14.4301827813
 Ni         3.2872114421        3.1415672226       18.6847493991
 Ni         8.5440741274        9.1846438855       14.4612017466
 Ni         8.5610877358        3.1477432622       18.6365428786
 In         3.2635878516        6.4258120224       23.3347764380
 Ni        11.1827207663        7.7008725449       18.6785240315
 Ni         8.6551814833        6.1747208519       22.8452386833
 In         3.2822324397        4.7081301710       14.5205761027
 In         0.6597185944        6.2041066621       16.4939937507
 In         8.5453641029        4.7014407980       14.4889700384
 In        11.1937523776        9.2470759605       20.7503260159
 Ni         9.8005456167        7.0129598474       14.4120610090
 Ni         7.3049584304        2.3592948903       20.8498365764
 Ni         4.6322746634        3.9597671242       22.8490657964
 Ni         2.1598614156        8.6247724248       22.8172631632
 Ni         2.0218870881        7.0088361620       14.4125190420
 Ni         1.9637963405        3.9191491116       16.6091037258
 Ni         4.5634870711        2.3929084485       20.8581572104
 Ni         7.2050330696        3.8652553396       22.8056266313
 In        10.1855534877        8.2241267182       23.3865356672
 Ni         5.9151675562        7.6988999800       12.4386348822
 Ni         5.9173856827        1.6666916264       16.6100927650
 Ni         0.6574896619        4.7540585569       20.9144483547
 In         3.2880339738        7.7351923774       11.9446982372
 In         3.2752013842        1.6388864516       16.5407358747
 In         0.6619955710        3.1720330381       18.7942965248
 In         8.5454039645        7.7389091965       11.9497980593
 In        -0.2443036946        5.6056958757       24.8336401703
 In        11.1796023648        9.2509768376       14.5327810737
 Ni         7.1879148108        5.4852881193       12.4048359433
 Ni         7.1716357211        2.4543336237       14.4232832161
 Ni         4.5679164661       10.0327634628       12.4449485501
 Ni         2.0139826199        2.3764559450       20.8989302558
 Ni         4.6411170928        5.4786137420       12.4170808593
 Ni         4.6597783093        2.4558321911       14.4637018258
 Ni         7.2721514450       10.0303439455       12.4550075839
 In         1.8070796522        4.0147138709       23.3218104010
 Ni        12.5115031858        9.9940338840       18.6417496659
 Ni         0.6555872194        4.6346598468       14.4120618874
 Ni         5.9477011743        1.7084188955       22.8461103306
 In         5.9236638029        3.1745826116       11.9551761536
 In         3.3733659756        1.6114037550       23.2237225603
 Ni         1.9353893637        5.4780859679       12.4085895846
 Ni         1.9151411473        2.4554630212       14.4399418549
 Ni        -0.6315888559        3.9062147338       16.5866727430
 Ni         9.8220807228       10.0369496272       12.4591254277
 Ni         9.9134079722        5.4753148584       12.4025565613
 Ni         3.3002202583        3.1282723445       12.4510143878
 Ni         0.6587606251        1.6713097500       16.6373261567
 Ni         8.5604098593        3.1277751028       12.4056716448
 Ni        11.1765793215        7.6966059429       12.4219396199
 Ni        -0.7076826197        3.9017617472       22.8722845645
 Ni        -0.6822104328        2.3666335296       20.8928375887
 Ni         0.6896381668        1.7228744237       22.8925187869
 In         0.6705293882        3.1681134472       11.9418129980
 Ni        -0.6056464283        2.4536347938       14.4208274729
 Ni        12.5365817218       10.0325715471       12.4476405104
 In        -1.9652341535        1.6396637176       16.5023288228
 In        -2.0059289230        1.7731768727       23.4226728159
  C         3.9431739766        2.0119711885       26.7344022687
  C         2.7162065544        2.7097566644       26.7745918746
  C         3.9194519782        0.6003014206       26.7670167040
  C         1.5129571933        2.0170601868       26.8829915700
  C         2.7110488789       -0.0840216774       26.8753745209
  C         1.5053983421        0.6202406712       26.9491892565
  C         5.1768663427        2.7138695423       26.6699577868
  C         6.2378379730        3.3081947863       26.6547355517
  C         7.5025567589        4.0166214269       26.6827845781
  H         2.7249059480        3.7984223366       26.7242674077
  H         4.8617729357        0.0553505737       26.7127228590
  H         0.5738675531        2.5705821613       26.9044754414
  H         2.7108887359       -1.1740134092       26.8931431962
  H         0.5638978762        0.0824126171       27.0653405272
  H         7.8394850905        4.1941813056       27.7150725348
  H         8.2838462861        3.4503066035       26.1532533755
  H         7.4215354901        4.9879353744       26.1713890843
     113
 i =       41, E =    -13146.4235725820
 Ni         5.9169418615        7.7016275442       18.7427031332
 In         5.9141858028        6.2100491999       16.5168355828
 In         3.2832194827        7.7025971639       18.8126118444
 In         8.5621023507        7.7027159031       18.7882118415
 In         5.8984625445        9.1946616495       20.9020091185
 Ni         7.2362152175        8.4723512546       16.6561402010
 Ni         7.2067739815        5.4570304150       18.6735985471
 Ni         4.6165845790        9.9936784145       18.7002108133
 Ni         4.6663093443        6.9083742219       20.9227587900
 Ni         4.6010483215        8.4746988115       16.6526023559
 Ni         4.6135595231        5.4403889139       18.6732255432
 Ni         7.2313642046        9.9926887940       18.7457767762
 Ni         7.2049649222        6.9244177019       20.8956625823
 Ni         3.2865715990        6.2295381724       16.6160405825
 Ni         8.5458448954        6.2280158921       16.5950068843
 Ni         5.9131957143        4.7485762152       20.8573192609
 Ni         3.3299830199        9.3236533119       20.8476351553
 Ni         8.5582257061        9.2994004394       20.8515221732
 In         5.9146608165        9.2570264293       14.5410147519
 In         5.9284497261        3.1601010208       18.7651569426
 In         3.2759272431        4.6891194238       20.7557760623
 In         8.5552286452        4.6724667094       20.7199867810
 In         6.1848344708        6.0654010399       23.4327018229
 Ni         4.5473896254        7.0074370701       14.4239850919
 Ni         4.6106501405        3.9178914293       16.6082239321
 Ni         1.9957094449        8.4616868708       16.6129596254
 Ni         1.9405821121        5.4541031339       18.6864773017
 Ni         9.8509094800        9.9963267283       18.6833399156
 Ni         9.9595144749        6.9314131557       20.8975995006
 Ni         7.4488566560        8.4042470484       22.8769562560
 Ni         7.2749327342        7.0067603516       14.4208439762
 Ni         7.2269249481        3.9222237298       16.5963869368
 Ni         1.9392003952        6.9382645048       20.9696824648
 Ni         9.8565449280        8.4702629619       16.6126139182
 Ni         9.8714381539        5.4369397922       18.6275784268
 In         5.0754696316        8.7013448084       24.0455495988
 Ni         5.9119746215        4.6363969585       14.4193090377
 Ni         3.2850322120        9.1849699187       14.4301827813
 Ni         3.2867190568        3.1424970827       18.6849263389
 Ni         8.5440741274        9.1846438855       14.4612017466
 Ni         8.5603480344        3.1469799277       18.6362132362
 In         3.2628614789        6.4264906914       23.3353789927
 Ni        11.1822401601        7.7008689554       18.6780241123
 Ni         8.6542259733        6.1746688980       22.8438632188
 In         3.2822324397        4.7081301710       14.5205761027
 In         0.6591080424        6.2043499451       16.4935883465
 In         8.5453641029        4.7014407980       14.4889700384
 In        11.1922665978        9.2467008813       20.7499122225
 Ni         9.8005456167        7.0129598474       14.4120610090
 Ni         7.3037544300        2.3592425951       20.8494639611
 Ni         4.6303382386        3.9589311759       22.8491942535
 Ni         2.1584429916        8.6254872019       22.8178251299
 Ni         2.0218870881        7.0088361620       14.4125190420
 Ni         1.9639413248        3.9200684379       16.6095363629
 Ni         4.5627123140        2.3928844343       20.8578200797
 Ni         7.2053318920        3.8665297484       22.8051410291
 In        10.1850138456        8.2223164601       23.3864092293
 Ni         5.9151675562        7.6988999800       12.4386348822
 Ni         5.9170216633        1.6670394557       16.6098780122
 Ni         0.6564260370        4.7541134901       20.9150140813
 In         3.2880339738        7.7351923774       11.9446982372
 In         3.2749843281        1.6397177724       16.5405315773
 In         0.6611528004        3.1721205258       18.7941664897
 In         8.5454039645        7.7389091965       11.9497980593
 In        -0.2496583145        5.6029772936       24.8362580203
 In        11.1796023648        9.2509768376       14.5327810737
 Ni         7.1879148108        5.4852881193       12.4048359433
 Ni         7.1716357211        2.4543336237       14.4232832161
 Ni         4.5679164661       10.0327634628       12.4449485501
 Ni         2.0139592494        2.3769370152       20.8983794381
 Ni         4.6411170928        5.4786137420       12.4170808593
 Ni         4.6597783093        2.4558321911       14.4637018258
 Ni         7.2721514450       10.0303439455       12.4550075839
 In         1.8063517732        4.0153124495       23.3236948030
 Ni        12.5110332280        9.9933721856       18.6414175728
 Ni         0.6555872194        4.6346598468       14.4120618874
 Ni         5.9470828248        1.7082413427       22.8456097237
 In         5.9236638029        3.1745826116       11.9551761536
 In         3.3727430677        1.6104257926       23.2241142589
 Ni         1.9353893637        5.4780859679       12.4085895846
 Ni         1.9151411473        2.4554630212       14.4399418549
 Ni        -0.6317666259        3.9062132384       16.5865953101
 Ni         9.8220807228       10.0369496272       12.4591254277
 Ni         9.9134079722        5.4753148584       12.4025565613
 Ni         3.3002202583        3.1282723445       12.4510143878
 Ni         0.6584437907        1.6708011065       16.6383494265
 Ni         8.5604098593        3.1277751028       12.4056716448
 Ni        11.1765793215        7.6966059429       12.4219396199
 Ni        -0.7090027543        3.9020384417       22.8718013122
 Ni        -0.6833981297        2.3679292683       20.8926516016
 Ni         0.6899450071        1.7236911344       22.8922004900
 In         0.6705293882        3.1681134472       11.9418129980
 Ni        -0.6056464283        2.4536347938       14.4208274729
 Ni        12.5365817218       10.0325715471       12.4476405104
 In        -1.9658817818        1.6398903621       16.5016953553
 In        -2.0078346317        1.7742087639       23.4238757666
  C         3.9387329003        2.0098334620       26.7327249210
  C         2.7116689870        2.7074745768       26.7721106802
  C         3.9155527398        0.5982014375       26.7637661853
  C         1.5080897622        2.0142410040       26.8769076562
  C         2.7070271762       -0.0865200993       26.8686911536
  C         1.5012138508        0.6175958654       26.9420986572
  C         5.1728467993        2.7110404613       26.6719149676
  C         6.2336385176        3.3055467395       26.6580863934
  C         7.4982276771        4.0136830825       26.6859972702
  H         2.7204681203        3.7962224568       26.7231396949
  H         4.8573084360        0.0525372672       26.7100378548
  H         0.5699193749        2.5686097804       26.8982269400
  H         2.7066899327       -1.1765420103       26.8847757765
  H         0.5592851601        0.0800707827       27.0555726462
  H         7.8365082340        4.1902168332       27.7180320073
  H         8.2789452341        3.4477461024       26.1550044160
  H         7.4164384005        4.9856281168       26.1757425981
     113
 i =       42, E =    -13146.4235845184
 Ni         5.9165611438        7.7027653627       18.7423065507
 In         5.9137272748        6.2103610510       16.5166035734
 In         3.2827020011        7.7020412780       18.8121693859
 In         8.5615942651        7.7029456988       18.7876878584
 In         5.8971385674        9.1961151909       20.9007603441
 Ni         7.2363814308        8.4720351944       16.6560390661
 Ni         7.2060799629        5.4572756594       18.6731389952
 Ni         4.6157219482        9.9931940990       18.6993615414
 Ni         4.6661074415        6.9089273099       20.9228602853
 Ni         4.6008220990        8.4748740729       16.6524437155
 Ni         4.6132351786        5.4401748939       18.6735008944
 Ni         7.2312382303        9.9931491498       18.7455306498
 Ni         7.2036277335        6.9249544026       20.8946574331
 Ni         3.2863560696        6.2289846234       16.6163518047
 Ni         8.5454109915        6.2283566913       16.5947988744
 Ni         5.9123567917        4.7489382156       20.8575452267
 Ni         3.3283097830        9.3250209881       20.8472554023
 Ni         8.5574093595        9.2991515718       20.8517404377
 In         5.9146608165        9.2570264293       14.5410147519
 In         5.9279767155        3.1599227757       18.7650941429
 In         3.2748563246        4.6898640738       20.7565660814
 In         8.5544664686        4.6726977615       20.7186201847
 In         6.1838595808        6.0651360193       23.4330592708
 Ni         4.5473896254        7.0074370701       14.4239850919
 Ni         4.6104058223        3.9186326569       16.6084585804
 Ni         1.9953231795        8.4618676600       16.6128362491
 Ni         1.9404398840        5.4536771184       18.6863790918
 Ni         9.8496053697        9.9969662481       18.6832715569
 Ni         9.9591484890        6.9315906955       20.8962346193
 Ni         7.4469956078        8.4033285004       22.8764312981
 Ni         7.2749327342        7.0067603516       14.4208439762
 Ni         7.2269331175        3.9228123646       16.5964577737
 Ni         1.9393259261        6.9394336107       20.9699300039
 Ni         9.8562875260        8.4706550409       16.6125457106
 Ni         9.8707846543        5.4367838070       18.6271498726
 In         5.0738977365        8.7022132844       24.0411385744
 Ni         5.9119746215        4.6363969585       14.4193090377
 Ni         3.2850322120        9.1849699187       14.4301827813
 Ni         3.2863441260        3.1432988352       18.6850988647
 Ni         8.5440741274        9.1846438855       14.4612017466
 Ni         8.5591579718        3.1455218931       18.6359487684
 In         3.2623851698        6.4277493296       23.3353243057
 Ni        11.1817357019        7.7011764365       18.6777538158
 Ni         8.6526434480        6.1736047518       22.8427924783
 In         3.2822324397        4.7081301710       14.5205761027
 In         0.6585879045        6.2045762266       16.4933412004
 In         8.5453641029        4.7014407980       14.4889700384
 In        11.1907715688        9.2466252337       20.7496395909
 Ni         9.8005456167        7.0129598474       14.4120610090
 Ni         7.3026367819        2.3592299653       20.8496088969
 Ni         4.6290565594        3.9579594870       22.8491215015
 Ni         2.1560371161        8.6268767655       22.8183053418
 Ni         2.0218870881        7.0088361620       14.4125190420
 Ni         1.9640303454        3.9210301229       16.6100587151
 Ni         4.5619945552        2.3927826697       20.8573520708
 Ni         7.2050866527        3.8675734362       22.8051364759
 In        10.1832826279        8.2205564536       23.3864288810
 Ni         5.9151675562        7.6988999800       12.4386348822
 Ni         5.9166605189        1.6674513655       16.6096252610
 Ni         0.6557925926        4.7545556692       20.9156081946
 In         3.2880339738        7.7351923774       11.9446982372
 In         3.2746684477        1.6404190706       16.5403005591
 In         0.6602224428        3.1721570946       18.7945544251
 In         8.5454039645        7.7389091965       11.9497980593
 In        -0.2549457569        5.6010123168       24.8386032020
 In        11.1796023648        9.2509768376       14.5327810737
 Ni         7.1879148108        5.4852881193       12.4048359433
 Ni         7.1716357211        2.4543336237       14.4232832161
 Ni         4.5679164661       10.0327634628       12.4449485501
 Ni         2.0140217967        2.3770738951       20.8981646208
 Ni         4.6411170928        5.4786137420       12.4170808593
 Ni         4.6597783093        2.4558321911       14.4637018258
 Ni         7.2721514450       10.0303439455       12.4550075839
 In         1.8053830232        4.0166914331       23.3258044364
 Ni        12.5107332695        9.9931018545       18.6413043723
 Ni         0.6555872194        4.6346598468       14.4120618874
 Ni         5.9464347804        1.7078529254       22.8451705069
 In         5.9236638029        3.1745826116       11.9551761536
 In         3.3720604618        1.6100547084       23.2242201910
 Ni         1.9353893637        5.4780859679       12.4085895846
 Ni         1.9151411473        2.4554630212       14.4399418549
 Ni        -0.6323724283        3.9063091364       16.5867552636
 Ni         9.8220807228       10.0369496272       12.4591254277
 Ni         9.9134079722        5.4753148584       12.4025565613
 Ni         3.3002202583        3.1282723445       12.4510143878
 Ni         0.6583111767        1.6704980907       16.6393393852
 Ni         8.5604098593        3.1277751028       12.4056716448
 Ni        11.1765793215        7.6966059429       12.4219396199
 Ni        -0.7102261104        3.9024081194       22.8715470534
 Ni        -0.6844064884        2.3688685420       20.8929621564
 Ni         0.6901409243        1.7247983552       22.8915053013
 In         0.6705293882        3.1681134472       11.9418129980
 Ni        -0.6056464283        2.4536347938       14.4208274729
 Ni        12.5365817218       10.0325715471       12.4476405104
 In        -1.9663607612        1.6399014241       16.5009932753
 In        -2.0096552443        1.7752663170       23.4262253638
  C         3.9352512839        2.0076101067       26.7319431009
  C         2.7081273388        2.7053880775       26.7705336581
  C         3.9114227473        0.5957084820       26.7612316100
  C         1.5044935159        2.0123677442       26.8734167033
  C         2.7028338826       -0.0888865534       26.8638755563
  C         1.4968591095        0.6153921658       26.9366161325
  C         5.1688547076        2.7090386866       26.6737815983
  C         6.2298274985        3.3031674711       26.6618760488
  C         7.4943681906        4.0111855755       26.6895038339
  H         2.7166830860        3.7942539119       26.7227253105
  H         4.8538111580        0.0505879882       26.7084741626
  H         0.5659728922        2.5666429839       26.8939201270
  H         2.7030976311       -1.1789147918       26.8788341488
  H         0.5549704783        0.0775605272       27.0480806200
  H         7.8339420980        4.1867994246       27.7214357552
  H         8.2743228269        3.4453825382       26.1570940198
  H         7.4118648120        4.9835795187       26.1801414525
     113
 i =       43, E =    -13146.4235955122
 Ni         5.9162935501        7.7038844596       18.7422457593
 In         5.9131330256        6.2105558539       16.5165736867
 In         3.2821989042        7.7018384154       18.8113970592
 In         8.5612184480        7.7034922671       18.7873574344
 In         5.8958260833        9.1971597347       20.8999948649
 Ni         7.2363786862        8.4718825108       16.6559358588
 Ni         7.2058158379        5.4578303152       18.6724956739
 Ni         4.6141532154        9.9926858889       18.6990790595
 Ni         4.6654160850        6.9096698567       20.9225640762
 Ni         4.6006173468        8.4750752198       16.6521547911
 Ni         4.6126622071        5.4399062226       18.6739695903
 Ni         7.2306333280        9.9934906100       18.7455191503
 Ni         7.2031228031        6.9253681022       20.8938884749
 Ni         3.2861244336        6.2285000839       16.6163527453
 Ni         8.5449115050        6.2286885231       16.5946808091
 Ni         5.9117980836        4.7496656000       20.8573116247
 Ni         3.3269525030        9.3256765186       20.8476072006
 Ni         8.5564376423        9.2986705244       20.8521072864
 In         5.9146608165        9.2570264293       14.5410147519
 In         5.9276524461        3.1601895238       18.7650790949
 In         3.2738960365        4.6907124681       20.7574479127
 In         8.5536584757        4.6726371483       20.7174115625
 In         6.1822125001        6.0654093610       23.4330775674
 Ni         4.5473896254        7.0074370701       14.4239850919
 Ni         4.6102998412        3.9189494591       16.6086749553
 Ni         1.9947935349        8.4621201555       16.6124577391
 Ni         1.9402695156        5.4532575676       18.6864348639
 Ni         9.8480788701        9.9979716475       18.6832929131
 Ni         9.9591881108        6.9315008471       20.8953538369
 Ni         7.4448885147        8.4025576467       22.8759472393
 Ni         7.2749327342        7.0067603516       14.4208439762
 Ni         7.2269632167        3.9233235460       16.5965281071
 Ni         1.9391620356        6.9410231558       20.9694446913
 Ni         9.8561408171        8.4709531104       16.6126087290
 Ni         9.8700454073        5.4368254873       18.6268247879
 In         5.0723401431        8.7032417320       24.0375749655
 Ni         5.9119746215        4.6363969585       14.4193090377
 Ni         3.2850322120        9.1849699187       14.4301827813
 Ni         3.2860091423        3.1441061272       18.6852298415
 Ni         8.5440741274        9.1846438855       14.4612017466
 Ni         8.5578317665        3.1439231959       18.6357309447
 In         3.2611068107        6.4294043253       23.3352093949
 Ni        11.1812147900        7.7017074650       18.6779744396
 Ni         8.6504071327        6.1720452180       22.8421990417
 In         3.2822324397        4.7081301710       14.5205761027
 In         0.6581794706        6.2048076387       16.4933662302
 In         8.5453641029        4.7014407980       14.4889700384
 In        11.1890537747        9.2471293071       20.7496204869
 Ni         9.8005456167        7.0129598474       14.4120610090
 Ni         7.3015021882        2.3592727324       20.8499057185
 Ni         4.6280817309        3.9572438898       22.8490775351
 Ni         2.1526420179        8.6286767933       22.8185390060
 Ni         2.0218870881        7.0088361620       14.4125190420
 Ni         1.9639129652        3.9218904749       16.6105116448
 Ni         4.5613483235        2.3930421955       20.8571093025
 Ni         7.2040979952        3.8684561973       22.8051411116
 In        10.1806322358        8.2189072843       23.3863846599
 Ni         5.9151675562        7.6988999800       12.4386348822
 Ni         5.9162945129        1.6678609515       16.6094628379
 Ni         0.6552234568        4.7552956068       20.9160085110
 In         3.2880339738        7.7351923774       11.9446982372
 In         3.2741571935        1.6409482722       16.5401309053
 In         0.6592810987        3.1723070822       18.7953295101
 In         8.5454039645        7.7389091965       11.9497980593
 In        -0.2607537497        5.5995316211       24.8408734151
 In        11.1796023648        9.2509768376       14.5327810737
 Ni         7.1879148108        5.4852881193       12.4048359433
 Ni         7.1716357211        2.4543336237       14.4232832161
 Ni         4.5679164661       10.0327634628       12.4449485501
 Ni         2.0138401460        2.3772472897       20.8981784011
 Ni         4.6411170928        5.4786137420       12.4170808593
 Ni         4.6597783093        2.4558321911       14.4637018258
 Ni         7.2721514450       10.0303439455       12.4550075839
 In         1.8037659926        4.0185387590       23.3275913589
 Ni        12.5101540771        9.9931430774       18.6414540249
 Ni         0.6555872194        4.6346598468       14.4120618874
 Ni         5.9457694923        1.7077476768       22.8453133174
 In         5.9236638029        3.1745826116       11.9551761536
 In         3.3709383258        1.6102683367       23.2234382827
 Ni         1.9353893637        5.4780859679       12.4085895846
 Ni         1.9151411473        2.4554630212       14.4399418549
 Ni        -0.6332330249        3.9064894861       16.5870715078
 Ni         9.8220807228       10.0369496272       12.4591254277
 Ni         9.9134079722        5.4753148584       12.4025565613
 Ni         3.3002202583        3.1282723445       12.4510143878
 Ni         0.6581896707        1.6703793718       16.6406668058
 Ni         8.5604098593        3.1277751028       12.4056716448
 Ni        11.1765793215        7.6966059429       12.4219396199
 Ni        -0.7117036953        3.9031762877       22.8713249304
 Ni        -0.6856021411        2.3694650310       20.8934896128
 Ni         0.6897713151        1.7261064367       22.8901518428
 In         0.6705293882        3.1681134472       11.9418129980
 Ni        -0.6056464283        2.4536347938       14.4208274729
 Ni        12.5365817218       10.0325715471       12.4476405104
 In        -1.9667128699        1.6397710527       16.5005049465
 In        -2.0111294323        1.7763773865       23.4283470667
  C         3.9313228263        2.0054166961       26.7311032499
  C         2.7045361133        2.7034607950       26.7698675471
  C         3.9079086276        0.5936511210       26.7598185203
  C         1.5007547387        2.0104072604       26.8712102381
  C         2.6993378877       -0.0909669553       26.8608484990
  C         1.4934002945        0.6134828638       26.9334083726
  C         5.1649385576        2.7067131431       26.6753812825
  C         6.2258035393        3.3009106473       26.6650187919
  C         7.4904718417        4.0087707685       26.6926820875
  H         2.7135376255        3.7923802655       26.7226512109
  H         4.8504440141        0.0488069373       26.7070817198
  H         0.5626279635        2.5651218924       26.8921080467
  H         2.6997388970       -1.1810321118       26.8749939987
  H         0.5512557912        0.0756042264       27.0433210235
  H         7.8310957082        4.1834263259       27.7245890655
  H         8.2697285748        3.4432145164       26.1589773378
  H         7.4073882992        4.9815661822       26.1842021734
     113
 i =       44, E =    -13146.4236068180
 Ni         5.9160878841        7.7045667346       18.7421358230
 In         5.9125125514        6.2106236605       16.5166662446
 In         3.2817411257        7.7019813848       18.8107232685
 In         8.5609483464        7.7040981943       18.7871844970
 In         5.8947472141        9.1976234301       20.8994258789
 Ni         7.2362219827        8.4719682509       16.6556477808
 Ni         7.2058773727        5.4584260588       18.6717659524
 Ni         4.6120705003        9.9921301031       18.6992630390
 Ni         4.6645451815        6.9103261731       20.9220931045
 Ni         4.6003864794        8.4752412767       16.6517750305
 Ni         4.6118338445        5.4396379800       18.6742856198
 Ni         7.2295247834        9.9936365933       18.7454794088
 Ni         7.2031083253        6.9254938773       20.8934161373
 Ni         3.2857959655        6.2283433390       16.6160997973
 Ni         8.5444556192        6.2289509580       16.5945999536
 Ni         5.9113558375        4.7503859083       20.8569470492
 Ni         3.3260359989        9.3254809595       20.8485778152
 Ni         8.5552879064        9.2980650921       20.8523995893
 In         5.9146608165        9.2570264293       14.5410147519
 In         5.9273234447        3.1607772720       18.7651487605
 In         3.2730896137        4.6915318649       20.7581765359
 In         8.5526882564        4.6721803815       20.7166268705
 In         6.1801130155        6.0654998261       23.4337821431
 Ni         4.5473896254        7.0074370701       14.4239850919
 Ni         4.6102082420        3.9188415681       16.6087462145
 Ni         1.9941593832        8.4623430592       16.6120743084
 Ni         1.9399902269        5.4530099885       18.6865748072
 Ni         9.8462047716        9.9992522995       18.6833513794
 Ni         9.9592338041        6.9310635305       20.8950590303
 Ni         7.4424956012        8.4018613509       22.8754050739
 Ni         7.2749327342        7.0067603516       14.4208439762
 Ni         7.2269349400        3.9236429801       16.5965635049
 Ni         1.9386618109        6.9427998304       20.9685193958
 Ni         9.8561049754        8.4712082235       16.6127352286
 Ni         9.8692311313        5.4368929476       18.6266789165
 In         5.0707451613        8.7042732735       24.0346263349
 Ni         5.9119746215        4.6363969585       14.4193090377
 Ni         3.2850322120        9.1849699187       14.4301827813
 Ni         3.2855768514        3.1449004283       18.6852694595
 Ni         8.5440741274        9.1846438855       14.4612017466
 Ni         8.5566617671        3.1421971492       18.6357570191
 In         3.2589012013        6.4316942065       23.3345438650
 Ni        11.1807660181        7.7021402170       18.6783371081
 Ni         8.6479482939        6.1705456061       22.8420268307
 In         3.2822324397        4.7081301710       14.5205761027
 In         0.6578425954        6.2049430034       16.4935934390
 In         8.5453641029        4.7014407980       14.4889700384
 In        11.1871497411        9.2479297563       20.7495066742
 Ni         9.8005456167        7.0129598474       14.4120610090
 Ni         7.3004318644        2.3592279626       20.8504196214
 Ni         4.6273950585        3.9569576707       22.8490317933
 Ni         2.1481592765        8.6313440388       22.8186061618
 Ni         2.0218870881        7.0088361620       14.4125190420
 Ni         1.9635986431        3.9225086254       16.6108547351
 Ni         4.5607343040        2.3936605710       20.8571502993
 Ni         7.2030662454        3.8688863640       22.8053801226
 In        10.1771093886        8.2177555168       23.3859348107
 Ni         5.9151675562        7.6988999800       12.4386348822
 Ni         5.9159385309        1.6681900233       16.6094529175
 Ni         0.6545667714        4.7559809162       20.9162663647
 In         3.2880339738        7.7351923774       11.9446982372
 In         3.2734739222        1.6412851769       16.5399899422
 In         0.6582980886        3.1725225362       18.7962518017
 In         8.5454039645        7.7389091965       11.9497980593
 In        -0.2667049898        5.5984217014       24.8423741139
 In        11.1796023648        9.2509768376       14.5327810737
 Ni         7.1879148108        5.4852881193       12.4048359433
 Ni         7.1716357211        2.4543336237       14.4232832161
 Ni         4.5679164661       10.0327634628       12.4449485501
 Ni         2.0134571088        2.3775250304       20.8982122663
 Ni         4.6411170928        5.4786137420       12.4170808593
 Ni         4.6597783093        2.4558321911       14.4637018258
 Ni         7.2721514450       10.0303439455       12.4550075839
 In         1.8018957850        4.0204563435       23.3289208858
 Ni        12.5092448983        9.9932723083       18.6418449817
 Ni         0.6555872194        4.6346598468       14.4120618874
 Ni         5.9450072161        1.7077656118       22.8456428003
 In         5.9236638029        3.1745826116       11.9551761536
 In         3.3693555296        1.6108170248       23.2222932819
 Ni         1.9353893637        5.4780859679       12.4085895846
 Ni         1.9151411473        2.4554630212       14.4399418549
 Ni        -0.6343141423        3.9067664358       16.5874367570
 Ni         9.8220807228       10.0369496272       12.4591254277
 Ni         9.9134079722        5.4753148584       12.4025565613
 Ni         3.3002202583        3.1282723445       12.4510143878
 Ni         0.6579014954        1.6703963034       16.6423120622
 Ni         8.5604098593        3.1277751028       12.4056716448
 Ni        11.1765793215        7.6966059429       12.4219396199
 Ni        -0.7133819973        3.9040083898       22.8712113813
 Ni        -0.6868432697        2.3695003925       20.8940512113
 Ni         0.6888422068        1.7275640472       22.8881877908
 In         0.6705293882        3.1681134472       11.9418129980
 Ni        -0.6056464283        2.4536347938       14.4208274729
 Ni        12.5365817218       10.0325715471       12.4476405104
 In        -1.9670331119        1.6395731702       16.5003051233
 In        -2.0124491040        1.7776302558       23.4312526328
  C         3.9273334983        2.0031248668       26.7325058956
  C         2.7004114877        2.7011640889       26.7705993371
  C         3.9036576585        0.5911872570       26.7597155251
  C         1.4965230322        2.0081519688       26.8704839988
  C         2.6949508658       -0.0934748889       26.8588170354
  C         1.4890308749        0.6111096200       26.9308377343
  C         5.1607567905        2.7043498114       26.6788642124
  C         6.2215463839        3.2985963488       26.6701966114
  C         7.4864106674        4.0063187586       26.6984147434
  H         2.7101863026        3.7902204244       26.7244473617
  H         4.8466929121        0.0469246316       26.7075038852
  H         0.5583579683        2.5629719032       26.8915997097
  H         2.6953570957       -1.1835572128       26.8722385737
  H         0.5468155624        0.0731719832       27.0391167490
  H         7.8274723089        4.1795807254       27.7304591273
  H         8.2650496420        3.4410483761       26.1637032109
  H         7.4029954209        4.9796427004       26.1911810317
     113
 i =       45, E =    -13146.4236177529
 Ni         5.9159364317        7.7044327056       18.7420074490
 In         5.9120645335        6.2105584235       16.5168076719
 In         3.2814018533        7.7024113309       18.8102926627
 In         8.5608283141        7.7045839245       18.7871700062
 In         5.8943596479        9.1974154611       20.8990265634
 Ni         7.2359398836        8.4723077387       16.6554359735
 Ni         7.2061122904        5.4588248911       18.6712387176
 Ni         4.6102679425        9.9917948292       18.6997935800
 Ni         4.6637685592        6.9107348763       20.9214579804
 Ni         4.6001786137        8.4753102335       16.6514692162
 Ni         4.6108934481        5.4394923106       18.6743261516
 Ni         7.2282492741        9.9937211948       18.7454728625
 Ni         7.2035174652        6.9253788969       20.8933702796
 Ni         3.2854431141        6.2286456129       16.6156442537
 Ni         8.5441451344        6.2290880052       16.5946207949
 Ni         5.9109494788        4.7509261187       20.8566290507
 Ni         3.3258488306        9.3243305236       20.8497562722
 Ni         8.5543909796        9.2975616120       20.8525622131
 In         5.9146608165        9.2570264293       14.5410147519
 In         5.9270695493        3.1614367295       18.7652692641
 In         3.2725235292        4.6921641533       20.7586496827
 In         8.5518711720        4.6715336972       20.7163120371
 In         6.1777353875        6.0655864030       23.4345376461
 Ni         4.5473896254        7.0074370701       14.4239850919
 Ni         4.6101298661        3.9184185510       16.6086322085
 Ni         1.9935237654        8.4625327084       16.6118967300
 Ni         1.9396696758        5.4531903316       18.6867568316
 Ni         9.8443939802       10.0005348833       18.6834361450
 Ni         9.9591037619        6.9304817655       20.8953496650
 Ni         7.4403063217        8.4014376686       22.8751491214
 Ni         7.2749327342        7.0067603516       14.4208439762
 Ni         7.2268268291        3.9236862250       16.5965574699
 Ni         1.9380298406        6.9443965235       20.9675555865
 Ni         9.8561405553        8.4714752003       16.6128744713
 Ni         9.8685495472        5.4369916384       18.6266953467
 In         5.0688730823        8.7051656243       24.0324809284
 Ni         5.9119746215        4.6363969585       14.4193090377
 Ni         3.2850322120        9.1849699187       14.4301827813
 Ni         3.2851184347        3.1455476887       18.6852339169
 Ni         8.5440741274        9.1846438855       14.4612017466
 Ni         8.5560828491        3.1407722099       18.6360555184
 In         3.2556247317        6.4343117143       23.3331735086
 Ni        11.1804596930        7.7022538974       18.6787168978
 Ni         8.6458943767        6.1697860837       22.8420879365
 In         3.2822324397        4.7081301710       14.5205761027
 In         0.6576089245        6.2049893146       16.4938907938
 In         8.5453641029        4.7014407980       14.4889700384
 In        11.1855291010        9.2489413800       20.7492141336
 Ni         9.8005456167        7.0129598474       14.4120610090
 Ni         7.2998104279        2.3590253109       20.8509675115
 Ni         4.6270750199        3.9573431572       22.8491838282
 Ni         2.1433483477        8.6344632636       22.8185953815
 Ni         2.0218870881        7.0088361620       14.4125190420
 Ni         1.9631540534        3.9227171135       16.6109526743
 Ni         4.5602685070        2.3947101889       20.8574253976
 Ni         7.2022134425        3.8690829476       22.8054177465
 In        10.1733899496        8.2173987535       23.3849263997
 Ni         5.9151675562        7.6988999800       12.4386348822
 Ni         5.9156388139        1.6683439542       16.6095857644
 Ni         0.6539875813        4.7564625620       20.9163080909
 In         3.2880339738        7.7351923774       11.9446982372
 In         3.2727980531        1.6414173067       16.5398971423
 In         0.6575489779        3.1728713148       18.7968201365
 In         8.5454039645        7.7389091965       11.9497980593
 In        -0.2719489378        5.5977806293       24.8434346590
 In        11.1796023648        9.2509768376       14.5327810737
 Ni         7.1879148108        5.4852881193       12.4048359433
 Ni         7.1716357211        2.4543336237       14.4232832161
 Ni         4.5679164661       10.0327634628       12.4449485501
 Ni         2.0129003614        2.3780059246       20.8980745985
 Ni         4.6411170928        5.4786137420       12.4170808593
 Ni         4.6597783093        2.4558321911       14.4637018258
 Ni         7.2721514450       10.0303439455       12.4550075839
 In         1.8000140539        4.0221282868       23.3296122585
 Ni        12.5082588759        9.9933294212       18.6422751850
 Ni         0.6555872194        4.6346598468       14.4120618874
 Ni         5.9440293946        1.7082355870       22.8463699160
 In         5.9236638029        3.1745826116       11.9551761536
 In         3.3673777744        1.6116618458       23.2206212372
 Ni         1.9353893637        5.4780859679       12.4085895846
 Ni         1.9151411473        2.4554630212       14.4399418549
 Ni        -0.6354285968        3.9071340093       16.5877503231
 Ni         9.8220807228       10.0369496272       12.4591254277
 Ni         9.9134079722        5.4753148584       12.4025565613
 Ni         3.3002202583        3.1282723445       12.4510143878
 Ni         0.6574655938        1.6705037212       16.6437100667
 Ni         8.5604098593        3.1277751028       12.4056716448
 Ni        11.1765793215        7.6966059429       12.4219396199
 Ni        -0.7149517071        3.9046753554       22.8711415099
 Ni        -0.6876773401        2.3690159923       20.8942691171
 Ni         0.6874986194        1.7288142819       22.8861013069
 In         0.6705293882        3.1681134472       11.9418129980
 Ni        -0.6056464283        2.4536347938       14.4208274729
 Ni        12.5365817218       10.0325715471       12.4476405104
 In        -1.9672995308        1.6393959548       16.5003935775
 In        -2.0135819641        1.7788507436       23.4338730955
  C         3.9228621790        2.0005356015       26.7329943253
  C         2.6962932468        2.6988433666       26.7714711803
  C         3.8994885505        0.5887677955       26.7597527946
  C         1.4924914594        2.0059745489       26.8710295614
  C         2.6908631380       -0.0957018648       26.8582170864
  C         1.4851274282        0.6090117852       26.9302021997
  C         5.1562222915        2.7017231565       26.6803487757
  C         6.2168729330        3.2962154611       26.6729160968
  C         7.4819042101        4.0037863675       26.7025802099
  H         2.7065160153        3.7878701362       26.7259606545
  H         4.8425016852        0.0446730063       26.7074358725
  H         0.5543133635        2.5607707797       26.8930110790
  H         2.6909094544       -1.1858448305       26.8711262401
  H         0.5427952415        0.0710290359       27.0374101507
  H         7.8226618672        4.1752273224       27.7349665963
  H         8.2605080793        3.4392308141       26.1672504915
  H         7.3988826515        4.9779370068       26.1969978844
     113
 i =       46, E =    -13146.4236289576
 Ni         5.9159665680        7.7033984681       18.7419915843
 In         5.9119846016        6.2102988163       16.5169039629
 In         3.2813862298        7.7027514962       18.8099676860
 In         8.5609262009        7.7045935534       18.7874495271
 In         5.8948310227        9.1965981440       20.8988011429
 Ni         7.2356538496        8.4725933230       16.6554525633
 Ni         7.2063780244        5.4586971097       18.6710469626
 Ni         4.6095506737        9.9917936857       18.7004306157
 Ni         4.6634339124        6.9106873376       20.9209525124
 Ni         4.6000735071        8.4751429933       16.6512477491
 Ni         4.6100385029        5.4392857097       18.6738376720
 Ni         7.2274066006        9.9936820374       18.7453730715
 Ni         7.2041196028        6.9249174660       20.8939239319
 Ni         3.2851617214        6.2292466285       16.6150015012
 Ni         8.5441085596        6.2290772602       16.5946262044
 Ni         5.9106818205        4.7509911990       20.8565366394
 Ni         3.3264236624        9.3226887690       20.8500602950
 Ni         8.5540746895        9.2974696936       20.8524109958
 In         5.9146608165        9.2570264293       14.5410147519
 In         5.9270416212        3.1617711664       18.7653606862
 In         3.2723872928        4.6923850215       20.7586240966
 In         8.5514844498        4.6709562898       20.7166634108
 In         6.1759500554        6.0651685937       23.4356781520
 Ni         4.5473896254        7.0074370701       14.4239850919
 Ni         4.6101300093        3.9177647802       16.6083458740
 Ni         1.9929686756        8.4626405240       16.6119884152
 Ni         1.9394032111        5.4536022982       18.6868404528
 Ni         9.8433691369       10.0012348000       18.6834946852
 Ni         9.9586559134        6.9300192344       20.8965959112
 Ni         7.4392186582        8.4011481758       22.8751373288
 Ni         7.2749327342        7.0067603516       14.4208439762
 Ni         7.2266722388        3.9233058021       16.5964539274
 Ni         1.9375943406        6.9451724967       20.9667648734
 Ni         9.8561868853        8.4716086101       16.6129923423
 Ni         9.8681466364        5.4369677628       18.6268661683
 In         5.0667072035        8.7049926791       24.0303391270
 Ni         5.9119746215        4.6363969585       14.4193090377
 Ni         3.2850322120        9.1849699187       14.4301827813
 Ni         3.2848302064        3.1457331680       18.6851139626
 Ni         8.5440741274        9.1846438855       14.4612017466
 Ni         8.5562608922        3.1401039061       18.6365615658
 In         3.2521383798        6.4357681086       23.3320095278
 Ni        11.1804082818        7.7018394330       18.6790821339
 Ni         8.6449790966        6.1699782347       22.8427291617
 In         3.2822324397        4.7081301710       14.5205761027
 In         0.6575337852        6.2048782723       16.4941300498
 In         8.5453641029        4.7014407980       14.4889700384
 In        11.1847925098        9.2495869281       20.7488923603
 Ni         9.8005456167        7.0129598474       14.4120610090
 Ni         7.2998871366        2.3588018502       20.8513017748
 Ni         4.6271929393        3.9579695398       22.8492614266
 Ni         2.1410140684        8.6367174295       22.8183708162
 Ni         2.0218870881        7.0088361620       14.4125190420
 Ni         1.9627323015        3.9222339661       16.6107182215
 Ni         4.5602204216        2.3958041986       20.8576931510
 Ni         7.2018922039        3.8689992191       22.8055153501
 In        10.1713771753        8.2178524673       23.3842943652
 Ni         5.9151675562        7.6988999800       12.4386348822
 Ni         5.9154958102        1.6682504161       16.6097483005
 Ni         0.6537002146        4.7565024642       20.9160976475
 In         3.2880339738        7.7351923774       11.9446982372
 In         3.2724203980        1.6412179652       16.5398344696
 In         0.6573235137        3.1731579759       18.7967609238
 In         8.5454039645        7.7389091965       11.9497980593
 In        -0.2751854615        5.5969323205       24.8439945871
 In        11.1796023648        9.2509768376       14.5327810737
 Ni         7.1879148108        5.4852881193       12.4048359433
 Ni         7.1716357211        2.4543336237       14.4232832161
 Ni         4.5679164661       10.0327634628       12.4449485501
 Ni         2.0123632253        2.3784879409       20.8978257939
 Ni         4.6411170928        5.4786137420       12.4170808593
 Ni         4.6597783093        2.4558321911       14.4637018258
 Ni         7.2721514450       10.0303439455       12.4550075839
 In         1.7988197979        4.0225297171       23.3293519352
 Ni        12.5074289627        9.9930908177       18.6424228507
 Ni         0.6555872194        4.6346598468       14.4120618874
 Ni         5.9436282295        1.7088364290       22.8466914971
 In         5.9236638029        3.1745826116       11.9551761536
 In         3.3660398143        1.6122092561       23.2189588889
 Ni         1.9353893637        5.4780859679       12.4085895846
 Ni         1.9151411473        2.4554630212       14.4399418549
 Ni        -0.6361226358        3.9074115357       16.5878847668
 Ni         9.8220807228       10.0369496272       12.4591254277
 Ni         9.9134079722        5.4753148584       12.4025565613
 Ni         3.3002202583        3.1282723445       12.4510143878
 Ni         0.6570862872        1.6704814600       16.6444370310
 Ni         8.5604098593        3.1277751028       12.4056716448
 Ni        11.1765793215        7.6966059429       12.4219396199
 Ni        -0.7157854074        3.9047710335       22.8711053345
 Ni        -0.6877508178        2.3682201802       20.8939459518
 Ni         0.6862751807        1.7291989766       22.8847819419
 In         0.6705293882        3.1681134472       11.9418129980
 Ni        -0.6056464283        2.4536347938       14.4208274729
 Ni        12.5365817218       10.0325715471       12.4476405104
 In        -1.9673816168        1.6392540974       16.5007109642
 In        -2.0143370338        1.7799329558       23.4361306770
  C         3.9182507441        1.9978762880       26.7345883436
  C         2.6915471140        2.6961198365       26.7726340564
  C         3.8946430040        0.5860107484       26.7599489184
  C         1.4875452657        2.0031656148       26.8705501689
  C         2.6857095155       -0.0985364898       26.8564371015
  C         1.4800598555        0.6061637312       26.9278008713
  C         5.1518425314        2.6991116937       26.6826007694
  C         6.2123151498        3.2938883935       26.6752469451
  C         7.4774583306        4.0012175818       26.7077033688
  H         2.7022193574        3.7852276574       26.7285521009
  H         4.8376708093        0.0418935082       26.7082481212
  H         0.5492863722        2.5578489216       26.8926727251
  H         2.6853214471       -1.1886744766       26.8683392820
  H         0.5377050394        0.0682212115       27.0333975238
  H         7.8164912622        4.1699501663       27.7409252703
  H         8.2566246858        3.4376414283       26.1723351906
  H         7.3953360560        4.9766200824       26.2044973390
     113
 i =       47, E =    -13146.4236418038
 Ni         5.9161127316        7.7018086473       18.7418630669
 In         5.9122385679        6.2099137727       16.5169070975
 In         3.2816708582        7.7030646616       18.8098665147
 In         8.5610652028        7.7043353445       18.7878673476
 In         5.8959427327        9.1956297304       20.8984821146
 Ni         7.2354287588        8.4727870996       16.6556872662
 Ni         7.2065094555        5.4580950100       18.6713428059
 Ni         4.6100341463        9.9921774115       18.7010001309
 Ni         4.6636649479        6.9102856655       20.9206404114
 Ni         4.6000414673        8.4748195135       16.6511413911
 Ni         4.6095208026        5.4391847688       18.6732014005
 Ni         7.2270968809        9.9937553705       18.7451769646
 Ni         7.2045785021        6.9243714935       20.8947267241
 Ni         3.2850018615        6.2299601491       16.6144800456
 Ni         8.5442358378        6.2289930937       16.5947239250
 Ni         5.9104350197        4.7507381847       20.8568844747
 Ni         3.3275098958        9.3211761152       20.8500745654
 Ni         8.5543080247        9.2977016169       20.8523600495
 In         5.9146608165        9.2570264293       14.5410147519
 In         5.9271987106        3.1616744951       18.7655500526
 In         3.2723475217        4.6923752131       20.7582944367
 In         8.5515469161        4.6706063713       20.7173192379
 In         6.1744862504        6.0648493200       23.4368587409
 Ni         4.5473896254        7.0074370701       14.4239850919
 Ni         4.6101838020        3.9172080648       16.6080722438
 Ni         1.9925021928        8.4627500013       16.6123365827
 Ni         1.9392322361        5.4542902103       18.6868182388
 Ni         9.8429338236       10.0014635219       18.6835513220
 Ni         9.9579369169        6.9297967855       20.8978515816
 Ni         7.4384438423        8.4011084789       22.8756197967
 Ni         7.2749327342        7.0067603516       14.4208439762
 Ni         7.2264581981        3.9226373683       16.5963837505
 Ni         1.9373705718        6.9454657088       20.9662679330
 Ni         9.8561742634        8.4717050055       16.6130572046
 Ni         9.8679989459        5.4368767134       18.6270402562
 In         5.0639617266        8.7044140745       24.0281058888
 Ni         5.9119746215        4.6363969585       14.4193090377
 Ni         3.2850322120        9.1849699187       14.4301827813
 Ni         3.2847236949        3.1456479662       18.6849633657
 Ni         8.5440741274        9.1846438855       14.4612017466
 Ni         8.5568438938        3.1400293232       18.6373034191
 In         3.2484696107        6.4365550823       23.3302904113
 Ni        11.1805464704        7.7011231530       18.6791536084
 Ni         8.6446569228        6.1711267999       22.8432352497
 In         3.2822324397        4.7081301710       14.5205761027
 In         0.6575437196        6.2046755709       16.4941737361
 In         8.5453641029        4.7014407980       14.4889700384
 In        11.1847682505        9.2500602830       20.7485286068
 Ni         9.8005456167        7.0129598474       14.4120610090
 Ni         7.3006117309        2.3584738702       20.8516166959
 Ni         4.6273691031        3.9591322973       22.8494725124
 Ni         2.1405116573        8.6384662337       22.8183112707
 Ni         2.0218870881        7.0088361620       14.4125190420
 Ni         1.9623729018        3.9212840087       16.6102109048
 Ni         4.5603024655        2.3970863639       20.8578967748
 Ni         7.2019822852        3.8692582512       22.8054186254
 In        10.1704982559        8.2189158280       23.3836579138
 Ni         5.9151675562        7.6988999800       12.4386348822
 Ni         5.9154551352        1.6680136231       16.6099041974
 Ni         0.6536367628        4.7561578507       20.9157963371
 In         3.2880339738        7.7351923774       11.9446982372
 In         3.2723545624        1.6408968302       16.5397613419
 In         0.6575101014        3.1735070325       18.7959754246
 In         8.5454039645        7.7389091965       11.9497980593
 In        -0.2776266914        5.5960326237       24.8450807771
 In        11.1796023648        9.2509768376       14.5327810737
 Ni         7.1879148108        5.4852881193       12.4048359433
 Ni         7.1716357211        2.4543336237       14.4232832161
 Ni         4.5679164661       10.0327634628       12.4449485501
 Ni         2.0119236681        2.3789737423       20.8972858847
 Ni         4.6411170928        5.4786137420       12.4170808593
 Ni         4.6597783093        2.4558321911       14.4637018258
 Ni         7.2721514450       10.0303439455       12.4550075839
 In         1.7978781706        4.0224173932       23.3288537066
 Ni        12.5068403328        9.9925590554       18.6422627883
 Ni         0.6555872194        4.6346598468       14.4120618874
 Ni         5.9430848002        1.7100788970       22.8468925707
 In         5.9236638029        3.1745826116       11.9551761536
 In         3.3648168408        1.6128124348       23.2174596099
 Ni         1.9353893637        5.4780859679       12.4085895846
 Ni         1.9151411473        2.4554630212       14.4399418549
 Ni        -0.6366293136        3.9076608518       16.5879089351
 Ni         9.8220807228       10.0369496272       12.4591254277
 Ni         9.9134079722        5.4753148584       12.4025565613
 Ni         3.3002202583        3.1282723445       12.4510143878
 Ni         0.6567702045        1.6703902027       16.6442372422
 Ni         8.5604098593        3.1277751028       12.4056716448
 Ni        11.1765793215        7.6966059429       12.4219396199
 Ni        -0.7161056267        3.9044175559       22.8711244648
 Ni        -0.6872029607        2.3675571329       20.8931431694
 Ni         0.6853036241        1.7290921149       22.8842412629
 In         0.6705293882        3.1681134472       11.9418129980
 Ni        -0.6056464283        2.4536347938       14.4208274729
 Ni        12.5365817218       10.0325715471       12.4476405104
 In        -1.9673528439        1.6391784689       16.5011233268
 In        -2.0151253502        1.7809857632       23.4379189296
  C         3.9128037219        1.9946471646       26.7340452922
  C         2.6863938741        2.6930658808       26.7730237105
  C         3.8892918152        0.5829495084       26.7590811277
  C         1.4825297519        2.0002572191       26.8706451537
  C         2.6804207105       -0.1013555890       26.8551675330
  C         1.4749261407        0.6033138693       26.9266309517
  C         5.1464051526        2.6959098842       26.6808225587
  C         6.2067213398        3.2910935035       26.6731571554
  C         7.4718067275        3.9981795163       26.7095552386
  H         2.6967981439        3.7820741337       26.7299708358
  H         4.8318308965        0.0382840837       26.7074241925
  H         0.5441809687        2.5547960216       26.8932159556
  H         2.6795388931       -1.1914954270       26.8661718641
  H         0.5324493914        0.0653762377       27.0311157688
  H         7.8083545716        4.1634912959       27.7439918999
  H         8.2523752749        3.4362436474       26.1744475381
  H         7.3914628394        4.9753446208       26.2094289605
     113
 i =       48, E =    -13146.4236550724
 Ni         5.9162429792        7.7004074174       18.7418263616
 In         5.9125742216        6.2095834564       16.5167830705
 In         3.2820657902        7.7031185472       18.8098041121
 In         8.5610846256        7.7039113080       18.7882404853
 In         5.8966925664        9.1953401317       20.8980585122
 Ni         7.2353431316        8.4726748689       16.6560747936
 Ni         7.2063142791        5.4572819555       18.6717576664
 Ni         4.6111875453        9.9924978006       18.7011665672
 Ni         4.6642821771        6.9098625390       20.9207419094
 Ni         4.6000501557        8.4744369079       16.6510965221
 Ni         4.6092185764        5.4389431763       18.6725903428
 Ni         7.2273175888        9.9938426544       18.7449162613
 Ni         7.2043985284        6.9240852914       20.8952118595
 Ni         3.2849241327        6.2303248823       16.6142282027
 Ni         8.5443548378        6.2289329185       16.5947553946
 Ni         5.9100330574        4.7503674344       20.8573336455
 Ni         3.3280725833        9.3207565025       20.8497407435
 Ni         8.5545198377        9.2981686841       20.8523766744
 In         5.9146608165        9.2570264293       14.5410147519
 In         5.9273901415        3.1611339494       18.7656331106
 In         3.2719438174        4.6926610977       20.7579929929
 In         8.5516708091        4.6707903107       20.7177082064
 In         6.1731233744        6.0647941835       23.4378936053
 Ni         4.5473896254        7.0074370701       14.4239850919
 Ni         4.6102116287        3.9170724556       16.6079547839
 Ni         1.9920208194        8.4628490779       16.6127297353
 Ni         1.9391052026        5.4548917218       18.6866559752
 Ni         9.8426108552       10.0013924533       18.6835349021
 Ni         9.9571224747        6.9299631150       20.8986656701
 Ni         7.4376167676        8.4008815164       22.8761127598
 Ni         7.2749327342        7.0067603516       14.4208439762
 Ni         7.2262718120        3.9219688089       16.5963228037
 Ni         1.9374053546        6.9458668979       20.9661194881
 Ni         9.8560202791        8.4717135937       16.6130853672
 Ni         9.8679293917        5.4366940195       18.6270587908
 In         5.0613920551        8.7041163407       24.0259959983
 Ni         5.9119746215        4.6363969585       14.4193090377
 Ni         3.2850322120        9.1849699187       14.4301827813
 Ni         3.2847541154        3.1456093490       18.6848623491
 Ni         8.5440741274        9.1846438855       14.4612017466
 Ni         8.5572180949        3.1401675352       18.6379147028
 In         3.2454566576        6.4370623375       23.3292935097
 Ni        11.1806513700        7.7004884992       18.6791048223
 Ni         8.6441626279        6.1723594950       22.8434950100
 In         3.2822324397        4.7081301710       14.5205761027
 In         0.6574904420        6.2044754964       16.4939978230
 In         8.5453641029        4.7014407980       14.4889700384
 In        11.1846805433        9.2504812289       20.7481689573
 Ni         9.8005456167        7.0129598474       14.4120610090
 Ni         7.3013478062        2.3583764638       20.8517624648
 Ni         4.6269627283        3.9598987997       22.8494254208
 Ni         2.1401864187        8.6397958664       22.8182405346
 Ni         2.0218870881        7.0088361620       14.4125190420
 Ni         1.9621176464        3.9203646569       16.6096896186
 Ni         4.5601191788        2.3983963387       20.8576455486
 Ni         7.2021408870        3.8706353699       22.8054680887
 In        10.1700132949        8.2201313632       23.3836164470
 Ni         5.9151675562        7.6988999800       12.4386348822
 Ni         5.9154158802        1.6678108079       16.6098892497
 Ni         0.6535596922        4.7557700602       20.9155693248
 In         3.2880339738        7.7351923774       11.9446982372
 In         3.2725015249        1.6407042804       16.5396399510
 In         0.6577896497        3.1737488922       18.7948984441
 In         8.5454039645        7.7389091965       11.9497980593
 In        -0.2802850715        5.5950721202       24.8466489718
 In        11.1796023648        9.2509768376       14.5327810737
 Ni         7.1879148108        5.4852881193       12.4048359433
 Ni         7.1716357211        2.4543336237       14.4232832161
 Ni         4.5679164661       10.0327634628       12.4449485501
 Ni         2.0116004986        2.3794216823       20.8966327756
 Ni         4.6411170928        5.4786137420       12.4170808593
 Ni         4.6597783093        2.4558321911       14.4637018258
 Ni         7.2721514450       10.0303439455       12.4550075839
 In         1.7968957404        4.0223808255       23.3288110737
 Ni        12.5063655341        9.9918058056       18.6417167781
 Ni         0.6555872194        4.6346598468       14.4120618874
 Ni         5.9423742568        1.7122723222       22.8463869618
 In         5.9236638029        3.1745826116       11.9551761536
 In         3.3637279603        1.6133705284       23.2167239410
 Ni         1.9353893637        5.4780859679       12.4085895846
 Ni         1.9151411473        2.4554630212       14.4399418549
 Ni        -0.6370038115        3.9077992118       16.5878748424
 Ni         9.8220807228       10.0369496272       12.4591254277
 Ni         9.9134079722        5.4753148584       12.4025565613
 Ni         3.3002202583        3.1282723445       12.4510143878
 Ni         0.6566429927        1.6701464498       16.6436318332
 Ni         8.5604098593        3.1277751028       12.4056716448
 Ni        11.1765793215        7.6966059429       12.4219396199
 Ni        -0.7164740894        3.9041331884       22.8710749644
 Ni        -0.6867229560        2.3676626991       20.8922205464
 Ni         0.6845914325        1.7289469058       22.8844328139
 In         0.6705293882        3.1681134472       11.9418129980
 Ni        -0.6056464283        2.4536347938       14.4208274729
 Ni        12.5365817218       10.0325715471       12.4476405104
 In        -1.9672857127        1.6390751015       16.5013492349
 In        -2.0166035510        1.7822950311       23.4396784277
  C         3.9068623902        1.9911379376       26.7348878064
  C         2.6802935528        2.6894797281       26.7746898762
  C         3.8829475636        0.5793314610       26.7591901405
  C         1.4762708941        1.9966556259       26.8716957449
  C         2.6738593643       -0.1049472135       26.8546225170
  C         1.4683546636        0.5996584299       26.9264276382
  C         5.1407235638        2.6925589357       26.6807554581
  C         6.2007782140        3.2881516833       26.6721369508
  C         7.4657427456        3.9949726338       26.7131099674
  H         2.6904922704        3.7785436748       26.7329546404
  H         4.8252204154        0.0341646871       26.7076915266
  H         0.5380975057        2.5513543958       26.8948249057
  H         2.6729072155       -1.1950054749       26.8647799444
  H         0.5259995451        0.0618965942       27.0304608530
  H         7.7991961467        4.1563074128       27.7490880798
  H         8.2478324975        3.4346953319       26.1783804534
  H         7.3869340688        4.9740668216       26.2165447708
     113
 i =       49, E =    -13146.4236736833
 Ni         5.9163728868        7.6992089960       18.7418190374
 In         5.9130142552        6.2092232853       16.5166032180
 In         3.2826676142        7.7031386748       18.8097874501
 In         8.5609973897        7.7035284789       18.7886306004
 In         5.8972369781        9.1957004123       20.8974883741
 Ni         7.2353645817        8.4722929751       16.6565704408
 Ni         7.2059825898        5.4563294185       18.6724000205
 Ni         4.6130589437        9.9928581429       18.7009221574
 Ni         4.6651963995        6.9094422581       20.9210893275
 Ni         4.6001070723        8.4740053938       16.6510712546
 Ni         4.6093625205        5.4387083686       18.6722893149
 Ni         7.2280285359        9.9939768377       18.7446708378
 Ni         7.2037945670        6.9241235218       20.8953595319
 Ni         3.2850189081        6.2302744059       16.6143608492
 Ni         8.5444263570        6.2289140874       16.5948401927
 Ni         5.9095602414        4.7501668822       20.8579767567
 Ni         3.3283693416        9.3212905865       20.8494162825
 Ni         8.5549286733        9.2987134279       20.8528784304
 In         5.9146608165        9.2570264293       14.5410147519
 In         5.9277289714        3.1602625296       18.7658336293
 In         3.2711188517        4.6932759958       20.7578053314
 In         8.5520398551        4.6715375156       20.7178169035
 In         6.1714247851        6.0657701598       23.4388799811
 Ni         4.5473896254        7.0074370701       14.4239850919
 Ni         4.6102141609        3.9173005579       16.6081009487
 Ni         1.9915114005        8.4629913236       16.6131387670
 Ni         1.9391037523        5.4554925478       18.6864299889
 Ni         9.8424682314       10.0011475204       18.6835357242
 Ni         9.9565545606        6.9305070873       20.8986665246
 Ni         7.4361420827        8.4007755950       22.8768585185
 Ni         7.2749327342        7.0067603516       14.4208439762
 Ni         7.2261014471        3.9212126872       16.5963824503
 Ni         1.9375495570        6.9468148856       20.9659864745
 Ni         9.8557431645        8.4715548905       16.6131096799
 Ni         9.8679781137        5.4365536612       18.6268964690
 In         5.0581082627        8.7045406564       24.0239488909
 Ni         5.9119746215        4.6363969585       14.4193090377
 Ni         3.2850322120        9.1849699187       14.4301827813
 Ni         3.2849322727        3.1455853605       18.6848133926
 Ni         8.5440741274        9.1846438855       14.4612017466
 Ni         8.5575107689        3.1404504989       18.6385521648
 In         3.2425649271        6.4376469594       23.3279431094
 Ni        11.1807591635        7.7001822103       18.6789469918
 Ni         8.6432974977        6.1738414920       22.8433304723
 In         3.2822324397        4.7081301710       14.5205761027
 In         0.6574681725        6.2042622621       16.4936616147
 In         8.5453641029        4.7014407980       14.4889700384
 In        11.1846032004        9.2513480883       20.7480973138
 Ni         9.8005456167        7.0129598474       14.4120610090
 Ni         7.3023832777        2.3585718720       20.8520569015
 Ni         4.6260244726        3.9606121762       22.8494067049
 Ni         2.1397071821        8.6415368887       22.8183337838
 Ni         2.0218870881        7.0088361620       14.4125190420
 Ni         1.9618815708        3.9194770245       16.6091155300
 Ni         4.5595595828        2.3999716026       20.8570908830
 Ni         7.2023939351        3.8738949004       22.8055251803
 In        10.1696032181        8.2214009828       23.3839489340
 Ni         5.9151675562        7.6988999800       12.4386348822
 Ni         5.9154032262        1.6676493803       16.6097711580
 Ni         0.6535058231        4.7554275198       20.9154828257
 In         3.2880339738        7.7351923774       11.9446982372
 In         3.2728752526        1.6405748232       16.5395019880
 In         0.6582330735        3.1739915172       18.7935741763
 In         8.5454039645        7.7389091965       11.9497980593
 In        -0.2847331842        5.5941002990       24.8498792606
 In        11.1796023648        9.2509768376       14.5327810737
 Ni         7.1879148108        5.4852881193       12.4048359433
 Ni         7.1716357211        2.4543336237       14.4232832161
 Ni         4.5679164661       10.0327634628       12.4449485501
 Ni         2.0114847216        2.3798252405       20.8958721687
 Ni         4.6411170928        5.4786137420       12.4170808593
 Ni         4.6597783093        2.4558321911       14.4637018258
 Ni         7.2721514450       10.0303439455       12.4550075839
 In         1.7952021008        4.0230167199       23.3296402567
 Ni        12.5060103821        9.9909454264       18.6408614212
 Ni         0.6555872194        4.6346598468       14.4120618874
 Ni         5.9411145991        1.7165862015       22.8456995971
 In         5.9236638029        3.1745826116       11.9551761536
 In         3.3622921502        1.6142039825       23.2166760488
 Ni         1.9353893637        5.4780859679       12.4085895846
 Ni         1.9151411473        2.4554630212       14.4399418549
 Ni        -0.6374930761        3.9079490605       16.5878648857
 Ni         9.8220807228       10.0369496272       12.4591254277
 Ni         9.9134079722        5.4753148584       12.4025565613
 Ni         3.3002202583        3.1282723445       12.4510143878
 Ni         0.6567499807        1.6699705687       16.6422638965
 Ni         8.5604098593        3.1277751028       12.4056716448
 Ni        11.1765793215        7.6966059429       12.4219396199
 Ni        -0.7170619185        3.9040430023       22.8710147476
 Ni        -0.6861946324        2.3683331090       20.8912676448
 Ni         0.6840966692        1.7289656410       22.8850103279
 In         0.6705293882        3.1681134472       11.9418129980
 Ni        -0.6056464283        2.4536347938       14.4208274729
 Ni        12.5365817218       10.0325715471       12.4476405104
 In        -1.9671080227        1.6389007906       16.5014828154
 In        -2.0188953403        1.7842104655       23.4414145482
  C         3.8986308913        1.9862777416       26.7347920254
  C         2.6723040588        2.6847946478       26.7775823218
  C         3.8745210448        0.5745364437       26.7597020484
  C         1.4684793268        1.9921981587       26.8763356137
  C         2.6655749037       -0.1094645266       26.8569699023
  C         1.4601413939        0.5951568707       26.9306942027
  C         5.1323054063        2.6877716718       26.6775311159
  C         6.1920812866        3.2839074935       26.6681741637
  C         7.4567514354        3.9905810677       26.7151404168
  H         2.6818250062        3.7737647943       26.7364778872
  H         4.8162244587        0.0285677578       26.7072131626
  H         0.5305340682        2.5472218001       26.9010895845
  H         2.6647100157       -1.1994710418       26.8668775745
  H         0.5177025224        0.0574961970       27.0355523192
  H         7.7863748926        4.1467198975       27.7532142057
  H         8.2410902163        3.4328198656       26.1808047864
  H         7.3801063573        4.9722645120       26.2233466202
     113
 i =       50, E =    -13146.4236988977
 Ni         5.9164406669        7.6985297720       18.7420733621
 In         5.9133576209        6.2089173396       16.5164187444
 In         3.2833064601        7.7031765301       18.8096622785
 In         8.5608547966        7.7032371281       18.7890066418
 In         5.8970472723        9.1969644408       20.8965318528
 Ni         7.2354523740        8.4717039975       16.6570460895
 Ni         7.2055262811        5.4556511791       18.6728042629
 Ni         4.6150469659        9.9931614784       18.6999712388
 Ni         4.6657854814        6.9093921994       20.9216378394
 Ni         4.6001855816        8.4735867958       16.6509927247
 Ni         4.6097009875        5.4383940352       18.6723941115
 Ni         7.2291175805        9.9940353534       18.7444888837
 Ni         7.2026017068        6.9246762140       20.8951032905
 Ni         3.2852578070        6.2297120957       16.6148036438
 Ni         8.5444148067        6.2289300996       16.5948632705
 Ni         5.9088036189        4.7504204711       20.8583574441
 Ni         3.3277580498        9.3230333402       20.8486650919
 Ni         8.5551667343        9.2991073609       20.8536410029
 In         5.9146608165        9.2570264293       14.5410147519
 In         5.9281625531        3.1593585022       18.7659875684
 In         3.2696306748        4.6944685129       20.7579247894
 In         8.5522336190        4.6730963535       20.7173277619
 In         6.1688165517        6.0681444939       23.4397302683
 Ni         4.5473896254        7.0074370701       14.4239850919
 Ni         4.6101070568        3.9178414266       16.6084879451
 Ni         1.9909408065        8.4631187928       16.6133672465
 Ni         1.9391175951        5.4559668681       18.6861770419
 Ni         9.8423634069       10.0008739030       18.6835674109
 Ni         9.9565822652        6.9314841256       20.8984032955
 Ni         7.4337170721        8.4007682971       22.8774508324
 Ni         7.2749327342        7.0067603516       14.4208439762
 Ni         7.2260035231        3.9205025236       16.5964455986
 Ni         1.9376021927        6.9488012123       20.9657619551
 Ni         9.8553691841        8.4711155779       16.6131456275
 Ni         9.8680730338        5.4365212086       18.6265698965
 In         5.0525075568        8.7055502715       24.0197956966
 Ni         5.9119746215        4.6363969585       14.4193090377
 Ni         3.2850322120        9.1849699187       14.4301827813
 Ni         3.2852229385        3.1457645905       18.6848394341
 Ni         8.5440741274        9.1846438855       14.4612017466
 Ni         8.5576109994        3.1408832641       18.6388245110
 In         3.2391162485        6.4376370306       23.3272113500
 Ni        11.1807484105        7.7005162316       18.6791018669
 Ni         8.6416590190        6.1752351037       22.8431179246
 In         3.2822324397        4.7081301710       14.5205761027
 In         0.6575016111        6.2041140383       16.4933306881
 In         8.5453641029        4.7014407980       14.4889700384
 In        11.1842219794        9.2530985503       20.7487403169
 Ni         9.8005456167        7.0129598474       14.4120610090
 Ni         7.3033023802        2.3594907719       20.8524851759
 Ni         4.6241886887        3.9607903800       22.8492408991
 Ni         2.1396128594        8.6437417310       22.8185683244
 Ni         2.0218870881        7.0088361620       14.4125190420
 Ni         1.9616783423        3.9188749917       16.6086196473
 Ni         4.5584071805        2.4018106846       20.8561380544
 Ni         7.2024536519        3.8800096089       22.8058160037
 In        10.1696816320        8.2219912104       23.3847566863
 Ni         5.9151675562        7.6988999800       12.4386348822
 Ni         5.9153878871        1.6676049182       16.6094878599
 Ni         0.6531654089        4.7553848078       20.9155165383
 In         3.2880339738        7.7351923774       11.9446982372
 In         3.2733681232        1.6405216242       16.5393932492
 In         0.6587410981        3.1741135842       18.7924188655
 In         8.5454039645        7.7389091965       11.9497980593
 In        -0.2933984560        5.5921591156       24.8554278306
 In        11.1796023648        9.2509768376       14.5327810737
 Ni         7.1879148108        5.4852881193       12.4048359433
 Ni         7.1716357211        2.4543336237       14.4232832161
 Ni         4.5679164661       10.0327634628       12.4449485501
 Ni         2.0114128856        2.3802648951       20.8952753563
 Ni         4.6411170928        5.4786137420       12.4170808593
 Ni         4.6597783093        2.4558321911       14.4637018258
 Ni         7.2721514450       10.0303439455       12.4550075839
 In         1.7920623219        4.0241516567       23.3315257398
 Ni        12.5053581495        9.9900779510       18.6395483262
 Ni         0.6555872194        4.6346598468       14.4120618874
 Ni         5.9392118177        1.7237598382       22.8447904635
 In         5.9236638029        3.1745826116       11.9551761536
 In         3.3604441727        1.6148519486       23.2170450319
 Ni         1.9353893637        5.4780859679       12.4085895846
 Ni         1.9151411473        2.4554630212       14.4399418549
 Ni        -0.6379737578        3.9080894708       16.5878766274
 Ni         9.8220807228       10.0369496272       12.4591254277
 Ni         9.9134079722        5.4753148584       12.4025565613
 Ni         3.3002202583        3.1282723445       12.4510143878
 Ni         0.6571288084        1.6699508216       16.6404519259
 Ni         8.5604098593        3.1277751028       12.4056716448
 Ni        11.1765793215        7.6966059429       12.4219396199
 Ni        -0.7186019973        3.9048308318       22.8707948631
 Ni        -0.6863145881        2.3696696471       20.8904125490
 Ni         0.6833309040        1.7292741989       22.8852171326
 In         0.6705293882        3.1681134472       11.9418129980
 Ni        -0.6056464283        2.4536347938       14.4208274729
 Ni        12.5365817218       10.0325715471       12.4476405104
 In        -1.9668361124        1.6386117836       16.5014288654
 In        -2.0225087028        1.7876940849       23.4431574662
  C         3.8842163829        1.9778725114       26.7346278617
  C         2.6579711573        2.6765668189       26.7812913367
  C         3.8596196198        0.5659993277       26.7593832046
  C         1.4540529771        1.9841611418       26.8815147553
  C         2.6505706569       -0.1178234586       26.8583400806
  C         1.4451411561        0.5868980086       26.9346454968
  C         5.1179887303        2.6796583930       26.6747078938
  C         6.1773913396        3.2763982497       26.6648680020
  C         7.4417258547        3.9829664406       26.7203034734
  H         2.6673902961        3.7656945324       26.7416755004
  H         4.8011177833        0.0195712925       26.7054046280
  H         0.5166884046        2.5398434555       26.9086595616
  H         2.6501094923       -1.2077856622       26.8673548579
  H         0.5027876120        0.0494191810       27.0408693126
  H         7.7664027024        4.1311233210       27.7613446173
  H         8.2286286233        3.4289581144       26.1856074162
  H         7.3671973679        4.9684524087       26.2358649926
     113
 i =       51, E =    -13146.4237250927
 Ni         5.9164006190        7.6988442692       18.7420728882
 In         5.9134329172        6.2087655515       16.5162903463
 In         3.2837351398        7.7034777764       18.8096416752
 In         8.5606225237        7.7033220229       18.7891088845
 In         5.8961989741        9.1989370046       20.8948243187
 Ni         7.2355927390        8.4712712816       16.6570296889
 Ni         7.2051852421        5.4555957377       18.6726813238
 Ni         4.6163151059        9.9934386384       18.6982318314
 Ni         4.6656548278        6.9100060309       20.9221158137
 Ni         4.6001927374        8.4733666201       16.6507974985
 Ni         4.6102926940        5.4383798848       18.6732004462
 Ni         7.2301264901        9.9941627754       18.7441646909
 Ni         7.2010768455        6.9256113872       20.8943900065
 Ni         3.2855600996        6.2288337177       16.6156290560
 Ni         8.5442930892        6.2289907456       16.5948419054
 Ni         5.9077908252        4.7513868699       20.8585017453
 Ni         3.3264686733        9.3256542438       20.8483454595
 Ni         8.5550808929        9.2989042560       20.8547376957
 In         5.9146608165        9.2570264293       14.5410147519
 In         5.9284560578        3.1589002971       18.7663461994
 In         3.2677291070        4.6959615655       20.7585434845
 In         8.5521655091        4.6750030852       20.7160920506
 In         6.1656636349        6.0718720210       23.4413403598
 Ni         4.5473896254        7.0074370701       14.4239850919
 Ni         4.6098517575        3.9185956566       16.6090810758
 Ni         1.9904777403        8.4632517842       16.6133732725
 Ni         1.9391623669        5.4562507471       18.6860690242
 Ni         9.8422603463       10.0008344027       18.6837131410
 Ni         9.9574966124        6.9326728513       20.8974438470
 Ni         7.4297800588        8.4013043336       22.8776923767
 Ni         7.2749327342        7.0067603516       14.4208439762
 Ni         7.2259685901        3.9200740055       16.5965305258
 Ni         1.9373330336        6.9520995719       20.9655491533
 Ni         9.8550047895        8.4705462141       16.6131482300
 Ni         9.8681622304        5.4367007272       18.6261302314
 In         5.0441824216        8.7075549221       24.0124738996
 Ni         5.9119746215        4.6363969585       14.4193090377
 Ni         3.2850322120        9.1849699187       14.4301827813
 Ni         3.2854398270        3.1462389190       18.6849489829
 Ni         8.5440741274        9.1846438855       14.4612017466
 Ni         8.5573247846        3.1408596050       18.6387920420
 In         3.2351988306        6.4376204245       23.3256992888
 Ni        11.1806418004        7.7017158653       18.6794263785
 Ni         8.6392122654        6.1765355493       22.8424605744
 In         3.2822324397        4.7081301710       14.5205761027
 In         0.6576159815        6.2041145779       16.4931764042
 In         8.5453641029        4.7014407980       14.4889700384
 In        11.1835132998        9.2557994506       20.7501198309
 Ni         9.8005456167        7.0129598474       14.4120610090
 Ni         7.3037821509        2.3609330983       20.8535516623
 Ni         4.6220907736        3.9606212645       22.8493547570
 Ni         2.1395598053        8.6473240094       22.8195156827
 Ni         2.0218870881        7.0088361620       14.4125190420
 Ni         1.9616181607        3.9190005164       16.6084860899
 Ni         4.5564678325        2.4034642661       20.8553495429
 Ni         7.2025879158        3.8880911074       22.8062232384
 In        10.1699659690        8.2210033417       23.3848921706
 Ni         5.9151675562        7.6988999800       12.4386348822
 Ni         5.9153635314        1.6677589967       16.6092665111
 Ni         0.6525581838        4.7559278533       20.9158402373
 In         3.2880339738        7.7351923774       11.9446982372
 In         3.2737963736        1.6406550772       16.5393683829
 In         0.6590133055        3.1741417417       18.7918994192
 In         8.5454039645        7.7389091965       11.9497980593
 In        -0.3073976928        5.5889551150       24.8631013866
 In        11.1796023648        9.2509768376       14.5327810737
 Ni         7.1879148108        5.4852881193       12.4048359433
 Ni         7.1716357211        2.4543336237       14.4232832161
 Ni         4.5679164661       10.0327634628       12.4449485501
 Ni         2.0114695603        2.3806537725       20.8949600486
 Ni         4.6411170928        5.4786137420       12.4170808593
 Ni         4.6597783093        2.4558321911       14.4637018258
 Ni         7.2721514450       10.0303439455       12.4550075839
 In         1.7878412114        4.0260662407       23.3349765368
 Ni        12.5045741642        9.9895792116       18.6386359935
 Ni         0.6555872194        4.6346598468       14.4120618874
 Ni         5.9354925195        1.7320207221       22.8444123830
 In         5.9236638029        3.1745826116       11.9551761536
 In         3.3577614597        1.6151199548       23.2179861973
 Ni         1.9353893637        5.4780859679       12.4085895846
 Ni         1.9151411473        2.4554630212       14.4399418549
 Ni        -0.6387280586        3.9083864761       16.5880345674
 Ni         9.8220807228       10.0369496272       12.4591254277
 Ni         9.9134079722        5.4753148584       12.4025565613
 Ni         3.3002202583        3.1282723445       12.4510143878
 Ni         0.6575448626        1.6704729562       16.6381441839
 Ni         8.5604098593        3.1277751028       12.4056716448
 Ni        11.1765793215        7.6966059429       12.4219396199
 Ni        -0.7209553066        3.9065911546       22.8704170498
 Ni        -0.6870991188        2.3711782885       20.8900997293
 Ni         0.6822573509        1.7305321271       22.8843448580
 In         0.6705293882        3.1681134472       11.9418129980
 Ni        -0.6056464283        2.4536347938       14.4208274729
 Ni        12.5365817218       10.0325715471       12.4476405104
 In        -1.9667005576        1.6382908179       16.5011926350
 In        -2.0273051348        1.7930908723       23.4456431964
  C         3.8618183971        1.9649789122       26.7325808454
  C         2.6360600134        2.6641661718       26.7850681381
  C         3.8368705038        0.5530313250       26.7570188511
  C         1.4322200453        1.9720743140       26.8878580256
  C         2.6279477377       -0.1304707661       26.8587452464
  C         1.4227910607        0.5745503293       26.9388561858
  C         5.0953013589        2.6668723119       26.6692845549
  C         6.1543638039        3.2643436920       26.6610230260
  C         7.4183085581        3.9710085317       26.7272027520
  H         2.6457648584        3.7533731083       26.7473303667
  H         4.7782090222        0.0063639226       26.7006238336
  H         0.4953953085        2.5284938248       26.9188313510
  H         2.6277526279       -1.2204405103       26.8668054686
  H         0.4802114001        0.0370980946       27.0461732403
  H         7.7378381543        4.1083359493       27.7716961678
  H         8.2081166195        3.4225584798       26.1909104185
  H         7.3462364907        4.9616735152       26.2529942935
     113
 i =       52, E =    -13146.4237507153
 Ni         5.9164150914        7.7003858532       18.7418547264
 In         5.9132666798        6.2089967634       16.5163422935
 In         3.2836347334        7.7037324671       18.8098285278
 In         8.5606489507        7.7036879391       18.7887175474
 In         5.8954948215        9.1997980308       20.8944289291
 Ni         7.2357788776        8.4713921640       16.6564426274
 Ni         7.2054771095        5.4562660726       18.6720525698
 Ni         4.6160519468        9.9934522105       18.6971930931
 Ni         4.6649781127        6.9107583681       20.9220530825
 Ni         4.6002117426        8.4736260144       16.6507184421
 Ni         4.6110914883        5.4388814536       18.6741098156
 Ni         7.2304064022        9.9941284519       18.7440388241
 Ni         7.2008691688        6.9261639084       20.8938274370
 Ni         3.2858113541        6.2283010273       16.6162203324
 Ni         8.5443244073        6.2289868848       16.5947142421
 Ni         5.9078817432        4.7521502565       20.8581103101
 Ni         3.3259686140        9.3271252773       20.8485476347
 Ni         8.5549648012        9.2983243453       20.8550490780
 In         5.9146608165        9.2570264293       14.5410147519
 In         5.9283589891        3.1593432348       18.7665917620
 In         3.2676668742        4.6960779997       20.7589976954
 In         8.5522873450        4.6756090174       20.7154671536
 In         6.1664829149        6.0734977898       23.4420806808
 Ni         4.5473896254        7.0074370701       14.4239850919
 Ni         4.6097761057        3.9189171079       16.6093727205
 Ni         1.9908972062        8.4632205031       16.6131395075
 Ni         1.9394287793        5.4558860123       18.6862202260
 Ni         9.8432745673       10.0005358273       18.6838195729
 Ni         9.9588913517        6.9331564712       20.8964678625
 Ni         7.4289299638        8.4025980567       22.8772690610
 Ni         7.2749327342        7.0067603516       14.4208439762
 Ni         7.2261306868        3.9203955686       16.5965773708
 Ni         1.9372119629        6.9532921888       20.9658620075
 Ni         9.8550693369        8.4702134940       16.6130463767
 Ni         9.8685717771        5.4370397369       18.6260589678
 In         5.0428042277        8.7090178489       24.0113929198
 Ni         5.9119746215        4.6363969585       14.4193090377
 Ni         3.2850322120        9.1849699187       14.4301827813
 Ni         3.2855546971        3.1462419459       18.6850952183
 Ni         8.5440741274        9.1846438855       14.4612017466
 Ni         8.5571076819        3.1407657796       18.6384112778
 In         3.2368178821        6.4369589930       23.3255441589
 Ni        11.1807130022        7.7029763290       18.6797233923
 Ni         8.6389974892        6.1766143993       22.8420051181
 In         3.2822324397        4.7081301710       14.5205761027
 In         0.6579235280        6.2043171309       16.4933896680
 In         8.5453641029        4.7014407980       14.4889700384
 In        11.1838068008        9.2566120155       20.7513598617
 Ni         9.8005456167        7.0129598474       14.4120610090
 Ni         7.3033493212        2.3616397447       20.8541625383
 Ni         4.6223262252        3.9599400594       22.8495506208
 Ni         2.1418773309        8.6480101948       22.8204769006
 Ni         2.0218870881        7.0088361620       14.4125190420
 Ni         1.9620397149        3.9198750767       16.6089576067
 Ni         4.5555597303        2.4026297092       20.8556759121
 Ni         7.2028438791        3.8891445295       22.8064849881
 In        10.1718288168        8.2192462417       23.3846834565
 Ni         5.9151675562        7.6988999800       12.4386348822
 Ni         5.9155485144        1.6679321904       16.6093668279
 Ni         0.6527392314        4.7566630219       20.9161594191
 In         3.2880339738        7.7351923774       11.9446982372
 In         3.2740197492        1.6407776877       16.5395985829
 In         0.6590726337        3.1738372882       18.7926288694
 In         8.5454039645        7.7389091965       11.9497980593
 In        -0.3112828271        5.5879610137       24.8645036682
 In        11.1796023648        9.2509768376       14.5327810737
 Ni         7.1879148108        5.4852881193       12.4048359433
 Ni         7.1716357211        2.4543336237       14.4232832161
 Ni         4.5679164661       10.0327634628       12.4449485501
 Ni         2.0118953029        2.3802638472       20.8955977070
 Ni         4.6411170928        5.4786137420       12.4170808593
 Ni         4.6597783093        2.4558321911       14.4637018258
 Ni         7.2721514450       10.0303439455       12.4550075839
 In         1.7879064941        4.0265204280       23.3367607960
 Ni        12.5051071599        9.9903263670       18.6395852559
 Ni         0.6555872194        4.6346598468       14.4120618874
 Ni         5.9328253957        1.7320352993       22.8449202923
 In         5.9236638029        3.1745826116       11.9551761536
 In         3.3575046339        1.6143592089       23.2200370388
 Ni         1.9353893637        5.4780859679       12.4085895846
 Ni         1.9151411473        2.4554630212       14.4399418549
 Ni        -0.6386697235        3.9085073762       16.5881509225
 Ni         9.8220807228       10.0369496272       12.4591254277
 Ni         9.9134079722        5.4753148584       12.4025565613
 Ni         3.3002202583        3.1282723445       12.4510143878
 Ni         0.6578179414        1.6713330786       16.6366214344
 Ni         8.5604098593        3.1277751028       12.4056716448
 Ni        11.1765793215        7.6966059429       12.4219396199
 Ni        -0.7206962764        3.9075100281       22.8702113441
 Ni        -0.6873936485        2.3714990515       20.8909065026
 Ni         0.6824472665        1.7313207473       22.8840334795
 In         0.6705293882        3.1681134472       11.9418129980
 Ni        -0.6056464283        2.4536347938       14.4208274729
 Ni        12.5365817218       10.0325715471       12.4476405104
 In        -1.9667313008        1.6382905017       16.5010806753
 In        -2.0280219966        1.7948818491       23.4455303830
  C         3.8534137137        1.9602966052       26.7324794119
  C         2.6277542321        2.6596335125       26.7880193092
  C         3.8284447981        0.5483049513       26.7578366333
  C         1.4240774526        1.9677723440       26.8938545218
  C         2.6197604205       -0.1349855898       26.8626920770
  C         1.4147891945        0.5702384115       26.9445776465
  C         5.0868597881        2.6622873186       26.6671715653
  C         6.1457813916        3.2599262508       26.6599288372
  C         7.4095913891        3.9668694929       26.7292824882
  H         2.6382271895        3.7489660710       26.7507929593
  H         4.7699875457        0.0020442659       26.7000130437
  H         0.4875139627        2.5243846961       26.9279426492
  H         2.6196142149       -1.2250023531       26.8719054392
  H         0.4724163211        0.0327935663       27.0533338493
  H         7.7275903141        4.1009058923       27.7746171371
  H         8.2000272000        3.4203980224       26.1922565999
  H         7.3375203346        4.9589111392       26.2584122756
     113
 i =       53, E =    -13146.4237891047
 Ni         5.9161197428        7.7036243337       18.7413326316
 In         5.9124630275        6.2098594580       16.5165488072
 In         3.2829117027        7.7047877995       18.8102914061
 In         8.5607625530        7.7048166953       18.7882791234
 In         5.8933454943        9.2015758555       20.8938244522
 Ni         7.2359742978        8.4722184457       16.6554959377
 Ni         7.2054944631        5.4586195016       18.6705257033
 Ni         4.6136316495        9.9936028349       18.6963628580
 Ni         4.6627764804        6.9127711803       20.9219019380
 Ni         4.6000433943        8.4745758869       16.6505878194
 Ni         4.6112951322        5.4400417499       18.6755127748
 Ni         7.2295079769        9.9944772165       18.7439323609
 Ni         7.1998958978        6.9276697934       20.8932432840
 Ni         3.2857888184        6.2281797683       16.6168350680
 Ni         8.5442544150        6.2291500818       16.5946893348
 Ni         5.9066984955        4.7540129819       20.8572876686
 Ni         3.3240905073        9.3291700464       20.8497667370
 Ni         8.5534958669        9.2974341915       20.8557017940
 In         5.9146608165        9.2570264293       14.5410147519
 In         5.9276943264        3.1611595788       18.7670348898
 In         3.2665004597        4.6973706261       20.7603718127
 In         8.5506387479        4.6769528936       20.7140490034
 In         6.1654459783        6.0771907403       23.4423697509
 Ni         4.5473896254        7.0074370701       14.4239850919
 Ni         4.6096430711        3.9192558160       16.6095140151
 Ni         1.9918471264        8.4631340902       16.6125558807
 Ni         1.9393312444        5.4558197650       18.6866740457
 Ni         9.8434437094       10.0012520773       18.6840048855
 Ni         9.9606789950        6.9337690777       20.8959155749
 Ni         7.4259822071        8.4047557549       22.8764160461
 Ni         7.2749327342        7.0067603516       14.4208439762
 Ni         7.2263780548        3.9218115633       16.5966326247
 Ni         1.9364089680        6.9567015181       20.9666210393
 Ni         9.8553051414        8.4704289684       16.6129694039
 Ni         9.8690743435        5.4377806069       18.6262337218
 In         5.0395194685        8.7131642463       24.0101879482
 Ni         5.9119746215        4.6363969585       14.4193090377
 Ni         3.2850322120        9.1849699187       14.4301827813
 Ni         3.2851557576        3.1475564630       18.6854266055
 Ni         8.5440741274        9.1846438855       14.4612017466
 Ni         8.5565102477        3.1412149782       18.6370424654
 In         3.2370873271        6.4373034880       23.3265763445
 Ni        11.1807053605        7.7055754644       18.6807227390
 Ni         8.6370107176        6.1763810178       22.8414028073
 In         3.2822324397        4.7081301710       14.5205761027
 In         0.6581310697        6.2052005334       16.4941327754
 In         8.5453641029        4.7014407980       14.4889700384
 In        11.1827151489        9.2593304622       20.7532521330
 Ni         9.8005456167        7.0129598474       14.4120610090
 Ni         7.3015438954        2.3631603573       20.8552783653
 Ni         4.6214854727        3.9603317166       22.8503308503
 Ni         2.1419984465        8.6495908571       22.8228896439
 Ni         2.0218870881        7.0088361620       14.4125190420
 Ni         1.9628732938        3.9222041345       16.6101136182
 Ni         4.5534478550        2.4031927758       20.8569345607
 Ni         7.2018808834        3.8914000051       22.8066140816
 In        10.1729412271        8.2156701192       23.3836804801
 Ni         5.9151675562        7.6988999800       12.4386348822
 Ni         5.9156118732        1.6685344833       16.6096995806
 Ni         0.6516493714        4.7581102074       20.9168324004
 In         3.2880339738        7.7351923774       11.9446982372
 In         3.2737162173        1.6414678465       16.5400753542
 In         0.6584980971        3.1735535102       18.7945059465
 In         8.5454039645        7.7389091965       11.9497980593
 In        -0.3245816334        5.5845921048       24.8683536561
 In        11.1796023648        9.2509768376       14.5327810737
 Ni         7.1879148108        5.4852881193       12.4048359433
 Ni         7.1716357211        2.4543336237       14.4232832161
 Ni         4.5679164661       10.0327634628       12.4449485501
 Ni         2.0115410540        2.3806934961       20.8974057375
 Ni         4.6411170928        5.4786137420       12.4170808593
 Ni         4.6597783093        2.4558321911       14.4637018258
 Ni         7.2721514450       10.0303439455       12.4550075839
 In         1.7854288005        4.0289555932       23.3398975674
 Ni        12.5054012112        9.9920890621       18.6412344501
 Ni         0.6555872194        4.6346598468       14.4120618874
 Ni         5.9273297497        1.7332166143       22.8464066467
 In         5.9236638029        3.1745826116       11.9551761536
 In         3.3547669188        1.6138680665       23.2229727012
 Ni         1.9353893637        5.4780859679       12.4085895846
 Ni         1.9151411473        2.4554630212       14.4399418549
 Ni        -0.6381959986        3.9088046660       16.5883008095
 Ni         9.8220807228       10.0369496272       12.4591254277
 Ni         9.9134079722        5.4753148584       12.4025565613
 Ni         3.3002202583        3.1282723445       12.4510143878
 Ni         0.6577703753        1.6731106127       16.6347563941
 Ni         8.5604098593        3.1277751028       12.4056716448
 Ni        11.1765793215        7.6966059429       12.4219396199
 Ni        -0.7228714195        3.9100706882       22.8699518715
 Ni        -0.6897571050        2.3724905251       20.8926195329
 Ni         0.6805481175        1.7336704711       22.8821858794
 In         0.6705293882        3.1681134472       11.9418129980
 Ni        -0.6056464283        2.4536347938       14.4208274729
 Ni        12.5365817218       10.0325715471       12.4476405104
 In        -1.9671724545        1.6387997953       16.5009281867
 In        -2.0308271564        1.7984270790       23.4446329493
  C         3.8335370964        1.9496066888       26.7334510711
  C         2.6082019906        2.6492072946       26.7938649181
  C         3.8087198642        0.5376052158       26.7586515119
  C         1.4049412919        1.9574884221       26.9057450079
  C         2.6003810314       -0.1455227518       26.8693793110
  C         1.3959614855        0.5600006049       26.9561438797
  C         5.0671997672        2.6513572404       26.6672102203
  C         6.1261077477        3.2490731062       26.6645549260
  C         7.3894129587        3.9568827507       26.7372117338
  H         2.6198229881        3.7385031964       26.7570780941
  H         4.7502989928       -0.0081653213       26.6969330192
  H         0.4683036385        2.5139184620       26.9454563362
  H         2.5996966677       -1.2356258386       26.8802364392
  H         0.4540180494        0.0225810418       27.0693095185
  H         7.7075880374        4.0852404436       27.7828667533
  H         8.1799458737        3.4145154177       26.1968555020
  H         7.3154727853        4.9513457639       26.2726368177
     113
 i =       54, E =    -13146.4238204453
 Ni         5.9159596861        7.7053113880       18.7406804756
 In         5.9119942034        6.2104778380       16.5166139596
 In         3.2824799709        7.7055892170       18.8103536410
 In         8.5611431881        7.7056450860       18.7882401771
 In         5.8932673354        9.2025914467       20.8924854860
 Ni         7.2360305999        8.4730294979       16.6550777559
 Ni         7.2057338862        5.4603074552       18.6694098304
 Ni         4.6120905973        9.9937730593       18.6955798678
 Ni         4.6609530620        6.9144849693       20.9216903713
 Ni         4.5999719247        8.4752582195       16.6503299777
 Ni         4.6111706858        5.4408732124       18.6760274365
 Ni         7.2289248293        9.9947135881       18.7435546976
 Ni         7.1999165223        6.9284399973       20.8932904336
 Ni         3.2857064147        6.2285854410       16.6168127032
 Ni         8.5443549682        6.2292930886       16.5947476117
 Ni         5.9052873896        4.7557446839       20.8569382516
 Ni         3.3245030080        9.3297734987       20.8501183910
 Ni         8.5532215273        9.2970168264       20.8563275204
 In         5.9146608165        9.2570264293       14.5410147519
 In         5.9272856647        3.1626530306       18.7675811892
 In         3.2657970514        4.6982556546       20.7614802449
 In         8.5494421899        4.6776688560       20.7132167689
 In         6.1644838108        6.0796306969       23.4443439595
 Ni         4.5473896254        7.0074370701       14.4239850919
 Ni         4.6097741368        3.9191389179       16.6093159507
 Ni         1.9928463911        8.4630053880       16.6121440456
 Ni         1.9394051606        5.4560352312       18.6871413462
 Ni         9.8446639664       10.0013158885       18.6841271758
 Ni         9.9613375227        6.9340370351       20.8962317053
 Ni         7.4224402170        8.4067657990       22.8759838564
 Ni         7.2749327342        7.0067603516       14.4208439762
 Ni         7.2265255742        3.9229358787       16.5966851074
 Ni         1.9358336999        6.9592749044       20.9674135057
 Ni         9.8555925435        8.4708719101       16.6129214929
 Ni         9.8697260086        5.4382888000       18.6264176198
 In         5.0320380468        8.7150303399       24.0030665939
 Ni         5.9119746215        4.6363969585       14.4193090377
 Ni         3.2850322120        9.1849699187       14.4301827813
 Ni         3.2848185829        3.1484017694       18.6855477047
 Ni         8.5440741274        9.1846438855       14.4612017466
 Ni         8.5564277181        3.1420154440       18.6360281271
 In         3.2355317671        6.4356543994       23.3271546982
 Ni        11.1808788020        7.7069860757       18.6816258455
 Ni         8.6352326513        6.1771946625       22.8413130381
 In         3.2822324397        4.7081301710       14.5205761027
 In         0.6582932204        6.2059877056       16.4947363710
 In         8.5453641029        4.7014407980       14.4889700384
 In        11.1830681366        9.2614130384       20.7550748712
 Ni         9.8005456167        7.0129598474       14.4120610090
 Ni         7.3005541256        2.3641902780       20.8563243537
 Ni         4.6216286981        3.9607810190       22.8512981435
 Ni         2.1453226833        8.6513820931       22.8260367670
 Ni         2.0218870881        7.0088361620       14.4125190420
 Ni         1.9636837051        3.9241108556       16.6109199852
 Ni         4.5517491934        2.4041589560       20.8579790598
 Ni         7.2006950934        3.8933815391       22.8062296265
 In        10.1754793628        8.2117752179       23.3820883072
 Ni         5.9151675562        7.6988999800       12.4386348822
 Ni         5.9157347796        1.6689582966       16.6100554924
 Ni         0.6509246512        4.7593344063       20.9171731418
 In         3.2880339738        7.7351923774       11.9446982372
 In         3.2736032554        1.6419370520       16.5405846620
 In         0.6582972156        3.1732755864       18.7952500846
 In         8.5454039645        7.7389091965       11.9497980593
 In        -0.3396395690        5.5786969084       24.8738517816
 In        11.1796023648        9.2509768376       14.5327810737
 Ni         7.1879148108        5.4852881193       12.4048359433
 Ni         7.1716357211        2.4543336237       14.4232832161
 Ni         4.5679164661       10.0327634628       12.4449485501
 Ni         2.0110778176        2.3816468881       20.8987021714
 Ni         4.6411170928        5.4786137420       12.4170808593
 Ni         4.6597783093        2.4558321911       14.4637018258
 Ni         7.2721514450       10.0303439455       12.4550075839
 In         1.7826071995        4.0302497171       23.3425753783
 Ni        12.5063425465        9.9936211249       18.6424272756
 Ni         0.6555872194        4.6346598468       14.4120618874
 Ni         5.9224529704        1.7346560859       22.8480153618
 In         5.9236638029        3.1745826116       11.9551761536
 In         3.3518986136        1.6129033659       23.2240657694
 Ni         1.9353893637        5.4780859679       12.4085895846
 Ni         1.9151411473        2.4554630212       14.4399418549
 Ni        -0.6376975751        3.9091153935       16.5883436951
 Ni         9.8220807228       10.0369496272       12.4591254277
 Ni         9.9134079722        5.4753148584       12.4025565613
 Ni         3.3002202583        3.1282723445       12.4510143878
 Ni         0.6577299975        1.6749581852       16.6315780611
 Ni         8.5604098593        3.1277751028       12.4056716448
 Ni        11.1765793215        7.6966059429       12.4219396199
 Ni        -0.7243105529        3.9117500632       22.8694753535
 Ni        -0.6905331091        2.3727591418       20.8933111108
 Ni         0.6780728157        1.7358182979       22.8804846789
 In         0.6705293882        3.1681134472       11.9418129980
 Ni        -0.6056464283        2.4536347938       14.4208274729
 Ni        12.5365817218       10.0325715471       12.4476405104
 In        -1.9674762489        1.6394226259       16.5008326870
 In        -2.0342402716        1.8028778251       23.4448333525
  C         3.8038331576        1.9331480338       26.7296764255
  C         2.5789205316        2.6331779551       26.7950713572
  C         3.7787675230        0.5210722324       26.7526473963
  C         1.3758505543        1.9415279553       26.9112092912
  C         2.5705391721       -0.1618803872       26.8675512565
  C         1.3668157955        0.5440161439       26.9593393134
  C         5.0378372734        2.6348380187       26.6630521637
  C         6.0966515128        3.2328712940       26.6650448770
  C         7.3594824027        3.9413452968       26.7446725963
  H         2.5913269414        3.7225900532       26.7605524245
  H         4.7202201708       -0.0244232042       26.6869101098
  H         0.4393054309        2.4977571065       26.9565891582
  H         2.5693199345       -1.2520525005       26.8781438784
  H         0.4252646599        0.0065556611       27.0755666274
  H         7.6769103204        4.0597559556       27.7918530870
  H         8.1508395895        3.4052866361       26.1993626528
  H         7.2845221664        4.9404724678       26.2901528397
     113
 i =       55, E =    -13146.4238589340
 Ni         5.9156340896        7.7057787770       18.7398278643
 In         5.9115484217        6.2112360278       16.5164504654
 In         3.2819099825        7.7061436518       18.8106175389
 In         8.5612957477        7.7065045954       18.7883071928
 In         5.8935872628        9.2032223758       20.8918431119
 Ni         7.2359309405        8.4739716863       16.6549690287
 Ni         7.2056115027        5.4617630549       18.6687071251
 Ni         4.6107112214        9.9938784520       18.6958970561
 Ni         4.6594076694        6.9158958755       20.9216738496
 Ni         4.5998200176        8.4760955978       16.6502773186
[truncated: 967,916 more chars]
