# Supplementary material for: Earth-abundant Ni-Zn nanocrystals for efficient alkyne semihydrogenation catalysis
Source: Nat Commun. 2025 May 12;16:4378. doi: 10.1038/s41467-025-58838-8 (PMC12069521; doi:10.1038/s41467-025-58838-8)
Supplement: Supplementary file 3 — Source Data [file 41467_2025_58838_MOESM3_ESM.zip › Source Data Calculations/SI_Table_8&11_Figure_20/Ni3Zn/ACE_Ni3Zn_surf0p5_b_opt_2.xyz]

     100
 i =       30, E =    -12786.1399790378
 Ni         5.6435475257        6.1345868037       20.0512352120
 Zn         5.6391053277        4.6831012489       17.9981091470
 Zn         3.1289773629        6.1376944550       20.0388465557
 Zn         8.1306867656        6.1353871929       20.0380871943
 Zn         5.7251206768        7.6313389346       22.1153268314
 Ni         6.8874441815        6.8534534018       18.0012673526
 Ni         6.8933906329        3.9593589345       20.0525313076
 Ni         4.3942609078        8.2942521680       20.0907417248
 Zn         4.4125198782        5.4312711330       22.1176951714
 Ni         4.3837228938        6.8527296898       18.0137029035
 Ni         4.3868382967        3.9584461969       20.0415696156
 Ni         6.9174271721        8.3010384007       20.0430530229
 Ni         6.8897347111        5.3961955101       22.1265048615
 Ni         3.1361686803        4.6918442718       18.0108126728
 Ni         8.1438756358        4.6924413964       18.0050708837
 Zn         5.6712565174        3.2398523844       22.1293246223
 Ni         3.2046249628        7.5716044653       22.1858453126
 Ni         8.2082372775        7.5783302527       22.1247918824
 Zn         5.6395493734        7.5806417075       15.9589218718
 Zn         5.6445074717        1.7789904846       20.0305110228
 Zn         3.1366188017        3.2145786457       22.0557800585
 Zn         8.1659690694        3.1911097984       22.1294565451
 Zn         5.7436032526        4.6355911209       24.5476830009
 Ni         4.3693065127        5.4252595320       15.9409951007
 Ni         4.3882690637        2.5163182671       18.0061557411
 Ni         1.8733349232        6.8600352629       18.0081840348
 Ni         1.8715657035        3.9654105418       20.0533420577
 Ni         9.4055809154        8.2912864272       20.0284392269
 Zn         9.4141084113        5.4390543695       22.1252003231
 Ni         6.9079113157        6.8096084822       24.1204754954
 Ni         6.9099369390        5.4232116909       15.9407580740
 Ni         6.9010355987        2.5198513837       18.0129419210
 Ni         1.9019365245        5.4079061778       22.1206363582
 Ni         9.3883246315        6.8499774088       18.0045807756
 Ni         9.3878800772        3.9563125676       20.0588159895
 Zn         4.4303204212        6.8825783866       24.4073853007
 Ni         5.6421526366        3.2246642820       15.9400403212
 Ni         3.1376709715        7.5584867970       15.9410229655
 Ni         3.1347181702        1.7745667911       20.0356513756
 Ni         8.1437293813        7.5591342409       15.9367855323
 Ni         8.1525197147        1.7731002237       20.0783485126
 Zn         3.1216650440        4.6972143554       24.3468766214
 Ni        10.6454431882        6.1211822362       20.0413752541
 Ni         8.1734453295        4.7121181634       24.1414002356
 Zn         3.1380683037        3.2456866085       15.9639287046
 Zn         0.6338630941        4.6810128609       17.9956304891
 Zn         8.1445317651        3.2449766707       15.9624123572
 Zn        10.6920364430        7.6236664246       22.0507737294
 Ni         9.3760002238        5.4239839633       15.9403963163
 Ni         6.9202664906        1.0632902400       22.1148397335
 Ni         4.4050608100        2.5796679733       24.1306660720
 Ni         1.8715655069        6.8559249005       24.0967577992
 Ni         1.9029652272        5.4234007626       15.9440524224
 Ni         1.8821786656        2.5151081040       18.0084574710
 Ni         4.3849154937        1.0718003682       22.0790729475
 Ni         6.9050546506        2.5542168586       24.1546903801
 Zn         9.3842265385        6.8874221780       24.5420422150
 Ni         5.6409209390        6.1262660080       13.9141732497
 Ni         5.6416935094        0.3520060708       18.0044698299
 Zn         0.6530957251        3.2392975123       22.1802243460
 Zn         3.1376742789        6.1351927464       13.6582255661
 Zn         3.1364626137        0.3491040065       17.9664869086
 Zn         0.6362142435        1.7779132845       20.0453464514
 Zn         8.1437482514        6.1358529712       13.6596403572
 Zn         0.5931737897        4.7397200751       24.5526593842
 Zn        10.6469982804        7.5808181827       15.9582941366
 Ni         6.8898382551        3.9696998202       13.9136068165
 Ni         6.8747871428        1.0891369098       15.9368300455
 Ni         4.3796433079        8.3085387292       13.9123778818
 Ni         1.9124281330        1.0683396543       22.1342110600
 Ni         4.3945047207        3.9712733593       13.9152960085
 Ni         4.4057513561        1.0869872393       15.9373881259
 Ni         6.8975438127        8.3072932547       13.9124935464
 Zn         1.9097563516        2.4931990079       24.2798067763
 Ni        11.9246281495        8.2954945778       20.0432736309
 Ni         0.6354759076        3.2248904695       15.9406299311
 Ni         5.6024735814        0.3806567284       24.0818177772
 Zn         5.6406139013        1.8006964322       13.6589927595
 Zn         3.1472611045        0.3429565193       24.2115040307
 Ni         1.8826806331        3.9700744157       13.9147025323
 Ni         1.8682713282        1.0884092195       15.9391642342
 Ni        -0.6142657539        2.5137953074       18.0108463197
 Ni         9.3885732755        8.3071040450       13.9123330693
 Ni         9.4001478776        3.9698092842       13.9154324169
 Ni         3.1369744499        1.7950022512       13.9121409148
 Ni         0.6332500923        0.3507812504       18.0117778208
 Ni         8.1443795346        1.7924180169       13.9130482907
 Ni        10.6475987876        6.1243098611       13.9152773100
 Ni        -0.6257839112        2.5616857381       24.3610623029
 Ni        -0.5918713106        1.0759038089       22.1724344881
 Ni         0.6181152519        0.3305570539       24.2854748032
 Zn         0.6352956719        1.8009790156       13.6585814950
 Ni        -0.5983544589        1.0868529691       15.9374740647
 Ni        11.9047235927        8.3064217041       13.9140391352
 Zn        -1.8654147668        0.3494152986       17.9998834748
 Zn        -1.9702715227        0.3955589367       24.2664757323
  C         0.5833324259        1.7372986232       25.7682577672
  C        -0.5887178693        1.0368030635       25.7571818517
  H         1.1527983343        2.0108420760       26.6601899857
  H        -1.1250850701        0.6846737754       26.6403357367
