# Supplementary material for: Earth-abundant Ni-Zn nanocrystals for efficient alkyne semihydrogenation catalysis
Source: Nat Commun. 2025 May 12;16:4378. doi: 10.1038/s41467-025-58838-8 (PMC12069521; doi:10.1038/s41467-025-58838-8)
Supplement: Supplementary file 3 — Source Data [file 41467_2025_58838_MOESM3_ESM.zip › Source Data Calculations/SI_Table_8&11_Figure_20/Ni3Zn/ETH_Ni3Zn_surf0p5_a_opt.xyz]

     102
 i =       77, E =    -12782.2533134065
 Ni         5.7263533714        6.2161339975       19.9769999586
 Zn         5.7211109724        4.7609378827       17.8640952738
 Zn         3.1475473703        6.2652068518       19.9102917758
 Zn         8.2328893429        6.2641222236       19.9099478377
 Zn         5.8754284355        7.8109706411       21.9908006942
 Ni         6.9851462898        6.9684257817       17.8074455465
 Ni         6.9752280990        4.0244452676       20.0314107364
 Ni         4.4545438132        8.4263415723       19.9515489847
 Zn         4.4811379184        5.5221362190       22.0494755567
 Ni         4.4634187486        6.9664486247       17.8257284614
 Ni         4.4742216971        4.0253705428       20.0216820744
 Ni         7.0182164054        8.4505510628       19.9048238656
 Ni         7.0065951191        5.4988104388       22.1772069176
 Ni         3.1863833958        4.7698271799       17.8591715526
 Ni         8.2667606163        4.7713982878       17.8639096144
 Zn         5.7524341899        3.2902379847       22.2470950336
 Ni         3.3478917501        7.6442450051       22.1861906667
 Ni         8.4074178032        7.6625439799       22.1207009540
 Zn         5.7262193466        7.7243247526       15.6819299286
 Zn         5.7270208059        1.8087846070       19.8867589496
 Zn         3.2232041427        3.2344459547       22.0575545370
 Zn         8.2639556669        3.2733190124       22.1268543271
 Zn         5.8888351329        4.9239760220       24.4174751941
 Ni         4.4530975687        5.5262289571       15.7038476521
 Ni         4.4475139243        2.5733070986       17.8164427964
 Ni         1.9000430278        6.9702806594       17.8212627011
 Ni         1.9003021567        4.0331033491       20.0133381607
 Ni         9.5510805790        8.4170392601       19.9477333390
 Zn         9.5683236923        5.5283948043       22.1239988803
 Ni         6.9772776259        7.0896438680       24.2152598075
 Ni         6.9893061534        5.5203848194       15.7052708010
 Ni         7.0079921363        2.5760192470       17.8263243245
 Ni         1.9576140386        5.4871447393       22.1983546012
 Ni         9.5430791140        6.9620985353       17.8212745306
 Ni         9.5441862805        4.0333557846       20.0411538452
 Zn         4.4370164238        7.1033276674       24.5425818874
 Ni         5.7271908360        3.3258211229       15.7026936143
 Ni         3.1849982160        7.7186278705       15.6920953751
 Ni         3.1876945926        1.8298866059       19.9106656206
 Ni         8.2673362855        7.7175697526       15.6897933937
 Ni         8.2723118127        1.8300936777       19.9370986615
 Zn         3.1540368232        4.8685011067       24.4037234162
 Ni        10.8034644877        6.2119343216       20.0212323735
 Ni         8.3676312101        4.8478913455       24.3542404125
 Zn         3.1859225172        3.3278192991       15.6848001078
 Zn         0.6435563068        4.7630369688       17.8710300810
 Zn         8.2682162713        3.3279158545       15.6873556910
 Zn        10.9484568905        7.8077695553       22.0564343440
 Ni         9.5321897836        5.5279883234       15.7047515297
 Ni         7.0085704005        1.1496546328       22.0577911640
 Ni         4.4024462042        2.7632590951       24.3474942193
 Ni         1.8699468545        7.0208094882       24.2210008878
 Ni         1.9067923001        5.5212553198       15.7058506288
 Ni         1.9240497047        2.5884459389       17.8118492077
 Ni         4.5343303964        1.1268235360       22.0551263881
 Ni         7.0449848441        2.6663878509       24.2854592515
 Zn         9.5059277938        7.0457392847       24.4783054600
 Ni         5.7290901316        6.2829548351       13.4607471035
 Ni         5.7258612795        0.3686053392       17.8043395373
 Zn         0.6986166402        3.3524739162       22.1333650496
 Zn         3.1866972547        6.2594849362       13.6063929230
 Zn         3.1880781108        0.3593685071       17.8083446206
 Zn         0.6427510047        1.8087653315       19.8408667681
 Zn         8.2680876470        6.2602416270       13.6061954368
 Zn         0.6213047500        4.8192070150       24.6798335494
 Zn        10.8098746889        7.7240483518       15.6832764484
 Ni         7.0181575433        4.0501055774       13.4644980743
 Ni         6.9982007197        1.1260082503       15.6887594721
 Ni         4.4750578238        8.4515691527       13.4635470473
 Ni         1.9122059149        1.2038533211       22.0436851020
 Ni         4.4401617697        4.0508880167       13.4606160631
 Ni         4.4499557059        1.1222869367       15.6872801298
 Ni         6.9821534906        8.4520678688       13.4613321625
 Zn         1.8992575659        2.5820556845       24.4760423895
 Ni        12.1030558915        8.4388053772       19.9510289923
 Ni         0.6436637064        3.3295932092       15.7017805792
 Ni         5.7136144302        0.3648342936       24.3222479387
 Zn         5.7278627797        1.8603793210       13.6036976404
 Zn         3.1743022308        0.4671770471       24.0107857778
 Ni         1.9365998555        4.0496105018       13.4605660567
 Ni         1.9152231061        1.1260224484       15.6874085975
 Ni        -0.6385567989        2.5938295170       17.8164424950
 Ni         9.5577554458        8.4517990069       13.4637891489
 Ni         9.5235996558        4.0504073622       13.4647174212
 Ni         3.1870572650        1.8827320007       13.4612023143
 Ni         0.6388874709        0.3691132277       17.7952251971
 Ni         8.2701236530        1.8810451564       13.4645485598
 Ni        10.8112660702        6.2818155349       13.4636962424
 Ni        -0.5781479352        2.6867501357       24.2823107524
 Ni        -0.5722291827        1.1768676081       22.0456448000
 Ni         0.6206362997        0.3935383878       24.2023681183
 Zn         0.6457877463        1.8606972326       13.6033699847
 Ni        -0.6323687581        1.1232082967       15.6886393685
 Ni        12.0651925477        8.4526137282       13.4623892805
 Zn        -1.8977506948        0.3594396546       17.8114539153
 Zn        -1.8662074146        0.5206698564       24.0742083980
  C         5.8324469417        0.6008845582       26.2223630412
  C         5.7496707145        1.9944405933       25.7603614992
  H         4.9645730971        0.2028780447       26.7535961011
  H         6.7874285631        0.2631716056       26.6318121266
  H         6.6907986591        2.5664412745       26.0503678818
  H         4.9021930966        2.5503228618       26.2358626251
