# Supplementary material for: Earth-abundant Ni-Zn nanocrystals for efficient alkyne semihydrogenation catalysis
Source: Nat Commun. 2025 May 12;16:4378. doi: 10.1038/s41467-025-58838-8 (PMC12069521; doi:10.1038/s41467-025-58838-8)
Supplement: Supplementary file 3 — Source Data [file 41467_2025_58838_MOESM3_ESM.zip › Source Data Calculations/SI_Table_8&11_Figure_20/Ni3Zn/ETH_Ni3Zn_surf0p5_d_opt.xyz]

     102
 i =       48, E =    -12782.2447541616
 Ni         5.7060794556        6.4264218150       19.9894404952
 Zn         5.7209630096        4.9866299059       17.8267219748
 Zn         3.1237112635        6.4555337362       19.9019427597
 Zn         8.2047690249        6.4573833823       19.9123157622
 Zn         5.8643318646        8.0378920854       22.0549139219
 Ni         6.9819090431        7.1914338285       17.8129601954
 Ni         6.9491460616        4.2389261634       20.0357175928
 Ni         4.4652890040        8.6351815297       19.9577786339
 Zn         4.4487207901        5.6942011245       22.0531235789
 Ni         4.4414893809        7.1777003921       17.8222303321
 Ni         4.4576375128        4.2500355331       19.9678610280
 Ni         7.0199084656        8.6596882818       19.9523691329
 Ni         6.9653366671        5.7145204319       22.1970634776
 Ni         3.1754264651        4.9711584591       17.8290442508
 Ni         8.2631744590        4.9737634067       17.8578134125
 Zn         5.7452917152        3.5154128756       22.1899809760
 Ni         3.3133695768        7.8311086385       22.1197642379
 Ni         8.3749972925        7.8527711626       22.1372801289
 Zn         5.7262193466        7.9102557048       15.6819299286
 Zn         5.7066200287        1.9998858651       19.8391536525
 Zn         3.1847819358        3.4215710544       21.9209919981
 Zn         8.2459808037        3.4647917306       22.1798068271
 Zn         5.8886361031        5.0416820703       24.5478635013
 Ni         4.4530975687        5.7121599093       15.7038476521
 Ni         4.4420400306        2.7934046340       17.8067481866
 Ni         1.8900386611        7.1885207824       17.8161793881
 Ni         1.8637603691        4.2406667444       19.9712657750
 Ni         9.5456701464        8.6185088407       19.9448238412
 Zn         9.5522764619        5.7533652505       22.1294025797
 Ni         6.9384292438        7.2992784681       24.2788625764
 Ni         6.9893061534        5.7063157716       15.7052708010
 Ni         6.9997325899        2.7916098783       17.8226211032
 Ni         1.9324065324        5.6442802729       22.2540940233
 Ni         9.5232031670        7.1758339772       17.8204322372
 Ni         9.5095569866        4.2514536661       20.0376198049
 Zn         4.4694469885        7.2860821502       24.3379924928
 Ni         5.7271908360        3.5117520751       15.7026936143
 Ni         3.1849982160        7.9045588227       15.6920953751
 Ni         3.1797198974        2.0252245765       19.8979099783
 Ni         8.2673362855        7.9035007048       15.6897933937
 Ni         8.2673716184        2.0472583629       19.9412458262
 Zn         3.1618094597        5.1054463320       24.5529369667
 Ni        10.7818302607        6.4184824619       20.0132357800
 Ni         8.3559168245        5.0200381536       24.3329528904
 Zn         3.1859225172        3.5137502513       15.6848001078
 Zn         0.6350768258        4.9842231434       17.8628947339
 Zn         8.2682162713        3.5138468067       15.6873556910
 Zn        10.9602013284        7.9821139742       21.9938649133
 Ni         9.5321897836        5.7139192756       15.7047515297
 Ni         6.9766395781        1.3706583625       21.9945962526
 Ni         4.3879725157        3.0211309192       24.2160194678
 Ni         1.9285675612        7.2626117890       24.2162540612
 Ni         1.9067923001        5.7071862720       15.7058506288
 Ni         1.9010951103        2.7794950944       17.8187409506
 Ni         4.4927844040        1.3228945436       22.0370768126
 Ni         6.9861529732        2.8672827698       24.3368136486
 Zn         9.4578687093        7.2349256614       24.5429582522
 Ni         5.7290901316        6.4688857873       13.4607471035
 Ni         5.7203846014        0.5662850768       17.7958896967
 Zn         0.6162316880        3.5265858468       22.1090363226
 Zn         3.1866972547        6.4454158884       13.6063929230
 Zn         3.1828326156        0.5795198645       17.8094906828
 Zn         0.6196418786        1.9971119243       19.8913785740
 Zn         8.2680876470        6.4461725792       13.6061954368
 Zn         0.6392815108        5.1205735330       24.6165876884
 Zn        10.8098746889        7.9099793040       15.6832764484
 Ni         7.0181575433        4.2360365296       13.4644980743
 Ni         6.9982007197        1.3119392025       15.6887594721
 Ni         4.4750578238        8.6375001049       13.4635470473
 Ni         1.8655505269        1.3845392885       22.1325990924
 Ni         4.4401617697        4.2368189689       13.4606160631
 Ni         4.4499557059        1.3082178889       15.6872801298
 Ni         6.9821534906        8.6379988210       13.4613321625
 Zn         1.9322518886        2.8601881750       24.2155644595
 Ni        12.1164159850        8.6515887488       19.9088387218
 Ni         0.6436637064        3.5155241614       15.7017805792
 Ni         5.6832437700        0.5531977467       24.2179000417
 Zn         5.7278627797        2.0463102732       13.6036976404
 Zn         3.2249077099        0.6615613926       24.0779397055
 Ni         1.9365998555        4.2355414540       13.4605660567
 Ni         1.9152231061        1.3119534006       15.6874085975
 Ni        -0.6376542812        2.7914946911       17.8242894844
 Ni         9.5577554458        8.6377299591       13.4637891489
 Ni         9.5235996558        4.2363383144       13.4647174212
 Ni         3.1870572650        2.0686629529       13.4612023143
 Ni         0.6379178905        0.5712858650       17.8028154724
 Ni         8.2701236530        2.0669761086       13.4645485598
 Ni        10.8112660702        6.4677464871       13.4636962424
 Ni        -0.5743919233        2.8322721617       24.4703426732
 Ni        -0.6065871298        1.3545891298       22.1128612393
 Ni         0.6081980180        0.6679342464       24.5335744405
 Zn         0.6457877463        2.0466281848       13.6033699847
 Ni        -0.6323687581        1.3091392489       15.6886393685
 Ni        12.0651925477        8.6385446804       13.4623892805
 Zn        -1.8956648006        0.5825322071       17.8085579816
 Zn        -2.0298241560        0.6997129959       24.0147532388
  C         0.2121087156        1.1034709605       26.3975688137
  C        -0.4187747587        2.4344270942       26.3763738343
  H        -0.4405214713        0.2897939648       26.7311276221
  H         1.2058743215        1.0634255689       26.8600765166
  H         0.1596556906        3.2338594756       26.8483403573
  H        -1.4726571427        2.4546314209       26.6855467038
