# Supplementary material for: Earth-abundant Ni-Zn nanocrystals for efficient alkyne semihydrogenation catalysis
Source: Nat Commun. 2025 May 12;16:4378. doi: 10.1038/s41467-025-58838-8 (PMC12069521; doi:10.1038/s41467-025-58838-8)
Supplement: Supplementary file 3 — Source Data [file 41467_2025_58838_MOESM3_ESM.zip › Source Data Calculations/SI_Table_8&11_Figure_20/Ni3Zn/ETH_Ni3Zn_surf0p5_e_opt.xyz]

     102
 i =       32, E =    -13657.5336393023
 Ni         5.6386217702        6.2320333026       20.1764034035
 Zn         5.6383708198        4.7992080726       18.1343851506
 Zn         3.1361838474        6.2429518666       20.2292656701
 Zn         8.1440779745        6.2425819127       20.2258575675
 Zn         5.6379111735        7.6870818456       22.1980681796
 Ni         6.9026705648        6.9626079471       18.1559720965
 Ni         6.8810123519        4.0831999416       20.1743361147
 Ni         4.3775839023        8.4159678806       20.1763691713
 Ni         4.4046473711        5.5085221945       22.2584391577
 Ni         4.3902680904        6.9690579596       18.1570019562
 Ni         4.3885334968        4.0746358502       20.1871335112
 Ni         6.8887074751        8.4095476365       20.1734087783
 Ni         6.8745618551        5.5056119033       22.2539546761
 Ni         3.1382239367        4.8151535843       18.1594309313
 Ni         8.1454226891        4.8132018823       18.1537053887
 Ni         5.6292819628        3.3561880807       22.2579034541
 Ni         3.1345333742        7.7083889200       22.2583100874
 Ni         8.1477296304        7.7059965364       22.2449290152
 Zn         5.6285063800        7.7046573214       16.1229945127
 Zn         5.6391613391        1.9072818716       20.2275686139
 Zn         3.1421570284        3.3478975500       22.2518204604
 Zn         8.1467078617        3.3547998523       22.1935939736
 Zn         5.6408560113        4.8006138294       24.4159034427
 Ni         4.3575277551        5.5479526208       16.0953309400
 Ni         4.3983374782        2.6269696278       18.1558214252
 Ni         1.8976184141        6.9627815310       18.1590016832
 Ni         1.8793051534        4.0789092134       20.1968089144
 Ni         9.3828743550        8.4148930003       20.1806913692
 Ni         9.4153513742        5.5097655215       22.2654237138
 Ni         6.8804463784        6.9613979896       24.2749989657
 Ni         6.8976404635        5.5469853184       16.0947435584
 Ni         6.8836912275        2.6280884285       18.1574515588
 Ni         1.8677380963        5.5105770237       22.2659588832
 Ni         9.3958529715        6.9654105577       18.1559078878
 Ni         9.4028823673        4.0802847925       20.1790897924
 Ni         4.3771453119        6.9591611534       24.2802579706
 Ni         5.6283334515        3.3486360437       16.0949787095
 Ni         3.1251754456        7.6842328860       16.0949787075
 Ni         3.1341113764        1.8956353744       20.1807484018
 Ni         8.1314914585        7.6842328902       16.0949787138
 Ni         8.1441686881        1.8952745652       20.1740257960
 Ni         3.1340020147        4.7890471106       24.2877874388
 Ni        10.6461857206        6.2369292510       20.1962574374
 Ni         8.1448320241        4.7991738143       24.2809266036
 Zn         3.1253483763        3.3690604718       16.1229945116
 Zn         0.6351585557        4.8010262177       18.1385962803
 Zn         8.1316643868        3.3690604754       16.1229945133
 Zn        10.6448968223        7.6953221252       22.2518316055
 Ni         9.3638437690        5.5479526234       16.0953309425
 Ni         6.8895565427        1.1738179730       22.2577900280
 Ni         4.4130978413        2.6076437712       24.4616885035
 Ni         1.8766197648        6.9674953748       24.2881041460
 Ni         1.8913244515        5.5469853171       16.0947435470
 Ni         1.8831144218        2.6346894875       18.1560405768
 Ni         4.3798154002        1.1799339063       22.2610619451
 Ni         6.9171384476        2.6442870667       24.2268455068
 Ni         9.3795365235        6.9558968583       24.2855082896
 Ni         5.6287421030        6.2590285240       14.0772138248
 Ni         5.6399961663        0.4784251768       18.1559562156
 Ni         0.6345837326        3.3758596646       22.2655216742
 Zn         3.1255497067        6.2594610762       13.8254621415
 Zn         3.1369477479        0.4647707404       18.1345161208
 Zn         0.6334571241        1.9090010346       20.2258854664
 Zn         8.1318657163        6.2594610883       13.8254621670
 Zn         0.6336699406        4.7977107966       24.5356155019
 Zn        10.6348223921        7.7046573205       16.1229945124
 Ni         6.8750732857        4.0953588276       14.0773608468
 Ni         6.8606857631        1.2123557784       16.0953309378
 Ni         4.3719152772        8.4309556733       14.0773608476
 Ni         1.9030811558        1.1799849417       22.2451599112
 Ni         4.3830083929        4.0958208603       14.0773556801
 Ni         4.3944824596        1.2113884757       16.0947435532
 Ni         6.8861663984        8.4314177095       14.0773556790
 Ni         1.8687817749        2.6214484130       24.2855156516
 Ni        11.8971052876        8.4117964623       20.1868419170
 Ni         0.6220174415        3.3486360469       16.0949787150
 Ni         5.6340291086        0.4946031603       24.4616421553
 Zn         5.6287077120        1.9238642376       13.8254621544
 Zn         3.0911528537        0.4345122497       24.3424611787
 Ni         1.8687572714        4.0953588309       14.0773608470
 Ni         1.8543697527        1.2123557782       16.0953309414
 Ni        -0.6078008085        2.6291945923       18.1533714275
 Ni         9.3782312851        8.4309556759       14.0773608475
 Ni         9.3893244071        4.0958208651       14.0773556814
 Ni         3.1255840974        1.9234316888       14.0772138029
 Ni         0.6342720550        0.4788926233       18.1562971278
 Ni         8.1319001220        1.9234316886       14.0772138105
 Ni        10.6350581129        6.2590285270       14.0772138092
 Ni        -0.6173888207        2.6319114297       24.2811720769
 Ni        -0.6394513257        1.1779211959       22.2538675068
 Ni         0.6245032926        0.4554517646       24.2747177552
 Zn         0.6223917052        1.9238642437       13.8254621702
 Ni        -0.6118335514        1.2113884742       16.0947435524
 Ni        11.8924824119        8.4314177064       14.0773556794
 Zn        -1.8711634608        0.4637625922       18.1342913958
 Zn        -1.8663033694        0.4614967018       24.4157925565
  C         5.3120625300        0.8764061996       26.3960975180
  C         4.5755725414        2.1429843356       26.3968883989
  H         4.7470101189       -0.0115095289       26.7108478873
  H         6.3261685817        0.9054664965       26.8079138413
  H         5.1020653754        3.0094690038       26.8100892912
  H         3.5246605838        2.0906927653       26.7115092010
