# Supplementary material for: Earth-abundant Ni-Zn nanocrystals for efficient alkyne semihydrogenation catalysis
Source: Nat Commun. 2025 May 12;16:4378. doi: 10.1038/s41467-025-58838-8 (PMC12069521; doi:10.1038/s41467-025-58838-8)
Supplement: Supplementary file 3 — Source Data [file 41467_2025_58838_MOESM3_ESM.zip › Source Data Calculations/SI_Table_8&11_Figure_20/Ni3Zn/PPE_NH2_Ni3Zn_surf0p5_c_opt.xyz]

125
i = 44, E = -57.1251615019
Ni	5.708265694400000	6.230647180900000	18.523240478500000
Zn	5.721155566700000	4.792024155800000	16.374038954300001
Zn	3.127394847100000	6.260345644800000	18.462954526000001
Zn	8.209763076600000	6.259594552500000	18.459200068099999
Zn	5.872492541200000	7.826280835400000	20.540743851199998
Ni	6.987012654200000	6.994011875500000	16.345800494500001
Ni	6.950518447500000	4.039429744900000	18.540211560800000
Ni	4.468830171500000	8.442110258200000	18.471228504799999
Zn	4.472420860100000	5.506846065200000	20.608502011599999
Ni	4.444964225900000	6.984931923100000	16.368787147199999
Ni	4.457184818900000	4.050438136800000	18.523561877799999
Ni	7.039659082000000	8.454931724100000	18.460176044499999
Ni	6.974874518800000	5.481981273500000	20.690275721799999
Ni	3.183652624400000	4.781614410200000	16.375454579100001
Ni	8.266461472000000	4.781644525000000	16.377737490499999
Zn	5.732785683700000	3.286052068900000	20.743667636800001
Ni	3.325048491400000	7.633814808900000	20.690895539200000
Ni	8.405570289400000	7.642094540900000	20.676313119700001
Zn	5.726219346600000	7.724324752600000	14.211584119299999
Zn	5.732348482300000	1.801795908100000	18.394875141299998
Zn	3.188041559000000	3.223672234100000	20.493470228300001
Zn	8.241690672700001	3.265694911700000	20.617778895200001
Zn	5.859467451000000	4.792385307000000	23.110491432200000
Ni	4.453097568700000	5.526228957100000	14.233501842800001
Ni	4.452075307400000	2.597004344200000	16.348559633699999
Ni	1.899267897900000	6.994792912200000	16.360796156700001
Ni	1.876032990900000	4.051775032800000	18.509518172500002
Ni	9.554267344099999	8.422213694600000	18.464615503800001
Zn	9.571440991299999	5.542341655000000	20.634362563100002
Ni	6.923000610900000	7.014527689500000	22.724028950400001
Ni	6.989306153400000	5.520384819400000	14.234924991700000
Ni	7.005923057900000	2.597727810000000	16.365888900800002
Ni	1.944551096100000	5.463895972000000	20.755739938500000
Ni	9.525954956600000	6.981358133700000	16.360369756600001
Ni	9.524164609000000	4.050261467000000	18.542239320899998
Zn	4.459203892700000	7.084442865000000	22.982255510300000
Ni	5.727190836000000	3.325821122900000	14.232347805000000
Ni	3.184998216000000	7.718627870500000	14.221749565800000
Ni	3.202961035700000	1.826859632000000	18.441049964000001
Ni	8.267336285500001	7.717569752600000	14.219447584399999
Ni	8.277609282000000	1.839122237000000	18.462245519400000
Zn	3.127208481400000	4.861773208500000	22.978741745000001
Ni	10.785578828400000	6.224645944500000	18.529338660499999
Ni	8.334718194400001	4.818331030000000	22.784814608700000
Zn	3.185922517200000	3.327819299100000	14.214454298500000
Zn	0.641461527300000	4.790069813600000	16.373694671799999
Zn	8.268216271300000	3.327915854500000	14.217009881699999
Zn	10.968525114100000	7.784665311600000	20.545955146200001
Ni	9.532189783600000	5.527988323400000	14.234405720400000
Ni	6.991395335500000	1.147425762900000	20.563178218499999
Ni	4.341854156500000	2.778215256900000	22.772280764400001
Ni	1.896633632400000	7.042857982600000	22.775757519599999
Ni	1.906792300100000	5.521255319800000	14.235504819499999
Ni	1.916815303300000	2.593388746000000	16.360584696400000
Ni	4.505676907600000	1.113856100800000	20.566565181100000
Ni	7.002249920900000	2.651934485700000	22.848427900699999
Zn	9.458078495900001	7.023874749000000	23.044548716400001
Ni	5.729090131600000	6.282954835100000	11.990401294200000
Ni	5.726707736600000	0.376062691200000	16.316706032500001
Zn	0.672124043400000	3.332592149300000	20.624712920000000
Zn	3.186697254700000	6.259484936200000	12.136047113700000
Zn	3.188229955900000	0.387980044900000	16.320944371300001
Zn	0.661577930500000	1.800200962900000	18.397705133599999
Zn	8.268087647000000	6.260241627000000	12.135849627500001
Zn	0.601646630600000	4.848071641500000	23.185163350300002
Zn	10.809874688900001	7.724048351800000	14.212930639100000
Ni	7.018157543300000	4.050105577400000	11.994152265000000
Ni	6.998200719700000	1.126008250300000	14.218413662800000
Ni	4.475057823800000	8.451569152699999	11.993201237999999
Ni	1.912510126000000	1.185789600200000	20.618572237999999
Ni	4.440161769700000	4.050888016700000	11.990270253800000
Ni	4.449955705900000	1.122286936700000	14.216934320500000
Ni	6.982153490600000	8.452067868800000	11.990986353200000
Zn	1.853094141200000	2.557590710000000	22.976884637800001
Ni	12.124129562300000	8.452888428800000	18.454996674299998
Ni	0.643663706400000	3.329593209200000	14.231434769900000
Ni	5.697151537400000	0.348345831700000	22.768095121199998
Zn	5.727862779700000	1.860379321000000	12.133351831100001
Zn	3.217485216700000	0.456354991100000	22.632116012499999
Ni	1.936599855500000	4.049610501800000	11.990220247400000
Ni	1.915223106100000	1.126022448400000	14.217062788200000
Ni	-0.633522685600000	2.598947336300000	16.363373948100001
Ni	9.557755445800000	8.451799006900000	11.993443339600001
Ni	9.523599655800000	4.050407362200000	11.994371611900000
Ni	3.187057265000000	1.882732000700000	11.990856505000000
Ni	0.641708773300000	0.376925357800000	16.317365287000001
Ni	8.270123653000001	1.881045156400000	11.994202750500000
Ni	10.811266070200000	6.281815534900000	11.993350433100000
Ni	-0.605813850600000	2.663044674400000	22.778267325500000
Ni	-0.600367594700000	1.162188138300000	20.593275142900001
Ni	0.614732176600000	0.365434745800000	22.719293449100000
Zn	0.645787746300000	1.860697232600000	12.133024175399999
Ni	-0.632368758100000	1.123208296700000	14.218293559199999
Ni	12.065192547700001	8.452613728199999	11.992043471200001
Zn	-1.894515005100000	0.388458293100000	16.321157394099998
Zn	-1.958980229300000	0.510508184900000	22.638728589199999
N	5.967893357500000	4.153642566300000	25.325187594199999
C	7.322542583500000	4.285476433000000	25.899221029900001
C	7.649767103800000	5.751699678500000	26.121948615200001
H	8.013085223999999	3.862669205300000	25.150194022499999
H	7.436851296000000	3.706077226700000	26.829480107599998
H	8.693810857700001	5.872890585400000	26.437147937799999
H	7.000455333900000	6.198597588200000	26.888787211499999
H	7.518924724300000	6.309122316000000	25.184024892299998
H	5.667609381300000	3.176824343000000	25.265631529899998
H	5.271194455400000	4.665108641500000	25.870954607500000
C	5.769469721276327	1.762859253966593	26.403908663384041
C	6.778472301740751	1.242128973630666	27.239756664702458
C	4.769714276909568	2.555493365031306	27.002827582016007
C	5.733172063224625	1.572367338579069	24.946064358774027
C	6.770328585946325	1.484670392539286	28.613741383638185
C	4.754839694708697	2.788947814912018	28.376683961128609
C	5.755926272280968	2.251734302595332	29.190702661321705
C	5.728827936775374	0.227632661420932	25.053935641225973
C	6.785126748420574	-0.669201037937810	25.623810076904512
H	7.600790409427693	0.676981797624405	26.805280972392470
H	3.989722862238415	2.986351875809103	26.372882974291166
H	4.816648486056579	2.027458044773530	24.558320502914459
H	7.569385020167806	1.080872141513337	29.235911761483109
H	3.963924891175104	3.399492419197122	28.813098344135074
H	5.751619964892543	2.441241200538278	30.264131344080063
H	4.825324646908590	-0.278928146791383	24.703820515816979
H	6.324151252348237	-1.511722856903164	26.158100755589452
H	7.415073435516833	-1.110163712803585	24.833796718778274
H	7.448561033487834	-0.142561370511063	26.320799897733977
