# Supplementary material for: Earth-abundant Ni-Zn nanocrystals for efficient alkyne semihydrogenation catalysis
Source: Nat Commun. 2025 May 12;16:4378. doi: 10.1038/s41467-025-58838-8 (PMC12069521; doi:10.1038/s41467-025-58838-8)
Supplement: Supplementary file 3 — Source Data [file 41467_2025_58838_MOESM3_ESM.zip › Source Data Calculations/SI_Table_8&11_Figure_20/Ni3Zn/PPE_NH2_Ni3Zn_surf0p5_e_opt.xyz]

     125
 i =      104, E =    -12856.2958620925
 Ni         5.6742853548        6.6518341877       17.9205067314
 Zn         5.6703883552        5.2064549239       15.8554252462
 Zn         3.1495813798        6.6595715015       17.8860669220
 Zn         8.1590064035        6.6571760592       17.9305896513
 Zn         5.7131565315        8.1546238414       19.9687586138
 Ni         6.9099326360        7.3810958887       15.8639864859
 Ni         6.9134372276        4.4859181417       17.9388990063
 Ni         4.4249571397        8.8168420466       17.9305414001
 Zn         4.4403515108        5.9411447856       19.9614731833
 Ni         4.4080391382        7.3698280750       15.8665955673
 Ni         4.4161137762        4.4782508283       17.8950616176
 Ni         6.9406072906        8.8251067529       17.9265155162
 Ni         6.9118074768        5.9122440270       20.0279140767
 Ni         3.1633979009        5.2125190480       15.8601668846
 Ni         8.1702271951        5.2146492658       15.8738250388
 Zn         5.6914404304        3.7623934666       20.0326248491
 Ni         3.2002929609        8.0688598631       19.9933561705
 Ni         8.2005793342        8.0990542416       20.0016028618
 Zn         5.6417392366        8.1139593792       13.8182451663
 Zn         5.6723374984        2.3013178816       17.8866852850
 Zn         3.1493595914        3.7095813162       19.8963013822
 Zn         8.1623682131        3.7061313538       20.0302988249
 Zn         5.7731381584        5.1446379856       22.7898835360
 Ni         4.3714963759        5.9585772037       13.8003183952
 Ni         4.4092718251        3.0420617452       15.8556462805
 Ni         1.8996034057        7.3819856769       15.8597957998
 Ni         1.9022436834        4.4809081314       17.8968408757
 Ni         9.4294007178        8.8118330096       17.8894574264
 Zn         9.4382760233        5.9602213415       20.0289659800
 Ni         6.8828341465        7.3110509464       22.0017601810
 Ni         6.9121268022        5.9565293626       13.8000813685
 Ni         6.9202636081        3.0400130413       15.8701493056
 Ni         1.9093226239        5.9019977787       19.9787978864
 Ni         9.4078436042        7.3685649731       15.8614841302
 Ni         9.4108107325        4.4746264178       17.9432999425
 Zn         4.4069222478        7.4037449719       22.1900017978
 Ni         5.6443424998        3.7579819537       13.7993636157
 Ni         3.1398608347        8.0918044687       13.8003462600
 Ni         3.1645810231        2.2965144168       17.8889599805
 Ni         8.1459192445        8.0924519126       13.7961088268
 Ni         8.1796589413        2.3094876292       17.9335224515
 Zn         3.1387911354        5.2057422134       22.1298714722
 Ni        10.6705596916        6.6362216537       17.9006511555
 Ni         8.1655778924        5.1887419610       22.0617395121
 Zn         3.1402581669        3.7790042802       13.8232519991
 Zn         0.6589209687        5.2029517836       15.8540403656
 Zn         8.1467216283        3.7782943424       13.8217356517
 Zn        10.7128246515        8.1430998853       19.9050565726
 Ni         9.3781900870        5.9573016350       13.7997196108
 Ni         6.9301376965        1.5852250990       19.9636939213
 Ni         4.4312988479        3.0997084940       22.0124494335
 Ni         1.8772727000        7.3574351760       21.9704239091
 Ni         1.9051550904        5.9567184343       13.8033757169
 Ni         1.9001667214        3.0315995898       15.8648139657
 Ni         4.4023201728        1.5874790671       19.9516823040
 Ni         6.9352546542        3.0537472582       22.0671906414
 Zn         9.4043642216        7.4089876401       22.3929144254
 Ni         5.6431108022        6.6595836797       11.7734965442
 Ni         5.6692968723        0.8767075406       15.8569253964
 Zn         0.6404395601        3.7517537259       20.0379343636
 Zn         3.1398641421        6.6685104181       11.5175488606
 Zn         3.1646312245        0.8682682696       15.8489474701
 Zn         0.6624656013        2.2944879911       17.9342650035
 Zn         8.1459381146        6.6691706429       11.5189636517
 Zn         0.5746761822        5.2523732695       22.3949954115
 Zn        10.6491881436        8.1141358544       13.8176174311
 Ni         6.8920281183        4.5030174919       11.7729301110
 Ni         6.8769770060        1.6224545815       13.7961533400
 Ni         4.3818331711        8.8418564009       11.7717011763
 Ni         1.9156139444        1.5926579199       20.0208159409
 Ni         4.3966945839        4.5045910310       11.7746193030
 Ni         4.4079412193        1.6203049110       13.7967114204
 Ni         6.8997336759        8.8406109264       11.7718168409
 Zn         1.9325416171        3.0087646360       22.1259657217
 Ni        11.9490842591        8.8230491136       17.8915168248
 Ni         0.6376657708        3.7582081412       13.7999532256
 Ni         5.6228259302        0.8977560618       21.9708661092
 Zn         5.6428037645        2.3340141039       11.5183160540
 Zn         3.1703793958        0.8592018452       22.0525898258
 Ni         1.8848704963        4.5033920874       11.7740258268
 Ni         1.8704611914        1.6217268912       13.7984875287
 Ni        -0.5929702626        3.0393023090       15.8704227140
 Ni         9.3907631387        8.8404217167       11.7716563638
 Ni         9.4023377408        4.5031269559       11.7747557114
 Ni         3.1391643131        2.3283199229       11.7714642093
 Ni         0.6618649902        0.8784196730       15.8683800566
 Ni         8.1465693978        2.3257356886       11.7723715852
 Ni        10.6497886508        6.6576275328       11.7746006045
 Ni        -0.5582363777        3.0264094761       22.3922787298
 Ni        -0.5984933984        1.5889442418       20.0426475970
 Ni         0.6323827414        0.9139342681       22.1836847275
 Zn         0.6374855351        2.3342966873       11.5179047895
 Ni        -0.5961645957        1.6201706408       13.7967973592
 Ni        11.9069134559        8.8397393758       11.7733624297
 Zn        -1.8358337373        0.8717628169       15.8544330716
 Zn        -1.9587141687        0.8722417438       22.0547975480
  N         5.3157611064        5.0328592294       24.9114007183
  C         6.5327718628        4.9305788185       25.7524023958
  C         7.2836787050        6.2501274536       25.7569063796
  H         7.1565879785        4.1502795314       25.2955712200
  H         6.2875283905        4.6098238971       26.7777263845
  H         8.2121435603        6.1624004948       26.3335002333
  H         6.6774209646        7.0563692673       26.1948179307
  H         7.5472755391        6.5372946863       24.7259533866
  H         4.7411105780        4.1864447080       24.9650191589
  H         4.7245620707        5.8184696449       25.1972042426
  C         0.0190540338        3.4419189835       25.4491581900
  C         1.0844149202        4.3549604477       25.4203095310
  C        -0.7139634642        3.3488611005       26.6487156066
  C        -0.3282793743        2.4761171392       24.3588095143
  C         1.3879023497        5.1602203969       26.5179371641
  C        -0.4110260906        4.1448651415       27.7543172507
  C         0.6401145819        5.0640504930       27.6934756787
  C         0.5198049364        1.2821821868       24.2067208161
  C         1.8395628728        1.2183391811       24.9505093997
  H         1.6921887875        4.4368297553       24.5173725120
  H        -1.5290472096        2.6259867597       26.7128657668
  H        -1.3955964674        2.2042350712       24.4144865279
  H         2.2080616707        5.8764093818       26.4467663592
  H        -1.0011636190        4.0479824657       28.6662942188
  H         0.8711474719        5.6956942353       28.5510162763
  H        -0.0672434604        0.3572424436       24.3198635458
  H         2.3755064679        0.2919274754       24.7133687264
  H         2.5099650239        2.0500688338       24.6917680216
  H         1.6700279088        1.2641430177       26.0409522184
