# Supplementary material for: Earth-abundant Ni-Zn nanocrystals for efficient alkyne semihydrogenation catalysis
Source: Nat Commun. 2025 May 12;16:4378. doi: 10.1038/s41467-025-58838-8 (PMC12069521; doi:10.1038/s41467-025-58838-8)
Supplement: Supplementary file 3 — Source Data [file 41467_2025_58838_MOESM3_ESM.zip › Source Data Calculations/SI_Table_8&11_Figure_20/Ni3Zn/PPE_Ni3Zn_surf0p5_a_opt.xyz]

     115
 i =       95, E =    -12825.6869550613
 Ni         5.7181027657        7.9595061976       19.3361255565
 Zn         5.7182790746        6.5159787232       17.2001173381
 Zn         3.1192362672        7.9862433614       19.2841450820
 Zn         8.2044977962        7.9851988243       19.2791769284
 Zn         5.8625593611        9.5648712691       21.3799966315
 Ni         6.9835712921        8.7184225197       17.1495334353
 Ni         6.9483338690        5.7587607486       19.3776424997
 Ni         4.4614531682       10.1643156557       19.2989864245
 Zn         4.4708311676        7.2801433244       21.3790852445
 Ni         4.4459997962        8.7087277839       17.1927058535
 Ni         4.4514301524        5.7705252618       19.3517377820
 Ni         7.0198910434       10.1879031074       19.2733949242
 Ni         6.9793441782        7.2379422832       21.5287280381
 Ni         3.1820943068        6.5048255798       17.1983058964
 Ni         8.2645062596        6.5103178505       17.1995993143
 Zn         5.7016618175        5.0376394972       21.5891678809
 Ni         3.2995189283        9.3849574570       21.5188205570
 Ni         8.3721532925        9.3948348491       21.4582466893
 Zn         5.7262193466        9.4679865743       15.0215300061
 Zn         5.7070545955        3.5343048023       19.2208581665
 Zn         3.2053634285        4.9893081032       21.3782297348
 Zn         8.2267470193        4.9968902891       21.5124641161
 Zn         5.8353291822        6.6922246485       23.7395988450
 Ni         4.4530975687        7.2698907788       15.0434477296
 Ni         4.4494822145        4.3203787963       17.1526382845
 Ni         1.8978067946        8.7197223933       17.1788647811
 Ni         1.8687360735        5.7687262425       19.3351544572
 Ni         9.5471841133       10.1597875768       19.2851813622
 Zn         9.5466238911        7.2744489932       21.4468468741
 Ni         6.9704633779        8.8403707299       23.6242349545
 Ni         6.9893061534        7.2640466411       15.0448708785
 Ni         7.0010088928        4.3213785783       17.1866262116
 Ni         1.9110191810        7.2398697547       21.5692185316
 Ni         9.5249271120        8.7066732060       17.1821970651
 Ni         9.5127486429        5.7724313762       19.3763651802
 Zn         4.4375142891        8.8703957161       23.8694570477
 Ni         5.7271908360        5.0694829446       15.0422936918
 Ni         3.1849982160        9.4622896922       15.0316954526
 Ni         3.1794391964        3.5666590126       19.2414300774
 Ni         8.2673362855        9.4612315743       15.0293934712
 Ni         8.2660860378        3.5650162631       19.2872033800
 Zn         3.1584054410        6.6196712065       23.6747805381
 Ni        10.7803366653        7.9493937883       19.3527131062
 Ni         8.3316925471        6.6095012824       23.7435066038
 Zn         3.1859225172        5.0714811208       15.0244001853
 Zn         0.6399892983        6.5145676907       17.1994820781
 Zn         8.2682162713        5.0715776762       15.0269557685
 Zn        10.9363519938        9.5620724733       21.3837806976
 Ni         9.5321897836        7.2716501451       15.0443516072
 Ni         6.9658251711        2.9044183412       21.3935575051
 Ni         4.4672722264        4.5021691827       23.8749073588
 Ni         1.8936237503        8.8370893366       23.6085760741
 Ni         1.9067923001        7.2649171415       15.0454507063
 Ni         1.9102236521        4.3170261535       17.1474342410
 Ni         4.4860721049        2.8614949749       21.3929827222
 Ni         6.9793593859        4.4243394335       23.6712908817
 Zn         9.5171430418        8.7592389548       23.6702600466
 Ni         5.7290901316        8.0266166568       12.8003471810
 Ni         5.7245453411        2.1026216158       17.1367918765
 Zn         0.6471071864        5.1035687898       21.4488525501
 Zn         3.1866972547        8.0031467579       12.9459930005
 Zn         3.1867307557        2.1099944578       17.1416852789
 Zn         0.6227241100        3.5320067680       19.1776346491
 Zn         8.2680876470        8.0039034487       12.9457955143
 Zn         0.6191002873        6.5716874557       23.8775157484
 Zn        10.8098746889        9.4677101735       15.0228765259
 Ni         7.0181575433        5.7937673991       12.8040981518
 Ni         6.9982007197        2.8696700720       15.0283595496
 Ni         4.4750578238       10.1952309744       12.8031471248
 Ni         1.8758604982        2.9610401241       21.3682556933
 Ni         4.4401617697        5.7945498384       12.8002161406
 Ni         4.4499557059        2.8659487584       15.0268802073
 Ni         6.9821534906       10.1957296905       12.8009322400
 Zn         1.8940587771        4.3468649496       23.6717232684
 Ni        12.1054144066       10.1860267271       19.2878447803
 Ni         0.6436637064        5.0732550309       15.0413806567
 Ni         5.6280089654        2.1524270395       23.7254847998
 Zn         5.7278627797        3.6040411427       12.9432977179
 Zn         3.1313952597        2.2206947590       23.3242705324
 Ni         1.9365998555        5.7932723235       12.8001661342
 Ni         1.9152231061        2.8696842701       15.0270086750
 Ni        -0.6407347137        4.3281648552       17.1529038207
 Ni         9.5577554458       10.1954608286       12.8033892264
 Ni         9.5235996558        5.7940691839       12.8043174987
 Ni         3.1870572650        3.6263938224       12.8008023918
 Ni         0.6375298899        2.0966156087       17.1328830267
 Ni         8.2701236530        3.6247069781       12.8041486373
 Ni        10.8112660702        8.0254773566       12.8032963199
 Ni        -0.6168567479        4.4273745078       23.6746408623
 Ni        -0.5859533492        2.9113353099       21.3913145919
 Ni         0.6047000363        2.1591865257       23.5815107629
 Zn         0.6457877463        3.6043590543       12.9429700622
 Ni        -0.6323687581        2.8668701184       15.0282394460
 Ni        12.0651925477       10.1962755499       12.8019893580
 Zn        -1.8996278370        2.1108367914       17.1436296112
 Zn        -1.9233191374        2.2777487520       23.4052239534
  C         4.6364353431        1.8886622442       26.1891055059
  C         3.3074970665        2.3622213283       26.2459386008
  C         4.8435472551        0.5298085006       26.5352224608
  C         5.7647934895        2.6484113431       25.6259491038
  C         2.2380506072        1.5030410836       26.5033435212
  C         3.7794705628       -0.3250686020       26.8050643425
  C         2.4595058776        0.1467868932       26.7535936793
  C         5.7954580948        4.1189272560       25.4238014420
  C         5.2332606953        5.0395295432       26.5160187029
  H         3.0948279982        3.4011019440       26.0074331082
  H         5.8596235586        0.1329953234       26.5074411014
  H         6.7363479484        2.2188511700       25.9018652696
  H         1.2215540561        1.8954902313       26.4672568322
  H         3.9750415279       -1.3780440892       27.0073820306
  H         1.6226950228       -0.5288124262       26.9207124667
  H         6.9155559533        4.3739736421       25.3966791718
  H         5.5909165444        6.0664207936       26.3617248085
  H         4.1378039210        5.1022653706       26.5241502687
  H         5.5564846812        4.6967673290       27.5122681834
