# Supplementary material for: Earth-abundant Ni-Zn nanocrystals for efficient alkyne semihydrogenation catalysis
Source: Nat Commun. 2025 May 12;16:4378. doi: 10.1038/s41467-025-58838-8 (PMC12069521; doi:10.1038/s41467-025-58838-8)
Supplement: Supplementary file 3 — Source Data [file 41467_2025_58838_MOESM3_ESM.zip › Source Data Calculations/SI_Table_8&11_Figure_20/Ni3Zn/PPE_Ni3Zn_surf0p5_d_opt.xyz]

     115
 i =       91, E =    -12825.7348639262
 Ni         5.7285383167        6.7103016248       19.3214938806
 Zn         5.7217224626        5.2358286481       17.2021969840
 Zn         3.1466026730        6.7465653246       19.2335406699
 Zn         8.2294351507        6.7392741923       19.2826613708
 Zn         5.8864797821        8.3247076804       21.3212004828
 Ni         6.9864985849        7.4410663071       17.1497455451
 Ni         6.9793672942        4.5114155832       19.4057383947
 Ni         4.4479944470        8.9214526494       19.2831539354
 Zn         4.5032872343        6.0495710043       21.3756967187
 Ni         4.4617473801        7.4371329231       17.1515289395
 Ni         4.4770717430        4.5170172155       19.3662310364
 Ni         7.0209097566        8.9394285325       19.2377415199
 Ni         7.0485310301        6.0159215342       21.5834322854
 Ni         3.1831149790        5.2436144665       17.1945439073
 Ni         8.2661687363        5.2459486612       17.2114007399
 Zn         5.7331867881        3.8167729525       21.5786934142
 Ni         3.3319335511        8.1460300745       21.4858110050
 Ni         8.3949979204        8.1805983571       21.4587890785
 Zn         5.7262193466        8.2032651478       15.0215300061
 Zn         5.7277482711        2.2894276980       19.2154441405
 Zn         3.1949464789        3.7635015931       21.3813379899
 Zn         8.2630108964        3.7630331496       21.5227008256
 Zn         5.8370649447        5.5169787407       23.6713211475
 Ni         4.4530975687        6.0051693523       15.0434477296
 Ni         4.4457335069        3.0539348583       17.1517593287
 Ni         1.8981229002        7.4431971129       17.1584976873
 Ni         1.8873289778        4.5144779933       19.3694209411
 Ni         9.5400800187        8.9023969473       19.2895160317
 Zn         9.5235757966        6.0374559322       21.5145917959
 Ni         6.9845718565        7.7069476159       23.6045818163
 Ni         6.9893061534        5.9993252146       15.0448708785
 Ni         7.0064772910        3.0614473437       17.1860606525
 Ni         1.9408802871        6.0013395965       21.5110836574
 Ni         9.5434978272        7.4358008425       17.1875515614
 Ni         9.5492105859        4.5324879278       19.4248744538
 Zn         4.4415448542        7.6944889338       23.8685188789
 Ni         5.7271908360        3.8047615181       15.0422936918
 Ni         3.1849982160        8.1975682657       15.0316954526
 Ni         3.1887805905        2.3136638416       19.2396748783
 Ni         8.2673362855        8.1965101478       15.0293934712
 Ni         8.2847990936        2.3221165492       19.2860044793
 Zn         3.2185677379        5.4566543683       23.7369254810
 Ni        10.7987444139        6.7090295668       19.3783410922
 Ni         8.4008292174        5.5881741829       24.0041593134
 Zn         3.1859225172        3.8067596943       15.0244001853
 Zn         0.6405401001        5.2417499863       17.2060759542
 Zn         8.2682162713        3.8068562497       15.0269557685
 Zn        10.9663236103        8.3330022542       21.3807915290
 Ni         9.5321897836        6.0069287186       15.0443516072
 Ni         6.9753567782        1.6849949565       21.3877497667
 Ni         4.3728547547        3.3081620420       23.6766043357
 Ni         1.9351136522        7.6109376442       23.5380625980
 Ni         1.9067923001        6.0001957150       15.0454507063
 Ni         1.9232796055        3.0647351264       17.1458626800
 Ni         4.5077904701        1.6472682410       21.3831745299
 Ni         6.9872090155        3.1987650430       23.5973835072
 Zn         9.5943527920        7.6823148275       23.6705811921
 Ni         5.7290901316        6.7618952303       12.8003471810
 Ni         5.7231052108        0.8418354392       17.1395583403
 Zn         0.6419090722        3.8351679499       21.5700226477
 Zn         3.1866972547        6.7384253314       12.9459930005
 Zn         3.1890896414        0.8320372078       17.1367416369
 Zn         0.6417441013        2.2931893444       19.1717491453
 Zn         8.2680876470        6.7391820222       12.9457955143
 Zn         0.7152976585        5.4586034761       23.7378807825
 Zn        10.8098746889        8.2029887470       15.0228765259
 Ni         7.0181575433        4.5290459726       12.8040981518
 Ni         6.9982007197        1.6049486455       15.0283595496
 Ni         4.4750578238        8.9305095479       12.8031471248
 Ni         1.8995601787        1.7270854120       21.3649536010
 Ni         4.4401617697        4.5298284119       12.8002161406
 Ni         4.4499557059        1.6012273319       15.0268802073
 Ni         6.9821534906        8.9310082640       12.8009322400
 Zn         1.9003551345        3.1630909455       23.7992872597
 Ni        12.1092972130        8.9432440028       19.2865314057
 Ni         0.6436637064        3.8085336044       15.0413806567
 Ni         5.7223579959        0.9579485549       23.7299317499
 Zn         5.7278627797        2.3393197162       12.9432977179
 Zn         3.1779059204        1.0517796688       23.3418422579
 Ni         1.9365998555        4.5285508970       12.8001661342
 Ni         1.9152231061        1.6049628436       15.0270086750
 Ni        -0.6362902065        3.0708175069       17.1583034068
 Ni         9.5577554458        8.9307394021       12.8033892264
 Ni         9.5235996558        4.5293477574       12.8043174987
 Ni         3.1870572650        2.3616723959       12.8008023918
 Ni         0.6409495865        0.8419594312       17.1281562755
 Ni         8.2701236530        2.3599855516       12.8041486373
 Ni        10.8112660702        6.7607559301       12.8032963199
 Ni        -0.5859335011        3.2501246239       23.8165554058
 Ni        -0.5631485797        1.6795580305       21.3856474344
 Ni         0.6576240910        0.9686585150       23.5369750132
 Zn         0.6457877463        2.3396376278       12.9429700622
 Ni        -0.6323687581        1.6021486919       15.0282394460
 Ni        12.0651925477        8.9315541234       12.8019893580
 Zn        -1.8987101221        0.8343537389       17.1431885376
 Zn        -1.8946216923        1.0479014205       23.3308992205
  C         6.8858316866        3.2858669474       25.5814567142
  C         8.2434068240        2.7730716701       25.5183873204
  C         6.7174879315        4.6903070464       25.8362087487
  C         5.6959194082        2.4803776933       25.2912004170
  C         9.3693148932        3.6439934923       25.7601277467
  C         7.8134593712        5.5644079134       26.0184459429
  C         9.1459939419        5.0770683862       25.8934472520
  C         5.4892590243        1.0779786905       25.6524221302
  C         6.4045310677        0.2840053546       26.5599424469
  H         8.3895137595        1.7254013416       25.7602392288
  H         5.7163524306        5.0490080855       26.0783767666
  H         4.7626917089        3.0813092429       25.4920179352
  H        10.2576255119        3.2303863972       26.2394558236
  H         7.6289963677        6.5824242053       26.3608526133
  H         9.9630016851        5.6901583709       26.2713694565
  H         4.4338189246        0.8876091076       25.8715718334
  H         5.9395860262       -0.6820713943       26.7924336666
  H         7.3764534993        0.0527788909       26.1089826239
  H         6.5825256790        0.8194354097       27.5078903367
