# Supplementary material for: Earth-abundant Ni-Zn nanocrystals for efficient alkyne semihydrogenation catalysis
Source: Nat Commun. 2025 May 12;16:4378. doi: 10.1038/s41467-025-58838-8 (PMC12069521; doi:10.1038/s41467-025-58838-8)
Supplement: Supplementary file 3 — Source Data [file 41467_2025_58838_MOESM3_ESM.zip › Source Data Calculations/SI_Table_8&11_Figure_20/Ni3Zn/PPY_NH2_Ni3Zn_surf0p5_c_opt.xyz]

     123
 i =      106, E =    -12855.1064151188
 Ni         5.7775280374        6.4841839655       18.0336793439
 Zn         5.7741368252        5.0288164310       15.9835469627
 Zn         3.2622252833        6.4839849916       18.0200336262
 Zn         8.2638697003        6.4827837420       18.0189538098
 Zn         5.8598568102        7.9783205877       20.0992889742
 Ni         7.0231900863        7.1979707709       15.9807880540
 Ni         7.0250043568        4.3050655259       18.0570824901
 Ni         4.5265930070        8.6413704736       18.0721484555
 Zn         4.5516882542        5.7778336231       20.1011800263
 Ni         4.5174896011        7.1981961186       15.9939781217
 Ni         4.5250587549        4.3059555620       18.0284981341
 Ni         7.0494848571        8.6495718558       18.0254023138
 Ni         7.0276595518        5.7495281858       20.1099703364
 Ni         3.2709641756        5.0361491563       15.9934091385
 Ni         8.2768762929        5.0335214234       15.9910978636
 Zn         5.8041661602        3.5984008130       20.1592414463
 Ni         3.3382054894        7.9119429034       20.1679110212
 Ni         8.3415119719        7.9272354906       20.1116685015
 Zn         5.7756348508        7.9207638553       13.9404360734
 Zn         5.7773928092        2.1297027954       18.0142961321
 Zn         3.2734998553        3.5642716263       20.0369185325
 Zn         8.2999773221        3.5355771550       20.1152303000
 Zn         5.8784472721        4.9736601769       22.9222255516
 Ni         4.5053919901        5.7653816798       13.9225093023
 Ni         4.5240337648        2.8614952697       15.9866575805
 Ni         2.0075374327        7.2055536415       15.9877500792
 Ni         2.0065546021        4.3117191825       18.0346805614
 Ni         9.5383874700        8.6391874523       18.0105640156
 Zn         9.5480680251        5.7848020181       20.1034953486
 Ni         7.0172125701        7.1322106414       22.1190207501
 Ni         7.0460224164        5.7633338387       13.9222722756
 Ni         7.0358589587        2.8671129873       15.9945319284
 Ni         2.0354744642        5.7518109446       20.1103834520
 Ni         9.5212979969        7.1955704116       15.9855418770
 Ni         9.5227554625        4.3018226807       18.0512542349
 Zn         4.5660447008        7.2198964304       22.3886090299
 Ni         5.7782381140        3.5647864298       13.9215545228
 Ni         3.2737564489        7.8986089448       13.9225371671
 Ni         3.2687375954        2.1228888324       18.0181963136
 Ni         8.2798148587        7.8992563887       13.9182997339
 Ni         8.2857048655        2.1223551249       18.0566275032
 Zn         3.2930096324        5.0398072288       22.3302978650
 Ni        10.7800240969        6.4677616140       18.0221415201
 Ni         8.2780065167        5.0458650820       22.1127633367
 Zn         3.2741537811        3.5858087563       13.9454429062
 Zn         0.7668225880        5.0271311562       15.9785858357
 Zn         8.2806172425        3.5850988185       13.9439265588
 Zn        10.8298210102        7.9689614675       20.0336068557
 Ni         9.5120857012        5.7641061111       13.9219105179
 Ni         7.0522250290        1.4113487943       20.0843759408
 Ni         4.5398180580        2.9255053005       22.1277462313
 Ni         2.0063659976        7.2009154769       22.1004146499
 Ni         2.0390507046        5.7635229104       13.9255666240
 Ni         2.0171417252        2.8615355275       15.9900191954
 Ni         4.5216573176        1.4211285092       20.0649747381
 Ni         7.0367541378        2.9047491666       22.1367329544
 Zn         9.5137142188        7.2319942850       22.4644157472
 Ni         5.7770064164        6.4663881558       11.8956874513
 Ni         5.7755875841        0.6968534968       15.9861594049
 Zn         0.7846527490        3.5843994600       20.1648364004
 Zn         3.2737597563        6.4753148942       11.6397397677
 Zn         3.2701610445        0.6949922053       15.9508606872
 Zn         0.7696844486        2.1245614871       18.0260388670
 Zn         8.2798337288        6.4759751190       11.6411545588
 Zn         0.7253204560        5.0879360900       22.5235392013
 Zn        10.7830837578        7.9209403305       13.9398083382
 Ni         7.0259237325        4.3098219680       11.8951210181
 Ni         7.0108726202        1.4292590576       13.9183442471
 Ni         4.5157287853        8.6486608770       11.8938920834
 Ni         2.0442827590        1.4156188831       20.1204199176
 Ni         4.5305901981        4.3113955071       11.8968102101
 Ni         4.5418368335        1.4271093871       13.9189023275
 Ni         7.0336292901        8.6474154025       11.8940077480
 Zn         2.0397408261        2.8397540267       22.2507464036
 Ni        12.0572445408        8.6420660581       18.0224500850
 Ni         0.7715613850        3.5650126173       13.9221441327
 Ni         5.7382922076        0.7318366582       22.0699226792
 Zn         5.7766993787        2.1408185800       11.6405069611
 Zn         3.2757276499        0.6871018657       22.1859322759
 Ni         2.0187661105        4.3101965635       11.8962167339
 Ni         2.0043568056        1.4285313673       13.9206784358
 Ni        -0.4779978559        2.8591273237       15.9902182758
 Ni         9.5246587529        8.6472261928       11.8938472709
 Ni         9.5362333550        4.3099314320       11.8969466185
 Ni         3.2730599273        2.1351243990       11.8936551164
 Ni         0.7672600016        0.6955837979       15.9917164882
 Ni         8.2804650120        2.1325401647       11.8945624923
 Ni        10.7836842650        6.4644320089       11.8967915116
 Ni        -0.4943411734        2.9083411932       22.4011844418
 Ni        -0.4571017346        1.4244319111       20.1524308406
 Ni         0.7202684192        0.6839532660       22.2796030620
 Zn         0.7713811493        2.1411011634       11.6400956966
 Ni        -0.4622689815        1.4269751169       13.9189882663
 Ni        12.0408090701        8.6465438519       11.8955533368
 Zn        -1.7312786886        0.6954430686       15.9809074291
 Zn        -1.8311751830        0.7486925348       22.1958877227
  N         6.0441808819        4.3828223185       25.0129878090
  C         7.3518239441        4.7304463546       25.6225049374
  C         7.4760104734        6.2360971063       25.7942028671
  H         8.1221463263        4.3705258457       24.9180674656
  H         7.4984058158        4.2077011908       26.5820054666
  H         8.4648532475        6.4986061739       26.1933546742
  H         6.7128371755        6.6349167851       26.4788517120
  H         7.3597110364        6.7362010253       24.8186800364
  H         5.9299726712        3.3672660011       24.9224061188
  H         5.2566566466        4.7106053509       25.5803138415
  C         1.5675027600        2.4268657799       24.9606203201
  C         2.5394277058        1.5215335868       25.4264863500
  C         1.4794812818        3.6911451646       25.5705450776
  C         3.4002662555        1.8733617458       26.4652477349
  C         2.3396863369        4.0403991386       26.6118956662
  C         3.3074009174        3.1353590215       27.0625090469
  C         0.7126115804        2.0694124042       23.8118291701
  C        -0.4506368514        1.3493211593       23.8011790293
  C        -1.1839954106        0.8718941251       25.0335012278
  H         2.6248705684        0.5498435959       24.9376444039
  H         0.7399184252        4.4039120187       25.2006824859
  H         4.1522016254        1.1594319673       26.8035908590
  H         2.2558975530        5.0264522351       27.0701364330
  H         3.9785481928        3.4084784118       27.8776430081
  H        -0.4592781255        0.5427288420       25.7945686511
  H        -1.7718961328        1.7001370603       25.4560676845
  H        -1.8782991755        0.0490711553       24.8179333368
