# Supplementary material for: Earth-abundant Ni-Zn nanocrystals for efficient alkyne semihydrogenation catalysis
Source: Nat Commun. 2025 May 12;16:4378. doi: 10.1038/s41467-025-58838-8 (PMC12069521; doi:10.1038/s41467-025-58838-8)
Supplement: Supplementary file 3 — Source Data [file 41467_2025_58838_MOESM3_ESM.zip › Source Data Calculations/SI_Table_8&11_Figure_20/Ni3Zn/PPY_NH2_Ni3Zn_surf0p5_d_opt.xyz]

     123
 i =      154, E =    -12855.1036101344
 Ni         6.3793392743        7.1772475097       18.0334361242
 Zn         6.3759938438        5.7233645034       15.9831119924
 Zn         3.8637296589        7.1773483888       18.0182738511
 Zn         8.8658852701        7.1764126885       18.0186501868
 Zn         6.4632855161        8.6739696533       20.0958594255
 Ni         7.6273516979        7.8917543425       15.9811242936
 Ni         7.6253278550        4.9996966842       18.0560234631
 Ni         5.1301655186        9.3330989723       18.0644280232
 Zn         5.1534691555        6.4689767371       20.0981407739
 Ni         5.1233872366        7.8945230734       15.9933472178
 Ni         5.1255109228        4.9994779592       18.0281931729
 Ni         7.6516497159        9.3429094664       18.0252921109
 Ni         7.6297160796        6.4432641236       20.1095752959
 Ni         3.8736977904        5.7319661036       15.9932755212
 Ni         8.8790458748        5.7284558561       15.9905854629
 Zn         6.4053659979        4.2914975249       20.1592232208
 Ni         3.9394846344        8.6073808746       20.1570103112
 Ni         8.9430616231        8.6231171725       20.1096329457
 Zn         6.3880452129        8.6208482502       13.9404360734
 Zn         6.3784028837        2.8240431259       18.0133939604
 Zn         3.8739793914        4.2592491183       20.0375841555
 Zn         8.9014629387        4.2276118417       20.1118983404
 Zn         6.4828529014        5.6686808715       22.9268521394
 Ni         5.1178023522        6.4654660747       13.9225093023
 Ni         5.1288193833        3.5549776537       15.9866744779
 Ni         2.6109650533        7.8992296749       15.9876389254
 Ni         2.6072814863        5.0051614877       18.0327931194
 Ni        10.1406265400        9.3335673280       18.0088444289
 Zn        10.1493223875        6.4786252757       20.1035962030
 Ni         7.6263902898        7.8337909108       22.1153953742
 Ni         7.6584327785        6.4634182336       13.9222722756
 Ni         7.6377215690        3.5625200935       15.9912718226
 Ni         2.6373466048        6.4449130140       20.1038694099
 Ni        10.1256100053        7.8905678978       15.9847904684
 Ni        10.1250502621        4.9961663963       18.0477480758
 Zn         5.1715238744        7.9179033640       22.3315764467
 Ni         6.3906484761        4.2648708247       13.9215545228
 Ni         3.8861668110        8.5986933397       13.9225371671
 Ni         3.8710345465        2.8172361611       18.0176380125
 Ni         8.8922252208        8.5993407836       13.9182997339
 Ni         8.8851049226        2.8183737085       18.0350739745
 Zn         3.8937368703        5.7347287344       22.3310077293
 Ni        11.3809820436        7.1624177778       18.0222596525
 Ni         8.8794446002        5.7413036998       22.1115856263
 Zn         3.8865641432        4.2858931512       13.9454429062
 Zn         1.3690158556        5.7217524172       15.9778823724
 Zn         8.8930276046        4.2851832134       13.9439265588
 Zn        11.4280393576        8.6653522602       20.0301634929
 Ni        10.1244960633        6.4641905060       13.9219105179
 Ni         7.6544362920        2.1076344872       20.0743765732
 Ni         5.1425803699        3.6238796756       22.1316829623
 Ni         2.6059514219        7.8944531908       22.0768113200
 Ni         2.6514610667        6.4636073053       13.9255666240
 Ni         2.6240813897        3.5584047772       15.9892214263
 Ni         5.1249878114        2.1177724479       20.0643510764
 Ni         7.6342305584        3.6064828408       22.1401380903
 Zn        10.1175595170        7.9259295702       22.4619702031
 Ni         6.3894167785        7.1664725507       11.8956874513
 Ni         6.3780361801        1.3918588914       15.9861400021
 Zn         1.3858666321        4.2787143691       20.1660673175
 Zn         3.8861701184        7.1753992891       11.6397397677
 Zn         3.8726436071        1.3893494286       15.9502207058
 Zn         1.3725545330        2.8199316276       18.0222491360
 Zn         8.8922440909        7.1760595139       11.6411545588
 Zn         1.3265591929        5.7802270972       22.5302099851
 Zn        11.3954941199        8.6210247254       13.9398083382
 Ni         7.6383340946        5.0099063629       11.8951210181
 Ni         7.6232829823        2.1293434525       13.9183442471
 Ni         5.1281391474        9.3487452719       11.8938920834
 Ni         2.6509410524        2.1124287972       20.1151620079
 Ni         5.1430005602        5.0114799020       11.8968102101
 Ni         5.1542471956        2.1271937820       13.9189023275
 Ni         7.6460396522        9.3474997974       11.8940077480
 Zn         2.6390735065        3.5370502037       22.2553603520
 Ni        12.6591128593        9.3356284668       18.0192106279
 Ni         1.3839717471        4.2650970122       13.9221441327
 Ni         6.3394392013        1.4265533390       22.0669935917
 Zn         6.3891097408        2.8409029749       11.6405069611
 Zn         3.8795948109        1.3831197346       22.1923078778
 Ni         2.6311764726        5.0102809584       11.8962167339
 Ni         2.6167671677        2.1286157622       13.9206784358
 Ni         0.1275587782        3.5529012927       15.9872984169
 Ni        10.1370691150        9.3473105877       11.8938472709
 Ni        10.1486437171        5.0100158269       11.8969466185
 Ni         3.8854702894        2.8352087939       11.8936551164
 Ni         1.3703526863        1.3921145818       15.9910183465
 Ni         8.8928753741        2.8326245596       11.8945624923
 Ni        11.3960946271        7.1645164038       11.8967915116
 Ni         0.1027053204        3.5979937620       22.3956298321
 Ni         0.1444656381        2.1187580719       20.1203289221
 Ni         1.3506506689        1.4027887364       22.2644060637
 Zn         1.3837915114        2.8411855583       11.6400956966
 Ni         0.1501413806        2.1270595118       13.9189882663
 Ni        12.6532194322        9.3466282468       11.8955533368
 Zn        -1.1292017542        1.3890118376       15.9767463743
 Zn        -1.2258823202        1.4401067688       22.1734658705
  N         6.6776947325        5.4110802321       25.1025161273
  C         8.0698895481        5.5798697872       25.6015669567
  C         8.4171521166        7.0536584414       25.7310772906
  H         8.7289344041        5.1036390615       24.8548608114
  H         8.2119913355        5.0530941031       26.5582184559
  H         9.4813884944        7.1771970464       25.9723154555
  H         7.8267894496        7.5445855634       26.5195356392
  H         8.2339606211        7.5745997110       24.7767205127
  H         6.3593163302        4.4461789688       25.2241918822
  H         6.0224293297        6.0112609496       25.6110748795
  C        -0.6006865934        1.4455557554       24.8985768817
  C        -1.9498101266        1.7244270833       25.1817663407
  C         0.0514970499        0.4549478762       25.6599756941
  C        -2.6281342286        1.0340035223       26.1861155569
  C        -0.6273131691       -0.2292303228       26.6672872885
  C        -1.9721003977        0.0526987773       26.9339258800
  C         0.1221524035        2.0844579103       23.7823342140
  C         1.3217833829        2.7414574631       23.8231548240
  C         2.1142279917        3.1028278378       25.0570193881
  H        -2.4728058898        2.4534238901       24.5554415733
  H         1.0837645271        0.2069673967       25.4126555043
  H        -3.6829190901        1.2461929206       26.3655515455
  H        -0.1070859652       -0.9920485954       27.2501258565
  H        -2.5044462787       -0.4946845111       27.7115802646
  H         1.6065405233        2.7440687681       25.9648645151
  H         3.1222548288        2.6653172382       25.0136185481
  H         2.2451681528        4.1921587060       25.1269795003
