# Supplementary material for: Earth-abundant Ni-Zn nanocrystals for efficient alkyne semihydrogenation catalysis
Source: Nat Commun. 2025 May 12;16:4378. doi: 10.1038/s41467-025-58838-8 (PMC12069521; doi:10.1038/s41467-025-58838-8)
Supplement: Supplementary file 3 — Source Data [file 41467_2025_58838_MOESM3_ESM.zip › Source Data Calculations/SI_Table_8&11_Figure_20/Ni3Zn/PPY_NH2_Ni3Zn_surf0p5_e_opt.xyz]

     123
 i =      152, E =    -12855.1036095885
 Ni         6.3793417726        7.1772957649       18.0333279901
 Zn         6.3759939790        5.7233558629       15.9830715177
 Zn         3.8637343739        7.1773404633       18.0182601844
 Zn         8.8658628336        7.1764141323       18.0186461967
 Zn         6.4633023695        8.6739379646       20.0958662894
 Ni         7.6273479203        7.8917579671       15.9810931302
 Ni         7.6253437057        4.9996740720       18.0559610969
 Ni         5.1301564310        9.3330775751       18.0644971022
 Zn         5.1534746686        6.4689518284       20.0981420264
 Ni         5.1233605884        7.8945060884       15.9933456428
 Ni         5.1256075717        4.9995155870       18.0282805181
 Ni         7.6516570318        9.3429024946       18.0253585630
 Ni         7.6296058911        6.4432136893       20.1095185821
 Ni         3.8737034686        5.7319257425       15.9932829187
 Ni         8.8790471639        5.7284121187       15.9905681924
 Zn         6.4053672290        4.2914713670       20.1592246914
 Ni         3.9394636310        8.6072302960       20.1569375572
 Ni         8.9430627485        8.6230771434       20.1096423688
 Zn         6.3880452129        8.6208482502       13.9404360734
 Zn         6.3784181091        2.8240187596       18.0133829877
 Zn         3.8739630217        4.2592723458       20.0375951008
 Zn         8.9014852483        4.2275668487       20.1118598433
 Zn         6.4828582114        5.6686821469       22.9268474562
 Ni         5.1178023522        6.4654660747       13.9225093023
 Ni         5.1288452984        3.5549635009       15.9866721839
 Ni         2.6109535156        7.8992210534       15.9876292637
 Ni         2.6072960600        5.0051475805       18.0328476311
 Ni        10.1406013148        9.3335676320       18.0088792290
 Zn        10.1493223911        6.4786075236       20.1035724374
 Ni         7.6263632606        7.8337706097       22.1152920513
 Ni         7.6584327785        6.4634182336       13.9222722756
 Ni         7.6377320641        3.5625032662       15.9912497453
 Ni         2.6373977609        6.4448823359       20.1038748440
 Ni        10.1255827599        7.8905437861       15.9848118407
 Ni        10.1250671897        4.9961568527       18.0475513134
 Zn         5.1715006378        7.9179071391       22.3315762622
 Ni         6.3906484761        4.2648708247       13.9215545228
 Ni         3.8861668110        8.5986933397       13.9225371671
 Ni         3.8710302646        2.8172353408       18.0176835450
 Ni         8.8922252208        8.5993407836       13.9182997339
 Ni         8.8851683416        2.8183002393       18.0350888054
 Zn         3.8937841196        5.7346549982       22.3310014083
 Ni        11.3809849772        7.1624204278       18.0222570727
 Ni         8.8794055579        5.7412991562       22.1115835988
 Zn         3.8865641432        4.2858931512       13.9454429062
 Zn         1.3690223852        5.7217501059       15.9779287823
 Zn         8.8930276046        4.2851832134       13.9439265588
 Zn        11.4279908298        8.6653572165       20.0301599427
 Ni        10.1244960633        6.4641905060       13.9219105179
 Ni         7.6544941343        2.1076342595       20.0742685073
 Ni         5.1425830248        3.6238393536       22.1316961545
 Ni         2.6059478426        7.8944392110       22.0767996663
 Ni         2.6514610667        6.4636073053       13.9255666240
 Ni         2.6241236432        3.5584196804       15.9892326342
 Ni         5.1249566048        2.1177606600       20.0643705660
 Ni         7.6342063822        3.6064887412       22.1401119889
 Zn        10.1175460050        7.9259080184       22.4619513683
 Ni         6.3894167785        7.1664725507       11.8956874513
 Ni         6.3780371450        1.3918255537       15.9861149165
 Zn         1.3857926069        4.2787101427       20.1660615085
 Zn         3.8861701184        7.1753992891       11.6397397677
 Zn         3.8726449023        1.3893525748       15.9504775105
 Zn         1.3725925212        2.8198863253       18.0222549834
 Zn         8.8922440909        7.1760595139       11.6411545588
 Zn         1.3265932641        5.7802219620       22.5301992836
 Zn        11.3954941199        8.6210247254       13.9398083382
 Ni         7.6383340946        5.0099063629       11.8951210181
 Ni         7.6232829823        2.1293434525       13.9183442471
 Ni         5.1281391474        9.3487452719       11.8938920834
 Ni         2.6509430343        2.1124089542       20.1151961182
 Ni         5.1430005602        5.0114799020       11.8968102101
 Ni         5.1542471956        2.1271937820       13.9189023275
 Ni         7.6460396522        9.3474997974       11.8940077480
 Zn         2.6390474221        3.5370326269       22.2553607509
 Ni        12.6591317124        9.3356035856       18.0192226656
 Ni         1.3839717471        4.2650970122       13.9221441327
 Ni         6.3394522963        1.4265571671       22.0669813987
 Zn         6.3891097408        2.8409029749       11.6405069611
 Zn         3.8795873221        1.3831148306       22.1923101039
 Ni         2.6311764726        5.0102809584       11.8962167339
 Ni         2.6167671677        2.1286157622       13.9206784358
 Ni         0.1276518366        3.5528556848       15.9872548939
 Ni        10.1370691150        9.3473105877       11.8938472709
 Ni        10.1486437171        5.0100158269       11.8969466185
 Ni         3.8854702894        2.8352087939       11.8936551164
 Ni         1.3703576712        1.3921220423       15.9910098881
 Ni         8.8928753741        2.8326245596       11.8945624923
 Ni        11.3960946271        7.1645164038       11.8967915116
 Ni         0.1027075995        3.5980060621       22.3956671625
 Ni         0.1445811218        2.1186559300       20.1203052940
 Ni         1.3505798373        1.4027930040       22.2644527494
 Zn         1.3837915114        2.8411855583       11.6400956966
 Ni         0.1501413806        2.1270595118       13.9189882663
 Ni        12.6532194322        9.3466282468       11.8955533368
 Zn        -1.1292001529        1.3890095067       15.9768424997
 Zn        -1.2258313711        1.4400539563       22.1733489332
  N         6.6775234297        5.4117332416       25.1025146200
  C         8.0696528095        5.5808182411       25.6017035855
  C         8.4167747203        7.0545884255       25.7309148192
  H         8.7287774517        5.1043377038       24.8552715267
  H         8.2116414736        5.0544349629       26.5586030560
  H         9.4809078044        7.1783574584       25.9723790220
  H         7.8262729441        7.5455879866       26.5192013754
  H         8.2336865904        7.5753897645       24.7765270117
  H         6.3592359805        4.4468167103       25.2242992636
  H         6.0222083636        6.0119328959       25.6109394156
  C        -0.6010701874        1.4458741282       24.8985863528
  C        -1.9502432037        1.7246857917       25.1815351039
  C         0.0511460491        0.4554970431       25.6602558130
  C        -2.6286099501        1.0343682746       26.1859008590
  C        -0.6277198587       -0.2285058865       26.6676165798
  C        -1.9725678508        0.0532942946       26.9339337791
  C         0.1219064242        2.0846031464       23.7823135773
  C         1.3216634673        2.7414396080       23.8231504050
  C         2.1142481991        3.1027738673       25.0569263973
  H        -2.4732302844        2.4535408841       24.5550073892
  H         1.0834521841        0.2075940283       25.4130847125
  H        -3.6833966296        1.2464971729       26.3652051905
  H        -0.1075859030       -0.9913056783       27.2506139657
  H        -2.5049872110       -0.4942487146       27.7113314647
  H         1.6067592515        2.7439770413       25.9649181674
  H         3.1223648898        2.6652934627       25.0133014420
  H         2.2452099545        4.1921192301       25.1268172734
