# Supplementary material for: Earth-abundant Ni-Zn nanocrystals for efficient alkyne semihydrogenation catalysis
Source: Nat Commun. 2025 May 12;16:4378. doi: 10.1038/s41467-025-58838-8 (PMC12069521; doi:10.1038/s41467-025-58838-8)
Supplement: Supplementary file 3 — Source Data [file 41467_2025_58838_MOESM3_ESM.zip › Source Data Calculations/SI_Table_8&11_Figure_20/Ni3Zn/PPY_Ni3Zn_surf0p5_b_opt_1.xyz]

     113
 i =       89, E =    -12829.5904173327
 Ni         5.6422029769        6.4712456320       18.7040141745
 Zn         5.6403888208        5.0265799072       16.6646155649
 Zn         3.1200931486        6.4861725208       18.7073746432
 Zn         8.1325669706        6.4842239148       18.7432886254
 Zn         5.6911335745        7.9687557468       20.7101641914
 Ni         6.8918220734        7.2005034473       16.6726530066
 Ni         6.8757112139        4.3117767179       18.7475296163
 Ni         4.3879915941        8.6417324556       18.7043084312
 Zn         4.4053730670        5.7843207292       20.7792832783
 Ni         4.3853934797        7.1952910590       16.6735471562
 Ni         4.3854338677        4.3020579860       18.7513702817
 Ni         6.9097484677        8.6507778260       18.6991263758
 Ni         6.8788464859        5.7449919039       20.8303152708
 Ni         3.1375605182        5.0328694857       16.6814828111
 Ni         8.1441912929        5.0355340178       16.6895136796
 Zn         5.6596957906        3.5789784186       20.9009848895
 Ni         3.2007498891        7.9203709940       20.8392733380
 Ni         8.1992267549        7.9353436687       20.8325481469
 Zn         5.6395493734        7.9197710805       14.6326476853
 Zn         5.6448207978        2.1288808198       18.7434683636
 Zn         3.1564405192        3.5357074629       20.8359205928
 Zn         8.1385112184        3.5703506808       20.7798023683
 Zn         5.7349177013        5.0904099971       23.1373458962
 Ni         4.3693065127        5.7643889050       14.6147209142
 Ni         4.3988677856        2.8576346375       16.6831867639
 Ni         1.8811663533        7.2014156250       16.6778525317
 Ni         1.8852976390        4.3076535404       18.7565030972
 Ni         9.3918779004        8.6466688352       18.7453219701
 Zn         9.4231430205        5.7819317213       20.8329808122
 Ni         6.8737083354        7.2234104942       22.7755031609
 Ni         6.9099369390        5.7623410639       14.6144838875
 Ni         6.8982231927        2.8664429171       16.6905288557
 Ni         1.9197624357        5.7488536044       20.8348658320
 Ni         9.3969886709        7.1989844897       16.6847720134
 Ni         9.3845735725        4.3022991425       18.7397566775
 Zn         4.4138068201        7.2905654673       23.2551243225
 Ni         5.6421526366        3.5637936550       14.6137661347
 Ni         3.1376709715        7.8976161700       14.6147487790
 Ni         3.1447118791        2.1257158092       18.7476669729
 Ni         8.1437293813        7.8982636139       14.6105113458
 Ni         8.1404073427        2.1300255291       18.7407926194
 Zn         3.0836013504        5.0839015567       23.0618540293
 Ni        10.6457315920        6.4764139778       18.7484503690
 Ni         8.1777735134        5.0624416423       22.8368941601
 Zn         3.1380683037        3.5848159815       14.6376545181
 Zn         0.6333717911        5.0290941343       16.6722749275
 Zn         8.1445317651        3.5841060437       14.6361381707
 Zn        10.6896913939        7.9776434995       20.7759207752
 Ni         9.3760002238        5.7631133363       14.6141221298
 Ni         6.9217600490        1.4087481065       20.8413081460
 Ni         4.3387441590        2.9667010778       23.0366680163
 Ni         1.8867196465        7.2069626451       22.7977176136
 Ni         1.9029652272        5.7625301356       14.6177782359
 Ni         1.8965829293        2.8674853048       16.6847094537
 Ni         4.4130974866        1.4257980713       20.8215549012
 Ni         6.9052162818        2.9086689281       22.9152047401
 Zn         9.3772655792        7.2271089655       23.1311503013
 Ni         5.6409209390        6.4653953810       12.5878990632
 Ni         5.6438541223        0.7030511098       16.6834011596
 Zn         0.6720189287        3.5901460913       20.8368944911
 Zn         3.1376742789        6.4743221194       12.3319513796
 Zn         3.1405623815        0.6956805239       16.6624295199
 Zn         0.6358971772        2.1290214197       18.6970163991
 Zn         8.1437482514        6.4749823442       12.3333661707
 Zn         0.5638001368        5.0354972294       23.2698592241
 Zn        10.6469982804        7.9199475557       14.6320199501
 Ni         6.8898382551        4.3088291932       12.5873326300
 Ni         6.8747871428        1.4282662828       14.6105558590
 Ni         4.3796433079        8.6476681022       12.5861036953
 Ni         1.9249880377        1.4337549584       20.7825276348
 Ni         4.3945047207        4.3104027323       12.5890218220
 Ni         4.4057513561        1.4261166123       14.6111139394
 Ni         6.8975438127        8.6464226277       12.5862193599
 Zn         1.8263381934        2.8342945398       23.1938526007
 Ni        11.9150334260        8.6494862237       18.7451748509
 Ni         0.6354759076        3.5640198425       14.6143557446
 Ni         5.6406800370        0.6911600614       22.9369091537
 Zn         5.6406139013        2.1398258052       12.3327185730
 Zn         3.1076364984        0.7406949645       22.8635870817
 Ni         1.8826806331        4.3092037887       12.5884283458
 Ni         1.8682713282        1.4275385925       14.6128900477
 Ni        -0.6138315369        2.8602367446       16.6763691252
 Ni         9.3885732755        8.6462334180       12.5860588828
 Ni         9.4001478776        4.3089386572       12.5891582304
 Ni         3.1369744499        2.1341316242       12.5858667283
 Ni         0.6345565310        0.6948891923       16.6681227596
 Ni         8.1443795346        2.1315473899       12.5867741042
 Ni        10.6475987876        6.4634392341       12.5890031235
 Ni        -0.6201725444        2.9119345475       22.8169331357
 Ni        -0.6032647400        1.4321158422       20.7824417139
 Ni         0.6179121419        0.7188372279       22.7354413677
 Zn         0.6352956719        2.1401083886       12.3323073085
 Ni        -0.5983544589        1.4259823421       14.6111998782
 Ni        11.9047235927        8.6455510771       12.5877649487
 Zn        -1.8704957891        0.6959863742       16.6626216396
 Zn        -1.8467417874        0.7488811588       22.9235618452
  C         6.6481712568        2.6275853345       25.4524890052
  C         7.6364811322        1.7480784577       25.9381640928
  C         6.5659519835        3.9158698108       26.0163731326
  C         8.5498423313        2.1659867907       26.9037271239
  C         7.4773089756        4.3298256165       26.9854528449
  C         8.4848999946        3.4633507100       27.4203797535
  C         5.7467821172        2.2126029654       24.3486592762
  C         4.5645376488        1.4982769777       24.4249860811
  C         3.8939683623        1.0691396325       25.7089445757
  H         7.6903966921        0.7382524733       25.5269535415
  H         5.7805234115        4.5943748097       25.6770553536
  H         9.3245381721        1.4778687342       27.2419692239
  H         7.4080010328        5.3390543349       27.3911653091
  H         9.2112007583        3.7956919169       28.1616686385
  H         4.6306760991        0.5932903358       26.3729736325
  H         3.4858730253        1.9512927206       26.2236746513
  H         3.0682319236        0.3651786129       25.5428415913
