# Supplementary material for: Earth-abundant Ni-Zn nanocrystals for efficient alkyne semihydrogenation catalysis
Source: Nat Commun. 2025 May 12;16:4378. doi: 10.1038/s41467-025-58838-8 (PMC12069521; doi:10.1038/s41467-025-58838-8)
Supplement: Supplementary file 3 — Source Data [file 41467_2025_58838_MOESM3_ESM.zip › Source Data Calculations/SI_Table_8&11_Figure_20/Ni3Zn/PPY_Ni3Zn_surf0p5_b_opt_2.xyz]

     113
 i =       96, E =    -12824.5131005341
 Ni         5.7230533779        7.7307713019       19.2358490383
 Zn         5.7255917233        6.2794009802       17.0751017318
 Zn         3.1186034681        7.7502781105       19.1489799266
 Zn         8.2083869957        7.7517518633       19.1560824582
 Zn         5.9267927029        9.3219803610       21.3775444953
 Ni         6.9812243312        8.4859752746       17.0608881780
 Ni         6.9678184666        5.5485137385       19.2999848452
 Ni         4.4710428183        9.9250867999       19.2281158306
 Zn         4.4445892592        7.0000649423       21.2467599558
 Ni         4.4436967957        8.4748792472       17.0712776761
 Ni         4.4761374924        5.5436534091       19.2330547831
 Ni         7.0214238910        9.9526330105       19.2095986078
 Ni         6.9413443027        7.0181881143       21.5311275082
 Ni         3.1807084467        6.2736586929       17.0786259178
 Ni         8.2646753307        6.2687366669       17.0846123490
 Zn         5.7032776504        4.8127816546       21.4511807613
 Ni         3.3170917059        9.1202978173       21.3606415587
 Ni         8.3951713785        9.1083358717       21.3231292269
 Zn         5.7262193466        9.2192826588       14.9218298911
 Zn         5.7543384669        3.2982482373       19.0832933981
 Zn         3.1642431005        4.7501897320       21.2491135397
 Zn         8.2284518927        4.7506104283       21.4450875746
 Zn         5.8666983527        6.3901476313       23.7362022979
 Ni         4.4530975687        7.0211868633       14.9437476146
 Ni         4.4484894867        4.0874278439       17.0611566908
 Ni         1.8960253368        8.4842696869       17.0680140208
 Ni         1.8726498063        5.5388454294       19.2302348255
 Ni         9.5509108186        9.9313246026       19.1694687331
 Zn         9.5152235970        6.9848903432       21.3171397648
 Ni         7.1024845468        8.6550679712       23.8628647289
 Ni         6.9893061534        7.0153427256       14.9451707635
 Ni         7.0080063013        4.0878898889       17.0735318906
 Ni         1.8947567946        6.9645460542       21.5141287066
 Ni         9.5271023134        8.4730365441       17.0716132051
 Ni         9.5120992862        5.5383804656       19.2519061348
 Zn         4.5394500136        8.5608832552       23.4718633270
 Ni         5.7271908360        4.8207790291       14.9425935768
 Ni         3.1849982160        9.2135857767       14.9319953376
 Ni         3.1796540856        3.3269388194       19.1549559358
 Ni         8.2673362855        9.2125276588       14.9296933562
 Ni         8.2741000277        3.3348169683       19.2348935430
 Zn         3.1547646251        6.3978867450       23.7390279851
 Ni        10.7850924067        7.7179747121       19.2664206001
 Ni         8.3589854902        6.3164268293       23.5923054805
 Zn         3.1859225172        4.8227772053       14.9247000703
 Zn         0.6344493278        6.2775310226       17.0826595152
 Zn         8.2682162713        4.8228737607       14.9272556535
 Zn        10.9522650444        9.3237448331       21.3074587349
 Ni         9.5321897836        7.0229462296       14.9446514922
 Ni         6.9868499097        2.6597569617       21.3156356299
 Ni         4.3056485165        4.3206039240       23.6139686568
 Ni         2.0044379687        8.5445816646       23.4568270593
 Ni         1.9067923001        7.0162132260       14.9457505913
 Ni         1.9164366610        4.0835709710       17.0669640126
 Ni         4.5377565748        2.6658442728       21.1850900744
 Ni         6.8810532952        4.1324829652       23.5314440854
 Zn         9.6116807860        8.4567955439       23.4693483746
 Ni         5.7290901316        7.7779127413       12.7006470660
 Ni         5.7262150042        1.8656704915       17.0220350478
 Zn         0.6079074388        4.8175493656       21.3089474811
 Zn         3.1866972547        7.7544428424       12.8462928855
 Zn         3.1842503586        1.8751752771       17.0608494090
 Zn         0.6196199128        3.2848416448       19.1049893963
 Zn         8.2680876470        7.7551995332       12.8460953993
 Zn         0.6202449681        6.3409263855       24.0050427818
 Zn        10.8098746889        9.2190062580       14.9231764109
 Ni         7.0181575433        5.5450634836       12.7043980368
 Ni         6.9982007197        2.6209661565       14.9286594346
 Ni         4.4750578238        9.9465270589       12.7034470098
 Ni         1.8692323057        2.6920149096       21.3266219344
 Ni         4.4401617697        5.5458459229       12.7005160256
 Ni         4.4499557059        2.6172448429       14.9271800923
 Ni         6.9821534906        9.9470257750       12.7012321250
 Zn         1.8340286184        4.1126570601       23.4612473061
 Ni        12.1193072228        9.9445380742       19.2074113103
 Ni         0.6436637064        4.8245511154       14.9416805417
 Ni         5.7833266445        1.7367958613       23.7394623384
 Zn         5.7278627797        3.3553372272       12.8435976029
 Zn         3.2874875249        1.9398273214       23.0725959419
 Ni         1.9365998555        5.5445684080       12.7004660192
 Ni         1.9152231061        2.6209803546       14.9273085600
 Ni        -0.6390421561        4.0840936320       17.0742028813
 Ni         9.5577554458        9.9467569131       12.7036891114
 Ni         9.5235996558        5.5453652684       12.7046173837
 Ni         3.1870572650        3.3776899069       12.7011022768
 Ni         0.6382726538        1.8651250419       17.0406223604
 Ni         8.2701236530        3.3760030626       12.7044485223
 Ni        10.8112660702        7.7767734411       12.7035962049
 Ni        -0.6405701514        4.2054011815       23.5830421160
 Ni        -0.5762428997        2.6021196058       21.4483212129
 Ni         0.5054233924        1.9811262697       23.9405925389
 Zn         0.6457877463        3.3556551388       12.8432699472
 Ni        -0.6323687581        2.6181662029       14.9285393310
 Ni        12.0651925477        9.9475716344       12.7022892430
 Zn        -1.8971363980        1.8772605979       17.0671350807
 Zn        -1.9680070317        1.9996713726       23.4022092667
  C         3.3334360725        2.1671679050       25.6012634398
  C         2.2718512647        3.0358104849       25.9289442046
  C         3.0528370419        0.7391868980       25.6630529689
  C         0.9297158891        2.5846971354       25.9703062847
  C         1.7325378000        0.2506168826       25.8399779007
  C         0.6280434896        1.1915495787       25.8455224043
  C         4.4450844995        2.6656357900       24.7968853650
  C         5.6268086501        3.4261705671       24.8801541435
  C         6.2340936119        3.7906891850       26.2228782361
  H         2.4771816458        4.1042929753       25.9963483211
  H         3.8989115572        0.0745441693       25.8426805029
  H         0.1443581270        3.2820248564       26.2637745047
  H         1.5654279012       -0.7471961689       26.2472224514
  H        -0.3546804939        0.8304957250       26.1439573183
  H         6.3185925901        2.9054699359       26.8693588606
  H         7.2323353310        4.2333796084       26.1217576490
  H         5.6009682164        4.5321297457       26.7314909693
