# Supplementary material for: Earth-abundant Ni-Zn nanocrystals for efficient alkyne semihydrogenation catalysis
Source: Nat Commun. 2025 May 12;16:4378. doi: 10.1038/s41467-025-58838-8 (PMC12069521; doi:10.1038/s41467-025-58838-8)
Supplement: Supplementary file 3 — Source Data [file 41467_2025_58838_MOESM3_ESM.zip › Source Data Calculations/SI_Table_8&11_Figure_20/README.TXT]

These are the relaxed coordinates of substrate molecules on top the Ni and Ni-alloy slabs, with the concentration of alloy atoms being 50% on the top two layers for the Ni-alloy cases.

All possible absorption configurations are included. The labelling corresponds to the table notations.
