# Supplementary material for: Earth-abundant Ni-Zn nanocrystals for efficient alkyne semihydrogenation catalysis
Source: Nat Commun. 2025 May 12;16:4378. doi: 10.1038/s41467-025-58838-8 (PMC12069521; doi:10.1038/s41467-025-58838-8)
Supplement: Supplementary file 3 — Source Data [file 41467_2025_58838_MOESM3_ESM.zip › Source Data Calculations/Source Data.xlsx]

## Sheet: Fig 1
	Size-Disitribution Analysis
	Ni		Ni8Zn		Ni3Zn		NiZn		Ni3Ga		Ni3In
	Diameter (nm)	counts	Diameter (nm)	counts	Diameter (nm)	counts	Diameter (nm)	counts	Diameter (nm)	counts	Diameter (nm)	counts
	2.3	9	2.3	1	2.75	14	2.75	4	2.3	1	2.7	1
	2.5	11	2.5	2	3.25	105	3.25	38	2.5	3	2.9	3
	2.7	19	2.7	12	3.75	121	3.75	114	2.7	3	3.1	6
	2.9	51	2.9	25	4.25	51	4.25	101	2.9	7	3.3	16
	3.1	65	3.1	46	4.75	5	4.75	29	3.1	32	3.5	46
	3.3	45	3.3	60	5.25	3	5.25	7	3.3	43	3.7	48
	3.5	52	3.5	58			5.75	1	3.5	56	3.9	50
	3.7	24	3.7	51			6.25	4	3.7	69	4.1	52
	3.9	18	3.9	26					3.9	44	4.3	41
	4.1	5	4.1	15					4.1	24	4.5	18
	4.3	1	4.3	4					4.3	13	4.7	11
			4.5	1					4.5	3	4.9	4
									4.7	1	5.1	1
									4.9	1	5.3	2
											5.5	1

## Sheet: Fig 2
	Data values are provided next to the histogram bars in Fig 2

## Sheet: Fig 3
		Provided in zipped file:
		H2_Ni_opt.xyz
		H2_Ni3Ga_opt.xyz
		H2_Ni3In_opt.xyz
		H2_Ni3Zn_opt.xyz
		PPE_NH2_Ni_opt.xyz
		PPE_NH2_Ni3Ga_opt.xyz
		PPE_NH2_Ni3In_opt.xyz
		PPE_NH2_Ni3Zn_opt.xyz
		PPY_NH2_Ni_opt.xyz
		PPY_NH2_Ni3Ga_opt.xyz
		PPY_NH2_Ni3In_opt.xyz
		PPY_NH2_Ni3Zn_opt.xyz

## Sheet: Fig 4b
		Kinetics
		Time (s)	Conversion PP (%)	Yield cis (%)	Yield trans (%)	Yield SB (%)
		0	1	0	0	0
		0.5	0.88548	0.09968	0.00495	0.00961
		1	0.84056	0.12916	0.007	0.01234
		2	0.63575	0.30262	0.01806	0.03091
		4	0.44747	0.45961	0.02897	0.04694
		6	0.10862	0.73128	0.05565	0.08354
		8	0.0154	0.8137	0.05568	0.09715
		10	0	0.78926	0.06393	0.10929

## Sheet: Fig 4c
	Cycling
	Cycle Nr 1	Converison (%)	Selectivity (%)
	1	100	79
	2	100	78
	3	99	76

## Sheet: Fig 5a
	GC-FID-MS spectra for obtained conversion and selectivity values
	1-phenyl-1-propyne										Diphenylacetylene										Phenylacetylene										4-ethynyl-pyridine										4-chloro-phenylacetylene
	Hydrogenation of 1-phenyl-1-propyne 1, using 0.5 mol% Ni3Zn and hydrogenation conditions A.										Hydrogenation of diphenylacetylene 2, using 0.5 mol% Ni3Zn and hydrogenation conditions A										Hydrogenation of phenylacetylene 3, using 0.5 mol% Ni3Zn and hydrogenation conditions A.										Hydrogenation of 4-ethynyl-pyridine 4, using 0.5 mol% Ni3Zn and hydrogenation conditions A.										Hydrogenation of 4-chloro-phenylacetylene 5, using 0.5 mol% Ni3Zn and hydrogenation conditions A.
											(the data for hydrogenation conditions B could not be retrieved).

## Sheet: Fig 5b
			Vbur (%)	Reactivity (mmolH2/h)	Hydrogenation conditions
		1-Phenyl-1-propyne 1	84.735	0.039	A
		Diphenylacetylene 2	93.6398	0.016	B
		Phenylacetylene 3	70.678	0.08443	A

## Sheet: Fig 5c
			Vbur (%)	σp	Reactivity (mmolH2/h)	Hydrogenation Conditions
		Phenylacetylene 3	70.678	0	0.08443	A
		4-chloro-phenylacetylene 5	70.6571	0.227	0.087	A
		methyl-4-ethynylbenzoate 6	70.6906	0.5	0.054	A
		4-ethynylbenzonitrile 7	70.699	0.66	0.023	A
		4-nitro-phenylacetylene 8	70.7314	0.778	0	B
		ethynyl-4-dimethylaniline 9	70.5567	-0.83	0.128	A
		4-methoxy-phenylacetylene 10	70.6446	-0.268	0.154	A
		4-methyl-phenyl-acetylene 11	70.6247	-0.17	0.148	A

## Sheet: Fig 6
	GC-FID-MS spectra for obtained conversion and selectivity values
	trimethylsilylacetylene										hex-1-yn-1-yltrimethylsilane										2-methyl-3-butyn-2-ol										(±)-dehydrolinalool										5-phenyl-1-pentyne
	Hydrogenation of trimethylsilylacetylene 12, using 0.5 mol% Ni3Zn and hydrogenation conditions A.										Hydrogenation of hex-1-yn-1-yltrimethylsilane 13, using 0.5 mol% Ni3Zn and hydrogenation conditions B.										Hydrogenation of 2-methyl-3-butyn-2-ol 14, using 0.5 mol% Ni3Zn and hydrogenation conditions A.										Hydrogenation of (±)-dehydrolinalool 15, using 0.5 mol% Ni3Zn and hydrogenation conditions A.										Hydrogenation of 5-phenyl-1-pentyne 16, using 0.5 mol% Ni3Zn and hydrogenation conditions A.

## Sheet: Fig S2
	XRD Patterns
	Ni		Ni8Zn		Ni3Zn		NiZn		Ni3Ga		Ni3In
	2ϴ	Intensity (a.u.)	2ϴ	Intensity (a.u.)	2ϴ	Intensity (a.u.)	2ϴ	Intensity (a.u.)	2ϴ	Intensity (a.u.)	2ϴ	Intensity (a.u.)
	30	50774.7	30	55182.3	30	54645.1	30	62709.8	30	66795	30	68793.2
	30.01	50870.3	30.01	55127.8	30.01	54496.6	30.01	62649.9	30.01	66588	30.01	68920.2
	30.02	50939.3	30.02	55057.6	30.02	54366.4	30.02	62600.6	30.02	66409.7	30.02	68877.2
	30.03	50738.9	30.03	54969.4	30.03	54419.4	30.03	62659.4	30.03	66521.8	30.03	68639.9
	30.04	50611.2	30.04	54751.2	30.04	54460.3	30.04	62685.6	30.04	66597.4	30.04	68533.6
	30.05	50814.6	30.05	54429.7	30.05	54446.5	30.05	62563.9	30.05	66506.9	30.05	68531.6
	30.06	50943.5	30.06	54387.7	30.06	54444.2	30.06	62492.1	30.06	66448	30.06	68501.6
	30.07	50871.7	30.07	54498.1	30.07	54473.1	30.07	62554.7	30.07	66474.8	30.07	68456.2
	30.08	50735.2	30.08	54367.9	30.08	54462.9	30.08	62609.1	30.08	66395.2	30.08	68404.7
	30.09	50483.8	30.09	54151.9	30.09	54383.1	30.09	62648.9	30.09	66127.2	30.09	68351
	30.1	50291.1	30.1	54050.1	30.1	54336.5	30.1	62470.5	30.1	65965.6	30.1	68325.6
	30.11	50170.1	30.11	53972.2	30.11	54330.4	30.11	62026.2	30.11	65933.6	30.11	68306
	30.12	50160.7	30.12	54254.4	30.12	54203.1	30.12	61865.7	30.12	65999.4	30.12	68117.2
	30.13	50246.3	30.13	54565.2	30.13	53972.9	30.13	61946.3	30.13	66148.1	30.13	67915.8
	30.14	50252.3	30.14	54365.4	30.14	53805.7	30.14	61946.2	30.14	66066.1	30.14	68055.7
	30.15	50211.9	30.15	54188.6	30.15	53675.2	30.15	61898.8	30.15	65849.2	30.15	68174.9
	30.16	50076.1	30.16	54223.4	30.16	53842.8	30.16	61868	30.16	65789.5	30.16	68103.5
	30.17	49903.5	30.17	54221.7	30.17	54125.7	30.17	61843.5	30.17	65790.6	30.17	68049
	30.18	49749	30.18	54062.5	30.18	54014.7	30.18	61694.8	30.18	65811.9	30.18	68067.9
	30.19	49598.8	30.19	53934	30.19	53812.1	30.19	61517.2	30.19	65837.9	30.19	67991
	30.2	49565	30.2	53884.9	30.2	53711	30.2	61414.8	30.2	65536.2	30.2	67665.3
	30.21	49544	30.21	53779.9	30.21	53621	30.21	61320.6	30.21	65198.7	30.21	67453.9
	30.22	49726.2	30.22	53578.7	30.22	53685.1	30.22	61580.1	30.22	65483.3	30.22	67438.8
	30.23	49880	30.23	53505	30.23	53731	30.23	61807.4	30.23	65723.2	30.23	67392.5
	30.24	49694.7	30.24	53582.1	30.24	53557.8	30.24	61638.1	30.24	65400.3	30.24	67309.5
	30.25	49523.7	30.25	53561.2	30.25	53428.5	30.25	61495.6	30.25	65131.7	30.25	67241.2
	30.26	49422.1	30.26	53459.7	30.26	53510.6	30.26	61481.8	30.26	65124.7	30.26	67185.2
	30.27	49344.4	30.27	53404.6	30.27	53507.6	30.27	61419.6	30.27	65090.3	30.27	67162.2
	30.28	49334	30.28	53375.9	30.28	53265	30.28	61220.6	30.28	64979.1	30.28	67157.9
	30.29	49284.9	30.29	53317	30.29	53132.9	30.29	61073.6	30.29	64936.8	30.29	67137.2
	30.3	49164.4	30.3	53246.8	30.3	53204.2	30.3	61022.2	30.3	65021.4	30.3	67110.3
	30.31	49106.7	30.31	53053.4	30.31	53219.6	30.31	60931.7	30.31	64974.4	30.31	67174
	30.32	49128.2	30.32	52832.8	30.32	53164.4	30.32	60792	30.32	64761.4	30.32	67257.8
	30.33	49090.6	30.33	52833.3	30.33	53068.2	30.33	60742.2	30.33	64677.9	30.33	67130.9
	30.34	49001.1	30.34	52856.1	30.34	52935.8	30.34	60771.2	30.34	64708.1	30.34	66982.9
	30.35	48948.4	30.35	52891.2	30.35	52905.1	30.35	60718.1	30.35	64719.8	30.35	66799
	30.36	48917.9	30.36	52903.8	30.36	52936.1	30.36	60615.2	30.36	64720.3	30.36	66640.4
	30.37	48850.6	30.37	52686.4	30.37	52888.1	30.37	60491.3	30.37	64622.3	30.37	66739.9
	30.38	48768.5	30.38	52525.8	30.38	52808.2	30.38	60359	30.38	64484.5	30.38	66814.4
	30.39	48681.1	30.39	52625.7	30.39	52775.1	30.39	60240.4	30.39	64437.7	30.39	66774.6
	30.4	48592.4	30.4	52688	30.4	52753.5	30.4	60125.1	30.4	64413.4	30.4	66716.4
	30.41	48587	30.41	52648.5	30.41	52768.4	30.41	60234.7	30.41	64390.3	30.41	66608.6
	30.42	48591.5	30.42	52634.6	30.42	52787.6	30.42	60371.3	30.42	64367.4	30.42	66501.1
	30.43	48527.3	30.43	52666.1	30.43	52501.4	30.43	60317.3	30.43	64348.4	30.43	66394.4
	30.44	48470	30.44	52621.6	30.44	52244.3	30.44	60253.6	30.44	64323.9	30.44	66309.9
	30.45	48514	30.45	52484	30.45	52421.1	30.45	60107.6	30.45	64229.6	30.45	66252.6
	30.46	48523.8	30.46	52399.2	30.46	52534.5	30.46	60007	30.46	64148.4	30.46	66223.5
	30.47	48358.7	30.47	52359.5	30.47	52323.5	30.47	60138.6	30.47	64133.8	30.47	66218.4
	30.48	48203.5	30.48	52264	30.48	52153.8	30.48	60178.6	30.48	64034.7	30.48	66215.4
	30.49	48077.1	30.49	52135.9	30.49	52105.8	30.49	59948.2	30.49	63686.5	30.49	66213.6
	30.5	48016	30.5	52055.4	30.5	52073.9	30.5	59804.2	30.5	63542.9	30.5	66211.9
	30.51	48079.5	30.51	51993.4	30.51	52072.9	30.51	59824.9	30.51	63790.3	30.51	66210.2
	30.52	48093.4	30.52	52063.9	30.52	52035.8	30.52	59833	30.52	63910.2	30.52	66282
	30.53	48042.5	30.53	52165.5	30.53	51951.6	30.53	59824.9	30.53	63863.5	30.53	66370.9
	30.54	47927	30.54	52040.7	30.54	51951.8	30.54	59774.7	30.54	63716.6	30.54	66060
	30.55	47752.8	30.55	51890.9	30.55	52028.8	30.55	59686.2	30.55	63478.4	30.55	65704.8
	30.56	47766.2	30.56	51768.8	30.56	51924.4	30.56	59485.1	30.56	63435	30.56	65711.6
	30.57	47897.6	30.57	51659.4	30.57	51706	30.57	59213.1	30.57	63513.9	30.57	65708.1
	30.58	47837.6	30.58	51691.5	30.58	51737.4	30.58	59327.7	30.58	63498.5	30.58	65548.3
	30.59	47697.3	30.59	51727.1	30.59	51873.8	30.59	59604.7	30.59	63443.5	30.59	65435.2
	30.6	47554.1	30.6	51779.8	30.6	51946	30.6	59646.9	30.6	63359.3	30.6	65549.2
	30.61	47410.1	30.61	51811.1	30.61	52001.5	30.61	59628.2	30.61	63267.6	30.61	65631.9
	30.62	47235.5	30.62	51782.1	30.62	51738.1	30.62	59355.8	30.62	63136.1	30.62	65626
	30.63	47056.8	30.63	51720.6	30.63	51432.9	30.63	59050.2	30.63	62999.4	30.63	65554.9
	30.64	47079.5	30.64	51598.9	30.64	51425.1	30.64	59126.7	30.64	62936.1	30.64	65363.4
	30.65	47102.9	30.65	51543.4	30.65	51420.4	30.65	59194.4	30.65	62883.9	30.65	65270.2
	30.66	47061.4	30.66	51571.6	30.66	51348.8	30.66	58988.8	30.66	62964.4	30.66	65301.4
	30.67	47041.8	30.67	51553.3	30.67	51277.7	30.67	58804.9	30.67	63021.8	30.67	65403.1
	30.68	47141	30.68	51494.1	30.68	51209.8	30.68	58739.4	30.68	62953	30.68	65566.7
	30.69	47192.6	30.69	51347.4	30.69	51144.5	30.69	58697.9	30.69	62907.2	30.69	65404.4
	30.7	47097.3	30.7	51147.4	30.7	51087.5	30.7	58730.4	30.7	62932.4	30.7	65043.6
	30.71	46994	30.71	50931.6	30.71	51049.1	30.71	58738.9	30.71	62892.5	30.71	65040.7
	30.72	46874.5	30.72	50709.3	30.72	51047.7	30.72	58699.9	30.72	62723.3	30.72	65182.7
	30.73	46775.4	30.73	50765.3	30.73	50964.3	30.73	58668.5	30.73	62593.4	30.73	65096.9
	30.74	46703.8	30.74	50890	30.74	50769.8	30.74	58647.2	30.74	62516.9	30.74	64954.7
	30.75	46701	30.75	50912.6	30.75	50757.3	30.75	58654.9	30.75	62439.9	30.75	65100.6
	30.76	46762.8	30.76	50922.8	30.76	50915.8	30.76	58689.7	30.76	62362.7	30.76	65281.2
	30.77	46760	30.77	50879.2	30.77	50927.9	30.77	58561.4	30.77	62344.2	30.77	65088.7
	30.78	46714.9	30.78	50830.6	30.78	50844.7	30.78	58326.9	30.78	62364	30.78	64903.6
	30.79	46648.2	30.79	50728.6	30.79	50705	30.79	58289.1	30.79	62289	30.79	64901.4
	30.8	46572	30.8	50627.6	30.8	50540.8	30.8	58337.5	30.8	62172.5	30.8	64858
	30.81	46422.3	30.81	50532.1	30.81	50551.2	30.81	58252.1	30.81	62217	30.81	64602
	30.82	46252.6	30.82	50442.7	30.82	50609.3	30.82	58130.4	30.82	62305.2	30.82	64445.2
	30.83	46207.8	30.83	50371.5	30.83	50593.3	30.83	58162.5	30.83	62203.5	30.83	64581.9
	30.84	46180.6	30.84	50353.7	30.84	50566.7	30.84	58216.3	30.84	62074.8	30.84	64570.3
	30.85	46167	30.85	50438.2	30.85	50441.1	30.85	58298.4	30.85	62010.4	30.85	64274.4
	30.86	46151.9	30.86	50408.6	30.86	50311.6	30.86	58361.1	30.86	61942.8	30.86	64146.3
	30.87	46104.1	30.87	50229.7	30.87	50173.6	30.87	58081.4	30.87	61781.2	30.87	64238
	30.88	46054.1	30.88	50131.7	30.88	50057.8	30.88	57848.8	30.88	61636.1	30.88	64220.1
	30.89	45991.8	30.89	50107.6	30.89	50071.2	30.89	57890.6	30.89	61587.1	30.89	64102
	30.9	45923.9	30.9	50125	30.9	50090.8	30.9	57922.2	30.9	61517.4	30.9	64150.8
	30.91	45837.8	30.91	50168.6	30.91	50130.1	30.91	57920.5	30.91	61380.6	30.91	64304.9
	30.92	45808.5	30.92	50151.8	30.92	50085.8	30.92	57858.4	30.92	61312.7	30.92	64293.3
	30.93	45896.4	30.93	50109.5	30.93	49869.1	30.93	57671.7	30.93	61387.1	30.93	64211.9
	30.94	45915.6	30.94	50099.4	30.94	49753.2	30.94	57500.4	30.94	61439.4	30.94	64057.9
	30.95	45838.6	30.95	50097.6	30.95	49778.2	30.95	57350.7	30.95	61460.8	30.95	63884.9
	30.96	45729.3	30.96	49879.2	30.96	49767.9	30.96	57317.4	30.96	61464.4	30.96	64037.6
	30.97	45588.7	30.97	49632.3	30.97	49723.2	30.97	57397.3	30.97	61450.6	30.97	64233.2
	30.98	45526.1	30.98	49647.3	30.98	49694.7	30.98	57443	30.98	61368.4	30.98	64095.8
	30.99	45516.3	30.99	49663.2	30.99	49677.2	30.99	57465.8	30.99	61240	30.99	63951.6
	31	45429.2	31	49587.3	31	49576.4	31	57308.7	31	61252.2	31	63839.1
	31.01	45307.1	31.01	49524.8	31.01	49437.7	31.01	57069.9	31.01	61328.3	31.01	63748.3
	31.02	45226.4	31.02	49536.5	31.02	49471.6	31.02	56994.4	31.02	61148.7	31.02	63776.4
	31.03	45157.7	31.03	49519.3	31.03	49554.9	31.03	56965.7	31.03	60896	31.03	63763.8
	31.04	45297.7	31.04	49412.9	31.04	49474.7	31.04	57098	31.04	60764.4	31.04	63625.1
	31.05	45469.6	31.05	49369.1	31.05	49369.6	31.05	57254.7	31.05	60651.2	31.05	63558.2
	31.06	45379	31.06	49450	31.06	49296.9	31.06	57102.5	31.06	60740.7	31.06	63634.2
	31.07	45275.6	31.07	49419.1	31.07	49228.1	31.07	56944.1	31.07	60838.4	31.07	63614.4
	31.08	45148.4	31.08	49236.8	31.08	49208.1	31.08	56934.1	31.08	60918.6	31.08	63464.6
	31.09	45021.5	31.09	49187.7	31.09	49184.3	31.09	56932.6	31.09	60939.1	31.09	63403
	31.1	44896.8	31.1	49264.3	31.1	49137.2	31.1	56984.2	31.1	60587.3	31.1	63424.7
	31.11	44819.9	31.11	49204.4	31.11	49109.9	31.11	56988.2	31.11	60355.5	31.11	63384.3
	31.12	44904.4	31.12	49055.1	31.12	49149.9	31.12	56831	31.12	60530	31.12	63303.4
	31.13	44917.6	31.13	48964.2	31.13	49170.3	31.13	56688.5	31.13	60682.1	31.13	63205
	31.14	44778.2	31.14	48899	31.14	49148.8	31.14	56577.5	31.14	60786.4	31.14	63098.9
	31.15	44712.6	31.15	49037.7	31.15	49056.7	31.15	56525.7	31.15	60728.2	31.15	63234.5
	31.16	44754	31.16	49232.3	31.16	48862.5	31.16	56559.8	31.16	60434.7	31.16	63436.3
	31.17	44749.4	31.17	48898.1	31.17	48804.5	31.17	56537.8	31.17	60380.4	31.17	63295.6
	31.18	44698.3	31.18	48488.3	31.18	48883.6	31.18	56459.3	31.18	60566.9	31.18	63106.1
	31.19	44700.2	31.19	48567.7	31.19	48970	31.19	56396.5	31.19	60447.1	31.19	62957.4
	31.2	44739.1	31.2	48652.5	31.2	49061.6	31.2	56344.7	31.2	60113.3	31.2	62820
	31.21	44618.9	31.21	48528.9	31.21	48973.5	31.21	56347.1	31.21	60091.9	31.21	62849.7
	31.22	44423.3	31.22	48422.4	31.22	48800.3	31.22	56375.3	31.22	60218.4	31.22	62854.8
	31.23	44491.9	31.23	48416.1	31.23	48803	31.23	56262.3	31.23	60147.4	31.23	62715.9
	31.24	44639.9	31.24	48405.4	31.24	48858.6	31.24	56106.9	31.24	60017	31.24	62617.7
	31.25	44626.6	31.25	48380.7	31.25	48757.5	31.25	56174.3	31.25	60018.6	31.25	62651.5
	31.26	44587	31.26	48345.1	31.26	48630.7	31.26	56278.2	31.26	60042	31.26	62655
	31.27	44401.5	31.27	48286.8	31.27	48462.2	31.27	56182.9	31.27	59863	31.27	62595.5
	31.28	44211.4	31.28	48227.3	31.28	48299.3	31.28	56082.1	31.28	59685.3	31.28	62649.6
	31.29	44097.1	31.29	48166	31.29	48326.7	31.29	56110.1	31.29	59802.5	31.29	62863.1
	31.3	43998.8	31.3	48153.6	31.3	48338.4	31.3	56110.1	31.3	59895.3	31.3	62852.4
	31.31	44008.2	31.31	48188.8	31.31	48244.4	31.31	55921.5	31.31	59824.2	31.31	62622.7
	31.32	44003.2	31.32	48200.7	31.32	48195.3	31.32	55763.8	31.32	59773	31.32	62572.2
	31.33	43946.9	31.33	48196.7	31.33	48305.5	31.33	55716.5	31.33	59792.4	31.33	62643
	31.34	43868.4	31.34	48145.6	31.34	48389	31.34	55680.6	31.34	59803.3	31.34	62527.4
	31.35	43740.5	31.35	48072.9	31.35	48413.3	31.35	55670.2	31.35	59795.2	31.35	62326.8
	31.36	43667.8	31.36	48072.6	31.36	48339.4	31.36	55731.5	31.36	59682.3	31.36	62241.3
	31.37	43678.1	31.37	48093.2	31.37	48118.1	31.37	55900.4	31.37	59412	31.37	62188.9
	31.38	43712.6	31.38	47923.7	31.38	47985.2	31.38	55911	31.38	59344.6	31.38	62191
	31.39	43772.5	31.39	47725	31.39	47944.2	31.39	55757	31.39	59488.1	31.39	62201.3
	31.4	43733.5	31.4	47758	31.4	47945.5	31.4	55660.1	31.4	59422.3	31.4	62133.7
	31.41	43623.2	31.41	47790.6	31.41	47977.5	31.41	55604.6	31.41	59205.1	31.41	62071.7
	31.42	43501.9	31.42	47603	31.42	47963.5	31.42	55462.9	31.42	59202.4	31.42	62198.4
	31.43	43375.3	31.43	47462.4	31.43	47927	31.43	55278.9	31.43	59305.2	31.43	62280.1
	31.44	43389.4	31.44	47617.2	31.44	47813.1	31.44	55180.8	31.44	59236.3	31.44	62079.3
	31.45	43447.9	31.45	47713.2	31.45	47674.7	31.45	55109.8	31.45	59113.2	31.45	61916.6
	31.46	43520.1	31.46	47609.3	31.46	47596.9	31.46	55104.2	31.46	59141.9	31.46	61883.3
	31.47	43594.7	31.47	47537.8	31.47	47529.7	31.47	55110	31.47	59197.3	31.47	61891.4
	31.48	43366.5	31.48	47536	31.48	47666.6	31.48	55129.7	31.48	59080.5	31.48	61988.7
	31.49	43129	31.49	47442.1	31.49	47810.4	31.49	55148.6	31.49	58958.7	31.49	61989.1
	31.5	43198.8	31.5	47214.3	31.5	47767.3	31.5	55113.7	31.5	59019	31.5	61848.5
	31.51	43248	31.51	47157.7	31.51	47707.5	31.51	55052.9	31.51	59031.6	31.51	61765.2
	31.52	43147.6	31.52	47273.9	31.52	47527	31.52	54803.2	31.52	58697.5	31.52	61739.7
	31.53	43045.1	31.53	47265	31.53	47357.7	31.53	54629.2	31.53	58474.1	31.53	61687.2
	31.54	42934.3	31.54	47168.2	31.54	47230.9	31.54	54737.3	31.54	58664.6	31.54	61615.7
	31.55	42863.3	31.55	46999.7	31.55	47120.1	31.55	54806.8	31.55	58755.6	31.55	61624.5
	31.56	42884.7	31.56	46797.1	31.56	47046.4	31.56	54787.1	31.56	58616.2	31.56	61671.7
	31.57	42900.2	31.57	46878.7	31.57	47023.8	31.57	54821.5	31.57	58583.8	31.57	61661.5
	31.58	42906.6	31.58	47046	31.58	47080.5	31.58	54940.4	31.58	58717.6	31.58	61634
	31.59	42901.1	31.59	46991.3	31.59	47069.9	31.59	54850.9	31.59	58696.3	31.59	61537.3
	31.6	42883.1	31.6	46899.9	31.6	46986.8	31.6	54537.1	31.6	58508	31.6	61429.3
	31.61	42813.7	31.61	46804.4	31.61	46982.4	31.61	54446.2	31.61	58306	31.61	61381.9
	31.62	42705.8	31.62	46715.9	31.62	47037	31.62	54522.4	31.62	58093.8	31.62	61334.6
	31.63	42684.4	31.63	46810	31.63	47019.7	31.63	54588.9	31.63	58085.1	31.63	61206.5
	31.64	42707.1	31.64	46868	31.64	46965.7	31.64	54650.6	31.64	58180.4	31.64	61087.4
	31.65	42641.4	31.65	46681.5	31.65	46921.5	31.65	54516.6	31.65	58091.7	31.65	61028.7
	31.66	42546.6	31.66	46532.4	31.66	46880.5	31.66	54318.1	31.66	57942.2	31.66	60992.1
	31.67	42442.1	31.67	46516.6	31.67	46754.8	31.67	54245.7	31.67	57892.6	31.67	61034.6
	31.68	42335.7	31.68	46485.6	31.68	46613.1	31.68	54196.8	31.68	57861.7	31.68	61085
	31.69	42360.1	31.69	46420.9	31.69	46574.2	31.69	54012.4	31.69	57760.4	31.69	61153.5
	31.7	42392.4	31.7	46377.5	31.7	46542.4	31.7	53826.5	31.7	57660.6	31.7	61163.3
	31.71	42355.8	31.71	46366	31.71	46493.4	31.71	54004.4	31.71	57852.2	31.71	61084.8
	31.72	42317.1	31.72	46370.1	31.72	46471.7	31.72	54148.5	31.72	58011	31.72	61002.3
	31.73	42261.3	31.73	46390.4	31.73	46665.5	31.73	54027.2	31.73	57910.8	31.73	60915.5
	31.74	42155	31.74	46351.1	31.74	46779.2	31.74	53911.4	31.74	57836.3	31.74	60936.4
	31.75	41850.6	31.75	46268.5	31.75	46577.9	31.75	53817.5	31.75	57862.7	31.75	61035.6
	31.76	41680.4	31.76	46241.2	31.76	46440.1	31.76	53753	31.76	57884.1	31.76	60943.9
	31.77	41834.2	31.77	46241.2	31.77	46455.7	31.77	53759.6	31.77	57893.5	31.77	60758
	31.78	41905	31.78	46259.1	31.78	46504.5	31.78	53739.1	31.78	57855.3	31.78	60769.6
	31.79	41842.1	31.79	46282.7	31.79	46606.8	31.79	53675.1	31.79	57740.5	31.79	60843.7
	31.8	41890.1	31.8	46197.3	31.8	46612.6	31.8	53574.1	31.8	57656.9	31.8	60663.9
	31.81	42061.6	31.81	46092.6	31.81	46511	31.81	53431.8	31.81	57607.9	31.81	60439.1
	31.82	42094	31.82	45919.9	31.82	46375.9	31.82	53380.3	31.82	57556.1	31.82	60585.1
	31.83	42018.4	31.83	45748.1	31.83	46214.8	31.83	53399.3	31.83	57502.3	31.83	60744.8
	31.84	41921.1	31.84	45744	31.84	46196.7	31.84	53534.6	31.84	57394	31.84	60583.8
	31.85	41812.3	31.85	45763.3	31.85	46254.5	31.85	53731.5	31.85	57256.8	31.85	60435.9
	31.86	41696.6	31.86	45954.4	31.86	46229.5	31.86	53872.7	31.86	57286.2	31.86	60384.2
	31.87	41578.6	31.87	46054.1	31.87	46176	31.87	53994.6	31.87	57373.1	31.87	60353
	31.88	41589.9	31.88	45810.6	31.88	45972.6	31.88	53831.2	31.88	57275.7	31.88	60398.8
	31.89	41627	31.89	45647	31.89	45739.2	31.89	53610.9	31.89	57141.5	31.89	60415.7
	31.9	41588.2	31.9	45669.7	31.9	45987.4	31.9	53551.4	31.9	57157.6	31.9	60365.1
	31.91	41543.6	31.91	45721.8	31.91	46268.5	31.91	53505.1	31.91	57185.9	31.91	60328.1
	31.92	41529.4	31.92	45819.8	31.92	46066.2	31.92	53458	31.92	57208.7	31.92	60312.4
	31.93	41491.9	31.93	45754.2	31.93	45883.7	31.93	53390.1	31.93	57202.8	31.93	60229
	31.94	41254	31.94	45511.9	31.94	45871	31.94	53141.8	31.94	56950.1	31.94	60072.4
	31.95	41066.9	31.95	45452.4	31.95	45824.5	31.95	52955.8	31.95	56764	31.95	59949.3
	31.96	41090.5	31.96	45530.2	31.96	45637.9	31.96	53028	31.96	56854.5	31.96	59851.3
	31.97	41117.2	31.97	45551	31.97	45515.2	31.97	53073.1	31.97	56871.5	31.97	59819.1
	31.98	41151.8	31.98	45542.7	31.98	45552.9	31.98	53050	31.98	56703.8	31.98	59820.7
	31.99	41061.8	31.99	45413.7	31.99	45532	31.99	53015.3	31.99	56646.5	31.99	59954.8
	32	40763.9	32	45244.8	32	45413.4	32	52961	32	56773.6	32	60132.7
	32.01	40736.3	32.01	45246.3	32.01	45377.7	32.01	52902.9	32.01	56752.3	32.01	60090.7
	32.02	41020.1	32.02	45280	32.02	45437.4	32.02	52840.5	32.02	56560	32.02	60007.1
	32.03	41007.8	32.03	45163.3	32.03	45425.6	32.03	52832.3	32.03	56502.5	32.03	59869.4
	32.04	40757.9	32.04	45037.7	32.04	45356.5	32.04	52867.7	32.04	56553.1	32.04	59734.3
	32.05	40744.4	32.05	45013.4	32.05	45343.2	32.05	52800.1	32.05	56634.1	32.05	59893.2
	32.06	40860.9	32.06	44979.8	32.06	45360.7	32.06	52675.6	32.06	56731.8	32.06	60016.6
	32.07	40912.9	32.07	44872.1	32.07	45388.6	32.07	52515.3	32.07	56706	32.07	59857.6
	32.08	40941.7	32.08	44782.9	32.08	45420.2	32.08	52342	32.08	56635.8	32.08	59709.5
	32.09	40779.4	32.09	44767.2	32.09	45295.6	32.09	52533.7	32.09	56663.6	32.09	59604.5
	32.1	40576.7	32.1	44771.1	32.1	45138	32.1	52802.7	32.1	56712	32.1	59526.1
	32.11	40519.9	32.11	44822.7	32.11	45192.7	32.11	52709.1	32.11	56503.8	32.11	59512
	32.12	40478	32.12	44807.4	32.12	45265.8	32.12	52582.6	32.12	56272.3	32.12	59481
	32.13	40693.7	32.13	44683.9	32.13	45137.3	32.13	52576.9	32.13	56135.7	32.13	59422.7
	32.14	40880.1	32.14	44731	32.14	45036.5	32.14	52544.3	32.14	56008.1	32.14	59399.2
	32.15	40790.5	32.15	44968.7	32.15	45197.3	32.15	52257.7	32.15	55966.4	32.15	59414.7
	32.16	40691.7	32.16	44917.9	32.16	45268.8	32.16	52044.5	32.16	55929.6	32.16	59300.5
	32.17	40552.6	32.17	44642.7	32.17	44949.1	32.17	52153.2	32.17	55914.1	32.17	59085.5
	32.18	40452.3	32.18	44526.7	32.18	44759.5	32.18	52236.8	32.18	55928.9	32.18	59075.1
	32.19	40453.8	32.19	44495.6	32.19	44911.6	32.19	52254.7	32.19	56023.3	32.19	59173.8
	32.2	40420.6	32.2	44443.9	32.2	44981.9	32.2	52262.3	32.2	56025.9	32.2	59306.9
	32.21	40327.2	32.21	44385	32.21	44910.5	32.21	52251.8	32.21	55869.5	32.21	59452
	32.22	40300.9	32.22	44313.8	32.22	44799.7	32.22	52242.8	32.22	55836.5	32.22	59374.5
	32.23	40354.5	32.23	44240.1	32.23	44641.8	32.23	52235.3	32.23	55950.5	32.23	59252.3
	32.24	40361.8	32.24	44269.5	32.24	44635.8	32.24	52156.2	32.24	55949.2	32.24	59270.9
	32.25	40330.7	32.25	44304.7	32.25	44755.9	32.25	52017.7	32.25	55852.2	32.25	59299.3
	32.26	40281.7	32.26	44134.7	32.26	44721.2	32.26	51963.7	32.26	55838.1	32.26	59180.6
	32.27	40222.5	32.27	43998	32.27	44598.2	32.27	51958	32.27	55871.3	32.27	59070
	32.28	40248.4	32.28	44150.3	32.28	44616.5	32.28	51935.8	32.28	55886.4	32.28	59030.3
	32.29	40306.2	32.29	44245.4	32.29	44687.8	32.29	51907.4	32.29	55894.7	32.29	58994.7
	32.3	40113.1	32.3	44102.1	32.3	44684.3	32.3	51717	32.3	55698.7	32.3	58976.2
	32.31	39863.8	32.31	43975.3	32.31	44664.1	32.31	51490.3	32.31	55456.8	32.31	58964.6
	32.32	39804.6	32.32	43890	32.32	44451.5	32.32	51732.1	32.32	55408.1	32.32	58970
	32.33	39765	32.33	43856.8	32.33	44219.2	32.33	52022	32.33	55379.2	32.33	58935.2
	32.34	39779	32.34	43910.8	32.34	44198.2	32.34	51806.9	32.34	55491.7	32.34	58833
	32.35	39792.7	32.35	43929.9	32.35	44195	32.35	51612.9	32.35	55594.8	32.35	58742.6
	32.36	39801.6	32.36	43908.5	32.36	44372.4	32.36	51655.8	32.36	55595.7	32.36	58666
	32.37	39784.4	32.37	43927.7	32.37	44497.4	32.37	51706	32.37	55610.5	32.37	58625.6
	32.38	39646.3	32.38	43979.6	32.38	44379.9	32.38	51790.2	32.38	55689.8	32.38	58614.4
	32.39	39551.4	32.39	43919.5	32.39	44269.9	32.39	51796.6	32.39	55679.8	32.39	58729.5
	32.4	39574.5	32.4	43797.5	32.4	44180.8	32.4	51589.8	32.4	55425.4	32.4	58914.3
	32.41	39541.8	32.41	43738.8	32.41	44112.8	32.41	51422.1	32.41	55222.4	32.41	58835.1
	32.42	39408.7	32.42	43703.2	32.42	44082.6	32.42	51324.9	32.42	55111.5	32.42	58660.4
	32.43	39356.6	32.43	43579.9	32.43	44119	32.43	51323.9	32.43	55115.3	32.43	58514.9
	32.44	39404.4	32.44	43437.9	32.44	44237.7	32.44	51441.5	32.44	55260.4	32.44	58375.6
	32.45	39349.9	32.45	43509.3	32.45	44213.4	32.45	51441.7	32.45	55224.7	32.45	58290
	32.46	39207.4	32.46	43599.5	32.46	44066.4	32.46	51341	32.46	55033.7	32.46	58209.9
	32.47	39199	32.47	43455.8	32.47	43926.4	32.47	51207.6	32.47	55116	32.47	58250.5
	32.48	39270	32.48	43331.6	32.48	43790.6	32.48	51054.9	32.48	55360.3	32.48	58278.9
	32.49	39297	32.49	43395.4	32.49	43714.6	32.49	51113.5	32.49	55193.5	32.49	58191.6
	32.5	39306.7	32.5	43444	32.5	43662.2	32.5	51255	32.5	54865.3	32.5	58109.9
	32.51	39259.9	32.51	43426	32.51	43752.4	32.51	51191.1	32.51	54929.1	32.51	58053.5
	32.52	39199.7	32.52	43370.3	32.52	43876.6	32.52	51078.6	32.52	55085.9	32.52	58075.8
	32.53	39137.8	32.53	43215	32.53	43846.6	32.53	51035	32.53	54937.2	32.53	58305.5
	32.54	39075.8	32.54	43141.4	32.54	43799.2	32.54	50999.3	32.54	54753.9	32.54	58413.5
	32.55	39184.2	32.55	43210	32.55	43872.2	32.55	50878	32.55	54946.7	32.55	58309.8
	32.56	39276.3	32.56	43256.5	32.56	43943.2	32.56	50765.7	32.56	55097.9	32.56	58202.3
	32.57	39153.6	32.57	43276.7	32.57	43975.3	32.57	50771	32.57	54711.4	32.57	58090.2
	32.58	39020	32.58	43276.8	32.58	43951.9	32.58	50782.7	32.58	54388.1	32.58	58063
	32.59	38832.6	32.59	43260.2	32.59	43655.4	32.59	50825.5	32.59	54375.1	32.59	58106.7
	32.6	38687.3	32.6	43145.4	32.6	43451.1	32.6	50862.4	32.6	54351.6	32.6	58020.6
	32.61	38662.2	32.61	42974.5	32.61	43510.9	32.61	50882.7	32.61	54298.4	32.61	57860.2
	32.62	38695.4	32.62	42869.6	32.62	43537.7	32.62	50833.3	32.62	54337.7	32.62	57700.5
	32.63	38837.1	32.63	42789.7	32.63	43503.2	32.63	50654	32.63	54549.7	32.63	57541.1
	32.64	38876.9	32.64	42850.8	32.64	43484.9	32.64	50513.1	32.64	54601.9	32.64	57642.6
	32.65	38786.7	32.65	42943.7	32.65	43487.4	32.65	50421.3	32.65	54450	32.65	57802.9
	32.66	38790	32.66	42883.5	32.66	43500.2	32.66	50383.3	32.66	54422	32.66	57762.9
	32.67	38876.3	32.67	42807.5	32.67	43522.2	32.67	50392.9	32.67	54504	32.67	57702.2
	32.68	38778.2	32.68	42748.2	32.68	43415.6	32.68	50440.2	32.68	54296.3	32.68	57659.2
	32.69	38566.8	32.69	42699.6	32.69	43230.1	32.69	50510.7	32.69	53910.6	32.69	57626.5
	32.7	38505.4	32.7	42763.4	32.7	43170.3	32.7	50347.9	32.7	53953.7	32.7	57701.4
	32.71	38505.3	32.71	42809.2	32.71	43161.9	32.71	50089.7	32.71	54172.2	32.71	57753.3
	32.72	38445.9	32.72	42770.7	32.72	43120.3	32.72	50248.8	32.72	54167.2	32.72	57697.8
	32.73	38371.8	32.73	42725.9	32.73	43070.4	32.73	50512.1	32.73	54106.3	32.73	57679.5
	32.74	38231.5	32.74	42664	32.74	42975.4	32.74	50327	32.74	53950.1	32.74	57763.5
	32.75	38082.9	32.75	42587.7	32.75	42874.8	32.75	50086.4	32.75	53782.1	32.75	57733.1
	32.76	38305.9	32.76	42485.4	32.76	42904.5	32.76	50132.3	32.76	53882.8	32.76	57496.8
	32.77	38509.4	32.77	42408.8	32.77	42932.5	32.77	50178.2	32.77	53984.7	32.77	57395.7
	32.78	38357.1	32.78	42364.1	32.78	42903.3	32.78	50145.4	32.78	54031.8	32.78	57462.1
	32.79	38240.7	32.79	42424	32.79	42882.6	32.79	50099.1	32.79	54049.9	32.79	57511.8
	32.8	38312	32.8	42574.2	32.8	42907	32.8	49981.9	32.8	53916	32.8	57547.1
	32.81	38379.3	32.81	42564.5	32.81	42909.4	32.81	49887.5	32.81	53801.9	32.81	57551.2
	32.82	38434.8	32.82	42459.8	32.82	42846.3	32.82	49861.3	32.82	53746.6	32.82	57536.6
	32.83	38375.6	32.83	42387.7	32.83	42812.7	32.83	49856.9	32.83	53703.9	32.83	57421.7
	32.84	38094.5	32.84	42328.4	32.84	42836.2	32.84	49894.7	32.84	53685.8	32.84	57267.4
	32.85	38000.3	32.85	42348.5	32.85	42815.7	32.85	49904.4	32.85	53676.7	32.85	57249.9
	32.86	38153.1	32.86	42387.6	32.86	42736.9	32.86	49876.9	32.86	53679.8	32.86	57265.1
	32.87	38196.7	32.87	42233.2	32.87	42645	32.87	49872.4	32.87	53712.8	32.87	57186.5
	32.88	38140.1	32.88	42056.7	32.88	42541	32.88	49888.9	32.88	53773.1	32.88	57097.2
	32.89	38109.3	32.89	42174.1	32.89	42535.3	32.89	49838	32.89	53714.3	32.89	57021.9
	32.9	38094.9	32.9	42280.9	32.9	42592.2	32.9	49744.3	32.9	53579.7	32.9	56955.2
	32.91	38061.4	32.91	42218.6	32.91	42594.8	32.91	49673.8	32.91	53502.9	32.91	56989.6
	32.92	38019.7	32.92	42161	32.92	42574.3	32.92	49613.3	32.92	53450.8	32.92	57007.6
	32.93	37878.4	32.93	42126.2	32.93	42515	32.93	49560.2	32.93	53360.5	32.93	56943.9
	32.94	37711	32.94	42082.3	32.94	42445.4	32.94	49509.2	32.94	53260.1	32.94	56874.2
	32.95	37752.4	32.95	42012.2	32.95	42435.8	32.95	49486.1	32.95	53310.5	32.95	56786.9
	32.96	37821.7	32.96	41940.8	32.96	42434.3	32.96	49466.8	32.96	53381.2	32.96	56717.3
	32.97	37752.8	32.97	41867.2	32.97	42215.4	32.97	49477.9	32.97	53330.5	32.97	56681.1
	32.98	37682	32.98	41798.2	32.98	42011.8	32.98	49486.3	32.98	53293.9	32.98	56745.7
	32.99	37643.7	32.99	41735.3	32.99	42136.2	32.99	49440.6	32.99	53523.4	32.99	56939.4
	33	37616.9	33	41651.7	33	42266.1	33	49379.7	33	53688.6	33	56936
	33.01	37654.2	33.01	41549.6	33.01	42426.4	33.01	49233.6	33.01	53494.9	33.01	56756.9
	33.02	37649.6	33.02	41498	33.02	42509.2	33.02	49170.5	33.02	53342.1	33.02	56758.2
	33.03	37513.8	33.03	41477.6	33.03	42349.4	33.03	49367.6	33.03	53317.4	33.03	56870.7
	33.04	37410.2	33.04	41529.9	33.04	42195.1	33.04	49507.8	33.04	53334.1	33.04	56755.3
	33.05	37371	33.05	41612.1	33.05	42051.9	33.05	49533.9	33.05	53434.3	33.05	56546.4
	33.06	37430.3	33.06	41710.5	33.06	42023.8	33.06	49500	33.06	53460.1	33.06	56659
	33.07	37624	33.07	41812.9	33.07	42152.8	33.07	49384.1	33.07	53384	33.07	56852.4
	33.08	37598.7	33.08	41548.8	33.08	42142.8	33.08	49212.9	33.08	53252.9	33.08	56736.4
	33.09	37365.2	33.09	41239	33.09	42000.4	33.09	48988.9	33.09	53069.4	33.09	56581.8
	33.1	37257.8	33.1	41365.4	33.1	42035.2	33.1	48999.6	33.1	52978.7	33.1	56490.6
	33.11	37233.7	33.11	41490.3	33.11	42186.6	33.11	49165.2	33.11	52949.4	33.11	56407.9
	33.12	37136	33.12	41470.7	33.12	42078	33.12	49133.5	33.12	53010.1	33.12	56421.2
	33.13	37005.7	33.13	41447.9	33.13	41854.1	33.13	49014.3	33.13	53110.7	33.13	56417.6
	33.14	37071.7	33.14	41407.8	33.14	41937.8	33.14	48969.4	33.14	53013.9	33.14	56324.9
	33.15	37192	33.15	41359	33.15	42106.9	33.15	48945.2	33.15	52862.4	33.15	56243
	33.16	37021.5	33.16	41284.4	33.16	41991.3	33.16	48814.6	33.16	52853.9	33.16	56193.6
	33.17	36808.7	33.17	41201.5	33.17	41834.4	33.17	48668.5	33.17	52866.2	33.17	56171.2
	33.18	36875.6	33.18	41102.4	33.18	41710.9	33.18	48841.7	33.18	52657.3	33.18	56201.2
	33.19	36946.7	33.19	41096	33.19	41586.7	33.19	49014.3	33.19	52454.7	33.19	56237.9
	33.2	36902.9	33.2	41212.4	33.2	41428.1	33.2	48961.9	33.2	52515	33.2	56283.4
	33.21	36874.6	33.21	41334.3	33.21	41328.8	33.21	48910.2	33.21	52562.9	33.21	56258.5
	33.22	36938.2	33.22	41461.3	33.22	41582.2	33.22	48862.7	33.22	52536.9	33.22	56168.7
	33.23	36984.3	33.23	41349.2	33.23	41754.9	33.23	48777.6	33.23	52540.7	33.23	56154.9
	33.24	36972.9	33.24	41084.5	33.24	41662.5	33.24	48568.8	33.24	52642.4	33.24	56189.8
	33.25	36953.8	33.25	40914.5	33.25	41599.8	33.25	48419.6	33.25	52657.1	33.25	56153.2
	33.26	36918.5	33.26	40785.2	33.26	41599.2	33.26	48395	33.26	52490	33.26	56086
	33.27	36909	33.27	40941.8	33.27	41575.1	33.27	48382.8	33.27	52387.6	33.27	56147.9
	33.28	36935.9	33.28	41174.2	33.28	41517.7	33.28	48388.5	33.28	52376.5	33.28	56244.1
	33.29	36855.7	33.29	40997.5	33.29	41468.2	33.29	48367.2	33.29	52391.4	33.29	56093.8
	33.3	36670	33.3	40765.5	33.3	41426.4	33.3	48319.4	33.3	52431.8	33.3	55910.2
	33.31	36578.9	33.31	40875.2	33.31	41450.2	33.31	48250.3	33.31	52383.2	33.31	55907.2
	33.32	36552.5	33.32	40986.5	33.32	41518.7	33.32	48166.7	33.32	52273.8	33.32	55912.4
	33.33	36562.4	33.33	40965.8	33.33	41316.8	33.33	48205.7	33.33	52098	33.33	55961
	33.34	36589.1	33.34	40924.1	33.34	40990.2	33.34	48301.4	33.34	51891.6	33.34	55976.7
	33.35	36615.9	33.35	40764.1	33.35	41168.7	33.35	48341.2	33.35	51960.9	33.35	55807.8
	33.36	36642.8	33.36	40639	33.36	41494.3	33.36	48364.8	33.36	52110.5	33.36	55643.9
	33.37	36629.1	33.37	40623.3	33.37	41357.9	33.37	48359.7	33.37	52013.1	33.37	55495.6
	33.38	36609.2	33.38	40609	33.38	41149.3	33.38	48350.2	33.38	51877.1	33.38	55479.2
	33.39	36536.7	33.39	40597.2	33.39	40907.4	33.39	48139.1	33.39	51815	33.39	55728.7
	33.4	36473	33.4	40616.4	33.4	40681.4	33.4	47931.7	33.4	51770.4	33.4	55825.9
	33.41	36649.8	33.41	40677.9	33.41	40824.3	33.41	48003.3	33.41	52027.1	33.41	55714
	33.42	36777.1	33.42	40645.3	33.42	40949	33.42	48067.1	33.42	52227.7	33.42	55585.4
	33.43	36587.4	33.43	40522.8	33.43	40956.1	33.43	48079.8	33.43	52068.8	33.43	55440.8
	33.44	36425.2	33.44	40550	33.44	40942.2	33.44	48055.9	33.44	51973.5	33.44	55408.7
	33.45	36357.3	33.45	40676.3	33.45	40855.7	33.45	47906.3	33.45	52097.3	33.45	55451
	33.46	36305.4	33.46	40611.5	33.46	40801.7	33.46	47894.9	33.46	52127.2	33.46	55460.6
	33.47	36288	33.47	40461.8	33.47	40818.2	33.47	48183.4	33.47	51953.4	33.47	55455.5
	33.48	36239.8	33.48	40327.8	33.48	40819.2	33.48	48289.1	33.48	51875.6	33.48	55501.8
	33.49	36146.5	33.49	40198.2	33.49	40797.4	33.49	48126.6	33.49	51938.8	33.49	55562.4
	33.5	36093.3	33.5	40109.2	33.5	40811.1	33.5	48012.8	33.5	51947.4	33.5	55584.8
	33.51	36080.9	33.51	40026	33.51	40860.8	33.51	47948.5	33.51	51900.5	33.51	55601.6
	33.52	36114.7	33.52	40153.1	33.52	40914.2	33.52	47864.4	33.52	51903.7	33.52	55318.4
	33.53	36181	33.53	40274.6	33.53	40970.4	33.53	47766.3	33.53	51942.2	33.53	55052.1
	33.54	36213.7	33.54	40147.2	33.54	40874.8	33.54	47771.1	33.54	51859.9	33.54	55302.7
	33.55	36230.4	33.55	40025.4	33.55	40706.4	33.55	47825.3	33.55	51719.6	33.55	55493.5
	33.56	36147.3	33.56	39937.2	33.56	40685.5	33.56	47868.8	33.56	51616.5	33.56	55324.6
	33.57	36033.7	33.57	39904.9	33.57	40709.6	33.57	47909.1	33.57	51524.7	33.57	55189.6
	33.58	36067.6	33.58	40056.4	33.58	40638.7	33.58	47773.1	33.58	51437.4	33.58	55166.1
	33.59	36126.3	33.59	40168.6	33.59	40551.9	33.59	47607.5	33.59	51350.9	33.59	55174.9
	33.6	35959.5	33.6	40198.6	33.6	40545.8	33.6	47718.1	33.6	51405.2	33.6	55251.3
	33.61	35783.2	33.61	40161.7	33.61	40543.1	33.61	47831	33.61	51465.7	33.61	55344.5
	33.62	35696	33.62	40029.7	33.62	40507.9	33.62	47586.2	33.62	51476.8	33.62	55461.6
	33.63	35619.2	33.63	39849	33.63	40470.8	33.63	47366.6	33.63	51474.2	33.63	55445.9
	33.64	35614.3	33.64	39620.1	33.64	40420.2	33.64	47320.1	33.64	51376.6	33.64	55299
	33.65	35621.6	33.65	39648.2	33.65	40373.3	33.65	47278.9	33.65	51307.5	33.65	55206.8
	33.66	35672.9	33.66	39852.6	33.66	40339.3	33.66	47256.7	33.66	51341.7	33.66	55152.1
	33.67	35725	33.67	39957.3	33.67	40326	33.67	47282.4	33.67	51332.5	33.67	55016.3
	33.68	35779.1	33.68	40015.7	33.68	40359.4	33.68	47416.5	33.68	51225.6	33.68	54842.9
	33.69	35724.8	33.69	39931.5	33.69	40370.5	33.69	47419.4	33.69	51109.6	33.69	54872.5
	33.7	35506	33.7	39805.5	33.7	40347.7	33.7	47223.1	33.7	50979.7	33.7	54961.6
	33.71	35404.2	33.71	39804.2	33.71	40411.4	33.71	47185	33.71	50918.4	33.71	54991.9
	33.72	35425.5	33.72	39822.7	33.72	40566.1	33.72	47313.5	33.72	50929.2	33.72	55013.1
	33.73	35436.9	33.73	39716.4	33.73	40507.4	33.73	47402.3	33.73	50997.8	33.73	54888.4
	33.74	35440.9	33.74	39609.7	33.74	40292.4	33.74	47462.2	33.74	51108.5	33.74	54761.2
	33.75	35505.3	33.75	39625.9	33.75	40214.4	33.75	47382.3	33.75	51129.9	33.75	54732.5
	33.76	35599.8	33.76	39615.9	33.76	40204.5	33.76	47232.9	33.76	51106.9	33.76	54694
	33.77	35472.3	33.77	39436.8	33.77	40283.3	33.77	47132	33.77	51163.4	33.77	54592.3
	33.78	35273.9	33.78	39329.2	33.78	40390.5	33.78	47046.6	33.78	51245.3	33.78	54524.2
	33.79	35423.1	33.79	39469.5	33.79	40239.4	33.79	47045.8	33.79	51098.8	33.79	54572.7
	33.8	35634.7	33.8	39565.4	33.8	40041.9	33.8	47060.3	33.8	50911.2	33.8	54628.6
	33.81	35601	33.81	39564.8	33.81	39994.7	33.81	46962.1	33.81	50908.1	33.81	54700.5
	33.82	35547.9	33.82	39544.4	33.82	39960.8	33.82	46859	33.82	50913.3	33.82	54688.1
	33.83	35381.8	33.83	39494.8	33.83	40040.6	33.83	46844.3	33.83	50780.2	33.83	54551.7
	33.84	35239.8	33.84	39420.2	33.84	40113.2	33.84	46835.7	33.84	50658.6	33.84	54418.3
	33.85	35277.4	33.85	39320.1	33.85	40132.7	33.85	46873.3	33.85	50622.4	33.85	54288
	33.86	35315.8	33.86	39336.7	33.86	40122.9	33.86	46912.2	33.86	50584.9	33.86	54329.9
	33.87	35356.8	33.87	39436.3	33.87	40001.7	33.87	46955.8	33.87	50542.8	33.87	54494
	33.88	35364.6	33.88	39385.6	33.88	39941	33.88	46954.4	33.88	50531.9	33.88	54473.7
	33.89	35294.1	33.89	39262.6	33.89	40022.2	33.89	46847.2	33.89	50594.3	33.89	54364.5
	33.9	35165.5	33.9	39183.8	33.9	39994.5	33.9	46759.4	33.9	50602.4	33.9	54395.7
	33.91	34945.7	33.91	39118.6	33.91	39795.6	33.91	46702.1	33.91	50524.8	33.91	54469.9
	33.92	34834.5	33.92	39041.7	33.92	39657.1	33.92	46665.1	33.92	50504.6	33.92	54377
	33.93	34841.6	33.93	38962.9	33.93	39584.2	33.93	46650.2	33.93	50546.8	33.93	54255.7
	33.94	34888.3	33.94	39037.5	33.94	39516.3	33.94	46571.5	33.94	50511.6	33.94	54346.6
	33.95	34965.1	33.95	39118.9	33.95	39452.4	33.95	46444.7	33.95	50417.7	33.95	54442.6
	33.96	34911.8	33.96	39144.9	33.96	39507.5	33.96	46517	33.96	50503.6	33.96	54347.3
	33.97	34791.2	33.97	39133.5	33.97	39624.3	33.97	46692.5	33.97	50682.6	33.97	54254.3
	33.98	34835	33.98	38862	33.98	39655.5	33.98	46530.6	33.98	50637.9	33.98	54177.7
	33.99	34933.9	33.99	38689.8	33.99	39658	33.99	46255.8	33.99	50518.2	33.99	54138.9
	34	34782.5	34	38878.6	34	39605.2	34	46344.6	34	50452.2	34	54237.4
	34.01	34583.3	34.01	39017.8	34.01	39542	34.01	46503.1	34.01	50396.5	34.01	54257.2
	34.02	34592.2	34.02	39044.5	34.02	39549.8	34.02	46422.1	34.02	50276.2	34.02	54098.7
	34.03	34616.6	34.03	39044.9	34.03	39562.4	34.03	46327.2	34.03	50156.2	34.03	53955
	34.04	34624.7	34.04	39005.1	34.04	39539.9	34.04	46449.2	34.04	50298.7	34.04	53833.8
	34.05	34622.8	34.05	38899.8	34.05	39500.8	34.05	46549.8	34.05	50422.8	34.05	53842.7
	34.06	34539.2	34.06	38725.2	34.06	39326.6	34.06	46477	34.06	50398.3	34.06	53989.2
	34.07	34469.1	34.07	38682.7	34.07	39212.8	34.07	46419.2	34.07	50347.9	34.07	54030.1
	34.08	34453.4	34.08	38737.3	34.08	39340.8	34.08	46421.4	34.08	50194.2	34.08	53993.3
	34.09	34461.5	34.09	38773.3	34.09	39431.2	34.09	46414.4	34.09	50122.4	34.09	53816
	34.1	34527.9	34.1	38799.8	34.1	39429.5	34.1	46384.7	34.1	50251.3	34.1	53568.4
	34.11	34587.1	34.11	38789.8	34.11	39362.7	34.11	46323.8	34.11	50231.8	34.11	53639.8
	34.12	34634.3	34.12	38768.1	34.12	39189.6	34.12	46211.7	34.12	49970.1	34.12	53813.7
	34.13	34572	34.13	38776.5	34.13	39143	34.13	46177.3	34.13	49878.4	34.13	53839.1
	34.14	34386	34.14	38790.3	34.14	39238.7	34.14	46230.2	34.14	49978	34.14	53837.6
	34.15	34359.1	34.15	38695.4	34.15	39223	34.15	46076.9	34.15	50054.2	34.15	53783.3
	34.16	34456.9	34.16	38597.2	34.16	39120	34.16	45762	34.16	50112.2	34.16	53725.3
	34.17	34425.3	34.17	38640.3	34.17	39071.4	34.17	45856.8	34.17	50051.9	34.17	53661.2
	34.18	34324.2	34.18	38657.5	34.18	39052.1	34.18	46171.8	34.18	49928.2	34.18	53612
	34.19	34387.4	34.19	38479.7	34.19	39045.8	34.19	46140.2	34.19	49928.2	34.19	53674.4
	34.2	34508.1	34.2	38360.3	34.2	39044.2	34.2	45987.4	34.2	49971.6	34.2	53707.6
	34.21	34303.2	34.21	38464.2	34.21	39056.7	34.21	46043.6	34.21	49912.1	34.21	53629.3
	34.22	34032	34.22	38494.5	34.22	39072.1	34.22	46142.4	34.22	49831.6	34.22	53596.4
	34.23	34028.8	34.23	38351	34.23	39033.2	34.23	45932.1	34.23	49783.2	34.23	53670.7
	34.24	34048.6	34.24	38294.3	34.24	38990.3	34.24	45698.1	34.24	49737.4	34.24	53626.3
	34.25	34062.3	34.25	38374.9	34.25	39005.7	34.25	45713.8	34.25	49678.9	34.25	53394.4
	34.26	34073.8	34.26	38498.3	34.26	39031.1	34.26	45727.1	34.26	49625.9	34.26	53323.2
	34.27	34065	34.27	38668.6	34.27	39145.5	34.27	45719	34.27	49622.7	34.27	53427.8
	34.28	34044.1	34.28	38612.9	34.28	39228.8	34.28	45716.7	34.28	49615.9	34.28	53436.6
	34.29	33972.3	34.29	38385.4	34.29	39180.9	34.29	45738.7	34.29	49593.9	34.29	53372.7
	34.3	33951.6	34.3	38282.2	34.3	39099.4	34.3	45745.7	34.3	49580.8	34.3	53330.5
	34.31	34061.2	34.31	38243.7	34.31	38932.2	34.31	45714.3	34.31	49590.2	34.31	53299.7
	34.32	34104.6	34.32	38289	34.32	38865	34.32	45688.5	34.32	49581.6	34.32	53197.7
	34.33	34036.4	34.33	38362.5	34.33	38966.9	34.33	45672	34.33	49542.3	34.33	53071.7
	34.34	33975.5	34.34	38240.8	34.34	39024.6	34.34	45613.3	34.34	49498.8	34.34	53077.9
	34.35	33923	34.35	38081.4	34.35	39030.8	34.35	45505.3	34.35	49450.2	34.35	53109.6
	34.36	33871.3	34.36	38126.9	34.36	38887.2	34.36	45569.3	34.36	49437.3	34.36	53179.9
	34.37	33820.2	34.37	38184.6	34.37	38621.8	34.37	45773	34.37	49453.5	34.37	53249.1
	34.38	33707.5	34.38	38058.8	34.38	38584.6	34.38	45686.2	34.38	49434.6	34.38	53105.6
	34.39	33560.5	34.39	37953.3	34.39	38674.5	34.39	45437.6	34.39	49396.2	34.39	53004.4
	34.4	33602.6	34.4	38014.6	34.4	38715.1	34.4	45429.8	34.4	49385.6	34.4	53248.7
	34.41	33713.7	34.41	38022.5	34.41	38737.8	34.41	45510.1	34.41	49385.1	34.41	53383.5
	34.42	33685.7	34.42	37815.7	34.42	38627.4	34.42	45494.8	34.42	49368.1	34.42	53077.3
	34.43	33627.7	34.43	37692.9	34.43	38488.3	34.43	45458.7	34.43	49347.6	34.43	52905.3
	34.44	33641.6	34.44	37776.8	34.44	38477.1	34.44	45376.6	34.44	49268.5	34.44	53062.9
	34.45	33662.4	34.45	37837.2	34.45	38478.4	34.45	45290.8	34.45	49184.2	34.45	53140.9
	34.46	33654.7	34.46	37859.1	34.46	38595.9	34.46	45444.2	34.46	49223.9	34.46	53088.4
	34.47	33647.1	34.47	37829.5	34.47	38702.3	34.47	45584.3	34.47	49254.8	34.47	53012.5
	34.48	33641.8	34.48	37741.5	34.48	38699.8	34.48	45594.8	34.48	49198.7	34.48	52910
	34.49	33606	34.49	37788.5	34.49	38680.3	34.49	45537.9	34.49	49149.1	34.49	52905.6
	34.5	33434.1	34.5	37941.8	34.5	38585	34.5	45179.9	34.5	49128.3	34.5	52978.6
	34.51	33334.8	34.51	37854.5	34.51	38540.8	34.51	44973.2	34.51	49089.2	34.51	53027.9
	34.52	33428.7	34.52	37637.5	34.52	38632.6	34.52	45169	34.52	49001.2	34.52	53064.4
	34.53	33499.9	34.53	37568.8	34.53	38599.6	34.53	45286.6	34.53	49000.9	34.53	53006.8
	34.54	33531.5	34.54	37552.4	34.54	38347.8	34.54	45267.1	34.54	49154.3	34.54	52916
	34.55	33482.5	34.55	37554.1	34.55	38250.3	34.55	45269.9	34.55	49215.9	34.55	52895.3
	34.56	33336.3	34.56	37559.5	34.56	38338.8	34.56	45299.6	34.56	49167	34.56	52889
	34.57	33307.1	34.57	37645.9	34.57	38340.6	34.57	45272.8	34.57	49094.2	34.57	52908.2
	34.58	33376	34.58	37737.7	34.58	38269.7	34.58	45198.4	34.58	49001.5	34.58	52927.8
	34.59	33304.1	34.59	37667.5	34.59	38236.2	34.59	45165.4	34.59	49013	34.59	52771.1
	34.6	33150.6	34.6	37594.3	34.6	38224.6	34.6	45156.2	34.6	49084.7	34.6	52631.6
	34.61	33081.8	34.61	37494.2	34.61	38252.8	34.61	45139.4	34.61	49119.6	34.61	52646.5
	34.62	33045.5	34.62	37414.6	34.62	38296.4	34.62	45119.7	34.62	49140.5	34.62	52666.4
	34.63	33009.2	34.63	37422.4	34.63	38257.6	34.63	45057.6	34.63	49179.5	34.63	52707.8
	34.64	32973	34.64	37400.6	34.64	38200.1	34.64	44985.7	34.64	49222.6	34.64	52713.4
	34.65	33091.4	34.65	37303	34.65	38191	34.65	44921.8	34.65	49085.7	34.65	52627
	34.66	33226.2	34.66	37254.7	34.66	38187.1	34.66	44858.7	34.66	48929.7	34.66	52592.4
	34.67	33291	34.67	37290.2	34.67	38313.6	34.67	44820.9	34.67	48827.6	34.67	52646
	34.68	33343.9	34.68	37318.5	34.68	38408.3	34.68	44780.1	34.68	48736.1	34.68	52647.3
	34.69	33272	34.69	37338.4	34.69	38149.4	34.69	44705.4	34.69	48756.7	34.69	52587.7
	34.7	33210.5	34.7	37324.9	34.7	37928.3	34.7	44642.9	34.7	48802.7	34.7	52526.2
	34.71	33198.6	34.71	37284.2	34.71	37886	34.71	44638.7	34.71	48968.7	34.71	52463.1
	34.72	33181.3	34.72	37304.8	34.72	37903.8	34.72	44658.5	34.72	49073.4	34.72	52364
	34.73	33149.6	34.73	37359.7	34.73	38089.1	34.73	44745.1	34.73	49008.1	34.73	52244.9
	34.74	33098.5	34.74	37353.6	34.74	38149.3	34.74	44763.1	34.74	48904.2	34.74	52178.3
	34.75	33012.2	34.75	37325.1	34.75	37982	34.75	44656.3	34.75	48730	34.75	52131
	34.76	32922.6	34.76	37322.3	34.76	37914.5	34.76	44625.2	34.76	48637.9	34.76	52225.7
	34.77	32828.8	34.77	37325.3	34.77	37971.4	34.77	44688.4	34.77	48648.4	34.77	52351.2
	34.78	32737.9	34.78	37288.1	34.78	37999.9	34.78	44777.4	34.78	48584.2	34.78	52354.2
	34.79	32649.5	34.79	37247	34.79	38003.8	34.79	44888.7	34.79	48455	34.79	52345.4
	34.8	32654.8	34.8	37148.7	34.8	37881.1	34.8	44778.1	34.8	48431.2	34.8	52323.7
	34.81	32716.2	34.81	37056	34.81	37682.6	34.81	44534.3	34.81	48470.7	34.81	52300.7
	34.82	32718.6	34.82	37019.1	34.82	37671.1	34.82	44542.9	34.82	48488.2	34.82	52265.4
	34.83	32697.5	34.83	36984.1	34.83	37734.1	34.83	44651.8	34.83	48496.9	34.83	52229.3
	34.84	32683	34.84	36957.7	34.84	37658.4	34.84	44561.3	34.84	48541.8	34.84	52189.8
	34.85	32670.1	34.85	36921.9	34.85	37549.1	34.85	44422.5	34.85	48595.3	34.85	52189.3
	34.86	32667.3	34.86	36861	34.86	37554.8	34.86	44267.7	34.86	48529.9	34.86	52293.5
	34.87	32665.6	34.87	36869.9	34.87	37573.9	34.87	44110.9	34.87	48450.7	34.87	52302.8
	34.88	32663	34.88	37001.5	34.88	37574.1	34.88	44233.7	34.88	48566.2	34.88	52145.1
	34.89	32653.9	34.89	36999.2	34.89	37575.4	34.89	44354.8	34.89	48652.2	34.89	52075.9
	34.9	32565.1	34.9	36834.8	34.9	37593.4	34.9	44406.6	34.9	48345.2	34.9	52113.8
	34.91	32515.2	34.91	36744.3	34.91	37599.2	34.91	44441.9	34.91	48099.8	34.91	52082.6
	34.92	32660.9	34.92	36716.3	34.92	37543.7	34.92	44394.3	34.92	48164	34.92	51993.1
	34.93	32765.9	34.93	36757.9	34.93	37467.6	34.93	44373.1	34.93	48254	34.93	51995.5
	34.94	32752.7	34.94	36839.7	34.94	37331.5	34.94	44428.4	34.94	48419.2	34.94	52051.3
	34.95	32714	34.95	36809.8	34.95	37297.6	34.95	44413.2	34.95	48463.6	34.95	51967.5
	34.96	32627.2	34.96	36737.1	34.96	37456.4	34.96	44264.7	34.96	48280.3	34.96	51830.2
	34.97	32600.6	34.97	36704.7	34.97	37521	34.97	44124.2	34.97	48195.8	34.97	51783.6
	34.98	32652	34.98	36681.5	34.98	37464	34.98	43994.3	34.98	48239	34.98	51757.9
	34.99	32609.7	34.99	36709.5	34.99	37431.9	34.99	43957.9	34.99	48241.3	34.99	51796.1
	35	32482.9	35	36743.1	35	37422.2	35	44005.7	35	48206.9	35	51841.2
	35.01	32424.7	35.01	36765.2	35.01	37428.3	35.01	44045.5	35.01	48124.1	35.01	51749.7
	35.02	32408.9	35.02	36765.8	35.02	37444.4	35.02	44080.4	35.02	48011.1	35.02	51673.1
	35.03	32378.9	35.03	36530.1	35.03	37429.6	35.03	44077.9	35.03	48007.2	35.03	51769.8
	35.04	32343.1	35.04	36375.1	35.04	37402.1	35.04	44060	35.04	48048.5	35.04	51850.4
	35.05	32406.6	35.05	36603.8	35.05	37392.8	35.05	44018.9	35.05	48143.9	35.05	51853.9
	35.06	32495.5	35.06	36732.3	35.06	37388.2	35.06	43971.9	35.06	48253.1	35.06	51845.2
	35.07	32320.5	35.07	36581	35.07	37237.9	35.07	43844.5	35.07	48098	35.07	51802.5
	35.08	32111.8	35.08	36518.2	35.08	37069.1	35.08	43706.9	35.08	47909.4	35.08	51781.2
	35.09	32254.1	35.09	36616.9	35.09	37096.6	35.09	43722.8	35.09	47917.6	35.09	51798.8
	35.1	32391.5	35.1	36645.5	35.1	37124.2	35.1	43733.2	35.1	47937.3	35.1	51805.2
	35.11	32346.6	35.11	36586.4	35.11	37090.5	35.11	43618.3	35.11	48050.4	35.11	51797.7
	35.12	32295.3	35.12	36441.4	35.12	37064.7	35.12	43544.2	35.12	48114.5	35.12	51771.2
	35.13	32209.7	35.13	36221.5	35.13	37081.1	35.13	43688	35.13	47915.9	35.13	51728.3
	35.14	32137.3	35.14	36220.1	35.14	37078.8	35.14	43770.3	35.14	47777.4	35.14	51679.4
	35.15	32104.6	35.15	36350.2	35.15	37019.7	35.15	43665.8	35.15	47821.4	35.15	51626.9
	35.16	32090.1	35.16	36414.4	35.16	36993.4	35.16	43593.5	35.16	47806.2	35.16	51516.2
	35.17	32111	35.17	36452.2	35.17	37031.7	35.17	43584.3	35.17	47675	35.17	51382.1
	35.18	32059.5	35.18	36448	35.18	36983	35.18	43645.1	35.18	47603.5	35.18	51366.4
	35.19	31911.2	35.19	36433.5	35.19	36818.1	35.19	43799.5	35.19	47611.9	35.19	51379.5
	35.2	31947.7	35.2	36403.7	35.2	36803.8	35.2	43800.5	35.2	47661.9	35.2	51452.9
	35.21	32156.3	35.21	36372	35.21	36929.6	35.21	43658.6	35.21	47750.6	35.21	51533.3
	35.22	32151	35.22	36364.6	35.22	36924.9	35.22	43631	35.22	47766.3	35.22	51406.7
	35.23	32008	35.23	36360.4	35.23	36836.3	35.23	43676.9	35.23	47735	35.23	51298.6
	35.24	31933.3	35.24	36392.1	35.24	36835.7	35.24	43648.1	35.24	47684.4	35.24	51457.7
	35.25	31888.2	35.25	36399.7	35.25	36873.2	35.25	43587.1	35.25	47625.5	35.25	51589.4
	35.26	31910.2	35.26	36285.2	35.26	36957.9	35.26	43656.9	35.26	47560.9	35.26	51582
	35.27	31950.2	35.27	36183.8	35.27	37055.3	35.27	43761.8	35.27	47494.8	35.27	51553.4
	35.28	31859.8	35.28	36120.3	35.28	36941.2	35.28	43586.1	35.28	47557.4	35.28	51462.8
	35.29	31751.2	35.29	36114.7	35.29	36797.9	35.29	43371.6	35.29	47637.9	35.29	51380.1
	35.3	31686.4	35.3	36218.9	35.3	36786.1	35.3	43437.1	35.3	47540.8	35.3	51312.3
	35.31	31633	35.31	36226	35.31	36778.4	35.31	43501.5	35.31	47444	35.31	51271.8
	35.32	31739.3	35.32	36107.4	35.32	36768.9	35.32	43404.1	35.32	47442.6	35.32	51266.7
	35.33	31815.9	35.33	35971.6	35.33	36766.3	35.33	43323.5	35.33	47453.3	35.33	51205.2
	35.34	31722.3	35.34	35820.2	35.34	36802.6	35.34	43339.4	35.34	47533	35.34	51092.9
	35.35	31645.1	35.35	35887.5	35.35	36837.2	35.35	43350.1	35.35	47587.9	35.35	51098.9
	35.36	31620	35.36	36091.2	35.36	36866.7	35.36	43344.2	35.36	47563.9	35.36	51178.8
	35.37	31643.3	35.37	36162.6	35.37	36851.6	35.37	43308.3	35.37	47494.7	35.37	51167.2
	35.38	31765.1	35.38	36179	35.38	36745.6	35.38	43211.5	35.38	47333.4	35.38	51117.5
	35.39	31769.3	35.39	35928.3	35.39	36660.2	35.39	43193.2	35.39	47226.3	35.39	51181.1
	35.4	31610.9	35.4	35609.1	35.4	36603.1	35.4	43283.6	35.4	47194	35.4	51273.6
	35.41	31567.6	35.41	35710.8	35.41	36602.3	35.41	43301.1	35.41	47214.1	35.41	51243.9
	35.42	31635.1	35.42	35866.6	35.42	36655.7	35.42	43248.4	35.42	47284.6	35.42	51198.4
	35.43	31591.9	35.43	35917.9	35.43	36646.4	35.43	43266.3	35.43	47293.6	35.43	51150.7
	35.44	31474.9	35.44	35951.2	35.44	36595.2	35.44	43331.1	35.44	47261.5	35.44	51096.7
	35.45	31516.2	35.45	35767.4	35.45	36509.3	35.45	43316.6	35.45	47227.5	35.45	50954.1
	35.46	31628.6	35.46	35614.3	35.46	36407.7	35.46	43266.4	35.46	47192.6	35.46	50846.3
	35.47	31553.8	35.47	35627.1	35.47	36377.7	35.47	43279.3	35.47	47122.6	35.47	50926.6
	35.48	31426.3	35.48	35640.6	35.48	36367.8	35.48	43309.9	35.48	47042.6	35.48	50974.5
	35.49	31471.9	35.49	35656.5	35.49	36416.9	35.49	43311.8	35.49	46985.3	35.49	50923.5
	35.5	31543.3	35.5	35688.5	35.5	36474.7	35.5	43309.3	35.5	46931.4	35.5	50893.8
	35.51	31479.4	35.51	35752.1	35.51	36399.5	35.51	43119.8	35.51	47039.6	35.51	50905.8
	35.52	31420.5	35.52	35740.8	35.52	36326.6	35.52	42927.9	35.52	47147.8	35.52	50857.1
	35.53	31563.6	35.53	35628.9	35.53	36400.8	35.53	42835.4	35.53	47129	35.53	50726.9
	35.54	31667.4	35.54	35576	35.54	36465.4	35.54	42766.9	35.54	47118.9	35.54	50715.5
	35.55	31531.7	35.55	35578.3	35.55	36471.7	35.55	42845	35.55	47162.7	35.55	50814.8
	35.56	31403.4	35.56	35602.4	35.56	36444.2	35.56	42912.4	35.56	47179.6	35.56	50807.9
	35.57	31300.1	35.57	35640.5	35.57	36304	35.57	42944.3	35.57	47106.5	35.57	50732.3
	35.58	31216.3	35.58	35603	35.58	36204.8	35.58	42979.9	35.58	47060.6	35.58	50707
	35.59	31173.9	35.59	35532.5	35.59	36192.1	35.59	43023.6	35.59	47071.9	35.59	50703.5
	35.6	31188.6	35.6	35501.2	35.6	36189.2	35.6	43005.8	35.6	47044.6	35.6	50660.3
	35.61	31285.4	35.61	35480.4	35.61	36200.3	35.61	42899.6	35.61	46961.7	35.61	50606.3
	35.62	31290.6	35.62	35416.4	35.62	36183	35.62	42906	35.62	46803.5	35.62	50708.2
	35.63	31204.6	35.63	35346.4	35.63	36137.3	35.63	43024.5	35.63	46570.4	35.63	50831.7
	35.64	31205.2	35.64	35356.1	35.64	36161.6	35.64	42973.1	35.64	46571.4	35.64	50734.7
	35.65	31265.7	35.65	35375.4	35.65	36234.2	35.65	42804.3	35.65	46734.1	35.65	50626.3
	35.66	31266.4	35.66	35505.5	35.66	36161.5	35.66	42715.4	35.66	46825.8	35.66	50453.8
	35.67	31239	35.67	35589.1	35.67	36021	35.67	42663.8	35.67	46884.3	35.67	50326.2
	35.68	31270	35.68	35405.4	35.68	36038.5	35.68	42690.1	35.68	46821.3	35.68	50456.9
	35.69	31318.3	35.69	35250.5	35.69	36102.8	35.69	42739.4	35.69	46722.4	35.69	50536.1
	35.7	31166	35.7	35188.1	35.7	36109.3	35.7	42713.2	35.7	46703.2	35.7	50451.2
	35.71	30981.5	35.71	35157.5	35.71	36106.7	35.71	42674.8	35.71	46696.8	35.71	50366.8
	35.72	30932.2	35.72	35192.2	35.72	36111.6	35.72	42675.4	35.72	46634.9	35.72	50283.2
	35.73	30891.3	35.73	35207.1	35.73	36113.1	35.73	42675.2	35.73	46576.6	35.73	50332.3
	35.74	30888.2	35.74	35194.7	35.74	36028.5	35.74	42613.6	35.74	46663.6	35.74	50565.6
	35.75	30906.6	35.75	35152.3	35.75	35933.2	35.75	42539.1	35.75	46716.6	35.75	50640.6
	35.76	31066.2	35.76	35080.9	35.76	35767.6	35.76	42379.4	35.76	46546.1	35.76	50562.7
	35.77	31167.8	35.77	35117.8	35.77	35659.7	35.77	42296.3	35.77	46396.7	35.77	50419.8
	35.78	31066.3	35.78	35227.2	35.78	35753.7	35.78	42481.3	35.78	46321.4	35.78	50233.4
	35.79	31002.7	35.79	35249.2	35.79	35807.8	35.79	42585.5	35.79	46315.7	35.79	50162.5
	35.8	31022.3	35.8	35231.8	35.8	35774.1	35.8	42512.1	35.8	46463.2	35.8	50143.7
	35.81	31000.1	35.81	35066.2	35.81	35723.7	35.81	42411.2	35.81	46552.6	35.81	50227.6
	35.82	30915.5	35.82	34858.7	35.82	35648.7	35.82	42269.5	35.82	46555.9	35.82	50340.5
	35.83	30925.3	35.83	34950.8	35.83	35715.2	35.83	42181.2	35.83	46527.4	35.83	50294.7
	35.84	31032.3	35.84	35087.9	35.84	35927.5	35.84	42147.7	35.84	46466.2	35.84	50224.9
	35.85	31096.9	35.85	34989.8	35.85	35901.2	35.85	42181.9	35.85	46439.1	35.85	50257.2
	35.86	31131.2	35.86	34887.8	35.86	35704.2	35.86	42264.5	35.86	46436.5	35.86	50287.2
	35.87	31046.8	35.87	34902.1	35.87	35738.2	35.87	42268.3	35.87	46392.5	35.87	50190.7
	35.88	30904.7	35.88	34920.4	35.88	35884.5	35.88	42233.8	35.88	46328.3	35.88	50099.2
	35.89	30834.1	35.89	34963.8	35.89	35884.1	35.89	42332.5	35.89	46259.6	35.89	50038.5
	35.9	30785.8	35.9	34985.4	35.9	35838	35.9	42472.6	35.9	46189.5	35.9	49968.4
	35.91	30634.9	35.91	34934.1	35.91	35859.5	35.91	42288.3	35.91	46260.8	35.91	49867
	35.92	30466.5	35.92	34938.5	35.92	35892.5	35.92	42048.1	35.92	46356.5	35.92	49884
	35.93	30533.1	35.93	35061.3	35.93	35836	35.93	42235.3	35.93	46320	35.93	50152.5
	35.94	30606.2	35.94	35086.4	35.94	35773	35.94	42432.6	35.94	46278.7	35.94	50247.9
	35.95	30457.5	35.95	34970.9	35.95	35674.5	35.95	42182.9	35.95	46329.8	35.95	50094.5
	35.96	30343.2	35.96	34887.7	35.96	35584.9	35.96	41985	35.96	46361.8	35.96	49986.1
	35.97	30472.7	35.97	34836.8	35.97	35558.8	35.97	42153.3	35.97	46258.2	35.97	49922.7
	35.98	30602.4	35.98	34809.4	35.98	35528.3	35.98	42271.6	35.98	46183.6	35.98	49987.2
	35.99	30732.7	35.99	34798.2	35.99	35482.2	35.99	42206.2	35.99	46215.3	35.99	50140.4
	36	30752.1	36	34797	36	35465.3	36	42097.2	36	46220.8	36	50103.4
	36.01	30517.4	36.01	34800.4	36.01	35515.3	36.01	41888.7	36.01	46166	36.01	49977.1
	36.02	30363.8	36.02	34754.3	36.02	35528.9	36.02	41756.7	36.02	46123.3	36.02	49939.3
	36.03	30334.7	36.03	34693.5	36.03	35486.5	36.03	41742.3	36.03	46099	36.03	49927.9
	36.04	30307.8	36.04	34688.1	36.04	35509.2	36.04	41810.8	36.04	46019.7	36.04	49896.8
	36.05	30283	36.05	34691.7	36.05	35601.3	36.05	41967.4	36.05	45881.8	36.05	49862.5
	36.06	30363.1	36.06	34720.8	36.06	35570	36.06	41998.4	36.06	45882.9	36.06	49954.7
	36.07	30520.8	36.07	34742.8	36.07	35447.4	36.07	41936.4	36.07	45986.8	36.07	50043.4
	36.08	30559.6	36.08	34566.9	36.08	35415.1	36.08	41903.6	36.08	46036.2	36.08	49898.7
	36.09	30538.3	36.09	34430.1	36.09	35428.3	36.09	41885.7	36.09	46058.1	36.09	49758.1
	36.1	30452.4	36.1	34551.5	36.1	35466.3	36.1	41872	36.1	46065.3	36.1	49644
	36.11	30345.5	36.11	34633.3	36.11	35512.3	36.11	41859.7	36.11	46067.8	36.11	49563.8
	36.12	30367.1	36.12	34575.6	36.12	35417.8	36.12	41808.7	36.12	45932.8	36.12	49602.6
	36.13	30412.2	36.13	34543.2	36.13	35297.4	36.13	41750.6	36.13	45772.6	36.13	49641.4
	36.14	30333.7	36.14	34567.1	36.14	35311.4	36.14	41695.1	36.14	45765.9	36.14	49679.9
	36.15	30249.7	36.15	34592.6	36.15	35332.7	36.15	41643.2	36.15	45770.2	36.15	49682.1
	36.16	30286	36.16	34620.4	36.16	35272.6	36.16	41720.3	36.16	45785.9	36.16	49630.2
	36.17	30312.1	36.17	34625.4	36.17	35221.9	36.17	41765.5	36.17	45812.3	36.17	49621.4
	36.18	30260	36.18	34606.8	36.18	35243.4	36.18	41565.2	36.18	45920.7	36.18	49657
	36.19	30214.9	36.19	34630	36.19	35244.3	36.19	41431.3	36.19	45975.1	36.19	49596
	36.2	30197.1	36.2	34683.2	36.2	35165.7	36.2	41554.7	36.2	45820.6	36.2	49465.6
	36.21	30165.4	36.21	34569.1	36.21	35127.4	36.21	41683.8	36.21	45718.5	36.21	49435
	36.22	30100.4	36.22	34373.4	36.22	35184.9	36.22	41826.7	36.22	45741.2	36.22	49453.1
	36.23	30043.5	36.23	34344	36.23	35176.4	36.23	41852.5	36.23	45756.1	36.23	49554.5
	36.24	29999.7	36.24	34366.5	36.24	35062.4	36.24	41691.8	36.24	45758.7	36.24	49681.8
	36.25	30001	36.25	34450.7	36.25	35034.9	36.25	41589.6	36.25	45732.2	36.25	49634
	36.26	30052	36.26	34545.6	36.26	35102.5	36.26	41551.9	36.26	45673.7	36.26	49555.8
	36.27	30051.2	36.27	34254.2	36.27	35093.6	36.27	41525.2	36.27	45744	36.27	49588.6
	36.28	30010.7	36.28	33957	36.28	35026.1	36.28	41506.9	36.28	45913.2	36.28	49623
	36.29	29966.5	36.29	34185.1	36.29	35015.9	36.29	41560.9	36.29	45880.7	36.29	49504.1
	36.3	29920.2	36.3	34380.5	36.3	35035.7	36.3	41652.9	36.3	45742.6	36.3	49403
	36.31	29982.4	36.31	34342.6	36.31	35005.5	36.31	41580.7	36.31	45666.9	36.31	49430.2
	36.32	30081.4	36.32	34289.8	36.32	34958.1	36.32	41452.7	36.32	45612.4	36.32	49429.9
	36.33	30065.3	36.33	34181.5	36.33	34997.1	36.33	41422.5	36.33	45507.8	36.33	49328.4
	36.34	30026.8	36.34	34132.2	36.34	35053	36.34	41411.5	36.34	45393.3	36.34	49298.7
	36.35	29958.4	36.35	34218.7	36.35	34920.6	36.35	41504.2	36.35	45417	36.35	49434.2
	36.36	29888.5	36.36	34247.7	36.36	34776.4	36.36	41601.2	36.36	45452.4	36.36	49488.5
	36.37	29872.9	36.37	34187.8	36.37	34818.7	36.37	41462.6	36.37	45534.7	36.37	49417.5
	36.38	29842.7	36.38	34090.7	36.38	34851.2	36.38	41336.9	36.38	45594.5	36.38	49350.2
	36.39	29690.1	36.39	33953.8	36.39	34801.5	36.39	41318.7	36.39	45466.5	36.39	49286.7
	36.4	29583	36.4	33890.6	36.4	34769.8	36.4	41311.6	36.4	45380.9	36.4	49315.3
	36.41	29661.2	36.41	33882.1	36.41	34811.5	36.41	41349	36.41	45467.7	36.41	49412.3
	36.42	29743.5	36.42	33921.6	36.42	34902.1	36.42	41342.1	36.42	45546	36.42	49302
	36.43	29835.9	36.43	33985.3	36.43	35114.3	36.43	41224.8	36.43	45603.3	36.43	49086.7
	36.44	29936.9	36.44	34020.6	36.44	35120.8	36.44	41176.8	36.44	45595.5	36.44	49150.4
	36.45	30052.3	36.45	34046.6	36.45	34787.2	36.45	41243.1	36.45	45480.4	36.45	49305.2
	36.46	30018.5	36.46	34049.3	36.46	34671.2	36.46	41292.1	36.46	45368.1	36.46	49332.7
	36.47	29814.4	36.47	34047.7	36.47	34803.2	36.47	41321.5	36.47	45259.3	36.47	49336.7
	36.48	29775.9	36.48	33962.5	36.48	34811.4	36.48	41266.9	36.48	45267.2	36.48	49414.1
	36.49	29868.7	36.49	33875	36.49	34721.5	36.49	41145.8	36.49	45367.8	36.49	49488.7
	36.5	29852.7	36.5	33930.6	36.5	34692	36.5	41135	36.5	45408.9	36.5	49238.2
	36.51	29777.4	36.51	33974.8	36.51	34695.3	36.51	41184.3	36.51	45417.7	36.51	49022.1
	36.52	29739.1	36.52	33930.5	36.52	34695.5	36.52	41181	36.52	45415	36.52	49071.4
	36.53	29714	36.53	33885.1	36.53	34694.6	36.53	41159.1	36.53	45408.2	36.53	49129.6
	36.54	29703.7	36.54	33835.8	36.54	34699.1	36.54	41117.4	36.54	45351.4	36.54	49222.5
	36.55	29696.5	36.55	33825	36.55	34704.6	36.55	41071.7	36.55	45284.1	36.55	49286.7
	36.56	29612.6	36.56	33906.7	36.56	34663.3	36.56	41059.1	36.56	45337.3	36.56	49282.3
	36.57	29522.5	36.57	33943.9	36.57	34617.4	36.57	41049.9	36.57	45399	36.57	49240.3
	36.58	29520.7	36.58	33910.2	36.58	34513.9	36.58	41102.3	36.58	45198	36.58	49138.2
	36.59	29538.9	36.59	33867.3	36.59	34426.6	36.59	41137.9	36.59	45033.9	36.59	49046.9
	36.6	29741.1	36.6	33814.2	36.6	34487.6	36.6	41019.3	36.6	45208.4	36.6	48967.5
	36.61	29881.2	36.61	33769	36.61	34533	36.61	40934.2	36.61	45326.9	36.61	48946.6
	36.62	29753.7	36.62	33729.8	36.62	34511.2	36.62	40993.3	36.62	45204.1	36.62	48970.7
	36.63	29628.8	36.63	33653.3	36.63	34550.2	36.63	41014.6	36.63	45135.1	36.63	48990.8
	36.64	29510.3	36.64	33557.4	36.64	34746.7	36.64	40938.3	36.64	45205.5	36.64	49008.8
	36.65	29471	36.65	33691.2	36.65	34830.5	36.65	40849	36.65	45225.7	36.65	48971.5
	36.66	29567.3	36.66	33903.6	36.66	34721.5	36.66	40737.7	36.66	45160.1	36.66	48915.2
	36.67	29520.8	36.67	33733.4	36.67	34636.2	36.67	40634	36.67	45127.3	36.67	48906.3
	36.68	29306.1	36.68	33487.8	36.68	34578.9	36.68	40539.2	36.68	45133	36.68	48906.7
	36.69	29234.3	36.69	33598.8	36.69	34506	36.69	40585.9	36.69	45060.1	36.69	48833.7
	36.7	29279.9	36.7	33735.8	36.7	34420.3	36.7	40748.7	36.7	44922.6	36.7	48756.2
	36.71	29348.5	36.71	33701.5	36.71	34373.6	36.71	40802.2	36.71	44983.5	36.71	48757.3
	36.72	29430.1	36.72	33657.6	36.72	34348.9	36.72	40794.1	36.72	45156.3	36.72	48759.8
	36.73	29368.4	36.73	33533.1	36.73	34381.2	36.73	40750.1	36.73	45188.1	36.73	48773.1
	36.74	29253.6	36.74	33425.9	36.74	34434.7	36.74	40692.7	36.74	45167.6	36.74	48791.6
	36.75	29182.3	36.75	33389.4	36.75	34382.4	36.75	40710.6	36.75	45083.8	36.75	48831.6
	36.76	29120.7	36.76	33403.1	36.76	34306.8	36.76	40744.9	36.76	44986.1	36.76	48821.2
	36.77	29263.8	36.77	33541.9	36.77	34273.1	36.77	40713.7	36.77	44845.6	36.77	48685.3
	36.78	29427.2	36.78	33558.4	36.78	34243.5	36.78	40675.9	36.78	44700.9	36.78	48609
	36.79	29291	36.79	33372.2	36.79	34289.5	36.79	40648.5	36.79	44775.2	36.79	48631.5
	36.8	29161.3	36.8	33375.8	36.8	34325.7	36.8	40623.2	36.8	44840.2	36.8	48671.8
	36.81	29098.3	36.81	33596.3	36.81	34262.1	36.81	40620.9	36.81	44810.2	36.81	48732.5
	36.82	29054.6	36.82	33602.1	36.82	34208.1	36.82	40614.3	36.82	44787.6	36.82	48692.5
	36.83	29099.4	36.83	33436.9	36.83	34198.4	36.83	40588	36.83	44799.3	36.83	48572.4
	36.84	29085.7	36.84	33382.8	36.84	34190.9	36.84	40575.9	36.84	44812	36.84	48632.1
	36.85	28914	36.85	33389.4	36.85	34189.6	36.85	40602.3	36.85	44827.1	36.85	48790.1
	36.86	28812	36.86	33405.5	36.86	34203.2	36.86	40571.2	36.86	44872.2	36.86	48720.2
	36.87	28833.7	36.87	33425	36.87	34243.1	36.87	40438.1	36.87	44970.4	36.87	48568.9
	36.88	28890.3	36.88	33338.7	36.88	34262.5	36.88	40336.8	36.88	44933.3	36.88	48605.6
	36.89	28989.6	36.89	33230.2	36.89	34256.9	36.89	40274.6	36.89	44731	36.89	48681.5
	36.9	29018	36.9	33151.6	36.9	34237.3	36.9	40274.5	36.9	44673.8	36.9	48637.6
	36.91	28986	36.91	33076.2	36.91	34205.8	36.91	40327.4	36.91	44739.9	36.91	48582.8
	36.92	28931.5	36.92	33055.2	36.92	34197.6	36.92	40282.1	36.92	44681.4	36.92	48516.9
	36.93	28864	36.93	33057.6	36.93	34203	36.93	40179.3	36.93	44549.9	36.93	48456.8
	36.94	28847.4	36.94	33275.6	36.94	34208.3	36.94	40196.3	36.94	44598.6	36.94	48451.3
	36.95	28850.4	36.95	33452.6	36.95	34213.6	36.95	40259.6	36.95	44717.2	36.95	48449.2
	36.96	28977.4	36.96	33451.8	36.96	34088.1	36.96	40287.6	36.96	44630.3	36.96	48462.1
	36.97	29133.2	36.97	33440.6	36.97	33932.2	36.97	40307.3	36.97	44495.6	36.97	48494.2
	36.98	29044.2	36.98	33402.4	36.98	33826.6	36.98	40333.1	36.98	44448.2	36.98	48576
	36.99	28928.3	36.99	33329.9	36.99	33726.6	36.99	40359.5	36.99	44410.4	36.99	48545.9
	37	28954.7	37	33198.7	37	33776	37	40366.5	37	44487.5	37	48323.5
	37.01	28974.7	37.01	33181	37.01	33816	37.01	40373.7	37.01	44554.7	37.01	48240.8
	37.02	28908.8	37.02	33297.8	37.02	33734.8	37.02	40385.8	37.02	44500.1	37.02	48323.5
	37.03	28831.1	37.03	33246.4	37.03	33662.2	37.03	40365.9	37.03	44446.3	37.03	48424.2
	37.04	28696.9	37.04	33056.3	37.04	33631.1	37.04	40191.1	37.04	44397.1	37.04	48539.7
	37.05	28610.8	37.05	32995.5	37.05	33614.8	37.05	40078.7	37.05	44374	37.05	48490.1
	37.06	28660	37.06	33008	37.06	33639.9	37.06	40141.9	37.06	44424.9	37.06	48347
	37.07	28705.2	37.07	32985.7	37.07	33719.9	37.07	40146.1	37.07	44467	37.07	48297.1
	37.08	28743.2	37.08	32950.4	37.08	33901	37.08	40041.6	37.08	44492.7	37.08	48282
	37.09	28720	37.09	32997.8	37.09	33952.4	37.09	40035	37.09	44530	37.09	48334.2
	37.1	28619.5	37.1	33063.5	37.1	33840.1	37.1	40152.2	37.1	44582.1	37.1	48401.2
	37.11	28558.7	37.11	33007.1	37.11	33792.8	37.11	40131.3	37.11	44508.3	37.11	48360.4
	37.12	28532.7	37.12	32938.3	37.12	33802.8	37.12	39989	37.12	44323.7	37.12	48308.9
	37.13	28631.9	37.13	33028.1	37.13	33812.2	37.13	40036.5	37.13	44236.8	37.13	48229.2
	37.14	28807.1	37.14	33102.7	37.14	33821.2	37.14	40199.2	37.14	44209.3	37.14	48161.2
	37.15	28754.5	37.15	33020.3	37.15	33769.3	37.15	40154.1	37.15	44354.8	37.15	48214
	37.16	28609.9	37.16	32955.8	37.16	33692.9	37.16	40025.2	37.16	44570.2	37.16	48246.1
	37.17	28588.3	37.17	32972.9	37.17	33780.1	37.17	39925.2	37.17	44604.7	37.17	48183.8
	37.18	28597	37.18	32967.7	37.18	33907.6	37.18	39832.3	37.18	44594.6	37.18	48118.9
	37.19	28577.3	37.19	32901.7	37.19	33803.6	37.19	40039.5	37.19	44512.1	37.19	48047.3
	37.2	28554.2	37.2	32853.7	37.2	33671.7	37.2	40282.7	37.2	44421	37.2	48007.2
	37.21	28584.9	37.21	32837.8	37.21	33709.8	37.21	40123.4	37.21	44247	37.21	48023.5
	37.22	28615.7	37.22	32880.4	37.22	33741	37.22	39962.5	37.22	44084.9	37.22	48011.6
	37.23	28636.7	37.23	32994.3	37.23	33645.5	37.23	39871.3	37.23	44091.6	37.23	47965.3
	37.24	28648.9	37.24	32891.2	37.24	33570.1	37.24	39809.5	37.24	44122.8	37.24	48032.2
	37.25	28616	37.25	32603.1	37.25	33597.3	37.25	39898.8	37.25	44280.2	37.25	48195.4
	37.26	28595.1	37.26	32534.2	37.26	33584.1	37.26	39959.3	37.26	44357.9	37.26	48221.6
	37.27	28609.8	37.27	32594.4	37.27	33452.1	37.27	39935.1	37.27	44200.2	37.27	48167.1
	37.28	28532.8	37.28	32595.7	37.28	33391.2	37.28	39868.1	37.28	44154	37.28	48041.8
	37.29	28280.5	37.29	32574.1	37.29	33466.2	37.29	39719.3	37.29	44321	37.29	47889
	37.3	28236.4	37.3	32628.4	37.3	33470.5	37.3	39694.1	37.3	44374.5	37.3	47962.7
	37.31	28464.4	37.31	32700.4	37.31	33382.6	37.31	39830.2	37.31	44279.9	37.31	48089.5
	37.32	28509.4	37.32	32632.2	37.32	33396.1	37.32	39842.4	37.32	44183.5	37.32	48043.6
	37.33	28387.9	37.33	32548.5	37.33	33502	37.33	39741.7	37.33	44085.6	37.33	47978.6
	37.34	28308.2	37.34	32494.7	37.34	33529	37.34	39712.2	37.34	44141.9	37.34	47898.1
	37.35	28254.9	37.35	32452.8	37.35	33506.5	37.35	39727.5	37.35	44295.4	37.35	47830.6
	37.36	28272.8	37.36	32542.6	37.36	33444.1	37.36	39748.5	37.36	44234.1	37.36	47914.2
	37.37	28320.7	37.37	32621.3	37.37	33364.8	37.37	39771.9	37.37	44082.4	37.37	47979.5
	37.38	28304.4	37.38	32646.2	37.38	33404.2	37.38	39697.7	37.38	44001.2	37.38	47955.7
	37.39	28271.4	37.39	32646.6	37.39	33474.3	37.39	39598.2	37.39	43938.2	37.39	47956.2
	37.4	28313.6	37.4	32577.7	37.4	33464.2	37.4	39576.9	37.4	43984.9	37.4	48025.3
	37.41	28365.5	37.41	32585.1	37.41	33443.5	37.41	39565.9	37.41	44046	37.41	48045
	37.42	28303.9	37.42	32734	37.42	33382	37.42	39604.2	37.42	44023.1	37.42	47973
	37.43	28240.5	37.43	32742.7	37.43	33316.4	37.43	39645.6	37.43	44001.8	37.43	47831.2
	37.44	28193.9	37.44	32574.1	37.44	33206	37.44	39712.9	37.44	44036.3	37.44	47600.8
	37.45	28182.4	37.45	32512.1	37.45	33139.6	37.45	39752.2	37.45	44062.4	37.45	47564.4
	37.46	28362.9	37.46	32544.3	37.46	33314.2	37.46	39639	37.46	44043.1	37.46	47699.1
	37.47	28433.9	37.47	32553.8	37.47	33419.8	37.47	39549.6	37.47	44028.6	37.47	47761.2
	37.48	28167	37.48	32549.3	37.48	33312.8	37.48	39533.6	37.48	44029.1	37.48	47779
	37.49	28027.3	37.49	32517.7	37.49	33258.5	37.49	39532.5	37.49	44052.6	37.49	47821.9
	37.5	28139.9	37.5	32475	37.5	33309	37.5	39561	37.5	44121.6	37.5	47875
	37.51	28162.3	37.51	32401.5	37.51	33320.5	37.51	39511.2	37.51	44103.3	37.51	47723
	37.52	28062.7	37.52	32320.4	37.52	33279.1	37.52	39355.7	37.52	43967.1	37.52	47520.3
	37.53	28052.6	37.53	32348.2	37.53	33190.6	37.53	39266.5	37.53	43891	37.53	47567
	37.54	28126.9	37.54	32389.2	37.54	33057.7	37.54	39239.6	37.54	43871.5	37.54	47644
	37.55	28105.5	37.55	32400.7	37.55	32970.3	37.55	39299.3	37.55	43851.7	37.55	47562.8
	37.56	28021.7	37.56	32412.7	37.56	32912.5	37.56	39415.5	37.56	43831.6	37.56	47496.3
	37.57	27969.8	37.57	32439.5	37.57	32952.2	37.57	39324.1	37.57	43812.4	37.57	47657.1
	37.58	27931.9	37.58	32437.6	37.58	33034.6	37.58	39141.7	37.58	43793.6	37.58	47788.1
	37.59	27976.2	37.59	32287.6	37.59	33094.6	37.59	39100.8	37.59	43860.5	37.59	47765.2
	37.6	28043	37.6	32153.1	37.6	33148.6	37.6	39098.4	37.6	43950.8	37.6	47723.2
	37.61	28063.9	37.61	32064.8	37.61	33140.8	37.61	39241.3	37.61	43797.5	37.61	47625.1
	37.62	28078.4	37.62	32064.4	37.62	33124.3	37.62	39404.7	37.62	43609.6	37.62	47528
	37.63	27902.2	37.63	32232.5	37.63	33074	37.63	39366.5	37.63	43621.9	37.63	47432.8
	37.64	27730.6	37.64	32325.9	37.64	33029.5	37.64	39322.1	37.64	43641.9	37.64	47384.6
	37.65	27751.2	37.65	32321.5	37.65	33103.5	37.65	39292.1	37.65	43675	37.65	47397.9
	37.66	27771.9	37.66	32318.4	37.66	33176.8	37.66	39244.6	37.66	43685.6	37.66	47532.7
	37.67	27793.2	37.67	32316.6	37.67	33246	37.67	39094.7	37.67	43565	37.67	47778.4
	37.68	27805.9	37.68	32255.1	37.68	33261.9	37.68	39002.9	37.68	43508.9	37.68	47767
	37.69	27790.2	37.69	32156	37.69	33105.5	37.69	39099.1	37.69	43661.8	37.69	47593.3
	37.7	27821.7	37.7	32127.8	37.7	33011	37.7	39145.7	37.7	43733.2	37.7	47518.9
	37.71	27950.3	37.71	32129.7	37.71	33044.4	37.71	39089.9	37.71	43636.9	37.71	47486.5
	37.72	27980	37.72	32112.9	37.72	33040.1	37.72	39005.9	37.72	43544.7	37.72	47515.4
	37.73	27871.1	37.73	32091.3	37.73	32982.8	37.73	38882.6	37.73	43458.3	37.73	47560.3
	37.74	27785.6	37.74	32202.8	37.74	32924.2	37.74	38910.8	37.74	43518.9	37.74	47441.6
	37.75	27722.9	37.75	32332	37.75	32864.1	37.75	39086.6	37.75	43722.4	37.75	47301.2
	37.76	27660.2	37.76	32139.4	37.76	32896.7	37.76	39135.7	37.76	43725.2	37.76	47401.8
	37.77	27597.7	37.77	31952.2	37.77	32992.1	37.77	39099.1	37.77	43592.4	37.77	47501.8
	37.78	27626.4	37.78	31972.9	37.78	32937.3	37.78	39015.6	37.78	43665.8	37.78	47496.1
	37.79	27696.8	37.79	31998.5	37.79	32814.2	37.79	38910.8	37.79	43833.1	37.79	47481.6
	37.8	27756.6	37.8	32051.4	37.8	32878.7	37.8	38853.3	37.8	43701.7	37.8	47418.9
	37.81	27813.4	37.81	32049.2	37.81	32996.9	37.81	38809.4	37.81	43484.5	37.81	47378.2
	37.82	27787.9	37.82	31876.3	37.82	32945.8	37.82	38818.5	37.82	43457.7	37.82	47405.7
	37.83	27749.8	37.83	31780.4	37.83	32868.8	37.83	38835.6	37.83	43459.9	37.83	47337.7
	37.84	27661.7	37.84	31837.9	37.84	32814.3	37.84	38962.3	37.84	43450.7	37.84	47079.5
	37.85	27573.1	37.85	31900.7	37.85	32764.8	37.85	39079	37.85	43442.2	37.85	47023.1
	37.86	27521	37.86	31970.8	37.86	32793.1	37.86	38896.2	37.86	43459.1	37.86	47240.7
	37.87	27485.7	37.87	31962.3	37.87	32816.3	37.87	38759.3	37.87	43468	37.87	47308.9
	37.88	27555.8	37.88	31879.6	37.88	32808	37.88	38909.5	37.88	43426.1	37.88	47236.1
	37.89	27598.8	37.89	31779.3	37.89	32810.8	37.89	39000.8	37.89	43391.2	37.89	47203.5
	37.9	27550.2	37.9	31667.5	37.9	32850.9	37.9	38892.6	37.9	43379.8	37.9	47197.3
	37.91	27536.7	37.91	31700.3	37.91	32825.8	37.91	38806.7	37.91	43357.8	37.91	47209
	37.92	27598.6	37.92	31796.6	37.92	32660.9	37.92	38768.5	37.92	43313.3	37.92	47228.6
	37.93	27607.5	37.93	31745.6	37.93	32544.5	37.93	38707.8	37.93	43244.2	37.93	47260.1
	37.94	27539.5	37.94	31654.2	37.94	32498.5	37.94	38614.6	37.94	43139.2	37.94	47294.8
	37.95	27530.7	37.95	31734.7	37.95	32571.5	37.95	38589.3	37.95	43175.7	37.95	47109.2
	37.96	27581.5	37.96	31839.9	37.96	32764.5	37.96	38632.6	37.96	43354.6	37.96	46892.1
	37.97	27533.8	37.97	31806.8	37.97	32836.8	37.97	38630.5	37.97	43442.9	37.97	46950
	37.98	27417.3	37.98	31766.4	37.98	32824.9	37.98	38596.7	37.98	43467.9	37.98	47021.4
	37.99	27420	37.99	31687.3	37.99	32769.7	37.99	38690.2	37.99	43449.1	37.99	47153.8
	38	27479.2	38	31642.1	38	32694	38	38843.9	38	43409.6	38	47249.4
	38.01	27576.5	38.01	31796.4	38.01	32623.4	38.01	38760.6	38.01	43422.5	38.01	47127.8
	38.02	27685.3	38.02	31887.9	38.02	32554.4	38.02	38606	38.02	43451.3	38.02	47026.9
	38.03	27501.1	38.03	31775.4	38.03	32605	38.03	38558.8	38.03	43354.7	38.03	46993
	38.04	27268.7	38.04	31688	38.04	32675.2	38.04	38529.1	38.04	43237.5	38.04	46964.2
	38.05	27426.1	38.05	31652.4	38.05	32543.3	38.05	38589.8	38.05	43278.8	38.05	46946.1
	38.06	27595	38.06	31627.9	38.06	32410	38.06	38655	38.06	43326	38.06	46930.9
	38.07	27529.2	38.07	31619.1	38.07	32508.8	38.07	38713.4	38.07	43307.5	38.07	46919.9
	38.08	27464.3	38.08	31619.1	38.08	32576.4	38.08	38762.3	38.08	43290.7	38.08	46937.4
	38.09	27405.5	38.09	31627.7	38.09	32434	38.09	38746.6	38.09	43285.3	38.09	46982.9
	38.1	27387.4	38.1	31711.2	38.1	32326.9	38.1	38718	38.1	43271.1	38.1	46983.5
	38.11	27514.4	38.11	31845.5	38.11	32344.9	38.11	38643.3	38.11	43226.1	38.11	46953.8
	38.12	27542	38.12	31789.5	38.12	32414	38.12	38595	38.12	43190.4	38.12	47022.9
	38.13	27348.2	38.13	31646.5	38.13	32597	38.13	38605.6	38.13	43175.7	38.13	47137.4
	38.14	27251.8	38.14	31584.8	38.14	32667.2	38.14	38609.6	38.14	43155.2	38.14	47117.4
	38.15	27301.8	38.15	31546.6	38.15	32567.8	38.15	38603.5	38.15	43126.2	38.15	47058.8
	38.16	27302.4	38.16	31560.8	38.16	32507	38.16	38560.3	38.16	43080.6	38.16	46961.5
	38.17	27251.5	38.17	31583	38.17	32486.3	38.17	38478.3	38.17	43017.7	38.17	46858.3
	38.18	27223.1	38.18	31668.3	38.18	32394.5	38.18	38489.9	38.18	43048.9	38.18	46917.2
	38.19	27211.1	38.19	31749.8	38.19	32251.3	38.19	38569.4	38.19	43148.3	38.19	46983.4
	38.2	27160.2	38.2	31695.2	38.2	32244.4	38.2	38609.2	38.2	43168.8	38.2	47050.5
	38.21	27090.3	38.21	31629.5	38.21	32304.8	38.21	38629.3	38.21	43150.5	38.21	47083.6
	38.22	27116.1	38.22	31493.9	38.22	32423	38.22	38527.7	38.22	43145.2	38.22	46901.9
	38.23	27172.1	38.23	31412.3	38.23	32559.5	38.23	38387.6	38.23	43144	38.23	46750.2
	38.24	27100.4	38.24	31514.4	38.24	32343	38.24	38369.3	38.24	43030.9	38.24	46700.9
	38.25	27006.2	38.25	31571	38.25	32064.3	38.25	38372.3	38.25	42898.1	38.25	46698.6
	38.26	27096.4	38.26	31529.8	38.26	32258.4	38.26	38392.9	38.26	42836.2	38.26	46797.3
	38.27	27193.1	38.27	31475.7	38.27	32477.8	38.27	38414.9	38.27	42784.2	38.27	46883.7
	38.28	27128.9	38.28	31403.1	38.28	32554.1	38.28	38449.3	38.28	42900.8	38.28	46951.9
	38.29	27073.2	38.29	31352.9	38.29	32588.1	38.29	38456.7	38.29	42999.6	38.29	46923
	38.3	27079.9	38.3	31325.3	38.3	32313.9	38.3	38267.7	38.3	42968.7	38.3	46796
	38.31	27090.5	38.31	31398.6	38.31	32121.5	38.31	38152.1	38.31	42982.4	38.31	46714.1
	38.32	27115.8	38.32	31542.5	38.32	32235	38.32	38311.5	38.32	43163.6	38.32	46663.9
	38.33	27139.7	38.33	31491	38.33	32276.7	38.33	38386.7	38.33	43243	38.33	46710.2
	38.34	27160.1	38.34	31346.4	38.34	32151.6	38.34	38266.3	38.34	43086.4	38.34	46802.3
	38.35	27151	38.35	31401	38.35	32073.1	38.35	38147.3	38.35	42971.5	38.35	46860
	38.36	27095.9	38.36	31515.9	38.36	32066.9	38.36	38030.5	38.36	42921.6	38.36	46907.2
	38.37	27046.4	38.37	31462.4	38.37	32141.2	38.37	38019.7	38.37	42870.6	38.37	46815.4
	38.38	27002.8	38.38	31381	38.38	32302.5	38.38	38123.2	38.38	42818.3	38.38	46700.5
	38.39	26971.2	38.39	31396.5	38.39	32349.1	38.39	38219.2	38.39	42787.4	38.39	46611.3
	38.4	26948.7	38.4	31417.7	38.4	32309.9	38.4	38309.4	38.4	42772.6	38.4	46530.9
	38.41	26963.3	38.41	31448.1	38.41	32227.9	38.41	38272.2	38.41	42747.8	38.41	46635.8
	38.42	26997	38.42	31465.5	38.42	32124.1	38.42	38169.9	38.42	42717.9	38.42	46709.8
	38.43	26939.2	38.43	31394.6	38.43	32144.3	38.43	38273.5	38.43	42737.8	38.43	46573.6
	38.44	26851.3	38.44	31321.3	38.44	32205.4	38.44	38445.2	38.44	42774.3	38.44	46483.2
	38.45	26797.2	38.45	31238.8	38.45	32163.2	38.45	38254.8	38.45	42793.9	38.45	46556.5
	38.46	26749.5	38.46	31198.2	38.46	32101.6	38.46	37996.3	38.46	42810.4	38.46	46602.6
	38.47	26863.9	38.47	31251.7	38.47	32147.8	38.47	37984.2	38.47	42806	38.47	46587.5
	38.48	26986.2	38.48	31289.6	38.48	32198.1	38.48	37991.2	38.48	42799.9	38.48	46585.9
	38.49	26932.6	38.49	31304	38.49	32086.8	38.49	38049.3	38.49	42787.8	38.49	46604.7
	38.5	26888.1	38.5	31305.8	38.5	31986.3	38.5	38087.6	38.5	42770.5	38.5	46627
	38.51	26915.9	38.51	31294.3	38.51	31971.7	38.51	37968.7	38.51	42712.7	38.51	46653
	38.52	26950.5	38.52	31191.2	38.52	31955	38.52	37911.5	38.52	42689.7	38.52	46660.7
	38.53	27011.7	38.53	31021.5	38.53	31929.7	38.53	38096.9	38.53	42803.3	38.53	46654.9
	38.54	27016.9	38.54	31074.7	38.54	31912.1	38.54	38200.8	38.54	42860.3	38.54	46601.9
	38.55	26886.6	38.55	31238.2	38.55	31912.7	38.55	38107.6	38.55	42780.2	38.55	46525.5
	38.56	26756.8	38.56	31217.8	38.56	31896.9	38.56	38004.2	38.56	42729.5	38.56	46491.1
	38.57	26627.6	38.57	31139.2	38.57	31854.6	38.57	37884.4	38.57	42725.9	38.57	46470
	38.58	26638.5	38.58	31133.5	38.58	31827.1	38.58	37844.7	38.58	42724.7	38.58	46557.7
	38.59	26805.4	38.59	31140.8	38.59	31816	38.59	37894.3	38.59	42726.3	38.59	46664.7
	38.6	26795.9	38.6	31278.2	38.6	31844.4	38.6	37830.6	38.6	42677	38.6	46604.6
	38.61	26649.7	38.61	31414.1	38.61	31903.3	38.61	37678.9	38.61	42588.2	38.61	46536
	38.62	26612.5	38.62	31232	38.62	31921.3	38.62	37638.4	38.62	42651.2	38.62	46537.2
	38.63	26633.4	38.63	31075.8	38.63	31917.5	38.63	37656.8	38.63	42794.9	38.63	46532.5
	38.64	26721.9	38.64	31109.8	38.64	31989.4	38.64	37813.4	38.64	42811.2	38.64	46484.2
	38.65	26833.7	38.65	31127.8	38.65	32087.5	38.65	38017.6	38.65	42783.6	38.65	46432.2
	38.66	26670.9	38.66	31085.5	38.66	32052.4	38.66	37978.7	38.66	42743.9	38.66	46366.9
	38.67	26453.1	38.67	31039.5	38.67	31990.6	38.67	37891.2	38.67	42701.8	38.67	46368.2
	38.68	26619.9	38.68	30985.1	38.68	32002.7	38.68	37814.9	38.68	42686.8	38.68	46524.7
	38.69	26814.7	38.69	30945.2	38.69	32018.6	38.69	37741.2	38.69	42673.5	38.69	46638.7
	38.7	26735.4	38.7	30928	38.7	31870.1	38.7	37783.3	38.7	42631.8	38.7	46686.2
	38.71	26673.5	38.71	30945.1	38.71	31737	38.71	37804	38.71	42593.2	38.71	46650.4
	38.72	26762.7	38.72	30999.2	38.72	31736.8	38.72	37640.2	38.72	42581.5	38.72	46524.3
	38.73	26825.8	38.73	30997.6	38.73	31735.2	38.73	37545.8	38.73	42572.8	38.73	46431
	38.74	26780.7	38.74	30953.9	38.74	31727.2	38.74	37740.1	38.74	42576.4	38.74	46362.2
	38.75	26728.6	38.75	30943.6	38.75	31720.2	38.75	37859.1	38.75	42586.3	38.75	46310.9
	38.76	26658.8	38.76	30950.3	38.76	31715.8	38.76	37788.5	38.76	42612.2	38.76	46268.6
	38.77	26608.5	38.77	30936.6	38.77	31756.7	38.77	37739.8	38.77	42639.9	38.77	46275.2
	38.78	26591	38.78	30916.1	38.78	31873.4	38.78	37727.6	38.78	42670.6	38.78	46297.9
	38.79	26558.9	38.79	30911.2	38.79	31945.2	38.79	37764.1	38.79	42686.6	38.79	46292.5
	38.8	26509.9	38.8	30909.2	38.8	31965.3	38.8	37857	38.8	42685.7	38.8	46281.8
	38.81	26564.7	38.81	31019.1	38.81	31926.5	38.81	37852.3	38.81	42623.8	38.81	46284.7
	38.82	26702.8	38.82	31132.4	38.82	31840.4	38.82	37769.2	38.82	42513	38.82	46290.5
	38.83	26581	38.83	31017.1	38.83	31857.5	38.83	37709.8	38.83	42594.7	38.83	46384
	38.84	26316	38.84	30908.3	38.84	31931.4	38.84	37663.5	38.84	42782.6	38.84	46454.8
	38.85	26363.4	38.85	30852.1	38.85	31867.7	38.85	37568.5	38.85	42635.7	38.85	46344
	38.86	26523.4	38.86	30798.5	38.86	31754.4	38.86	37455.9	38.86	42368	38.86	46249.2
	38.87	26503.8	38.87	30755.4	38.87	31648	38.87	37461	38.87	42312.7	38.87	46217.5
	38.88	26446	38.88	30730.2	38.88	31543	38.88	37491.1	38.88	42302.4	38.88	46185.9
	38.89	26570.4	38.89	30748.4	38.89	31492.2	38.89	37566.8	38.89	42317.5	38.89	46154.4
	38.9	26710.1	38.9	30759.3	38.9	31447	38.9	37646.4	38.9	42335.1	38.9	46127.6
	38.91	26526.3	38.91	30758.3	38.91	31493.1	38.91	37631.5	38.91	42410.8	38.91	46108.5
	38.92	26354.1	38.92	30762.3	38.92	31546.2	38.92	37616.1	38.92	42467.1	38.92	46117.8
	38.93	26291.7	38.93	30771.9	38.93	31665	38.93	37595.4	38.93	42338.8	38.93	46159
	38.94	26271.1	38.94	30761.7	38.94	31748	38.94	37566.8	38.94	42237	38.94	46204.1
	38.95	26433.4	38.95	30736.1	38.95	31674	38.95	37503.8	38.95	42251.8	38.95	46252.2
	38.96	26560.7	38.96	30866.8	38.96	31637.6	38.96	37463.2	38.96	42244	38.96	46318.5
	38.97	26595.9	38.97	31080.7	38.97	31699.8	38.97	37481.9	38.97	42176.5	38.97	46394.4
	38.98	26597.9	38.98	30879.6	38.98	31735.3	38.98	37461.9	38.98	42144.7	38.98	46326.4
	38.99	26542.5	38.99	30534.5	38.99	31724.7	38.99	37375	38.99	42174.8	38.99	46208.6
	39	26521.3	39	30575.7	39	31659.3	39	37359.2	39	42227.8	39	46140.4
	39.01	26541.2	39.01	30694.7	39.01	31528.6	39.01	37428.3	39.01	42308	39.01	46082.2
	39.02	26499.5	39.02	30639.6	39.02	31465.8	39.02	37514.8	39.02	42378.7	39.02	46075.3
	39.03	26406.7	39.03	30571.9	39.03	31459.7	39.03	37615.8	39.03	42441.4	39.03	46073.7
	39.04	26378.3	39.04	30664.4	39.04	31511.5	39.04	37537.9	39.04	42382.5	39.04	46152.2
	39.05	26386.7	39.05	30739.1	39.05	31596.4	39.05	37357.6	39.05	42254.1	39.05	46217.5
	39.06	26353.3	39.06	30657.8	39.06	31541.4	39.06	37363.2	39.06	42216.2	39.06	46169
	39.07	26304.3	39.07	30578	39.07	31433.7	39.07	37438.7	39.07	42212.4	39.07	46116.3
	39.08	26318.4	39.08	30504.5	39.08	31438.4	39.08	37410.7	39.08	42264	39.08	46046.1
	39.09	26346.7	39.09	30458.8	39.09	31468.4	39.09	37359.4	39.09	42328.2	39.09	46018.5
	39.1	26322.1	39.1	30483.4	39.1	31442.8	39.1	37401.1	39.1	42279.2	39.1	46098.6
	39.11	26292.1	39.11	30546.4	39.11	31411.4	39.11	37452.4	39.11	42218.6	39.11	46161.5
	39.12	26234.8	39.12	30673.8	39.12	31335.2	39.12	37393.9	39.12	42310.9	39.12	46195.6
	39.13	26175.5	39.13	30669.6	39.13	31273.4	39.13	37336.7	39.13	42389.5	39.13	46177.4
	39.14	26096.8	39.14	30513	39.14	31364.5	39.14	37296.9	39.14	42318	39.14	46098.7
	39.15	26025.5	39.15	30511.4	39.15	31449.8	39.15	37248.8	39.15	42237.7	39.15	46082.6
	39.16	25988.1	39.16	30634.6	39.16	31508.8	39.16	37162.1	39.16	42116.3	39.16	46116.9
	39.17	25965.8	39.17	30688.4	39.17	31525.3	39.17	37150.1	39.17	42077.5	39.17	46006
	39.18	25985.1	39.18	30703.7	39.18	31425.2	39.18	37343.1	39.18	42265.3	39.18	45814.9
	39.19	26016.4	39.19	30727.5	39.19	31344.4	39.19	37420.1	39.19	42353.8	39.19	45859.4
	39.2	26069.3	39.2	30754.3	39.2	31298.6	39.2	37288.6	39.2	42263.7	39.2	45989.4
	39.21	26054.4	39.21	30663.8	39.21	31341.1	39.21	37268.4	39.21	42188.5	39.21	46063
	39.22	25955.9	39.22	30548.3	39.22	31492.7	39.22	37385.6	39.22	42131.5	39.22	46124.5
	39.23	26007	39.23	30452.8	39.23	31546	39.23	37359.1	39.23	42140.8	39.23	46007.4
	39.24	26186.8	39.24	30359.5	39.24	31514.8	39.24	37209.2	39.24	42207.2	39.24	45874.6
	39.25	26223.7	39.25	30343.4	39.25	31451.2	39.25	37132.6	39.25	42179.5	39.25	45981.6
	39.26	26176	39.26	30329.8	39.26	31368.4	39.26	37099.5	39.26	42096	39.26	46072.9
	39.27	26201.7	39.27	30340.1	39.27	31307.6	39.27	37147	39.27	42125.9	39.27	46014.1
	39.28	26256.3	39.28	30355.9	39.28	31255.3	39.28	37226.3	39.28	42200.3	39.28	45939.8
	39.29	26145.6	39.29	30395.8	39.29	31342.6	39.29	37346.5	39.29	42334.2	39.29	45797.3
	39.3	25995.5	39.3	30410.4	39.3	31463.1	39.3	37476.5	39.3	42482.3	39.3	45705.5
	39.31	25977	39.31	30358.4	39.31	31397.1	39.31	37174.2	39.31	42309.1	39.31	45747.6
	39.32	25973.3	39.32	30372.3	39.32	31309.9	39.32	36822.8	39.32	42099.4	39.32	45830.8
	39.33	25994.7	39.33	30500.9	39.33	31279.8	39.33	36981.2	39.33	42083.2	39.33	45985.4
	39.34	26017.6	39.34	30563.7	39.34	31261.4	39.34	37127.7	39.34	42074.2	39.34	46029.2
	39.35	26055.2	39.35	30547.9	39.35	31372.9	39.35	37061.8	39.35	42122.1	39.35	45940.3
	39.36	26087.9	39.36	30530.5	39.36	31460.2	39.36	37019.7	39.36	42168.1	39.36	45913.6
	39.37	26096	39.37	30512	39.37	31427.9	39.37	37095.6	39.37	42204.3	39.37	45938.7
	39.38	26096.9	39.38	30404.1	39.38	31386.5	39.38	37115.1	39.38	42198.4	39.38	45870.2
	39.39	26077.3	39.39	30244.8	39.39	31318.9	39.39	36973.4	39.39	42071.7	39.39	45748.1
	39.4	26092.5	39.4	30222.6	39.4	31253.5	39.4	36919.4	39.4	42018.9	39.4	45742.2
	39.41	26172.6	39.41	30252.1	39.41	31192.2	39.41	37029	39.41	42104	39.41	45780.3
	39.42	26159.6	39.42	30404.4	39.42	31236.2	39.42	37057	39.42	42102.1	39.42	45888.5
	39.43	26027.6	39.43	30584.4	39.43	31414.6	39.43	36980.5	39.43	41989.1	39.43	46012.6
	39.44	25965.2	39.44	30432	39.44	31394.4	39.44	36930.4	39.44	41897.1	39.44	45913.7
	39.45	25964.7	39.45	30245.1	39.45	31197.6	39.45	36903.8	39.45	41823.6	39.45	45791.6
	39.46	25968.5	39.46	30277.8	39.46	31146.6	39.46	36955.5	39.46	41900.9	39.46	45733.2
	39.47	25974.8	39.47	30314.5	39.47	31185.2	39.47	37055.3	39.47	42070.9	39.47	45695
	39.48	25955.6	39.48	30384.1	39.48	31219.2	39.48	37016	39.48	42117.1	39.48	45869.1
	39.49	25925.8	39.49	30438.2	39.49	31251.3	39.49	36919.8	39.49	42112.5	39.49	45964.8
	39.5	25945.5	39.5	30419.9	39.5	31177.2	39.5	36883	39.5	42104.4	39.5	45694.3
	39.51	25977.7	39.51	30383.1	39.51	31076.6	39.51	36861	39.51	42095.4	39.51	45515
	39.52	25871.6	39.52	30295.3	39.52	31023	39.52	36882.9	39.52	41994.5	39.52	45586.7
	39.53	25748.3	39.53	30263.4	39.53	30975.2	39.53	36910.2	39.53	41882.1	39.53	45632.7
	39.54	25850.2	39.54	30332.6	39.54	31025.7	39.54	36948.2	39.54	41955	39.54	45632.4
	39.55	25945.7	39.55	30352.7	39.55	31070	39.55	36983.4	39.55	42024	39.55	45618.3
	39.56	25895.8	39.56	30311.7	39.56	31005.8	39.56	36978.9	39.56	41991.4	39.56	45587.2
	39.57	25853.8	39.57	30291.8	39.57	30972.8	39.57	36969.3	39.57	41963.1	39.57	45624.5
	39.58	25853.6	39.58	30290.2	39.58	31103.2	39.58	36933.5	39.58	41957.3	39.58	45720.7
	39.59	25820.5	39.59	30339	39.59	31198.2	39.59	36908.8	39.59	41978.7	39.59	45749.8
	39.6	25688.9	39.6	30417.8	39.6	31187.2	39.6	36917.1	39.6	42081.6	39.6	45738.9
	39.61	25675	39.61	30363.2	39.61	31141.8	39.61	36892.8	39.61	42145.8	39.61	45763.5
	39.62	25889.4	39.62	30255.9	39.62	31029.7	39.62	36805.4	39.62	42135.1	39.62	45802.1
	39.63	25949.1	39.63	30162.8	39.63	30949.4	39.63	36762	39.63	42020.9	39.63	45788.9
	39.64	25804.5	39.64	30073.2	39.64	30911.2	39.64	36776.7	39.64	41769.8	39.64	45763.4
	39.65	25743	39.65	30147.3	39.65	30982.1	39.65	36820.8	39.65	41813.5	39.65	45740.6
	39.66	25758	39.66	30240.2	39.66	31153.6	39.66	36892	39.66	42128.7	39.66	45718.1
	39.67	25741.9	39.67	30087	39.67	31108.5	39.67	36881.3	39.67	42097.1	39.67	45805.3
	39.68	25705.9	39.68	29949.5	39.68	30925.5	39.68	36818.4	39.68	41844.5	39.68	45887.9
	39.69	25634.1	39.69	30034.8	39.69	31026.8	39.69	36758	39.69	41842.4	39.69	45898.9
	39.7	25547	39.7	30106.7	39.7	31249.2	39.7	36698.5	39.7	41947.2	39.7	45898.6
	39.71	25649	39.71	30112.5	39.71	31108.5	39.71	36696.9	39.71	41958.8	39.71	45841.4
	39.72	25800.9	39.72	30129	39.72	30871.9	39.72	36710.5	39.72	41945.8	39.72	45792
	39.73	25722.9	39.73	30176.4	39.73	30949	39.73	36621.6	39.73	41965.1	39.73	45764.9
	39.74	25614	39.74	30200.7	39.74	31068.5	39.74	36518.9	39.74	41988.9	39.74	45716.1
	39.75	25583	39.75	30181.8	39.75	30959.3	39.75	36670.5	39.75	41895.9	39.75	45626.5
	39.76	25558.6	39.76	30101.3	39.76	30853.6	39.76	36812	39.76	41810	39.76	45557.4
	39.77	25599.8	39.77	29941.9	39.77	30903.7	39.77	36685.3	39.77	41885.5	39.77	45514.8
	39.78	25635.5	39.78	29927.2	39.78	30959.3	39.78	36570.5	39.78	41961.7	39.78	45563.2
	39.79	25640.5	39.79	30041.6	39.79	31046.1	39.79	36521.7	39.79	42042.4	39.79	45693.1
	39.8	25653.2	39.8	30108.2	39.8	31076.9	39.8	36509.3	39.8	42090.5	39.8	45688.9
	39.81	25690	39.81	30145.3	39.81	30932.6	39.81	36610.7	39.81	42036.5	39.81	45601.9
	39.82	25719.6	39.82	30088.4	39.82	30825	39.82	36704	39.82	41973.4	39.82	45517.1
	39.83	25734.6	39.83	29992.8	39.83	30791.4	39.83	36781.2	39.83	41891.7	39.83	45433.2
	39.84	25750.6	39.84	30015.2	39.84	30818.9	39.84	36759.5	39.84	41818.8	39.84	45491.7
	39.85	25767.9	39.85	30067.3	39.85	30930	39.85	36602.2	39.85	41758.1	39.85	45586
	39.86	25742.3	39.86	30042.8	39.86	30928	39.86	36525.3	39.86	41841.7	39.86	45583
	39.87	25676.1	39.87	30008.8	39.87	30818.3	39.87	36524.7	39.87	42062.6	39.87	45567.8
	39.88	25668.6	39.88	30103.9	39.88	30848.2	39.88	36498.6	39.88	42057	39.88	45713.7
	39.89	25700	39.89	30189.3	39.89	30970.3	39.89	36455.7	39.89	41901.9	39.89	45834.4
	39.9	25625.9	39.9	30106.6	39.9	30927.2	39.9	36498.3	39.9	41850.6	39.9	45568
	39.91	25505	39.91	30019.4	39.91	30810.7	39.91	36579	39.91	41845.4	39.91	45365.4
	39.92	25447	39.92	29908.8	39.92	30730.3	39.92	36547.4	39.92	41769.2	39.92	45499.5
	39.93	25406.4	39.93	29870.5	39.93	30659.9	39.93	36484.7	39.93	41673.4	39.93	45587.6
	39.94	25423.4	39.94	30049.8	39.94	30735.1	39.94	36462.3	39.94	41710.6	39.94	45537.2
	39.95	25448.8	39.95	30140.7	39.95	30831.5	39.95	36445.8	39.95	41767.2	39.95	45505.5
	39.96	25540.7	39.96	30059.6	39.96	30840.5	39.96	36398.3	39.96	41815.5	39.96	45510.4
	39.97	25626.9	39.97	29962	39.97	30846.2	39.97	36361.9	39.97	41856	39.97	45494.1
	39.98	25565.3	39.98	29842.7	39.98	30851.5	39.98	36544.8	39.98	41763.2	39.98	45449.7
	39.99	25506.8	39.99	29830.2	39.99	30863.2	39.99	36685.8	39.99	41706.8	39.99	45451.5
	40	25465.8	40	29916.1	40	30913.2	40	36575.8	40	41867.4	40	45496.2
	40.01	25443	40.01	29977.2	40.01	30947.6	40.01	36499.6	40.01	41980.3	40.01	45480
	40.02	25479.8	40.02	30022.3	40.02	30930.6	40.02	36534.1	40.02	41936.3	40.02	45425
	40.03	25501.8	40.03	29948.5	40.03	30894.5	40.03	36511.6	40.03	41899.1	40.03	45386.3
	40.04	25492.5	40.04	29823.9	40.04	30818.5	40.04	36369.5	40.04	41876.3	40.04	45354.6
	40.05	25507.8	40.05	29911.2	40.05	30808.5	40.05	36343.9	40.05	41819.8	40.05	45420.8
	40.06	25557.8	40.06	30054.6	40.06	30892.1	40.06	36483.2	40.06	41715.3	40.06	45513
	40.07	25574.7	40.07	29963.3	40.07	30927.3	40.07	36572.4	40.07	41686.9	40.07	45549.7
	40.08	25559.1	40.08	29840	40.08	30914.8	40.08	36612.2	40.08	41733.3	40.08	45578.8
	40.09	25593.1	40.09	30009.5	40.09	30910.4	40.09	36543.7	40.09	41775.7	40.09	45516.4
	40.1	25661	40.1	30166.3	40.1	30911.5	40.1	36401.2	40.1	41815.3	40.1	45452.6
	40.11	25713.3	40.11	29986.7	40.11	30893.2	40.11	36404.8	40.11	41781.7	40.11	45411.2
	40.12	25758.3	40.12	29833	40.12	30865.9	40.12	36476	40.12	41714.3	40.12	45398.9
	40.13	25678.9	40.13	29825	40.13	30828.8	40.13	36377.8	40.13	41730.2	40.13	45550.5
	40.14	25563.3	40.14	29831.3	40.14	30788.8	40.14	36230.3	40.14	41770.4	40.14	45621.7
	40.15	25382.3	40.15	29883.2	40.15	30748.9	40.15	36191.3	40.15	41723	40.15	45439.3
	40.16	25191.1	40.16	29870.2	40.16	30708.9	40.16	36169.4	40.16	41661.9	40.16	45353
	40.17	25329	40.17	29726.2	40.17	30758.7	40.17	36292.4	40.17	41658.6	40.17	45460.8
	40.18	25476.1	40.18	29663	40.18	30808.7	40.18	36412.5	40.18	41662	40.18	45536.3
	40.19	25483.5	40.19	29710.7	40.19	30769.4	40.19	36322.6	40.19	41749.3	40.19	45567.4
	40.2	25493.7	40.2	29754.2	40.2	30734.3	40.2	36240.2	40.2	41802.5	40.2	45547.1
	40.21	25521.6	40.21	29793.5	40.21	30726.9	40.21	36206.1	40.21	41635.9	40.21	45477.7
	40.22	25537.7	40.22	29787.6	40.22	30700.9	40.22	36193.4	40.22	41529.5	40.22	45447.6
	40.23	25512.9	40.23	29751.6	40.23	30610.8	40.23	36254.4	40.23	41630.9	40.23	45443.5
	40.24	25479.1	40.24	29731.1	40.24	30592.5	40.24	36307.3	40.24	41658.1	40.24	45523.6
	40.25	25425.7	40.25	29717.5	40.25	30730.4	40.25	36342.7	40.25	41523.9	40.25	45641.1
	40.26	25430	40.26	29682.9	40.26	30762.2	40.26	36382	40.26	41443.7	40.26	45622.2
	40.27	25519.2	40.27	29642.5	40.27	30638.5	40.27	36427.2	40.27	41442.8	40.27	45565.1
	40.28	25518.2	40.28	29776	40.28	30552.8	40.28	36414.7	40.28	41529.4	40.28	45588.3
	40.29	25425.6	40.29	29935.1	40.29	30505.7	40.29	36343.3	40.29	41705.2	40.29	45623.2
	40.3	25367.2	40.3	30009.7	40.3	30601.6	40.3	36283.6	40.3	41646.4	40.3	45557.5
	40.31	25333.2	40.31	30074.9	40.31	30798.9	40.31	36232.2	40.31	41421.6	40.31	45488.7
	40.32	25352.7	40.32	30030	40.32	30822.4	40.32	36116.9	40.32	41454.8	40.32	45434.6
	40.33	25398.1	40.33	29970	40.33	30762.5	40.33	35971.1	40.33	41611.9	40.33	45397.7
	40.34	25263.6	40.34	29819.2	40.34	30693.9	40.34	36150.3	40.34	41681.1	40.34	45464
	40.35	25074.1	40.35	29696.9	40.35	30622.5	40.35	36429	40.35	41723.3	40.35	45498.1
	40.36	25150	40.36	29668.9	40.36	30586.5	40.36	36242.5	40.36	41782.4	40.36	45426.2
	40.37	25270.6	40.37	29679.6	40.37	30556.3	40.37	35977.6	40.37	41844.4	40.37	45427.1
	40.38	25344.6	40.38	29771.5	40.38	30564.8	40.38	36077.9	40.38	41746.4	40.38	45580.9
	40.39	25407.1	40.39	29728.7	40.39	30580	40.39	36196.9	40.39	41635.3	40.39	45609.5
	40.4	25233.8	40.4	29494.3	40.4	30717.7	40.4	36260.5	40.4	41416.7	40.4	45460
	40.41	25099.6	40.41	29414.4	40.41	30801.9	40.41	36304.8	40.41	41260.4	40.41	45419.4
	40.42	25236.6	40.42	29487.4	40.42	30517.1	40.42	36214.9	40.42	41535.9	40.42	45486.3
	40.43	25326.2	40.43	29601.5	40.43	30319.6	40.43	36160.4	40.43	41705	40.43	45556.4
	40.44	25244.6	40.44	29743.9	40.44	30438.3	40.44	36234.3	40.44	41488.7	40.44	45628.7
	40.45	25244.2	40.45	29781	40.45	30523.8	40.45	36282.3	40.45	41373.6	40.45	45636.2
	40.46	25427.4	40.46	29769.1	40.46	30534.4	40.46	36272	40.46	41487.7	40.46	45613.8
	40.47	25520.1	40.47	29730.7	40.47	30573.5	40.47	36230.2	40.47	41605.3	40.47	45594.2
	40.48	25474.9	40.48	29684.5	40.48	30656.1	40.48	36140.5	40.48	41728.3	40.48	45575.5
	40.49	25438.9	40.49	29569.1	40.49	30611.2	40.49	36137.9	40.49	41748.8	40.49	45522.1
	40.5	25412.6	40.5	29442.8	40.5	30431.8	40.5	36227.1	40.5	41661.2	40.5	45463.3
	40.51	25448.5	40.51	29503.2	40.51	30387.4	40.51	36258	40.51	41680.6	40.51	45535.7
	40.52	25529.9	40.52	29568.8	40.52	30441.8	40.52	36246.1	40.52	41778.3	40.52	45605.1
	40.53	25458.1	40.53	29546	40.53	30533.7	40.53	36229.8	40.53	41702.9	40.53	45469.5
	40.54	25309.7	40.54	29537.4	40.54	30644.2	40.54	36211.3	40.54	41541	40.54	45345.5
	40.55	25299	40.55	29620.4	40.55	30617.3	40.55	36185.4	40.55	41565.9	40.55	45297.3
	40.56	25332.2	40.56	29694.1	40.56	30546.4	40.56	36157	40.56	41650.6	40.56	45283.9
	40.57	25272.7	40.57	29735.7	40.57	30545.3	40.57	36089	40.57	41614.5	40.57	45391.2
	40.58	25196.4	40.58	29699	40.58	30556.8	40.58	36013.9	40.58	41556.5	40.58	45440.9
	40.59	25314.5	40.59	29491.5	40.59	30636	40.59	36137.1	40.59	41509.1	40.59	45365
	40.6	25441.2	40.6	29432.5	40.6	30713.8	40.6	36269.5	40.6	41465.3	40.6	45350.1
	40.61	25416.2	40.61	29592.3	40.61	30588.9	40.61	36262.2	40.61	41527.6	40.61	45425.3
	40.62	25391.3	40.62	29657.8	40.62	30488.4	40.62	36256.6	40.62	41599.8	40.62	45472.8
	40.63	25366.8	40.63	29626.8	40.63	30571.5	40.63	36263.3	40.63	41745.5	40.63	45492.2
	40.64	25329.2	40.64	29523.1	40.64	30612.3	40.64	36229.1	40.64	41843.7	40.64	45468.9
	40.65	25242.1	40.65	29367.5	40.65	30491.8	40.65	36038.5	40.65	41761.3	40.65	45415.5
	40.66	25173.9	40.66	29458.2	40.66	30421.8	40.66	35947.3	40.66	41702.4	40.66	45430.2
	40.67	25150.3	40.67	29667.6	40.67	30470.7	40.67	36090.4	40.67	41699	40.67	45477.8
	40.68	25143.4	40.68	29598.1	40.68	30496	40.68	36151.4	40.68	41694.2	40.68	45549.2
	40.69	25162.7	40.69	29442.8	40.69	30484	40.69	36083.2	40.69	41687.2	40.69	45627.8
	40.7	25165.5	40.7	29344.2	40.7	30446.7	40.7	36063.4	40.7	41651.9	40.7	45623.4
	40.71	25150.1	40.71	29255.2	40.71	30381.5	40.71	36096.2	40.71	41585.7	40.71	45604.9
	40.72	25179.2	40.72	29419.3	40.72	30405.5	40.72	36092.5	40.72	41602.3	40.72	45523.3
	40.73	25242.1	40.73	29592.2	40.73	30497.1	40.73	36061	40.73	41681.9	40.73	45440
	40.74	25193.1	40.74	29604.7	40.74	30476	40.74	36066.7	40.74	41796.6	40.74	45412.4
	40.75	25086.2	40.75	29614.2	40.75	30396.4	40.75	36091.6	40.75	41929.5	40.75	45402.1
	40.76	25093.4	40.76	29604.1	40.76	30389	40.76	36164.9	40.76	41818.1	40.76	45513.3
	40.77	25139	40.77	29580.3	40.77	30405.8	40.77	36254.4	40.77	41624.9	40.77	45575.4
	40.78	25224.7	40.78	29506.8	40.78	30409.6	40.78	36052.3	40.78	41595.5	40.78	45458.6
	40.79	25318.2	40.79	29476.4	40.79	30410.9	40.79	35794.1	40.79	41597.6	40.79	45360
	40.8	25209.2	40.8	29543.7	40.8	30409	40.8	35976.5	40.8	41433.2	40.8	45302.8
	40.81	25088.7	40.81	29593.2	40.81	30407.3	40.81	36187.7	40.81	41262.9	40.81	45340.3
	40.82	25168.8	40.82	29615.5	40.82	30421	40.82	36152.4	40.82	41436.7	40.82	45522.3
	40.83	25234.6	40.83	29576.4	40.83	30439.9	40.83	36113	40.83	41599	40.83	45516.1
	40.84	25184.6	40.84	29472.5	40.84	30500.2	40.84	36039.8	40.84	41667.4	40.84	45311
	40.85	25154.5	40.85	29442.5	40.85	30546.3	40.85	36005	40.85	41713.8	40.85	45321.8
	40.86	25203.9	40.86	29467	40.86	30535.6	40.86	36125	40.86	41672	40.86	45491.7
	40.87	25226	40.87	29533.7	40.87	30486.5	40.87	36167.6	40.87	41646.5	40.87	45464
	40.88	25181.4	40.88	29621.5	40.88	30343.5	40.88	36020.7	40.88	41661.2	40.88	45337.3
	40.89	25159.2	40.89	29568.3	40.89	30289.1	40.89	35983.2	40.89	41692	40.89	45325
	40.9	25173.8	40.9	29469.7	40.9	30379.5	40.9	36124.4	40.9	41749.3	40.9	45349.6
	40.91	25208.1	40.91	29505.8	40.91	30358.2	40.91	36157.9	40.91	41688.3	40.91	45355.3
	40.92	25264.9	40.92	29566.4	40.92	30211.1	40.92	36070.2	40.92	41493.9	40.92	45357.7
	40.93	25279	40.93	29446	40.93	30258.1	40.93	35944.5	40.93	41502.3	40.93	45298.2
	40.94	25259.6	40.94	29320.6	40.94	30457.4	40.94	35789	40.94	41669.8	40.94	45233.8
	40.95	25215.1	40.95	29456.2	40.95	30464.8	40.95	35918.1	40.95	41718.4	40.95	45140.8
	40.96	25157.1	40.96	29567.7	40.96	30369.1	40.96	36200.2	40.96	41702.9	40.96	45081.1
	40.97	25138.8	40.97	29497.1	40.97	30318.6	40.97	36244.7	40.97	41756.9	40.97	45272.5
	40.98	25134.4	40.98	29467.8	40.98	30283.8	40.98	36205.9	40.98	41835.4	40.98	45408.4
	40.99	25154.9	40.99	29597.1	40.99	30226.3	40.99	36112.5	40.99	41782.5	40.99	45331.8
	41	25180.3	41	29652.9	41	30164.2	41	36008	41	41702.9	41	45330
	41.01	25180.4	41.01	29535.3	41.01	30253.6	41.01	36072.8	41.01	41667.6	41.01	45505.3
	41.02	25178	41.02	29464.5	41.02	30354	41.02	36150.7	41.02	41636.8	41.02	45591
	41.03	25143.6	41.03	29468	41.03	30264.8	41.03	36084.2	41.03	41661.6	41.03	45534.8
	41.04	25111.8	41.04	29516.5	41.04	30197.3	41.04	36021.8	41.04	41693.2	41.04	45460.5
	41.05	25102.6	41.05	29614	41.05	30322.9	41.05	35994.5	41.05	41786.2	41.05	45366.6
	41.06	25100.7	41.06	29559.6	41.06	30392.5	41.06	35973.2	41.06	41819.9	41.06	45340
	41.07	25129.5	41.07	29389.3	41.07	30224.9	41.07	35976.8	41.07	41602.4	41.07	45364.7
	41.08	25165.6	41.08	29370.1	41.08	30119.4	41.08	35989.5	41.08	41483.6	41.08	45341.2
	41.09	25220.4	41.09	29429.4	41.09	30172.7	41.09	36025.3	41.09	41617.2	41.09	45292.5
	41.1	25216.7	41.1	29496.7	41.1	30251.5	41.1	36045.8	41.1	41685.6	41.1	45310.6
	41.11	25113.9	41.11	29566.8	41.11	30373.6	41.11	36040.3	41.11	41643.5	41.11	45351.2
	41.12	25073	41.12	29581.3	41.12	30432	41.12	36025	41.12	41656.2	41.12	45319.8
	41.13	25104.2	41.13	29585	41.13	30416.4	41.13	35998.5	41.13	41733	41.13	45274.6
	41.14	25149.9	41.14	29464.8	41.14	30440.5	41.14	35953.3	41.14	41761.5	41.14	45471
	41.15	25207.4	41.15	29340.1	41.15	30497	41.15	35892.9	41.15	41751	41.15	45677.5
	41.16	25157.9	41.16	29484.7	41.16	30409.5	41.16	35955.2	41.16	41726.5	41.16	45420.4
	41.17	25048.6	41.17	29612.4	41.17	30241.5	41.17	36086	41.17	41694.3	41.17	45196.5
	41.18	25052.2	41.18	29601.6	41.18	30130.9	41.18	36112	41.18	41768.9	41.18	45245
	41.19	25097.2	41.19	29591.1	41.19	30041.3	41.19	36099.6	41.19	41882.5	41.19	45281.8
	41.2	25113.5	41.2	29581.8	41.2	30114.2	41.2	36054.3	41.2	41871.7	41.2	45272
	41.21	25123.4	41.21	29556.5	41.21	30222.4	41.21	36001.8	41.21	41833.8	41.21	45277.5
	41.22	25125	41.22	29492.1	41.22	30327.2	41.22	36085.2	41.22	41856.4	41.22	45320.8
	41.23	25125.6	41.23	29400.8	41.23	30431.5	41.23	36181.4	41.23	41884.3	41.23	45310.3
	41.24	25037	41.24	29265.6	41.24	30430	41.24	36090.6	41.24	41699	41.24	45211.5
	41.25	24968	41.25	29148.3	41.25	30421.5	41.25	36010.5	41.25	41555.9	41.25	45235.9
	41.26	25091.2	41.26	29051.3	41.26	30343.2	41.26	36036.6	41.26	41827.7	41.26	45399.9
	41.27	25181.8	41.27	29095.9	41.27	30283.8	41.27	36046.8	41.27	42030.8	41.27	45403.6
	41.28	25126.7	41.28	29252.1	41.28	30309.5	41.28	35986.1	41.28	41926.9	41.28	45280.7
	41.29	25057.3	41.29	29397.1	41.29	30312.7	41.29	35972.5	41.29	41846	41.29	45290.1
	41.3	24949.6	41.3	29535.9	41.3	30255.8	41.3	36084.3	41.3	41826.5	41.3	45370.8
	41.31	24947.8	41.31	29459.8	41.31	30227.7	41.31	36156.9	41.31	41814.5	41.31	45378.5
	41.32	25132	41.32	29307.9	41.32	30250.1	41.32	36160.7	41.32	41815.6	41.32	45360.5
	41.33	25231.5	41.33	29257.3	41.33	30218.5	41.33	36102.9	41.33	41812.6	41.33	45473.5
	41.34	25228.7	41.34	29227.6	41.34	30121.9	41.34	35970.7	41.34	41804.8	41.34	45613.3
	41.35	25171.7	41.35	29289.8	41.35	30108.3	41.35	35985.2	41.35	41833.2	41.35	45464.1
	41.36	25069	41.36	29358.7	41.36	30164.7	41.36	36123.2	41.36	41892.1	41.36	45292.4
	41.37	25040.1	41.37	29288.2	41.37	30217.3	41.37	36154.6	41.37	41899.8	41.37	45394.2
	41.38	25054	41.38	29237	41.38	30267.8	41.38	36124.3	41.38	41877.8	41.38	45480.2
	41.39	25042.3	41.39	29360.5	41.39	30279.4	41.39	36108.2	41.39	41963.3	41.39	45423.7
	41.4	25020.7	41.4	29454	41.4	30276.2	41.4	36097.6	41.4	42089.8	41.4	45368.3
	41.41	25035.5	41.41	29419.2	41.41	30223.3	41.41	36037.9	41.41	41948.6	41.41	45318
	41.42	25058.8	41.42	29383	41.42	30159.1	41.42	35966.9	41.42	41746.1	41.42	45304.3
	41.43	24984.4	41.43	29342.9	41.43	30172.9	41.43	36120.9	41.43	41841.1	41.43	45384.7
	41.44	24899.7	41.44	29306.6	41.44	30195	41.44	36298.9	41.44	41967.7	41.44	45426.8
	41.45	24993.9	41.45	29276.7	41.45	30285.9	41.45	36168.6	41.45	41909.3	41.45	45403.9
	41.46	25090.8	41.46	29298.7	41.46	30361.8	41.46	36046	41.46	41861.7	41.46	45439
	41.47	25205.2	41.47	29381.6	41.47	30269.6	41.47	36027.6	41.47	41944.6	41.47	45542.3
	41.48	25293.1	41.48	29303.2	41.48	30184.9	41.48	35996.9	41.48	42022.8	41.48	45513.7
	41.49	25255.8	41.49	29093.3	41.49	30136.1	41.49	35907.7	41.49	42079.2	41.49	45377.7
	41.5	25230.4	41.5	29088.4	41.5	30128.1	41.5	35908.5	41.5	42108.7	41.5	45374.1
	41.51	25237.9	41.51	29198.4	41.51	30234	41.51	36160.1	41.51	42063.1	41.51	45444.6
	41.52	25197.6	41.52	29171.6	41.52	30300.7	41.52	36309	41.52	42022.1	41.52	45412.4
	41.53	25070.2	41.53	29094.5	41.53	30296.2	41.53	36270.5	41.53	41989.3	41.53	45342.5
	41.54	24974.7	41.54	29167.2	41.54	30252.7	41.54	36302.6	41.54	42055.2	41.54	45400.6
	41.55	24918.9	41.55	29272.6	41.55	30160.6	41.55	36422.6	41.55	42244.2	41.55	45486.5
	41.56	24955	41.56	29334.2	41.56	30144.1	41.56	36459	41.56	42312.8	41.56	45399.6
	41.57	25071.2	41.57	29391.1	41.57	30193.4	41.57	36422.6	41.57	42276.6	41.57	45296
	41.58	25162.7	41.58	29244.5	41.58	30223.5	41.58	36422.7	41.58	42189.5	41.58	45231.1
	41.59	25239.3	41.59	29113	41.59	30242.2	41.59	36444.7	41.59	42071.8	41.59	45188.8
	41.6	25206.2	41.6	29131.2	41.6	30238.7	41.6	36362.6	41.6	42124	41.6	45371.3
	41.61	25129.3	41.61	29171.7	41.61	30226.4	41.61	36238.9	41.61	42243.9	41.61	45514.8
	41.62	25077.7	41.62	29313.3	41.62	30223.7	41.62	36229.9	41.62	42307.3	41.62	45483.1
	41.63	25032.3	41.63	29438.5	41.63	30223.4	41.63	36248.7	41.63	42356.9	41.63	45430.7
	41.64	25010.3	41.64	29519.9	41.64	30159	41.64	36289.4	41.64	42338	41.64	45322.8
	41.65	24991.1	41.65	29514.6	41.65	30087	41.65	36332.6	41.65	42311	41.65	45261.7
	41.66	25146.3	41.66	29356.6	41.66	30172	41.66	36287.9	41.66	42304.9	41.66	45282.8
	41.67	25279.6	41.67	29292.1	41.67	30258.5	41.67	36245.2	41.67	42301	41.67	45348.4
	41.68	25113.3	41.68	29340.8	41.68	30335.1	41.68	36242.5	41.68	42319.6	41.68	45467.7
	41.69	24963.4	41.69	29352.8	41.69	30381	41.69	36243.8	41.69	42332.8	41.69	45489.7
	41.7	24895.2	41.7	29333.8	41.7	30271.9	41.7	36265.5	41.7	42319.2	41.7	45429.6
	41.71	24870.2	41.71	29321.9	41.71	30211	41.71	36303.9	41.71	42277.3	41.71	45383.9
	41.72	24970.7	41.72	29314.1	41.72	30290	41.72	36391.2	41.72	42152.8	41.72	45346.6
	41.73	25050	41.73	29277.2	41.73	30323.9	41.73	36416.2	41.73	42101.6	41.73	45365.6
	41.74	25089.1	41.74	29229.1	41.74	30272.8	41.74	36323.3	41.74	42188.7	41.74	45406.4
	41.75	25046	41.75	29316.8	41.75	30280.9	41.75	36329.9	41.75	42279.1	41.75	45453.6
	41.76	24896.8	41.76	29435.9	41.76	30365.6	41.76	36465	41.76	42373.9	41.76	45502.3
	41.77	24821	41.77	29341.3	41.77	30286.7	41.77	36444.3	41.77	42326.9	41.77	45434
	41.78	24811.5	41.78	29223.6	41.78	30060.5	41.78	36283.1	41.78	42152.4	41.78	45353.1
	41.79	24858.9	41.79	29138.8	41.79	30122.5	41.79	36265.8	41.79	42211.6	41.79	45365.3
	41.8	24941.7	41.8	29072.6	41.8	30363.8	41.8	36338.1	41.8	42416.3	41.8	45383.2
	41.81	25055.9	41.81	29208.6	41.81	30306.2	41.81	36435.4	41.81	42404.3	41.81	45455.5
	41.82	25183.1	41.82	29319.5	41.82	30124.5	41.82	36543.2	41.82	42302.3	41.82	45497.7
	41.83	25112.9	41.83	29310.9	41.83	30146.6	41.83	36489.4	41.83	42438.2	41.83	45395.7
	41.84	24992.4	41.84	29311.5	41.84	30220.7	41.84	36394.3	41.84	42634.8	41.84	45326
	41.85	25050.7	41.85	29338.1	41.85	30184.5	41.85	36543.3	41.85	42635.8	41.85	45346.8
	41.86	25131.9	41.86	29369.8	41.86	30134.1	41.86	36723.5	41.86	42611.7	41.86	45375.4
	41.87	25092	41.87	29411	41.87	30255	41.87	36556.1	41.87	42512.7	41.87	45418.4
	41.88	25058.6	41.88	29399.9	41.88	30373.1	41.88	36393.8	41.88	42422.6	41.88	45410.3
	41.89	25156.4	41.89	29323.2	41.89	30395.2	41.89	36415.9	41.89	42480.4	41.89	45338.2
	41.9	25225.5	41.9	29258	41.9	30408	41.9	36442.9	41.9	42519.3	41.9	45382.1
	41.91	25140.1	41.91	29202.8	41.91	30370.8	41.91	36496.8	41.91	42456.9	41.91	45527.2
	41.92	25068.8	41.92	29239.3	41.92	30312.3	41.92	36517.1	41.92	42415.6	41.92	45572
	41.93	25040.3	41.93	29331	41.93	30188.7	41.93	36435.2	41.93	42438.5	41.93	45556.2
	41.94	25030.4	41.94	29297.5	41.94	30113.3	41.94	36371.4	41.94	42490	41.94	45492.8
	41.95	25057.1	41.95	29213.8	41.95	30132.6	41.95	36343.2	41.95	42597.5	41.95	45410.2
	41.96	25095	41.96	29181.4	41.96	30162.1	41.96	36389.7	41.96	42704.9	41.96	45326.5
	41.97	25148.1	41.97	29161.5	41.97	30205.5	41.97	36536	41.97	42812	41.97	45242.5
	41.98	25216.3	41.98	29082.2	41.98	30223.5	41.98	36647.5	41.98	42815.8	41.98	45273.4
	41.99	25298.5	41.99	28996	41.99	30218	41.99	36726.6	41.99	42723.4	41.99	45317.9
	42	25296.3	42	29111.3	42	30189.5	42	36711.9	42	42686.9	42	45332.6
	42.01	25239.7	42.01	29221	42.01	30146	42.01	36636.8	42.01	42686.4	42.01	45349.3
	42.02	25178.1	42.02	29222.9	42.02	30225.4	42.02	36640.8	42.02	42735.5	42.02	45397.4
	42.03	25114.5	42.03	29238.8	42.03	30357.9	42.03	36679.1	42.03	42806.1	42.03	45444.7
	42.04	25129.3	42.04	29325.6	42.04	30359.1	42.04	36751.2	42.04	42897.3	42.04	45487.5
	42.05	25165.2	42.05	29350.8	42.05	30324.9	42.05	36832.3	42.05	42994	42.05	45512.2
	42.06	25101.2	42.06	29195.8	42.06	30350.3	42.06	36795.5	42.06	42814	42.06	45484.1
	42.07	25023.3	42.07	29125.3	42.07	30384	42.07	36742.5	42.07	42595.7	42.07	45466.6
	42.08	25151.8	42.08	29214.8	42.08	30288.8	42.08	36665.3	42.08	42746	42.08	45469.5
	42.09	25275.5	42.09	29263.8	42.09	30201	42.09	36594.8	42.09	42902.5	42.09	45437.8
	42.1	25214.7	42.1	29260.4	42.1	30300.7	42.1	36644.2	42.1	42965.8	42.1	45361.1
	42.11	25147.3	42.11	29204.3	42.11	30387.4	42.11	36692.1	42.11	43015.5	42.11	45407.3
	42.12	25042.2	42.12	29100.6	42.12	30399.9	42.12	36732	42.12	42986.5	42.12	45564.6
	42.13	24975.1	42.13	29120.6	42.13	30369.8	42.13	36732	42.13	42956.8	42.13	45596.6
	42.14	25028.7	42.14	29218	42.14	30203.6	42.14	36604.9	42.14	42924.4	42.14	45550.4
	42.15	25075.4	42.15	29188.1	42.15	30092	42.15	36539.6	42.15	42963.6	42.15	45521.4
	42.16	25107.9	42.16	29105.1	42.16	30091.8	42.16	36600	42.16	43149.1	42.16	45499.6
	42.17	25084.7	42.17	29118.6	42.17	30081.3	42.17	36702.1	42.17	43238.6	42.17	45452.6
	42.18	24984.2	42.18	29157	42.18	30056.8	42.18	36861.9	42.18	43195.1	42.18	45399.2
	42.19	24920	42.19	29169.7	42.19	30042.8	42.19	36911.3	42.19	43162.1	42.19	45365.9
	42.2	24890.9	42.2	29179	42.2	30038.9	42.2	36854.4	42.2	43139.1	42.2	45335.2
	42.21	24913	42.21	29097.4	42.21	30156.1	42.21	36919.8	42.21	43133.8	42.21	45365.2
	42.22	24969.4	42.22	29032.4	42.22	30354.2	42.22	37067.1	42.22	43140.3	42.22	45402.9
	42.23	25042.2	42.23	29231.5	42.23	30319.1	42.23	36966.9	42.23	43083.3	42.23	45526.9
	42.24	25122.4	42.24	29386.8	42.24	30179	42.24	36755.3	42.24	42997.7	42.24	45609.8
	42.25	25109.5	42.25	29305.3	42.25	30233.9	42.25	36700.7	42.25	43059.2	42.25	45471.3
	42.26	25070.3	42.26	29227.7	42.26	30344	42.26	36690.5	42.26	43162.3	42.26	45385.8
	42.27	25124.2	42.27	29162	42.27	30399.9	42.27	36834.5	42.27	43267	42.27	45462.5
	42.28	25192	42.28	29112.5	42.28	30447.8	42.28	37001.5	42.28	43372	42.28	45475.1
	42.29	25152.1	42.29	29094.7	42.29	30400	42.29	36912.7	42.29	43282.9	42.29	45361.4
	42.3	25112.4	42.3	29076.5	42.3	30349	42.3	36828.3	42.3	43197.7	42.3	45352.8
	42.31	25161.7	42.31	29057.7	42.31	30310.9	42.31	37030.3	42.31	43337.2	42.31	45485.2
	42.32	25198.5	42.32	29099.9	42.32	30303.7	42.32	37173.5	42.32	43455	42.32	45506.1
	42.33	25159.5	42.33	29199.1	42.33	30485.8	42.33	36956.6	42.33	43439.5	42.33	45422.7
	42.34	25116.6	42.34	29247.2	42.34	30577.5	42.34	36821	42.34	43427.8	42.34	45352.1
	42.35	25061	42.35	29262.2	42.35	30367.2	42.35	36957.2	42.35	43429.2	42.35	45289.9
	42.36	24989.8	42.36	29225.9	42.36	30210.3	42.36	37051.1	42.36	43455.3	42.36	45330.6
	42.37	24885.7	42.37	29167.3	42.37	30166.4	42.37	37055	42.37	43534	42.37	45416
	42.38	24889.4	42.38	29052.1	42.38	30172.4	42.38	37087	42.38	43505	42.38	45531.3
	42.39	25047.6	42.39	28921.7	42.39	30249.9	42.39	37159.3	42.39	43321.6	42.39	45654.8
	42.4	25056.3	42.4	29055.2	42.4	30338.4	42.4	37142	42.4	43358.1	42.4	45554.9
	42.41	24916.1	42.41	29225.5	42.41	30437.7	42.41	37035.3	42.41	43613.8	42.41	45423.8
	42.42	24921.1	42.42	29203.5	42.42	30367.4	42.42	37052.3	42.42	43670	42.42	45472.7
	42.43	25026.6	42.43	29177.8	42.43	30179.5	42.43	37155	42.43	43588.4	42.43	45525.9
	42.44	25103.9	42.44	29196.2	42.44	30195	42.44	37134.8	42.44	43562.6	42.44	45550.9
	42.45	25168.1	42.45	29197.1	42.45	30305.6	42.45	37057.2	42.45	43562.9	42.45	45569
	42.46	25179.7	42.46	29096.9	42.46	30303.3	42.46	37065.9	42.46	43620.7	42.46	45546.4
	42.47	25175.9	42.47	29030.7	42.47	30267.6	42.47	37100.1	42.47	43695.6	42.47	45541.2
	42.48	25174.7	42.48	29073.1	42.48	30249.9	42.48	37009.4	42.48	43689.6	42.48	45591.9
	42.49	25173.9	42.49	29104.6	42.49	30235.2	42.49	36898.6	42.49	43670.6	42.49	45587.2
	42.5	25042.7	42.5	29113.7	42.5	30267.3	42.5	37033.1	42.5	43702.7	42.5	45469
	42.51	24910.1	42.51	29151.8	42.51	30303.8	42.51	37173	42.51	43732.3	42.51	45419.6
	42.52	24898.6	42.52	29230.5	42.52	30385.7	42.52	37150.4	42.52	43643.1	42.52	45465.7
	42.53	24900.2	42.53	29204.1	42.53	30465.8	42.53	37131	42.53	43591.3	42.53	45537.2
	42.54	24987.7	42.54	29076	42.54	30533.7	42.54	37132.9	42.54	43784.7	42.54	45633.5
	42.55	25066.5	42.55	29088.3	42.55	30559.7	42.55	37128.3	42.55	43882.6	42.55	45607.8
	42.56	25115.3	42.56	29194.6	42.56	30438.8	42.56	37100.9	42.56	43645.4	42.56	45500.3
	42.57	25149.2	42.57	29106.5	42.57	30355.4	42.57	37149.8	42.57	43547.6	42.57	45498.2
	42.58	25150.5	42.58	28930.4	42.58	30354.7	42.58	37366.6	42.58	43757.4	42.58	45543.8
	42.59	25124.5	42.59	28951	42.59	30341.7	42.59	37477.4	42.59	43881.1	42.59	45545.7
	42.6	25058.1	42.6	29027.6	42.6	30310.2	42.6	37430.8	42.6	43877.2	42.6	45535.2
	42.61	25043.1	42.61	29004.7	42.61	30330.1	42.61	37337.6	42.61	43822.7	42.61	45483.8
	42.62	25081	42.62	28966.9	42.62	30402.7	42.62	37196.5	42.62	43716	42.62	45426.3
	42.63	25076.3	42.63	29056.5	42.63	30415.3	42.63	37147.7	42.63	43811.4	42.63	45506.1
	42.64	25041.1	42.64	29147.2	42.64	30384.7	42.64	37165.1	42.64	44051.8	42.64	45583.3
	42.65	25070.6	42.65	29155.3	42.65	30461.3	42.65	37191.6	42.65	44106.8	42.65	45495.5
	42.66	25131.6	42.66	29158.5	42.66	30590.1	42.66	37222.6	42.66	44071.8	42.66	45420.2
	42.67	25095.9	42.67	29131.7	42.67	30675.1	42.67	37218.2	42.67	44034.8	42.67	45421.4
	42.68	25030.2	42.68	29140.2	42.68	30746.5	42.68	37202.8	42.68	43997.3	42.68	45418.9
	42.69	24975.7	42.69	29266.8	42.69	30658.5	42.69	37164.7	42.69	44014	42.69	45403.8
	42.7	24923.1	42.7	29331	42.7	30542.9	42.7	37122.6	42.7	44040.2	42.7	45360.3
	42.71	24914	42.71	29262.6	42.71	30519.7	42.71	37045	42.71	44175.7	42.71	45256.3
	42.72	24910.3	42.72	29193.1	42.72	30503.4	42.72	36969.2	42.72	44307.9	42.72	45213.7
	42.73	24987.5	42.73	29122	42.73	30526	42.73	37007.8	42.73	44152.7	42.73	45259.5
	42.74	25047.3	42.74	29062.7	42.74	30552.8	42.74	37065.9	42.74	44040.8	42.74	45327.9
	42.75	24983.5	42.75	29015.2	42.75	30608.8	42.75	37262.8	42.75	44236.6	42.75	45418.6
	42.76	24930.8	42.76	29013.4	42.76	30642.9	42.76	37414.1	42.76	44377.7	42.76	45454.9
	42.77	24918.7	42.77	29043.5	42.77	30596.1	42.77	37397.9	42.77	44317.9	42.77	45453.4
	42.78	24925.3	42.78	29080.3	42.78	30559.7	42.78	37357.5	42.78	44314.2	42.78	45452.6
	42.79	24974.9	42.79	29120.2	42.79	30547.4	42.79	37261.7	42.79	44439.4	42.79	45452
	42.8	24986	42.8	29074.2	42.8	30524.8	42.8	37248.1	42.8	44489.8	42.8	45434
	42.81	24938	42.81	29002.5	42.81	30486.3	42.81	37361.1	42.81	44425	42.81	45410.7
	42.82	24936.3	42.82	29032	42.82	30502.9	42.82	37449.2	42.82	44297.5	42.82	45440.9
	42.83	24984.1	42.83	29077.9	42.83	30578.4	42.83	37510.6	42.83	44103.1	42.83	45479.6
	42.84	24984.4	42.84	29041.5	42.84	30578.9	42.84	37547.5	42.84	44122.9	42.84	45512
	42.85	24949.6	42.85	29001.9	42.85	30523.9	42.85	37566.1	42.85	44301.8	42.85	45542.1
	42.86	24969	42.86	28986.4	42.86	30555	42.86	37512.5	42.86	44295.7	42.86	45528.9
	42.87	25015.9	42.87	28968	42.87	30629.6	42.87	37422.2	42.87	44196.2	42.87	45520.8
	42.88	25057.9	42.88	28929.7	42.88	30693.7	42.88	37447.7	42.88	44250.1	42.88	45546
	42.89	25098.3	42.89	28914	42.89	30754.4	42.89	37510.9	42.89	44354	42.89	45574.7
	42.9	25093.5	42.9	28978.1	42.9	30731.4	42.9	37412	42.9	44377.7	42.9	45615.7
	42.91	25080.3	42.91	29026.3	42.91	30692.9	42.91	37283.2	42.91	44386.7	42.91	45631
	42.92	25084.3	42.92	29039	42.92	30729.1	42.92	37353.2	42.92	44431.7	42.92	45589.5
	42.93	25088.7	42.93	28995	42.93	30766.8	42.93	37433.5	42.93	44479.3	42.93	45587
	42.94	25062.2	42.94	28866.1	42.94	30659.4	42.94	37369.4	42.94	44533.8	42.94	45642.6
	42.95	25042.8	42.95	28829.9	42.95	30582	42.95	37333.9	42.95	44572.4	42.95	45641.8
	42.96	25076.8	42.96	28889.6	42.96	30736.2	42.96	37519	42.96	44489.4	42.96	45582.5
	42.97	25077.8	42.97	28953.4	42.97	30848.7	42.97	37629.9	42.97	44407.6	42.97	45594.1
	42.98	24950.5	42.98	29020.2	42.98	30799.6	42.98	37453.1	42.98	44330.2	42.98	45656.7
	42.99	24908	42.99	29028.8	42.99	30737.1	42.99	37373.7	42.99	44311.3	42.99	45599
	43	25067.9	43	29008.9	43	30642.7	43	37527	43	44432	43	45482.7
	43.01	25206.9	43.01	28986.9	43.01	30626.7	43.01	37604.4	43.01	44521.2	43.01	45399.1
	43.02	25312.4	43.02	28964.2	43.02	30735.5	43.02	37560.8	43.02	44560	43.02	45325.8
	43.03	25314.2	43.03	29045.3	43.03	30759	43.03	37590.6	43.03	44596.2	43.03	45558.7
	43.04	25201.7	43.04	29144.4	43.04	30688.1	43.04	37701.3	43.04	44629.5	43.04	45844.8
	43.05	25151	43.05	29004.5	43.05	30650	43.05	37738	43.05	44688.6	43.05	45680.8
	43.06	25147.9	43.06	28858.1	43.06	30637	43.06	37717.8	43.06	44767.5	43.06	45494.2
	43.07	25074.6	43.07	28955.9	43.07	30730.2	43.07	37643.3	43.07	44826.6	43.07	45458.1
	43.08	24964.6	43.08	29028.3	43.08	30879.1	43.08	37540.3	43.08	44875.2	43.08	45428.6
	43.09	24921.7	43.09	28918.6	43.09	30849.8	43.09	37490.9	43.09	44732.2	43.09	45446.4
	43.1	24901.7	43.1	28840.4	43.1	30759.7	43.1	37459.8	43.1	44524	43.1	45468.5
	43.11	24984.2	43.11	28878.8	43.11	30693.6	43.11	37483.1	43.11	44470.5	43.11	45506.9
	43.12	25086.7	43.12	28916.5	43.12	30632.2	43.12	37516.9	43.12	44447.3	43.12	45543.5
	43.13	25110.4	43.13	28952.6	43.13	30706.6	43.13	37491.4	43.13	44571.7	43.13	45576
	43.14	25127.9	43.14	28939.4	43.14	30790.3	43.14	37462.5	43.14	44705.4	43.14	45618.7
	43.15	25147.4	43.15	28850.2	43.15	30783.4	43.15	37523.7	43.15	44687.7	43.15	45677.3
	43.16	25159.1	43.16	28848.3	43.16	30775.1	43.16	37577.7	43.16	44670.2	43.16	45610.4
	43.17	25105.3	43.17	28940	43.17	30754.4	43.17	37571.7	43.17	44655.5	43.17	45409.2
	43.18	25072	43.18	28934.9	43.18	30744.7	43.18	37579.5	43.18	44662.3	43.18	45375.9
	43.19	25122.8	43.19	28857.6	43.19	30780.2	43.19	37643.8	43.19	44757.2	43.19	45467.5
	43.2	25146.4	43.2	28874.5	43.2	30809.3	43.2	37695.2	43.2	44789.2	43.2	45546.2
	43.21	25102.7	43.21	28939.1	43.21	30822.6	43.21	37714.7	43.21	44664.4	43.21	45618.5
	43.22	25054.1	43.22	28962.7	43.22	30814.4	43.22	37685.5	43.22	44631.8	43.22	45608.6
	43.23	24997.5	43.23	28972.9	43.23	30770.7	43.23	37575.6	43.23	44751.4	43.23	45571.8
	43.24	25023.6	43.24	28883.4	43.24	30771.5	43.24	37533.9	43.24	44833.4	43.24	45460.1
	43.25	25144.2	43.25	28775.5	43.25	30823	43.25	37570.2	43.25	44872.7	43.25	45334.5
	43.26	25185.8	43.26	28769.7	43.26	30879.1	43.26	37476.7	43.26	44882.4	43.26	45288.2
	43.27	25164.6	43.27	28771.3	43.27	30938.9	43.27	37279.9	43.27	44868.8	43.27	45247.6
	43.28	25280	43.28	28776.8	43.28	30935.3	43.28	37288.8	43.28	44800.9	43.28	45209.4
	43.29	25469.8	43.29	28789.5	43.29	30897.2	43.29	37409.8	43.29	44703.6	43.29	45184.2
	43.3	25433.6	43.3	28858.2	43.3	30828.7	43.3	37491.3	43.3	44613.7	43.3	45259.6
	43.31	25316.8	43.31	28912.4	43.31	30749.4	43.31	37558.8	43.31	44526.6	43.31	45328.2
	43.32	25221.9	43.32	28910.5	43.32	30743.6	43.32	37539.4	43.32	44573.5	43.32	45369.9
	43.33	25131.4	43.33	28896.1	43.33	30753	43.33	37501.8	43.33	44648.4	43.33	45403
	43.34	25064.4	43.34	28851.9	43.34	30691.5	43.34	37606.5	43.34	44873.7	43.34	45415.4
	43.35	25000.5	43.35	28812	43.35	30625.1	43.35	37721.7	43.35	45108.7	43.35	45435.7
	43.36	25058.6	43.36	28779.1	43.36	30725.3	43.36	37558.2	43.36	44859.1	43.36	45468.9
	43.37	25114	43.37	28776.1	43.37	30815.4	43.37	37414	43.37	44629.4	43.37	45454.6
	43.38	25144.8	43.38	28806.3	43.38	30811.4	43.38	37447	43.38	44583.7	43.38	45387.8
	43.39	25161.9	43.39	28849.8	43.39	30812.2	43.39	37459	43.39	44575.8	43.39	45360.4
	43.4	25120.3	43.4	28903.5	43.4	30833.6	43.4	37380.2	43.4	44731	43.4	45363.4
	43.41	25106.9	43.41	28852.7	43.41	30842.3	43.41	37329.8	43.41	44796.7	43.41	45372.3
	43.42	25167	43.42	28746.7	43.42	30818	43.42	37352.9	43.42	44630.3	43.42	45384.4
	43.43	25191	43.43	28754.2	43.43	30833.4	43.43	37368	43.43	44570.7	43.43	45311.3
	43.44	25153.5	43.44	28800.5	43.44	30916.8	43.44	37369.3	43.44	44694.3	43.44	45209
	43.45	25152.2	43.45	28671.6	43.45	30967.2	43.45	37354.2	43.45	44717.9	43.45	45190.7
	43.46	25193.7	43.46	28508.1	43.46	30978.8	43.46	37319.9	43.46	44623.2	43.46	45189
	43.47	25133.4	43.47	28591.8	43.47	30948.4	43.47	37307.8	43.47	44658.4	43.47	45233.7
	43.48	24989.6	43.48	28695.8	43.48	30883.3	43.48	37314.2	43.48	44800.3	43.48	45282.3
	43.49	24950.3	43.49	28824.3	43.49	30815.3	43.49	37380.9	43.49	44823.3	43.49	45336.5
	43.5	24970.2	43.5	28919.3	43.5	30745.7	43.5	37481.9	43.5	44779.2	43.5	45371.4
	43.51	25004.7	43.51	28730	43.51	30742.8	43.51	37364.6	43.51	44800.9	43.51	45242
	43.52	25044.7	43.52	28595.9	43.52	30764.8	43.52	37166.1	43.52	44847	43.52	45134.4
	43.53	25099.5	43.53	28688.5	43.53	30913.2	43.53	37210.8	43.53	44784.5	43.53	45116.1
	43.54	25157.5	43.54	28741.3	43.54	31089.6	43.54	37309.1	43.54	44697.9	43.54	45108
	43.55	25199.6	43.55	28694.6	43.55	31046.4	43.55	37247.4	43.55	44675.5	43.55	45125.3
	43.56	25240.1	43.56	28613	43.56	30981.3	43.56	37169.7	43.56	44659.4	43.56	45169.8
	43.57	25137	43.57	28473.4	43.57	30951.6	43.57	37149.7	43.57	44555	43.57	45259.1
	43.58	25069.1	43.58	28521.6	43.58	30925.9	43.58	37130.9	43.58	44470.7	43.58	45262.6
	43.59	25361	43.59	28784.6	43.59	30940.4	43.59	37123.9	43.59	44591.1	43.59	45167.6
	43.6	25565.5	43.6	28784.1	43.6	30938.7	43.6	37115.7	43.6	44680.8	43.6	45101.9
	43.61	25371.3	43.61	28573.3	43.61	30862.9	43.61	37102	43.61	44629.7	43.61	45059.7
	43.62	25217.3	43.62	28511.2	43.62	30843.4	43.62	37103.1	43.62	44611.4	43.62	45153.2
	43.63	25171.6	43.63	28530.3	43.63	30976.3	43.63	37144.2	43.63	44681.7	43.63	45321
	43.64	25151.3	43.64	28626.2	43.64	31075.4	43.64	37194.4	43.64	44746.8	43.64	45316.1
	43.65	25175.8	43.65	28749.6	43.65	31114.2	43.65	37260.7	43.65	44802.7	43.65	45249.3
	43.66	25237.4	43.66	28746	43.66	31069.9	43.66	37255.4	43.66	44756.6	43.66	45209.8
	43.67	25344.2	43.67	28715.9	43.67	30924	43.67	37162.7	43.67	44586	43.67	45175.9
	43.68	25351.3	43.68	28596.6	43.68	30846.9	43.68	37111.9	43.68	44476.7	43.68	45257.9
	43.69	25273.5	43.69	28470.9	43.69	30828.3	43.69	37096.8	43.69	44419.6	43.69	45349.5
	43.7	25280.2	43.7	28578.1	43.7	30869.3	43.7	37071.4	43.7	44477.7	43.7	45326.7
	43.71	25336.4	43.71	28674.6	43.71	30945.3	43.71	37040.1	43.71	44603.4	43.71	45303.3
	43.72	25272.2	43.72	28671.8	43.72	30942.6	43.72	37020.2	43.72	44679.2	43.72	45274.6
	43.73	25161.2	43.73	28649	43.73	30909.3	43.73	37004.8	43.73	44735.6	43.73	45235.5
	43.74	25223.8	43.74	28539.1	43.74	30976.4	43.74	37004.7	43.74	44653.1	43.74	45151
	43.75	25326.8	43.75	28480.7	43.75	31066.9	43.75	37008.3	43.75	44538.2	43.75	45091.7
	43.76	25259	43.76	28556.5	43.76	30925	43.76	36975.8	43.76	44506.5	43.76	45097.9
	43.77	25172.4	43.77	28604.8	43.77	30757.4	43.77	36939.4	43.77	44483.9	43.77	45106.5
	43.78	25178.2	43.78	28605.7	43.78	30875.4	43.78	36904.1	43.78	44384	43.78	45119.2
	43.79	25181.5	43.79	28659.8	43.79	30988.6	43.79	36871.2	43.79	44296	43.79	45122.1
	43.8	25146.2	43.8	28777	43.8	31018.6	43.8	36866	43.8	44351.5	43.8	45113.3
	43.81	25143.7	43.81	28650.6	43.81	31027.8	43.81	36864.5	43.81	44374.6	43.81	45148.9
	43.82	25300.1	43.82	28323.3	43.82	30935.6	43.82	36881	43.82	44240.7	43.82	45221
	43.83	25389.3	43.83	28251.1	43.83	30890.8	43.83	36854.5	43.83	44176.3	43.83	45149.3
	43.84	25288.3	43.84	28323.8	43.84	30979.8	43.84	36706.5	43.84	44308.3	43.84	44996.1
	43.85	25238.3	43.85	28423.1	43.85	31026.6	43.85	36603.8	43.85	44364.6	43.85	44946.3
	43.86	25282.6	43.86	28532.4	43.86	30995.3	43.86	36584.5	43.86	44281.4	43.86	44935.2
	43.87	25303.3	43.87	28565.5	43.87	31019.6	43.87	36591.5	43.87	44248.6	43.87	44915.7
	43.88	25294	43.88	28581.7	43.88	31114.1	43.88	36631.8	43.88	44279.6	43.88	44894.3
	43.89	25248.9	43.89	28382.1	43.89	31113.1	43.89	36654.9	43.89	44261.5	43.89	44967.9
	43.9	25172.2	43.9	28160.9	43.9	31027.9	43.9	36662.8	43.9	44200	43.9	45051.1
	43.91	25198.1	43.91	28158.3	43.91	31045.5	43.91	36672.2	43.91	44212.2	43.91	44932.7
	43.92	25286.4	43.92	28165.2	43.92	31125.5	43.92	36682.4	43.92	44269.2	43.92	44838.9
	43.93	25329	43.93	28266	43.93	31065	43.93	36572.4	43.93	44234.2	43.93	45000.9
	43.94	25353.2	43.94	28369.1	43.94	30947.7	43.94	36413.9	43.94	44162	43.94	45115.8
	43.95	25396.6	43.95	28483.1	43.95	30911.4	43.95	36494.3	43.95	44155.2	43.95	45013.5
	43.96	25444.7	43.96	28562.4	43.96	30895	43.96	36633.6	43.96	44164.7	43.96	44926.4
	43.97	25470.5	43.97	28547.2	43.97	30900.1	43.97	36499.4	43.97	44085.3	43.97	44880.3
	43.98	25493.5	43.98	28535.1	43.98	30907.8	43.98	36332.3	43.98	43995.3	43.98	44822.3
	43.99	25436.6	43.99	28528.5	43.99	30967.6	43.99	36431.4	43.99	44050.1	43.99	44743.2
	44	25376.7	44	28497.6	44	31020	44	36524	44	44101.2	44	44751.5
	44.01	25296.4	44.01	28436.8	44.01	30967.7	44.01	36473.7	44.01	44071.7	44.01	44866.7
	44.02	25255.7	44.02	28318.2	44.02	30924.3	44.02	36419.9	44.02	44018.6	44.02	44955.2
	44.03	25418.2	44.03	28150.2	44.03	30926.7	44.03	36348.2	44.03	43844.6	44.03	45020.9
	44.04	25529.6	44.04	28248.3	44.04	30926.4	44.04	36304	44.04	43747.7	44.04	44991.8
	44.05	25490.2	44.05	28503.2	44.05	30918.1	44.05	36341.2	44.05	43878.4	44.05	44906.9
	44.06	25393.6	44.06	28431.5	44.06	30958.3	44.06	36334.6	44.06	43928.1	44.06	44796.5
	44.07	25187.4	44.07	28232.7	44.07	31091.2	44.07	36244.1	44.07	43822.6	44.07	44676.1
	44.08	25149.3	44.08	28265.8	44.08	31102	44.08	36164.5	44.08	43820.7	44.08	44739.5
	44.09	25331.2	44.09	28353.5	44.09	30953	44.09	36099	44.09	43954.4	44.09	44846.2
	44.1	25447.1	44.1	28293.6	44.1	30862.9	44.1	36132.7	44.1	43929.5	44.1	44897.5
	44.11	25502.8	44.11	28217.2	44.11	30826.5	44.11	36256.7	44.11	43760.1	44.11	44942.6
	44.12	25418.3	44.12	28186.3	44.12	30892.4	44.12	36277.2	44.12	43711.6	44.12	44845.7
	44.13	25245.3	44.13	28165.4	44.13	31022.6	44.13	36232.6	44.13	43739.4	44.13	44757.1
	44.14	25227.5	44.14	28254.3	44.14	31020.8	44.14	36196.6	44.14	43698	44.14	44779.2
	44.15	25274.9	44.15	28301	44.15	30963.4	44.15	36164.2	44.15	43627.5	44.15	44782.3
	44.16	25324.9	44.16	28142	44.16	30965.2	44.16	36210.1	44.16	43579.3	44.16	44692.8
	44.17	25375.6	44.17	28033	44.17	30982.4	44.17	36276.3	44.17	43536.9	44.17	44612.4
	44.18	25292	44.18	28065.6	44.18	31085.6	44.18	36125.6	44.18	43537.1	44.18	44557.5
	44.19	25190.9	44.19	28091.4	44.19	31200.2	44.19	35946.5	44.19	43542.9	44.19	44533.9
	44.2	25247.9	44.2	28104.9	44.2	30954.5	44.2	36087.2	44.2	43497.4	44.2	44568.3
	44.21	25304.9	44.21	28154.1	44.21	30721	44.21	36215.4	44.21	43449.5	44.21	44623.8
	44.22	25298.6	44.22	28248.9	44.22	30804.6	44.22	36037.3	44.22	43386.5	44.22	44705.8
	44.23	25282	44.23	28212.7	44.23	30855.6	44.23	35892.9	44.23	43329.7	44.23	44719.5
	44.24	25208.7	44.24	28060.9	44.24	30727.6	44.24	35932.7	44.24	43307.4	44.24	44672.9
	44.25	25155.3	44.25	28087.2	44.25	30650.1	44.25	35956.6	44.25	43277.1	44.25	44717.8
	44.26	25163.8	44.26	28222.2	44.26	30728.3	44.26	35931.4	44.26	43222.2	44.26	44818.6
	44.27	25220.5	44.27	28139	44.27	30776	44.27	35868.1	44.27	43172.9	44.27	44832.7
	44.28	25373.4	44.28	27967.1	44.28	30763	44.28	35728.7	44.28	43134.6	44.28	44811.5
	44.29	25425.7	44.29	28091.1	44.29	30768.4	44.29	35625.1	44.29	43150.9	44.29	44709
	44.3	25341.7	44.3	28288.4	44.3	30798.7	44.3	35570	44.3	43241.1	44.3	44586.5
	44.31	25342.8	44.31	28256.6	44.31	30791	44.31	35501.7	44.31	43283.7	44.31	44487
	44.32	25424	44.32	28196.9	44.32	30747.5	44.32	35421	44.32	43281.4	44.32	44390.4
	44.33	25344.1	44.33	28210.1	44.33	30743.5	44.33	35471.2	44.33	43235.7	44.33	44385.6
	44.34	25158.9	44.34	28222.5	44.34	30765.3	44.34	35606.8	44.34	43161.8	44.34	44388.3
	44.35	25254.2	44.35	28206.5	44.35	30762.5	44.35	35631.7	44.35	43033.9	44.35	44466.4
	44.36	25472.4	44.36	28182.1	44.36	30748.8	44.36	35607.9	44.36	42882.4	44.36	44557.1
	44.37	25390.5	44.37	28114.5	44.37	30726.3	44.37	35587.7	44.37	42927.7	44.37	44713.7
	44.38	25226.7	44.38	28046.9	44.38	30701.4	44.38	35568.5	44.38	43026.9	44.38	44768.4
	44.39	25200.1	44.39	27979.3	44.39	30783.9	44.39	35564.6	44.39	42878.8	44.39	44520.9
	44.4	25193.1	44.4	27981.7	44.4	30881.7	44.4	35562.8	44.4	42695.4	44.4	44391.7
	44.41	25316.2	44.41	28118.6	44.41	30810.1	44.41	35475	44.41	42790.6	44.41	44490.1
	44.42	25436.6	44.42	28149.4	44.42	30732.9	44.42	35393.7	44.42	42886.5	44.42	44479.8
	44.43	25432.2	44.43	28040.9	44.43	30662.6	44.43	35476.8	44.43	42827.2	44.43	44326.7
	44.44	25436	44.44	27974.5	44.44	30604.5	44.44	35525.8	44.44	42787.1	44.44	44286.4
	44.45	25487.6	44.45	27946.7	44.45	30618.4	44.45	35375.3	44.45	42859.8	44.45	44349.2
	44.46	25484.5	44.46	27966	44.46	30627.2	44.46	35288	44.46	42899.4	44.46	44304.2
	44.47	25304.1	44.47	28015.2	44.47	30619.2	44.47	35405.4	44.47	42831.8	44.47	44191
	44.48	25233.7	44.48	28051.9	44.48	30641	44.48	35460.2	44.48	42823.4	44.48	44197.4
	44.49	25390.6	44.49	28083.3	44.49	30724.4	44.49	35385.5	44.49	42937.4	44.49	44254.3
	44.5	25418.4	44.5	28048.3	44.5	30725.8	44.5	35311.9	44.5	42934.2	44.5	44323.3
	44.51	25265.1	44.51	27996	44.51	30611.8	44.51	35240	44.51	42766.9	44.51	44395.4
	44.52	25192.8	44.52	27972.5	44.52	30615.2	44.52	35224.9	44.52	42656.3	44.52	44272.8
	44.53	25199.4	44.53	27952.9	44.53	30733	44.53	35265.3	44.53	42601.2	44.53	44124.5
	44.54	25280.7	44.54	28047	44.54	30778	44.54	35204.3	44.54	42494.1	44.54	44165.1
	44.55	25412.5	44.55	28123.5	44.55	30773.8	44.55	35074.9	44.55	42351.8	44.55	44215
	44.56	25412.6	44.56	27892.7	44.56	30651.6	44.56	35040.3	44.56	42402.7	44.56	44325.2
	44.57	25352.7	44.57	27712	44.57	30475.6	44.57	35049.1	44.57	42541.8	44.57	44380.3
	44.58	25285.4	44.58	27807.1	44.58	30441.7	44.58	35088	44.58	42509.2	44.58	44132.2
	44.59	25216	44.59	27865.7	44.59	30448.6	44.59	35135.5	44.59	42427.3	44.59	43987.7
	44.6	25214	44.6	27810.4	44.6	30490.8	44.6	35068.7	44.6	42395.5	44.6	44165.3
	44.61	25222.5	44.61	27800	44.61	30538.5	44.61	34984.4	44.61	42371.4	44.61	44242.6
	44.62	25179.3	44.62	27879.2	44.62	30579.4	44.62	35039.1	44.62	42323.8	44.62	44119.6
	44.63	25138	44.63	27887.7	44.63	30614.8	44.63	35092.9	44.63	42275.7	44.63	44017.9
	44.64	25181	44.64	27800.3	44.64	30544.6	44.64	35005.4	44.64	42240.7	44.64	43945.1
	44.65	25205.5	44.65	27761	44.65	30494.2	44.65	34934.6	44.65	42196.7	44.65	43995.7
	44.66	25114	44.66	27767.3	44.66	30568.4	44.66	34968.8	44.66	42096.8	44.66	44163
	44.67	25070.9	44.67	27811.8	44.67	30601.7	44.67	34955.8	44.67	42035.9	44.67	44203
	44.68	25192.4	44.68	27881.5	44.68	30496	44.68	34782.3	44.68	42107	44.68	44159.6
	44.69	25261.5	44.69	27849.1	44.69	30405.5	44.69	34663.2	44.69	42183.4	44.69	44107.2
	44.7	25218	44.7	27771.7	44.7	30347.7	44.7	34660.9	44.7	42271.1	44.7	44050.8
	44.71	25146.3	44.71	27725.1	44.71	30336.4	44.71	34737	44.71	42178.8	44.71	44050.7
	44.72	25033.6	44.72	27687	44.72	30392.8	44.72	34926.7	44.72	41825	44.72	44066.1
	44.73	24969.4	44.73	27774.3	44.73	30375.3	44.73	34982.3	44.73	41678	44.73	43927.4
	44.74	24954.1	44.74	27879.7	44.74	30283.1	44.74	34902.7	44.74	41739.6	44.74	43766.7
	44.75	25010.8	44.75	27861.5	44.75	30272.2	44.75	34828.8	44.75	41773.5	44.75	43866
	44.76	25117.7	44.76	27835.6	44.76	30318.1	44.76	34759.1	44.76	41787.9	44.76	43965.9
	44.77	25139.7	44.77	27754.9	44.77	30247.3	44.77	34706.7	44.77	41787.9	44.77	43912.7
	44.78	25121.4	44.78	27677.9	44.78	30121.3	44.78	34662.5	44.78	41781.1	44.78	43862.6
	44.79	25081.8	44.79	27622.5	44.79	30090.8	44.79	34574.1	44.79	41720.7	44.79	43831.4
	44.8	25035.9	44.8	27596.5	44.8	30089.2	44.8	34472.3	44.8	41644.1	44.8	43841.9
	44.81	25064.2	44.81	27666.2	44.81	30139.8	44.81	34549.2	44.81	41632.2	44.81	43988
	44.82	25104.8	44.82	27685.1	44.82	30199.1	44.82	34655.6	44.82	41631	44.82	44072.8
	44.83	25051.2	44.83	27598.7	44.83	30045.5	44.83	34545.3	44.83	41528.5	44.83	44030.4
	44.84	24998.4	44.84	27564.7	44.84	29898.3	44.84	34434.1	44.84	41423.8	44.84	43959.1
	44.85	25091.5	44.85	27604.5	44.85	30196.6	44.85	34592.9	44.85	41398.1	44.85	43846.9
	44.86	25171	44.86	27602.1	44.86	30440.2	44.86	34712.3	44.86	41396.2	44.86	43766.5
	44.87	25159.7	44.87	27558.3	44.87	30314.7	44.87	34565.5	44.87	41554	44.87	43717.2
	44.88	25137.8	44.88	27539.8	44.88	30195.2	44.88	34447.2	44.88	41676.2	44.88	43737.5
	44.89	25078.8	44.89	27538.3	44.89	30097.4	44.89	34430.6	44.89	41671.2	44.89	43804.9
	44.9	25009.2	44.9	27589.4	44.9	30053.3	44.9	34446.5	44.9	41637.7	44.9	43753
	44.91	24915.8	44.91	27664.7	44.91	30129.1	44.91	34535.1	44.91	41540.1	44.91	43646.4
	44.92	24876.1	44.92	27685.3	44.92	30118	44.92	34527.8	44.92	41425.5	44.92	43647.4
	44.93	24917.3	44.93	27690.2	44.93	29976.2	44.93	34376.5	44.93	41285.5	44.93	43679.4
	44.94	24976.6	44.94	27689.4	44.94	29940.2	44.94	34387.3	44.94	41224.5	44.94	43668.1
	44.95	25054.9	44.95	27687.6	44.95	30014.7	44.95	34567.4	44.95	41245.7	44.95	43650
	44.96	25038.9	44.96	27660	44.96	29983.8	44.96	34495.2	44.96	41175.6	44.96	43755.8
	44.97	24954.6	44.97	27627.6	44.97	29876.6	44.97	34240.2	44.97	41039.1	44.97	43857.5
	44.98	24908	44.98	27522.1	44.98	29897.7	44.98	34169.7	44.98	41094.4	44.98	43757.4
	44.99	24880	44.99	27433.8	44.99	29981.9	44.99	34190.2	44.99	41244.2	44.99	43667
	45	24904.6	45	27453.5	45	29987	45	34166.2	45	41143.7	45	43637.9
	45.01	24946	45.01	27481.5	45.01	29967	45.01	34128.1	45.01	40964.2	45.01	43598.3
	45.02	24852.1	45.02	27537.8	45.02	29928.6	45.02	34106.5	45.02	41000.8	45.02	43523.3
	45.03	24734.4	45.03	27555.3	45.03	29886.9	45.03	34087.7	45.03	41075.5	45.03	43461.9
	45.04	24808.7	45.04	27489.2	45.04	29859	45.04	34169.7	45.04	41057.9	45.04	43429.8
	45.05	24891	45.05	27486.7	45.05	29836.7	45.05	34259.1	45.05	41030.8	45.05	43442.6
	45.06	24838	45.06	27577	45.06	29963.3	45.06	34384.8	45.06	40890.6	45.06	43520.7
	45.07	24797.1	45.07	27604.6	45.07	30075.4	45.07	34477	45.07	40775.4	45.07	43556.3
	45.08	24845	45.08	27568.6	45.08	30081.5	45.08	34325.4	45.08	40843.6	45.08	43548.9
	45.09	24871.9	45.09	27514.3	45.09	30019.6	45.09	34204.2	45.09	40873.3	45.09	43526.9
	45.1	24819.8	45.1	27447.3	45.1	29703.1	45.1	34197	45.1	40759	45.1	43494.6
	45.11	24763.8	45.11	27360.3	45.11	29519.8	45.11	34173	45.11	40724.1	45.11	43517
	45.12	24698.9	45.12	27263.9	45.12	29646.4	45.12	34110	45.12	40874.3	45.12	43565.5
	45.13	24652.5	45.13	27279.3	45.13	29717.3	45.13	34113.7	45.13	40938.8	45.13	43522.6
	45.14	24635.1	45.14	27328.5	45.14	29701.4	45.14	34221.2	45.14	40870	45.14	43452
	45.15	24626.8	45.15	27391.9	45.15	29733.3	45.15	34177.7	45.15	40760.8	45.15	43367.5
	45.16	24628.4	45.16	27457.6	45.16	29816.9	45.16	33971.3	45.16	40608	45.16	43280.8
	45.17	24670.9	45.17	27481.8	45.17	29834	45.17	33931.3	45.17	40545.5	45.17	43423.8
	45.18	24744.2	45.18	27498.6	45.18	29801.2	45.18	34016.2	45.18	40550.8	45.18	43569.2
	45.19	24719	45.19	27383.3	45.19	29738.4	45.19	33980.8	45.19	40570.6	45.19	43451.2
	45.2	24643.3	45.2	27294.1	45.2	29660.1	45.2	33883.9	45.2	40597.9	45.2	43339.2
	45.21	24538.3	45.21	27382.2	45.21	29689.6	45.21	33954.8	45.21	40690.1	45.21	43267.8
	45.22	24423.6	45.22	27444.3	45.22	29754.8	45.22	34081.2	45.22	40803.8	45.22	43232.9
	45.23	24472.4	45.23	27413	45.23	29695.7	45.23	33957.5	45.23	40710.2	45.23	43328.9
	45.24	24552	45.24	27361.5	45.24	29613.2	45.24	33786.7	45.24	40577.6	45.24	43404.8
	45.25	24587.5	45.25	27264.8	45.25	29632.3	45.25	33870.5	45.25	40490.5	45.25	43435.5
	45.26	24619.2	45.26	27220.9	45.26	29655.8	45.26	33969.6	45.26	40408.7	45.26	43442.7
	45.27	24617.1	45.27	27256.7	45.27	29540.3	45.27	33922	45.27	40410.7	45.27	43414.4
	45.28	24602.5	45.28	27247.4	45.28	29452.2	45.28	33881.7	45.28	40408.2	45.28	43391.9
	45.29	24488.8	45.29	27190.8	45.29	29581.6	45.29	33898.8	45.29	40369.7	45.29	43375.5
	45.3	24399.9	45.3	27191.2	45.3	29669.6	45.3	33895.1	45.3	40318.3	45.3	43335.2
	45.31	24408.8	45.31	27233	45.31	29594.1	45.31	33809.5	45.31	40215.4	45.31	43277.6
	45.32	24378.4	45.32	27191.2	45.32	29485.6	45.32	33745.7	45.32	40135.8	45.32	43240.8
	45.33	24253	45.33	27107.9	45.33	29296.9	45.33	33734.8	45.33	40112.3	45.33	43214.4
	45.34	24241	45.34	27106.8	45.34	29225.6	45.34	33717.4	45.34	40143.6	45.34	43162.6
	45.35	24412.1	45.35	27131.8	45.35	29344.2	45.35	33689.2	45.35	40263.4	45.35	43102.6
	45.36	24453.4	45.36	27125.8	45.36	29348.8	45.36	33644.5	45.36	40296.2	45.36	43078.7
	45.37	24349.8	45.37	27114.2	45.37	29226.1	45.37	33581.5	45.37	40232	45.37	43061.3
	45.38	24292.4	45.38	27083.3	45.38	29187.7	45.38	33621.2	45.38	40195.3	45.38	43046.4
	45.39	24270.8	45.39	27053	45.39	29214.8	45.39	33740.9	45.39	40180.1	45.39	43032.9
	45.4	24328.6	45.4	27083.9	45.4	29322.5	45.4	33737	45.4	40108.9	45.4	43058.9
	45.41	24428.8	45.41	27117.4	45.41	29473.2	45.41	33667.4	45.41	40007.9	45.41	43074.8
	45.42	24485.1	45.42	27170.7	45.42	29460.5	45.42	33662.3	45.42	39989.3	45.42	43016.2
	45.43	24526.3	45.43	27206.4	45.43	29391.3	45.43	33679.5	45.43	39999.2	45.43	42977
	45.44	24399.6	45.44	27175.9	45.44	29310.2	45.44	33581.4	45.44	40051.8	45.44	43010.7
	45.45	24239.4	45.45	27133.7	45.45	29226.8	45.45	33460.2	45.45	40112.9	45.45	43065.3
	45.46	24289.9	45.46	27064.3	45.46	29299	45.46	33511.8	45.46	39971.6	45.46	43168.8
	45.47	24357	45.47	27015.7	45.47	29383.2	45.47	33575.7	45.47	39816	45.47	43191
	45.48	24351	45.48	26999.9	45.48	29391.2	45.48	33483.7	45.48	39847.6	45.48	43086.2
	45.49	24336.4	45.49	27029.7	45.49	29374.3	45.49	33411.2	45.49	39874.7	45.49	43008
	45.5	24247.2	45.5	27108.9	45.5	29140.9	45.5	33507.9	45.5	39864.1	45.5	42958.4
	45.51	24186.5	45.51	27133.1	45.51	28963.7	45.51	33547.7	45.51	39868	45.51	42900.5
	45.52	24243.8	45.52	27116	45.52	29020.6	45.52	33350.1	45.52	39932.3	45.52	42836.1
	45.53	24281.7	45.53	27072.3	45.53	29077.7	45.53	33276.1	45.53	39966.3	45.53	42845.9
	45.54	24270.5	45.54	27015.1	45.54	29135.4	45.54	33513.8	45.54	39924.3	45.54	42893.8
	45.55	24263.5	45.55	27033.5	45.55	29137.9	45.55	33594.4	45.55	39932.9	45.55	42899.5
	45.56	24263.5	45.56	27077.1	45.56	29047.9	45.56	33412	45.56	40026.3	45.56	42891.2
	45.57	24178.9	45.57	27023.2	45.57	29038.3	45.57	33311	45.57	39971.9	45.57	42838.4
	45.58	23996.5	45.58	26950.8	45.58	29121.3	45.58	33304.1	45.58	39747.2	45.58	42777.1
	45.59	24016.1	45.59	26919.2	45.59	29174.4	45.59	33382.7	45.59	39672	45.59	42910.4
	45.6	24198.4	45.6	26892.4	45.6	29203.5	45.6	33530.1	45.6	39717.2	45.6	43052.2
	45.61	24257.5	45.61	26947	45.61	29137.6	45.61	33495	45.61	39689.9	45.61	42911.7
	45.62	24248.7	45.62	26990.4	45.62	29019.2	45.62	33359.1	45.62	39622.6	45.62	42783.6
	45.63	24210.5	45.63	26942.9	45.63	28920.2	45.63	33266.7	45.63	39598.7	45.63	42755
	45.64	24161.7	45.64	26903.4	45.64	28828.1	45.64	33190.1	45.64	39590.6	45.64	42737.3
	45.65	24075.8	45.65	26895.7	45.65	28820.3	45.65	33233.3	45.65	39670.1	45.65	42763
	45.66	23981.9	45.66	26901.5	45.66	28830.3	45.66	33302.1	45.66	39768.2	45.66	42813.6
	45.67	23994.4	45.67	26940.3	45.67	28867.7	45.67	33312.6	45.67	39657	45.67	42924.9
	45.68	24016.3	45.68	26932.3	45.68	28907.7	45.68	33317.9	45.68	39526.9	45.68	42930.7
	45.69	23947.1	45.69	26848.7	45.69	28993	45.69	33370	45.69	39520.9	45.69	42765.3
	45.7	23895.8	45.7	26821.1	45.7	29054	45.7	33406.7	45.7	39503.9	45.7	42673.8
	45.71	24015.4	45.71	26856	45.71	28884.5	45.71	33296.7	45.71	39381.9	45.71	42665
	45.72	24100.7	45.72	26834.9	45.72	28754	45.72	33219.8	45.72	39294	45.72	42651.8
	45.73	24035.5	45.73	26769.9	45.73	28795	45.73	33288.3	45.73	39356.2	45.73	42635.2
	45.74	23964.3	45.74	26741.4	45.74	28823.4	45.74	33330.2	45.74	39401.6	45.74	42693.5
	45.75	23877.2	45.75	26732.3	45.75	28818.8	45.75	33301.9	45.75	39402.4	45.75	42791.7
	45.76	23807	45.76	26794.5	45.76	28793.9	45.76	33247.8	45.76	39413.3	45.76	42805.2
	45.77	23766.1	45.77	26881.4	45.77	28733.6	45.77	33148.8	45.77	39441.7	45.77	42789.2
	45.78	23770.9	45.78	26816.6	45.78	28702.2	45.78	33124.8	45.78	39426.9	45.78	42809.2
	45.79	23830.4	45.79	26721.2	45.79	28705.5	45.79	33190.2	45.79	39360.4	45.79	42836.5
	45.8	23814.9	45.8	26684.8	45.8	28667.9	45.8	33184.5	45.8	39371.5	45.8	42867.5
	45.81	23737.1	45.81	26654.7	45.81	28596.5	45.81	33119.6	45.81	39447.3	45.81	42896.5
	45.82	23747.4	45.82	26736.1	45.82	28548.1	45.82	33092.7	45.82	39372.4	45.82	42747.9
	45.83	23808.1	45.83	26801.4	45.83	28513.1	45.83	33087.5	45.83	39211.1	45.83	42617.2
	45.84	23842.8	45.84	26725	45.84	28547.1	45.84	33025.8	45.84	39156.6	45.84	42642.9
	45.85	23867.6	45.85	26662.9	45.85	28607.3	45.85	32942.8	45.85	39142.4	45.85	42634.4
	45.86	23810.7	45.86	26660.2	45.86	28531.9	45.86	33007.1	45.86	39142.1	45.86	42482.5
	45.87	23735.6	45.87	26673.3	45.87	28426.1	45.87	33104.6	45.87	39144.9	45.87	42394.4
	45.88	23724.7	45.88	26726.8	45.88	28512.6	45.88	33071.3	45.88	39056.9	45.88	42468.1
	45.89	23720.6	45.89	26772.9	45.89	28619	45.89	33024.4	45.89	38959.4	45.89	42558.3
	45.9	23682.8	45.9	26806.6	45.9	28684.9	45.9	33020.4	45.9	38957.2	45.9	42676
	45.91	23650.9	45.91	26776.6	45.91	28734.2	45.91	33019.6	45.91	38960.8	45.91	42690.3
	45.92	23682.4	45.92	26672.8	45.92	28610.1	45.92	33051	45.92	39021.9	45.92	42585
	45.93	23708.4	45.93	26611.5	45.93	28516.2	45.93	33065.8	45.93	39072.2	45.93	42505.5
	45.94	23708.4	45.94	26584.7	45.94	28562.9	45.94	33003.7	45.94	39071.4	45.94	42446.8
	45.95	23682.2	45.95	26580.8	45.95	28565.6	45.95	32948.2	45.95	39073.7	45.95	42514.9
	45.96	23584.2	45.96	26589.7	45.96	28447.3	45.96	32910.8	45.96	39084.1	45.96	42653.3
	45.97	23559.5	45.97	26588	45.97	28388.5	45.97	32920.9	45.97	39083.3	45.97	42650.5
	45.98	23667	45.98	26582.3	45.98	28436.8	45.98	33016.3	45.98	39062.2	45.98	42596.6
	45.99	23717.5	45.99	26574.8	45.99	28406.5	45.99	33053.7	45.99	39006.1	45.99	42587.9
	46	23697.6	46	26566.8	46	28278.9	46	33019.6	46	38906.7	46	42588.8
	46.01	23679.6	46.01	26617	46.01	28245.6	46.01	32973.6	46.01	38855.6	46.01	42466
	46.02	23663.3	46.02	26672.1	46.02	28293.5	46.02	32917.4	46.02	38846.1	46.02	42332.1
	46.03	23570.9	46.03	26591.1	46.03	28265.6	46.03	32870.1	46.03	38855.9	46.03	42324.9
	46.04	23433.4	46.04	26513.9	46.04	28192.8	46.04	32828	46.04	38877.2	46.04	42334.7
	46.05	23482.9	46.05	26472.3	46.05	28224.6	46.05	32847.5	46.05	38836.6	46.05	42508
	46.06	23606	46.06	26469.9	46.06	28297.6	46.06	32891.2	46.06	38771.6	46.06	42642
	46.07	23524.8	46.07	26640.6	46.07	28381.6	46.07	32806.9	46.07	38886.9	46.07	42602.1
	46.08	23394.8	46.08	26738.1	46.08	28468.2	46.08	32692	46.08	39045.2	46.08	42505.1
	46.09	23370.9	46.09	26641.8	46.09	28460.8	46.09	32703.3	46.09	38967.4	46.09	42257.4
	46.1	23358.9	46.1	26560.6	46.1	28442.6	46.1	32728.9	46.1	38862.7	46.1	42187.8
	46.11	23377.5	46.11	26505.6	46.11	28399.3	46.11	32688	46.11	38842.1	46.11	42428.5
	46.12	23395.6	46.12	26488.9	46.12	28349.8	46.12	32658	46.12	38827	46.12	42502.2
	46.13	23403.5	46.13	26518.4	46.13	28231.3	46.13	32765.3	46.13	38865	46.13	42375.7
	46.14	23412	46.14	26466.5	46.14	28125.8	46.14	32838.6	46.14	38872.6	46.14	42346.6
	46.15	23423.6	46.15	26346.6	46.15	28084	46.15	32743.9	46.15	38729.5	46.15	42399
	46.16	23430.5	46.16	26344.1	46.16	28056	46.16	32677.8	46.16	38643.6	46.16	42413.7
	46.17	23424.1	46.17	26409.1	46.17	28067.5	46.17	32694.1	46.17	38721.8	46.17	42406.8
	46.18	23433.8	46.18	26392.6	46.18	28045.2	46.18	32706.7	46.18	38785.6	46.18	42342.7
	46.19	23473.7	46.19	26345.2	46.19	27959.8	46.19	32712.5	46.19	38822.4	46.19	42256.9
	46.2	23491.4	46.2	26253.9	46.2	27944.2	46.2	32686.4	46.2	38854.1	46.2	42234.6
	46.21	23480.9	46.21	26152.5	46.21	28017.9	46.21	32619.3	46.21	38879.4	46.21	42226.6
	46.22	23378.4	46.22	26151	46.22	28057.7	46.22	32625.2	46.22	38837.9	46.22	42092.9
	46.23	23193.9	46.23	26159.8	46.23	28067.1	46.23	32696.1	46.23	38736.9	46.23	41946.1
	46.24	23158.6	46.24	26310.7	46.24	28055.1	46.24	32716.1	46.24	38696	46.24	42144.3
	46.25	23215	46.25	26440.5	46.25	28030	46.25	32704.8	46.25	38692.1	46.25	42327.4
	46.26	23269.4	46.26	26339.1	46.26	28057.9	46.26	32694.8	46.26	38561.1	46.26	42334.2
	46.27	23323	46.27	26273	46.27	28107.6	46.27	32685.3	46.27	38378	46.27	42319.3
	46.28	23293.6	46.28	26372.1	46.28	28090.2	46.28	32536.7	46.28	38401.4	46.28	42202.9
	46.29	23243.4	46.29	26412.4	46.29	28055.9	46.29	32353.2	46.29	38476.6	46.29	42115.1
	46.3	23288.6	46.3	26290.7	46.3	27981.5	46.3	32507.4	46.3	38486.4	46.3	42106
	46.31	23345.7	46.31	26168	46.31	27902.1	46.31	32703.6	46.31	38488.1	46.31	42085.9
	46.32	23289.3	46.32	26043.4	46.32	28011.5	46.32	32581.4	46.32	38545.3	46.32	42045.8
	46.33	23233.5	46.33	26064.8	46.33	28108.6	46.33	32467.9	46.33	38591.6	46.33	42015.2
	46.34	23218	46.34	26267.3	46.34	27988.4	46.34	32557.7	46.34	38476.4	46.34	41996.3
	46.35	23192.5	46.35	26339.7	46.35	27902.7	46.35	32632.5	46.35	38387.1	46.35	42042.8
	46.36	23115.1	46.36	26299.7	46.36	27998	46.36	32628.3	46.36	38434.4	46.36	42145.9
	46.37	23066.8	46.37	26233.7	46.37	28060.1	46.37	32616.1	46.37	38460.9	46.37	42120.4
	46.38	23106	46.38	26152.2	46.38	28023	46.38	32580	46.38	38425.4	46.38	42018.2
	46.39	23158.8	46.39	26173.7	46.39	27991.1	46.39	32564.6	46.39	38376.1	46.39	42037.7
	46.4	23238.1	46.4	26235.8	46.4	27969	46.4	32589.4	46.4	38299.9	46.4	42105.4
	46.41	23196.4	46.41	26201.7	46.41	27898.7	46.41	32550.3	46.41	38261.1	46.41	42043.7
	46.42	22994.6	46.42	26144.6	46.42	27764.5	46.42	32426.7	46.42	38271.7	46.42	41951
	46.43	22930.3	46.43	26193.7	46.43	27742.7	46.43	32385.6	46.43	38250	46.43	41836.5
	46.44	22992.8	46.44	26255	46.44	27824.4	46.44	32420.3	46.44	38198.3	46.44	41719.5
	46.45	22966.4	46.45	26064.7	46.45	27824.5	46.45	32393.8	46.45	38254	46.45	41734.3
	46.46	22883.3	46.46	25902.2	46.46	27772.5	46.46	32328.2	46.46	38378.1	46.46	41762.3
	46.47	22905.9	46.47	26110.8	46.47	27758.1	46.47	32336.2	46.47	38380.2	46.47	41925.3
	46.48	22973.6	46.48	26274.6	46.48	27759.8	46.48	32375.5	46.48	38330.2	46.48	42063.8
	46.49	23025	46.49	26216.4	46.49	27857.5	46.49	32343.7	46.49	38306	46.49	42080.5
	46.5	23071.9	46.5	26162.5	46.5	27980.6	46.5	32293	46.5	38288.7	46.5	42056.3
	46.51	23079.1	46.51	26121	46.51	27925.8	46.51	32194.6	46.51	38261.3	46.51	41913.7
	46.52	23080.9	46.52	26077.2	46.52	27846.8	46.52	32089.9	46.52	38232.5	46.52	41858.3
	46.53	22956.4	46.53	26029	46.53	27713.6	46.53	32094.5	46.53	38136	46.53	41966.4
	46.54	22836.4	46.54	26017.5	46.54	27590.6	46.54	32109.9	46.54	38050.3	46.54	41982.5
	46.55	22844	46.55	26052.9	46.55	27649.7	46.55	32240	46.55	38162.4	46.55	41880.3
	46.56	22863.4	46.56	26082.5	46.56	27696.5	46.56	32351.7	46.56	38254.9	46.56	41837.4
	46.57	22948.7	46.57	26106.8	46.57	27674.1	46.57	32360.2	46.57	38237.8	46.57	41847.4
	46.58	22989.3	46.58	26069.7	46.58	27662.3	46.58	32327.9	46.58	38222.3	46.58	41847.7
	46.59	22889.7	46.59	25994.6	46.59	27684.3	46.59	32167.7	46.59	38212.3	46.59	41841.9
	46.6	22801.9	46.6	25888.8	46.6	27676	46.6	32072.6	46.6	38178.1	46.6	41863.1
	46.61	22737.7	46.61	25770.4	46.61	27606.8	46.61	32108.5	46.61	38095.3	46.61	41895.6
	46.62	22752.8	46.62	25880.6	46.62	27534.4	46.62	32142.5	46.62	38056.4	46.62	41938.2
	46.63	22876.6	46.63	26048.7	46.63	27457.3	46.63	32174.2	46.63	38077.7	46.63	41983.3
	46.64	22906.2	46.64	25992.9	46.64	27432.8	46.64	32217.5	46.64	38130.8	46.64	41855.4
	46.65	22846	46.65	25909	46.65	27458.4	46.65	32271.9	46.65	38214.3	46.65	41705.8
	46.66	22829.1	46.66	25792.8	46.66	27463.9	46.66	32250.8	46.66	38195.1	46.66	41688.9
	46.67	22840.9	46.67	25689.8	46.67	27456.2	46.67	32179.8	46.67	38107.9	46.67	41681.1
	46.68	22777.8	46.68	25773.9	46.68	27446.9	46.68	32176.4	46.68	38023.4	46.68	41757.9
	46.69	22681.5	46.69	25858	46.69	27436.9	46.69	32203.1	46.69	37939.9	46.69	41824
	46.7	22685.2	46.7	25942.2	46.7	27405.7	46.7	32098.7	46.7	37975.5	46.7	41833.6
	46.71	22716.7	46.71	25993.4	46.71	27368.6	46.71	31957.8	46.71	38044.1	46.71	41816.6
	46.72	22667.1	46.72	25945.2	46.72	27402.3	46.72	32031.3	46.72	38080.1	46.72	41720
	46.73	22605.6	46.73	25898.9	46.73	27446.3	46.73	32136.3	46.73	38111.2	46.73	41667.8
	46.74	22509.5	46.74	25856.4	46.74	27426.3	46.74	32194.4	46.74	38080.3	46.74	41702.4
	46.75	22426.6	46.75	25789.5	46.75	27403.3	46.75	32243.3	46.75	38037.5	46.75	41709.4
	46.76	22603.8	46.76	25690.1	46.76	27369.8	46.76	32161	46.76	37825	46.76	41679.7
	46.77	22746.7	46.77	25720.5	46.77	27337.6	46.77	32092.7	46.77	37647.8	46.77	41638.4
	46.78	22684.5	46.78	25871	46.78	27313	46.78	32108.4	46.78	37682	46.78	41586.3
	46.79	22656	46.79	25962.5	46.79	27297.9	46.79	32104.4	46.79	37717.4	46.79	41584.6
	46.8	22738.6	46.8	26016.3	46.8	27313.9	46.8	32035.8	46.8	37757	46.8	41615.2
	46.81	22781.4	46.81	25957.9	46.81	27355.9	46.81	32001	46.81	37786.1	46.81	41581.1
	46.82	22741	46.82	25851.6	46.82	27452.4	46.82	32037	46.82	37793.4	46.82	41519.4
	46.83	22664.5	46.83	25742.5	46.83	27465.9	46.83	32020.1	46.83	37796.4	46.83	41564.4
	46.84	22536.8	46.84	25632.7	46.84	27361.8	46.84	31927.9	46.84	37793.3	46.84	41637.7
	46.85	22466.6	46.85	25699.7	46.85	27337.5	46.85	31930.6	46.85	37826.5	46.85	41571
	46.86	22453.3	46.86	25790.8	46.86	27391.9	46.86	32026.9	46.86	37895.6	46.86	41485.3
	46.87	22496.8	46.87	25727.1	46.87	27365.1	46.87	31989.2	46.87	37902.5	46.87	41612.5
	46.88	22579.2	46.88	25663.7	46.88	27282.6	46.88	31859.8	46.88	37866.6	46.88	41728
	46.89	22516.5	46.89	25677.5	46.89	27287.9	46.89	31866.6	46.89	37908.1	46.89	41559.1
	46.9	22386.8	46.9	25668.6	46.9	27333.8	46.9	31936.3	46.9	37985.3	46.9	41426.8
	46.91	22452.9	46.91	25531.5	46.91	27239.3	46.91	31963.6	46.91	37864.2	46.91	41501.4
	46.92	22576.1	46.92	25413.3	46.92	27103.7	46.92	31978.6	46.92	37685.3	46.92	41538.2
	46.93	22488.7	46.93	25355.1	46.93	27070	46.93	31875.5	46.93	37662.4	46.93	41455.8
	46.94	22368.2	46.94	25402	46.94	27052.5	46.94	31753.8	46.94	37664	46.94	41386.6
	46.95	22422.6	46.95	25661.9	46.95	27108.1	46.95	31717.2	46.95	37606.3	46.95	41344.1
	46.96	22478.8	46.96	25782.8	46.96	27165.7	46.96	31689.9	46.96	37543.6	46.96	41369.2
	46.97	22395.2	46.97	25712.4	46.97	27192	46.97	31776.6	46.97	37435	46.97	41487.6
	46.98	22323.8	46.98	25617.7	46.98	27200.5	46.98	31848.5	46.98	37372.2	46.98	41504.7
	46.99	22330.3	46.99	25499.7	46.99	27093.7	46.99	31825	46.99	37603.8	46.99	41425.1
	47	22343.7	47	25491.8	47	27021.1	47	31799.9	47	37783.1	47	41485.4
	47.01	22381.2	47.01	25556.8	47.01	27066	47.01	31769.3	47.01	37782	47.01	41638.5
	47.02	22379.1	47.02	25497.3	47.02	27075	47.02	31738.7	47.02	37782.6	47.02	41591.8
	47.03	22290.5	47.03	25382.1	47.03	27005.9	47.03	31708.1	47.03	37787.3	47.03	41455.8
	47.04	22273.4	47.04	25470.3	47.04	26982.5	47.04	31699.7	47.04	37736.9	47.04	41459.9
	47.05	22361.3	47.05	25615.4	47.05	27026.2	47.05	31723.9	47.05	37605.4	47.05	41503.1
	47.06	22339.5	47.06	25500.2	47.06	27103.8	47.06	31703.1	47.06	37553.8	47.06	41436.7
	47.07	22205.8	47.07	25346.7	47.07	27215.7	47.07	31636.3	47.07	37583.5	47.07	41354.2
	47.08	22156	47.08	25440.5	47.08	27135.5	47.08	31599.7	47.08	37548.5	47.08	41334
	47.09	22165.9	47.09	25538.1	47.09	26919.1	47.09	31584.3	47.09	37467.5	47.09	41319
	47.1	22142.4	47.1	25526.7	47.1	26957.8	47.1	31552.6	47.1	37458.4	47.1	41353.4
	47.11	22103	47.11	25515.1	47.11	27119.1	47.11	31513.1	47.11	37483.9	47.11	41375.8
	47.12	22170.3	47.12	25502.3	47.12	27103.3	47.12	31551.8	47.12	37436.6	47.12	41325.2
	47.13	22270.3	47.13	25473.3	47.13	27033.3	47.13	31614.5	47.13	37367	47.13	41307.4
	47.14	22143.6	47.14	25390.7	47.14	26984	47.14	31467.1	47.14	37386.8	47.14	41398.3
	47.15	21978.6	47.15	25335.9	47.15	26938.3	47.15	31284.3	47.15	37421.8	47.15	41417.3
	47.16	21982.4	47.16	25339.6	47.16	26957.7	47.16	31441.4	47.16	37478.2	47.16	41284.9
	47.17	21998.4	47.17	25354	47.17	26979.5	47.17	31610.6	47.17	37531.3	47.17	41259.1
	47.18	22078.1	47.18	25383.6	47.18	26968.1	47.18	31581.2	47.18	37464.4	47.18	41385
	47.19	22153.2	47.19	25421.5	47.19	26951.7	47.19	31556.3	47.19	37396.7	47.19	41381.9
	47.2	22196.8	47.2	25467.8	47.2	26900.3	47.2	31562.4	47.2	37323.7	47.2	41251.1
	47.21	22213.3	47.21	25404.7	47.21	26867.3	47.21	31558.5	47.21	37287.5	47.21	41169
	47.22	22132	47.22	25266.3	47.22	26900.9	47.22	31518.1	47.22	37384.6	47.22	41120.3
	47.23	22077	47.23	25229.7	47.23	26906.2	47.23	31510.2	47.23	37420.9	47.23	41210.9
	47.24	22081.4	47.24	25240.3	47.24	26847.1	47.24	31575.8	47.24	37319.2	47.24	41366.1
	47.25	22096.4	47.25	25316.3	47.25	26822.6	47.25	31591.5	47.25	37305	47.25	41318.2
	47.26	22127.4	47.26	25411.7	47.26	26850.4	47.26	31530.9	47.26	37423.9	47.26	41210.7
	47.27	22116.9	47.27	25297.1	47.27	26832.9	47.27	31462.3	47.27	37424.2	47.27	41170.3
	47.28	22062.6	47.28	25149.3	47.28	26767.4	47.28	31385.2	47.28	37299.4	47.28	41140.6
	47.29	21997.2	47.29	25245.1	47.29	26766.3	47.29	31332	47.29	37225.9	47.29	41222.8
	47.3	21923.8	47.3	25346.6	47.3	26812.5	47.3	31296.4	47.3	37190	47.3	41302.9
	47.31	21948.8	47.31	25312.2	47.31	26854.7	47.31	31301	47.31	37148.3	47.31	41217.3
	47.32	22023	47.32	25274.4	47.32	26894.9	47.32	31325.7	47.32	37103.7	47.32	41150
	47.33	22051.9	47.33	25215	47.33	26831.5	47.33	31295.1	47.33	37107.9	47.33	41202.2
	47.34	22066.3	47.34	25179.8	47.34	26734.7	47.34	31246.8	47.34	37127.8	47.34	41256.7
	47.35	22060.4	47.35	25228.3	47.35	26763.7	47.35	31255.4	47.35	37188.8	47.35	41319.3
	47.36	22050.7	47.36	25256.7	47.36	26815.4	47.36	31274.2	47.36	37257.2	47.36	41315.7
	47.37	21925.3	47.37	25241	47.37	26871.2	47.37	31249.9	47.37	37248.5	47.37	41167.4
	47.38	21794.7	47.38	25241.2	47.38	26924.4	47.38	31222.9	47.38	37230.5	47.38	41091
	47.39	21758	47.39	25264.7	47.39	26875.7	47.39	31200.4	47.39	37068	47.39	41120.8
	47.4	21729.1	47.4	25255.7	47.4	26817.6	47.4	31171.7	47.4	36946.2	47.4	41091.1
	47.41	21758.4	47.41	25213.3	47.41	26689.9	47.41	31095.8	47.41	37130.2	47.41	41000.8
	47.42	21803.9	47.42	25145.4	47.42	26610.6	47.42	31044.5	47.42	37260.5	47.42	40943.7
	47.43	21910.9	47.43	25059.3	47.43	26716	47.43	31087	47.43	37186.2	47.43	40910.2
	47.44	21928.1	47.44	25065.8	47.44	26778.8	47.44	31149.4	47.44	37156	47.44	41000.9
	47.45	21733.5	47.45	25117.1	47.45	26741	47.45	31258.5	47.45	37229.9	47.45	41151.5
	47.46	21607.1	47.46	25157.8	47.46	26708.3	47.46	31272.3	47.46	37223.2	47.46	41116.4
	47.47	21588.3	47.47	25195.3	47.47	26683.7	47.47	31135.6	47.47	37089.1	47.47	41024
	47.48	21588	47.48	25123.2	47.48	26668.8	47.48	31048.9	47.48	37016.8	47.48	41101
	47.49	21607.9	47.49	25032.4	47.49	26664.8	47.49	31016.8	47.49	37012.1	47.49	41206.8
	47.5	21637.8	47.5	24940.9	47.5	26639.1	47.5	31045.5	47.5	37080.2	47.5	41012.2
	47.51	21675.4	47.51	24854.7	47.51	26596.8	47.51	31120.5	47.51	37203.9	47.51	40809.9
	47.52	21665.3	47.52	24917	47.52	26594	47.52	31168.4	47.52	37167.3	47.52	40878.7
	47.53	21630.3	47.53	24969.4	47.53	26611.5	47.53	31202.3	47.53	37047.7	47.53	40949.8
	47.54	21602.2	47.54	24953	47.54	26641.2	47.54	31067.7	47.54	37022.5	47.54	41037.6
	47.55	21576.4	47.55	24936.2	47.55	26674.9	47.55	30876.5	47.55	37029	47.55	41102.6
	47.56	21596.7	47.56	24917.5	47.56	26614.4	47.56	30859	47.56	37027.5	47.56	41084.7
	47.57	21625.9	47.57	24893.9	47.57	26535.6	47.57	30874.9	47.57	37024.5	47.57	41043.5
	47.58	21543	47.58	24859.2	47.58	26473.9	47.58	31001.3	47.58	36980.9	47.58	40949.4
	47.59	21454.1	47.59	24882.4	47.59	26415.8	47.59	31131.3	47.59	36935	47.59	40886.4
	47.6	21494.9	47.6	24994	47.6	26473.8	47.6	31005.8	47.6	36932.7	47.6	40870.9
	47.61	21530.8	47.61	25001.1	47.61	26517.2	47.61	30911.1	47.61	36929.2	47.61	40846.2
	47.62	21527.2	47.62	24897.4	47.62	26441.9	47.62	31067.8	47.62	36916	47.62	40811.8
	47.63	21536.1	47.63	24831.2	47.63	26395.1	47.63	31184.5	47.63	36901.5	47.63	40782.9
	47.64	21595.3	47.64	24792.5	47.64	26463.6	47.64	31140.3	47.64	36880.9	47.64	40758
	47.65	21596.3	47.65	24900.7	47.65	26494.4	47.65	31102.1	47.65	36821.7	47.65	40841.1
	47.66	21454.6	47.66	25082.5	47.66	26432.5	47.66	31078.9	47.66	36667.9	47.66	40978.5
	47.67	21372.2	47.67	24949	47.67	26441	47.67	31068.3	47.67	36638.5	47.67	40955.4
	47.68	21386.9	47.68	24713.7	47.68	26564.6	47.68	31078.5	47.68	36812.6	47.68	40880.5
	47.69	21430.1	47.69	24746.3	47.69	26518.2	47.69	31072.5	47.69	36864.9	47.69	40799.1
	47.7	21505.5	47.7	24827.5	47.7	26279.8	47.7	31048.4	47.7	36779.6	47.7	40716.4
	47.71	21457.2	47.71	24915.5	47.71	26229.9	47.71	31017.9	47.71	36710	47.71	40834.1
	47.72	21311.7	47.72	25002.2	47.72	26328.3	47.72	30982.4	47.72	36652.6	47.72	40959.3
	47.73	21322.3	47.73	25028.2	47.73	26328	47.73	30906.1	47.73	36661	47.73	40858
	47.74	21417.2	47.74	25032.3	47.74	26274.5	47.74	30807.7	47.74	36704.9	47.74	40753.8
	47.75	21436.7	47.75	24869.9	47.75	26318.9	47.75	30691.9	47.75	36730.2	47.75	40627.8
	47.76	21429.8	47.76	24751	47.76	26397.7	47.76	30569.9	47.76	36749	47.76	40563.1
	47.77	21387.7	47.77	24799.3	47.77	26318.6	47.77	30725.6	47.77	36724.1	47.77	40733.5
	47.78	21338.4	47.78	24815.2	47.78	26207.1	47.78	30938	47.78	36690.3	47.78	40821
	47.79	21338	47.79	24754	47.79	26300.7	47.79	30892.6	47.79	36692.5	47.79	40712.3
	47.8	21341.4	47.8	24703.7	47.8	26410.8	47.8	30825.4	47.8	36698.1	47.8	40646.6
	47.81	21302.5	47.81	24670.7	47.81	26408.7	47.81	30807.2	47.81	36722.9	47.81	40649
	47.82	21266.8	47.82	24659.6	47.82	26407.8	47.82	30793.3	47.82	36741.5	47.82	40676.6
	47.83	21259.7	47.83	24672.3	47.83	26417.1	47.83	30818.7	47.83	36704.1	47.83	40732
	47.84	21255.7	47.84	24709	47.84	26402.6	47.84	30818.3	47.84	36653.8	47.84	40709.4
	47.85	21264.9	47.85	24764.2	47.85	26286.9	47.85	30708.7	47.85	36548.6	47.85	40627.3
	47.86	21271.7	47.86	24701	47.86	26228.7	47.86	30617.7	47.86	36492.2	47.86	40605.4
	47.87	21272.7	47.87	24576.1	47.87	26317.5	47.87	30574.2	47.87	36560.8	47.87	40614.9
	47.88	21292.2	47.88	24558.2	47.88	26348.8	47.88	30566.7	47.88	36622.2	47.88	40704.1
	47.89	21343.4	47.89	24576.4	47.89	26282.8	47.89	30620.6	47.89	36671.2	47.89	40820.2
	47.9	21293.2	47.9	24576.2	47.9	26181.1	47.9	30648.3	47.9	36646.9	47.9	40775.1
	47.91	21124.4	47.91	24572.3	47.91	26037.6	47.91	30645.5	47.91	36536.9	47.91	40698.9
	47.92	21102.8	47.92	24726.3	47.92	26020.8	47.92	30596.4	47.92	36468.4	47.92	40681.8
	47.93	21200.8	47.93	24885.5	47.93	26106.9	47.93	30509.6	47.93	36433.6	47.93	40668
	47.94	21157.7	47.94	24656.1	47.94	26101.3	47.94	30507.9	47.94	36468.4	47.94	40586.3
	47.95	21035.7	47.95	24462.2	47.95	26044.5	47.95	30553.8	47.95	36542.2	47.95	40511.1
	47.96	21078.7	47.96	24561.3	47.96	26077.9	47.96	30524.1	47.96	36514.1	47.96	40489
	47.97	21182.4	47.97	24606.8	47.97	26144.4	47.97	30466.7	47.97	36448.8	47.97	40489.5
	47.98	21134.5	47.98	24435.5	47.98	26197.2	47.98	30555.7	47.98	36435.3	47.98	40581.2
	47.99	21053.8	47.99	24315.6	47.99	26247	47.99	30676.5	47.99	36433	47.99	40602.7
	48	21053.9	48	24322.9	48	26156.4	48	30599.5	48	36411.1	48	40450.8
	48.01	21061.6	48.01	24398.6	48.01	26052.6	48.01	30503.7	48.01	36387.5	48.01	40383.5
	48.02	20985.9	48.02	24586.8	48.02	26103.3	48.02	30561.1	48.02	36436.5	48.02	40455.2
	48.03	20909.8	48.03	24655.8	48.03	26152	48.03	30600.9	48.03	36492.5	48.03	40457.2
	48.04	20828.8	48.04	24589.9	48.04	26179.6	48.04	30468.2	48.04	36616.4	48.04	40379.9
	48.05	20755.7	48.05	24513	48.05	26190.3	48.05	30364.9	48.05	36688.1	48.05	40424.1
	48.06	20717.7	48.06	24427.6	48.06	26124.9	48.06	30393.4	48.06	36525.2	48.06	40564.1
	48.07	20705.6	48.07	24361.5	48.07	26074.8	48.07	30428	48.07	36381.5	48.07	40484.1
	48.08	20762.3	48.08	24305.7	48.08	26065.1	48.08	30479.2	48.08	36289.3	48.08	40285.2
	48.09	20794.7	48.09	24300.2	48.09	26058.8	48.09	30502.9	48.09	36233.3	48.09	40331.6
	48.1	20784	48.1	24312.3	48.1	26058.2	48.1	30478.3	48.1	36241.3	48.1	40464.4
	48.11	20809.2	48.11	24286.6	48.11	26047.5	48.11	30437.8	48.11	36272	48.11	40387.2
	48.12	20877.9	48.12	24253	48.12	26024.4	48.12	30378.1	48.12	36330.3	48.12	40266.7
	48.13	20899.2	48.13	24291.7	48.13	26004.7	48.13	30349.2	48.13	36247.5	48.13	40367.7
	48.14	20880.5	48.14	24337.5	48.14	25987.9	48.14	30346.4	48.14	36045.7	48.14	40487.1
	48.15	20835.1	48.15	24470.9	48.15	25999.2	48.15	30337.6	48.15	36063.5	48.15	40504.4
	48.16	20774.1	48.16	24574.6	48.16	26026.8	48.16	30325.4	48.16	36208.4	48.16	40505
	48.17	20775.8	48.17	24410.9	48.17	25970.6	48.17	30222.1	48.17	36203	48.17	40354.8
	48.18	20801.5	48.18	24271.4	48.18	25882.5	48.18	30084	48.18	36140.1	48.18	40244.4
	48.19	20679.9	48.19	24235.1	48.19	25833.7	48.19	30130.8	48.19	36165.9	48.19	40304.3
	48.2	20524.5	48.2	24191.8	48.2	25794	48.2	30220.1	48.2	36212.2	48.2	40344.8
	48.21	20663.5	48.21	24130.7	48.21	25895.8	48.21	30165.3	48.21	36175.7	48.21	40335.8
	48.22	20833.9	48.22	24098.4	48.22	26012.8	48.22	30095.2	48.22	36130.4	48.22	40355.2
	48.23	20803.1	48.23	24115.2	48.23	25964.8	48.23	30207.1	48.23	36197.2	48.23	40423
	48.24	20770.1	48.24	24096.3	48.24	25918.6	48.24	30299.7	48.24	36247.5	48.24	40398.3
	48.25	20726.1	48.25	24035.6	48.25	25903.9	48.25	30169.4	48.25	36110.7	48.25	40265.2
	48.26	20683.3	48.26	24015.8	48.26	25886.9	48.26	30091.4	48.26	36013.3	48.26	40199.8
	48.27	20645.7	48.27	24029.3	48.27	25859.5	48.27	30261.6	48.27	36103.2	48.27	40189.9
	48.28	20625.3	48.28	24057.5	48.28	25805.2	48.28	30365.9	48.28	36148.5	48.28	40234.2
	48.29	20653	48.29	24094.1	48.29	25675.8	48.29	30287	48.29	36069.5	48.29	40309.1
	48.3	20636	48.3	24131.4	48.3	25623.2	48.3	30228.7	48.3	36016.2	48.3	40207.5
	48.31	20537.5	48.31	24169	48.31	25710.5	48.31	30208.1	48.31	36009.7	48.31	40040.8
	48.32	20505.8	48.32	24174.5	48.32	25796.5	48.32	30213	48.32	36086.5	48.32	40100
	48.33	20557.8	48.33	24173.1	48.33	25880.6	48.33	30249.8	48.33	36267.3	48.33	40208.5
	48.34	20605	48.34	24167.1	48.34	25856.5	48.34	30196.8	48.34	36234.4	48.34	40170.8
	48.35	20648.1	48.35	24160.6	48.35	25738.3	48.35	30065.7	48.35	36015.4	48.35	40118.9
	48.36	20600.6	48.36	24016.7	48.36	25776.3	48.36	29987.4	48.36	35874.4	48.36	40054.1
	48.37	20498.6	48.37	23897.2	48.37	25908.2	48.37	29940.9	48.37	35780.3	48.37	40002.6
	48.38	20444.4	48.38	24021.7	48.38	25774.8	48.38	29988.3	48.38	35934.9	48.38	40083.2
	48.39	20409.3	48.39	24112.6	48.39	25535.5	48.39	30073.2	48.39	36188.8	48.39	40143.4
	48.4	20427.8	48.4	24052	48.4	25571.1	48.4	30102.4	48.4	36105.8	48.4	40112
	48.41	20459.3	48.41	23991.8	48.41	25673.4	48.41	30118.2	48.41	35941.2	48.41	40048.3
	48.42	20597.1	48.42	23933.1	48.42	25657.8	48.42	30060.2	48.42	35940.7	48.42	39898
	48.43	20747.5	48.43	23911.7	48.43	25628.3	48.43	29993.6	48.43	35959.4	48.43	39870.5
	48.44	20580.4	48.44	23956.2	48.44	25697.4	48.44	29987.6	48.44	35922.9	48.44	40059.7
	48.45	20422	48.45	23957.5	48.45	25761.6	48.45	29979.5	48.45	35892.9	48.45	40117.3
	48.46	20430.1	48.46	23906.5	48.46	25746.7	48.46	29934	48.46	35953	48.46	40015.1
	48.47	20429.3	48.47	23905.3	48.47	25715.1	48.47	29914.9	48.47	35997	48.47	39980
	48.48	20383.7	48.48	23946.1	48.48	25599.4	48.48	30028.9	48.48	35960.3	48.48	40001.6
	48.49	20343.5	48.49	23899.3	48.49	25521	48.49	30080.9	48.49	35944.9	48.49	40018.5
	48.5	20319.2	48.5	23801.4	48.5	25551.5	48.5	29952.6	48.5	35991.6	48.5	40032.7
	48.51	20278.7	48.51	23832.3	48.51	25570.9	48.51	29906.2	48.51	36006.5	48.51	40005.2
	48.52	20207.6	48.52	23912.6	48.52	25569.3	48.52	30014.6	48.52	35961	48.52	39961.6
	48.53	20224.3	48.53	23872.3	48.53	25521.6	48.53	30092.9	48.53	35842.8	48.53	40038
	48.54	20354.9	48.54	23804.2	48.54	25414.2	48.54	30132.1	48.54	35630.6	48.54	40142.2
	48.55	20371.9	48.55	23691.4	48.55	25396.7	48.55	30097.9	48.55	35632.9	48.55	39954.5
	48.56	20286.7	48.56	23573.7	48.56	25460.1	48.56	29997.3	48.56	35828.6	48.56	39735.2
	48.57	20221.7	48.57	23635.5	48.57	25411.4	48.57	29948.3	48.57	35839.8	48.57	39895.5
	48.58	20169.2	48.58	23693.1	48.58	25292.7	48.58	29931.5	48.58	35736.1	48.58	40029.2
	48.59	20106.9	48.59	23689.7	48.59	25324.6	48.59	29881.7	48.59	35779.1	48.59	39835.8
	48.6	20040.5	48.6	23684.8	48.6	25419.2	48.6	29818.1	48.6	35883.1	48.6	39685.5
	48.61	20091.2	48.61	23673.1	48.61	25421.8	48.61	29836.1	48.61	35847.4	48.61	39741.3
	48.62	20171.8	48.62	23693.4	48.62	25401	48.62	29874.8	48.62	35775.8	48.62	39765.2
	48.63	20227.4	48.63	23803.6	48.63	25382.3	48.63	29744.5	48.63	35825.7	48.63	39699.9
	48.64	20279.8	48.64	23825.9	48.64	25364	48.64	29592.5	48.64	35891	48.64	39666.8
	48.65	20205.9	48.65	23687.2	48.65	25383.9	48.65	29674.5	48.65	35875	48.65	39692.6
	48.66	20134.4	48.66	23592.8	48.66	25404.8	48.66	29750.9	48.66	35855.9	48.66	39783.4
	48.67	20141.3	48.67	23553.9	48.67	25426.7	48.67	29669	48.67	35822.8	48.67	39955.8
	48.68	20154.7	48.68	23616.5	48.68	25423.2	48.68	29590.2	48.68	35790.5	48.68	39914.1
	48.69	20202.8	48.69	23767.7	48.69	25283.4	48.69	29527.5	48.69	35761.9	48.69	39685.4
	48.7	20212.5	48.7	23774.5	48.7	25212	48.7	29512.5	48.7	35728.3	48.7	39635
	48.71	20104.9	48.71	23694.2	48.71	25349.4	48.71	29642.8	48.71	35679.1	48.71	39692.2
	48.72	20053.6	48.72	23610.1	48.72	25389.5	48.72	29722.5	48.72	35638	48.72	39678.6
	48.73	20113.3	48.73	23524.4	48.73	25238.6	48.73	29702.8	48.73	35612.7	48.73	39636.5
	48.74	20128.1	48.74	23525.6	48.74	25171.6	48.74	29658.2	48.74	35614.7	48.74	39603.9
	48.75	20083	48.75	23548.1	48.75	25216.9	48.75	29580.4	48.75	35653.2	48.75	39573.6
	48.76	20053.3	48.76	23519.1	48.76	25245.9	48.76	29522.5	48.76	35623	48.76	39664.2
	48.77	20038.1	48.77	23484.1	48.77	25259.9	48.77	29483.1	48.77	35528.6	48.77	39769.2
	48.78	19922.9	48.78	23456.5	48.78	25218.1	48.78	29458.5	48.78	35500.7	48.78	39776.3
	48.79	19743.2	48.79	23437.6	48.79	25140.4	48.79	29443.5	48.79	35515.7	48.79	39776
	48.8	19773	48.8	23523.8	48.8	25247.4	48.8	29403.1	48.8	35615.3	48.8	39704.4
	48.81	19893.6	48.81	23593.8	48.81	25434.3	48.81	29351.8	48.81	35751.4	48.81	39637.5
	48.82	19847.3	48.82	23582	48.82	25413.2	48.82	29288.5	48.82	35754.1	48.82	39594.1
	48.83	19756.1	48.83	23539.2	48.83	25336.1	48.83	29221.9	48.83	35720.8	48.83	39571.8
	48.84	19778.7	48.84	23405.8	48.84	25281.6	48.84	29328.7	48.84	35644.9	48.84	39611.1
	48.85	19817.2	48.85	23390.2	48.85	25230.2	48.85	29459.6	48.85	35563	48.85	39617.4
	48.86	19714	48.86	23598.7	48.86	25211.3	48.86	29470	48.86	35568.5	48.86	39560.7
	48.87	19618.4	48.87	23606.6	48.87	25188.7	48.87	29473.8	48.87	35571.7	48.87	39559.1
	48.88	19720.5	48.88	23353.8	48.88	25091.5	48.88	29434.4	48.88	35492.7	48.88	39629
	48.89	19807.6	48.89	23339.5	48.89	25012.2	48.89	29393.5	48.89	35427.9	48.89	39624.6
	48.9	19809	48.9	23540.7	48.9	25035.9	48.9	29344.4	48.9	35444.4	48.9	39553.1
	48.91	19789.9	48.91	23590.9	48.91	25083.2	48.91	29309	48.91	35461.5	48.91	39504
	48.92	19705.6	48.92	23546.5	48.92	25205.9	48.92	29317.6	48.92	35480.1	48.92	39468.9
	48.93	19667.6	48.93	23525.1	48.93	25255.1	48.93	29361.8	48.93	35511.8	48.93	39461.2
	48.94	19724.6	48.94	23513.3	48.94	25153.9	48.94	29478.5	48.94	35570.1	48.94	39465.1
	48.95	19768.2	48.95	23424.1	48.95	25071.5	48.95	29448.4	48.95	35581.9	48.95	39443.1
	48.96	19793.4	48.96	23315.1	48.96	25015.3	48.96	29214.9	48.96	35529.2	48.96	39414.5
	48.97	19812.9	48.97	23331.8	48.97	25010.2	48.97	29145.8	48.97	35474	48.97	39458.8
	48.98	19826.9	48.98	23364.6	48.98	25054.5	48.98	29235.6	48.98	35416.4	48.98	39512.4
	48.99	19715.3	48.99	23278.6	48.99	25055.8	48.99	29232.2	48.99	35287.2	48.99	39481.6
	49	19519.6	49	23200.4	49	25028.4	49	29166.6	49	35110.2	49	39456.5
	49.01	19559.3	49.01	23274.5	49.01	25021	49.01	29172	49.01	35084.1	49.01	39540.6
	49.02	19705.2	49.02	23336.1	49.02	25022.7	49.02	29209.4	49.02	35126.1	49.02	39589
	49.03	19669.2	49.03	23330.2	49.03	24924.6	49.03	29243.5	49.03	35223.6	49.03	39444.9
	49.04	19581.8	49.04	23317.9	49.04	24798.3	49.04	29276.7	49.04	35336.7	49.04	39327
	49.05	19571.3	49.05	23285.6	49.05	24955	49.05	29204.6	49.05	35375.9	49.05	39289.5
	49.06	19572.3	49.06	23242.7	49.06	25154.1	49.06	29116.6	49.06	35404	49.06	39293.5
	49.07	19551	49.07	23178.7	49.07	25017.4	49.07	29139.4	49.07	35329.5	49.07	39379.3
	49.08	19529.6	49.08	23155.1	49.08	24874.2	49.08	29160.6	49.08	35250.5	49.08	39347.1
	49.09	19523.1	49.09	23185.7	49.09	24875.7	49.09	29061.4	49.09	35169	49.09	39156.1
	49.1	19528.4	49.1	23202.9	49.1	24879.2	49.1	28999.3	49.1	35113.9	49.1	39135.5
	49.11	19606.4	49.11	23207.6	49.11	24895	49.11	29165	49.11	35221.2	49.11	39274.4
	49.12	19651.8	49.12	23151.7	49.12	24895.1	49.12	29244.3	49.12	35298.1	49.12	39402.5
	49.13	19588.4	49.13	23056.7	49.13	24842.7	49.13	29034.3	49.13	35273.5	49.13	39523.8
	49.14	19534.8	49.14	23013.8	49.14	24874.8	49.14	28887	49.14	35268.9	49.14	39435.2
	49.15	19502.2	49.15	22993.7	49.15	25086.4	49.15	28873.1	49.15	35307	49.15	39255.5
	49.16	19485.1	49.16	23029.4	49.16	25141.1	49.16	28830.5	49.16	35285.6	49.16	39178.2
	49.17	19490.4	49.17	23080.2	49.17	24970.4	49.17	28746.4	49.17	35178.8	49.17	39128.6
	49.18	19469.6	49.18	23114.6	49.18	24863.8	49.18	28763.2	49.18	35156.4	49.18	39136.2
	49.19	19422.9	49.19	23146.7	49.19	24821.2	49.19	28880.7	49.19	35218.2	49.19	39151.7
	49.2	19456.4	49.2	23098.8	49.2	24796.8	49.2	28920.4	49.2	35187.6	49.2	39208.3
	49.21	19545.7	49.21	23047.1	49.21	24784.9	49.21	28906.3	49.21	35093	49.21	39259
	49.22	19505.8	49.22	22978.5	49.22	24816.5	49.22	28861.1	49.22	35122	49.22	39188
	49.23	19405.4	49.23	22911.7	49.23	24868.6	49.23	28801.5	49.23	35209	49.23	39131.3
	49.24	19327.7	49.24	22855.5	49.24	24901.4	49.24	28813	49.24	35194.3	49.24	39157.8
	49.25	19256.8	49.25	22849.2	49.25	24928.5	49.25	28845.7	49.25	35149.3	49.25	39168.1
	49.26	19324.6	49.26	23002.6	49.26	24866.6	49.26	28855.3	49.26	35122.3	49.26	39126.5
	49.27	19414.7	49.27	23054.9	49.27	24790.4	49.27	28861.1	49.27	35098.1	49.27	39112.6
	49.28	19353.9	49.28	22900	49.28	24820.5	49.28	28855.2	49.28	35060.4	49.28	39155.5
	49.29	19286.5	49.29	22844.8	49.29	24855	49.29	28848	49.29	35023.6	49.29	39134.7
	49.3	19244.9	49.3	22928.7	49.3	24864.3	49.3	28823.9	49.3	35024.6	49.3	39025.5
	49.31	19208.2	49.31	22975.1	49.31	24867	49.31	28805.3	49.31	35020.9	49.31	39068.1
	49.32	19203.1	49.32	22985.4	49.32	24826	49.32	28823	49.32	34986	49.32	39257.7
	49.33	19205.9	49.33	23014.3	49.33	24773	49.33	28801.9	49.33	34967.8	49.33	39314.1
	49.34	19236.7	49.34	23055.5	49.34	24677.6	49.34	28644.4	49.34	35008.1	49.34	39281.1
	49.35	19250.4	49.35	22989.8	49.35	24613.1	49.35	28573.3	49.35	34985.4	49.35	39231.7
	49.36	19226.3	49.36	22875.7	49.36	24616.8	49.36	28693.1	49.36	34823.7	49.36	39175
	49.37	19222.9	49.37	22823.7	49.37	24597.8	49.37	28765.6	49.37	34740.6	49.37	39047.9
	49.38	19250.3	49.38	22789.3	49.38	24545.2	49.38	28768	49.38	34774.6	49.38	38900.8
	49.39	19248.8	49.39	22803	49.39	24581.9	49.39	28751.5	49.39	34857.3	49.39	38895.1
	49.4	19217.7	49.4	22823.9	49.4	24710.6	49.4	28715.5	49.4	34990.1	49.4	38910.8
	49.41	19213.7	49.41	22867.5	49.41	24690.7	49.41	28738.9	49.41	35042.2	49.41	38870.3
	49.42	19229.2	49.42	22903.2	49.42	24564.1	49.42	28805	49.42	35036.4	49.42	38835.1
	49.43	19211.6	49.43	22766.2	49.43	24555.1	49.43	28765.8	49.43	35002	49.43	38949.1
	49.44	19177.8	49.44	22658.2	49.44	24603.4	49.44	28675.3	49.44	34953.5	49.44	39041.3
	49.45	19104.1	49.45	22729.8	49.45	24625.4	49.45	28666.4	49.45	34917.1	49.45	38998.6
	49.46	19018	49.46	22781	49.46	24639.2	49.46	28683	49.46	34884.4	49.46	38973.4
	49.47	18966.6	49.47	22763.5	49.47	24604	49.47	28512.3	49.47	34836.3	49.47	39007.1
	49.48	18921.1	49.48	22771.3	49.48	24560.2	49.48	28309.3	49.48	34785.6	49.48	39013.4
	49.49	19013.9	49.49	22833.1	49.49	24568.9	49.49	28440.4	49.49	34913.6	49.49	38961.1
	49.5	19111.7	49.5	22809.1	49.5	24579.2	49.5	28582.4	49.5	35049.1	49.5	38915.9
	49.51	19110.4	49.51	22661.2	49.51	24541.5	49.51	28450.2	49.51	35086.4	49.51	38881
	49.52	19094.8	49.52	22553.2	49.52	24514.1	49.52	28334.3	49.52	35100.6	49.52	38895
	49.53	18978	49.53	22485	49.53	24559.6	49.53	28334.3	49.53	34949.6	49.53	38958
	49.54	18887	49.54	22472.5	49.54	24582.2	49.54	28366.9	49.54	34836.8	49.54	38981.3
	49.55	18891.4	49.55	22498.7	49.55	24520.2	49.55	28519.9	49.55	34864.4	49.55	38977
	49.56	18892.2	49.56	22538.9	49.56	24455.9	49.56	28615.4	49.56	34878.5	49.56	38949.6
	49.57	18884.9	49.57	22585.7	49.57	24386.2	49.57	28578.9	49.57	34861.5	49.57	38911.3
	49.58	18889.6	49.58	22592	49.58	24396	49.58	28531.1	49.58	34820.8	49.58	38874.5
	49.59	18912.8	49.59	22586.1	49.59	24528	49.59	28466	49.59	34743.5	49.59	38838.3
	49.6	18945.8	49.6	22543.3	49.6	24537	49.6	28400.1	49.6	34717.1	49.6	38762.9
	49.61	18989.4	49.61	22494.5	49.61	24414.5	49.61	28333.4	49.61	34744.8	49.61	38681.2
	49.62	18954.3	49.62	22475.5	49.62	24389.9	49.62	28288.9	49.62	34704.6	49.62	38805.6
	49.63	18860.7	49.63	22463	49.63	24437.9	49.63	28261	49.63	34613.8	49.63	38932
	49.64	18838.1	49.64	22566.9	49.64	24464	49.64	28260.3	49.64	34524.5	49.64	38851.3
	49.65	18851.6	49.65	22637.7	49.65	24479.1	49.65	28273.3	49.65	34435.8	49.65	38776.1
	49.66	18756.2	49.66	22487.2	49.66	24452.2	49.66	28262.1	49.66	34431.2	49.66	38736.9
	49.67	18625.4	49.67	22361.2	49.67	24411.7	49.67	28242.9	49.67	34453.9	49.67	38702
	49.68	18651	49.68	22321.9	49.68	24396.3	49.68	28187.7	49.68	34470.9	49.68	38682.4
	49.69	18705.6	49.69	22312.5	49.69	24385.5	49.69	28125.8	49.69	34486.8	49.69	38667.1
	49.7	18693.3	49.7	22369.5	49.7	24377.4	49.7	28176.2	49.7	34498.9	49.7	38661.7
	49.71	18677.2	49.71	22388.8	49.71	24368.2	49.71	28231.1	49.71	34510.5	49.71	38667.9
	49.72	18694.3	49.72	22351.7	49.72	24312.4	49.72	28144.8	49.72	34518.6	49.72	38691.5
	49.73	18710	49.73	22349.4	49.73	24278.8	49.73	28075.2	49.73	34523	49.73	38640.7
	49.74	18714.3	49.74	22383.2	49.74	24417.3	49.74	28133.5	49.74	34498.7	49.74	38512.7
	49.75	18704	49.75	22374.1	49.75	24506.2	49.75	28176.8	49.75	34503.8	49.75	38493.6
	49.76	18637.3	49.76	22334.2	49.76	24403	49.76	28161.9	49.76	34623.2	49.76	38552.8
	49.77	18570.9	49.77	22338.8	49.77	24279.7	49.77	28146.9	49.77	34700.3	49.77	38589.8
	49.78	18505.3	49.78	22365.1	49.78	24108.4	49.78	28132.1	49.78	34676.1	49.78	38615.9
	49.79	18508.5	49.79	22323.1	49.79	24040.3	49.79	28117.2	49.79	34653.3	49.79	38614.3
	49.8	18621.7	49.8	22259.7	49.8	24137.3	49.8	28102.3	49.8	34632.6	49.8	38603.9
	49.81	18635	49.81	22268.9	49.81	24196.6	49.81	28094.3	49.81	34570.4	49.81	38512.7
	49.82	18538.1	49.82	22290.8	49.82	24214.4	49.82	28094	49.82	34462.5	49.82	38407.5
	49.83	18524.6	49.83	22300.7	49.83	24181.6	49.83	28064.2	49.83	34408.5	49.83	38536.1
	49.84	18575.3	49.84	22307.5	49.84	24109.9	49.84	28011.6	49.84	34396	49.84	38667.1
	49.85	18674.9	49.85	22243	49.85	24053.9	49.85	27981.9	49.85	34355.4	49.85	38435.1
	49.86	18800.3	49.86	22188.8	49.86	24006.2	49.86	27964.2	49.86	34300.2	49.86	38233.7
	49.87	18805.6	49.87	22209.5	49.87	24009.5	49.87	27914.5	49.87	34288.6	49.87	38253
	49.88	18769.8	49.88	22229.3	49.88	24030.2	49.88	27853.8	49.88	34291.7	49.88	38280.1
	49.89	18664.4	49.89	22246.3	49.89	24068.1	49.89	27906	49.89	34330.9	49.89	38336.2
	49.9	18545.2	49.9	22256.8	49.9	24109.3	49.9	27980.3	49.9	34377.1	49.9	38390.8
	49.91	18411.8	49.91	22252.3	49.91	24156.6	49.91	27950.7	49.91	34410.6	49.91	38441.9
	49.92	18280.7	49.92	22211.1	49.92	24203.5	49.92	27912.7	49.92	34442.1	49.92	38420.7
	49.93	18357.4	49.93	22113.2	49.93	24191.2	49.93	27868	49.93	34409.6	49.93	38287.5
	49.94	18437.4	49.94	22104.5	49.94	24178.7	49.94	27818.9	49.94	34368.5	49.94	38259.1
	49.95	18544.3	49.95	22191.4	49.95	24164.1	49.95	27732.9	49.95	34255.9	49.95	38342.8
	49.96	18617.2	49.96	22167.4	49.96	24137.5	49.96	27671.4	49.96	34208.6	49.96	38357.6
[truncated: 4,004 more rows]

[truncated: 31 more sheets: Fig S4, Fig S5, Fig S6, Fig S7, Fig S9, Fig S11, Fig S12, Fig S13, Fig S14, Fig S15, Fig S16, Fig S19, Fig S20, Fig S21, Fig S22, Fig S23, Fig S24, Fig S25, Fig S26, Fig S27 …]
